# Supplementary material for: ProTargetMiner as a proteome signature library of anticancer molecules for functional discovery
Source: Nat Commun. 2019 Dec 16;10:5715. doi: 10.1038/s41467-019-13582-8 (PMC6915695; doi:10.1038/s41467-019-13582-8)
Supplement: Supplementary file 4 — Supplementary Data 1 [file 41467_2019_13582_MOESM4_ESM.xlsx]

## Sheet: Compound_Experiment No_Rep
Supplementary Data 1. The original ProTargetMiner dataset with 55 drugs (log2 normalized ratios, excluding tomatine)
Protein ID	Sequence coverage [%]	2-methoxyestradiol_Eight_1	2-methoxyestradiol_Eight_2	2-methoxyestradiol_Eight_3	5-fluorouracil_One_1	5-fluorouracil_One_2	5-fluorouracil_One_3	5-fluorouracil_One_4	5-fluorouracil_One_5	8-azaguanine_Eight_1	8-azaguanine_Eight_2	8-azaguanine_Eight_3	Afatinib_Two_1	Afatinib_Two_2	Afatinib_Two_3	Apatinib_Six_1	Apatinib_Six_2	Apatinib_Six_3	Auranofin_Nine_1	Auranofin_Nine_2	Auranofin_Nine_3	Axitinib_Three_1	Axitinib_Three_2	Axitinib_Three_3	Azacitidine_Two_1	Azacitidine_Two_2	Azacitidine_Two_3	b-AP15_Nine_1	b-AP15_Nine_2	b-AP15_Nine_3	Bleomycin_Eight_1	Bleomycin_Eight_2	Bleomycin_Eight_3	Bortezomib_Two_1	Bortezomib_Two_2	Bortezomib_Two_3	Bosutinib_Four_1	Bosutinib_Four_2	Bosutinib_Four_3	Cabozantinib_Four_1	Cabozantinib_Four_2	Cabozantinib_Four_3	Camptothecin_Eight_1	Camptothecin_Eight_2	Camptothecin_Eight_3	Camptothecin_Five_1	Camptothecin_Five_2	Camptothecin_Five_3	Camptothecin_Four_1
sp_A0AV96_RBM47_HUMAN	45.2	0.0394626	0.00331648	0.043265	0.0495282	0.0555473	0.108195	0.0779222	0.0146317	-0.168745	-0.237741	-0.21441	0.234004	0.38028	0.509439	NA	0.027186	-0.0556363	0.0618092	0.0274236	-0.109174	0.405285	0.275843	0.142085	-0.117089	-0.0937081	0.125164	-0.172186	-0.0343439	-0.181916	-0.0832789	-0.0487518	-0.00658488	-0.0955662	-0.11821	0.0163379	0.351409	0.195287	0.265925	0.643164	0.429896	0.481238	-0.0667112	-0.0156402	-0.0408645	-0.0791857	-0.0539644	-0.0475923	-0.110429
sp_A0AVT1_UBA6_HUMAN	67.6	-0.0242955	0.0351462	0.0276753	0.084188	0.0217511	0.0518313	0.000841138	0.0800137	-0.282431	-0.257852	-0.331602	-0.0845536	-0.025404	0.0726945	0.0672167	0.0830976	0.0684085	-0.00024827	-0.0580529	-0.0138998	-0.100579	-0.0138688	-0.0177005	0.026884	-0.158238	-0.0423137	0.117548	0.0481835	0.0866486	0.0534744	0.0886672	0.0723037	0.070167	0.0381118	0.136946	0.127374	0.13176	0.0807093	0.0284351	0.070253	0.0481889	-0.182379	-0.0968083	-0.119621	-0.0751526	-0.0831404	-0.0499648	-0.255849
sp_A0MZ66_SHOT1_HUMAN	72.3	-0.0962024	-0.000392677	-0.0649052	-0.0627155	-0.0459978	-0.0371779	-0.0390147	-0.0563547	-0.170206	-0.110274	-0.196502	0.179718	0.225072	0.12146	-0.0230688	-0.0623501	-0.00885699	0.0583586	0.0965778	0.0924306	0.0684652	0.176934	0.155234	-0.00644647	0.0164812	-0.0788889	0.0727689	-0.0226723	-0.0245085	-0.0976076	-0.0791015	-0.129169	-0.0560711	-0.040198	-0.0103217	0.23813	0.326211	0.3299	0.26207	0.308482	0.341355	-0.0413424	-0.0251695	0.0130734	-0.0360126	-0.0407934	-0.0514347	0.0149028
sp_A1L0T0_ILVBL_HUMAN	48.9	-0.269613	-0.0668417	-0.282322	-0.0153746	0.0109896	0.000818375	-0.0518985	-0.0568267	-0.33286	-0.154622	-0.339892	-0.0330223	0.172106	-0.0409003	-0.0388014	-0.125913	0.0260582	-0.00287206	-0.128537	-0.0651309	0.097019	0.202872	0.107752	0.0336792	0.39744	-0.175633	-0.135299	-0.0887701	-0.131416	-0.186009	-0.0184447	-0.239834	-0.142354	0.0649196	-0.173534	-0.360271	0.0343334	-0.0223345	-0.148637	0.139808	0.19739	-0.0868434	-0.154645	-0.289584	0.0145362	-0.00730452	-0.0165879	0.147346
sp_A1X283_SPD2B_HUMAN	51.9	-0.102514	-0.116541	-0.222705	-0.0915967	-0.0728728	-0.125404	-0.134265	-0.0288072	-0.228589	-0.238533	-0.295407	0.275701	-0.0113652	-0.0284988	NA	NA	NA	-0.148721	-0.139626	0.0741291	0.100614	0.0375883	0.0848653	0.0647553	-0.104838	-0.090908	-0.0235345	-0.0864552	-0.0114436	-0.0231109	-0.0269844	-0.0987787	-0.126913	-0.144504	0.104897	-0.16315	0.00144019	0.0786861	-0.0934405	-0.0761784	-0.0770241	-0.121543	-0.25361	-0.390411	-0.0189866	-0.0943422	-0.219847	-0.235438
sp_A2RRP1_NBAS_HUMAN	19.1	0.0606124	0.211609	0.0727557	0.0775094	0.0606779	0.0718362	0.0521584	0.160146	-0.326479	-0.327868	-0.22356	-0.0208271	0.134177	-0.0140632	0.0500171	-0.022911	0.0660726	0.230145	0.0691576	0.0182684	0.0878421	0.287339	0.181759	0.0352957	-0.0386291	-0.0783735	0.0943632	0.180408	0.0159517	0.0646513	0.116638	0.06624	0.378109	0.147457	0.396988	-0.151262	0.0661833	-0.303553	-0.16459	-0.359838	-0.300598	-0.36782	-0.275928	-0.0357189	-0.232234	-0.191961	-0.0957387	-0.0852658
sp_A3KMH1-3_VWA8_HUMAN	24.6	0.461182	0.4606	1.46605	-0.0699113	-0.124287	NA	0.0638167	-0.00913156	-0.151854	-0.293299	-0.489713	-0.00836967	-0.0358574	0.308924	-0.000445561	-0.0233763	0.03854	0.549208	0.310005	0.12405	0.135631	0.121467	0.196595	0.108352	0.117573	0.156235	0.297181	0.263643	0.0457501	0.346619	0.297148	1.61462	0.424057	0.00609005	0.0627745	-0.160999	-0.120661	-0.0923234	-0.742475	0.133758	-0.397013	-0.114062	0.036965	0.0312582	-0.00598922	-0.157478	-0.0972128	0.115737
sp_A3KN83-2_SBNO1_HUMAN	27.8	-0.0261265	0.105737	-0.103643	-0.202477	-0.214928	-0.189724	-0.209775	-0.235367	-0.32641	-0.353661	-0.426387	-0.119001	-0.14447	-0.0994503	-0.148322	-0.0744988	-0.0450065	-0.384063	-0.254815	-0.343686	-0.244824	-0.327659	-0.276274	0.247666	0.369295	0.0936172	-0.10271	-0.281285	-0.0809619	-0.361698	-0.239384	-0.442015	0.157231	0.300779	0.189916	-0.553284	-0.241709	-0.41813	-0.529335	-0.104209	-0.272739	-0.0345575	0.0827535	0.216341	0.0150831	0.0130107	-0.0149848	0.00366977
sp_A4D1E9_GTPBA_HUMAN	45.7	-0.0835849	0.248422	0.103472	0.132095	0.0433775	0.0505725	0.122541	0.040728	0.102163	0.17103	0.14073	-0.25345	-0.200716	0.063023	0.0189799	-0.127283	0.183664	-0.116468	-0.246197	-0.00921308	0.0271928	-0.0800787	0.08517	0.245047	0.173795	0.266128	-0.29162	-0.128007	-0.100228	0.105236	0.101035	0.0899139	-0.476416	-0.522533	-0.381005	-0.0772863	0.0455905	-0.00852102	0.0163149	-0.240072	-0.169806	0.0424969	0.132288	0.0157736	0.0293308	0.0689457	0.132204	0.0455066
sp_A5YKK6_CNOT1_HUMAN	38.4	0.101206	0.186777	0.0972504	0.0477855	0.0291919	-0.00245569	0.0198996	0.0471401	-0.107132	-0.167293	-0.192	-0.0194975	0.0565117	0.189414	0.0689826	0.0598022	0.0692034	0.196245	0.273617	0.230331	0.0993514	0.0107656	0.115738	0.103513	0.0456036	0.211232	0.146253	0.144383	0.181601	-0.00943541	0.0460729	-0.122531	0.662926	0.460791	0.648928	0.0403367	0.194954	0.0196513	0.108383	0.155263	0.036236	-0.0575603	-0.0398622	-0.13498	-0.0604748	-0.0899386	-0.106973	-0.232336
sp_A6NDG6_PGP_HUMAN	58.9	0.218545	0.106607	-0.0533741	-0.0453515	-0.0973926	0.0415937	-0.0760572	-0.0250852	-0.0625433	-0.120658	-0.236236	0.011558	0.104817	0.0279387	0.169122	0.238319	0.102156	-0.35298	-0.179651	-0.104428	0.0209226	0.0207768	-0.124594	-0.0886601	-0.0203371	-0.0906532	-0.203837	-0.20505	-0.297595	-0.103657	-0.0389349	-0.152642	-0.366658	-0.0486455	-0.245048	0.126465	0.23082	0.236344	0.0255332	0.103643	0.0761248	-0.117374	-0.0907014	-0.0661991	-0.148509	-0.0955566	-0.155364	-0.226031
sp_A6NDU8_CE051_HUMAN	62.2	0.225215	0.0336725	0.533443	0.0671519	-0.0121393	0.0390817	0.00833895	0.102295	-0.0185137	0.417107	0.521751	0.250155	0.199485	0.0603509	0.0163352	0.0721971	0.097204	-0.00317	-0.203045	-0.230243	0.0407729	-0.0750737	-0.0298846	-0.118788	0.0406111	-0.0251622	-0.00556655	-0.137551	-0.112184	0.229961	0.215726	0.301028	-0.0482205	-0.00200572	0.0460509	-0.0161548	0.222106	0.171284	-0.0720057	0.146259	0.113199	0.0658815	0.0516471	0.229866	-0.0509645	-0.0557499	-0.0302294	0.0931909
sp_A6NHR9_SMHD1_HUMAN	33.2	-0.281625	0.00668199	-0.264359	-0.17771	-0.110028	-0.122072	-0.128173	-0.131206	-1.89666	-0.424323	-0.0866141	-0.15784	-0.0459617	0.036009	-0.016593	0.00442166	0.0573888	0.124939	0.109349	0.169488	-0.0276512	-0.0922877	-0.063152	0.278731	0.260841	0.167754	0.0352142	0.035258	0.148752	-1.75557	-0.28268	-0.232986	0.186713	0.185105	0.215526	-0.0598043	-0.0754387	0.0126984	-0.00358545	-0.0381062	-0.143313	-0.169087	0.00626319	0.0228152	-0.0762081	-0.100786	-0.112961	-0.141247
sp_A6NIH7_U119B_HUMAN	47.4	-0.0755374	0.108618	NA	0.114501	-0.0460022	NA	-0.120967	-0.0799368	0.190031	-0.00662138	NA	-0.25113	0.069472	-0.0129744	0.205054	0.157963	0.17839	NA	NA	NA	-0.213406	0.0639337	0.0171134	0.092668	-0.0971063	-0.131701	NA	NA	NA	0.0587781	0.143506	NA	0.365015	-0.186613	-0.290455	0.135036	-0.0393127	0.0461414	0.244662	0.228025	0.150118	0.0453171	-0.172651	NA	-0.00475845	0.106468	-0.00498221	0.00239515
sp_A8CG34_P121C_HUMAN	17.6	-0.030278	-0.0657453	-0.0836033	0.227947	0.122409	0.276154	0.032799	0.148376	0.265787	0.170004	-0.0876266	-0.176631	-0.0467056	-0.245066	-0.348801	-0.181935	-0.130645	0.118747	0.220143	0.0457022	-0.176383	0.108334	-0.0268833	0.232754	-0.0078251	0.0955585	0.203998	0.402887	0.328168	0.28438	0.106578	0.0820168	0.414128	0.280574	0.328139	-0.244717	NA	-0.0328393	-0.00740875	NA	-0.148981	0.0157838	0.0104754	0.158949	0.0271482	0.120908	0.0631108	0.0188342
sp_A8MXV4_NUD19_HUMAN	51.7	0.227359	0.00929243	-0.273687	0.11177	0.0924224	-0.0366657	0.117822	0.0313209	0.385166	0.399031	0.424337	-0.51257	-0.566544	-0.49488	-0.25716	-0.0889044	-0.164526	NA	0.124264	0.0949629	0.044101	-0.10692	-0.146855	0.124793	-0.0272195	-0.0212135	NA	-0.0777145	0.0618222	-0.0069156	0.132629	0.176609	0.640769	0.405033	0.462716	-0.149743	-0.467579	-0.230255	-0.354939	-0.268752	-0.119362	0.0864504	0.0379593	0.142986	0.00820895	0.0874394	-0.0848844	0.0953818
sp_O00165_HAX1_HUMAN	48.7	0.0311415	-0.0216473	-0.0678198	NA	-0.255578	-0.0233814	-0.0995888	-0.126176	0.165124	0.362088	0.246913	0.0931331	0.656735	0.110194	0.136084	0.0995508	0.0243483	NA	0.0854142	NA	-0.205326	0.100852	0.117663	-0.0183112	0.365041	0.0417116	NA	0.144924	NA	0.163013	0.134043	0.104183	0.734539	0.225972	0.0872335	-0.596627	-0.017095	0.080962	-0.472377	-0.515614	-0.475096	-0.0473711	-0.0235496	0.161625	0.0271745	-0.00495458	-0.00423221	0.722629
sp_O00170_AIP_HUMAN	71.8	-0.119661	-0.153692	-0.152882	0.0347871	0.0153278	-0.00936659	0.0498219	0.00280471	0.029311	-0.0683693	-0.0146221	-0.152611	-0.216107	-0.461153	0.00419197	-0.0418827	0.0168166	-0.165516	-0.132567	-0.092431	-0.21654	-0.0161979	-0.0759383	0.0431194	-0.0990466	-0.297928	-0.27043	-0.183014	-0.2197	0.00128936	0.0605309	-0.045482	-0.355844	-0.308375	-0.556316	-0.0680271	-0.103842	-0.13442	-0.130648	-0.105501	-0.12988	0.106327	-0.00569794	0.0223089	0.127085	0.09818	0.111908	0.135077
sp_O00178_GTPB1_HUMAN	26.2	0.81927	-0.100182	NA	-0.126925	-0.212174	NA	-0.47888	-0.180298	-0.0253026	-0.430823	NA	0.117902	0.0480056	-0.134257	-0.0348639	-0.101703	0.0517879	0.319541	NA	0.388731	-0.00772437	-0.207344	-0.603899	0.213364	-0.00497502	0.247492	0.213721	NA	0.307867	-0.0658154	-0.385762	NA	0.333562	0.287426	0.28173	-0.813775	-0.00668947	0.322124	-0.0341519	-0.109829	-0.117162	0.241618	0.0649104	NA	-0.0179565	0.0612301	-0.143083	0.0129798
sp_O00186_STXB3_HUMAN	54.7	-0.159838	-0.179262	0.058763	0.0569354	0.0364968	0.0932983	0.0216202	0.0401872	-0.499834	-0.632504	-1.01547	-0.00556367	0.0483305	0.0247463	-0.237549	-0.211351	-0.215334	-0.0953984	-0.151093	-0.162428	0.0407617	0.0415864	0.0543267	-0.0249622	-0.148172	-0.136481	0.148473	-0.00156083	0.112403	-0.178836	-0.3361	-0.661113	-0.0106971	0.0307717	0.15448	0.190278	0.207378	0.159413	0.199655	0.194786	0.112484	0.289601	0.330184	0.570947	0.120161	0.104107	0.14005	0.161308
sp_O00194_RB27B_HUMAN	72	0.118419	0.200861	-0.000584777	0.291886	0.0215656	-0.0330047	0.0191066	-0.0171641	-0.55161	-0.32865	-0.590229	0.186739	0.216068	0.279012	-0.0799683	-0.0622707	0.00385962	0.296684	0.0609693	0.073929	0.0685933	0.239265	0.288762	-0.157754	-0.239451	-0.194587	0.116348	0.048849	-0.00343858	0.10724	0.300888	0.158111	-0.17566	-0.33569	-0.43404	0.164958	0.257269	0.106397	0.161157	0.15799	0.277972	-0.136638	-0.0708339	-0.0486397	-0.0469565	-0.107218	-0.116815	0.000999379
sp_O00203_AP3B1_HUMAN	46.7	0.0094421	0.0577205	0.0998423	0.0295319	0.0675229	0.0418659	0.0217331	0.0480938	-0.0982038	-0.0736408	-0.131303	0.107721	0.101849	0.12091	-0.065254	-0.0277261	-0.039771	0.0910508	0.016231	0.0175299	0.145912	-0.0106284	0.0541004	0.11546	0.00117554	-0.0604688	0.05073	0.118976	0.064643	0.0351827	0.0486724	0.115162	0.131875	0.129594	0.159988	0.0724246	0.142773	0.0968351	0.0740003	0.069963	0.084755	-0.0358453	-0.0506245	-0.0379422	-0.0426211	-0.027877	-0.0214111	0.00398283
sp_O00214-2_LEG8_HUMAN	37.6	-0.0328798	-0.0141705	0.17448	-0.161144	-0.150471	-0.154422	-0.24009	-0.160081	-0.0814098	-0.12234	-0.252031	-0.000608534	0.286474	0.210761	0.0591703	0.089213	0.0518402	0.722801	0.874657	0.716401	-0.102954	0.193289	0.0172739	-0.0313771	-0.228896	-0.0231913	0.551344	0.435184	0.513212	-0.234936	-0.272235	-0.282474	0.636259	1.01851	0.737856	-0.0408148	0.0921686	0.5174	-0.247839	-0.468956	0.197405	-0.374421	-0.480057	-0.329786	-0.195465	-0.188568	-0.180745	0.621274
sp_O00217_NDUS8_HUMAN	55.2	0.086866	-0.00971016	-0.0422717	0.0753665	0.139682	0.132395	0.121006	0.0968226	0.0440636	-0.0227296	0.0493871	0.190307	0.0242656	0.143176	-0.10554	-0.133982	-0.118337	-0.100947	0.150494	-0.148656	0.0842847	0.118128	0.11814	-0.0910518	-0.0144185	-0.0767557	0.040853	-0.324271	-0.138028	0.143823	0.167787	0.157975	-0.0687274	-0.102202	-0.10221	0.0618	-0.0944886	-0.0599794	0.259418	0.0817985	0.0988089	0.051736	-0.0159229	0.056969	0.110012	0.106846	0.0709998	0.0550165
sp_O00220_TR10A_HUMAN	24.6	-0.154647	-0.00226897	-0.0207559	0.0946195	0.336156	0.360979	0.228125	0.880983	0.0908287	-0.00137116	-0.204368	0.103501	-0.0620848	0.137362	-0.0704876	0.112939	NA	0.605394	0.781869	0.614711	0.172051	-0.254829	-0.320004	0.172095	0.263642	0.011873	0.55083	0.64373	0.674784	-0.48375	0.0268204	-0.163884	1.48579	1.17255	0.670745	1.0617	0.778152	1.02373	-0.484331	-0.979709	-0.38393	-0.176856	-0.112814	-0.169352	-0.024416	0.22387	NA	0.20348
sp_O00231_PSD11_HUMAN	82.2	0.0427005	0.0488866	0.0122377	0.0325081	0.0118089	-0.0323882	0.0526262	0.0274368	0.0185281	0.0196583	0.0296015	-0.0520082	-0.0279436	0.0476329	0.00718828	0.0392356	0.00926977	0.0401295	0.0313701	0.0334903	0.0255596	-0.0209389	-0.00368246	0.075749	0.0162158	0.115204	0.171561	0.0867813	0.0853522	0.0395663	0.0460126	0.0279991	0.331441	0.251592	0.310393	0.0496173	0.0673733	0.0630446	-0.0361753	-0.0969448	-0.101772	-0.075689	-0.0576277	-0.0567552	-0.0328453	-0.027349	-0.0281704	-0.0348142
sp_O00232_PSD12_HUMAN	73	0.0145112	0.0267669	-0.00675819	0.0416071	0.0437866	0.0667274	0.0244506	0.044972	0.0279479	0.0311019	0.0236506	-0.0792502	-0.058459	0.0147992	-0.0241798	-0.031081	-0.0409082	0.176327	0.235997	0.239657	0.00171726	-0.081152	-0.0598454	0.0502366	-0.00535879	0.078385	0.194632	0.189135	0.240559	0.070301	0.0215099	0.011227	0.644548	0.558215	0.660616	0.0876323	0.0764417	0.0186515	-0.0194605	-0.0744863	-0.111599	-0.0616745	-0.0370926	-0.0525056	-0.0255518	0.00346314	-0.0136433	-0.114498
sp_O00233_PSMD9_HUMAN	50.7	0.0336093	-0.0223189	0.0856261	-0.0129987	-0.000570476	2.64631e-06	-0.00578818	-0.0161286	-0.0127889	0.0092954	0.0750348	-0.0205521	-0.1009	-0.150895	0.00918344	0.0415894	0.00193182	-0.145815	-0.00612466	-0.0733067	-0.0687683	0.0302157	-0.135231	-0.114632	-0.113173	-0.0923218	-0.0181499	-0.00134473	-0.0449798	-0.0978148	-0.0801239	0.0612363	-0.0467845	-0.0465022	-0.117472	0.0497458	0.094573	0.209292	-0.0815261	0.0187276	0.0409236	-0.068962	-0.115384	-0.124785	-0.0375904	-0.0588011	-0.0658803	0.20886
sp_O00401_WASL_HUMAN	41.2	-0.052043	-0.05258	0.0121087	-0.10554	-0.15039	0.000626887	-0.0929868	-0.0818466	-0.102959	-0.0565313	0.168712	0.126958	0.0447529	-0.0215182	-0.0413098	0.00225935	-0.011172	0.0839493	0.0398282	0.145805	-0.151945	-0.031333	-0.0114837	-0.00384193	0.0327659	-0.0307801	0.121427	-0.0969436	-0.0112062	-0.191604	-0.0415549	0.0994728	-0.105109	0.173218	0.136796	-0.000874972	-0.0733923	-0.0321257	0.310528	0.146678	0.175769	-0.0852142	-0.0698474	0.0804317	0.00821684	-0.0350339	-0.0432861	-0.201119
sp_O00410_IPO5_HUMAN	72.9	0.0360661	-0.0033689	0.0367766	0.131952	0.109651	0.0969741	0.0987258	0.0899392	0.13357	0.132473	0.128982	-0.105334	-0.155231	0.002808	0.0456649	0.0786961	0.0601822	0.0853525	0.142585	0.130624	0.00693089	-0.21149	-0.18443	0.112838	0.067793	0.21756	0.0189418	-0.0153103	0.0603009	-0.21837	-0.268311	-0.254901	-0.165695	-0.2011	-0.0869237	-0.101269	-0.0187323	-0.0230626	-0.170038	-0.171123	-0.255881	-0.21266	-0.242573	-0.241469	-0.111608	-0.101668	-0.114231	-0.208236
sp_O00411_RPOM_HUMAN	26.9	0.104936	-0.00275848	0.0122459	-0.187302	-0.125573	-0.177671	-0.111976	-0.127881	-0.138076	-0.341233	-0.105129	-0.345114	-0.330031	-0.163641	0.104666	-7.2268e-05	0.144614	-0.207799	-0.21226	-0.432419	0.0672767	-0.0388366	0.0276573	0.188641	-0.0912448	0.0735015	-0.145916	-0.155889	-0.141678	-0.266177	-0.33278	-0.362965	-0.0610826	-0.327182	-0.165169	-0.349109	-0.0607362	0.0538325	-0.093727	-0.0315044	-0.0529407	0.0526701	-0.0410803	0.0648342	0.0191575	0.0234968	0.0702442	0.2183
sp_O00422_SAP18_HUMAN	82.4	-0.154946	-0.134823	-0.0714076	-0.0495292	-0.00849014	-0.0141391	-0.0436401	-0.029956	0.340629	0.384282	0.40179	-0.0738131	-4.94597e-05	-0.0542152	-0.105696	-0.0674425	-0.108899	0.0866062	0.0855107	0.121097	-0.0628758	-0.202014	-0.106108	-0.0325583	0.102404	0.129351	0.146869	0.152584	0.104448	-0.245425	-0.157412	-0.0652586	-0.129676	0.117398	0.154449	-0.205724	-0.156318	-0.153433	-0.141907	-0.0737526	0.063333	-0.0417646	0.038947	0.0255581	0.066123	0.0213638	0.0311277	-0.00622867
sp_O00425_IF2B3_HUMAN	61	-0.0262233	-0.0303229	-0.00405756	0.110763	0.125037	0.0470299	0.100936	0.127531	-0.190959	-0.163091	-0.127933	0.266017	0.225055	0.32868	0.12846	0.0422985	0.169867	0.176057	0.226294	0.221651	0.127529	0.166834	0.193207	0.0616955	-0.152013	-0.0262791	0.130394	0.0642556	0.0759206	0.141358	0.201603	0.220491	0.10107	-0.0740845	-0.0260724	0.262889	0.158018	0.186922	0.369066	0.367445	0.37486	-0.180857	-0.241483	-0.230576	-0.076285	-0.0642635	-0.0861919	-0.168183
sp_O00429_DNM1L_HUMAN	77.6	0.0102437	-0.0286368	-0.0207639	0.00766773	-0.00610267	0.0259025	0.00728319	0.0178936	-0.140372	-0.12888	-0.158159	-0.00630042	-0.0163072	0.0730507	-0.0128182	0.0231021	0.0375172	0.0923059	0.144185	0.197687	0.0029498	0.000808943	-0.0826718	0.0321427	0.0239936	0.0567486	0.0620724	0.0311974	0.0848424	0.02978	-0.00135039	-0.0654772	0.0485604	0.06873	0.0966317	0.13451	0.171281	0.118212	-0.00466731	0.0373201	-0.00280357	-0.0915118	-0.162123	-0.115654	-0.0951022	-0.0997948	-0.130274	-0.148467
sp_O00442_RTCA_HUMAN	56	0.0892987	-0.0960785	-0.108671	0.169939	0.0197141	0.101659	0.075961	0.0891307	-0.120759	-0.188385	-0.0871399	-0.403588	-0.378956	-0.318192	-0.0080544	-0.0814648	-0.155557	0.0957337	0.129834	0.224486	-0.0149629	0.473498	0.125662	-0.20435	0.279038	0.00332218	0.295568	0.0430262	0.246634	0.0940018	0.116934	0.205183	-0.102294	0.286092	0.534345	-0.070391	-0.0164388	0.237191	-0.194343	-0.399647	-0.174135	-0.0431963	-0.0947644	-0.122734	0.0312561	0.00858418	0.0100574	0.919329
sp_O00443_P3C2A_HUMAN	26	0.00323435	0.215981	0.502427	-0.113088	-0.0457427	-0.0833502	-0.0557645	-0.0850067	-0.530489	-0.688735	-0.162162	-0.00283711	0.0507408	0.046294	0.135399	0.097489	0.169757	0.0139069	-0.0480538	-0.280806	0.0241361	0.113456	0.182502	0.0303032	-0.204896	0.0130365	0.0148121	-0.0138372	-0.115837	0.0466759	0.00832437	0.248016	0.329675	0.0324903	0.387297	0.371319	0.475454	0.210238	0.290448	0.330504	0.304681	0.0918786	0.250706	0.514582	0.0369999	-0.0541291	-0.0253237	0.0759429
sp_O00461_GOLI4_HUMAN	44.3	-0.0586413	-0.0893893	-0.113422	0.131624	0.181668	0.107272	0.0983396	0.130806	-0.440491	-0.321223	-0.389208	-0.00789665	0.153104	0.0766021	0.193597	0.10038	0.0118723	0.060695	-0.0796812	-0.044421	-0.0201385	0.0712907	0.176466	-0.0326034	0.039609	0.0105161	-0.0218279	0.0313519	-0.103248	0.0629183	0.200933	0.0238673	0.0476	-0.340278	-0.316966	0.146736	0.144824	0.164569	0.169706	-0.107802	0.111512	0.237286	0.0764532	-0.0362204	-0.00950644	0.065925	0.0585937	0.0284354
sp_O00468-6_AGRIN_HUMAN	32.9	0.308537	-0.101645	-0.0463788	-0.0811911	-0.0779345	-0.0045577	-0.0990076	-0.0715583	-0.773618	-0.841379	-1.04895	0.234521	0.0196985	-0.0265691	-0.116178	-0.135885	0.0388121	0.0316448	-0.0469771	-0.072805	0.281039	0.388548	0.340238	-0.520451	0.254324	-0.313679	0.00778864	0.0704942	-0.0308326	0.21211	0.183801	0.104781	-0.643171	-0.180904	-0.589757	-0.0808715	0.419423	0.331701	0.295169	0.484121	0.568699	0.144244	0.0145635	-0.229511	0.170445	0.101786	0.0608828	0.0346043
sp_O60925_PFD1_HUMAN	68	-0.00206104	-0.00552889	0.210908	0.267038	0.438822	0.29986	-0.121213	0.26091	0.104982	0.302209	-0.215931	-1.26191	-0.101258	-0.0318582	-0.0331822	0.147863	0.14771	0.0796991	-0.0189703	-0.185639	-0.17095	0.105365	-0.088428	0.178676	0.272483	0.219691	0.120008	0.131205	-0.0946625	-0.00300235	-0.0852808	0.0883639	-0.223161	0.0252359	0.0380305	0.193973	0.0213517	0.162441	0.0155432	-0.133091	-0.046968	-0.19581	-0.224364	-0.0263085	-0.0555727	-0.0949091	0.00039765	-0.278306
sp_O60934_NBN_HUMAN	49.5	-0.00304935	0.00123135	0.0674768	-0.0841378	-0.0798738	-0.0197367	-0.121353	-0.103557	0.0116639	0.00810946	-0.0400128	0.168832	0.016398	-0.103918	0.134826	0.196365	0.07337	-0.400126	-0.431665	-0.531365	0.0463618	0.0668665	0.0496084	0.0865267	0.229697	0.0949359	-0.129132	-0.163571	-0.287005	-0.0566306	-0.0570142	-0.217437	-0.183208	-0.0321971	-0.0750231	0.00692738	-0.275642	-0.104339	0.141095	0.0044001	0.10574	-0.0506995	0.0969252	-0.00918897	-0.0597735	-0.0306802	-0.0197875	-0.0571895
sp_O60942_MCE1_HUMAN	31.3	0.137394	-0.334877	-0.144099	-0.0164219	-0.119468	-0.0187416	0.118114	-0.0646617	0.0146538	-2.53213	-2.16699	-0.178095	0.0769003	0.0244765	-0.152908	-0.110567	-0.182645	NA	-0.52957	-0.440691	-0.123071	-0.204329	0.0445951	0.311437	0.052728	0.138434	NA	-0.095658	0.22149	-0.20155	-2.81039	-2.26435	0.263989	0.270745	0.136353	0.0561145	-0.362282	-0.118699	0.62991	-0.495726	-0.238415	-0.263261	0.0496638	0.0163337	-0.185497	-0.0399364	-0.148095	-0.212973
sp_O75027_ABCB7_HUMAN	30.1	0.128116	0.0745719	-0.0650063	-0.0337619	-0.0426684	0.0111593	-0.0634285	-0.089698	-0.0956759	-0.0443993	-0.0961093	0.243222	0.175245	0.0396189	-0.160675	-0.0814149	-0.0724385	0.188645	0.031865	0.0406596	0.179948	-0.0146012	0.0694203	-0.0731815	-0.0618577	0.19919	0.0490386	0.0891421	0.033959	0.0337977	0.058653	0.0154457	0.061776	-0.139127	-0.188686	0.0730374	-0.033518	-0.0222194	0.185162	0.23228	0.150367	0.0755836	-0.0495393	-0.0615376	-0.0362029	-0.0359041	-0.0263985	-0.251354
sp_O75063_XYLK_HUMAN	24	0.189737	-0.210436	-0.216266	-0.0531755	0.0526263	-0.251253	-0.0547266	-0.00588079	-0.338614	-0.367901	-0.0880585	0.187326	0.285642	0.311709	-0.0417114	-0.0182459	-0.0902681	0.382298	-0.00532791	-0.0563571	0.0248774	0.335419	0.279622	-0.203059	0.49213	0.334118	0.206706	0.164288	-0.0787475	0.0987783	-0.139312	0.0617422	-0.422372	0.0677436	0.158017	NA	NA	-0.115984	NA	NA	0.287571	-0.0144322	0.126715	0.150045	-0.0201398	0.00321356	-0.0529753	NA
sp_O75083_WDR1_HUMAN	78.1	0.0536288	-0.00666519	-0.000803788	0.221757	0.192715	0.182866	0.186637	0.199485	-0.171184	-0.173211	-0.375567	-0.198259	-0.096011	-0.057821	-0.0170757	0.00132507	-0.0413487	-0.0994761	-0.0196239	0.00373954	0.087631	0.0641004	0.0132539	-0.0525059	-0.25951	-0.217563	-0.0556876	-0.0832839	0.0236867	0.120415	0.111488	0.0922616	-0.213792	-0.182769	-0.128847	0.0413999	0.10909	0.0910104	-0.0451767	0.013733	-0.0621134	-0.174629	-0.215051	-0.188702	-0.110341	-0.0967166	-0.0757181	-0.218423
sp_O75116_ROCK2_HUMAN	64.6	0.14562	0.153321	0.16525	0.173718	0.166959	0.135055	0.109153	0.147879	-0.217104	-0.23546	-0.198522	0.0637944	-0.000444271	-0.0576764	0.148221	0.228295	0.115275	0.0950373	0.13525	0.136954	0.181037	0.287634	0.23202	-0.0623825	0.10598	-0.0274331	0.1177	0.0750807	0.122687	-0.0692647	-0.0565058	-0.0288592	0.0251563	0.128775	0.127357	0.213032	0.165333	0.177474	0.224325	0.201076	0.244319	-0.18169	-0.209695	-0.195119	-0.127081	-0.0846075	-0.0697974	-0.281002
sp_O75131_CPNE3_HUMAN	57.9	0.0271335	-0.00484497	-0.00695167	-0.0601132	-0.0660436	-0.137854	-0.109087	-0.0790389	-0.108145	-0.171882	-0.169767	-0.0726485	-0.0357595	0.0527249	-0.0195906	-0.00831162	0.0226104	0.056183	0.0842934	0.0207645	-0.0525577	-0.0922855	0.0601503	-0.00374234	-0.0614161	0.0387631	0.0511096	0.112041	0.147774	-0.117166	-0.162172	-0.161468	0.272925	0.111232	0.148274	0.128862	0.0932684	0.0333282	0.0573624	0.0428021	-0.00905056	0.00646973	0.0258769	0.00713471	-0.00580604	0.0175936	0.0303611	-0.0288993
sp_O75150_BRE1B_HUMAN	48.4	0.120204	0.0120911	-0.00570487	-0.10814	-0.0167206	-0.0171349	-0.11565	-0.122171	0.0862732	0.0661395	0.265936	-0.2478	-0.118661	-0.196715	-0.0961441	-0.138499	-0.0799796	0.0902675	0.143881	0.0676189	-0.191014	-0.103813	-0.163719	0.182499	0.283402	0.285258	0.190757	0.319482	0.06509	-0.230936	-0.196635	-0.109921	0.879627	0.817121	0.857332	-0.224513	-0.218349	-0.256542	-0.253231	-0.236189	-0.205099	-0.105768	-0.145567	-0.0520473	0.0198205	0.0265735	0.0367554	-0.0820774
sp_O75152_ZC11A_HUMAN	37.7	0.14116	0.172295	0.00634162	-0.159089	-0.184466	-0.0766496	-0.159773	-0.16559	0.38938	0.411753	0.449779	-0.15907	-0.101776	-0.0686903	-0.0810486	-0.0113445	-0.0346871	0.173792	0.372315	0.375113	-0.39843	-0.323166	-0.290066	0.156871	0.0932621	0.0568135	0.400368	0.367213	0.398496	-0.2462	-0.206568	-0.271736	0.264487	0.322318	0.335398	-0.139683	-0.0907426	-0.2857	-0.0705667	-0.215215	-0.314689	-0.0444718	-0.0811961	-0.0282467	0.0206966	-0.0421473	0.0197552	-0.075269
sp_O00116_ADAS_HUMAN	69.8	-0.149773	-0.135482	-0.125046	0.175477	0.191521	0.155367	0.196529	0.175454	-0.205374	-0.151443	-0.0914745	-0.127532	-0.0849089	0	0.0392529	0.0532379	0.0732928	0.069219	0.00803972	0.0393152	0.0146061	0.196055	0.181878	0.0234478	-0.158592	-0.0925607	-0.0605908	-0.0144684	-0.0552276	0.106709	0.118071	0.188295	-0.157727	-0.488937	-0.393805	0.205601	0.150887	0.140829	0.253742	0.246453	0.233731	-0.00254938	0.0176287	0.0449944	-0.00748361	-0.0043698	-0.0155649	-0.0703824
sp_O00139-2_KIF2A_HUMAN	52.1	0.0583158	-0.12001	0.0196382	0.0200972	-0.0326713	-0.0414539	-0.058775	0.0134003	0.0622974	0.0150082	0.185798	-0.147638	-0.0823755	0.0305161	-0.193331	-0.105036	-0.0436845	0.0358567	0.0680862	0.0100728	-0.0704452	-0.174924	-0.0656799	0.231902	0.097413	0.250281	0.0661335	0.151424	0.0138628	-0.320565	-0.320916	-0.262234	0.192425	0.103004	0.120772	0.0953594	-0.0900142	-0.0473419	-0.0741772	-0.0757078	-0.0975027	-0.174042	-0.202708	-0.205645	-0.105217	-0.0835114	-0.106636	-0.208178
sp_O00148_DX39A_HUMAN	75.2	0.0617882	-0.00565384	-0.0393129	0.000934187	-0.0272499	0.0222529	-0.0169125	-0.0520779	0.385587	0.391079	0.215398	-0.0227635	-0.0312154	-0.0362985	-0.179212	-0.129176	-0.125778	0.0717244	0.142035	0.145134	-0.0953584	-0.0814769	-0.0924012	-0.00342685	0.0125068	0.0063354	-0.0724515	-0.0328584	0.0232517	-0.0642913	-0.0795205	-0.147221	-0.306709	-0.206397	-0.22254	-0.0756512	0.0572045	0.0315829	-0.0760176	-0.0437019	-0.00479554	-0.090675	-0.0977729	-0.131796	-0.0494424	-0.0334901	-0.0492063	-0.225823
sp_O00151_PDLI1_HUMAN	82.4	-0.153099	-0.115981	-0.156604	0.238573	0.254623	0.132341	0.227186	0.22964	-0.384908	-0.300803	-0.356143	-0.287751	-0.215931	-0.331157	-0.225138	-0.241756	-0.252735	-0.236382	-0.203801	-0.147496	-0.0453615	0.130394	0.165667	-0.189738	-0.396599	-0.485411	-0.192355	-0.149796	-0.182024	-0.0670895	0.0139072	-0.111729	-0.358641	-0.408125	-0.499843	0.0431503	-0.0805734	-0.136226	0.202166	0.127922	0.0694853	0.188998	0.160868	0.179236	-0.0597515	-0.023602	-0.0358871	-0.0727105
sp_O00154-6_BACH_HUMAN	64.4	0.0596233	-0.0307403	-0.0347772	-0.0155492	-0.0426456	0.00445074	-0.0852518	-0.105038	0.14454	0.14081	0.0564416	-0.0109776	0.0412445	0.0964391	0.0717443	0.0899836	0.0422771	0.235418	0.308745	0.398144	-0.130523	-0.0191201	-0.0721623	-0.07003	-0.0331405	-0.0887988	0.0137123	0.0329972	0.122004	0.0963789	0.0752724	0.0890957	0.175673	0.0731299	0.16601	0.145852	0.0784731	0.0450797	-0.115571	-0.193607	-0.217655	-0.238102	-0.300115	-0.351295	-0.109553	-0.103035	-0.0889733	-0.245569
sp_O00159-3_MYO1C_HUMAN	67	-0.0618301	-0.0434263	-0.0667914	0.118019	0.0947375	0.0914012	0.0720438	0.0996292	-0.254247	-0.243097	-0.248593	-0.0816655	-0.0890164	-0.0901195	-0.233091	-0.281569	-0.180861	0.0690136	0.0103514	0.0238111	0.221093	0.169693	0.16393	-0.289419	-0.237628	-0.290446	-0.0793146	-0.0107438	0.00672887	-0.0574851	-0.0333431	-0.0519457	0.155875	0.0106066	0.00755804	-0.136807	-0.0844788	-0.099829	0.0716058	0.0577264	0.0617747	0.166526	0.196117	0.169299	0.0860365	0.103233	0.092652	0.0867891
sp_O00161_SNP23_HUMAN	78.2	-0.00386361	0.0524864	0.0324607	0.0702086	0.0786087	0.0101201	0.0449869	0.0367986	0.0331655	0.0340258	-0.0169957	0.00473434	-0.00425606	-0.253622	-0.00316734	-0.0377306	0.027123	0.270315	0.33123	0.476994	0.0312583	0.127783	0.0484204	0.0933972	-0.0522514	-0.169768	0.0738872	0.0908091	0.27671	0.235601	0.220487	0.183393	0.196338	-0.0906767	-0.130826	0.123559	0.296234	0.147613	0.252047	0.177093	0.255009	0.159934	0.194779	0.0682565	0.123721	0.0994221	0.10653	0.224768
sp_O00244_ATOX1_HUMAN	88.2	0.262297	-0.0465247	0.0160175	0.122155	-0.0553061	0.0803097	0.117152	0.0736898	-0.219207	-0.168347	-0.0974882	0.234964	-0.19534	-0.257271	0.0395284	0.0831146	0.0850846	-0.0888242	-0.29951	-0.286923	0.119013	-0.0569695	-0.146135	-0.362766	-0.249855	-0.322864	-0.167178	-0.514235	-0.214061	0.570065	0.504423	0.552165	-0.0402733	-0.448338	-0.640695	0.0278508	-0.143408	-0.00318319	0.360175	0.255051	0.160998	0.00633471	0.00366654	0.102986	0.179222	0.268653	0.275938	0.250911
sp_O00264_PGRC1_HUMAN	66.2	-0.0273051	-0.0777019	0.0196145	-0.0229844	-0.0251694	-0.0591173	-0.0952368	-0.109846	0.218064	0.107502	0.285105	0.204196	0.0770122	0.116815	0.0656414	-0.0160858	0.0866376	0.251837	0.124988	0.164931	-0.0196218	0.169139	0.199246	-0.187279	-0.132658	-0.109796	0.188473	0.213927	0.268172	-0.159445	-0.218945	-0.147709	0.47708	0.134485	0.126718	0.198169	0.197163	0.196267	0.197379	0.198493	0.165266	-0.0654415	-0.200226	-0.0121111	-0.0253139	-0.0639144	-0.0759244	-0.285363
sp_O00267_SPT5H_HUMAN	59.3	-0.154858	-0.116625	-0.156125	-0.0682189	-0.0704885	-0.0836067	-0.088281	-0.0797915	-0.00870036	0.0939618	-0.00190557	-0.0128112	0.0295809	0.0117786	-0.19431	-0.252911	-0.256546	0.10552	0.127449	0.174483	-0.226679	-0.246786	-0.148232	0.0106961	-0.012216	0.0251498	0.266939	0.264585	0.346193	-0.247845	-0.187728	-0.209971	0.582963	0.592285	0.635308	-0.377872	-0.373331	-0.418907	-0.323804	-0.351661	-0.285613	-0.0195391	-0.046151	-0.00103512	0.000410165	0.0260313	-0.00161995	0.0469857
sp_O00273_DFFA_HUMAN	58	0.00393408	0.0460731	0.0934262	0.0828578	0.0870117	0.06508	0.0499682	0.0323444	0.11337	0.144088	0.0452732	-0.0163063	0.0271525	0.000368605	0.140397	0.085682	0.115316	-0.221967	-0.140362	-0.175685	-0.365656	-0.149618	-0.233638	0.204822	0.0207866	0.0118769	-0.0487154	-0.0615409	-0.113294	0.00680738	0.0355075	0.0352486	0.165796	0.085368	0.142604	-0.0777845	-0.120223	-0.0350781	-0.00458737	-0.181813	-0.085553	0.148263	0.151157	0.135826	0.115512	0.103316	0.0536899	0.0180072
sp_O00291_HIP1_HUMAN	49.8	0.0111347	-0.0610591	0.117164	-0.0247036	-0.0100174	-0.063666	-0.0119651	-0.0346058	-0.288437	-0.366585	-0.357086	0.0429144	0.0114459	0.0742685	0.107321	0.145002	0.146088	-0.0621992	-0.0338883	-0.0348975	0.17987	0.157854	0.317682	0.00484893	-0.171376	-0.0743909	-0.194023	-0.0625987	-0.148726	-0.117906	-0.1081	-0.273142	-0.175912	-0.129683	-0.0576254	0.221086	0.253431	0.267198	0.132871	0.112388	0.183576	0.0197598	0.0135441	0.0803455	-0.0477617	-0.0205333	-0.0403342	-0.103023
sp_O00299_CLIC1_HUMAN	88	-0.00486658	-0.0113308	0.00771314	0.0476779	-0.0110527	0.011623	0.0102195	0.0134412	0.13564	0.062945	0.109854	-0.260797	-0.265861	-0.187684	0.114004	0.117304	0.0759923	-0.145659	-0.045522	-0.101047	-0.162559	-0.117924	-0.181676	-0.113894	-0.366879	0.0502153	-0.107627	-0.184317	-0.110138	-0.141395	-0.176655	-0.181945	-0.383748	-0.478555	-0.367063	-0.0730716	-0.122317	-0.196248	-0.122683	-0.183202	-0.248791	-0.0522737	-0.0487145	-0.0219662	-0.047494	-0.0296638	-0.0326157	-0.0886503
sp_O00303_EIF3F_HUMAN	71.7	0.0744261	0.0764034	0.0772961	0.102204	0.0636584	0.108824	0.109926	0.115953	0.033133	0.0316709	-0.170844	-0.0673401	-0.106285	0.139228	0.0815351	0.0396215	0.0282897	0.09764	0.174743	0.224915	-0.0355823	-0.171523	-0.160303	0.110038	0.0895731	0.281763	0.181123	0.168927	0.0528999	-0.166184	-0.20212	-0.138357	-0.0437065	-0.0494136	0.0649675	-0.0479335	-0.0145822	-0.0944281	-0.190076	-0.184415	-0.203483	-0.0773114	-0.0673301	-0.0487444	-0.0329952	-0.0373069	-0.0186873	-0.0746537
sp_O00330-3_ODPX_HUMAN	47.3	-0.0201235	0.0570303	0.0882123	-0.017521	-0.050843	0.207009	-0.0440489	-0.0500276	-0.0808677	-0.0386729	-0.0176633	0.141174	0.168396	0.0160403	-0.130991	-0.0787532	-0.124679	0.0557809	-0.0411438	0.00509793	-0.0740264	-0.0351305	0.00115052	0.0980751	-0.0346518	-0.0271494	-0.0529597	-0.113847	-0.0783103	-0.00879199	0.0665685	0.0395355	0.151405	0.0261422	-0.0465585	0.0168565	0.114126	0.0377674	-0.116298	0.0304706	0.0232408	-0.0292355	-0.0599791	-0.0112719	-0.00810765	-0.00751864	-0.00834299	0.264585
sp_O00399_DCTN6_HUMAN	60	-0.026316	-0.277113	-0.24646	0.101942	0.0642572	0.105465	0.0447383	0.0750635	-0.027106	-0.628911	-0.0770251	-0.128162	-0.00105039	-0.186286	-0.0409842	-0.0705348	-0.0535957	-0.671774	-0.312668	NA	0.278072	0.198281	-0.0898656	0.0451379	-0.130602	-0.25291	-0.0278935	-0.144508	NA	0.135576	-0.316529	-0.0432341	0.445441	0.352168	0.13672	0.0144538	-0.0037844	0.0105755	0.0935933	-0.115347	-0.257835	0.105306	0.098698	0.0306438	0.0106074	0.0618899	-0.00771183	-0.0797783
sp_O00400_ACATN_HUMAN	16.8	-0.500261	0.162582	-0.0083506	-0.0753903	-0.0933388	0.0574233	-0.0403295	-0.0534396	-0.983099	0.0145389	0.0666133	NA	NA	-0.00541568	0.0238137	0.188654	0.165509	0.0947713	0.117903	0.172469	0.243345	0.532367	-0.00176114	NA	NA	-0.077735	0.101594	0.193785	0.220207	-1.04818	0.167345	0.527493	NA	NA	0.109946	NA	0.256948	0.153561	NA	0.12445	0.250601	0.0608705	0.078677	-0.0107935	-0.0255798	-0.0419489	-0.00369854	NA
sp_O00469-2_PLOD2_HUMAN	63.1	0.223862	0.361017	0.263479	0.238074	0.21795	0.269813	0.191537	0.210331	-0.668279	-0.608896	-0.741699	-0.511253	-0.566071	-0.211675	-0.137488	-0.164839	-0.14328	-0.0679089	-0.156335	-0.0484122	0.363812	0.248575	0.369289	-0.37747	-0.439056	-0.107515	-0.102767	-0.0627797	-0.0886155	0.482958	0.511358	0.451794	-0.303162	-0.572121	-0.336373	0.0213605	0.0638168	-0.0990749	-0.170719	-0.086249	-0.225587	-0.477027	-0.449905	-0.51507	-0.421803	-0.411533	-0.333266	-0.600049
sp_O00471_EXOC5_HUMAN	45.9	0.0370952	0.071053	0.251007	-0.106764	-0.0736953	0.0175463	0.00689475	0.0206311	-0.213087	-0.203497	-0.0953407	0.239816	0.190008	0.235503	0.118588	0.0711937	0.0392055	0.0841856	-0.00553686	0.100714	0.115999	0.12921	0.0760486	-0.0783057	0.0164094	0.0146572	0.0728045	0.0622393	0.00503057	0.0828911	0.0138901	0.208262	0.249175	0.217103	0.192563	0.196863	0.260477	0.221607	0.234736	0.313088	0.354088	-0.124935	-0.110867	-0.0774405	-0.0584975	-0.040247	-0.109326	-0.0368748
sp_O00479_HMGN4_HUMAN	47.8	-1.29663	-1.08689	NA	0.0161836	0.122705	0.162697	0.0460787	0.882531	-0.788794	-0.667686	NA	0.748802	-0.122834	-1.36351	0.0171641	0.0554548	0.0504346	-0.258501	-0.254214	-0.356259	0.154032	0.591619	0.261862	-1.18671	1.91398	-0.120068	-0.240837	-0.403146	-0.75653	-0.887128	-0.0184518	NA	-2.2101	0.867432	0.311614	-0.508558	-0.193094	-0.111623	-0.271843	-1.26134	-0.228867	0.0437273	-0.0521345	NA	0.0486111	0.00660018	0.0591403	0.644227
sp_O00483_NDUA4_HUMAN	59.3	-0.0559297	-0.0151241	-0.0754356	0.0890581	0.0872827	-0.0590263	0.0972008	0.0640212	0.27731	0.346095	0.254116	0.08036	0.0570248	0.0331101	-0.273155	-0.225496	-0.203707	-0.0251083	-0.0819048	-0.467881	0.541906	0.0448891	0.15358	-0.32586	-0.126517	-0.0409599	-0.249337	0.098047	-0.256288	-0.83807	-0.926424	-0.807937	-0.104534	-0.186762	-0.267722	0.0849143	0.0983686	0.0255436	0.26121	0.287681	0.185041	-0.0188311	0.085632	0.034454	-5.85969e-06	-0.0280326	0.00610854	-0.0442848
sp_O00487_PSDE_HUMAN	53.5	0.0364652	-0.0385753	-0.106757	0.0583661	0.0693996	0.0235023	0.0387418	0.0646697	0.0527271	0.0127058	0.0940619	0.0514219	-0.0356203	-0.00438144	-0.0623685	-0.0320387	-0.0603486	0.412939	0.444576	0.385057	0.211533	0.200291	0.0328343	-0.155344	0.12565	0.0632814	0.277206	0.307931	0.364066	-0.00768713	0.073782	0.0470532	0.687194	0.638071	0.705522	0.093393	0.129473	0.0846596	-0.0491971	0.00764278	-0.0575434	-0.0984962	-0.0744763	-0.067104	-0.0460383	-0.0269026	-0.0162067	-0.0680307
sp_O00499-6_BIN1_HUMAN	54.1	0.0534653	-0.10896	-0.0769358	0.0378319	0.219593	0.0244152	0.0402583	0.0521719	-0.145164	-0.262845	-0.149187	-0.0600914	-0.0169638	-0.0921979	0.0673051	0.0541107	-0.0155555	-0.220765	-0.355203	-0.207664	-0.184092	0.167452	0.146631	0.176774	-0.174087	-0.255547	-0.214272	-0.383933	-0.284691	0.0127218	-0.176807	-0.254035	-0.0711178	-0.422227	-0.108398	-0.144061	-0.144387	-0.151558	-0.0120799	0.0271683	-0.0316323	0.445434	0.296001	0.45467	0.0554163	0.0498086	0.0761857	0.223243
sp_O00505_IMA4_HUMAN	51.8	-0.0460952	0.154547	0.252522	0.138695	0.0294991	0.05113	0.0483894	0.0348311	0.0365713	0.156258	0.0611179	-0.273431	-0.149908	0.0430308	0.10458	0.116716	0.212816	0.0759552	0.104904	0.0804397	0.0974883	0.00171927	-0.00872525	0.0565581	-0.040088	0.224128	-0.0335116	0.0996323	0.19131	-0.145074	-0.141572	-0.0530644	0.0921522	0.0670995	0.151964	0.202433	0.298499	0.197456	-0.16441	-0.190417	-0.140078	-0.330155	-0.255749	-0.256842	-0.28282	-0.0972924	-0.212605	-0.303496
sp_O00560_SDCB1_HUMAN	68.8	-0.0608066	-0.0442271	-0.0554265	-0.285183	-0.293764	-0.214473	-0.239763	-0.176561	-0.709015	-0.863386	-0.871105	0.370366	0.484981	0.511993	0.0629589	0.11852	0.109552	0.213525	0.262616	0.273962	-0.165014	-0.219136	0	0.0742188	0.0117206	0.127989	0.184287	0.326763	0.350921	-0.640554	-0.704025	-0.863294	-0.0226575	-0.176704	-0.0533462	1.15534	1.04664	0.945485	0.602166	0.562322	0.473834	-0.00513627	0.0405891	-0.0614334	0.12969	0.123867	0.118439	0.282959
sp_O00566_MPP10_HUMAN	30.8	-0.0748969	0.0255762	0.109734	0.00467909	0.073126	0.0410329	-0.0711339	-0.039963	0.436769	0.542703	0.542867	-0.0817691	0.0171464	-0.137455	0.0541965	0.0112931	0.0364078	0.0431893	0.0618864	0.0779132	-0.241302	-0.212522	-0.16859	0.26005	0.167763	0.0601459	0.237723	0.189615	0.262492	-0.0572479	-0.0725865	0.0961829	0.198628	0.21984	0.130744	-0.102118	-0.0892306	-0.118401	-0.0970673	-0.0919887	-0.0356539	0.185685	0.231509	0.316049	0.127126	0.135099	0.177536	0.170766
sp_O00567_NOP56_HUMAN	78.8	-0.00951044	0.0133117	0.0290988	0.0702032	0.0603181	0.0413386	0.0929882	0.0261708	0.309536	0.288474	0.263416	-0.0175933	-0.0261233	-0.0360728	-0.0754512	-0.125983	-0.0391484	0.0168332	0.0507788	0.0146758	0.0989399	0.00147919	0.0210914	0.0383571	0.0415657	0.0762569	-0.0597908	-0.0319403	-0.117658	0.0835796	0.073316	0.108107	-0.0200821	-0.0491632	-0.156557	-0.0552969	-0.0143886	-0.0643378	0.00111395	0.0125495	-0.0426889	0.117617	0.141953	0.0962671	0.115259	0.113634	0.075288	-0.00336398
sp_O00571_DDX3X_HUMAN	82.5	0.0151493	0.0401776	0.0270324	-0.120954	-0.0908536	-0.141072	-0.0967086	-0.13358	-0.0891182	-0.0988087	-0.0757812	0.0629246	-0.0590707	0.0562792	-0.0382117	-0.029299	-0.0340047	0.195964	0.138882	0.138696	0.0798223	-0.205738	-0.0277152	0.0817666	0.1415	0.288459	0.0694907	0.0792459	-0.000504756	-0.0939234	-0.0669877	-0.104918	0.19244	0.0830644	0.194287	0.0212753	0.0180228	-0.043719	-0.151887	-0.0906056	-0.112572	-0.0305049	-0.00563688	-0.00997868	0.00678745	0.0025144	0.00601087	0.0567927
sp_O00592-2_PODXL_HUMAN	27.6	-0.269354	-0.0905599	-0.104265	0.228702	0.28479	0.145033	0.155917	0.150864	-0.0819082	0.0958091	-0.0454177	-0.674942	-0.51215	-0.286093	-0.135683	-0.244819	-0.145061	0.0133985	-0.0740195	0.0267196	-0.456188	-0.481792	-0.259961	-0.391027	-0.617765	-0.554719	-0.231046	-0.201225	-0.251879	-0.3179	-0.382348	-0.271332	-0.344958	-0.560114	-0.437938	-0.479892	-0.411202	-0.186458	-0.453579	-0.437087	-0.29125	-0.0811006	0.00860692	-0.0162907	0.0109367	0.0199626	0.0287212	-0.132793
sp_O00622_CYR61_HUMAN	62.2	0.0580521	0.047811	-0.281493	0.232054	0.359969	0.135894	0.23467	0.207617	0.544592	0.641892	0.665344	-0.638519	-0.623266	-0.796095	-0.484451	-0.562457	-0.365877	0.98282	1.07129	0.988913	-0.352136	-0.261698	-0.184685	-0.0421052	0.197269	-0.254345	0.47771	0.784754	0.721627	-0.617743	-0.63396	-0.828896	0.622959	0.580862	0.363885	-0.02139	-0.188104	0.0653194	-0.508739	-0.585498	-0.604183	-0.0811096	0.0111409	-0.311505	-0.00748132	-0.00729531	0.0152675	-0.208178
sp_O00625_PIR_HUMAN	73.1	0.0507258	-0.00388872	-0.0286453	0.010874	-0.0696896	-0.0364586	-0.00322881	-0.0664067	-0.131341	-0.019539	-0.190412	0.234102	0.246031	0.148631	0.0319709	0.0311078	0.0271832	-0.0289065	0.00143598	-0.00908509	0.135414	0.207058	0.168796	0.13409	0.210967	0.130968	0.0959085	-0.0360622	-0.0262551	-0.0237787	0.0360432	-0.0706021	-0.465486	-0.183895	-0.212101	0.244761	0.232777	0.239548	0.299819	0.221527	0.246709	-0.20531	-0.23092	-0.282524	-0.213859	-0.183581	-0.13949	-0.0601157
sp_O00629_IMA3_HUMAN	53.2	0.0150161	0.11264	-0.0438211	-0.0352547	-0.0452339	-0.0313623	-0.0245611	0.00659944	0.300941	0.264466	-0.706172	-0.0269343	-0.00292693	0.0931838	0.010893	-0.0319153	0.0336165	0.2239	0.26804	0.31862	-0.0130959	-0.0323607	-0.00193388	0.112141	0.0257005	0.132249	0.155334	0.0901957	0.134494	-0.168925	-0.125488	-1.0126	0.256013	0.198479	0.428979	0.125121	0.0648841	0.157709	-0.168345	-0.168755	-0.102807	-0.284318	-0.20873	0.018099	-0.173098	-0.124378	-0.184298	-0.29363
sp_O00743_PPP6_HUMAN	56.7	0.0333349	-0.0178093	-0.181638	-0.0810348	-0.074024	-0.00965184	-0.149894	-0.0947594	-0.175515	-0.0841394	-0.105881	-0.136722	-0.169914	-0.170096	-0.0436059	-0.00100471	-0.0242017	0.078316	0.15415	0.177923	0.054693	-0.0432992	-0.109908	-0.105052	0.394546	0.0768941	0.17788	0.101034	0.158585	-0.0185083	-0.0176936	-0.0515594	0.102917	0.412247	0.408525	0.0690254	-0.031541	-0.0100889	-0.202616	-0.348276	-0.0937086	-0.0495585	-0.0147472	-0.155598	-0.0314885	-0.0415205	-0.0238105	-0.0371637
sp_O00754_MA2B1_HUMAN	22.4	-0.0812803	-0.0549231	0.0328495	0.201337	0.368207	0.223969	0.319555	0.239966	-0.14229	-0.154956	-0.235119	0.254205	0.262697	0.0700181	-0.267221	-0.185468	-0.201742	-0.237465	-0.359842	-0.179172	0.257989	0.243662	0.240107	-0.214202	-0.281721	-0.418006	-0.286564	-0.494811	0.0621772	0.779873	0.557744	0.913737	0.271464	0.165953	0.310315	-0.178542	-0.121187	-0.346614	-0.0375988	0.189757	0.244497	0.287735	0.0630462	0.566948	0.10778	0.10677	0.0619648	1.33813
sp_O00762_UBE2C_HUMAN	56.4	-0.0154658	-0.234191	-0.234093	-0.764922	-0.830104	-0.594133	-0.571948	-0.46019	0.426859	0.441796	0.201714	-0.142863	-0.0526551	0.0494639	-0.0587008	-0.228572	-0.0996228	0.301626	0.437755	0.335817	-0.770137	-0.446737	0.094649	1.34491	1.24109	1.43759	0.68166	1.22499	0.640933	-1.39741	-1.67515	-1.79861	0.743996	0.778405	0.913095	-0.313238	-0.841062	-0.22905	-0.411826	-0.501061	-0.138593	-1.15565	-1.36055	-1.22719	-0.286378	-0.393079	-0.487217	-0.72923
sp_O00764_PDXK_HUMAN	78.5	0.208054	-0.018978	0.121216	0.132724	0.0778209	0.113408	0.107029	0.125127	-0.128498	-0.284503	-0.0642604	-0.076748	-0.0254311	-0.0228797	0.00600002	-0.0155114	-0.0228818	-0.167594	-0.134118	-0.0207165	0.168165	0.232479	0.206852	-0.334839	-0.283	-0.335883	-0.119057	-0.215723	-0.0793623	0.112369	0.00760297	0.121722	-0.195296	-0.196532	-0.25778	0.308269	0.25704	0.279149	0.360329	0.237063	0.258489	0.171325	0.147888	0.334541	0.0190224	0.0230003	0.0517791	-0.0726238
sp_O00767_ACOD_HUMAN	25.9	0.229674	0.300293	0.526073	-0.64841	-0.523414	-0.705251	-0.379658	-0.546031	-0.266207	-0.35109	-0.261728	1.31068	1.26801	1.4791	1.38984	1.71109	1.78818	-0.339596	-0.30217	-0.300496	0.0317598	0.175358	0.0960658	0.421847	0.515188	0.918022	-0.404265	-0.41979	-0.538032	-0.16021	-0.277841	-0.431989	0.595113	0.483962	0.765325	1.7152	1.89603	2.12247	1.79728	2.07929	1.95705	0.147066	0.187568	0.211096	0.134396	0.0545317	0.048593	0.335604
sp_O14497_ARI1A_HUMAN	22.4	-0.0615552	0.0631621	-0.0391556	-0.0389612	-0.11472	-0.0181156	-0.0393221	0.00290726	0.319712	0.256192	0.357347	-0.0114334	-0.0207004	-0.030064	-0.0966165	NA	NA	-0.1459	0.00739422	-0.00815386	-0.0831108	0.0537729	0.0844303	0.0767858	-0.0368776	-0.0992551	-0.272099	-0.0907325	-0.0351014	-0.00146013	0.0293218	-0.250649	0.0694872	0.00061316	-0.0329008	-0.245001	NA	0.0740144	-0.399066	NA	-0.313864	-0.156707	-0.0132649	-0.529253	-0.0514801	-0.104184	-0.130317	-0.150075
sp_O14530_TXND9_HUMAN	60.6	0.0454767	0.0826548	0.00666595	-0.203088	-0.236614	-0.296712	-0.219223	-0.244841	0.270045	0.190953	0.132027	-0.319213	-0.135337	-0.190039	NA	-0.220504	-0.124049	0.571984	0.236341	0.405424	-0.253135	-0.553905	-0.441047	0.41666	0.371982	0.244167	0.319119	0.165031	0.398952	-0.171583	-0.4657	-0.501748	0.703185	0.699111	0.644387	-0.171875	-0.254075	-0.152147	-0.472826	-0.556733	-0.536338	-0.129823	-0.140818	-0.09747	-0.111163	0.0067024	0.0662947	-0.215683
sp_O14531_DPYL4_HUMAN	50	-0.335889	-0.389195	-0.241835	0.436382	0.51289	0.513302	0.333036	0.499721	-1.05724	-1.2862	-1.03308	-0.273545	-0.648595	0.146754	NA	NA	NA	NA	-0.461089	0.0100806	-0.178128	-0.113875	-0.217918	-0.264663	-0.434383	-0.284491	NA	-0.331815	-0.0421681	0.310498	-0.158447	0.126243	-0.220959	-0.815131	-0.0162732	-0.155628	0.0158818	-0.686502	0.0917162	0.16639	-0.10976	0.236184	0.370543	0.471159	NA	0.451257	0.355012	0.118743
sp_O14545_TRAD1_HUMAN	28.7	-0.234461	-0.318124	-0.735051	-0.0459534	0.0910367	0.0224927	-0.0489253	-0.072674	-0.616654	-0.594893	-1.76461	0.334008	-0.0104435	-0.571576	-0.0979562	-0.468392	-0.514844	-0.121801	0.152128	0.0481666	0.13014	-0.000836602	-0.189404	-0.387519	0.54602	-0.123699	-0.227828	0.105637	-0.0193792	-0.0988703	-0.160985	-0.366521	-0.741155	1.022	0.631086	-0.315729	-0.141255	-0.13553	-0.453768	-0.783538	-0.157427	0.318493	-0.0315647	-0.0844826	0.205732	0.186234	0.140624	0.52502
sp_O14548_COX7R_HUMAN	70.2	0.0333865	0.0872278	0.0377576	0.131082	0.154978	0.131298	0.152789	0.170322	0.190596	0.168673	0.141313	-0.114496	0.103714	0.244259	-0.459519	-0.325455	-0.224468	-0.281829	-0.32594	-0.251028	0.0571147	0.085961	0.173543	0.0205451	-0.179145	-0.0596645	-0.289045	-0.229412	-0.425802	-0.585912	-0.626084	-0.51302	-0.0950059	-0.244771	-0.19229	-0.003074	0.0425665	-0.0400899	-0.0180061	0.0648347	-0.084406	0.000822094	0.101502	-0.0134814	-0.0684492	-0.00137068	-0.0685301	-0.0657752
sp_O14561_ACPM_HUMAN	21.2	-0.10295	-0.0609076	-0.191003	-0.0135787	0.0135382	0.161281	0.0349562	0.128576	-0.567034	-0.433887	-0.367503	1.9972	0.00603338	-0.429683	-0.181673	-0.116895	-0.0779042	0.00572103	-0.0742825	-0.0883498	-0.110272	0.0298845	0.244432	-0.0188284	-0.262508	1.09167	-0.169007	-0.161893	-0.220294	0.119825	0.179994	0.086192	1.93642	-0.362029	-0.675896	-0.34302	-0.135042	-0.44178	-0.0193367	0.293706	0.14843	0.0842775	-0.124832	-0.0738976	-0.010738	-0.00987444	0.012155	-0.153357
sp_O14578-4_CTRO_HUMAN	16.4	-0.350313	NA	NA	-0.192733	-0.525923	-0.917184	-0.443126	-0.478847	-0.91413	NA	NA	-0.177988	-0.442789	-0.477839	0.25161	-0.0821671	-0.0841297	NA	-0.00386739	0.111808	-0.693105	-0.533692	-0.129541	0.0520313	0.226375	0.150715	NA	-0.17515	-0.209087	-1.20254	NA	NA	-0.423265	-0.215398	-0.0872198	0.0352152	-2.02322	-0.115979	-0.299855	NA	0.0995781	-1.07457	NA	NA	-0.64415	-0.317207	-0.57943	-0.713104
sp_O14579_COPE_HUMAN	76.9	0.0897313	-0.0278349	0.0478419	0.0533239	0.0297451	0.0568189	0.0358433	0.0694992	-0.0727155	-0.199023	-0.166342	0.0310997	-0.0359729	0.00769478	0.0747692	0.0821453	0.103638	0.0262041	0.0649623	0.0716011	0.0734376	-0.00796391	-0.0590155	-0.0944684	-0.0452945	-0.0227657	0.167448	0.0924054	0.145331	0.255678	0.151122	0.147798	0.0172812	0.100788	0.0910248	0.0938497	0.106736	0.166527	0.0802238	0.0570327	0.0366658	0.0582491	0.033288	0.0392196	0.0301663	0.0284336	0.0380082	0.0459803
sp_O14617-5_AP3D1_HUMAN	42.3	0.0693164	0.0931149	0.13124	0.0269611	0.0305959	0.0624267	0.00707058	0.0259683	-0.124064	-0.125764	-0.073655	0.161173	0.0656751	0.0152759	-0.0314966	0.0193482	0.00534349	-0.0615267	-0.080207	-0.0578155	0.00550205	-0.00247943	0.136298	-0.136687	-0.0518316	-0.0735639	-0.00615605	-0.00314101	-0.0850993	0.0394578	0.0470991	0.0846489	0.0945024	-0.0129217	-0.0318136	0.0896424	0.183317	0.090687	0.0582305	0.0490611	-0.00715191	0.0616633	0.0567414	0.156718	-0.0232979	-0.0292755	-0.0793878	-0.0256697
sp_O14646-2_CHD1_HUMAN	29.5	0.263758	0.087723	-0.11886	-0.138061	-0.132279	-0.105781	-0.142316	-0.15032	-0.25772	-0.221953	-0.146722	0.0248987	0.0229884	0.119724	-0.138198	-0.21999	-0.021467	0.0709072	0.0779404	0.124426	-0.0677855	0.0449496	-0.0585393	0.27756	0.445894	0.302907	0.167095	0.090421	0.179935	-0.219967	-0.230096	-0.501169	0.405996	0.582308	0.582243	-0.275256	7.56333e-05	0.0351452	-0.291289	-0.0637679	-0.0760159	-0.108772	-0.0612082	-0.123318	0.128024	0.0852003	-0.096844	0.0466089
sp_O14647-2_CHD2_HUMAN	14.3	0.339612	NA	-0.248419	-0.0619958	-0.203208	-0.0162333	4.65379e-05	NA	0.0530958	NA	0.042655	0.408591	0.410248	0.2471	NA	-0.0444901	-0.0233261	-0.0602065	0.136884	0.268225	NA	0.20925	0.0215993	0.118768	-0.0468402	0.0861805	-0.320771	-0.149545	0.0326699	0.0562582	NA	0.473238	0.141836	-0.0957887	-0.0463724	0.013075	NA	0.308473	0.0424678	NA	0.239914	0.0884861	NA	-0.0886383	0.0846022	0.0830129	-0.168266	0.161128
sp_O14653-3_GOSR2_HUMAN	57.9	-0.0970094	-0.00667194	0.528804	NA	-0.174748	-0.0168406	0.0389051	0.139642	0.162488	0.161774	0.0836769	0.0133329	-0.0383873	0.013625	NA	-0.103977	-0.0739782	0.364906	NA	NA	0.0646872	0.117006	0.18137	0.0112503	0.545627	-0.00964544	0.266975	NA	NA	-0.172477	-0.209903	-0.103689	0.540336	0.636757	0.43625	0.0392616	-0.101736	-0.0625015	-0.28312	-0.274858	-0.0715776	-0.105496	-0.0859604	0.203224	0.0678706	0.0107978	-0.00269162	0.0665759
sp_O14656_TOR1A_HUMAN	41.3	-0.120851	-0.111484	-0.211668	0.0504004	-0.0243502	0.0148303	0.0427307	0.00637818	0.0235336	-0.0847063	-0.0401628	-0.247242	-0.11875	-0.0142423	-0.0977877	-0.00896517	-0.0533559	-0.0787361	-0.124192	-0.124242	0.468201	0.0349994	0.0134075	-0.122039	-0.222772	-0.173556	-0.30403	-0.0967456	-0.248319	0.238258	0.180411	0.0149723	-0.0957512	-0.23057	-0.233559	0.00876181	0.0501079	-0.0764489	0.0871175	0.0523392	-0.107836	0.0150255	-0.0313122	-0.0541603	0.0132508	-0.0263672	0.0556615	-0.0561645
sp_O14657_TOR1B_HUMAN	43.8	-0.167371	-0.0636745	-0.0612057	-0.146327	-0.1394	-0.128403	-0.109546	-0.0777972	-0.00138411	-0.0247949	0.0499088	-0.127405	-0.0798607	0.0294034	-0.286693	-0.0828902	-0.132199	NA	NA	0.192274	0.0902383	0.110153	0.0461998	0.225103	-0.00707054	0.0461663	NA	NA	0.497993	0.181043	0.175494	0.276235	0.104017	-0.20386	-0.139549	0.153723	-0.0541136	0.0585696	-0.378574	-0.265542	-0.16971	-0.0347047	0.0288942	-0.0287919	0.187223	-0.0231431	0.000154893	0.253175
sp_O14672_ADA10_HUMAN	53.1	0.0259925	0.276473	0.138613	0.0430319	0.0579772	0.0120886	0.0232175	0.0230538	-0.173758	0.0129101	-0.108454	0.205063	0.122854	0.156628	0.074997	0.263489	0.0677409	-0.0786053	-0.130908	-0.08589	0.466468	0.261859	0.395059	-0.0487687	-0.0853611	0.045868	-0.123626	0.048422	-0.0918458	0.155882	0.142468	0.224798	0.0833652	-0.163099	-0.226115	0.448626	0.553758	0.450658	0.336553	0.380859	0.3679	-0.0296997	0.00362763	0.0290842	-0.108361	-0.0335671	-0.0749368	-0.30576
sp_O14684_PTGES_HUMAN	25	0.198887	0.0277199	-0.254541	-0.0556498	0.0474037	0.0953773	-0.0701993	-0.0218949	-0.487543	-0.503209	-0.757604	-0.806219	-0.178631	-0.183767	-0.171184	-0.481196	-0.442063	0.638564	0.188058	0.049539	0.0618553	0.101806	-0.00828257	-0.185958	0.568787	0.356382	-0.0289678	0.132197	0.156844	0.157566	0.225449	0.0786272	0.0842028	0.795964	1.16375	0.4337	0.41663	0.244652	0.0304528	-0.221262	-0.0285681	0.440949	0.468963	0.408379	0.516421	0.197057	0.3474	0.472952
sp_O14735_CDIPT_HUMAN	18.3	-0.110794	0.138177	-0.15845	0.0054456	0.014952	-0.0729032	0.0573703	0.0467637	-0.0280729	-0.210399	-0.159448	-0.0814116	NA	-0.00409608	-0.132418	0.00123644	-0.0896705	0.18267	0.0389005	-0.0855621	0.503495	0.307676	0.109465	0.0108303	NA	-0.250055	-0.18492	0.0498218	-0.153002	0.266096	0.27885	0.262381	0.262369	NA	0.144968	-0.113372	-0.016549	0.0897266	0.00305778	0.115904	0.134056	0.203166	0.27961	0.0727059	0.0368575	0.0647214	0.0226442	0.0565177
sp_O14737_PDCD5_HUMAN	80	-0.08908	-0.00645728	0.0290934	-0.00695865	0.0227813	-0.027461	-0.0215547	0.0179875	-0.0783694	0.0125361	-0.0152714	-0.138647	-0.203489	-0.271107	0.278353	-0.0384854	0.0292626	-0.096749	-0.116869	-0.098372	-0.391286	-0.176954	-0.265861	0.0128719	0.290481	0.13309	0.115503	0.0472108	0.0960572	-0.487494	-0.384062	-0.360452	-0.141674	0.028138	-0.0364794	0.0111721	0.00710921	0.108834	-0.286993	-0.243922	-0.286336	-0.00705397	0.05185	0.0593905	-0.00584503	-0.0483051	0.0268804	-0.0968673
sp_O14744_ANM5_HUMAN	61.1	0.0492859	-0.0372096	-0.0428598	0.118891	0.101892	0.0583649	0.123215	0.102498	0.0900035	-0.0322863	0.0120361	-0.105979	-0.0721878	-0.0466657	0.075487	0.0776197	0.0825277	-0.13527	-0.0494543	-0.102441	-0.0351691	-0.141826	-0.0746562	-0.00727913	-0.0916778	-0.00797026	-0.0199724	0.0906612	0.011866	0.00274508	-0.0422346	-0.0819834	0.129771	-0.0537595	-0.0722391	0.0502881	-0.00224557	0.0259864	-0.114392	-0.142522	-0.201039	0.173638	0.109741	0.0847161	0.0643044	0.111208	0.110443	0.0345589
sp_O14745_NHRF1_HUMAN	84.4	-0.134857	-0.116658	-0.0438754	0.104587	0.0809027	0.0683542	0.0980071	0.104903	-0.158701	-0.10198	-0.0232204	-0.117422	-0.0994315	-0.241615	-0.0309871	-0.0599867	-0.0215349	-0.222812	-0.0953874	-0.175048	-0.288896	-0.147846	-0.168531	-0.0666289	-0.0125718	-0.264167	0.118063	0.103435	0.0711685	-0.159101	-0.129843	-0.174567	-0.0971611	0.00279995	-0.214639	-0.212781	-0.193639	-0.143023	-0.0849092	-0.0603773	-0.103883	0.0829412	0.0709856	0.117612	0.080062	0.0413704	0.0656148	0.152023
sp_O14763-2_TR10B_HUMAN	33.3	0.242582	0.0318653	NA	0.204719	0.195368	0.138689	0.101876	0.110114	-0.419128	0.0563486	NA	-0.197204	-0.761173	0.00969709	0.0280825	-0.152098	NA	0.600679	NA	0.76147	-0.36746	-0.236979	-0.23077	-0.0660199	-0.399638	-0.225214	0.0910102	NA	0.373557	0.114821	-0.0641635	NA	0.94552	0.893013	0.903213	1.16475	1.39272	1.17415	-0.368421	-0.100888	-0.148724	-0.000707988	-0.0764595	NA	0.077894	0.152101	0.00556838	0.105092
sp_O14773_TPP1_HUMAN	23.4	0.210207	-0.190804	-0.204997	0.00602846	-0.0377377	0.000120164	0.00725551	-0.0643468	-0.176591	-0.319577	-0.404977	0.00290413	0.229327	0.434403	0.0321076	-0.0799648	0.00437585	-0.175227	-0.198288	-0.045004	0.120309	0.210538	0.121315	0.00871725	-0.170282	-0.449963	-0.235145	-0.389584	0.0932187	0.477773	0.149648	0.0662828	-0.0495535	-0.57299	-0.473705	0.27274	-0.041547	-0.0849601	0.327659	0.37754	0.149322	0.131435	0.0446427	0.0195971	0.00244044	0.0111362	0.0248955	0.816378
sp_O14776-2_TCRG1_HUMAN	42.8	-0.00669744	0.0151448	-0.0840682	-0.0111902	-0.0383395	-0.0170008	-0.0982313	-0.0267557	0.0958414	0.108431	-0.137659	-0.0625984	0.0550013	0.0523023	-0.00249823	-0.023436	-0.0419126	-0.0325007	-0.0202465	0.0398886	-0.257723	-0.201431	-0.0742884	0.155221	0.0256654	0.0970579	-0.0111359	-0.05511	0.00493235	-0.111815	-0.126796	-0.234389	0.0989634	0.027168	0.151585	-0.12184	-0.0806207	-0.0774068	-0.18362	-0.0669539	-0.142855	-0.0731783	-0.0582031	-0.0724602	-0.0481938	-0.0128397	-0.0384925	0.00687211
sp_O14786_NRP1_HUMAN	42.8	0.390791	0.344776	0.391418	-0.264822	-0.325394	-0.273622	-0.220059	-0.27651	-0.011628	-0.211759	-0.0345471	0.0960291	0.00447643	0.198258	-0.0111173	0.0635429	0.0823458	-0.17837	-0.257565	-0.349691	0.0669663	0.0991365	0.113865	0.260285	0.0265817	0.19326	-0.118004	-0.120838	-0.349586	0.0531097	-0.0291089	0.137434	-0.518279	-0.685766	-0.500891	0.796676	0.762595	0.52249	0.332413	0.102154	0.24109	-0.726487	-0.504291	-0.366225	-0.37491	-0.300777	-0.381518	-0.564036
sp_O14802_RPC1_HUMAN	21.9	-0.0472675	0.0478685	NA	-0.00215183	-0.101196	-0.0180526	0.0149318	0.00843265	0.00738676	-0.133549	NA	-0.222972	NA	-0.0769094	0.0128483	0.0828493	-0.0101568	0.0202525	0.0814415	0.147152	0.136434	-0.0121442	-0.121891	0.212761	NA	0.0107823	0.102658	0.22196	0.270991	0.0974829	0.0486003	NA	0.265021	NA	0.460695	NA	-0.0683771	0.0948779	NA	0.0266905	0.116934	0.148941	0.136823	NA	0.0797749	0.16342	0.110048	NA
sp_O14818_PSA7_HUMAN	85.1	0.200828	0.0488982	-0.0703757	0.0351906	0.0265862	0.0174559	0.038885	0.0560101	0.164479	0.137339	0.0911544	0.0274659	0.0501213	0.0202145	0.023285	0.0401648	0.0472198	-0.0178422	0.0108607	0.0280878	-0.00864878	0.069561	-0.0332251	-0.0172152	0.27602	0.0860302	0.178258	0.0596964	0.133626	-0.00751624	-0.0503568	-0.053811	0.0153226	0.204574	0.204118	0.142123	0.148536	0.138845	0.0266134	0.0489624	-0.0466926	-0.0809407	-0.0735765	-0.107703	-0.0338147	-0.0284282	-0.0412441	-0.122365
sp_O14828_SCAM3_HUMAN	34.6	-0.292568	-0.363962	-0.220788	0.00504653	-0.0790288	-0.130414	-0.0472313	0.0184082	-0.78653	-0.47225	-0.31874	-0.151169	-0.132382	-0.328811	-0.0721694	0.0229325	-0.126506	0.245761	0.126402	0.197174	0.0169093	0.217217	0.156641	-0.0648477	1.32475	-0.0703319	-0.0725871	0.0317418	0.0757563	-0.622343	-0.0597397	-0.141227	-0.420923	0.636359	0.34254	0.106877	0.173986	0.191528	-0.196682	-0.332446	-0.277805	0.0765924	-0.0219659	-0.00855667	0.181831	0.0680607	0.133835	0.752994
sp_O14880_MGST3_HUMAN	39.5	0.0805295	-0.00975443	0.0261465	-0.0299188	0.0685932	-0.0416476	0.0586343	-0.00577913	-0.0479559	-0.27853	-0.0300885	0.104476	0.340983	0.116985	-0.153382	-0.0508879	-0.0454985	0.102691	0.156422	0.0355052	0.483886	0.171037	0.113805	-0.303084	-0.151591	-0.272272	-0.177507	0.148183	0.0276973	0.127651	-0.0373615	0.17849	0.0341764	0.0805336	0.119334	0.184627	0.0943263	0.310314	0.279509	0.0701408	0.26632	-0.071587	-0.0485221	0.126114	0.0164058	-0.0759889	-0.0169972	0.0020096
sp_O14907_TX1B3_HUMAN	41.1	-0.0607686	-0.010616	0.167035	0.215197	0.223286	0.220721	0.237847	0.185024	-0.0668357	-0.0236023	-0.0937789	-0.235099	-0.0871163	-0.205409	-0.248493	-0.185893	-0.191814	-0.0400347	-0.113994	-0.0769613	-0.246457	-0.0217533	-0.0616964	0.0813295	-0.0796306	-0.0310754	0.0315623	-0.115632	-0.118216	0.446267	0.285917	0.264279	0.026606	-0.146629	-0.0575812	-0.32555	-0.434179	-0.473529	-0.0637552	-0.103004	-0.190049	0.63543	0.595979	0.520343	0.0721567	0.0703498	0.112272	0.329208
sp_O14908_GIPC1_HUMAN	47.4	0.0386442	0.186525	0.152599	-0.0911657	-0.0605459	-0.0347037	-0.0298864	-0.0161719	0.0552367	-0.00243196	0.164118	0.263163	0.100092	0.285253	0.12345	0.0435836	0.0435227	0.12717	0.0348551	0.2269	-0.051136	-0.0640373	0.0813922	0.0469765	-0.199783	-0.0313465	0.0505143	-0.0203276	0.0703843	0.00685929	0.083407	0.130583	0.364919	0.213976	0.375227	0.232026	0.174433	0.179566	0.281964	-0.0251153	0.109383	0.0142388	0.25579	0.0751822	0.222634	0.150679	0.0721384	0.141705
sp_O14920_IKKB_HUMAN	34.7	0.186775	-0.558658	0.115919	0.0452266	0.0856647	0.117917	0.112436	0.11362	-0.170243	-0.438326	0.0758529	0.0163527	-0.0600136	-0.165834	-0.0119223	0.0302036	0.0395697	-0.138492	-0.140245	-0.337991	0.130356	0.286724	-0.0442655	-0.296137	0.0889694	-0.0773108	-0.222515	0.0213619	-0.213285	0.165719	0.0590513	-0.303486	-0.255578	-0.0148117	0.0389821	0.101207	0.0054937	0.193989	0.197892	0.137228	0.213376	0.11436	0.186628	0.143994	0.0592674	0.0474468	0.0955927	0.262649
sp_O14925_TIM23_HUMAN	61.7	0.170696	0.0352303	0.165	0.0175017	-0.0980761	-0.106496	-0.0399663	-0.0519898	0.05614	-0.0867376	-0.11793	0.0630049	0.0436132	0.227322	0.225557	0.144769	0.131131	0.0055748	-0.011945	-0.0314108	-0.084815	0.0432931	0.0521542	0.0440112	0.0180229	0.287069	0.0448466	0.344448	0.106494	0.0207928	-0.135029	0.0243245	0.117388	-0.184628	-0.0973536	0.25159	0.226772	0.165886	0.273771	0.298066	0.0909649	0.0388817	-0.0566746	0.0758522	0.0140209	0.0231599	0.0961102	0.0262876
sp_O14929_HAT1_HUMAN	48	-0.172618	-0.24257	-0.257612	-0.0893849	-0.145218	-0.153443	-0.158425	-0.157385	0.281933	0.281274	0.243451	-0.111976	-0.165463	0.247834	-0.111022	-0.00835346	-0.0172711	0.0579612	0.163269	0.100814	-0.220137	-0.446953	-0.370029	0.250185	0.205437	0.793697	0.280199	0.269712	0.319284	-0.575197	-0.670301	-0.845284	0.33316	0.185357	0.638519	-0.33565	-0.267042	-0.297373	-0.266116	-0.19446	-0.325097	-0.366613	-0.366237	-0.351291	-0.247021	-0.192432	-0.126574	-0.396913
sp_O14933_UB2L6_HUMAN	49	0.150802	-0.0313071	0.141097	0.00155094	0.079057	-0.00592843	-0.0194306	0.0578009	-0.14986	-0.376015	-0.466782	-0.164555	0.0783936	-0.256988	0.135508	0.161567	0.129687	NA	NA	NA	-0.100536	-0.270481	-0.182384	0.203731	-0.0889972	-0.235709	NA	NA	NA	0.103853	0.0479674	0.177665	-0.154662	-0.206719	-0.363269	0.345238	0.417283	0.187194	0.245159	0.349445	0.212075	0.394014	0.40766	0.418618	0.297863	NA	0.353879	0.327525
sp_O14936_CSKP_HUMAN	37.1	-0.0641664	0.13615	-0.00940767	0.287703	0.366268	0.36843	0.270139	0.314803	-0.146066	-0.0387445	-0.107431	0.202657	0.168606	0.213117	-0.0545296	-0.0314633	0.043383	-0.0854152	NA	NA	0.224169	0.141925	0.0562889	-0.0949091	-0.14943	-0.0838916	-0.119913	NA	NA	0.441495	0.278947	0.253431	-0.0241949	-0.0917083	0.0656436	-0.181982	-0.152525	-0.10829	0.286479	0.313021	0.258834	-0.219445	-0.163321	-0.271548	-0.186941	-0.167523	-0.271144	-0.319973
sp_O14944_EREG_HUMAN	13.6	0.59887	0.775043	NA	-0.185713	NA	0.0314654	-0.187473	-0.182068	0.204083	0.288394	NA	NA	-0.12249	0.186758	NA	-0.26285	-0.291753	0.688836	0.599196	0.573091	NA	-0.257042	-0.2479	NA	0.0226212	0.796826	0.837191	1.13436	0.975592	-0.0409123	-0.590939	NA	NA	1.15419	2.13252	1.82519	1.8055	1.45931	-0.433776	-0.300404	-0.315774	0.0129345	0.0543623	NA	0.0950908	0.16087	0.125607	-0.150501
sp_O14949_QCR8_HUMAN	68.3	-0.197276	-0.243326	-0.042783	0.0232352	0.0325576	0.0448271	0.0411943	0.0660514	-0.123822	-0.200863	0.00684265	-0.20049	0.110196	0.00659763	-0.128493	-0.0514942	-0.274633	0.192737	0.0421574	-0.0290808	0.155993	0.0643348	0.0705822	-0.333874	0.0966621	-0.052565	-0.336444	0.166477	-0.00238706	-0.0331161	-0.0139791	0.0451794	-0.303817	0.169529	0.100914	-0.129157	-0.0375162	0.0814773	0.0349404	-0.0295129	0.192767	0.0958278	0.000535554	0.191758	0.165735	0.0598023	0.0651185	0.0889745
sp_O14950_ML12B_HUMAN	83.7	0.0799244	0.0447424	0.101327	0.221421	0.0943578	0.168987	0.144491	0.128367	-0.00422787	-0.0683454	-0.0152448	0.0726783	-0.0428951	-0.0634104	0.00608396	-0.0404794	-0.0454127	-0.0168122	0.0459835	0.0984939	0.288047	-0.0680524	-0.00975362	-0.438125	-0.391015	-0.20914	0.0543826	0.0974979	0.0850844	0.198786	0.144128	0.204883	0.351279	0.02648	0.0358969	-0.0486074	-0.106953	-0.08179	0.0184637	0.0658804	0.0156572	-0.0738686	-0.0962494	-0.0852952	-0.140111	-0.132556	-0.0893756	-0.265717
sp_O14964_HGS_HUMAN	42	-0.118442	-0.0511466	-0.0319508	0.0841521	0.125839	0.0461706	0.0933718	0.0957095	-0.174456	-0.115952	-0.0363849	0.0128983	0.0475903	0.0533577	0.0829329	0.0618828	0.0695638	0.220435	0.207565	0.174187	-0.0253207	-0.0286627	-0.0247143	0.0604502	-0.105877	-0.0423439	0.0940054	0.0602586	0.130199	-0.0406636	0.0166674	0.00549351	0.0533124	-0.121206	-0.133386	0.206319	0.154974	0.119815	-0.026331	-0.00799408	-0.00259405	0.0310641	0.0508215	0.112026	-0.0212945	-0.021492	0.00793022	0.00328106
sp_O14972_DSCR3_HUMAN	32.3	-0.0399926	0.109836	-0.0567277	0.440704	-0.0868096	0.0111898	0.058547	NA	0.136069	-0.0310629	0.149301	0.174081	0.39347	-0.109492	NA	NA	NA	0.0288301	0.124661	NA	0.0610457	0.0504141	0.306468	0.161607	-0.0653356	0.0566771	0.033337	-0.0950397	NA	0.223449	0.204413	0.00373679	0.359342	0.428525	0.289366	0.391416	0.374501	0.308378	0.398044	0.472464	0.28245	-0.122449	-0.0149173	-0.367474	-0.0632051	-0.0231528	-0.0768128	-0.188347
sp_O14974_MYPT1_HUMAN	52	0.0427659	0.0282217	0.161106	0.163255	0.167743	0.123967	0.140993	0.168889	0.0867274	0.158112	0.127922	0.0885267	0.04522	-0.135195	-0.00479559	-0.0314199	-0.0401615	0.0114737	-0.0856239	0.0171084	0.0595381	0.0534346	-0.0393356	-0.0300629	0.0350567	-0.0342058	0.0118007	-0.0174195	0.0196989	0.0601527	0.0979357	0.0707045	-0.255014	-0.029238	-0.0725972	0.116331	0.0985298	0.157258	0.00921355	-0.0211784	0.0707175	-0.120592	-0.147791	-0.155491	-0.115209	-0.125409	-0.176581	-0.0955739
sp_O14975_S27A2_HUMAN	59.7	-0.0614134	0.0361607	0.0315977	0.31325	0.289288	0.285005	0.25751	0.349745	-0.270834	-0.184325	-0.270739	0.310025	0.0712906	0.0208027	0.0477641	0.10076	0.0807969	-0.0717879	-0.115793	-0.126901	0.684781	0.343638	0.331094	-0.536167	0.0732677	-0.250545	-0.0923752	-0.0219617	-0.0191583	-0.0581871	0.0895346	0.0563007	-0.242053	-0.138729	-0.310126	-0.260262	-0.0198306	-0.151051	0.136769	0.0831211	0.109122	0.320788	0.387677	0.364131	0.156536	0.136478	0.157838	0.237877
sp_O14976_GAK_HUMAN	30.7	-0.0108848	-0.128036	0.130568	0.0228363	0.0537857	0.0292835	-0.00844139	0.1048	-0.161397	-0.184048	-0.125321	-0.0221819	0.0144602	0.0147992	-0.0177125	0.0075355	0.0206004	-0.0188898	0.101667	0.43626	-0.039005	0.019269	0.0370347	0.0179978	-0.134841	-0.12825	0.0790898	0.448268	0.582835	0	-0.0562635	0.0513609	0.583814	0.557946	0.664	-0.0542326	-0.0997871	-0.0698298	-0.0221735	-0.0478737	0.117575	0.0206202	-0.0420282	0.20888	0.113879	0.043523	0.0179469	0.00260207
sp_O14980_XPO1_HUMAN	59.5	0.0322955	0.00942208	-0.0195033	-0.00472391	-0.0302837	-0.0195501	0.00627049	-0.00858149	-0.0406625	-0.0965798	-0.144826	0.182129	0.136168	0.21161	0.106757	0.14123	0.0902058	0.080836	0.161104	0.175877	0.0439249	-0.13546	-0.125492	0.153884	0.13785	0.242943	0.115558	0.0339885	0.131467	0.00852225	-0.0345127	-0.09035	0.0883473	0.0945459	0.169236	0.09794	0.0155873	0.100197	0.117865	-0.0454032	-0.0208716	-0.101633	-0.126117	-0.176279	-0.119596	-0.133526	-0.0975158	-0.205251
sp_O15013-7_ARHGA_HUMAN	33.9	0.111795	-0.00961127	0.0703685	-0.0273147	-0.0133581	0.0113087	-0.0455943	-0.0308315	-0.194383	-0.222112	-0.472989	-0.502568	-0.276584	-0.317978	-0.0221445	NA	0.0677289	-0.038857	-0.081342	NA	0.080119	-0.114695	-0.0984089	0.126773	0.06569	0.0380363	-0.119885	-0.0180163	NA	-0.18711	-0.242391	-0.353331	-0.0643332	-0.110302	0.0221639	0.104918	0.031951	0.179181	-0.263503	-0.233941	0.0115353	0.0039574	-0.0778298	-0.135235	-0.0738641	-0.0762526	-0.0319387	-0.404061
sp_O15014_ZN609_HUMAN	14	0.653708	0.580272	NA	-0.0372683	-0.0538026	0.326544	-0.115117	-0.0218291	0.248896	1.56064	NA	0.308295	0.488494	0.0744603	0.150399	0.193082	0.0561105	-0.0253174	NA	0.0956271	-0.644491	0.208706	-0.396426	0.420772	1.19361	0.232059	0.0657961	NA	-0.0145093	0.066729	0.49258	NA	0.0948382	1.23717	0.348241	NA	-0.0997531	-0.200326	NA	0.183508	-0.0243425	-0.2454	-0.502849	NA	-0.0604356	-0.184044	-0.137353	NA
sp_O15020-2_SPTN2_HUMAN	15.1	-0.551995	-0.417432	-0.106	-0.197495	NA	-0.276044	-0.522456	NA	-0.595074	0.294745	0.587108	1.64024	0.0417784	-1.99673e-05	-0.105769	-0.451572	-0.546752	-0.861424	-1.20073	0.00500965	0.617496	0.248568	0.330836	-0.754856	-0.0733571	-0.690409	-0.0174273	0.535286	1.04909	-0.391162	0.351246	-0.505144	0.514432	0.825411	0.387648	-0.306248	0.700583	-0.148014	0.300862	0.296559	-0.162882	0.0294306	0.132775	-0.256438	0.469689	-0.224095	0.28029	0.0506646
sp_O15031_PLXB2_HUMAN	36.3	0.152335	0.0646111	0.0517635	0.0157269	0.0630979	0.085247	0.0763389	0.0464672	-0.68343	-0.560803	-0.530045	-0.0432151	-0.00319723	-0.0756827	-0.0815952	-0.15224	-0.132417	-0.236854	-0.497979	-0.250674	0.335586	0.215247	0.165619	-0.0293605	-0.192914	-0.37074	-0.247614	-0.26951	-0.176436	0.399831	0.382495	0.618427	-0.27226	-0.248113	-0.217678	0.0329309	0.0906556	0.0119412	0.22017	0.234215	0.148837	0.252538	0.206204	0.424142	0.0911356	0.081145	0.103897	0.0884607
sp_O15042-2_SR140_HUMAN	42.4	-0.0251296	-0.0410629	-0.087448	-0.0397364	-0.0996675	-0.0612708	-0.0558484	-0.0925108	0.102395	0.0470086	0.0882045	-0.113579	-0.0906713	-0.0975701	-0.0817027	-0.0346833	-0.0393975	0.0362073	-0.0732327	-0.0967357	-0.120615	-0.0998716	-0.0588358	0.0884562	0.179409	0.0264269	0.0258943	-0.00646641	-0.024095	-0.159534	-0.167931	-0.179557	-0.0137953	0.259873	0.268724	-0.108511	-0.137914	-0.12353	-0.173645	-0.0729057	-0.0750215	0.0621443	0.00808321	0.0397882	0.0339496	0.0460008	0.0255493	0.0992564
sp_O15056_SYNJ2_HUMAN	13.2	0.199243	NA	0.0136662	-0.0468765	-0.0786193	-0.00708102	-0.134873	-0.0575836	-0.295714	NA	-0.437233	0.0177283	0.107093	-0.151071	0.101247	0.101623	0.133328	0.239666	NA	0.206494	0.00236233	-0.114382	-0.0164054	-0.0911305	-0.0855346	-0.243509	0.148375	NA	-0.0944943	0.0232576	NA	-0.124083	0.114575	0.0837601	-0.039309	0.324588	0.19923	0.192195	0.420703	0.396364	-0.0981541	-0.391341	NA	-0.39186	0.476668	NA	-0.166454	-0.525815
sp_O15061_SYNEM_HUMAN	43.5	-0.0990857	-0.0472873	-0.140132	-0.127232	-0.163262	-0.1849	-0.173406	-0.102015	0.477415	0.592625	0.414307	0.475329	0.411055	0.103545	NA	NA	NA	0.112824	0.145578	0.163366	-0.111193	-0.0978398	-0.15083	0.564919	1.0937	0.534498	-0.0540137	0.00447782	-0.00360569	-0.068898	0.127936	-0.0707405	0.25409	0.755637	0.373453	-0.216712	0.0573006	0.11055	-0.0259933	0.013124	0.267247	0.354952	0.123822	0.180833	0.0544119	0.134872	-0.0105842	0.353725
sp_O15066_KIF3B_HUMAN	29.2	-0.0496249	0.0150954	-0.62196	-0.054177	-0.0850168	0.0177097	0.00411309	0.0221399	0.135208	-0.0734653	-0.114408	0.357622	0.0920426	0.0457097	0.154507	-0.0353667	-0.0492013	0.145584	0.0809222	0.0496674	0.0764186	-0.0472953	-0.117287	-0.12952	0.100579	-0.059671	0.252756	0.0607587	0.192931	0.0823071	0.20555	-0.24479	-0.579698	0.429695	0.406348	0.215942	-0.251708	-0.0487088	-0.0268177	-0.205346	0.069688	0.264289	0.339272	-0.653362	0.0135159	0.136636	0.120995	0.148221
sp_O15067_PUR4_HUMAN	63.8	0.0231933	-0.00433359	-0.0516462	-0.0454599	-0.114334	-0.112161	-0.0875545	-0.100816	-0.157294	-0.137586	-0.418757	-0.165116	-0.161144	-0.161036	0.105858	0.0944954	0.108157	-0.21758	-0.0812583	-0.187967	-0.159462	-0.0782523	-0.0528448	0.208115	-0.00397646	-0.0365039	-0.155168	-0.1635	-0.160061	-0.199808	-0.188659	-0.213059	-0.285629	-0.189808	-0.224343	-0.037615	-0.0425626	-0.00229039	-0.107813	-0.130893	-0.0557303	-0.0905766	-0.103089	-0.152355	-0.0361213	-0.0366525	-0.0682601	-0.103506
sp_O15084_ANR28_HUMAN	26.1	0.0986824	0.00689573	0.154429	-0.0901168	-0.104198	-0.0452732	-0.0720708	-0.072883	0.0184068	-0.0305425	-0.0821277	0.0393073	0.107078	0.0908791	0.0924736	-0.444215	0.105913	0.298487	0.0447716	0.344175	0.0352023	0.128931	0.0479401	0.0583516	0.198563	0.0337976	0.000926473	0.0240568	0.133581	-0.108293	-0.0092529	-0.0149573	0.10318	0.23201	0.139449	0.067827	0.0244313	0.0691506	0.0130081	-0.282691	-0.0794494	-0.184745	-0.0643058	-0.0369803	-0.0241727	-0.0501207	-0.0448334	-0.227358
sp_O15091_MRRP3_HUMAN	36.5	0.150634	0.228835	NA	-0.163321	-0.0775678	-0.228703	-0.127669	-0.0969006	-0.181408	-0.108915	NA	-0.168736	0.0450857	0.0267679	0.0693252	0.162766	0.244208	0.0709372	-0.106462	-0.0824172	0.179608	0.125683	0.2713	0.415579	0.28089	0.372738	0.0771941	0.191801	-0.0252609	0.016323	-0.0387507	NA	0.0231158	-0.102233	-0.106295	0.33784	0.342656	0.301211	0.139642	0.234996	0.0695126	-0.0199211	-0.0857672	NA	-0.0824623	-0.110318	-0.139843	-0.0770876
sp_O15111_IKKA_HUMAN	29.5	-0.159636	-0.050612	NA	0.0881031	0.0781072	0.118258	0.0708216	0.0293976	0.0748705	-0.012553	NA	-0.136315	-0.0491129	0.0442029	-0.131017	-0.0148494	-0.040877	-0.0915232	NA	NA	-0.00639548	-0.169965	0.0256006	0.270495	0.0534187	0.0550049	0.101029	NA	NA	0.0898865	0.0449177	NA	0.387401	0.116047	0.193706	0.256051	0.145825	0.0369917	-0.0651549	-0.114433	-0.0818347	-0.0400935	0.0248169	NA	-0.00486235	0.111222	0.0395988	-0.0485052
sp_O15116_LSM1_HUMAN	63.2	0.0331264	0.129828	NA	0.144022	0.125361	0.139107	0.0614356	-0.0172071	0.154177	-0.0265207	NA	-0.037541	-0.153848	0.0264651	-0.138492	-0.351313	-0.060275	NA	-0.115815	NA	NA	-0.0906656	-0.172105	0.0154513	-0.00782952	0.0390234	NA	-0.083069	NA	0.142221	0.191742	NA	-0.132793	-0.225078	-0.137488	NA	-0.135826	0.22806	NA	-0.153594	0.137255	0.00263379	-0.0492645	NA	0.170216	0.0814795	0.0507137	NA
sp_O15118_NPC1_HUMAN	19.4	-0.0243713	-0.0298145	-0.0314965	-0.0172242	-0.00531997	-0.065616	-0.057745	-0.00981694	-0.259624	-0.308583	-0.281863	0.506005	0.386746	0.441474	0.0242082	0.194307	0.0841084	0.305593	0.12252	0.249479	-0.0781942	0.141446	0.0502406	0.0284896	0.0763667	0.162007	0.0942293	0.0737198	0.0799331	0.115172	0.10986	0.195572	0.84662	0.810347	0.712962	0.276383	0.208574	0.198652	0.47162	0.293048	0.280766	0.0131049	-0.102299	-0.0306103	-0.0336115	-0.0673128	-0.0329118	-0.144333
sp_O15121_DEGS1_HUMAN	28.2	0.138898	0.0970469	0.282268	-0.0799496	-0.179445	NA	-0.23652	0.0422995	0.0705913	0.262116	0.285269	0.164326	0.0416909	0.268686	-0.0663281	-0.110038	-0.0373641	-0.0476056	0.0946016	NA	-0.0106095	-0.135571	0.0175593	0.489075	0.123805	0.439303	-0.374847	-0.112837	NA	-0.0100887	-0.357245	-0.259459	0.471892	0.165621	0.336963	0.330336	0.343508	0.327253	0.118704	-0.0161314	-0.0332148	-0.0843699	-0.150541	-0.120846	0.00478553	0.0625372	0.0716471	-0.0842749
sp_O15126_SCAM1_HUMAN	39.3	-0.236702	0.0356065	-0.0920292	-0.061264	-0.0588878	-0.0820021	-0.132114	-0.0688102	-0.281333	-0.119399	-0.0033186	-0.172572	-0.162769	-0.431855	0.0695867	0.165255	0.109638	0.215535	0.126368	0.119363	0.0782394	0.256009	-0.00410182	-0.280308	0.403737	-0.0944921	0.0937537	0.136782	-0.00185121	-0.21657	0.00467624	-0.087769	-0.301868	0.330334	0.297055	-0.263299	-0.102668	0.125747	-0.170172	-0.444177	-0.094728	-0.0538097	-0.0331797	0.096115	-0.123109	-0.0302971	-0.0417119	0.235134
sp_O15127_SCAM2_HUMAN	19.1	-0.259318	-0.354033	-0.514405	-0.12929	-0.0873339	-0.087809	-0.0722184	-0.0980579	-0.486346	-0.192926	-0.383951	0.593325	0.18887	-0.113573	-0.0736577	0.0178139	-0.0157945	0.0184364	0.0929712	0.107314	0.11042	0.233548	0.07919	-0.23569	0.902984	0.256666	-0.0565492	-0.0597077	0.0626443	-0.403129	-0.00345727	-0.366056	-0.411504	0.741682	0.917469	-0.123007	0.074382	0.138318	-0.195592	-0.852828	-0.255946	0.0662327	0.0143679	-0.0365761	-0.0237038	-0.000288286	-0.0246873	0.720951
sp_O15143_ARC1B_HUMAN	65.1	-0.0142245	-0.0497374	-0.0606721	0.0880848	0.0922151	0.0620532	0.0874713	0.0704089	-0.148927	-0.166065	-0.24994	0.0846601	0.0239646	0.011325	-0.017671	0.0300198	0.0277353	-0.133668	-0.102652	-0.115727	0.120137	-0.0481453	0.0363259	-0.0995869	-0.201223	-0.100082	-0.0410847	-0.19827	-0.0652053	0.134141	0.1198	0.100541	-0.0477254	-0.189876	-0.195232	0.02357	0.0209495	-0.0117726	0.0789348	0.0812544	0.0646948	0.0455665	0.016338	-0.026798	-0.0392707	-0.0235911	0.000331878	-0.00479076
sp_O15144_ARPC2_HUMAN	85.3	-0.0318248	0.0104184	-0.0524494	0.0752116	0.116075	0.120193	0.109414	0.124681	-0.0563585	-0.0954058	-0.0978459	0.0135768	-0.0879978	-0.104866	-0.0557372	-0.0802632	-0.105348	-0.125751	-0.129351	-0.0780431	0.162555	0.216149	-0.00773956	-0.216126	-0.136012	-0.118083	-0.0234676	-0.127495	-0.0543473	0.158951	0.164325	0.156217	-0.252172	-0.226242	-0.23069	-0.0239383	0.00479315	-0.0424097	0.00377053	0.0315095	-0.0963156	-0.00634355	0.0395708	0.00944697	-0.0202199	-0.0323203	0.00280318	0.297932
sp_O15145_ARPC3_HUMAN	69.7	-0.0794232	0.0370003	-0.0162362	0.108921	0.0568042	0.183733	0.0595185	0.0455702	-0.0736588	0.0292714	-0.100821	-0.553272	-0.00988372	-0.00207154	-0.03245	0.0304622	-0.00978728	0.483545	0.449167	0.119548	-0.0066942	0.0732654	-0.0691997	-0.0742944	-0.168805	-0.0838384	0.118453	0.438339	0.162938	0.157042	0.180465	0.102902	0.270573	0.139809	0.211365	0.0427622	0.0272379	-0.0345494	0.0915701	0.101446	0.00742425	-0.0181217	0.0430617	-0.00364381	0.063254	-0.0726552	0.103019	-0.103332
sp_O15155_BET1_HUMAN	56.8	0.221412	0.0923692	-0.11242	-0.0247562	-0.0349626	0.0689488	0.0431588	0.0342292	0.184082	0.195243	0.19613	-0.235654	-0.0834614	-0.0384798	-0.0197128	0.0584203	-0.0357658	0.241186	0.0124018	-0.0161781	0.070684	-0.0346131	0.0989535	0.0480558	-0.0469957	-0.0036972	-0.0298983	-0.00500199	-0.187117	0.204044	0.24804	0.212119	-0.176668	-0.26346	-0.108286	0.20969	0.106076	0.0287434	0.315214	0.152332	0.0242124	-0.0298776	0.139403	0.0383147	-0.0477037	-0.0192928	-0.0279104	-0.0878542
sp_O15156_ZBT7B_HUMAN	13.4	0.241266	0.160081	NA	0.209818	0.105881	0.315206	0.234543	0.183879	0.0314409	0.0410067	NA	-0.248661	-0.0641994	-0.11197	-0.236704	0.0305048	-0.0940632	-0.223187	-0.702891	-0.575675	-0.174126	-0.0450148	-0.0029528	0.193428	-0.327791	-0.251529	-0.0844065	-0.303796	-0.287164	0.321503	0.15778	NA	-0.0588977	-0.241013	-0.299066	-0.268301	-0.39355	-0.0102091	-0.380084	-0.222894	0.0223606	0.0642551	0.139822	NA	NA	0.385364	NA	0.164691
sp_O15160_RPAC1_HUMAN	52	0.0964754	-0.0727664	0.160969	-0.0304733	-0.0150171	-0.295231	0.0205772	0.0317574	0.0599801	-0.0689939	0.138621	-0.0866419	-0.0227349	0.0886729	-0.0495386	-0.0456958	-0.0653301	-0.0492848	-0.097625	-0.297551	-0.167675	-0.144311	0.0411124	0.238195	0.0166915	0.140688	0.0112501	-0.0463406	-0.265527	-0.120819	-0.281042	0.050801	0.0865212	-0.0140279	0.0709477	0.00594889	0.0208603	0.0309162	-0.120177	0.0509822	-0.19794	0.140445	0.0292462	0.323217	0.146022	0.156883	0.163121	0.517681
sp_O15173_PGRC2_HUMAN	57.8	-0.0255179	-0.0725687	-0.104563	0.0302952	-0.0267445	0.110783	0.0136007	-0.00961317	0.193496	0.0319755	-0.0591844	-0.290034	-0.238868	-0.233634	-0.0951436	-0.101455	-0.189652	0.137346	0.171952	-0.0308122	0.206392	0.304852	0.315491	-0.104158	-0.0439944	-0.134725	-0.188836	0.0180572	-0.0772446	-0.0335697	-0.0366221	0.027582	-0.167172	-0.319465	-0.342544	0.424004	0.268056	0.381417	0.391517	0.300248	0.326956	-0.0905957	-0.00427185	-0.0139606	-0.0434557	-0.0524349	-0.0395227	-0.0877811
sp_O15212_PFD6_HUMAN	72.1	0.000803059	-0.0431361	0.121904	0.121489	0.0893279	0.0790139	0.0353798	0.0657661	0.337315	0.381727	0.343853	-1.53402	-0.075595	-0.0816656	0.0822389	0.133028	0.0987908	0.0934285	0.0243104	-0.00959665	-0.077559	-0.0484202	-0.120513	0.00314356	0.28591	0.304656	0.219702	0.232749	-0.0876613	0.013334	-0.0256729	0.005676	-0.303339	0.227188	0.123979	-0.0107206	0.0285915	0.108784	-0.240382	-0.419533	-0.208861	-0.187731	-0.141939	-0.00465994	-0.043635	NA	0.210362	0.0431265
sp_O15213_WDR46_HUMAN	46.2	0.0824738	0.136187	0.13162	0.141643	0.106743	0.125413	0.141859	0.175765	0.221096	0.0716566	0.288444	0.187247	0.0451284	0.0803086	0.0342048	-0.00460332	0.0033825	0.0666841	0.0682963	0.0987212	0.0549918	-0.00663396	-0.00954663	0.247723	0.140824	0.077402	0.0900266	0.133469	0.0703304	0.0239343	0.0672866	0.194279	0.23822	0.207847	0.163225	0.0698757	0.046847	0.0209997	-0.151029	-0.0552403	-0.0743504	0.259366	0.132448	0.257865	0.225713	0.0306891	0.0489724	0.328786
sp_O15226_NKRF_HUMAN	59.1	0.0228427	0.0548519	0.0283175	-0.055418	-0.0238285	0.0173299	-0.032099	-0.00672363	0.244179	0.2341	0.264728	-0.0063785	-0.0501029	-0.116567	-0.068986	-0.0982074	-0.0604058	0.0128552	-0.00287422	0.0330006	-0.132076	-0.0920641	-0.039715	0.0884821	0.402342	0.176048	0.0305803	0.080075	0.0471283	0.00066574	0.0171226	0.0177415	0.0773149	0.306623	0.212807	-0.18203	-0.128992	-0.157771	-0.232423	-0.21983	-0.122086	0.240338	0.23739	0.291207	0.223771	0.190363	0.174676	0.545923
sp_O15228_GNPAT_HUMAN	36.5	-0.0656788	-0.244497	-0.581851	0.0379845	0.144837	0.0908136	0.139403	0.0787623	-0.0825704	-0.203382	-0.491662	-0.147579	-0.252178	0.034076	0.078103	-0.032324	0.0976897	0.109857	0.0421739	-0.101865	0.256271	0.0656532	0.235349	-0.0548705	-0.173142	-0.0832687	0.0642513	0.00823493	-0.0997432	0.170644	0.0711158	0.190944	-0.0879164	-0.233146	-0.235692	0.0700491	0.0933352	-0.0103743	0.112794	0.167102	0.0543911	0.299141	0.249373	-0.10393	0.262456	0.184465	0.23653	-0.0153999
sp_O15230_LAMA5_HUMAN	25.1	-0.0337401	-0.0129566	0.409067	-0.0900062	-0.158802	-0.121352	-0.123757	-0.151525	-1.08031	-0.776452	-0.716906	0.447244	0.158781	0.214271	-0.0450542	0.102804	0.026588	-0.156486	-0.299713	-0.310954	0.342573	0.305042	0.3113	-0.375166	0.389651	-0.334157	-0.0953245	-0.122127	-0.150535	-0.0103551	0.0551918	-0.0333411	-0.43599	0.552408	0.077874	0.399551	0.548994	0.538456	-0.00744156	0.0849225	0.358205	-0.0105054	-0.0530825	-0.0971345	0.0217574	0.00619925	-0.011401	-0.0218939
sp_O15231-3_ZN185_HUMAN	61.9	-0.488422	-0.369594	-0.110745	0.0376096	0.106279	0.0823102	0.00773988	0.0404842	-0.833447	-0.329092	-0.180693	-0.89397	-0.648202	-0.635402	-0.530765	-0.426277	-0.361835	-0.255574	-0.276917	-0.30572	-0.422257	-0.302278	-0.361964	-0.69002	-0.568608	-0.649677	-0.448941	-0.234256	-0.384358	-0.803799	-0.465716	-0.257959	-0.327778	-0.198962	-0.243545	-1.00395	-0.864132	-0.713573	-0.757835	-0.549686	-0.539276	0.169758	0.166515	0.257108	0.00846268	0.0401904	0.00946583	0.213442
sp_O15234_CASC3_HUMAN	21.6	-0.0960981	-0.32781	NA	-0.0319045	0.00212546	0.0809251	0.0187877	0.124584	-0.065451	0.243251	NA	0.0856389	0.0948636	-0.356113	0.0484239	NA	NA	-0.0677722	0.456538	0.426589	-0.408021	0.406562	0.0365563	-0.0382781	0.606924	0.0762284	-0.0113232	0.406659	0.507878	-0.208619	-0.0978625	NA	-0.185243	0.865371	1.1394	-0.445248	0.154851	0.0930297	-0.450503	0.0923717	0.0614473	-0.206657	-0.166534	NA	0.00798914	-0.00770199	-0.0856997	0.0417616
sp_O15235_RT12_HUMAN	51.4	0.0731945	-0.0456628	0.100425	0.076786	0.174271	0.202565	0.217485	0.184253	0.195031	0.175175	0.0839745	0.364852	0.0293446	-0.285429	0.124832	0.151919	0.150214	0.0816122	0.0581626	0.0677736	0.224699	0.181547	0.696847	-0.274306	0.83731	0.162857	-0.0282529	0.183914	-0.0667777	0.16597	0.115746	-0.025172	-0.343701	0.290789	0.0403887	-0.0226519	-0.101586	0.0516395	0.038449	-0.591155	-0.0199545	0.236612	0.155878	0.290685	0.129656	0.148296	0.203519	0.11947
sp_O15258_RER1_HUMAN	42.3	-0.189141	-0.0772996	-0.053038	0.0024173	-0.00261629	-0.0299558	0.0962466	0.160069	-0.0540845	-0.0238544	-0.0339896	-0.0585975	-0.0222907	-0.1065	-0.0879088	0.00163557	0.0129589	0.191016	0.16882	0.116561	NA	-0.0522622	0.232717	-0.0373454	-0.142366	0.0716184	0.0481284	0.101979	0.0373628	0.241057	0.263279	0.157599	0.140085	-0.202538	-0.12718	-0.0100032	0.160772	0.0397811	0.0221099	0.121528	-0.0473747	0.0569358	0.015231	-0.000946461	-0.00821025	-0.00853727	0.0119813	0.0272595
sp_O15260_SURF4_HUMAN	27.1	-0.0757731	0.0314462	-0.00960083	-0.0555052	-0.047917	0.0329137	-0.0512622	0.0430524	0.157438	0.000217738	0.076492	-0.256981	-0.0917637	0.064082	-0.196414	-0.0775283	-0.0437242	0.250839	0.13403	0.19906	-0.0110114	0.189193	0.0890593	-0.0389888	-0.0973322	-0.11013	0.0823799	-0.0390733	0.0131204	0.0455627	-0.00849773	0.0969125	0.0806331	-0.135597	-0.0725054	0.0059829	0.0749484	-0.0804906	0.147059	0.136994	-0.0387962	0.00671808	-0.097768	-0.00580505	-0.0214163	-0.0688199	-0.0236246	-0.0232486
sp_O15269_SPTC1_HUMAN	46.7	0.0894634	-0.0769449	0.142235	0.099432	0.116466	0.0906483	0.0875184	0.0851786	-0.079431	-0.14168	0.00240832	-0.2168	-0.168028	-0.0602834	0.0137966	0.0191222	0.0212044	0.233967	0.138688	0.125436	0.261754	0.0890664	0.156185	-0.0732727	0.0292812	-0.00428428	-0.0719829	-0.00943347	-0.0124186	0.108194	-0.022369	0.120056	0.305746	0.199351	0.223728	0.208926	0.127966	0.093515	-0.257314	-0.265022	-0.21959	-0.0280966	-0.0714476	-0.0399885	-0.122564	-0.134283	-0.101883	-0.140035
sp_O15270_SPTC2_HUMAN	50	0.205298	-0.00260414	0.157007	-0.351113	-0.310429	-0.265484	-0.259213	-0.311034	0.0431618	0.0397804	0.0742015	-0.136074	0.063963	0.315471	0.141167	0.190378	0.106891	0.515282	0.430231	0.382079	0.0908869	0.0230519	0.0649135	0.112242	-0.0986797	0.0427373	0.404371	0.318879	0.26498	-0.198186	-0.317077	-0.29198	0.637711	0.511724	0.609498	0.504053	0.484812	0.359108	-0.0188516	0.0607521	-0.0265502	-0.0120475	0.0189452	-0.102975	0.00866191	0.0277062	0.0592627	0.00622445
sp_O15294_OGT1_HUMAN	46.3	0.114701	0.0350108	-0.00802032	-0.188245	-0.224109	-0.0874729	-0.172049	-0.127927	-0.318886	-0.377182	-0.460605	-0.0814836	-0.0815126	0.159336	0.136207	0.291095	0.287457	0.220283	0.235923	0.170794	0.0960945	-0.0323151	0.0659761	0.345751	0.142635	0.297703	0.233957	0.241261	0.261576	-0.111677	-0.141929	-0.112286	0.301067	0.229083	0.220912	0.152324	0.221097	-0.0321246	0.20869	0.0355178	0.104384	0.0150879	0.0354503	0.0481319	0.0308994	0.000881844	0.0122792	0.0408728
sp_O15305_PMM2_HUMAN	56.9	0.139505	0.139281	0.108075	-0.00134762	0.0054531	-0.00289692	0.00761119	-0.00750295	0.0751794	0.0365117	0.0130645	0.113218	0.138884	0.133693	0.0769506	0.051466	0.0880347	-0.0042678	0.0812386	0.109216	-0.0241041	-0.0351672	0.0730769	0.00442372	-0.0479445	-0.0703222	0.0606462	-0.0216529	0.0118275	0.0545062	0.0599008	-0.0358138	-0.194083	-0.227224	-0.214211	0.199561	0.167339	0.139535	0.0729461	0.0893831	0.019738	-0.0814461	-0.0649525	-0.0929269	-0.041794	-0.0614502	-0.037269	-0.137261
sp_O15344_TRI18_HUMAN	56.8	0.238617	0.128763	0.157483	-0.0687342	-0.0468971	-0.0358393	-0.00241161	-0.0252051	-0.384006	-0.372969	-0.185529	0.0358236	0.164073	0.204704	0.0276632	NA	0.151404	0.089602	0.134923	0.0702537	-0.048306	0.107441	0.111199	0.0722916	-0.205366	-0.208185	0.0725144	0.0603499	0.108212	-0.306355	-0.278244	-0.0558338	0.105793	0.164499	0.153698	0.0353397	-0.0685571	-0.0648567	0.0833125	0.11471	0.0713477	-0.609531	-0.582133	-0.502138	-0.295114	-0.331005	-0.315337	-0.568704
sp_O15347_HMGB3_HUMAN	66.5	-0.175481	-0.181681	-0.234376	-0.100665	-0.110134	-0.127308	-0.0402904	-0.0805243	0.236071	0.204337	0.0912459	0.0362723	0.00755597	-0.0700676	0.00688713	0.0106972	-0.0305822	-0.226156	-0.291244	-0.295919	-0.185024	-0.0252984	0.0731335	0.255459	0.53499	0.264594	-0.0252177	-0.151077	-0.24338	-0.130875	-0.233146	-0.23619	-0.548632	-0.221034	-0.275178	0.111096	-0.0436681	0.124212	0.335144	0.228631	0.278623	-0.0339308	-0.0302933	-0.0238085	-0.0265372	-0.0265199	-0.0298504	-0.104065
sp_O15355_PPM1G_HUMAN	65.6	-0.0440251	-0.0652644	-0.0368349	-0.101263	-0.0778898	-0.11636	-0.0683136	-0.0446551	0.162799	0.112658	0.120984	-0.236971	-0.252839	-0.252225	-0.0310154	-0.0669089	-0.0979255	-0.205693	-0.126502	-0.0900555	-0.280113	-0.269513	-0.211597	0.140111	0.0300683	0.107389	-0.039499	-0.0466394	-0.00702298	-0.140936	-0.205321	-0.178213	-0.0447329	-0.032949	-0.0250586	-0.281855	-0.354958	-0.290874	-0.309496	-0.272117	-0.267679	0.0693778	0.0289583	0.0339191	0.0837756	0.122076	0.125162	0.17395
sp_O15357_SHIP2_HUMAN	23.5	-0.139253	-0.252938	0.00433034	0.00383433	-0.0173097	0.0375454	-0.0275546	0.0251268	-0.311179	-0.592713	-0.519551	-0.558086	-0.246638	-0.0646016	0.0383292	0.0309286	0.0690399	-0.19084	0.0699597	-0.125928	0.0690264	-0.0474071	-0.107203	-0.380635	-0.26007	-0.256691	-0.00608561	-0.222314	-0.325514	0.2758	0.0488113	0.482297	0.164284	-0.219231	0.0239658	-0.181603	0.0596917	-0.0570037	-0.13345	0.0640815	0.0155307	0.248363	0.12131	0.422273	0.370704	0.198413	0.218665	0.594369
sp_O15371-3_EIF3D_HUMAN	72.8	0.0701611	0.0575401	0.0349904	0.0727765	0.079852	0.0874758	0.0229786	0.0714033	0.0799631	0.0768541	0.11804	-0.128822	-0.107382	-0.00315112	0.0370822	0.0487986	0.0430441	0.132934	0.242843	0.186417	-0.0976255	-0.125944	-0.175049	0.0973348	0.0357169	0.19942	0.0519485	0.077668	0.0671076	-0.117016	-0.163905	-0.156303	-0.163401	-0.187451	-0.0611536	0.00557381	0.0173704	-0.0573814	-0.146696	-0.129323	-0.192273	-0.00716711	-0.0117495	-0.0104374	-0.000200681	0.0128025	0.0101776	-0.014088
sp_O15372_EIF3H_HUMAN	77	0.031577	0.0498432	0.0799429	0.0979028	0.0875672	0.0467528	0.0952598	0.11395	0.0467762	0.00866111	0.0115751	-0.0612423	-0.0695063	-0.0381754	0.0514829	0.0703564	0.053723	0.188673	0.196163	0.229702	-0.118002	-0.0609297	-0.119057	0.157552	0.0832376	0.193139	0.15448	0.168947	0.177865	-0.142558	-0.161779	-0.103911	0.209395	0.0796213	0.207778	-0.0228523	-0.0690561	-0.106077	-0.0978815	-0.107793	-0.198584	-0.0284344	-0.00152925	-0.0456859	-0.0574351	-0.0217348	-5.21058e-05	-0.0633452
sp_O15381_NVL_HUMAN	25.2	0.594498	0.161073	0.0282734	-0.141895	-0.0200831	0.154568	-0.0741471	0.0534431	-0.280838	0.182123	0.112539	-0.0181967	-0.0545925	0.109287	NA	NA	NA	0.0796992	0.123112	0.0178104	-0.0858959	-0.049658	-0.0404512	0.345413	0.0825381	0.202996	0.0655907	0.179715	-0.10449	0.262263	0.16811	0.280833	0.450426	0.390309	0.452237	-0.154357	0.0887723	-0.0980922	-0.202221	0.100581	-0.172994	0.000568973	0.15068	-0.123605	0.01886	0.0276068	0.384722	-0.0843357
sp_O15382_BCAT2_HUMAN	60.2	-0.113185	-0.128153	-0.323368	-0.0368526	-0.0619477	-0.126529	-0.0687924	-0.0892225	0.00930816	-0.179058	-0.265402	-0.0675086	-0.156986	0.259558	-0.135865	-0.0943938	-0.0793848	-0.29099	-0.139148	-0.183995	-0.216067	0.308356	0.0270274	-0.208166	-0.260867	-0.383645	-0.326682	-0.140777	-0.301002	0.128393	-0.0121935	0.0916114	-0.132001	-0.233286	-0.231687	-0.105445	-0.142953	-0.0178266	-4.29533e-06	-0.0938663	-0.0401262	0.142753	0.145936	0.266202	0.109417	0.0820795	0.00282106	0.0296874
sp_O15397_IPO8_HUMAN	26.7	0.13404	0.179338	0.223364	-0.0362713	-0.0325015	-0.0286321	-0.0698635	-0.0037653	-0.0791566	0.285594	0.282902	-0.0360526	0.0660623	0.117701	0.0169703	0.0807772	0.091372	0.0352994	0.0555876	0.127971	-0.0734056	NA	-0.655665	-0.19024	-0.242973	0.551006	0.133415	0.0675834	0.429524	-0.0414619	-0.143938	0.0223276	0.676059	0.605589	0.607017	-0.0895856	NA	-0.486854	-0.26414	NA	-0.700558	0.064683	0.146728	0.501656	-0.00929184	-0.0132944	0.0107203	0.018952
sp_O15400-2_STX7_HUMAN	61.1	-0.114145	-0.0156488	0.0342293	-0.0935735	-0.044988	-0.144351	-0.114898	-0.0446793	-0.273099	-0.131608	-1.64056	0.204267	0.194466	0.0974321	0.142936	0.0933157	0.138016	0.276191	0.22163	0.16595	-0.101825	-0.0845237	0.000171625	-0.153057	-0.13395	-0.114431	0.048858	0.128311	0.00115742	-0.232289	-0.182538	-1.35724	-0.232587	-0.0867715	-0.0393449	0.501931	0.529456	0.379767	0.269801	0.410551	0.220054	0.0771648	0.045555	-0.0338987	-0.0428033	-0.000856019	-0.00134676	-0.00374882
sp_O15427_MOT4_HUMAN	21.1	-0.17384	-0.0375032	-0.234936	-0.17005	-0.0898859	-0.107054	-0.0513455	-0.104482	-0.562848	-0.529107	-0.630882	0.147228	NA	-0.0405492	-0.14946	-0.0950165	-0.0680181	-0.0421441	-0.117872	-0.325003	-0.0415598	-0.132866	-0.0537841	-0.27455	NA	-0.0468125	-0.145315	-0.304017	-0.462163	-0.050726	-0.0984549	-0.11024	0.0355222	NA	-0.180319	0.498255	0.45	0.426844	-0.177833	-0.0393794	-0.161732	0.270689	0.269586	0.157028	0.107694	0.0818062	0.116827	0.0396893
sp_O15438_MRP3_HUMAN	32	0.288317	0.183737	0.150385	-0.0322679	-0.0849928	-0.0743726	-0.0417008	-0.0903877	-0.796	-0.648303	-0.305096	0.207537	0.156179	0.125075	0.0373366	0.0621623	0.0975903	-0.127509	-0.292972	-0.183277	0.78725	0.542542	0.462009	-0.20503	-0.240801	-0.285696	-0.185422	0.152134	-0.277751	0.43951	0.344537	0.107378	-0.0914213	-0.345092	-0.127832	0.457436	0.607252	0.624811	0.698941	0.638034	0.796344	0.233588	0.298158	0.0599142	0.0148657	0.0257486	0.00125286	0.0521508
sp_O15439_MRP4_HUMAN	31.1	0.245532	0.216453	0.0747266	0.164509	0.162939	0.124678	0.209811	0.164581	-0.378196	-0.297787	-0.252561	0.281628	0.211025	0.216535	-0.00742499	0.0890573	-0.033657	0.0349448	-0.0429978	0.0304586	0.655304	0.29602	0.346255	-0.3685	-0.333146	-0.245394	-0.0950648	0.082418	-0.0897389	0.134613	0.128106	0.314008	0.111141	0.0864801	-0.0661673	-0.0206756	0.0730194	-0.0812781	0.626136	0.646532	0.431743	-0.203661	-0.310703	0.0366446	-0.127909	-0.101747	-0.147061	-0.321449
sp_O15446_RPA34_HUMAN	64.3	0.0763388	-0.0263693	0.0800453	-0.0391429	-0.0112286	-0.0748582	-0.0696535	-0.0671939	0.392008	0.259152	0.427052	-0.0774272	-0.362784	-0.301561	-0.0315658	-0.0909993	-0.17247	-0.178237	-0.112265	-0.138055	-0.0495903	-0.23652	-0.297482	0.0835365	0.0218164	0.0422369	-0.190051	-0.124976	-0.30626	-0.123429	-0.110531	-0.0827704	-0.00352685	-0.432394	-0.357329	-0.220426	-0.313782	-0.296469	-0.405123	-0.370433	-0.36603	0.285693	0.217935	0.349258	0.151525	0.240754	0.19034	0.0431667
sp_O15460-2_P4HA2_HUMAN	51	0.170071	0.208322	0.0879734	0.143772	0.158352	0.242501	0.122072	0.11568	-0.281682	-0.742657	-0.306815	0.133482	0.106589	0.128001	-0.0830511	-0.0790424	0.0753925	-0.119013	-0.200523	-0.0867015	0.234275	0.335213	0.344356	-0.3417	-0.440991	-0.395212	-0.0573782	-0.0742324	-0.0646774	0.198046	0.254479	0.159903	1.3502	0.936163	1.1298	0.545144	0.498773	0.355809	0.23665	0.326211	0.215412	0.0190319	-0.0924238	-0.121161	-0.0669142	-0.0676597	-0.0987139	-0.181436
sp_O15498_YKT6_HUMAN	78.8	0.0535857	0.0300275	0.0564603	0.135446	0.0940991	0.136639	0.106713	0.078544	0.390823	0.297158	0.456129	0.0183097	0.0308748	0.067	-0.0847909	-0.106708	-0.0341355	0.190317	0.219586	0.111165	0.16994	-0.0484194	-0.103719	-0.00665028	0.0194557	0.102214	0.225373	0.199766	0.250828	0.0944545	0.0432083	0.0604204	0.231194	0.12647	0.133865	0.0826048	0.127865	-0.00684973	0.0321207	0.00168552	0.0327185	-0.0441611	-0.0508464	-0.0563056	-0.0076163	-0.000126042	0.00604788	-0.00554355
sp_O15511_ARPC5_HUMAN	78.8	-0.164724	-0.0576952	0.0245285	0.0385938	0.09807	-0.0373901	-0.0185923	0.0571056	-0.206317	-0.128364	-0.0812582	0.107202	-0.0121579	-0.156265	0.0121545	0.0150178	0.0223548	-0.193246	-0.151244	-0.112839	0.15367	0.31245	0.121132	-0.250445	-0.0782611	-0.220308	-0.0474072	-0.10658	-0.0874368	0.0493981	0.132518	0.0844711	-0.412764	-0.145358	-0.169168	0.00896977	-0.0285369	0.021837	0.0256093	0.101795	0.0808066	0.00510361	0.0446383	0.0141655	-0.00414757	0.0126291	0.00797828	0.210985
sp_O15523_DDX3Y_HUMAN	70.5	0.0996915	0.0347868	0.058595	-0.174977	-0.0555268	-0.239437	-0.0676783	-0.133924	-0.290871	-0.653547	-0.30432	-0.205511	-0.103692	-0.106352	-0.49648	NA	-0.604752	0.256221	0.371279	0.396302	-0.282425	-0.333005	-0.219489	-0.0165709	0.0897297	0.127224	0.221477	0.389719	0.422873	0.145439	-0.125234	0.217882	0.396472	0.387781	0.335991	0.0263664	-0.0317995	-0.0941028	-0.220175	-0.291911	-0.212479	0.362379	0.204607	0.302955	0.0758425	0.0518916	0.0453823	0.285914
sp_O15530-2_PDPK1_HUMAN	29.6	-0.062194	-2.12739e-05	0.226637	0.0125975	0.0418847	0.0397828	-0.00438967	0.0781165	-0.00386428	0.0954147	0.249457	0.0125501	-0.0951562	0.0866725	-0.180897	-0.239698	-0.148103	-0.244633	-0.267666	-0.162015	-0.00333351	-0.083665	-0.0367136	0.0494713	0.30446	-0.0170467	0.0248979	-0.472322	0.00825007	0.290697	0.555185	-0.300862	0.378327	0.45765	0.299297	0.119093	0.0694151	0.0966966	-0.137055	-0.0810198	-0.233749	0.0560611	-3.80264e-05	-0.0648861	0.0713791	0.00472404	0.034044	-0.0167078
sp_O15533-2_TPSN_HUMAN	15	-0.319625	-0.230292	-0.277252	0.105259	0.120606	0.123282	0.0874478	0.0970907	-0.747463	-0.504182	-0.524813	-0.0414509	0.101541	-0.263177	0.111616	-0.166058	-0.163235	-0.210726	NA	0.137	-0.0281986	0.275102	0.178334	-0.227438	0.0385404	-0.502316	-0.417041	NA	-0.239768	0.0236706	0.14979	0.281436	-0.145745	-0.09754	-0.149659	-0.0241308	0.172949	0.199196	-0.292123	0.100537	-0.12517	0.0585144	0.13467	0.0193316	0.1786	0.0723512	0.0612937	0.731226
sp_O15541_R113A_HUMAN	44.3	-0.167753	-0.137325	-0.124929	0.0225663	-0.0188622	-0.0488231	-0.0575673	-0.0352547	0.197336	0.16213	0.0837765	-0.137201	-0.0475873	-0.392246	-0.00994966	-0.116243	-0.0434015	0.0237537	0.0959632	0.0568015	-0.150119	-0.33399	-0.280867	0.205064	0.113911	-0.239229	0.145243	0.178956	0.187014	-0.0651605	-0.0758812	0.0844614	-0.094514	0.195897	-0.181783	-0.0411029	-0.12057	-0.162177	-0.156825	-0.301254	-0.257883	0.292731	0.302886	0.517789	0.190722	0.160872	0.103391	0.465431
sp_O43143_DHX15_HUMAN	69.3	-0.00830148	0.0402454	0.0670594	0.0399206	0.0260645	0.0322515	0.0321183	0.0549358	0.269738	0.276546	0.275979	-0.0916409	-0.0622522	0.035244	-0.0401992	-0.0419711	-0.0388234	0.0766203	0.0862777	0.0373061	-0.0428607	0.0889586	0.141167	0.00600999	-0.0308178	0.115837	0.0279397	0.0331128	0.0478571	-0.102404	-0.0657275	-0.104549	0.101481	0.0601146	0.127974	-0.191886	-0.137208	-0.109386	-0.186277	-0.145886	-0.130252	-0.108309	-0.0894143	-0.1485	-0.0330777	-0.0361233	-0.0529611	-0.020345
sp_O43148_MCES_HUMAN	59.7	0.00284755	0.0702341	-0.0934299	-0.0497169	-0.0914119	-0.0567908	-0.0852734	-0.0112583	0.212106	0.220319	0.124922	0.0583764	0.0299103	-0.0453737	0.00953176	-0.0995579	-0.0755632	0.123793	0.1306	0.0896678	0.00937159	-0.0663938	-0.022837	0.113966	0.201947	0.0864644	0.0546118	-0.0259742	0.0542175	0.0913835	0.136791	0.0748875	0.13306	0.286982	0.277592	0.0975785	0.0598943	0.0872526	0.144704	0.167371	0.155882	0.0585814	0.172178	0.0985535	0.0885566	0.0518112	0.128901	0.0604408
sp_O43149_ZZEF1_HUMAN	16.9	0.218451	-0.0164321	-0.0305676	-0.0541813	-0.0556555	0.00361293	0.0349948	0.00989354	-0.479424	-0.698044	-0.127894	0.085599	0.0528651	-0.288312	-0.0562185	0.0334651	0.0541804	0.000399914	0.0168994	-0.0491914	-0.0592606	0.129839	0.0875414	-0.0662739	-0.0218876	-0.309548	-0.105051	-0.220593	-0.0300229	-0.145988	-0.113656	0.111259	-0.230111	0.112591	-0.198334	-0.142773	0.17255	0.0878768	0.0120298	-0.0472573	0.151424	0.162235	-0.0813648	0.016046	0.019516	-0.01544	0.0526761	-0.0542176
sp_O43150-2_ASAP2_HUMAN	22.6	0.197551	NA	NA	0.0223615	0.00523701	0.0256487	-0.00570089	-0.000730487	-0.0791163	NA	NA	0.10039	0.138413	-0.0640991	NA	NA	NA	0.288803	0.0813215	0.229367	0.0122034	-0.0182366	-0.236136	-0.111277	0.154065	0.246031	-0.00187089	0.0580171	-0.496486	-0.0213066	NA	NA	0.812217	0.802036	0.45687	0.548957	0.0294595	-0.102172	-0.471959	0.0306038	0.00324869	-0.0628124	NA	NA	-0.0572246	-0.170409	-0.245324	-0.140534
sp_O43156_TTI1_HUMAN	15.6	-0.139692	-0.150613	NA	-0.107975	-0.121977	-0.245328	-0.137037	-0.0310069	0.0453225	0.197972	NA	-0.0950819	-0.161804	-0.0294413	0.116661	-0.0494265	0.0782992	NA	NA	NA	0.0300727	-0.204836	-0.0723774	0.257405	0.103329	0.259671	NA	NA	NA	-0.0283635	-0.207827	NA	0.121417	0.223246	0.153566	0.00845243	0.110687	-0.0494326	-0.11782	-0.839734	-0.183162	-0.0256456	-0.186939	NA	-0.017818	-0.0434068	-0.0498912	0.0220687
sp_O43159_RRP8_HUMAN	55.3	0.0351582	0.00722378	-0.0108294	-0.0916164	-0.0700438	-0.0690696	-0.0683506	-0.0760589	0.144202	0.0968721	0.00418771	-0.109892	-0.036223	-0.240029	-0.140739	-0.13498	-0.145676	-0.247744	-0.315179	-0.233845	-0.0675123	-0.157273	0.046467	-0.0218032	-0.0908176	-0.213581	-0.0639672	-0.151469	-0.0749835	0.144426	0.211664	0.335679	0.0343196	0.076966	-0.223146	-0.0422182	-0.145228	-0.0496881	-0.043983	0.0922109	-0.00893851	0.295993	0.365222	0.383247	0.1862	0.240137	0.128437	0.104833
sp_O43169_CYB5B_HUMAN	62.3	0.114263	0.0746666	0.0151169	-0.012095	0.00929048	0.0536168	0.164458	0.0963273	-0.308931	-0.234521	-0.328439	0.42771	-0.0206816	0.198182	-0.0628614	-0.075595	-0.0345413	0.0798977	0.043486	0.0437425	0.432732	0.0439359	0.179238	-0.551698	-0.111442	0.109969	-0.0706285	-0.0133258	-0.0571846	-0.169809	-0.290864	-0.260925	0.286837	-0.293851	-0.372433	0.515217	0.492195	0.460245	0.533556	0.577827	0.433398	0.00890215	0.0705434	0.0187765	0.0466255	0.040571	-0.00195152	0.0353303
sp_O43172_PRP4_HUMAN	66.3	0.0867553	-0.00731252	0.0492126	-0.160064	-0.099726	-0.153371	-0.0979632	-0.149575	0.293727	0.328786	0.38478	-0.105166	-0.121725	-0.139465	-0.111479	-0.117197	-0.183179	-0.0198714	0.0573582	0.0362871	-0.156893	-0.226573	-0.191156	0.140069	0.0406239	0.0801047	-0.0039446	0.0502073	0.0337894	-0.265432	-0.243175	-0.170119	0.299007	0.182649	0.136844	-0.130551	-0.241065	-0.200944	-0.22834	-0.250403	-0.241996	-0.0431314	-0.0613552	-0.10039	0.000145948	-0.0198102	-0.0240729	-0.11837
sp_O43175_SERA_HUMAN	62.9	0.0453036	-0.0464002	0.0184369	-0.342389	-0.312958	-0.286094	-0.313411	-0.358743	0.952747	0.95814	0.936063	0.443076	0.451318	0.450715	0.503444	0.47166	0.50642	0.338595	0.282822	0.374413	-0.157626	-0.0578616	-0.109172	0.57883	0.403494	0.351027	-0.0454804	-0.0999442	0.0477469	-0.350247	-0.464477	-0.406934	-0.188594	-0.288274	-0.282195	0.431515	0.36559	0.533275	-0.00859028	0.0110373	0.0340685	-0.587706	-0.724468	-0.60344	-0.129636	-0.225593	-0.136515	-0.338284
sp_O43181_NDUS4_HUMAN	40	-0.0429495	-0.0411489	0.0744538	0.116956	0.167245	0.0822965	0.170321	0.122902	0.0283729	-0.0103109	0.142622	0.0345405	0.066053	0.0864596	-0.0417209	-0.0838516	-0.0889812	-0.0460742	-0.210252	-0.169395	0.254102	0.10528	0.170347	-0.0797992	-0.127574	-0.247754	-0.122906	-0.172349	-0.177598	0.144105	0.1747	0.179609	-0.0895323	-0.260922	-0.422386	-0.0888824	-0.103105	-0.214998	0.251618	0.225885	0.255359	0.0906306	0.126606	0.191039	0.0536385	0.019412	0.0698354	0.141045
sp_O43237_DC1L2_HUMAN	63	-0.275579	-0.15921	-0.0215767	-0.0126933	0.0839101	0.0628009	0.0576845	0.0198244	-0.29051	-0.209125	-0.165163	0.0277314	-0.136237	-0.251471	0.00443337	0.0759666	-0.00664281	-0.313079	-0.252946	-0.165861	-0.0546815	-0.0473978	-0.0371624	-0.0618653	-0.0599005	-0.122824	-0.0628613	-0.124057	-0.0474435	-0.159753	-0.0103591	0.0627175	-0.130499	-0.0436416	0.0656446	0.00435935	0.0179762	0.0565447	-0.135012	-0.145727	-0.120932	0.0597458	0.00567721	0.0555317	-0.016039	-0.0153668	-0.0257687	0.470782
sp_O43242_PSMD3_HUMAN	73.2	0.0920442	-0.0131645	0.0823762	0.0608807	0.0693232	0.0455655	0.0729404	0.082362	0.141499	0.0412844	0.121361	-0.0456691	-0.0625573	-0.0841334	-0.0575863	-0.0767218	-0.046651	0.16669	0.234158	0.255273	0.117297	-0.0583662	-0.00768293	-0.00615464	0.00972955	0.0265401	0.146706	0.147119	0.229267	0.0747436	0.0146037	0.0539362	0.243222	0.22706	0.293191	0.0197359	0.027411	0.048305	-0.0824575	-0.0769518	-0.108582	-0.0525531	-0.0664712	-0.014372	-0.051127	-0.0181	-0.0372889	-0.000655535
sp_O43251-6_RFOX2_HUMAN	21.6	0.20616	-0.253818	0.0320566	-0.0773441	-0.0354793	-0.0053952	0.0107565	-0.0307188	0.205359	0.229098	0.203514	0.126912	0.093264	-0.0077114	0.144484	0.0426764	0.118697	-0.138881	0.0802304	0.12365	0.0721749	-0.0195304	0.133648	0.0239346	0.155567	-0.0445623	-0.197306	-0.19613	-0.14568	-0.000880279	-0.255649	0.0452411	0.0208702	0.0309265	0.139746	-0.200634	-0.231738	-0.182446	-0.079099	-0.119793	-0.0206175	-0.208577	-0.121807	-0.202964	-0.146663	-0.185114	-0.205617	-0.172367
sp_O43252_PAPS1_HUMAN	67.1	-0.158626	-0.0977655	-0.157537	-0.03955	-0.0429223	-0.0551603	-0.00198663	-0.0203658	-0.305845	-0.266363	-0.179221	0.0116569	-0.0219147	0.127744	-0.00562222	-0.0342643	0.006086	-0.138188	-0.181749	-0.0749146	-0.0722972	0.0362656	0.00509125	-0.126678	-0.233099	-0.118801	-0.0822983	-0.252361	-0.10202	-0.0211648	0.0821223	0.0567654	-0.25122	-0.157455	-0.144536	-0.0169821	-0.168729	-0.139753	0.000917889	0.1071	0.0160118	-0.00188939	0.00389548	0.039904	-0.000847681	-0.0140778	0.0179874	0.0795467
sp_O43264_ZW10_HUMAN	49.8	-0.0169192	-0.062814	-0.00155762	-0.00955639	-0.0881005	-0.0132638	-0.00777801	-0.025931	-0.0342147	0.00392318	-0.0435272	-0.0390628	-0.0518206	0.121104	0.0625671	0.0325596	-0.00925142	0.0122847	0.0224355	0.112447	-0.0949128	0.167875	0.0516034	0.129095	0.105578	0.167602	-0.00320153	0.12349	0.156911	-0.179537	-0.107895	0.00401524	0.274464	0.243801	0.335254	0.15148	0.0469892	0.0596636	-0.100683	0.0890194	0.211404	-0.297239	-0.250157	-0.282135	-0.134033	-0.159009	-0.0849477	-0.364186
sp_O43290_SNUT1_HUMAN	61.6	-0.110594	-0.037801	0.0046771	-0.0905037	-0.177777	-0.135611	-0.0962061	-0.13625	0.0302248	0.0630143	0.103674	-0.137334	-0.0695388	-0.185806	0.0683447	0.00355024	-0.00548969	-0.0910763	-0.0296524	0.00296392	-0.319587	-0.230299	-0.180994	0.230919	0.197145	0.195221	0.0717579	0.158934	-0.0352962	-0.16692	-0.107233	-0.135565	0.423327	0.512732	0.567602	-0.267861	-0.17987	-0.223795	-0.263128	-0.204339	-0.196561	0.0796411	0.0247456	0.157197	0.0461441	0.0644973	0.0271957	0.0977016
sp_O43291_SPIT2_HUMAN	45.2	0.242113	0.234362	-0.0828335	-0.0932596	-0.0890644	-0.0324816	-0.0998778	-0.134922	-0.738356	-0.517606	-0.493898	0.369718	0.414409	0.462051	0.0656869	0.148024	NA	0.351146	0.356991	0.457228	0.503214	0.0205811	0.128746	-0.233294	-0.382972	0.0479328	0.529396	0.812047	0.725632	-0.756119	-0.230499	-0.287396	0.0575637	-0.424084	-0.08034	2.33414	2.42495	1.81261	0.751623	0.860887	0.501027	0.146354	0.238584	0.176074	0.131332	0.134907	0.161207	0.259496
sp_O43292_GPAA1_HUMAN	15.5	0.00899447	0.0852475	-0.204106	0.0126931	-0.0423242	0.0103872	-0.00139611	-0.049198	-0.0925866	-0.0661657	-0.0569357	0.0243905	NA	0.288018	-0.0120895	-0.0202276	0.0595599	0.12212	0.036055	0.0682957	0.622939	0.0462005	0.0795282	-0.128049	NA	0.0341018	-0.167773	0.0558737	-0.0990116	0.0354699	0.231938	-0.018412	0.221405	NA	-0.0757058	-0.0370715	-0.141652	-0.145457	0.189149	0.234718	0.121277	-0.117104	-0.0882545	-0.102637	-0.0230737	-0.0683092	-0.090474	-0.34943
sp_O43293_DAPK3_HUMAN	28.2	0.140559	0.127724	-0.132592	0.111391	0.160384	0.174978	0.245552	0.235487	0.216892	0.118588	0.115479	-0.0986585	0.0961154	0.11108	0.9192	0.238334	0.247128	-0.0866356	0.541598	0.488767	-0.0234127	0.066873	0.231291	0.112224	-0.322796	-0.141882	0.0185896	0.631653	0.489355	-0.0604155	0.0205571	0.0128695	1.16044	1.17081	1.04441	0.00885213	0.0406952	0.149031	0.244296	0.27869	0.142676	-0.190037	-0.0166252	-0.00582331	-0.0696468	0.00974302	0.128393	-0.280365
sp_O43301_HS12A_HUMAN	48.9	0.135413	-0.0957511	0.634455	0.265828	0.253885	0.32366	0.209299	0.282282	-0.211836	-0.33027	-0.142974	-0.277569	-0.130824	-0.0441439	0.0135596	0.109427	0.0949273	-0.162988	-0.0999056	-0.0781692	-0.18704	-0.206554	-0.0825059	-0.10791	-0.281272	-0.0629981	0.133751	-0.00732066	0.174276	0.363079	0.089128	0.275592	0.528558	0.431592	0.382622	-0.0575805	-0.0605585	-0.0502767	0.0492742	0.0393649	-0.0447503	0.402778	0.243318	0.59229	0.0886786	0.0670596	0.110905	-0.0447528
sp_O43314-2_VIP2_HUMAN	19.8	-0.15392	0.111578	NA	-0.117655	-0.0798221	-0.0748746	-0.122075	-0.192872	-0.410457	-0.263289	NA	-0.0934214	0.0307389	-0.0229188	0.110846	0.187254	0.110319	-0.126346	NA	-0.0438101	0.0778483	0.0925451	0.0800731	-0.263512	-0.222478	-0.0754154	0.334452	NA	-0.0817773	-0.103604	0.116754	NA	0.452516	0.152812	0.243253	0.109393	0.222885	0.0202248	-0.266114	0.07697	0.032716	0.0607461	0.0938067	NA	0.0856115	-0.0501346	-0.0269958	-0.190767
sp_O43318-2_M3K7_HUMAN	18.3	0.00530831	0.132388	0.297297	0.14741	-0.0246786	0.139275	0.16119	-0.0631325	-0.189311	-0.0529146	-0.0852581	0.0502458	0.148994	0.153242	0.197867	0.295875	0.0108246	NA	NA	0.621861	-0.00867598	-0.20189	0.0974361	0.442868	-0.19606	0.214431	NA	NA	0.380899	0.183451	0.153007	0.256232	0.112921	0.237294	0.0223843	-0.19082	-0.0219951	0.0455686	-0.104641	0.286211	-0.0571712	-0.0165374	-0.105907	-0.114266	0.0190918	-0.011518	-0.111815	0.300455
sp_O43324_MCA3_HUMAN	54.6	-0.0484251	0.000317762	-0.0915732	0.0712181	0.100807	0.10036	0.0142372	0.141156	0.212011	0.25976	0.21929	-0.120624	-0.100727	-0.0912035	0.0104858	-0.0471719	0.0404291	0.249563	0.319342	0.159747	0.171493	0.0947094	-0.0516191	-0.0965595	0.449712	0.221525	0.137357	0.207302	-0.0431001	-0.0613661	0.0209589	-0.0134673	-0.215625	-0.0571735	-0.0852984	0.0537405	0.0772172	0.147504	-0.127066	-0.0815679	-0.101775	-0.155667	-0.0632739	-0.139063	-0.053919	-0.000773895	0.031121	-0.0100502
sp_O43379_WDR62_HUMAN	11.9	0.0383162	-0.262026	NA	-0.23386	-0.189155	-0.0519613	-0.351034	-0.120681	-0.345506	-0.290889	NA	-0.119809	-0.255925	-0.172314	NA	0.156491	NA	0.0240925	0.0187076	0.0245452	-0.171234	0.0290509	-0.160356	0.187109	0.176974	0.0657076	0.0796761	0.273152	0.149198	-1.29173	-0.955199	NA	0.232023	0.279776	0.265482	-0.159985	-0.0892841	-0.178203	-0.84449	-0.490426	-0.247806	-1.00873	-0.47948	NA	-0.163543	-0.00353005	-0.18245	-0.769436
sp_O43390_HNRPR_HUMAN	56.7	0.068745	0.060505	-0.0231527	0.0243946	0.0167397	0.00773069	0.0132718	0.0147892	0.324406	0.312891	0.195098	-0.0950514	-0.0391617	-0.00271478	-0.0399701	-0.0248202	-0.034773	0.0775155	0.0265974	0.0931632	-0.0192569	-0.0042612	0.0239009	-0.00370561	0.0344302	0.0594221	-0.0433962	-0.189597	-0.168059	0.013162	-0.0187884	-0.0335558	-0.236622	-0.189258	-0.165697	-0.0691608	-0.0565581	-0.0394231	0.0652497	0.0584408	0.0351315	-0.161584	-0.161478	-0.209192	-0.0805718	-0.0733118	-0.0677928	-0.243546
sp_O43395_PRPF3_HUMAN	50.4	0.0365141	0.0383658	0.0551305	-0.0958217	-0.127137	-0.0844397	-0.104249	-0.0545436	0.410706	0.363343	0.276534	-0.147099	-0.0421565	-0.118413	-0.137261	-0.142792	-0.102658	-0.0727616	0.013634	0.0646287	-0.226076	-0.162842	-0.143926	0.0792165	0.142861	0.0576956	0.0148976	0.0263772	0.13346	-0.220486	-0.181512	-0.253807	0.036502	0.263934	0.317987	-0.407005	-0.285895	-0.167184	-0.412067	-0.283399	-0.196991	-0.0148238	-0.0596356	0.0153941	0.00971626	0.019976	0.0221269	0.345723
sp_O43396_TXNL1_HUMAN	88.2	0.169212	0.0790189	0.164503	0.0898286	0.0787753	0.0849432	0.0987547	0.0996056	0.141191	0.144871	0.239302	-0.345364	-0.316245	-0.267966	-0.00417193	-0.0427656	-0.033416	-1.99993	-2.27883	-1.51708	-0.171881	-0.126333	-0.0700758	0.110894	-0.031435	0.0149734	-0.0733457	-0.200678	-0.107839	-0.0291874	-0.0393934	-0.000122788	0.391162	0.262979	0.333415	0.0952323	0.0772805	-0.0103252	-0.0159965	0.00643593	-0.100264	-0.0859988	-0.0795238	-0.0646486	-0.0570869	-0.0700468	-0.0457713	-0.183506
sp_O43399_TPD54_HUMAN	83.5	0.129958	0.1283	0.11552	0.00475265	0.0375289	0.0216039	0.0531026	0.0537297	0.309976	0.354781	0.277811	0.0554373	-0.0124152	-0.0365475	0.18993	0.0825296	0.0644308	-0.139769	-0.0716611	-0.0821188	0.0391968	-0.048363	-0.132805	0.0785278	0.0417583	0.12688	0.106554	0.0988082	0.115374	0.0871845	0.0226769	0.0562962	-0.119117	-0.0838254	0.0236481	-0.0544379	-0.0478937	0.0432937	-0.179471	-0.0785674	-0.0707094	-0.0625206	-0.0548902	-0.0307393	-0.0502659	-0.0729695	-0.0352461	-0.0650078
sp_O43402_EMC8_HUMAN	68.6	-0.239494	-0.122704	-0.241762	0.0919178	0.113909	0.0331247	0.0659556	0.0406915	-0.0739162	-0.0686055	-0.206263	0.0330124	0.108495	-0.0774682	-0.0694042	-0.0374428	-0.247391	0.210302	0.213486	0.177653	0.0318196	0.0403345	0.0374785	-0.183016	0.16673	-0.0302159	0.0224743	0.188524	0.0599606	-0.137644	-0.0218656	-0.0240462	-0.0227663	0.348174	0.378264	0.0813072	0.108036	0.0840146	0.00526914	-0.0705349	0.0235345	-0.0179744	-0.0379078	0.10693	0.027457	0.0490043	0.0191505	-0.0109473
sp_O43414_ERI3_HUMAN	29.1	-0.200845	0.114839	-0.0827755	-0.00576274	0.0461148	0.037162	0.100431	0.0202204	0.159544	0.210244	0.0321164	-0.128957	-0.0556335	0.0272203	0.00258747	0.0949114	0.089666	NA	NA	NA	0.170537	0.0672139	0.138619	0.108224	-0.0993945	0.0629435	NA	NA	NA	0.0629211	0.148035	0.0540172	0.585993	0.40172	0.42318	-0.0335363	0.0811116	0.0281631	0.0347501	0.2437	0.0591578	-0.399862	-0.0534166	-0.28063	-0.0768465	-0.0496321	-0.161931	-0.426274
sp_O43427-2_FIBP_HUMAN	30.5	-0.312529	0.172103	0.0857836	-0.380747	-0.195195	-0.0464082	-0.391211	-0.121375	0.10267	-0.0206714	0.0385153	-0.00829895	NA	0.0634208	0.0921752	0.206675	0.200343	-0.129111	-0.176622	0.0172313	0.146653	0.0625566	-0.0197833	-0.409689	NA	0.0569147	0.18612	0.0498629	0.0760925	-0.126545	-0.07333	-0.323483	1.0535	NA	0.0492733	0.0614041	0.0188473	0.0455197	0.238686	0.203722	0.0205286	0.0269561	0.121496	0.00683646	0.0498737	0.126947	0.108961	-0.0139074
sp_O43432_IF4G3_HUMAN	31	0.274378	0.0695679	0.250436	0.0998062	0.0898141	0.0886536	0.052013	0.109836	0.103749	-0.100789	0.0550474	0.0677456	0.209447	0.140147	0.151784	0.178865	0.243045	-0.157064	0.0550856	0.0704846	0.101171	0.0443103	0.139098	-0.000127963	-0.144332	-0.0986003	-0.0812664	0.0298569	-0.00691007	0.481689	0.15094	0.47237	0.103628	-0.0747516	-0.0253758	0.219382	0.123987	0.146515	0.453777	0.350385	0.228514	-0.203229	-0.203157	-0.263116	-0.170911	-0.253393	-0.18987	-0.391185
sp_O43447_PPIH_HUMAN	75.7	0.0190315	-0.0342765	0.141588	-0.114404	-0.114619	-0.15348	-0.094751	-0.108797	0.124484	0.136953	0.0792925	-0.15491	-0.0710951	-0.0556598	0.0764611	0.00312843	0.0139074	-0.180249	-0.0970357	-0.185551	-0.143168	-0.217219	-0.312034	0.0487401	-0.10583	0.0482765	-0.0403372	-0.0774676	-0.195941	-0.24594	-0.329945	-0.196213	-0.361777	-0.291126	-0.163794	-0.145433	-0.13613	-0.272123	-0.0907849	-0.121793	-0.171458	-0.36893	-0.264576	-0.360905	-0.189132	-0.147981	-0.13748	-0.276262
sp_O43464_HTRA2_HUMAN	31.4	-0.0080523	0.0292126	-0.466521	-0.0770558	-0.117447	-0.0726789	-0.201409	-0.188913	-0.160641	-0.200196	0.179815	0.0422886	0.125961	0.132522	0.0595012	0.0675147	-0.0347459	-0.692225	NA	NA	0.0985072	-0.112443	-0.119917	0.154338	-0.273935	-0.0859662	0.16644	NA	NA	0.351981	0.34442	0.385489	0.516058	-0.217818	-0.325419	-0.425381	-0.602316	-0.112204	0.123235	0.368415	0.242882	-0.00303464	0.0415885	0.158815	0.0205452	-0.0103205	-0.0665394	0.169628
sp_O43488_ARK72_HUMAN	45.7	-0.471148	-0.201648	-0.301969	-0.0145458	-0.131574	0.0359974	-0.00128941	-0.0342485	-0.304513	-0.0284777	-0.0808651	0.1051	0.116344	0.117321	0.00868746	-0.0689451	-0.0686904	-0.374195	-0.383573	-0.258645	-0.0437954	0.0297513	0.0765788	-0.119403	-0.0736862	-0.1617	-0.222083	-0.23783	-0.255326	-0.107206	0.181323	0.237206	-0.346717	-0.288317	-0.385097	0.141654	0.0374691	0.101475	0.24182	0.150617	0.202961	-0.14815	-0.153466	-0.130988	-0.0268385	-0.0862552	-0.038172	0.00147341
sp_O43491_E41L2_HUMAN	59.5	0.0402635	-0.00371842	0.0394371	0.162723	0.144147	0.108422	0.0706759	0.168528	0.137489	0.182274	0.247675	-0.138011	-0.170123	-0.282002	0.0315399	0.0637084	0.0947484	0.117144	0.196506	0.138333	-0.14487	-0.0648013	-0.153167	-0.0834854	0.0923975	-0.0979151	0.129581	0.136887	0.064444	-0.234317	-0.29007	-0.248631	-0.0503798	0.252167	0.296622	-0.397372	-0.318493	-0.259575	-0.214574	-0.175885	-0.106462	-0.32706	-0.425157	-0.420076	-0.24283	-0.20783	-0.125356	-0.142563
sp_O43493-2_TGON2_HUMAN	54.7	-0.447617	-0.381065	-0.302426	0.0440599	0.146578	0.077995	0.0528634	0.142596	-0.336735	-0.188997	-0.215471	0.548938	0.336255	-0.318399	0.131815	0.178982	0.0575162	0.414597	0.312988	0.346638	-0.0331647	0.129094	0.110916	-0.124823	0.571742	-0.152981	0.20596	0.261913	0.273518	-0.017524	0.331746	0.045961	-0.558758	0.143527	-0.193553	0.673809	0.679122	0.495667	0.0750535	-0.238443	0.145496	0.145455	0.0818577	0.0297766	0.122772	0.0345942	0.0537328	0.571673
sp_O43570-2_CAH12_HUMAN	42.3	0.399666	0.290041	0.217532	0.0197039	0.0422887	0.0120001	0.176162	0.0365771	-0.702693	-0.556432	-0.693208	0.82432	0.897458	0.813068	0.267073	0.00905033	-0.0291525	-0.190868	-0.258813	-0.241767	0.652717	0.44612	0.483228	-0.0504129	-0.193229	-0.18135	-0.0215239	-0.23954	-0.181369	-0.446341	-0.438867	-0.434453	-0.25187	-0.605031	-0.469899	1.32007	1.32547	1.2586	1.2578	1.18653	1.23245	-0.0232511	-0.0557754	-0.0569639	-0.0393548	-0.150872	-0.0771874	-0.29324
sp_O43583_DENR_HUMAN	54.5	0.00311632	0.0232071	0.0916529	0.0958559	0.114581	0.0609019	0.127207	0.0902986	0.13917	0.138728	0.218579	-0.0198291	-0.0138037	-0.0518093	0.0667835	-0.0103257	-0.0268259	-0.0871658	-0.0453998	-0.0844658	0.00801583	-0.102971	-0.124226	0.0374926	-0.0478789	0.000774546	-0.100838	-0.1318	-0.122644	0.112229	0.0991915	0.156912	-0.245041	-0.155622	-0.364375	0.0213838	-0.0696525	-0.152555	0.0184059	0.0373692	-0.0208231	-0.0413358	-0.0152592	-0.0192656	0.0118769	0.0392826	0.0622166	-0.0328862
sp_O43592_XPOT_HUMAN	43.3	-0.0064968	-0.0348445	-0.00137215	-0.0921478	0.0263044	-0.0611562	-0.0351349	-0.0561802	0.220674	0.202832	0.238849	0.272597	0.279919	0.336504	0.134812	0.20957	0.219227	0.191916	0.195345	0.14755	-0.136773	-0.177677	-0.132531	0.0770647	0.177008	0.125745	0.0149742	-0.00772789	0.077436	-0.186233	-0.19205	-0.164038	0.138438	0.0538712	0.0979671	0.265292	0.189322	0.149193	-0.0854981	-0.150917	-0.213057	-0.0604542	-0.0328519	-0.10313	0.00731395	-0.0448379	-0.0195119	-0.0463246
sp_O43598_DNPH1_HUMAN	68.4	0.180601	-0.180067	-0.359318	-0.562103	-0.382015	-0.316737	-0.620019	-0.542903	-0.0469873	-0.306488	-0.185687	-0.0792141	0.0570895	-0.178499	0.0681272	0.0827116	0.0724325	0.0342673	NA	NA	-0.0671467	0.359126	0.284127	-0.191227	-0.1013	-0.570514	-0.0613905	NA	NA	0.143347	-0.143754	-0.230823	-0.488648	-0.134428	-0.597384	-0.0863147	0.172911	-0.0471222	0.130478	0.188229	0.121528	0.126875	-0.0182713	0.047084	0.143035	0.069362	-0.0259956	0.160152
sp_O43615_TIM44_HUMAN	56.9	-0.0951886	-0.0176089	0.0120859	-0.0743223	-0.0685503	-0.0722322	-0.087682	-0.0867374	0.177302	0.331928	0.431355	0.123195	0.0655313	0.140103	-0.0918525	-0.0861348	-0.0456049	0.141737	0.113942	0.156385	-0.0567088	-0.0741171	-0.0562394	0.104332	0.300198	0.180885	-0.153638	-0.188807	-0.0889909	-0.178853	-0.00562716	-0.0267608	-0.147764	0.0203246	-0.165327	0.0958455	0.224273	0.134876	-0.0325418	0.0173999	-0.0626638	0.0951568	0.0359024	0.133235	0.160791	0.150504	0.186013	0.246654
sp_O43617_TPPC3_HUMAN	48.3	0.106059	-0.0486473	0.0553791	-0.0994587	-0.115111	-0.0723147	-0.119444	-0.08384	0.0503979	-0.111634	-0.0413692	0.219611	0.248473	0.228746	-0.0776365	-0.12229	-0.0689509	0.216411	0.0739667	0.00474971	0.218683	-0.024426	-0.0449999	0.0517963	0.108704	0.310491	0.411705	0.180447	0.142294	0.128495	0.080973	0.171375	0.426079	0.352471	0.412641	0.0534077	0.123973	0.106569	0.152689	0.286608	0.0993346	0.304541	0.166592	0.266854	0.248698	0.321595	0.203431	0.507459
sp_O43633_CHM2A_HUMAN	46.8	0.17839	0.223753	0.235888	0.117566	0.230025	0.133769	0.205646	0.158838	-0.000512475	0.0647599	-0.0277145	-0.0563188	-0.0509543	-0.115913	0.0041065	0.0212709	0.0219076	-0.160283	-0.231172	-0.0882652	0.0480329	0.193608	0.191944	-0.337187	-0.0790379	-0.383977	-0.0446419	-0.188852	-0.110715	0.180791	0.247413	0.224842	-0.45354	-0.219553	-0.3717	-0.0616371	-0.115482	-0.136308	0.141439	0.213599	0.248198	0.350767	0.427824	0.393098	0.106255	0.11526	0.203895	0.188311
sp_O43657_TSN6_HUMAN	28.2	-0.0164286	0.0238238	-0.165868	-0.327653	-0.34886	-0.335064	-0.278643	-0.225914	-0.329349	-0.0765657	-0.184726	0.410992	0.430472	0.374537	0.196054	0.260788	0.279022	-0.0849305	-0.266442	-0.2495	0.445297	0.0194265	-0.0997406	-0.214535	0.0576334	0.193124	-0.324172	-0.193069	-0.118025	-0.000358131	0.292865	0.516715	-0.323097	-0.195357	-0.187617	0.147991	0.369972	-0.047648	0.775732	0.802243	0.672168	0.319113	0.430593	0.420728	0.191905	0.251757	0.198086	0.621223
sp_O43660_PLRG1_HUMAN	66	-0.0335664	-0.015752	0.00569666	-0.156228	-0.0871401	-0.147578	-0.216964	-0.134251	0.173469	0.192407	0.251066	0.00383987	-0.0441167	0.0570965	-0.0497082	0.00229048	0.0747546	0.234836	0.143337	0.209718	-0.163993	-0.0654009	0.133548	0.103344	0.184937	-0.0382779	0.0539856	0.176265	0.120282	-0.147468	-0.141689	-0.157389	0.227629	0.252554	0.322581	-0.204033	-0.0417502	-0.00831393	-0.368774	-0.229317	-0.114795	-0.0385461	-0.107484	-0.0290319	-0.00908298	0.020744	0.0354086	0.121164
sp_O43663-4_PRC1_HUMAN	40.9	0.0159926	-0.0891411	-0.240727	-0.450563	-0.40618	-0.49355	-0.354589	-0.796769	-0.997985	-1.44762	-0.309376	-0.262756	-0.164175	0.306167	0.136148	-0.0349125	-0.0768337	0.388673	0.476788	0.296012	-0.693017	-0.87948	-0.317203	0.961475	0.731441	1.53261	0.391645	0.724303	0.422323	-2.15081	-2.43805	-1.68999	0.441682	0.407486	0.799718	-0.396679	-0.536191	-0.377426	-1.21755	-1.16444	-0.636623	-0.0717102	0.00586799	-1.05415	-0.482637	-0.648267	-0.439298	-1.35653
sp_O43665-3_RGS10_HUMAN	56.4	0.0718684	0.0725925	0.132622	-0.0202383	-0.00073648	0.0274412	-0.0339653	-0.0609713	0.0632887	0.0147776	0.315849	-0.122251	-0.0714918	0.0197791	-0.173099	-0.158586	-0.109357	-0.317731	-0.181979	-0.0904777	-0.399997	-0.251455	-0.256011	0.289177	0.05331	0.173328	0.0370945	-0.0982183	-0.00702887	-0.305307	-0.442253	-0.355785	-0.0166131	0.061548	-0.149191	-0.103141	-0.258984	-0.236074	-0.165439	-0.192141	-0.270256	0.0976651	0.139918	0.200708	0.283153	0.145421	0.105738	0.0160941
sp_O43670-2_ZN207_HUMAN	31.1	-0.283281	0.0611316	0.0727529	0.058659	0.0956773	0.0386539	0.0284643	-0.00552003	0.395696	0.551213	0.393082	-0.0492352	-0.154784	-0.068221	-0.0291287	-0.0225292	0.0596525	0.192174	0.00624316	0.0672492	-0.279361	-0.158972	-0.0296242	0.0181636	0.0371257	0.131432	0.307636	0.083516	0.205316	-0.142935	0.0628571	-0.133613	0.228851	0.253066	0.266502	0.0362665	-0.140086	-0.137652	-0.152939	-0.270268	-0.215625	0.00855307	0.0402737	0.00999368	-0.0695673	-0.0176269	-0.0580627	-0.132512
sp_O43674-2_NDUB5_HUMAN	29.2	0.163471	-0.0105824	0.0511941	0.155697	0.000438018	0.0527534	0.018696	-0.011534	0.169524	0.0827491	-0.0665252	0.0587993	0.136727	0.0305305	-0.0979765	-0.0898289	-0.130368	0.0620634	-0.162705	-0.245877	0.338609	0.10816	0.132582	-0.254829	-0.247708	-0.195332	-0.187564	-0.115836	-0.214047	0.392189	0.144286	0.100867	0.172858	0.419564	-0.138642	NA	-0.0410894	-0.00421153	NA	0.21582	0.252054	0.172597	0.0412863	0.16059	0.186154	0.216692	0.096711	NA
sp_O43676_NDUB3_HUMAN	53.1	-0.00637086	0.0663548	-0.0623363	0.121293	0.0448156	0.0346185	0.0348351	0.109659	0.11253	0.0544573	-0.0488086	0.105216	0.0653732	0.0646884	0.026011	0.0517588	0.0793275	-0.0969483	-0.279949	-0.263378	0.306307	-0.0313323	0.186755	-0.138731	-0.167908	-0.0799727	-0.0998153	-0.103247	-0.192896	0.300146	0.273994	0.194218	0.0985251	-0.276961	-0.274756	-0.0248036	0.00449742	0.0518969	0.25789	0.346493	0.339925	0.0340026	0.165369	0.0590854	0.0874606	0.0497807	0.0655378	0.0967008
sp_O43678_NDUA2_HUMAN	69.7	0.0194184	-0.0124924	-0.11373	0.0400778	0.116745	0.0615753	-0.00347525	-0.0420086	-0.0123936	0.0156703	-0.011442	-0.334108	-0.00665128	-0.0809948	-0.0115722	-0.0934331	0.0260206	0.0851569	NA	NA	-0.0711507	0.0712519	0.164149	-0.00317624	-0.229546	-0.18469	-0.167578	NA	NA	0.17951	0.184731	0.0502249	-0.289896	-0.470881	-0.489378	-0.123405	-0.162146	-0.0878258	0.1506	0.142609	0.187914	0.140581	0.086704	0.075264	0.0948913	0.0346474	0.104546	0.248374
sp_O43684-2_BUB3_HUMAN	65.3	0.0427224	-0.0216025	0.0207712	0.0124485	0.022158	-0.0520579	-0.0187544	0.0321378	0.540059	0.522492	0.501235	0.0651256	-0.0792601	-0.123	-0.0939582	-0.0995918	-0.026118	0.159883	0.217613	0.161033	-0.0363172	-0.214646	-0.178425	0.195751	0.457513	0.287106	0.228898	0.305712	0.246784	-0.108196	-0.154642	-0.0948114	0.322116	0.454949	0.500024	0.0694578	-0.0729608	-0.12652	-0.0809648	-0.109809	-0.120499	-0.037495	-0.0374167	-0.0495932	0.0247667	-0.00335851	-0.0110035	-0.125994
sp_O43707_ACTN4_HUMAN	81.3	0.0834591	0.121119	0.130252	0.210613	0.21753	0.167964	0.180523	0.20504	-0.194982	-0.186293	-0.131373	-0.0656654	-0.05686	-0.088249	-0.0853199	-0.0970979	-0.0834376	-0.0895962	-0.0297142	-0.0219702	0.0443225	0.0394854	0.00546687	-0.178383	-0.273972	-0.276041	-0.0959576	-0.0982088	-0.0798607	0.0464712	0.0502212	0.0476153	-0.307631	-0.274138	-0.243101	0.0409487	0.0341704	0.0768929	0.030045	-0.0339023	0.0196056	-0.069738	-0.0521996	-0.0611998	-0.124074	-0.107546	-0.104301	-0.188327
sp_O43719_HTSF1_HUMAN	60.3	-0.176307	-0.0955005	-0.142809	-0.25882	-0.207142	-0.155342	-0.2432	-0.157905	-0.0259078	0.0324582	0.00546858	0.00290012	-0.0940795	-0.325823	-0.0796561	-0.0597856	-0.0447143	-0.00769905	-0.14094	-0.0821681	-0.0364516	0.0711923	-0.0486304	-0.0368684	0.33986	-0.104004	0.0539449	-0.127364	-0.0302452	-0.288859	-0.148267	-0.24134	-0.176737	0.191285	0.140464	-0.235389	-0.254859	-0.159293	-0.0872566	-0.162657	-0.0886139	-0.012127	-0.00705243	0.0836862	0.0257213	0.025894	0.0231492	0.223814
sp_O43747_AP1G1_HUMAN	45.5	0.0452299	0.00316494	0.000826486	-0.00529227	-0.0176957	0.00245006	-0.0193963	0.00817715	-0.101338	-0.188756	-0.211233	0.0326441	-0.0574118	0.0107407	-0.0055189	0.0197034	0.0290878	0.0607191	0.0940599	0.102071	0.115003	-0.0545415	-0.0310778	0.00405039	-0.0806694	0.0946686	0.128928	0.114159	0.074725	0.129601	0.066169	0.0816379	0.235483	0.207431	0.23172	-0.0239438	0.0225339	0.0336519	-0.00232661	0.0061012	-0.0368254	0.0359319	0.00366328	-0.0252682	-0.0234406	-0.00658558	0.00162913	0.0123681
sp_O43752_STX6_HUMAN	43.5	0.024466	0.0633303	0.0264473	0.20771	0.197278	0.127046	0.170984	0.194149	0.151548	0.0418342	0.0951338	-0.158017	0.228519	NA	-0.162088	-0.217057	-0.162423	0.0546225	0.149033	0.152376	-0.322548	-0.264549	-0.0607976	-0.131696	-0.147056	NA	-0.0794851	0.0170701	0.17456	0.368511	0.152101	0.156199	0.297361	0.335846	NA	0.544348	0.76749	0.322579	-0.136532	0.193794	-0.0763802	0.177533	0.111697	0.045792	0.304059	0.161052	0.259916	0.366162
sp_O43760_SNG2_HUMAN	19.2	0.0503052	-0.0228677	-0.0980068	-0.259493	0.00192946	-0.314089	-0.141538	0.0552131	-0.129472	-0.0930283	-0.0647089	0.282912	-0.156417	-0.0218714	-0.0407468	-0.0381108	-0.0204748	0.0475329	-0.0183966	-0.113425	0.663308	-0.0697308	0.109982	-0.312683	-0.240879	-0.10069	-0.127643	-0.0409258	-0.0876944	-0.149235	0.00831121	-0.0976591	0.249235	-0.319036	-0.256667	0.252877	0.121825	0.0326616	0.276398	0.190621	0.152302	0.1155	-0.00115977	0.120667	-0.024566	-0.064343	-0.037351	0.0187001
sp_O43765_SGTA_HUMAN	39.6	0.0562696	-0.00279854	0.0417396	0.0345094	0.0369237	0.0242835	0.0407941	0.0356982	0.32082	0.277675	0.345396	-0.0533847	-0.0401267	0.0310534	0.00486819	0.0210121	-0.00751414	0.0645647	0.141992	0.0534419	-0.0605336	-0.0886212	-0.112413	-0.0187346	-0.0389646	0.128339	0.0123705	-0.00245789	0.00479781	-0.0942202	-0.119266	-0.0266172	-0.0505555	-0.0871025	-0.0289223	0.00797531	-0.0423231	0.0363855	-0.118434	-0.200677	-0.155288	-0.112825	-0.110126	-0.102665	-0.0829298	-0.0746946	-0.0539365	-0.242227
sp_O43768_ENSA_HUMAN	77.7	-0.145509	0.135527	0.312775	0.159743	0.0950402	0.0497541	0.126706	0.239722	0.207101	0.448296	0.525979	0.064175	-0.402622	-0.446047	0.124225	0.180413	0.115245	-0.277868	-0.238284	-0.231066	-0.336838	-0.192847	-0.0982283	-0.0611426	0.184648	0.160158	-0.0944472	-0.183161	-0.0350471	0.0759941	0.29788	0.159459	0.234062	0.0555186	-0.0997532	-0.0676488	-0.216308	-0.185821	0.084781	-0.00434822	0.20888	-0.0537945	0.0013598	0.00715574	0.00446706	0.0534467	0.0250611	-0.135956
sp_O43772_MCAT_HUMAN	61.5	-0.0971381	0.0286985	-0.0594203	0.0615768	0.032161	0.0827201	0.0991526	0.0570852	-0.162306	-0.206757	-0.352122	-0.140702	-0.168456	0.0868264	-0.115738	-0.0663675	-0.137314	NA	NA	0.0223766	0.489873	0.270452	0.147538	-0.410516	-0.403988	-0.215068	NA	NA	0.0168442	0.280442	0.121966	0.0896669	-0.15046	-0.326586	-0.618762	0.049375	-0.143345	0.985091	0.315286	0.179805	0.304074	0.113175	0.159328	0.177023	0.117631	0.0490945	0.0575982	0.111727
sp_O43776_SYNC_HUMAN	64.2	0.0507844	-0.00514202	0.03862	-0.026588	-0.0756006	-0.0675979	-0.0186758	-0.0289262	0.4134	0.346897	0.398009	0.230127	0.171713	0.133757	0.107059	0.134849	0.122722	-0.0168775	0.0393269	0.0246573	-0.0661726	-0.0693355	-0.0949885	0.0270718	0.105612	0.118358	-0.0238561	-0.111552	-0.018035	0.035996	-0.0741554	-0.0532852	-0.155607	-0.0605365	-0.0875056	0.210128	0.265503	0.237867	0.0893146	0.0997187	0.0109417	0.0854306	0.0234061	0.131849	0.0994142	0.0750675	0.142554	0.0984917
sp_O43795-2_MYO1B_HUMAN	65.4	0.0870278	0.0853139	0.0859214	0.178704	0.207934	0.21099	0.209665	0.232762	-0.347894	-0.370599	-0.351198	0.0543039	0.13227	0.116536	-0.0925535	-0.140268	-0.136167	0.238563	0.109727	0.127435	0.369376	0.292775	0.251822	-0.248092	-0.0112229	-0.15396	0.161132	0.171841	0.18341	-0.144373	-0.128389	-0.127224	0.225352	0.411135	0.389019	0.0757473	0.167554	0.139761	0.281147	0.256819	0.246096	-0.0412246	-0.0107081	-0.0324249	-0.0627171	-0.0334925	-0.0268184	-0.106891
sp_O43809_CPSF5_HUMAN	50.7	-0.0185017	0.000967411	-0.063149	0.0537031	0.0329377	0.0767206	0.0842865	0.0432195	0.204212	0.23252	0.207037	-0.0834685	0.0279692	0.0202545	-0.0859072	-0.0577279	-0.0927366	0.180601	0.227175	-0.168929	0.176194	-0.128011	0.0120859	0.014661	-0.0750108	0.0700052	-0.25487	0.210152	-0.0724036	-0.0393503	0.0733765	0.0169173	-0.0284264	-0.112107	-0.125102	-0.0508137	-0.115791	-0.123925	0.0424529	0.0429397	0.0641505	-0.0233597	-0.0397966	-0.0605804	-0.0281034	-0.0273947	-0.0192586	-0.0835156
sp_O43813_LANC1_HUMAN	42.6	-0.135834	0.0254984	-0.0238124	-0.0861571	-0.0980686	-0.209063	-0.134679	-0.145367	-0.189331	-0.083516	-0.19397	0.0312423	0.0461115	0.144002	0.00680245	0.0424878	0.00280096	-0.150954	-0.167716	-0.249319	0.298133	0.0938214	0.13869	-0.206702	-0.166588	0.065783	-0.0805884	-0.162448	-0.316308	0.0276679	0.0574937	0.0497048	-0.282777	-0.390139	-0.351809	0.0649138	-0.00840676	-0.0580447	0.329256	0.285879	0.164093	-0.108934	-0.00246083	-0.136773	-0.0396617	0.00240424	-0.0568959	-0.163247
sp_O43815_STRN_HUMAN	48.6	0.0169804	0.0203919	-0.0373123	0.00806288	-0.0340564	0.031915	-0.027255	0.000626883	-0.0327311	0.0118722	0.0661471	-0.0783414	0.0867964	0.056878	0.0878594	0.0852596	0.0488032	0.00856478	-0.0919687	0.0629841	-0.0918748	-0.103182	-0.127861	0.103434	0.0237078	0.0688247	0.138525	0.0784551	0.263574	0.00629595	0.0382986	0.00284002	-0.0948675	0.235498	0.223606	0.158955	0.0630411	0.182305	0.00792365	0.0864534	0.0235841	-0.00945618	-0.0565025	-0.0190296	-0.0493064	-0.0228649	-0.0676204	-0.0803947
sp_O43818_U3IP2_HUMAN	47.4	0.0186509	-0.0764689	-0.0176408	0.107724	0.205112	0.135559	0.0952799	-0.0102097	0.116541	0.0736025	0.219306	-0.0921001	-0.0751776	-0.107915	-0.0227698	0.00135921	-0.0266061	-0.167823	-0.13066	-0.137554	-0.0518375	0.0437368	-0.108936	-0.235638	-0.0172698	0.0511361	-0.0443097	-0.0576559	-0.14293	-0.143148	-0.173515	-0.210591	-0.49968	-0.107462	-0.103496	-0.092079	-0.108481	-0.118352	-0.165745	-0.150636	-0.120788	0.0967247	0.0479335	0.113403	0.103538	0.0762611	0.093962	0.203558
sp_O43819_SCO2_HUMAN	43.6	-0.0519433	-0.0462647	-0.281696	-0.0203395	-0.060758	0.000867833	-0.0779893	-0.0698677	-0.171638	-0.0809241	0.0348876	-0.190391	-0.100203	-0.211214	-0.180592	-0.0597914	-0.0916927	-0.164617	-0.0662581	0.359686	0.109752	0.351313	0.445113	-0.200465	0.231417	-0.157428	-0.268831	0.0236974	0.0666298	-0.268828	-0.186712	-0.205518	-0.302444	-0.0164904	-0.078783	-0.133632	-0.15068	-0.0399347	-0.0651582	0.0357011	-0.0361109	0.236717	0.242698	0.126085	0.381941	0.228696	0.240583	0.48689
sp_O43823_AKAP8_HUMAN	47.8	0.164475	0.12135	0.081228	0.0836534	0.0478479	0.131069	0.0240667	0.0655068	0.0636417	0.115682	0.165732	-0.0119452	0.000210476	-0.285321	-0.117062	0.0197281	-0.0510592	-0.0971367	-0.101608	-0.0172494	-0.0787238	-0.0902717	-0.0934419	-0.030633	0.132738	-0.141955	0.0184851	0.0319151	-0.0504998	-0.0182207	-0.0249263	-0.0179875	-0.339768	0.0225674	-0.0354579	-0.385301	-0.210614	-0.191453	-0.209291	0.0588001	0.0544224	0.0764875	0.0609618	0.0365545	0.198257	0.163682	0.147087	0.199569
sp_O43837_IDH3B_HUMAN	58.7	0.000168641	-0.028047	-0.025042	0.0130541	-0.0151653	0.0280139	0.0169625	-0.0148702	0.0407358	0.06661	0.0885808	0.21122	0.0668535	0.109384	-0.0793997	-0.0729703	-0.0938504	0.133559	0.0866393	0.0835535	0.279951	0.0193881	-0.0914368	-0.14365	-0.0577217	-0.031392	0.0183256	0.0307928	-0.0207631	0.0384676	0.0287367	0.0955139	0.0370766	-0.104424	-0.120496	0.083581	0.0245681	0.00811984	-0.029878	-0.0253942	-0.10307	0.0252981	0.0392239	0.0620875	0.0364225	0.0316496	0.046169	0.0144554
sp_O43847_NRDC_HUMAN	45.6	0.141027	0.131684	0.149549	0.1708	0.227017	0.176965	0.202787	0.169055	-0.230695	-0.198996	-0.224204	-0.0340954	0.0804159	0.117246	0.0389294	0.0586053	0.0560546	-0.104202	-0.0997454	-0.0716838	0.00629606	0.0211574	-0.0642154	0.148804	-0.204198	-0.0307084	0.183132	0.0495984	0.123954	0.069448	0.0289735	-0.00755786	0.262369	0.0953084	0.196547	0.211823	0.239503	0.13431	0.181736	0.17996	0.0940241	-0.0467457	-0.0616289	-0.0269703	-0.00615697	-0.00972212	-0.00114056	-0.0327397
sp_O43852_CALU_HUMAN	74	-0.0948263	-0.132842	-0.111657	0.0650061	0.063846	0.0763219	0.0904309	0.0710252	0.0988885	0.142776	0.0915881	0.201736	0.0721655	0.106736	0.0272088	0.0387835	0.00329158	0.268814	0.293897	0.293171	0.171918	0.0438729	0.121507	0.079535	0.0604591	0.121395	0.0709826	0.0309307	0.0562264	0.0915399	0.0626936	0.0810093	0.128776	-0.0919248	-0.131535	0.385413	0.323105	0.351822	0.168981	0.156767	0.101951	-0.29613	-0.296494	-0.302767	-0.153107	-0.206987	-0.184202	-0.224244
sp_O43852-2_CALU_HUMAN	74.9	-0.149245	0.0310054	-0.122001	0.15356	0.142098	0.0501953	0.103236	0.143279	-0.0324002	0.136504	0.0768621	0.0594663	0.136473	-0.106724	0.134751	0.0584484	-0.0150837	0.274756	0.129163	0.266815	0.815851	NA	-0.0337015	-0.864242	-0.121758	0.110272	0.164281	0.0808217	0.161205	0.145186	0.146165	-0.0179457	0.472957	0.412031	-0.104049	0.2427	0.118866	0.184085	0.404135	0.21475	0.191963	-0.209853	-0.282583	-0.568753	-0.116744	-0.124108	-0.174044	-0.35675
sp_O43865_SAHH2_HUMAN	50.6	0.0802785	0.117629	0.0204414	-0.0252829	-0.0451635	0.00492469	-0.0486324	-0.0584609	-0.0835439	0.0106769	-0.0100333	0.433589	0.443714	0.459866	0.0347754	-0.04613	0.0537734	-0.209254	-0.143656	-0.148773	0.103905	0.0171762	0.0388867	-0.21126	-0.193003	-0.137178	-0.298799	-0.227275	-0.187501	-0.00842227	-0.00726092	-0.0224739	-0.021115	0.0513937	0.119021	0.280371	0.155272	0.11451	0.301085	0.27217	0.285334	-0.00508814	0.0023028	-0.0315696	-0.0302833	-0.0273374	0.00272494	-0.327808
sp_O43896_KIF1C_HUMAN	29.2	-0.52346	-0.448719	-0.297382	0.0588505	0.0316268	0.0352627	0.180758	0.157444	-0.62277	-0.371343	-0.505043	-0.0351946	-0.0909491	-0.358405	-0.247718	-0.0537451	0.0170577	-0.149672	0.186972	NA	-0.0436673	-0.000896702	0.0318521	0.0946266	0.01978	-0.451423	0.259654	0.111499	NA	-0.651158	0.356556	-0.517827	0.234768	0.162225	-0.0453061	-0.522294	-0.670897	-0.231215	-0.234855	-0.161253	0.0950966	0.403046	0.53373	0.143029	0.244647	0.159969	0.123043	0.458144
sp_O43913_ORC5_HUMAN	38.6	-0.0184954	-0.137272	-0.00905083	-0.0926949	-0.185927	-0.267989	-0.0432029	-0.160084	0.0748312	-0.0327044	-0.0367082	-0.0635831	-0.142873	-0.0154548	0.0127529	0.0476352	0.00617854	0.130776	0.117879	NA	0.0296111	-0.239235	-0.0725899	0.179355	0.112304	0.312733	0.221664	0.146389	NA	-0.204823	0.0325988	-0.608759	0.626112	0.396523	0.675037	-0.0589484	-0.0278607	-0.0238067	-0.0642542	0.0894748	-0.00640813	-0.0367557	-0.0014722	0.131595	-0.0285147	-0.0127844	-0.0321499	-0.179763
sp_O43920_NDUS5_HUMAN	64.2	0.167162	0.0916095	0.0424231	0.0882513	0.0783067	0.0735948	0.131373	0.0904764	0.107309	0.102025	-0.00418355	0.14483	0.0629635	0.110112	0.0678383	-0.0276576	0.00860593	0.073735	-0.105878	-0.235617	0.204219	0.0691981	0.0832268	-0.16972	-0.0950318	-0.0142617	-0.19933	-0.0372383	-0.0970663	0.277307	0.263274	0.222839	0.0979511	0.136713	0.208567	0.046599	-0.11314	-0.00725506	0.132326	0.12632	0.16403	0.229216	0.215957	0.134802	0.0523016	0.0871224	0.0902145	0.083511
sp_O43929_ORC4_HUMAN	39.7	0.0404252	0.0737118	-0.0985762	-0.148314	-0.0646289	-0.0902729	-0.0640862	-0.166245	-0.129612	-0.0845652	-0.177493	0.0462315	0.0565834	0.0562715	-0.108003	-0.0482055	-0.0477553	0.2571	0.339563	0.161725	0.205075	-0.0529535	-0.0343087	0.402873	-0.00697865	0.131854	0.275244	0.349845	0.207416	-0.175714	-0.226584	-0.155768	0.955251	0.474868	0.660442	0.0801193	0.0369405	-0.0691543	0.0381043	-0.102798	-0.0701682	-0.0363099	-0.0328391	-0.109309	-0.00157873	-0.0386949	-0.0263379	-0.141793
sp_O60216_RAD21_HUMAN	43.9	0.0113569	-0.0614799	-0.0912421	-0.161895	-0.155538	-0.199199	-0.16534	-0.201325	0.0917824	-0.187495	0.000260989	0.191785	0.104999	0.183983	0.0821385	0.139592	0.11852	0.0968029	0.123552	0.197656	-0.00442379	-0.246078	-0.0462185	0.201097	0.0949334	0.0854655	0.133314	0.211405	0.157646	-0.185588	-0.406524	-0.210858	0.581797	0.252737	0.371388	0.0640938	0.103301	-0.0384353	-0.0276402	0.0715861	-0.0222922	-0.288148	-0.132185	-0.282092	-0.13343	-0.150016	-0.141795	-0.254321
sp_O60218_AK1BA_HUMAN	88.6	-0.0171557	0.0150864	-0.049834	0.035651	0.0130053	0.0496046	0.0909729	0.0381308	-0.0471012	-0.061403	-0.125599	0.161412	0.162257	0.335187	-0.13205	-0.172627	-0.131533	-0.264697	-0.220924	-0.248234	0.304433	0.365892	0.309806	0.113156	-0.257942	-0.0557271	-0.211837	-0.397991	-0.345495	-0.0558103	-0.0623579	-0.128064	-0.647415	-0.79782	-0.572221	0.211751	0.185401	0.241536	-0.00608838	-0.0508379	0.000910723	0.0792913	0.137415	0.122613	-0.0473227	-0.0154261	-0.0509248	-0.26448
sp_O60231_DHX16_HUMAN	38.1	-0.158024	-0.0983865	-0.0107421	-0.0510085	-0.0256859	-0.100662	-0.0486868	-0.0807889	-0.303711	-0.0603888	-0.201373	-0.0251522	0.013474	-0.0468995	-0.0208749	-0.0201647	0.0479877	0.0977279	0.13348	0.134223	0.057137	-0.085779	-0.0766471	-0.194914	0.235062	-0.0492802	0.0834039	0.0893233	-0.00616372	-0.229164	0.108556	-0.0431131	0.100761	0.504947	0.173896	0.0644603	0.0158481	-0.0336608	-0.0710806	-0.162821	-0.031668	-0.00381715	0.0647665	0.0143589	0.0800709	-0.00598206	-0.0179761	-0.0433347
sp_O60256_KPRB_HUMAN	67.5	0.10467	-0.0725802	-0.00563225	0.105779	0.0531049	0.0595345	0.143366	0.112833	-0.0955731	-0.2076	-0.27311	0.013884	-0.0075057	-0.0448565	-0.0715951	-0.0165167	0.0100494	-0.00922286	0.0403859	-0.0708535	0.0167444	-0.00060228	-0.00958705	-0.0800878	0.0600634	-0.107687	-0.0459914	0.035297	-0.050773	0.0317427	-0.0259248	-0.0131315	-0.135664	0.0594234	-0.0868779	0.0550924	0.261292	0.22372	-0.168844	-0.0531456	-0.129408	0.105667	0.0206824	0.124862	-0.044404	0.0285619	0.00526617	0.142942
sp_O60264_SMCA5_HUMAN	62.1	-0.00591685	0.0697466	-0.0204713	-0.114336	-0.0671047	-0.0726448	-0.0725486	-0.0708678	0.0918594	0.106209	0.0398431	-0.0115283	-0.00467394	0.030076	0.0117307	0.0281378	0.0494014	0.0581144	0.029317	-0.00375262	0.0123223	-0.11557	-0.0687211	0.0948201	0.264897	0.240602	0.100701	0.164103	0.0850835	-0.197672	-0.202651	-0.257585	0.340607	0.349873	0.358537	-0.228115	-0.216092	-0.221422	-0.12636	-0.0461401	-0.00683723	-0.0781156	-0.074511	-0.0693967	-0.0254719	-0.0361038	-0.0349309	-0.0649024
sp_O60271-4_JIP4_HUMAN	57	0.0609813	0.030001	0.103916	0.129999	0.106312	0.110598	0.0932477	0.0891163	-0.102742	-0.077491	-0.00587703	0.444094	0.456657	0.30537	0.0655365	0.128897	0.117966	0.571256	0.688729	0.730372	-0.0671723	-0.0688084	-0.129814	0.0149627	0.0290192	-0.0645915	0.251424	0.297312	0.376533	-0.137957	-0.140608	-0.0955285	0.518915	0.564564	0.437756	0.472169	0.443533	0.485694	0.0869399	0.110374	0.10076	-0.32044	-0.33154	-0.284207	-0.222598	-0.219353	-0.109206	-0.394488
sp_O60287_NPA1P_HUMAN	21.1	0.0828671	0.0983642	0.0362661	-0.0514087	-0.105682	-0.110613	-0.067015	-0.0848644	0.0507101	0.118844	-0.0158796	0.395898	-0.110746	0.106715	-0.00609594	0.0425972	-0.0162396	-0.0600128	-0.260238	-0.179749	-0.172057	-0.21608	0.0162547	0.0423833	0.299873	0.27359	-0.0684521	0.158559	0.174638	0.0479103	0.0863953	0.102426	0.491092	0.176327	0.13821	0.00772199	0.246254	0.0228462	-0.265155	-0.212802	-0.000419781	-0.0539324	0.022261	0.374049	0.22354	0.165899	0.136695	0.30888
sp_O60292_SI1L3_HUMAN	43.6	0.248746	0.314136	0.459151	0.13108	0.117353	0.130344	0.100615	0.15998	-0.0604135	-0.0376526	0.108443	-0.137827	-0.111887	0.0395642	NA	NA	NA	0.0292447	-0.0236115	-0.0533174	0.0963704	-0.0631522	0.0786932	-0.00764994	-0.202683	-0.151211	-0.022748	-0.0281028	-0.0396629	0.29005	0.213747	0.248929	0.284705	0.0349841	0.15656	-0.11968	0.00905432	0.0680174	-0.264905	-0.0996005	-0.0130338	-0.100121	-0.122611	-0.190546	-0.270905	-0.134677	-0.305643	-0.393542
sp_O60306_AQR_HUMAN	37.8	-0.408333	-0.361273	-0.303406	-0.128931	-0.155662	-0.123734	-0.173964	-0.127459	-1.96943	-2.00611	-1.61225	-0.181043	-0.141653	-0.0540837	-0.167193	-0.120221	-0.0595193	0.102397	-0.163339	-0.0783729	-0.0924949	-0.27518	-0.141424	0.212897	0.100309	0.261699	0.251099	0.0564388	0.215746	-2.08	-2.15747	-1.76165	0.651827	0.506617	0.706293	-0.217551	-0.251286	-0.245086	-0.248924	-0.276655	-0.229126	0.154077	0.17258	0.094172	0.0729843	0.0710451	-0.0245512	0.0734846
sp_O60313-2_OPA1_HUMAN	56.1	0.0107517	0.134276	0.115259	-0.0237135	-0.0408105	-0.0590286	-0.0445718	-0.0850217	-0.0612997	-0.0986615	-0.0327378	0.0862566	0.107098	0.207341	0.130976	0.136194	0.153785	0.0821201	-0.0901032	-0.0511614	0.0963205	0.0366381	0.113433	0.0508645	0.0362281	-0.00948092	-0.0158741	-0.0277862	-0.0280338	0.103571	0.0972386	0.160761	0.172406	0.181272	0.174526	0.62945	0.0780925	0.0680266	0.0843021	0.291027	0.123016	-0.0823853	-0.0724755	-0.0517578	-0.0711367	-0.0608966	-0.039914	-0.210899
sp_O60318_GANP_HUMAN	6.2	-0.301733	-0.144472	NA	-0.1702	0.126032	0.111082	-0.0151609	-0.0254579	-0.393497	-0.278019	NA	-0.0223576	0.0115014	-0.163547	-0.0972131	0.0289141	NA	NA	-0.285294	-0.0264551	-0.128938	-0.0570281	-0.0620984	-0.0931639	0.221895	-0.0703213	NA	-0.00908773	-0.0313609	0.0990283	0.0429858	NA	0.0675027	0.724993	0.398315	-0.101257	0.100264	NA	-0.321699	0.0614986	NA	-0.0523238	-0.021109	NA	0.0124582	0.0580294	-0.134531	-0.415607
sp_O60333-2_KIF1B_HUMAN	20.9	-0.327007	-0.709854	-0.793241	0.0497865	-0.0855346	0.0670689	0.0536879	0.0642598	-1.05573	-0.788006	-0.715626	0.410411	0.112283	-0.0122024	-0.0602279	-0.143414	-0.122687	NA	-0.0457005	0.0532658	0.198276	0.228373	0.153709	-0.083476	0.504944	-0.292167	NA	-0.145489	0.299469	-0.283834	-0.081264	-0.775444	0.824227	1.52231	1.40277	-0.179196	-0.0441589	0.0706388	-0.245349	-0.158794	-0.00147847	0.204394	-0.0428186	-0.115697	-0.00822995	-0.00858155	0.0419177	1.20698
sp_O60341_KDM1A_HUMAN	51.5	-0.0232305	-0.0265415	-0.044671	-0.196449	-0.122287	-0.244092	-0.159168	-0.122016	-0.0356041	0.00950005	-0.0642237	0.0252702	-0.0241586	0.0161688	-0.126496	-0.13216	-0.106131	-0.0552033	0.0145378	-0.120543	-0.0128972	0.0966886	0.00281148	0.0855341	0.418192	0.266388	0.119428	0.30251	0.141012	-0.201683	-0.126225	-0.304007	0.309492	0.738607	0.706973	-0.064652	-0.340719	-0.258272	-0.0517524	-0.361534	-0.133509	-0.0129435	-0.0439648	0.108259	-0.00768032	0.0066744	-0.0040641	-0.276875
sp_O60343-2_TBCD4_HUMAN	21.1	-0.209217	0.126467	-0.0144651	-0.0678955	-0.103476	-0.164307	-0.0553096	-0.00917863	-0.344029	-0.110751	0.0348817	-0.176302	-0.118849	-0.562158	0.306059	0.244079	0.210768	0.023116	0.0758536	0.126136	0.126537	0.106398	-0.0673485	-1.09997	0.045255	-0.030507	0.000798667	-0.0447875	0.179406	-0.528484	-0.0357076	0.228469	0.411152	1.69255	0.719921	-0.115679	0.261151	0.167939	-0.227832	-0.440304	0.0628886	-0.2988	-0.127667	0.0690427	0.112746	0.122369	-0.00775015	0.0397928
sp_O60427_FADS1_HUMAN	39.6	0.0793857	0.164764	-0.051943	-0.408768	-0.354184	-0.0861418	-0.325342	-0.273081	-0.545787	-0.415631	-0.865456	-0.348598	-0.392591	-0.12749	NA	NA	NA	-0.218598	-0.494237	-0.71173	0.228073	0.25333	0.2992	0.313658	0.00142704	0.353917	-0.0633883	-0.0735212	-0.304977	0.215676	0.273726	0.177688	-0.268362	-0.610852	-0.27882	-0.145869	-0.23591	0.0113686	0.163422	0.0697416	0.294463	0.0918286	0.102897	0.0390872	0.0814349	0.0281293	0.0830692	0.127536
sp_O60443_DFNA5_HUMAN	47.4	-0.120519	-0.00986959	-0.178667	0.0729039	0.120068	0.0148047	0.123356	0.0886978	-0.453201	-0.366677	-0.564409	-0.208526	-0.402059	-0.358997	-0.237629	NA	-0.183475	-0.430698	-0.383289	-0.263136	0.306453	0.160673	0.0569317	-0.391211	-0.305303	-0.199463	-0.191523	-0.273161	-0.126962	0.236326	0.276193	0.239737	-0.129266	-0.301697	-0.261672	0.127141	0.246972	0.166607	0.399879	0.34395	0.366789	0.409337	0.450206	0.394637	0.190201	0.242426	0.256871	0.0150643
sp_O60488-2_ACSL4_HUMAN	64.6	0.226028	0.0986231	0.101517	0.00842046	-0.00750586	-0.0546919	0.0209688	-0.0482823	-0.079116	-0.227052	-0.269278	0.0212405	0.129733	0.0504909	0.0422817	0.104919	0.0383476	-0.0357918	-0.0668266	-0.0209414	-0.0985361	0.0313778	0.0033954	-0.13619	-0.205977	-0.216025	0.180763	0.0911822	0.207982	-0.00498851	-0.129456	0.0223448	0.582426	0.598268	0.631983	0.855088	0.731953	0.778917	0.96678	0.908028	0.874103	-0.0916401	-0.0728723	-0.0974362	-0.111498	-0.0601538	-0.108098	-0.0554022
sp_O60493_SNX3_HUMAN	77.2	0.0642196	-0.0858078	-0.0322153	-0.112071	0.0272415	-0.110856	0.0353553	-0.0043787	-0.0405829	-0.145127	-0.173414	0.26254	0.345174	0.366379	-0.0289496	0.0456057	-0.0155046	0.235714	0.457642	0.0863163	-0.274847	0.0140107	0.00903228	0.151429	0.021226	0.0284147	0.0710073	0.172678	-0.0931331	-0.0587584	-0.14019	-0.110936	0.485632	0.288957	0.481379	0.315653	0.307945	0.13293	0.427408	0.42647	0.311899	-0.0832739	-0.0637242	-0.145571	0.00912129	0.00340563	-0.00975836	-0.115162
sp_O60502_OGA_HUMAN	60.6	-0.0310049	0.0455582	-0.0888736	-0.0306082	-0.028495	0.108924	-0.0596392	-0.0536185	0.0975849	0.148609	0.191101	-0.0269409	0.0306003	0.0826353	0.0890321	0.0640663	0.0559858	-0.0156757	0.0214166	0.00464926	0.00831751	0.036659	0.0106776	0.270218	0.118812	0.180519	0.0782685	-0.0022339	0.0842072	0.288221	0.346524	0.414176	0.590195	0.556458	0.649836	0.314078	0.403664	0.306665	-0.0795275	-0.0806989	-0.112272	-0.00262909	0.0123015	0.0112392	0.0386462	0.0254093	0.0287869	0.0775714
sp_O60504-2_VINEX_HUMAN	57.8	0.0355212	0.0377376	0.0675205	-0.101328	-0.116001	-0.0854946	-0.0375678	-0.0706544	0.082124	-0.0083062	0.127279	-0.199571	0.00188147	-0.0132557	0.00367866	0.0368186	0.0532169	-0.182075	-0.177948	-0.0801355	0.0705149	-0.00330281	-0.051632	-0.0845035	-0.251724	-0.20765	-0.206032	-0.134506	0.0296287	-0.384859	-0.222102	-0.415713	-0.0542717	-0.0552579	-0.210362	0.033486	-0.0436019	-0.117999	0.132029	0.237161	0.00422212	-0.0316533	-0.0625294	0.26416	-0.0306114	-0.0438881	-0.0313479	-0.247486
sp_O60506_HNRPQ_HUMAN	59.2	0.0466102	0.179186	0.0434996	0.0161985	-0.0117452	-0.034102	0.00982462	-0.0126573	0.263886	0.340434	0.229347	-0.109011	-0.0756624	0.00176858	0.0299099	0.0261842	0.0184179	-0.0186366	-0.00321492	0.0292427	-0.075604	-0.0459372	-0.0530588	0.122413	0.22535	0.149694	0.0288123	-0.0295903	-0.0738998	-0.154665	-0.0641564	-0.150248	-0.299972	-0.121521	-0.00968026	-0.0677053	-0.0917857	-0.0324281	-0.0787691	-0.0738842	-0.0401103	-0.17655	-0.109251	-0.188319	-0.0930767	-0.0769908	-0.10563	-0.212537
sp_O60506-3_HNRPQ_HUMAN	56.9	0.342467	0.283806	-0.0216798	-0.078105	-0.0744125	-0.0266006	-0.0471568	-0.0881299	0.123007	0.167411	0.116756	-0.300728	-0.181218	-0.363323	0.151871	0.186979	0.116646	-0.101772	-0.0565356	-0.0217966	-0.294219	-0.0968969	-0.186132	0.24808	0.0404795	0.0887678	-0.173755	-0.29454	-0.40286	-0.137618	-0.110674	-0.266374	-0.212058	0.00334736	-0.173668	0.0187039	-0.0760655	0.213884	0.302514	-0.0196329	-0.120395	-0.0405308	-0.0426163	-0.00360355	NA	-0.0312388	-0.0882324	-0.189855
sp_O60508_PRP17_HUMAN	36.6	0.0190935	0.122079	-0.554038	-0.113536	-0.252448	-0.229018	-0.0624805	-0.145814	-0.107331	0.0769595	-0.571267	-0.147701	0.0486427	-0.0409034	-0.114528	-0.0553587	-0.0258477	0.192053	0.0220858	0.316673	-0.16443	-0.00635341	-0.0965882	0.169543	0.0898885	0.135361	0.147289	-0.335668	0.092862	-0.184165	-0.165587	0.264531	0.101141	0.247312	0.623057	0.200299	-0.251558	-0.0960338	-0.100099	-0.314047	-0.299294	-0.00742965	0.0329964	0.148656	0.0993271	0.0304699	0.0414668	-0.0942904
sp_O60513_B4GT4_HUMAN	39.8	0.0933488	0.20259	0.00341691	-0.0976321	-0.213392	-0.230245	-0.0904676	0.0227671	-0.206437	-0.221727	-0.509369	0.114166	0.0641983	0.350055	-0.172432	0.305991	-0.0783771	0.298289	0.154274	0.0414029	0.810957	0.416885	0.565528	-0.0012531	-0.266537	0.140753	0.0536758	0.520185	0.0993857	-0.0934094	-0.11983	-0.115743	0.341085	-0.202713	0.48354	0.344842	0.285468	0.248399	0.321061	0.347738	0.150553	0.11142	0.237001	0.157156	0.0444511	0.210053	0.112541	0.0427186
sp_O60524-3_NEMF_HUMAN	35.2	-0.015358	-0.348383	0.0433439	0.0316804	0.0319827	0.0776409	0.0467454	0.0656923	-0.417731	-1.8521	-0.241723	-0.146933	-0.0459658	-0.0963742	0.0481277	0.0961646	0.176112	-0.110832	-0.0508985	0.0299322	-0.00934625	0.166273	-0.061261	0.153131	-0.00897973	0.0276884	-0.00240914	-0.017141	-0.0189424	0.0259986	-1.38592	0.218581	0.0996758	0.14894	0.0978218	0.0811365	0.164346	0.0653544	0.0232313	0.00252423	-0.0205684	0.095737	0.087948	0.113798	0.00326914	0.021375	-0.0107363	0.0166792
sp_O60547-2_GMDS_HUMAN	48	0.350364	0.00970561	NA	NA	-0.199345	-0.106813	-0.237409	-0.117422	-0.0658691	-0.193596	NA	0.309138	0.0820877	0.243634	0.10954	0.0696046	0.200597	NA	NA	NA	0.143543	0.255378	0.116216	-0.103759	0.431443	-0.0986725	NA	NA	NA	0.220161	0.0684515	NA	-0.162849	0.273541	-0.134226	0.141085	0.418466	0.062743	0.226415	0.283551	0.216486	-0.199812	-0.640622	NA	-0.182154	-0.373903	-0.246012	-0.751699
sp_O60563_CCNT1_HUMAN	28.2	-0.169417	-0.559832	-0.397862	-0.173286	-0.169682	-0.132631	-0.184723	-0.177116	0.105108	-0.315715	-0.165098	-0.015332	0.00999678	-0.586767	0.028353	-0.0296988	-0.123235	-0.0785481	-0.123801	-0.117933	-0.0878965	-0.0882133	-0.110566	-0.0633605	0.537785	-0.0742445	0.0497066	-0.162854	0.0238601	-0.0457872	-0.134493	-0.344327	-0.579366	0.472954	0.325892	-0.422564	-0.143455	-0.0309776	-0.75263	-0.506052	-0.144744	0.0363556	-0.0815961	0.0618514	0.0943488	0.155289	0.172015	1.09772
sp_O60568_PLOD3_HUMAN	53.4	-0.0273056	-0.0752331	0.0458687	-0.0432096	-0.0684525	-0.00116425	-0.0398193	-0.00657196	-0.0639143	-0.0010249	-0.0250885	-0.100421	0.0359505	0.140237	0.0441294	0.0314115	0.0742957	0.0701319	0.143033	0.135215	0.104859	-0.00249473	0.0344253	-0.192629	-0.301802	-0.327505	-0.236227	-0.0081458	-0.0743989	0.11195	0.160727	0.141058	0.144077	-0.0833553	-0.00431432	-0.0092579	0.0622917	0.0972458	-0.133019	-0.267065	-0.119294	-0.166072	-0.191797	-0.0549448	-0.00988288	-0.0074901	-0.022921	0.102863
sp_O60573_IF4E2_HUMAN	53.1	-0.0102232	0.0593979	0.109698	-0.126583	-0.0838589	-0.14998	-0.10868	-0.131114	-0.0843722	-0.280837	-0.392815	0.209627	0.145277	0.179834	-0.0709592	-0.0125297	-0.0881327	0.0862317	-0.0151065	-0.0269861	0.0464659	0.133523	0.0727609	0.303767	0.380545	0.496071	0.267672	0.119495	0.141762	0.0206969	-0.0100979	-0.0694863	0.155756	0.14708	0.248242	-0.209602	-0.108849	0.0260234	-0.373063	0.215709	0.0494587	-0.0597703	-0.0534318	-0.357923	-0.0505626	-0.030066	-0.0625129	1.54496
sp_O60613_SEP15_HUMAN	41.4	0.118784	-0.127122	-0.0472462	0.206329	0.229572	0.114915	0.246412	0.304033	0.23924	0.0523207	0.0414319	0.0990495	0.216209	0.110906	0.192419	0.0984216	0.183705	-0.406728	NA	-0.43295	-0.103097	0.242315	0.206199	-0.257115	-0.394621	-0.614843	-0.0498617	NA	-0.256803	0.387945	0.267092	0.206032	0.0764385	-0.126512	-0.219565	-0.0634742	NA	-0.210052	0.341641	NA	0.286424	-0.0411997	-0.0654822	0.0397142	-0.0331731	-0.043412	-0.0533743	-0.0699187
sp_O60645-3_EXOC3_HUMAN	38.1	0.149365	-0.138039	NA	-0.0442636	-0.00836178	-0.00859481	-0.0614119	-0.0374473	-0.21515	-0.297197	NA	0.661899	0.229209	0.0560156	0.0428465	-0.00741315	0.079855	0.037386	0.143663	NA	0.12272	0.206661	0.0850474	-0.239272	-0.0196185	-0.178204	0.284837	-0.0348204	NA	0.250869	-0.0240821	NA	0.0955374	0.255575	0.226192	0.210763	0.380948	0.291026	0.369096	0.306808	0.549393	-0.13626	-0.441043	NA	-0.123509	-0.206286	-0.0781751	-0.489823
sp_O60664-4_PLIN3_HUMAN	81.5	-0.0248564	-0.0889432	-0.00543159	0.0425607	0.0686819	0.036137	0.0445282	0.0420382	-0.164752	-0.242897	-0.224562	-0.0321675	-0.119464	-0.186779	0.0934802	0.112773	0.0920713	-0.0199255	-0.032546	-0.0666528	0.00214703	-0.0113135	-0.125264	-0.230496	-0.0837856	-0.18061	-0.00336387	-0.0879372	-0.00195015	-0.00521525	-0.0173254	0.0244774	-0.2705	-0.072549	-0.0230009	0.0153553	-0.0154627	-0.0191082	-0.130171	-0.246849	-0.0831964	0.0916757	0.0509411	0.0764782	0.0696902	0.0950513	0.0966277	0.320528
sp_O60675_MAFK_HUMAN	69.9	-0.196483	-0.141406	-0.176234	0.0721357	0.110631	0.133796	0.0449506	0.0418376	0.0369167	0.0886289	-0.122833	-0.340341	-0.586002	-0.89742	-0.21473	-0.111044	-0.210423	0.126042	0.117775	0.307506	-0.125577	0.142436	0.169364	0.728351	0.407983	0.113648	-0.30128	0.158823	-0.401	0.0806758	-0.0468637	-0.180912	0.0770835	0.161864	-0.0734219	0.00588169	0.0112642	0.130571	-0.74346	-0.316505	-0.0786656	0.186217	0.284746	0.171594	0.173591	0.0682364	0.0877915	0.212168
sp_O60678_ANM3_HUMAN	41.1	0.352469	0.222665	0.166896	-0.081126	-0.144161	-0.141935	-0.135766	-0.137393	0.239216	0.231705	0.104639	-0.00842104	0.102744	0.340831	0.0896914	0.0418387	0.102504	-0.061663	0.0665535	-0.00527444	0.00729377	-0.135432	-0.076494	0.440168	0.4606	0.353206	0.0783386	0.114097	0.027067	-0.205655	-0.270017	-0.176181	-0.180792	-0.150616	0.118358	0.0391606	0.041973	0.0317256	-0.080202	-0.136293	-0.137705	-0.260791	-0.342193	-0.281951	-0.189732	-0.159632	-0.0613299	-0.359364
sp_O60684_IMA7_HUMAN	53.4	-0.0319724	-0.0439221	-0.0107781	0.0108506	-0.0523561	0.00938583	-0.0229963	-0.0308294	-0.0252431	-0.104712	-0.0992487	-0.139583	-0.131107	0.000435374	-0.0075882	0.0260396	0.00353696	0.0575395	0.00442156	0.100527	0.167473	-0.0121883	0.0540944	-0.204346	0.0633394	0.0695106	0.00507485	0.0398738	-0.0434976	0.000387289	-0.0278386	-0.0258402	0.488672	0.296901	0.250096	-0.0106467	-0.0103712	-0.000818857	-0.10826	-0.0440396	-0.102825	-0.0675229	-0.0607928	-0.0609194	0.0114562	0.0564644	0.00760056	-0.00226246
sp_O60701_UGDH_HUMAN	93.5	-0.0124271	0.0999841	0.0171612	0.0859223	0.0150937	0.04111	0.0720238	0.014231	-0.0816744	-0.00210857	-0.136271	0.172793	0.151935	0.134504	-0.0380411	-0.0808013	-0.0526157	-0.106505	-0.0735703	-0.123066	0.209282	0.106295	0.0992054	-0.120084	-0.0658749	0.0317895	-0.104056	-0.202199	-0.180166	-0.135826	-0.122914	-0.176961	-0.424401	-0.399843	-0.399113	0.0830702	0.0910325	0.0769434	0.0721471	0.0759428	0.0931779	-0.02123	0.0324776	0.00422683	-0.220445	-0.201452	-0.200284	-0.272113
sp_O60716-5_CTND1_HUMAN	76.2	-0.00464335	-0.0193528	0.0117416	-0.143879	-0.150985	-0.112048	-0.142542	-0.101711	-0.183759	-0.202719	-0.202821	0.0749818	0.0750715	-0.0389539	-0.000994822	0.0229236	-0.0717277	-0.113225	-0.104983	-0.078579	0.179782	0.207936	0.178726	-0.0557984	0.174685	-0.0840956	-0.0729424	-0.0928151	-0.0122286	-0.070831	-0.0267235	-0.0779578	0.146941	0.216507	0.359349	0.0409721	0.087783	0.205471	-0.042445	-0.0910476	0.0241392	0.11452	0.064528	0.0715211	-0.0116584	0.00158269	-0.00874354	0.243868
sp_O60749_SNX2_HUMAN	57	0.134196	-0.000564206	0.0613581	0.195038	0.139508	0.171277	0.220305	0.240381	0.0604558	-0.00494341	0.0428015	0.225823	0.189554	0.180422	0.0760901	0.065344	0.0732426	0.0133174	0.0533193	0.0154225	-0.144956	-0.0709809	-0.0750211	0.0433586	-0.111604	-0.0957586	-0.0034267	-0.0554343	-0.135746	0.225696	0.156692	0.235183	-0.141708	-0.174084	-0.250497	0.160723	0.204669	0.124387	0.12225	0.208044	0.170336	0.101107	0.131077	0.0728724	0.0181963	0.0328089	0.0379918	0.145123
sp_O60762_DPM1_HUMAN	60	-0.0405183	-0.0733551	-0.107476	-0.0653954	-0.144537	-0.0722758	-0.0795091	-0.097339	0.0969106	-0.00689933	-0.0547264	0.108921	0.0673962	0.0896491	-0.0705198	-0.0276545	0.0134964	0.140431	0.0921709	0.0936793	0.251669	0.0087692	0.154319	-0.0905303	-0.210005	-0.127404	-0.061324	-0.057965	-0.217458	0.136517	0.104245	0.170801	0.118454	-0.147687	-0.280408	0.0589322	0.0696096	-0.167526	0.146787	0.151392	-0.0217536	-0.113649	-0.0947148	-0.146858	-0.0244333	-0.0584823	-0.00295775	-0.0813286
sp_O60763_USO1_HUMAN	52.9	0.0731176	0.0960205	0.0107795	0.0842919	0.0499397	0.0358569	0.0936372	0.062031	-0.0805798	-0.101641	-0.152828	0.15815	0.224587	0.111822	0.108818	0.109069	0.123456	-0.0709716	-0.0164836	0.00180893	0.174996	0.0285287	0.0483775	-0.143017	-0.23772	-0.101426	0.0716734	-0.0386366	0.0076684	0.285109	0.250885	0.177066	0.0120227	-0.00777724	-0.221989	0.284734	0.232298	0.2706	0.310744	0.232516	0.220207	0.0613355	0.030369	0.0273978	-0.0406665	-0.0506485	-0.0239118	-0.090084
sp_O60783_RT14_HUMAN	36.7	0.423689	0.0612495	-0.179949	0.0238065	-0.239404	0.0189414	-0.135865	-0.028798	0.217539	-0.235444	0.0657751	0.167965	0.0843637	0.00499714	-0.0663452	0.0456374	0.03213	-0.298622	-0.112849	NA	0.0108461	0.340972	0.0960782	-0.050687	0.181766	0.206258	0.15347	-0.296972	NA	0.250461	0.0449194	0.310661	-0.335072	-0.0078292	0.103602	-0.0392111	-0.0401774	0.0742074	-0.201089	-0.194149	0.0783738	-0.0662058	0.0271195	-0.0827028	0.123448	0.0231143	0.010043	0.26828
sp_O60784_TOM1_HUMAN	39.8	-0.158057	-0.213244	0.00041455	-0.0558506	-0.219564	0.0636517	-0.485847	-0.0479091	-0.379935	-0.420549	-0.00597276	0.4862	0.308765	0.244455	-0.0517147	0.0982011	-0.0199317	0.509318	0.184915	0.325829	0.206183	0.110136	0.0476971	-0.215155	-0.308887	-0.0525149	0.784789	-0.00604833	0.424125	0.130335	0.473706	0.277092	0.386324	0.319543	0.0239427	0.413165	0.547688	0.489441	0.705632	0.38998	0.414994	0.301496	0.20856	-0.0255558	-0.0102913	0.0346699	0.150676	0.272917
sp_O60814_H2B1K_HUMAN	77.8	-0.0635172	-0.128953	-0.273695	-0.0385906	0.00591685	-0.0113151	-0.00981158	-0.0211671	0.374329	0.39224	0.0617943	-0.0294138	0.210122	0.0955213	0.0398695	0.0135232	0.0378866	-0.0414705	-0.0275942	-0.0424353	-0.154915	0.253454	0.401941	0.248372	0.423723	0.145448	-0.135034	-0.247561	-0.581433	-0.0143926	0.0306575	-0.0887209	-0.347607	-0.146892	0.000389908	-0.272879	-0.0972182	0.0474868	-0.0683491	0.0824183	0.1247	-0.18991	-0.248548	-0.314985	-0.0869063	-0.0791201	-0.16019	0.363837
sp_O60825-2_F262_HUMAN	36.7	0.288352	0.288371	0.239539	0.0817614	-0.0162504	0.0611305	-0.103932	-0.180482	0.025417	-0.164302	0.351489	0.36957	0.360347	0.404286	0.0953278	0.188168	0.111439	NA	0.38485	0.150329	0.340979	-0.127204	-0.00613831	-0.0952613	-0.191988	-0.0277633	NA	0.144797	0.207417	0.220835	-0.490466	0.425137	0.347681	0.166676	0.18244	0.759036	0.550809	0.796759	0.443379	0.573337	0.225509	-0.0510712	0.141655	0.707198	0.489231	0.332328	0.238533	0.687113
sp_O60826_CCD22_HUMAN	59.2	-0.00365625	-0.129583	0.0269735	-0.00522623	-0.063468	-0.0575743	-0.0920646	-0.105276	-0.156438	-0.047101	-0.077681	0.116394	0.185641	0.213179	0.0696635	-0.0276078	-0.0501735	0.234505	0.115568	0.037649	-0.0806976	0.0619305	0.0820873	0.0387618	0.295936	-0.199656	0.0314898	0.0836034	0.126448	0.0968588	0.0328746	-0.00784766	0.0239628	0.27452	0.0706635	0.335984	0.012366	0.0810419	0.261254	-0.0284474	0.1291	-0.0515038	-0.0266631	-0.0524717	-0.0136919	-0.00754778	-0.0582117	-0.0790602
sp_O60828_PQBP1_HUMAN	69.4	-0.00101352	0.163072	-0.0150792	0.135439	-0.155347	-0.12009	-0.112511	-0.0677822	0.758065	0.821154	0.881805	0.290273	-0.0356071	-0.23147	-0.0274434	-0.0294461	-0.0893882	-0.02062	0.00765636	0.0761339	-0.0993708	-0.238938	-0.230815	0.034855	0.576582	0.222112	0.159372	0.26575	0.149565	-0.156475	0.0795221	-0.522795	0.588134	0.776331	0.725489	-0.188243	-0.164116	0.0122207	-0.40556	-0.343723	-0.287489	0.0613263	-0.209718	-0.00365385	0.0413325	0.084245	0.0549176	0.391742
sp_O60830_TI17B_HUMAN	57	0.145606	0.0174526	-0.10735	-0.0541276	-0.164594	0.0811863	-0.284422	0.0511507	0.23876	-0.0204181	-0.0183929	0.0866307	0.0505071	0.208492	-0.0680072	-0.0206453	-0.0404721	-0.0342769	0.171829	-0.159399	0.354828	-0.0729961	0.198897	0.111254	0.0154705	0.0556634	-0.110686	0.0717459	-0.29851	0.236429	0.0223649	-0.0434865	0.250996	-0.0890387	-0.0685551	0.455873	0.120568	0.0924221	0.152857	0.0539127	-0.0961208	0.0675971	0.0957736	0.074203	0.109384	0.10272	0.00399488	-0.0913888
sp_O60831_PRAF2_HUMAN	27	-0.158819	-0.107657	-0.0551083	-0.194089	-0.217295	-0.164013	-0.2275	-0.0900027	-0.152428	-0.0828412	-0.0759166	-0.205949	-0.191077	-0.0624738	-0.18308	-0.0827939	NA	0.0595324	-0.0423436	-0.285147	0.490728	0.0862538	0.183349	-0.325332	-0.425132	-0.456745	-0.359013	0.222039	-0.576587	0.594294	0.534494	0.661813	-0.211289	-0.264228	-0.652914	0.0822784	-0.157949	0.0752164	0.00110234	0.0223488	-0.0359296	0.111387	0.170282	0.141653	0.233205	0.125153	0.169321	0.0737177
sp_O60832_DKC1_HUMAN	57.8	0.0986789	0.0401204	0.0643106	0.0587248	0.0662961	0.0818106	0.0870648	0.0524138	0.43472	0.389161	0.448716	-0.0254321	0.0454018	0.0380923	-0.025581	-0.0370439	0.00878677	-0.0312749	0.09836	0.00253292	-0.0473999	-0.10778	-0.0317657	0.198331	0.277022	0.191913	-0.0641352	-0.0285642	-0.100442	0.138406	0.08662	0.161092	0.0227517	0.080891	0.103009	-0.0951421	-0.0687268	-0.0644709	-0.0125002	0.0450546	0.0522657	0.148368	0.188268	0.176873	0.141633	0.141829	0.136441	0.0831213
sp_O60869_EDF1_HUMAN	66.2	-0.134943	0.00821216	-0.460471	0.00343434	-0.0356887	-0.0218426	-0.0231701	-0.00213028	-0.0981428	-0.017885	-0.39606	0.0596128	-0.173943	-0.266136	0.108614	0.00743871	-0.0170094	0.0132929	0.0328754	0.0255943	-0.11309	0.463164	0.239053	0.192893	1.33995	0.32418	0.272504	0.333351	0.263503	-0.418725	-0.239208	-0.643323	0.197229	0.872528	0.754732	-0.204031	-0.262217	0.0462878	-0.425849	-0.592262	-0.149769	-0.0188568	0.0309908	-0.148649	-0.00896129	-0.00522664	-0.0539066	0.501035
sp_O60870-2_KIN17_HUMAN	30.2	-0.036214	0.134074	NA	0.000775186	-0.127403	-0.0815131	-0.0507929	-0.131861	0.176413	0.292673	NA	-0.575334	-0.404365	-0.511926	-0.0652253	-0.127403	-0.0383459	0.0546367	0.0912526	0.144448	-0.305407	-0.215207	-0.325804	0.463402	0.466766	0.432487	0.175195	0.282314	0.426465	-0.583462	-0.511154	NA	0.571313	0.812476	0.866656	-0.147754	-0.135662	-0.244236	-0.285767	-0.627061	-0.147351	0.00365612	0.123638	NA	-0.0950079	-0.0414135	0.000491579	0.0283508
sp_O60884_DNJA2_HUMAN	71.6	-0.00173957	-0.0259645	-0.0432463	0.0583721	0.0135147	0.005806	-0.0121594	-0.0263799	0.0928858	0.0711219	0.122659	-0.240543	-0.143802	-0.114081	-0.122853	-0.149987	-0.138355	0.0746177	0.12612	0.111118	-0.254134	-0.0980405	-0.0335193	0.0992441	0.01776	0.0571764	0.0635396	0.096847	0.0535956	-0.169696	-0.194985	-0.23804	0.0662465	0.0189605	-0.0211984	0.0117562	-0.00557143	-0.0105101	-0.134211	-0.124574	-0.163468	0.0220731	0.0316528	0.0406245	0.0368765	0.0675887	0.0772839	-0.0529162
sp_O60885_BRD4_HUMAN	23.6	-0.113242	-0.0386525	0.0150082	-0.0310077	-0.00418149	-0.0573686	-0.0131053	0.0354137	0.139778	0.20983	0.112375	0.0148564	0.0823095	0.13964	-0.086298	-0.0611659	-0.0578841	0.0950396	0.078748	0.0759612	-0.194474	-0.160198	0.0895608	0.277585	0.148652	0.20178	0.0408024	0.0328288	-0.0589733	-0.0678611	-0.0757435	-0.159158	0.318597	0.20329	0.264554	-0.183504	-0.0994102	-0.181057	-0.187098	-0.103967	-0.00397426	-0.109548	-0.0809966	-0.0462656	-0.0525165	-0.00491105	-0.0191512	0.251158
sp_O60888-3_CUTA_HUMAN	56.4	0.196136	0.153957	0.208987	0.0979437	-0.00932831	0.140682	-0.00459645	0.142903	-0.177595	0.105142	0.156583	0.603075	-0.0642731	-0.132307	0.0575298	0.253453	0.227279	-0.139338	-0.199129	0.100198	-0.145044	0.110735	-0.0858976	-0.359402	-0.274164	0.0407147	-0.0302895	-0.105161	-0.0249113	-2.26262e-06	-0.0131527	0.163159	0.152769	-0.321991	-0.418834	0.565381	0.126945	0.261774	0.413283	0.458475	0.410607	0.00139237	-0.0415121	0.247806	0.0110379	-0.00519844	0.060186	-0.14557
sp_O75153_CLU_HUMAN	65.5	0.229981	-0.00418591	0.0881811	-0.156868	-0.142818	-0.178609	-0.207933	-0.193044	0.0669626	-0.207452	-0.0984458	0.129396	0.146803	0.342179	-0.0387527	0.0163077	0.0205412	-0.100211	0.0533707	0.144427	-0.0811012	0.0188353	-0.0931613	0.0913988	0.288582	0.34248	0.0977115	0.159454	0.378864	-0.227616	-0.394998	-0.397641	0.239302	0.273031	0.5628	-0.0439923	0.026548	0.0169585	-0.0337531	0.00967522	-0.0497609	0.275724	0.180519	0.238342	0.136733	0.0919553	0.107935	0.224328
sp_O75165_DJC13_HUMAN	24.2	-0.0277643	0.0574697	0.0960492	0.0541457	-0.00140375	0.00817621	0.00914988	0.0684847	-0.527012	-0.374499	-0.529681	-0.0350291	0.0120877	0.116075	-0.0284815	0.0293111	0.0269635	0.192462	-0.0806711	0.0997146	0.0294933	0.0459359	-0.0219554	0.139806	-0.00320641	0.0653553	0.00216884	-0.148443	0.0662095	-0.00393463	0.120668	0.298612	-0.0773692	0.00419746	0.152318	0.223679	0.214804	0.259404	0.332703	0.203749	0.101765	-0.0453335	-0.0630243	-0.0280239	-0.0540441	0.0433644	-0.0296845	-0.137911
sp_O75175_CNOT3_HUMAN	21	0.087573	0.0535277	0.0841399	-0.00800921	-0.0853305	-0.0559919	-0.0789599	-0.101385	-0.184546	-0.25966	0.00169225	0.0304282	0.0224124	0.00758818	0.0504789	0.0938206	0.0708547	0.11558	0.117675	0.267037	-0.0248608	0.0457591	-0.0458625	0.0946221	0.281505	0.101634	0.0226638	0.015416	0.159416	-0.0857522	-0.0833627	-0.0872577	0.196226	0.357675	0.434135	0.0165444	-0.212578	-0.12739	-0.014568	-0.781644	-0.183214	-0.00659747	-0.0449453	-0.0927507	0.0595836	0.0160267	-0.0457496	0.00648467
sp_O75179-2_ANR17_HUMAN	16.7	0.148925	0.487793	1.14853	-0.103552	-0.0713902	-0.05075	-0.156042	-0.160086	-0.0203498	0.27468	0.842723	0.0374101	0.032997	0.320946	0.341729	0.205858	0.17019	0.0394156	0.197402	0.159828	0.310575	-0.0396871	-0.0938813	0.241846	0.168286	0.484638	0.136138	0.15277	0.324461	0.113416	0.389657	0.305372	0.859357	0.87627	0.967829	-1.80608	-0.0186791	0.18391	-0.983314	-0.0188351	-0.0962965	-0.41623	-0.135595	0.544648	-0.0400088	-0.106811	-0.0926473	-1.62492
sp_O75190_DNJB6_HUMAN	38	0.225236	0.235035	0.233719	-0.0128949	0.0578585	-0.0618069	-0.066385	-0.0185822	0.577131	0.492526	0.81028	0.399644	-0.251279	-0.307874	-0.0290887	-0.0708725	-0.00647365	1.2896	1.576	1.4925	0.311658	0.0994035	0.118991	-0.223471	1.11859	0.510781	0.436646	0.469196	0.542597	0.00838764	0.109136	-0.0155906	1.4851	2.66349	2.69536	-0.592102	-0.168657	0.0163241	-0.557825	-0.662154	-0.403211	-0.0219958	-0.0379791	-0.0952511	0.123327	0.123595	0.0683451	0.314831
sp_O75208_COQ9_HUMAN	41.8	-0.136537	-0.06523	0.161302	-0.0363599	-0.108197	0.0118574	0.0607409	-0.0593606	-0.269706	-0.247614	-0.366887	-0.0501526	0.100225	0.12768	0.148244	0.186989	0.204163	-0.235578	-0.241141	-0.0717641	0.0659826	0.122336	-0.0193729	-0.00629728	-0.124036	-0.136363	-0.521229	-0.301556	-0.184162	0.0430288	0.0305313	0.128436	-0.326179	-0.288153	-0.553566	0.0634884	-0.0567403	-0.073541	-0.0510136	0.186043	-0.0251708	0.339651	0.17273	0.390716	0.165357	0.12091	0.168243	0.146995
sp_O75223_GGCT_HUMAN	85.6	-0.00925964	-0.0924774	-0.0927236	0.120608	0.131349	0.119096	0.0876733	0.0619163	0.128046	0.133825	0.193608	-0.0612783	-0.0650866	0.150791	0.0311816	0.0137685	-0.0520454	-0.000506346	-0.232482	-0.155242	-0.278947	-0.0415763	-0.0526212	0.0832844	-0.351303	-0.061798	-0.0596627	-0.151927	-0.074078	0.0998961	0.00416762	-0.0559147	-0.448702	-0.52602	-0.290834	0.0136615	0.00687248	-0.13726	0.0307653	0.108029	-0.133459	0.0218538	0.00996774	0.016761	0.00599842	0.0650663	0.0550938	-0.187111
sp_O75306_NDUS2_HUMAN	70.8	0.114241	0.0767866	-0.0800463	0.0817166	0.0206222	0.00118323	0.05204	0.034721	0.156093	0.126861	-0.164752	0.0834223	0.0258977	0.163917	-0.0876564	-0.0637173	-0.0624915	-0.11484	-0.199148	-0.182165	0.203655	-0.00438047	0.158315	-0.107421	-0.193578	-0.113432	-0.29333	-0.187005	-0.11933	0.153359	0.0763959	-0.0889967	0.107751	-0.22553	-0.109042	0.0884408	0.0932341	-0.0116126	0.205989	0.186256	0.0870363	0.105284	0.0452055	0.0677733	0.0885624	0.0150623	0.0507522	-0.0466364
sp_O75312_ZPR1_HUMAN	55.1	-0.0453308	-0.0841822	0.00307144	0.00809479	0.0254407	0.0340297	-0.0165754	-0.00529554	0.0917296	0.0411544	0.206114	0.28061	0.160568	0.195264	0.0893067	0.0582209	0.0507964	-0.221257	-0.186161	-0.0107291	-0.315234	-0.181995	-0.142693	0.109721	0.051766	0.0814818	0.127567	0.0724456	0.242256	-0.120591	-0.133922	-0.099787	0.309286	0.261466	0.266645	0.0789579	-0.0493198	0.0161318	-0.221411	-0.308918	-0.301232	-0.0419125	-0.0153509	-0.0427914	0.0148059	-0.000261455	0.025159	-0.0182012
sp_O75319_DUS11_HUMAN	41.5	-0.055857	-0.0942098	-0.0660105	0.0229227	0.0576291	0.0772716	-0.154692	0.0800373	0.245648	0.198836	0.264183	-0.144648	-0.347083	-0.241597	-0.0471029	-0.126948	-0.090688	0.074991	0.0724362	-0.157323	-0.427042	0.169254	0.0890389	0.348163	-0.00480324	-0.00544963	0.140565	0.494558	0.420706	0.104553	-0.0108489	-0.184205	0.230065	0.115459	0.482538	NA	NA	0.117026	NA	NA	-0.421719	0.247628	-0.0278021	-0.0464638	0.157717	0.158733	0.148618	NA
sp_O75323_NIPS2_HUMAN	63.6	-0.124354	-0.0514469	-0.036297	-0.0618258	-0.076136	-0.0345429	-0.00894371	-0.0196731	-0.0982955	-0.0203797	-0.0810832	0.13013	0.120311	0.103044	0.032103	0.041297	-0.0377354	0.000200654	-0.112349	-0.222446	0.205932	0.154388	0.198122	-0.0676599	-0.0239174	-0.0956437	-0.169217	-0.16516	-0.244516	0.0671067	0.119756	0.0230567	-0.345584	-0.478196	-0.468481	0.119781	0.121173	0.0150652	0.228234	0.29062	0.219139	-0.0213099	0.103006	0.0176028	0.00836234	-0.00751534	-0.0111191	-0.00679071
sp_O75340_PDCD6_HUMAN	79.1	0.0356875	-0.0425971	-0.0102744	0.0852829	0.0849243	0.117559	0.133899	0.0205537	0.0410881	0.00559969	0.0500522	0.142345	-0.0289192	-0.0168591	0.0194348	0.0175783	-0.0234992	0.00627099	-0.0573657	-0.0681138	0.17734	-0.121413	0.176333	0.0459316	-0.0398358	0.0168246	-0.0620979	-0.111041	-0.208751	0.233502	0.131949	0.121689	0.126449	-0.198329	-0.240201	0.077864	0.109953	-0.00479467	0.0997105	0.140569	0.0291502	0.0497749	0.110638	0.0353023	0.0145086	0.00128316	-0.00769454	-0.0270222
sp_O75348_VATG1_HUMAN	60.2	-0.126757	-0.471876	-0.269006	-0.0342395	0.0274498	-0.0168826	-0.0272819	-0.0648319	-0.210294	-0.426404	-0.420052	0.378075	0.307997	-0.225896	0.0558409	0.0176571	0.136909	0.106956	0.0981008	0.019635	-0.0513648	0.246708	0.157052	-0.353804	0.572296	-0.180508	0.0766972	0.235582	0.122122	-0.0920705	-0.0824799	-0.159776	-0.146196	0.836741	0.689593	-0.108098	0.0941464	0.105315	-0.241186	0.0545862	0.153812	0.0824998	-0.0580385	0.0379079	0.119153	0.127366	0.0483799	1.01773
sp_O75351_VPS4B_HUMAN	64.6	-0.0311175	-0.0424003	0.0805917	0.0449553	0.0138622	0.0668587	0.0233027	0.0309867	0.191493	0.209527	0.268142	-0.0180142	0.0249837	0.0266548	-0.119061	-0.111712	-0.027716	0.185225	0.266784	0.241625	0.0197312	-0.137856	0.0102641	0.15639	0.0960536	0.0205836	0.264369	0.255188	0.199827	0.00280889	-0.011282	0.0348714	0.388711	0.406098	0.49345	0.0325071	0.0203321	0.000893084	0.0154199	-0.0579121	0.0518523	0.0228086	-0.0224046	-0.0240376	0.00991103	0.0155503	0.0125097	0.192379
sp_O75367-3_H2AY_HUMAN	56.6	-0.0328865	0.010173	-0.0512818	0.0604468	0.108704	0.0118745	0.108045	0.169247	0.207998	0.190688	0.121785	0.0425083	-0.0124976	-0.018114	-0.0691254	-0.0279067	-0.0453175	-0.0588452	0.0238408	-0.00512583	0.0199415	-0.0891324	-0.0487405	-0.106206	-0.223087	-0.0772278	-0.185374	-0.0956298	-0.374686	0.27061	0.175774	0.255011	-0.100298	-0.26461	-0.242158	-0.0114029	-0.0422595	-0.0659446	0.256101	0.247766	0.156246	0.0297952	0.0366534	-0.00789349	-0.00598395	0.0146797	-0.0133995	-0.150624
sp_O75368_SH3L1_HUMAN	85.1	0.0320495	-0.0282455	-0.300597	0.0952909	0.112492	0.143556	0.254589	0.246992	-0.253588	-0.224415	-0.578771	0.473525	0.274375	0.0705954	0.151784	0.0676397	0.0965134	-0.0859906	-0.205734	-0.103407	0.324249	0.401563	0.432508	-0.218485	-0.166333	-0.27794	0.0147936	-0.17002	-0.10692	0.427081	0.572515	0.189498	-0.473398	-0.244786	-0.151816	0.0452252	0.0212935	0.0918977	0.473492	0.450854	0.617499	-0.0539302	-0.00788626	-0.142033	-0.0755252	-0.0622926	-0.11091	0.0216471
sp_O75369-2_FLNB_HUMAN	88.3	0.238274	-0.0109278	0.0938169	0.311731	0.221098	0.148208	0.190987	0.243216	-0.159938	-0.158665	-0.24012	0.0778686	-0.0284701	-0.0942869	0.281381	0.402708	0.252218	-0.043387	0.0558084	0.0561062	-0.129271	-0.148	0.0153386	-0.224738	-0.429764	-0.513443	-0.314423	-0.297095	-0.264568	-0.248195	-0.155015	-0.349369	-0.117745	-0.314249	-0.258631	0.104791	0.174581	0.0918578	-0.00514875	-0.00433468	-0.103353	-0.497122	-0.290051	-0.303325	-0.3154	-0.218273	-0.147472	-0.399959
sp_O75369-8_FLNB_HUMAN	87.5	0.138945	0.195658	0.184213	0.175255	0.151951	0.144461	0.136755	0.147494	-0.107094	-0.0844944	-0.0889479	-0.12656	-0.123092	-0.194651	-0.00530111	-0.00204344	-0.0110707	-0.0624444	0.0459834	0.0144652	-0.014326	-0.0317729	-0.0687227	-0.234575	-0.309783	-0.409255	-0.146024	-0.123861	-0.118223	-0.177706	-0.159187	-0.173343	-0.101777	-0.146646	-0.258733	0.035926	-0.0237112	0.0888065	-0.0958894	-0.120482	-0.0688061	-0.248409	-0.247286	-0.245898	-0.263999	-0.23348	-0.219797	-0.482393
sp_O75380_NDUS6_HUMAN	59.7	-0.0525393	-0.0115757	-0.106779	0.0364135	0.0923813	0.0882353	0.0597962	0.123877	0.0889738	0.0397398	7.7737e-05	0.0193381	0.0871412	0.0377623	0.178672	0.159197	-0.021717	-0.214391	-0.362297	-0.248074	-0.0318542	0.104197	0.128624	-0.122233	-0.0825575	-0.0625476	-0.198418	-0.113068	-0.222729	0.169782	0.184601	0.227576	-0.266081	-0.335245	-0.397004	-0.138222	-0.183096	-0.151523	0.210673	0.0915675	0.202219	0.10569	0.19064	0.198964	0.0556657	0.0362102	0.0637747	0.146086
sp_O75381-2_PEX14_HUMAN	32.6	-0.0523497	0.0632682	-0.0608083	0.0747154	0.0716825	0.157388	-0.0126362	-0.0883358	0.190899	0.183681	0.090436	-0.0728202	0.00040424	0.100192	0.115666	-0.0313856	0.00570386	0.207918	0.1261	0.157769	-0.0564832	0.267017	0.13199	-0.0291518	-0.221972	-0.0900224	-0.258835	-0.12428	-0.183632	0.277105	0.205533	0.109492	0.123975	-0.148109	-0.115583	0.208987	0.082475	0.0566503	0.428517	0.241428	0.37083	-0.0560866	-0.0914482	-0.0428064	-0.0181898	0.0569487	0.0616092	-0.0734475
sp_O75382_TRIM3_HUMAN	26.7	0.165458	NA	NA	0.327251	0.372345	0.32127	0.333917	0.282824	-0.289521	NA	NA	-0.0807346	-0.0206991	-0.0847947	-0.17115	-0.194377	-0.17825	-0.292196	-0.20136	-0.0226343	NA	0.366734	-0.168756	0.176157	-0.272149	-0.260777	-0.257776	-0.26262	-0.211314	0.652746	0.804255	NA	0.0748411	-0.260552	0.00363656	0.0845415	0.14863	-0.210707	0.116081	0.164378	-0.051654	0.971112	-0.0986327	NA	0.277927	0.210516	0.402847	1.0452
sp_O75391_SPAG7_HUMAN	60.4	-0.0655739	-0.151779	-0.0633947	-0.20513	-0.233082	-0.195813	-0.203775	-0.186504	-0.293417	-0.43469	-0.394646	-0.355457	-0.288177	-0.248041	0.0304276	-0.0944784	-0.0110113	-0.671922	-0.245769	-0.693573	-0.371947	-0.103951	-0.235559	0.0801516	0.0700672	0.0631403	-0.256661	-0.149786	-0.336272	-0.227914	-0.277451	-0.23316	-0.0508255	-0.0204513	0.0171551	-0.341772	-0.373936	-0.283956	-0.419173	-0.260595	-0.262036	0.0993854	0.0668142	0.163358	0.008076	0.091007	-0.0385084	0.146712
sp_O75394_RM33_HUMAN	50.8	0.00216108	0.0858354	-0.273463	0.0795793	0.0465509	-0.0386074	0.143134	0.0928658	0.197015	0.16251	-0.59283	0.0183253	0.116431	0.0714295	0.026419	0.0826036	0.0950838	-0.111635	-0.321162	-0.221656	-0.138672	0.186614	0.136424	0.338548	0.094168	0.0882404	-0.320127	-0.263304	-0.133519	0.198943	0.0506887	-0.287004	-0.194234	-0.322861	-0.522938	0.199584	-0.00706368	-0.0175231	0.199217	0.0767125	0.177751	-0.00765709	0.101918	0.260458	-0.0228532	0.00315595	-0.0468224	0.0270653
sp_O75396_SC22B_HUMAN	54.9	0.0838777	0.0359852	0.105837	-0.00194088	0.00894244	0.01305	0.0140578	0.0144837	0.157061	0.0970675	-0.0506136	-0.00289704	0.147031	0.161975	-0.0332558	0.0156428	0.0195716	0.248148	0.441896	0.0896021	0.0610453	0.272635	0.164145	-0.0654744	-0.183537	-0.140896	-0.0151626	0.358145	-0.121097	0.359072	0.317772	0.327649	-0.0744017	-0.144445	-0.160277	0.220921	0.185296	0.18745	0.287429	0.281527	0.214054	-0.0353151	-0.0169504	-0.0904676	-0.0226824	-0.10206	-0.0869255	-0.0208375
sp_O75400_PR40A_HUMAN	33.8	-0.017973	0.0358584	-0.0622843	-0.00894715	0.069279	-0.161088	0.0548518	0.0391361	0.170623	0.120264	0.029623	-0.114004	-0.00682815	-0.0406111	-0.0213047	-0.0201669	-0.0144381	0.129638	0.0229288	0.0858204	-0.233451	-0.062336	0.0192702	0.15362	0.0204739	-0.0473858	0.0517753	0.0707298	0.0246902	-0.0113538	0.00507526	-0.0266665	0.24136	0.264281	0.189877	-0.0481279	-0.140046	-0.167463	-0.038075	0.0318081	-0.0785091	0.117262	0.186975	0.132368	0.0301172	0.0519346	0.0599643	0.00569866
sp_O75410-7_TACC1_HUMAN	61.6	-0.0702966	-0.070672	-0.136781	0.0893544	0.130287	0.10103	0.0370696	0.0983873	0.00340563	-0.0570886	0.290123	-0.108361	-0.0196991	-0.0228059	0.177448	0.0995837	0.153627	-0.178167	-0.117931	-0.130692	-0.0325598	0.0797992	0.0509686	0.086204	-0.0392432	-0.00584214	-0.217799	-0.106736	-0.16673	-0.0322394	-0.135123	0.000959234	-0.180572	-0.216685	-0.224709	0.150051	0.0613833	0.106275	-0.10377	-0.12622	-0.0543444	-0.0981896	-0.0694183	-0.0573605	0.0624851	0.158371	0.00301999	-0.0891039
sp_O75431-2_MTX2_HUMAN	40.7	0.124619	0.0371658	0.0212333	0.0759266	0.134801	0.0294564	0.113405	0.0665617	-0.0310642	-0.0389313	0.035297	-0.247896	0.112399	0.253102	-0.168932	-0.147891	-0.159283	0.0769457	0.0259405	0.0944043	0.0212406	0.0635475	0.164955	0.225433	-0.173312	-0.109923	0.0235599	-0.0605715	-0.106158	0.179623	0.198852	0.296042	-0.121059	-0.124506	-0.150981	0.111797	0.0514004	-0.00616011	0.137915	0.205461	0.103924	0.00652428	-0.0434963	0.0397466	-0.00875337	-0.0283185	-0.00468337	-0.181666
sp_O75436_VP26A_HUMAN	73.1	-0.0449623	-0.0964813	-0.0561433	-0.0358718	-0.0552728	-0.0557171	-0.0547993	-0.0268902	-0.0246436	-0.0622095	-0.0482313	0.271872	0.176322	0.223567	0.0293019	-0.0249593	0.010947	0.0292854	0.0223223	0.0694477	0.0457641	-0.116096	-0.138179	0.0224035	-0.133229	0.00890528	0.120498	-0.052949	0.0997898	0.0600589	-0.0358382	0.036606	0.154171	0.0549713	0.0636047	0.334225	0.233175	0.154485	0.233797	0.182801	0.0519594	0.0806618	0.0510085	0.0439117	-0.0112321	0.0492485	0.0200304	-0.0611385
sp_O75438_NDUB1_HUMAN	51.7	0.102626	NA	0.134813	0.0213866	-0.16292	0.179063	0.0702989	-0.0204604	-0.0962589	NA	0.176406	-0.872443	0.0797063	0.193248	-0.0419899	0.0286278	0.0591128	NA	NA	NA	-0.129213	0.0898907	0.192283	0.177994	0.134495	-0.164708	NA	NA	NA	0.0930751	NA	0.357007	-0.386056	-0.283417	-0.350013	-0.0198671	0.0994773	-0.0247365	0.428015	0.340379	0.575911	0.0311391	NA	0.189705	0.0304965	0.0161671	0.280006	0.0146002
sp_O75439_MPPB_HUMAN	51.1	0.075877	0.0230287	0.0619435	-0.13386	-0.102108	-0.0282175	-0.0125632	-0.0268458	-0.112028	-0.188231	-0.2578	0.229281	0.146429	0.299156	0.046254	0.0213226	0.0647654	-0.134429	0.0291172	-0.0849866	0.297928	-0.0849656	0.0586431	0.0260395	-0.0839285	0.148375	-0.0829678	0.081178	-0.0217749	0.188973	0.0282297	0.0944145	-0.044911	-0.274329	-0.298825	0.368826	0.331534	0.226186	0.0569933	0.0226045	-0.0347855	0.087106	0.0978197	0.037975	0.105714	0.111124	0.0949617	0.0948503
sp_O75446_SAP30_HUMAN	21.8	NA	NA	-0.00710887	-0.156497	-0.204201	-0.413846	-0.341075	-0.36487	NA	NA	0.109992	0.0231504	-0.0216153	0.0063069	0.0432408	0.063394	0.0145976	-0.152985	-0.12872	-0.17509	-0.430942	-0.329846	-0.222692	0.0949374	0.243485	0.296131	0.254815	0.379445	0.314839	NA	NA	-0.287436	-0.105962	0.352207	0.390076	-0.311109	-0.155389	-0.272343	-0.164313	-0.470949	-0.136959	NA	NA	-1.30066	NA	-0.0827625	0.00901694	-0.0482825
sp_O75475_PSIP1_HUMAN	64.3	-0.254402	-0.0549847	-0.147793	-0.161521	-0.196383	-0.175303	-0.133384	-0.0846584	0.332883	0.341149	0.317553	0.166084	0.106213	-0.0647339	0.206123	0.243439	0.232734	-0.22913	-0.148397	-0.232911	-0.188609	-0.055269	-0.112072	0.180347	0.427784	0.251936	-0.192188	-0.252798	-0.251212	-0.169397	-0.106029	-0.259982	-0.383556	0.000398784	0.0633933	-0.200941	-0.237175	-0.0755055	-0.0435203	-0.293099	-0.0128333	-0.279797	-0.242283	-0.235831	-0.143747	-0.176259	-0.117449	-0.129316
sp_O75477_ERLN1_HUMAN	54	-0.104777	-0.091099	-0.112209	-0.0806661	-0.149022	-0.149688	-0.162332	-0.148142	-0.0502305	-0.0433434	0.0472888	0.141367	0.185699	0.0824236	-0.00928559	0.010442	0.0450644	0.102679	-0.0923105	-0.0334969	0.2302	0.469934	0.301148	0.0550387	0.0542415	-0.0336214	-0.0431621	0.0452176	-0.0631978	0.0842079	0.0431567	0.13437	-0.211519	-0.20444	-0.252772	0.103324	0.029797	-0.00836071	0.0285567	-0.0300007	-0.0218203	-0.177954	-0.207473	-0.12223	-0.192235	-0.124978	-0.127744	-0.209399
sp_O75489_NDUS3_HUMAN	61.7	-0.0688183	-0.0396983	-0.104586	-0.00133898	-0.0559596	-0.0217513	-0.0440362	-0.0949163	0.00801453	-0.00828321	0.0624737	0.0531524	0.0832471	0.0638669	-0.0901627	-0.150559	-0.119951	-0.0560886	-0.170562	-0.0980582	0.310496	0.00632959	0.124909	-0.198632	-0.0702869	-0.0560071	-0.134584	-0.100689	-0.156039	0.0315263	0.0835893	0.023725	0.0186982	-0.100521	-0.147297	-0.0757618	-0.135203	-0.0468657	0.113503	-0.0278402	0.146212	0.132983	0.0359215	0.0827202	-0.00587623	0.108358	0.084704	0.281127
sp_O75494-5_SRS10_HUMAN	57.6	0.0370263	0.00529829	-0.0101591	-0.0395037	-0.0407124	-0.0532187	-0.0297946	-0.00985606	0.433162	0.360415	0.387857	0.0982625	-0.0322326	-0.0761937	0.0393007	-0.0478472	-0.111423	-0.136874	-0.0990094	0.0451072	0.173901	-0.0635318	-0.0991076	-0.131388	0.17252	0.250016	-0.0055273	0.00573427	0.123048	0.000714217	0.024998	0.0309497	-0.195664	0.108455	0.0846011	-0.140626	-0.190894	-0.117134	-0.0267511	-0.17785	-0.00310556	-0.107262	-0.175261	-0.0815556	-0.0032237	-0.0149695	0.00339264	-0.0659664
sp_O75521-2_ECI2_HUMAN	62.1	-0.397705	-0.0089094	-0.206468	0.0478913	0.0769412	0.0777466	0.0364539	0.00446281	-0.295796	-0.186357	-0.176775	-0.0659612	-0.104891	0.110596	0.0428966	0.0655043	0.0559597	0.0550664	0.0615382	-0.0314481	-0.0601587	0.0472851	0.119575	0.122648	-0.343247	0.0118746	0.0168657	0.124144	0.0345774	0.0456188	0.112354	-0.25206	-0.063568	-0.375134	-0.295774	0.0484658	-0.0029371	0.0826498	0.284478	0.131152	0.304392	0.0844948	0.26458	-0.00441308	0.107853	0.102143	0.13093	0.132886
sp_O75530-3_EED_HUMAN	44.5	0.0104491	-0.0398529	0.142314	-0.0166871	0.00209208	0.0213693	0.0584758	0.0699803	0.0202607	0.0660134	0.264973	-0.166003	-0.0863424	-0.210532	-0.0273453	-0.0801674	-0.112167	-0.148196	-0.0804378	-0.133638	-0.284879	-0.21098	-0.11589	0.363829	0.132112	0.344938	0.0601619	0.0876683	0.192127	-0.11648	-0.220486	-0.118926	0.148822	0.188185	0.338163	-0.153825	-0.242078	-0.119853	-0.431112	-1.1138	-0.424329	-0.0713253	-0.107413	-0.0531448	-0.0361076	-0.0390099	-0.0175345	-0.383814
sp_O75531_BAF_HUMAN	93.3	-0.160938	0.255995	0.376715	0.347702	0.382479	0.471728	-0.149709	0.40574	-0.0450588	0.283493	0.320763	0.921466	-0.234112	-0.551269	-0.0815961	0.00860794	-0.00562445	-0.0992679	-0.179758	-0.252184	-0.00621426	-0.0260877	0.156796	-0.394406	0.0391893	0.446231	-0.128571	-0.00719973	-0.0627013	0.0618798	0.218767	0.121308	1.32747	-0.185435	-0.60351	0.640504	0.0841724	-0.10262	0.558128	0.812942	0.412137	-0.17441	-0.0752982	0.0224089	-0.0254255	-0.0630607	0.0103923	-0.157534
sp_O75533_SF3B1_HUMAN	67.3	-0.0206675	0.024274	-0.0100591	-0.0340405	-0.032281	-0.0674056	-0.020153	-0.0418882	0.0171031	0.0826157	0.0599391	0.0288198	-0.0274916	0.0391901	-0.0378247	-0.0343474	-0.0250808	-0.00293494	-0.00596959	-0.00436498	0.0709599	-0.0823635	-0.0487988	-0.00896851	0.0505673	0.100598	0.00177298	0.0348825	0.0517513	-0.195546	-0.129912	-0.146296	0.0630824	0.0161482	0.0734719	-0.1624	-0.172706	-0.162631	-0.0242922	-0.0569639	-0.0658389	-0.0261987	-0.00500728	-0.0205106	-0.0227205	0.0054977	-0.00848659	-0.0302576
sp_O75534_CSDE1_HUMAN	62	0.086061	0.0974897	0.0910212	-0.0967221	-0.0769469	-0.123085	-0.0896595	-0.0722115	-0.183441	-0.192242	-0.160137	-0.032724	-0.165576	-0.00161425	-0.0854568	-0.113863	-0.0889767	0.243051	0.315433	0.268414	0.0053532	-0.0457869	-0.0503475	0.205906	0.320077	0.450104	0.255434	0.301078	0.270614	-0.333505	-0.372463	-0.326972	0.366976	0.473267	0.580662	-0.151422	-0.102143	-0.176267	-0.217639	-0.094656	-0.161984	-0.142755	-0.134271	-0.151661	-0.0876138	-0.0787556	-0.0710926	-0.117415
sp_O75569_PRKRA_HUMAN	41.2	0.0645863	-0.0444941	-0.0421693	-0.0800297	-0.073383	-0.0258628	-0.241199	-0.142956	-0.0444744	-0.297571	-0.236636	-0.449751	-0.0558142	0.0748677	0.00216801	0.104897	-0.0240211	-0.261046	-0.174727	-0.240612	-0.38419	0.249259	0.0665468	0.123177	-0.0687899	0.0420965	0.0433122	-0.0725816	-0.120997	0.140263	-0.000479167	-0.0852495	-0.715226	-0.0756554	-0.139906	0.0827984	0.0269297	0.00650593	0.250134	-0.0393055	0.237445	0.136727	0.14728	0.138579	0.00462255	0.0266188	0.00464065	-0.0215726
sp_O75607_NPM3_HUMAN	61.8	0.166207	0.0245241	-0.00994354	0.00100752	-0.0968732	-0.112923	-0.062068	-0.106239	0.371405	0.221673	0.110453	-0.383627	-0.0688027	-0.23026	-0.0339398	-0.0993283	-0.0189997	-0.314103	-0.147488	-0.185303	-0.301918	0.213881	-0.0661213	0.396583	0.29812	-0.119894	-0.179843	-0.122959	-0.12742	-0.0379058	-0.0828019	-0.0739478	-0.375116	-0.258625	-0.269153	-0.20784	-0.349466	-0.0255787	-0.350501	-0.139574	-0.0329407	0.402283	0.260659	0.185793	0.250174	0.169841	0.31765	0.174824
sp_O75608-2_LYPA1_HUMAN	60.7	-0.107703	-0.0349071	-0.0724035	-0.0362893	-0.00102307	-0.0855178	0.0196099	-0.0211417	-0.171807	-0.148597	-0.253317	-0.0366983	-0.0977151	-0.0851478	-0.207918	-0.114643	-0.155122	0.0673861	0.0975439	0.035941	-0.046334	0.0603007	0.017867	-0.0757727	-0.00730767	-0.0652738	-0.130665	-0.0135679	-0.0858537	0.135684	0.158939	0.181837	-0.49701	-0.492726	-0.348557	-0.017383	-0.0148649	-0.0427442	0.0838557	0.0769128	0.0277845	0.021729	0.0134185	0.0122789	-0.00673031	-0.00990913	0.0379748	-0.0489826
sp_O75616_ERAL1_HUMAN	44.6	0.104631	0.0674979	-0.0504979	-0.0681424	-0.0747717	-0.0504432	-0.0186431	-0.0271058	-0.0714603	-0.0405644	-0.33996	-0.198866	-0.163162	-0.0422575	0.111517	0.150253	0.213174	NA	-0.0737465	-0.569021	0.164561	-0.00389562	0.0691658	0.345139	0.0296237	0.198113	NA	0.126807	-0.364815	0.0519596	0.0169834	0.112958	0.0339845	-0.307169	-0.228083	0.0678853	0.117339	0.0201224	0.0690408	-0.0303726	-0.0118987	0.0738529	0.0578609	0.00532116	0.0502199	-0.0902637	-0.00165308	0.103413
sp_O75643_U520_HUMAN	65	-0.0461165	0.00348579	-0.0406008	-0.131096	-0.155118	-0.133422	-0.13022	-0.137365	0.0107613	0.0241788	-0.0766945	-0.0838541	-0.130338	0.000364168	-0.0986095	-0.0898805	-0.0713422	0.0575541	-0.0341476	-0.0289578	-0.0392612	-0.246806	-0.0660645	0.0995951	0.171549	0.23232	0.0574292	0.118713	0.0924981	-0.15973	-0.155273	-0.19402	0.265406	0.258832	0.318655	-0.196055	-0.210465	-0.226899	-0.167962	-0.231536	-0.225468	-0.00799549	-0.00352609	-0.0307691	-0.00464013	0.0103987	0.00829734	-0.0231446
sp_O75663_TIPRL_HUMAN	57.7	-0.0577379	-0.0385209	-0.0172993	0.0280555	0.0751551	-0.0185283	0.0164753	0.0289659	0.048696	0.128675	0.160743	-0.287066	-0.280099	-0.341805	-0.0981905	-0.110239	-0.156441	-0.0752108	0.0019512	0.0675299	-0.146493	0.0165559	-0.0301948	0.0616145	0.117605	-0.0946304	0.0749262	0.0941071	0.115838	-0.188071	-0.145421	-0.169531	0.0644802	0.164562	0.158726	0.0766922	-0.0330751	0.0437317	-0.19193	-0.163147	-0.145739	-0.0392081	0.0205497	0.0452183	0.0441711	0.0460056	0.0530729	0.106452
sp_O75683_SURF6_HUMAN	55.7	0.106123	0.0890178	0.0604389	-0.0973714	-0.0469849	-0.129428	-0.0913415	-0.153898	0.770992	0.678827	0.813507	0.484982	0.248666	-0.0800953	0.0270313	0.0358289	0.0104502	0.175892	-0.0546352	0.349211	-0.0539677	0.0417662	-0.0201227	0.145663	0.461879	0.0319258	0.0857942	-0.422067	-0.0322771	0.302522	0.27272	0.435124	-0.0624416	0.26707	0.20365	-0.17217	0.0410449	0.197865	-0.056503	0.146546	0.185797	0.396789	0.464786	0.529664	0.290066	0.279218	0.238739	0.796939
sp_O75688_PPM1B_HUMAN	53	-0.0587017	0.135849	-0.215394	0.161493	0.101603	0.0735476	0.126358	0.0761353	0.148644	0.362148	0.0502568	-0.0867437	0.0354386	-0.0739585	0.0882615	0.0714557	0.0941301	0.0249479	0.0186884	0.152762	0.0415099	0.425008	-0.0405708	-0.0890515	0.552686	-0.0525231	0.146073	0.320488	0.115003	0.106452	0.187864	-0.0231219	-0.0960002	0.259908	0.176964	0.285237	0.178367	0.0722301	0.142895	0.157744	0.131882	-0.0684247	-0.0446077	-0.0544035	-0.0522482	-0.0340425	-0.0767966	-0.265674
sp_O75691_UTP20_HUMAN	35.7	-0.215046	-0.119958	-0.086915	-0.39597	-0.423967	-0.487601	-0.372907	-0.282655	-0.211793	-0.211014	-0.249271	-0.0197501	-0.00278061	0.225174	0.0232885	-0.000636374	0.0391913	0.0976549	-0.0617554	0.0526079	0.162008	0.0603826	0.108067	0.120835	0.0515426	0.355529	-0.0752398	0.0781957	0.102372	-0.140071	-0.131517	-0.0311161	0.327284	0.167802	0.357692	0.044168	0.0801549	-0.00709043	0.0728513	0.0107639	-0.0404947	0.00512557	-0.0016765	-0.0774847	-0.00711991	0.00415157	0.00851219	-0.0250565
sp_O75694_NU155_HUMAN	44.7	-0.0535325	-0.12448	-0.107142	0.0331007	0.0113258	0.0261949	0.0288089	-0.00976112	-0.139979	-0.143247	-0.228397	-0.088005	-0.0998408	0.0763978	-0.170876	-0.0888363	-0.107634	0.0676135	0.0785259	0.119614	-0.0860106	-0.0413185	-0.0403222	0.0284401	-0.0105984	0.103068	0.013326	0.136336	0.117922	-0.0218731	-0.0556529	0.0205867	0.358593	0.162055	0.307192	-0.0458885	-0.0567926	-0.109592	0.0361644	-0.033296	-0.0217018	-0.09876	-0.0991014	-0.117771	-0.0385092	-0.0243111	-0.0487304	-0.0830841
sp_O75695_XRP2_HUMAN	35.7	-0.0418819	-0.0565007	-0.067031	0.0474161	0.100907	0.0397738	0.0615438	0.0743766	0.000607593	-0.016717	-0.13689	-0.191198	-0.066943	0.0212041	-0.244587	-0.233142	-0.12698	-0.370525	-0.205021	-0.175754	0.00519516	0.071831	-0.0259788	-0.227209	-0.193712	-0.258095	-0.111293	-0.159749	-0.0120528	-0.0511666	-0.0394261	-0.0151678	-0.0219653	0.0762214	-0.0788681	0.18303	0.172037	0.192586	0.0461029	0.163577	-0.0155476	0.142897	0.18284	0.0496849	0.0475688	0.0909189	0.0951199	0.180634
sp_O75717_WDHD1_HUMAN	49.9	-0.219099	-0.332183	-0.376925	-0.42565	-0.392865	-0.398349	-0.399321	-0.397611	-0.436191	-0.39052	-0.516636	-0.316378	-0.243223	-0.20006	0.17794	0.212202	0.0575257	-0.123476	-0.327147	-0.170547	-0.875287	-0.729165	-0.472926	0.530739	0.320103	0.296243	-0.104145	-0.0436764	-0.0759363	-1.12584	-1.13213	-1.1984	-0.0226184	-0.1556	-0.1271	-0.766454	-1.0025	-0.636891	-0.899613	-1.20557	-0.875248	-0.486064	-0.606539	-0.655287	-0.352407	-0.467294	-0.234146	-0.869397
sp_O75718_CRTAP_HUMAN	53.4	0.043143	0.0272918	0.0484708	0.123605	0.0840475	0.139246	0.122894	0.134135	-0.342816	-0.26665	-0.280583	-0.0934622	-0.00654716	0.112448	-0.109825	0.0413142	0.0113189	-0.163402	-0.169035	-0.0594614	0.101514	0.0918477	0.181896	-0.0523181	-0.194016	-0.0205345	0.0438355	0.0983149	0.048534	0.148971	0.0950197	0.125129	0.241789	-0.012209	0.1006	0.172246	0.150694	0.00174649	0.234129	0.172834	0.100729	-0.194922	-0.174007	-0.202241	-0.0527128	-0.110299	-0.0252221	-0.204825
sp_O75746_CMC1_HUMAN	54.3	0.0163224	0.0297656	-0.00951684	0.0799017	-0.0211949	0.00687655	0.0352415	0.00523893	-0.16979	-0.245078	-0.275686	0.0598973	0.0372904	0.113474	-0.0671917	-0.0828427	-0.0930789	-0.017359	-0.0543484	0.0108409	0.19653	-0.0695787	0.0417466	-0.124196	-0.215605	-0.175024	-0.118651	-0.0258377	-0.136109	0.0396527	-0.0510467	-0.0127863	0.00558438	-0.172826	-0.255271	0.101096	0.0205471	-0.0444259	0.259264	0.147317	0.0743682	0.056693	0.0565122	0.0739744	-0.0379347	0.00611979	-0.0490366	-0.0591517
sp_O75787-2_RENR_HUMAN	53.1	-0.0662811	0.0270969	-0.0679501	0.137511	0.210524	0.211013	0.133075	0.140502	0.0716256	0.130937	0.0133713	-0.0553792	0.103965	0.152204	-0.140158	-0.0345253	-0.05995	0.300119	0.120955	0.226835	-0.0447704	-0.00982853	0.170104	0.207013	0.120751	0.0354263	0.0549228	0.250178	0.332091	0.361687	0.26119	0.13624	0.489059	0.590961	0.690853	0.309795	0.301629	0.160531	0.271452	0.116046	-0.0827598	0.235072	0.146278	-0.00704971	-0.0319073	0.226676	0.177226	0.387569
sp_O75792_RNH2A_HUMAN	52.8	-0.10946	-0.228265	-0.0684923	-0.0951934	-0.0166955	-0.268597	-0.272297	-0.171995	0.190511	0.267128	0.329682	-0.139032	-0.115301	0.00352855	0.112552	0.116446	0.0469561	0.00872561	0.193573	-0.00244319	-0.373382	-0.220142	-0.151625	0.372196	0.209765	0.222392	0.0376905	0.0771303	-0.170784	-0.321532	-0.589562	-0.545718	0.343093	0.25352	0.267542	-0.258997	-0.263658	-0.162805	-0.197922	-0.162427	-0.255514	-0.396792	-0.529347	-0.480827	-0.0784894	-0.0639474	-0.170809	-0.452286
sp_O75794_CD123_HUMAN	45.5	0.31613	0.332894	-0.690612	-0.182151	-0.130563	-0.19949	-0.141373	-0.16629	-0.389999	-0.00785296	0.295653	-0.22343	-0.0460286	0.160249	-0.020461	-0.0802787	-0.0604966	0.330512	0.359315	0.178234	-0.23284	-0.133021	-0.138043	0.324717	0.27376	0.294145	0.431431	0.571629	0.565611	-0.26067	0.306728	-0.526152	1.20502	1.25629	1.17184	-0.55504	-0.220253	-0.314483	-0.87114	-0.480664	-0.601224	0.048363	0.0817265	0.318017	0.0937007	0.070304	0.0977391	0.135381
sp_O75818-2_RPP40_HUMAN	50	-0.0634198	-0.145263	-0.105824	0.015235	-0.00201498	0.0659569	0.0569982	0.0256049	0.00092018	-0.103006	0.0809344	-0.00213547	-0.0726317	0.0213115	-0.0719159	0.0378653	-0.026479	0.0615931	0.0525643	0.0507098	0.14803	-0.180744	-0.0385706	-0.16991	0.169114	0.12565	0.136245	0.14356	0.193001	-0.12514	-0.17201	-0.0198673	0.856679	0.263849	0.390241	-0.0530092	-0.0650261	0.00435645	-0.117104	-0.181081	0.0665795	0.172384	0.0862506	0.103545	-0.00427297	-0.000345267	0.0104159	0.871886
sp_O75821_EIF3G_HUMAN	74.1	0.0553946	0.1114	0.128407	0.144716	0.132672	0.140061	0.117677	0.0692321	0.111772	0.129069	-0.0460492	-0.0662997	-0.0977595	-0.17915	0.0316203	0.0693519	0.0213255	0.0494261	0.0565172	0.0589296	-0.110807	-0.178286	-0.151848	0.068326	-0.0144777	-0.0439095	0.0835637	0.00591064	0.0485472	-0.198097	-0.123792	-0.163096	-0.156876	-0.0963196	-0.251375	-0.0335328	-0.0517746	-0.0684055	-0.279373	-0.194224	-0.211596	0.0577427	0.0350597	0.0113118	-0.0121098	0.0237507	0.0108877	0.350899
sp_O75822_EIF3J_HUMAN	65.5	0.0356955	0.119178	0.123587	0.0239404	0.0491772	0.00663377	-0.0555956	0.0199399	0.557477	0.550736	0.575708	-0.0227514	-0.189311	0.035263	0.0137382	-0.00185393	0.00761504	0.147411	0.173228	0.25379	-0.359217	-0.170262	-0.0895744	0.181902	0.0985487	0.214083	0.14229	0.0849644	0.199751	-0.00272897	0.0305857	-0.0426163	-0.0384171	-0.180004	-0.0118635	0.0440628	-0.0042635	0.0170345	-0.249402	-0.20455	-0.230207	-0.125205	-0.0916937	-0.0851991	-0.0276093	-0.0433017	-0.0296653	-0.0680558
sp_O75828_CBR3_HUMAN	63.9	-0.0158747	-0.0906934	-0.0864976	-0.119919	-0.110231	-0.0849167	-0.0765949	-0.153416	-0.00849719	-0.242646	-0.134745	0.0656764	-0.00668121	0.0842248	0.118374	0.0811038	0.036026	-0.152706	0.00938368	-0.0561257	-0.146	-0.155884	-0.0203185	-0.0814915	0.00783014	-0.0374499	0.0996268	0.0473952	-0.06596	-0.0629957	-0.0475028	-0.0157805	-0.38539	0.052454	-0.0118997	0.357121	0.455803	0.114476	0.187499	0.0659006	-0.112255	-0.0299638	0.0435803	-0.0331752	-0.0218138	-0.0659004	-0.113735	-0.342754
sp_O75832_PSD10_HUMAN	80.5	0.0567222	-0.000453015	0.0674895	0.0249049	0.0288478	0.0391985	0.0718476	0.0132619	0.0265988	0.038979	0.0199201	0.0302782	0.0218899	-0.0144184	-0.140036	-0.0628232	0.0130953	0.0116345	0.169871	-0.00758469	-0.208369	0.00660342	-0.0552626	0.0241817	-0.0456551	-0.024232	0.0200176	0.0988452	-0.0166265	0.0359168	-0.0581584	-0.0359746	-0.0763837	-0.148444	-0.0873661	0.0960917	0.13827	0.0841092	0.0339345	-0.0044273	-0.0576476	0.0479217	-0.00491985	0.00464683	-0.0275157	0.00616604	-0.0569786	-0.00402574
sp_O75843_AP1G2_HUMAN	9.9	0.000535674	0.0179382	-0.0108018	-0.345367	-0.349728	-0.112741	-0.317876	-0.107808	-0.00631247	-0.024766	0.111013	0.121736	0.102424	0.181709	-0.0919002	-0.0174148	-0.0613319	0.0557824	0.162279	NA	0.137241	-0.159807	NA	-0.24885	-0.367374	-0.165131	0.109665	0.0538698	NA	0.0918809	0.198505	0.117792	0.0588467	-0.410269	-0.372479	-0.0223293	-0.0102998	-0.0892495	-0.00261177	-0.0206413	-0.0610614	-0.0703287	-0.0501741	-0.173761	0.0777536	0.164245	-0.0691843	0.105447
sp_O75844_FACE1_HUMAN	37.5	-0.0439531	0.0578521	-0.0319024	0.0526367	0.0585604	0.052566	0.0540934	0.025393	0.212835	0.0939157	0.0873657	0.15097	0.167328	0.180101	-0.0402589	-0.0197802	-0.0103789	0.551415	0.167948	0.243711	0.264451	0.0315719	0.144567	-0.0838066	-0.0780399	-0.0343652	0.176318	0.0628209	0.144807	0.0528197	0.0323823	-0.0274817	0.204272	-0.062365	-0.0662246	0.136665	0.104687	0.0815866	0.0890801	0.148277	-0.0693586	-0.0368034	-0.0133667	-0.112855	-0.0306415	-0.0238434	-0.0127668	0.00308726
sp_O75874_IDHC_HUMAN	84.3	-0.0415095	-0.0150011	-0.148633	-0.109579	-0.0789785	-0.111822	-0.0598675	-0.116501	-0.0691231	-0.0102069	-0.123029	0.708664	0.668733	0.638187	0.295437	0.29555	0.277056	0.0342799	-0.0111093	0.0308468	0.169078	0.186796	0.134218	-0.0356875	-0.00674121	0.0301178	0.0538913	-0.10468	0.00515661	0.0118005	0.103846	-0.00317837	-0.320437	-0.195158	-0.161395	0.894461	0.90076	0.918558	0.6827	0.711624	0.725359	0.232038	0.343091	0.25472	0.103106	0.0966944	0.1279	0.215912
sp_O75879_GATB_HUMAN	23.7	0.309778	0.430344	NA	-0.0287326	-0.0377384	-0.0450552	-0.115821	-0.0927856	-0.183465	-0.339911	NA	0.133951	0.0679714	0.141678	0.151801	0.0476633	0.0802371	-0.0325641	-0.0409357	-0.0884986	0.307621	0.0790179	0.177795	-0.443758	-0.326594	0.487735	0.037131	-0.180685	-0.0767646	0.0912217	0.15672	NA	0.133774	0.116436	0.489382	0.0414059	-0.100762	-0.0112479	0.256703	0.524517	0.135507	0.116907	0.045253	NA	0.15696	0.1113	0.17651	-0.0107873
sp_O75884_RBBP9_HUMAN	73.7	-0.0304496	-0.020722	-0.0584074	-0.110611	-0.2126	-0.150222	-0.0984857	-0.106841	-0.291044	-0.271862	-0.40971	-0.0873981	-0.310134	-0.273554	0.010432	0.0525384	0.06737	-0.132424	-0.0348724	-0.230366	0.179738	-0.0332132	-0.010915	-0.179495	-0.437316	-0.273626	-0.360317	-0.174298	-0.149783	0.0344092	-0.0313903	-0.0111292	-0.122726	-0.271917	-0.376149	0.12283	0.0446676	-0.0458744	0.267628	0.154896	0.0460244	0.102021	0.164843	0.0840752	0.00704279	0.0186516	0.00102976	0.0251813
sp_O75886_STAM2_HUMAN	41.1	-0.0341218	0.0213512	-0.0308392	0.140209	0.137448	0.16377	0.16822	0.16658	-0.150461	-0.247975	-0.464425	-0.077507	0.0978876	0.178722	0.113684	0.0195717	0.149864	-0.0959242	-0.171915	-0.0616413	0.14498	0.0851936	0.104837	-0.037674	-0.111495	0.151748	-0.131219	-0.239889	-0.130712	0.144404	0.215451	0.173304	-0.0774273	-0.0725059	-0.0114945	0.257606	0.139224	0.147971	0.146009	-0.0418568	0.0359304	0.0106958	0.208856	0.326708	-0.00669526	0.0860765	0.0693384	0.112397
sp_O75911_DHRS3_HUMAN	39.4	0.0906753	-0.00811416	NA	0.0914937	0.132148	0.110647	0.150063	0.190705	-0.28545	0.146376	NA	0.340493	0.402197	0.312966	-0.409959	NA	-0.0217236	NA	NA	NA	0.108072	0.0668835	-0.0455375	-0.108928	-0.246415	-0.357113	NA	NA	NA	0.089027	0.368834	NA	-0.13916	-0.361177	-0.475146	0.0986654	0.0956355	-0.0677669	0.435215	0.929775	0.292655	0.226292	0.351034	NA	0.0466382	0.0492336	0.084419	0.178774
sp_O75915_PRAF3_HUMAN	27.7	0.14138	0.160119	0.098845	0.140499	0.176047	0.0935162	0.0947789	0.111331	-0.185299	-0.193125	-0.103246	-0.0791146	0.111205	0.206838	-0.0466431	-0.0902439	0.040299	0.229885	0.261144	0.164905	0.680103	0.176617	0.266499	-0.397943	-0.513594	-0.149562	-0.140822	0.0461333	-0.116337	0.208355	0.126072	0.211709	-0.125636	-0.41323	-0.33891	0.181441	0.0656963	0.1524	0.253169	0.0322601	0.131195	-0.152197	-0.0660252	-0.0801257	-0.0352101	-0.0728864	-0.040265	-0.11412
sp_O75934_SPF27_HUMAN	78.7	-0.113477	-0.10055	-0.110669	-0.133449	-0.038206	-0.137578	-0.028104	-0.0185439	0.270555	0.141224	0.26153	-0.0693799	-0.096388	0.0277492	-0.056167	-0.0887057	-0.113248	0.161832	0.0765673	0.209406	-0.133481	-0.187349	-0.11407	0.18235	0.0717184	0.187888	0.146213	0.154915	0.133468	-0.144782	-0.22242	-0.0294963	0.217552	0.192661	0.164733	-0.132098	-0.288323	-0.135765	-0.116818	-0.16486	-0.0508354	-0.0259355	0.00118492	0.0267316	0.0850545	0.0490364	0.18576	-0.0319555
sp_O75935_DCTN3_HUMAN	54.3	-0.0466806	0.06444	0.040495	-0.0175415	0.00079805	-0.0107616	-0.0149305	0.00754653	-0.084831	-0.0749238	-0.0301572	-0.576257	-0.152099	-0.120929	-0.0123327	-0.0827851	-0.028539	0.0191509	0.00663624	-0.0984585	0.107081	-0.106077	-0.209658	-0.162743	-0.185236	-0.0962078	0.133038	0.176279	0.00148072	0.0279596	0.0576209	0.048849	0.428892	0.274819	0.28656	0.181229	0.125038	0.183531	0.00845486	-0.0312716	-0.117398	-0.0202726	0.00824702	0.0248408	0.131334	0.0590102	0.0846844	-0.141412
sp_O75937_DNJC8_HUMAN	60.9	-0.117449	-0.0732165	-0.163862	0.066969	0.0759781	0.110286	0.0885301	0.121031	-0.0482842	-0.0230191	-0.163864	0.187332	0.157394	-0.103609	0.0125194	-0.0256236	-0.00128719	-0.0699699	-0.0130828	0.0231215	-0.289087	-0.127703	-0.214855	-0.0813815	0.106402	-0.10356	0.141308	0.0372133	0.0581478	-0.258179	-0.121154	-0.275896	-0.124155	0.326937	0.214281	-0.329894	-0.195474	-0.146925	-0.108853	-0.202612	0.00864052	0.0320164	-0.0015727	-0.0189943	0.0182188	0.0259581	0.0305716	0.100154
sp_O75940_SPF30_HUMAN	55.9	-0.0849847	-0.189011	-0.06253	-0.119496	-0.022271	-0.0992175	-0.0969492	-0.0855903	0.505087	0.337251	0.270883	-0.314796	-0.240401	-0.17306	0.335788	0.232046	0.142162	-0.21959	-0.0893001	-0.129298	-0.217734	-0.294015	-0.263681	0.223703	0.181316	0.0135661	-0.0208455	0.045553	0.0575893	-0.291971	-0.367436	-0.308472	0.297915	0.471057	0.405659	-0.329379	-0.428021	-0.21061	-0.211265	-0.428568	-0.236911	0.010717	0.0386773	-0.0814805	0.0101801	-0.0133547	-0.0159099	0.0806722
sp_O75947_ATP5H_HUMAN	83.9	-0.0653196	0.00917409	-0.026967	0.0326237	0.0879384	0.0287027	0.0410915	0.0708248	-0.0656162	0.0082355	0.0115043	-0.0954856	0.0154665	0.0426326	-0.112595	-0.1335	-0.0960604	0.2251	0.0809269	-0.0965365	0.0766638	0.0875237	0.288353	-0.201915	-0.281675	-0.227853	-0.231264	0.104241	-0.255952	0.097425	0.130593	0.104912	-0.0811284	-0.368786	-0.412204	-0.0152075	-0.0769797	-0.0348278	0.184321	0.156835	0.155311	0.0634969	0.155962	0.156237	0.0640922	0.0784961	0.0932493	-0.0504002
sp_O75955_FLOT1_HUMAN	84.3	-0.21817	-0.0936512	-0.0727426	0.0359487	0.0291235	0.0355663	0.018481	0.00390814	-0.161286	-0.0963208	-0.192432	0.383625	0.447912	0.453383	0.136258	-0.0738367	0.0332546	-0.0673317	0.0646275	0.217358	0.300181	0.268387	0.235577	-0.155466	-0.049555	-0.10003	-0.137105	0.056175	-0.046276	0.0551019	0.130707	0.0891836	-0.00469945	-0.00353887	0.021144	0.0942114	0.182073	0.185879	0.347841	0.343004	0.349406	-0.0349862	-0.0311769	-0.0315143	-0.0919279	-0.0811878	-0.0592622	0.0298283
sp_O75962-5_TRIO_HUMAN	9.5	0.251909	0.264605	NA	0.14965	0.100192	0.105302	0.0865901	-0.0617281	-0.706534	-0.174509	NA	-0.143855	0.169554	-0.106746	0.0423164	NA	-0.938128	0.0300405	0.29736	0.180422	0.192628	0.241203	0.0879225	-0.221748	0.118512	-0.102449	0.0820814	0.271274	-0.104886	-0.237021	-0.104759	NA	-0.103547	0.37747	0.670326	-3.40192e-06	0.443678	NA	-0.142344	0.145763	NA	-0.0168028	-0.325757	NA	-0.0101675	-0.343228	-0.160433	-0.355225
sp_O75964_ATP5L_HUMAN	55.3	-0.0921504	-0.0245333	-0.0518137	0.0729992	-0.0349584	0.0297376	0.0753431	0.0170289	-0.0697705	-0.0449688	-0.331242	-1.17344	0.0466824	0.142864	-0.263511	-0.234759	-0.204981	0.203572	-0.393664	0.0715469	0.373898	0.1413	0.242821	-0.158762	-0.291993	-0.201261	-0.0417739	-0.0905931	-0.213804	0.0751386	0.0742044	0.080272	-0.239809	-0.427241	-0.357316	-0.000551662	-0.204031	-0.0500969	0.292501	0.158935	0.206665	0.0581239	0.0473108	0.0462598	0.10247	0.0678516	0.165704	-0.00616262
sp_O75976_CBPD_HUMAN	33.3	0.0298817	0.00214683	-0.0619699	-0.0563333	-0.0670095	-0.0748239	-0.0772793	-0.0746085	-0.23958	-0.227623	-0.212459	0.388006	0.488209	0.38155	0.293554	0.393051	0.369868	0.411079	0.319944	0.299285	0.318789	0.208361	0.252983	0.0173463	-0.0646915	-0.0676441	0.201506	0.220225	0.133125	0.132614	0.133912	0.155879	0.300301	0.254932	0.250618	0.606427	0.679374	0.489328	0.765411	0.756322	0.5512	0.0529642	0.0682663	0.0296574	0.00379639	0.00551854	-0.0254237	-0.0510619
sp_O76003_GLRX3_HUMAN	80.3	0.206515	0.173549	0.2139	0.307291	0.302336	0.307876	0.291875	0.238949	0.101411	0.0981572	0.117402	0.12823	0.093976	0.328902	0.00658425	0.0110311	0.00676978	0.167169	0.322333	0.304547	-0.26148	-0.161449	-0.232921	0.201259	0.0140485	0.203102	0.291445	0.271367	0.280241	0.0164017	-0.0104163	0.0187766	0.306354	0.298821	0.504342	0.266689	0.210844	0.168006	-0.0244807	-0.117975	-0.145272	-0.12936	-0.133325	-0.0972339	-0.120437	-0.0963644	-0.104283	-0.179252
sp_O76021_RL1D1_HUMAN	54.9	-0.100064	-0.00780678	0.0417249	0.10283	0.111138	0.135424	0.107037	0.105764	0.336743	0.418575	0.433862	0.207269	0.100552	-0.240288	0.0643216	0.0469974	0.0496646	0.0519901	0.118746	0.100254	-0.148212	0.216176	0.0450188	0.113001	0.487947	0.00931544	0.0294916	0.0609927	-0.118242	-0.044649	0.0634723	0.0843072	-0.127529	0.185115	0.00521655	-0.0470897	-0.115287	0.143414	-0.199718	-0.236887	-0.0988998	0.175735	0.165475	0.15203	0.161132	0.202389	0.152063	0.91211
sp_O76024_WFS1_HUMAN	15.3	0.298623	-0.180922	-0.0615884	-0.0540977	-0.0560088	0.0658562	-0.0418782	0.0570307	-0.132216	-0.165718	-0.360778	-0.00856036	0.03535	-0.31933	NA	NA	NA	-0.188967	-0.144667	-0.21146	0.566863	0.0669969	0.247367	0.205076	0.0447636	0.0941154	0.109514	0.206482	0.17476	-0.116972	0.21846	-0.0945812	1.27077	1.38712	1.33313	0.662162	0.134947	-0.183315	-0.660837	0.281579	0.201512	0.125608	-0.183509	0.0907318	0.20464	0.12596	0.14293	0.0962367
sp_O76031_CLPX_HUMAN	65.2	0.244448	0.0650593	0.168489	-0.0115875	-0.0355721	-0.0673246	-0.00840682	-0.00831216	0.087422	0.0627586	0.211089	0.0262467	0.0131525	-0.0377366	-0.00528394	-0.00429942	-0.0341133	-0.0492114	-0.146884	-0.096864	0.126802	0.00361826	0.0398759	0.152898	0.163065	0.0063302	0.14478	0.171642	0.136776	0.0301158	0.0443456	0.194991	-0.00366911	-0.152556	-0.301385	0.0402633	-0.0302541	-0.0442866	0.0941036	0.0764747	-0.0206695	0.212949	0.190974	0.31368	0.192912	0.181244	0.159254	0.279905
sp_O76071_CIAO1_HUMAN	59	0.201412	-0.0437336	-0.109855	-0.00806467	-0.0366445	-0.108893	-0.00385333	-0.0528623	0.0997766	0.0148636	0.0319681	-0.0730737	-0.0609254	-0.136222	0.0441394	0.0056075	0.0494956	-0.227019	-0.0647424	-0.170163	-0.167985	-0.125968	-0.0965199	0.0281917	0.0506675	-0.0729126	-0.0819949	0.0809971	-0.217244	0.0154801	-0.130735	-0.0564882	-0.0310818	-0.0888608	0.0344281	0.00268596	-0.0306881	0.0132431	-0.153	-0.103821	-0.0768418	0.0608801	0.0436546	-0.0334098	0.0478193	0.0359687	0.034251	0.0352379
sp_O76094_SRP72_HUMAN	64.8	-0.0396687	0.0810939	0.0176365	0.169413	0.197315	0.152446	0.146616	0.136525	0.00281067	0.0664566	0.0071511	-0.0446734	-0.0349872	-0.0973526	0.0574973	0.0424089	0.0335735	0.0789289	0.0804653	0.111452	0.0462423	0.00743479	-0.021691	0.05163	0.153429	0.102662	0.0706728	0.022808	-0.0663856	-0.0726856	-0.048877	-0.0715845	-0.268731	-0.00840995	-0.164746	-0.00566071	0.0657377	-0.0226759	-0.0883031	0.0463583	-0.0907294	-0.0503886	-0.0232871	-0.0733915	-0.0487425	-0.049175	-0.0470802	-0.00916006
sp_O76095-2_JTB_HUMAN	17.1	0.0434601	0.164528	0.306362	0.0562275	-0.00242324	NA	0.116917	0.0638284	-0.136341	-0.0438863	-0.207353	0.0352039	0.109327	-0.0782822	0.0687133	-0.0933399	0.0585154	0.196088	-0.0262355	0.0794538	-0.289892	0.279163	0.265438	0.212698	0.101736	-0.00722523	0.0279294	-0.0341019	-0.129424	0.228584	0.0030924	0.207463	0.160241	0.00330892	-0.261891	0.0785634	NA	0.304953	0.109923	NA	-0.125529	0.536833	0.437153	0.418083	0.273539	0.149656	0.180523	0.0960093
sp_O94760_DDAH1_HUMAN	60.4	0.0112022	0.12651	0.246987	0.268027	0.175947	0.286589	0.246872	0.215112	0.271632	0.0568639	0.152412	-0.0273175	0.0605612	-0.111715	0.204457	0.186238	0.162944	0.131775	NA	-0.0128351	0.202246	0.148382	0.152248	-0.0913539	-0.167755	-0.386918	0.156015	NA	-0.0261581	0.223103	-0.00887883	0.0381149	0.0122807	-0.30636	-0.0539536	0.15356	0.0680457	-0.0241145	0.454253	0.232131	0.375035	-0.0420275	-0.263833	0.0749284	-0.115341	-0.106033	-0.0903024	-0.130023
sp_O94762-4_RECQ5_HUMAN	8.1	-0.561918	-0.461422	0.0281534	-0.390967	-0.412775	-0.160989	-0.29582	-0.438346	-0.271349	0.11253	0.0941174	0.0759256	0.26653	-0.2237	0.0500424	-0.0247838	0.0497233	-0.209191	-0.549465	-0.216801	-0.0750956	0.0254696	-0.056305	0.153987	0.643285	0.354943	-0.247194	-0.498933	-1.09846	-0.70613	0.0665855	-0.309446	-1.23704	-0.313817	-0.207649	-0.335524	-0.03211	-0.089779	-0.23693	-0.204675	0.0274152	-0.17272	-0.0969275	-0.127245	0.0276845	-0.0717327	-0.0516787	0.0880142
sp_O94763_RMP_HUMAN	33.5	0.131409	0.497875	0.364797	0.0976685	0.0440608	0.0757703	0.0473052	0.079714	0.114022	0.131011	-0.197284	0.167897	0.120661	0.189001	0.118901	0.191459	0.0351018	-0.210827	-0.0857991	-0.160264	-0.118533	0.0403946	-0.045615	0.125054	0.154431	0.172232	-0.159641	0.0230818	0.0530391	0.0729571	0.226961	0.0200071	0.0318299	0.0689579	0.15528	0.0752494	0.098353	-0.0667373	0.0143606	0.0379917	-0.157961	-0.0439146	0.0904364	-0.0274795	-0.0924122	-0.013552	-0.0464554	-0.25928
sp_O94766_B3GA3_HUMAN	37	0.0534787	-0.146919	-0.225508	0.0296711	0.0434482	-0.00373263	-0.00636998	-0.0199728	-0.245925	-0.302917	-1.29875	-0.3508	0.174685	0.0429013	-0.0187126	-0.0995412	-0.0857896	NA	-0.0299267	-0.0111883	0.367424	0.286298	0.0619629	-0.182642	0.235153	0.165428	NA	0.014137	-0.353611	0.547741	0.384357	0.0624545	-0.798129	-0.117229	0.159435	0.273329	NA	0.000262311	0.225301	NA	0.105209	0.704012	0.43074	0.00723944	0.355083	0.223494	0.254012	0.510479
sp_O94776_MTA2_HUMAN	77.4	0.0747726	0.0698215	-0.0755411	-0.091744	0.0138251	-0.0443455	-0.0264559	0.0287941	0.299963	0.325567	0.291876	-0.162894	-0.0812779	-0.0797558	-0.0817114	-0.114461	-0.0622888	0.133177	0.0449544	0.12224	-0.235503	-0.139042	-0.109017	0.218203	0.120863	0.189914	0.0940137	0.0725593	0.105844	-0.217724	-0.206907	-0.255599	0.0842741	0.0772636	0.145465	-0.299142	-0.295654	-0.220086	-0.23784	-0.243811	-0.152287	-0.0811535	-0.0631237	-0.0984215	0.00455171	0.00230221	0.0103477	-0.00829014
sp_O94804_STK10_HUMAN	35.1	-0.00727307	0.101641	0.305621	-0.024024	0.00023454	-0.0223537	-0.050741	-0.0620714	-0.262002	-0.0857325	-0.159466	-0.215808	-0.0713895	-0.387587	-0.0316523	-0.0943289	0.0715597	0.149436	0.107571	0.245386	-0.0667746	0.0529101	-0.0669245	0.0669973	0.100226	-0.213038	0.24783	0.135938	0.135398	-0.165657	-0.119907	-0.107294	0.216114	0.412293	0.420599	-0.317722	-0.178253	0.0547908	-0.572733	-0.188521	-0.185585	-0.234646	-0.429896	-0.0810107	-0.0219552	-0.242575	0.0134575	0.733632
sp_O94808_GFPT2_HUMAN	57	0.265297	0.193307	0.15345	-0.105956	-0.143239	-0.0341607	-0.0540151	-0.0695498	-0.424446	-0.535918	-0.43563	-0.103704	-0.164989	-0.243429	0.0201119	-0.15703	-0.158198	0.749399	0.717648	0.987993	0.0453505	0.1196	0.111378	0.251268	0.14742	0.221611	0.547294	0.563154	0.775427	-0.180888	-0.303959	-0.271521	1.29313	0.869858	1.0019	0.673786	0.447	0.536549	0.00274011	0	-0.226146	-0.358684	-0.373553	-0.337234	-0.101415	-0.216284	-0.229866	-0.204194
sp_O94822_LTN1_HUMAN	24	0.166206	0.211662	0.0938671	-0.159827	-0.153594	-0.0706032	-0.157855	-0.199443	-0.249405	-0.399612	0.259801	0.023099	-0.240331	-0.241997	0.145368	0.102264	-0.0385365	0.147373	0.102	-0.367028	0.220218	0.130756	-0.164937	-0.038676	0.139121	0.300151	0.169973	0.197222	-0.371778	0.172386	-0.242927	0.449122	0.20563	0.143124	0.168686	0.0389815	0.0801707	0.0435372	0.0155852	0.0197451	-0.0477692	0.0359581	0.0570147	0.472144	-0.0447576	-0.0132195	-0.00823403	-0.109982
sp_O94826_TOM70_HUMAN	74.7	-0.066716	-0.0257421	-0.096516	-0.0361334	0.00148804	-0.0441531	-0.0311505	-0.0127105	0.203666	0.310789	0.176734	0.0564006	0.0638004	0.0658856	-0.106437	-0.106883	-0.124254	0.217696	0.249722	0.220099	-0.0174217	-0.068474	-0.0224328	-0.0547777	0.0396643	-0.0313522	-0.0106326	0.120854	0.0694951	-0.023722	0.0306244	0.0757214	0.123387	0.0232561	0.0449071	-0.0417719	-0.0555561	-0.118986	-0.085176	-0.0187546	-0.0806341	-0.0334967	0.00463534	-0.0712601	0.00281921	0.0188762	-0.00437981	0.0740621
sp_O94842-3_TOX4_HUMAN	20.3	0.0541383	0.0328835	-0.0954678	0.0959475	0.068238	0.0510892	0.136764	0.117826	0.313018	0.237995	0.184383	0.0308348	0.0382025	-0.0907915	-0.0769463	0.247871	-0.0436994	-0.132579	-0.0239617	-0.0924028	0.115729	0.0127161	-0.0611858	0.150287	0.172433	0.0105605	0.129489	0.118904	0.197546	0.191933	0.0746635	0.0517862	0.658753	0.822745	0.633705	-0.138094	-0.0416796	0.0609825	-0.0711504	0.00842951	0.125502	0.00801925	0.0665452	-0.0646493	0.0712975	0.0286963	0.0728356	-0.021122
sp_O94855_SC24D_HUMAN	31.1	0.149654	0.149806	0.0691639	-0.0448141	-0.126667	-0.076018	-0.16166	-0.0678439	-0.0761724	-0.147754	-0.188904	-0.0718451	-0.0657964	-0.0121114	-0.0343225	0.0320827	-0.0739966	0.153862	0.244949	0.136426	0.22617	0.187111	0.0499387	0.317738	0.100674	0.208302	0.37971	0.374334	0.350748	0.0622068	0.00738362	-0.215873	0.45736	0.538838	0.3635	0.344196	0.303603	0.289159	0.305008	0.202226	0.187464	-0.156622	-0.245796	-0.0847634	-0.0785888	-0.117134	-0.185127	-0.157436
sp_O94874_UFL1_HUMAN	59.1	-0.00511462	0.0550357	0.0818046	-0.0531356	-0.0393693	-0.112946	0.0180571	-0.0708985	-0.0950582	-0.146988	0.781464	0.119482	0.0708864	0.0127409	0.00184468	0.0409662	0.0443028	0.00125702	-0.0817256	0.0113326	0.236894	0.0539977	0.0141729	-0.0101359	0.415182	-0.0282115	-0.118489	-0.140174	-0.178144	0.0870794	0.0934884	0.0324835	-0.219957	0.0729601	-0.160791	0.203094	0.229382	0.185229	0.170023	0.177025	0.107322	0.0270305	0.0233062	-0.116608	-0.0247935	-0.0241113	-0.0311213	-0.00183042
sp_O94880_PHF14_HUMAN	34.7	-0.0022875	0.232012	0.249109	-0.141385	-0.0964028	-0.102301	-0.0858647	-0.15504	0.123691	0.322245	0.388125	0.0688914	-0.0267126	-0.110662	-0.0330079	0.163388	0.0908171	0.122515	-8.30112e-05	-0.105784	0.0677193	0.113589	0.224092	0.0396089	0.00924844	0.0198262	0.140567	0.145741	-0.00718373	-0.160435	0.17009	0.202565	0.0775407	0.193289	0.212808	-0.169167	-0.209223	0.0386029	0.0559675	0.122031	0.47577	-0.0706346	-0.028347	-0.0312421	-0.0445379	-0.0247399	-0.023295	0.0274495
sp_O94901-9_SUN1_HUMAN	31.3	0.0382317	-0.240888	0.0160976	-0.135355	-0.156807	-0.129201	-0.0917599	-0.137726	-0.129367	-0.340641	-0.207061	-0.0814984	-0.0344374	0.139721	0.0395745	0.0463038	NA	0.173582	0.123649	NA	0.0209042	0.0699173	0.0858708	0.00932195	-0.0348727	0.0799673	-0.0764177	-0.0747146	NA	0.103341	-0.0497664	0.0788637	0.501415	0.365527	0.511709	-0.29408	-0.204323	0.191333	0.193716	-0.176796	0.000555657	0.0882317	0.0145334	0.101071	0.199122	0.0397426	0.121862	0.522666
sp_O94903_PROSC_HUMAN	50.9	0.0231905	-0.0488801	0.174344	0.048704	0.0210573	0.0800817	0.0815352	0.0546086	-0.0391025	-0.06014	0.0142313	-0.0489245	0.0342351	0.00529422	0.154028	0.10543	0.112655	-0.198783	-0.0261124	-0.0715174	-0.0299427	0.0773193	0.0396729	0.00214348	-0.174062	-0.177621	0.0523325	0.0459327	0.0361028	0.145071	0.0146857	0.125152	-0.139866	-0.159766	-0.204701	0.0546183	0.052312	0.102775	0.155864	0.115471	0.0991586	0.0164162	-0.00312302	0.0326809	-0.0241334	-0.00244755	-0.0244525	0.204637
sp_O94906_PRP6_HUMAN	69.8	0.0122512	-0.0691401	-0.0767253	-0.0504825	-0.0500103	-0.0162153	-0.0058517	-0.015628	-0.0810305	-0.2051	-0.249408	-0.0439558	-0.0552929	-0.0664665	-0.0816548	-0.0395071	-0.0948607	-0.0707015	-0.119742	-0.051246	0.0155653	0.0319334	0.0535661	-0.0271072	0.314346	0.0796015	-0.118901	-0.0534242	0.0207525	-0.154514	-0.216642	-0.304001	0.281344	0.32069	0.338429	-0.211806	-0.102567	-0.176192	-0.222814	-0.173763	-0.0897673	0.108614	0.0879143	0.190173	0.0874109	0.106385	0.0973969	0.277017
sp_O94907_DKK1_HUMAN	43.2	-0.124859	-0.118522	0.166087	0.104521	0.128627	0.110704	0.0930379	0.129323	-0.662367	-0.563976	-1.82648	-1.04644	-0.99511	-1.01632	NA	NA	NA	-0.657767	-0.587113	-0.725011	0.161689	0.698526	0.145993	-0.684908	-0.223931	-0.52692	-0.400353	-0.399848	-0.413172	0.221878	0.131715	0.904985	-0.770476	-0.259731	-0.462012	-0.624863	-0.604242	-0.818871	-0.979447	-0.692387	-0.858117	0.233809	0.310696	0.775387	0.0549344	0.203932	0.1209	0.622723
sp_O94913_PCF11_HUMAN	8.2	-1.59067	-0.279083	NA	0.0105488	0.0447746	0.0528596	0.0614687	0.0504606	-1.03365	-0.0198093	NA	-0.245404	-0.104347	-0.192059	0.112041	-0.176327	-0.300791	0.0902372	-0.188204	-0.00762425	-0.0719014	0.439804	-0.0271618	0.0965666	0.114246	0.12241	0.0745815	-0.0194838	0.0505019	-1.35355	-0.246592	NA	-0.248783	0.119281	0.221267	-0.0560354	-0.0488111	0.272559	-0.284165	-0.142341	-0.22174	-0.106694	-0.174433	NA	0.180079	0.0491575	-0.109159	1.26819
sp_O94919_ENDD1_HUMAN	36.4	0.0801096	-0.062543	-0.781538	-0.139689	-0.0483288	-0.0515657	0.0169531	-0.0159804	0.128379	-0.09386	-0.523116	-0.0227727	0.0715161	-0.00987546	0.120227	0.0655642	0.179131	-0.036979	-0.0482789	-0.0339985	0.0416257	0.15562	0.220019	0.196167	-0.105049	-0.154993	0.0375594	0.0146113	-0.0136867	0.188257	0.0657434	0.728549	-0.189764	0.216298	-0.113683	-0.247025	0.0794991	0.182661	-0.212482	0.196231	-0.0676929	-0.0135757	-0.0269998	0.374253	0.0559766	0.0775264	0.0989385	0.240941
sp_O94925_GLSK_HUMAN	59.5	0.123969	NA	0.29692	-0.0478507	0.24163	0.210458	0.0801748	0.105541	0.135972	NA	0.0465471	0.357514	0.28378	0.53777	-0.0807937	NA	0.021407	0.535608	0.704952	0.550692	0.288195	0.641893	0.230819	-0.0532901	-0.0410382	-0.0897437	0.870309	0.759122	1.0109	0.260472	NA	0.199414	1.61702	1.17652	1.52327	-0.0189427	0.296287	0.15656	-0.0301218	0.474442	0.292193	-0.107692	NA	-0.176103	-0.0284673	-0.0114352	-0.00541341	1.62358
sp_O94925-3_GLSK_HUMAN	61.7	0.182305	0.163687	0.249904	0.102685	0.117861	0.0958238	0.0922341	0.115834	-0.0096878	-0.0203817	0.0596752	0.0343895	0.0514497	0.233794	0.0254597	-0.0320686	-0.00956678	0.396455	0.297963	0.289317	0.0356687	0.182599	0.11835	0.0687919	-0.0771569	0.0979375	0.24551	0.323756	0.263622	0.127785	0.0604475	0.120618	0.740183	0.410091	0.696748	0.1184	0.0169906	0.0230517	0.174666	0.238909	0.16696	-0.0897857	-0.176458	-0.0791568	-0.095638	-0.0713716	-0.0834512	-0.0507143
sp_O94966-6_UBP19_HUMAN	17.1	-0.0623324	0.0364553	-0.0775417	-0.0514958	-0.245438	-0.0401724	NA	-0.0661656	-0.187973	-0.206748	-0.487755	-0.0767847	-0.269509	0.125035	-0.124339	0.0140538	-0.00109905	NA	0.097592	-0.0185758	0.0112885	-0.0219639	0.157559	0.116796	-0.0868993	0.197968	NA	-0.535217	-0.0108377	-0.0960854	-0.150319	-0.311941	0.160751	0.30214	0.357662	-0.145854	0.0690578	0.521066	0.256544	-0.0468628	0.381293	0.250816	0.0735294	0.0861623	-0.0116871	0.0723589	0.112123	-0.168801
sp_O94973_AP2A2_HUMAN	53.6	-0.015738	0.105593	0.00704147	0.137129	0.106736	0.0696254	0.150148	0.159106	-0.208353	-0.248819	-0.26074	-0.0445118	-0.0283262	-0.0520065	0.0773754	0.0124117	0.0729825	-0.209007	-0.135296	-0.103079	0.265084	0.139324	0.0508194	-0.179638	-0.184147	-0.0665564	-0.124386	-0.143237	-0.0707951	0.115458	0.180585	0.14286	0.000131396	-0.114913	-0.0835229	0.0483035	0.0782142	-0.0348064	0.223867	0.180702	0.173135	0.137597	0.212064	0.127392	-0.0187377	0.000920163	0.0293042	-0.0194338
sp_O94979_SC31A_HUMAN	46.5	0.0387431	0.0434035	0.0137193	0.0968711	0.134733	0.112206	0.138453	0.129249	-0.26736	-0.19894	-0.309154	-0.106894	-0.0895294	-0.142436	-0.160354	-0.133938	-0.172708	-0.137643	-0.126282	-0.138152	0.0823353	0.0625414	-0.051444	-0.132311	-0.322097	-0.307437	-0.0532943	-0.0814359	-0.0141797	0.121025	0.163312	0.108963	-0.154856	-0.233297	-0.220082	-0.109509	-0.0896799	-0.131653	0.0208878	0.0161714	-0.0375687	0.0784824	0.0833335	0.100223	-0.011472	0.0123328	-0.0215812	0.0896754
sp_O94992_HEXI1_HUMAN	59.6	-0.08678	-0.0973925	-0.106917	-0.20889	-0.186335	-0.17065	-0.264064	-0.161484	-0.283546	-0.189596	-0.169473	-0.0788551	-0.358637	-0.451531	-0.0507325	-0.178624	-0.187494	-0.422103	-0.352873	-0.244937	-0.144906	-0.023142	-0.0531011	0.187412	-0.019651	-0.0485836	0.0418251	-0.0347697	0.0807249	0.044465	0.114172	0.155374	-0.0720228	-0.297875	-0.440531	-0.597955	-0.556619	-0.517125	-0.441207	-0.337914	-0.280142	0.24197	0.216712	0.271872	0.18607	0.112748	0.0505737	0.437957
sp_O95059_RPP14_HUMAN	74.2	0.221514	0.120524	-0.0930457	0.0699526	0.154397	-0.0234294	NA	-0.110071	0.0394872	0.0444048	0.0486797	-0.210276	-0.235873	-0.257537	-0.0770807	-0.0402042	-0.124752	NA	NA	NA	-0.130223	0.327456	0.0669401	-0.143798	0.218968	0.179527	NA	NA	NA	-0.0670177	-0.0330766	0.0114959	0.0350153	0.235528	0.383889	0.0924124	-0.046507	-0.0375514	0.238748	0.0675437	-0.13696	-0.0109266	0.018276	0.194552	0.0966197	0.0391593	0.127297	0.13876
sp_O95071_UBR5_HUMAN	28.9	-0.103315	0.0426953	0.0981119	-0.0564997	-0.0258223	-0.0383378	-0.0482088	-0.0387459	-0.546698	-0.416599	-0.641396	-0.0911505	0.0060758	0.230896	-0.00553218	-0.0544446	-0.133123	-0.150161	-0.268621	-0.118769	-0.00775718	-0.0555341	0.137646	0.165031	0.0393433	0.172148	-0.0770661	-0.0980479	-0.0596034	-0.0496979	0	0.188468	0.166122	0.140398	0.382255	-0.240648	-0.155072	-0.136138	-0.158649	-0.197603	0.0145508	0.0745044	0.0719578	0.0200184	0.077234	0.0458464	0.0187751	0.135321
sp_O95084_PRS23_HUMAN	39.7	0.0708963	-0.0173967	-0.214716	-0.0315635	-0.01245	0.00932644	0.046431	-0.0219816	-0.526543	-0.668648	-0.411253	-0.211256	-0.102121	-0.22781	NA	NA	NA	-0.624981	-0.640216	-0.496076	0.267429	0.3425	0.232233	-0.173636	-0.262472	-0.389788	-0.283723	-0.314719	-0.199531	-0.234415	-0.311867	-0.152139	-0.289133	-0.545471	-0.396355	-0.245017	-0.259242	-0.260511	0.140192	0.38917	0.302529	0.0795402	0.0904314	0.0345466	0.0346305	-0.0336513	0.392907	0.00751795
sp_O95104_SFR15_HUMAN	22	-0.245463	0.117706	-0.123264	0.0144872	0.0158897	0.0116135	0.00677698	0.0918815	0.135644	0.296534	-0.496256	-0.0714225	0.0152965	-0.0733898	0.00115814	-0.00748303	0.0168803	0.0950415	0.141807	0.191426	-0.0667245	0.123144	-0.0912315	-0.124107	-0.00987923	0.0449492	0.169578	0.0522671	0.0568318	-0.179664	-0.0733829	-0.133012	0.0452418	0.0993264	0.214123	-0.241298	-0.0991397	-0.147978	-0.319739	-0.07467	-0.170104	0.00941765	0.0761116	0.0111765	0.0587036	0.00854804	0.0309568	0.165698
sp_O95139_NDUB6_HUMAN	56.2	-0.14594	-0.0728881	-0.158789	-0.0853959	0.0010716	0.00775971	0.048798	-0.0711013	-0.0739099	-0.121559	0.0288686	0.164849	0.28372	-0.172338	0.170855	0.22115	0.165437	0.139515	0.0297192	0.0159365	0.478882	0.124185	0.183536	-0.259526	0.191042	-0.135385	-0.321032	0.145252	0.0968047	-0.05328	0.0977349	0.150892	-0.473392	0.180215	-0.1981	-0.0630239	0.101213	0.0544186	0.12176	0.0717254	0.297939	0.127977	0.074718	0.143443	0.018931	0.0280233	0.0431278	0.150709
sp_O95140_MFN2_HUMAN	33.6	-0.16541	0.0389111	-0.0400471	-0.0518054	-0.0123317	0.0371403	-0.117013	-0.0836022	-0.0461349	0.0188966	-0.158165	-0.0276202	0.139713	-0.0837928	0.106027	-0.0081996	-0.00751152	0.303561	0.120499	-0.0432717	0.19274	0.317857	0.0566311	0.0163931	0.32146	-0.0849995	0.23421	0.00858416	-0.423133	0.144926	0.219432	-0.0736899	0.341102	0.648759	0.660329	-0.171479	0.0793441	-0.0330091	-0.0575848	0.0165355	0.146093	0.185573	0.183561	0.0619773	0.117514	0.0495612	0.0373373	0.183753
sp_O95149_SPN1_HUMAN	22.2	0.0688024	0.0339296	NA	-0.102715	-0.118248	-0.053106	-0.148172	-0.156053	-0.130526	-0.0495853	NA	0.107442	-0.00342644	-0.232886	-0.0451556	-0.0440318	0.0113877	-0.559202	-0.581107	-0.631181	-0.144496	0.048633	-0.0227271	-0.314027	0.142606	-0.144591	-0.168558	-0.220825	-0.188234	-0.171264	-0.0241701	NA	-0.183764	-0.117537	0.315749	NA	NA	-0.415776	NA	NA	-0.0043482	-0.0635151	-0.110411	NA	-0.0299126	-0.0794169	-0.0127309	NA
sp_O95155-2_UBE4B_HUMAN	27.7	0.0985963	0.130806	-0.00170343	-0.220319	-0.116357	-0.0943931	-0.231619	-0.0690983	-0.00674238	-0.343475	-0.511444	0.0682006	0.251726	-0.123612	0.0786003	0.0604816	-0.0324874	NA	NA	NA	-0.13502	0.0401425	-0.0318052	0.0474872	0.444666	0.166706	NA	NA	NA	0.0136877	-0.0175798	0.420031	0.186266	0.699425	0.390386	0.235151	0.0134632	0.0286297	0.0805957	0.372428	0.209408	-0.0738338	-0.205962	-0.0884104	-0.029638	0.0208445	0.0707273	0.175097
sp_O95159_ZFPL1_HUMAN	36.1	0.171782	-0.0701598	0.0623035	0.0843149	-0.00910447	-0.075964	-0.0146135	0.0560543	-0.176933	0.176995	0.120191	-0.0284024	0.0310788	0.0258528	0.212359	0.171197	-0.0280517	0.000464199	-0.128475	NA	-0.239152	-0.109038	0.0243413	0.0904767	-0.0340088	-0.00549917	-0.0956625	0.040897	NA	0.479291	0.144106	0.254721	-0.191508	-0.29241	-0.258993	0.154568	0.205549	0.227818	0.00695198	0.112656	-0.0353945	0.623389	0.29366	0.344307	0.0964665	0.321936	0.18906	0.0169895
sp_O95163_ELP1_HUMAN	52.5	0.029188	0.0175775	0.0662964	-0.00533226	-0.0196537	-0.0123617	0.0103498	0.0220807	-0.231107	-0.175443	-0.230835	0.0298689	-0.0338353	0.083248	-0.0144872	0.020732	0.0218498	-0.117443	-0.0160456	-0.0760168	-0.0342329	-0.0135275	-0.0209226	0.0671933	0.0634755	0.10225	0.078328	-0.0361411	-0.0916126	0.098548	-0.039156	-0.000746124	0.295069	0.205977	0.28661	0.0100619	0.0428941	-0.0036215	-0.00252805	-0.0750354	-0.136777	0.0262521	0.0143164	-0.077746	-0.00183385	0.00299089	-0.00260908	0.00409012
sp_O95168_NDUB4_HUMAN	59.7	0.235043	0.00284318	-0.0644488	0.130284	0.0461467	0.0247106	0.0356559	0.0261975	0.121736	0.072852	0.132468	-0.815918	0.0875085	0.181799	-0.0729597	-0.0589148	-0.0399367	0.642909	0.699802	0.332015	0.0777357	0.179898	0.30179	0.0053568	-0.173782	-0.15629	-0.0327243	0.542425	0.0579417	0.301296	0.235206	0.253729	-0.0892601	-0.087552	0.0317835	-0.0589827	-0.00457379	-0.0606016	0.146733	0.26177	0.240968	0.122323	0.142404	0.0429295	0.292165	8.31478e-05	0.188377	0.0215896
sp_O95169-3_NDUB8_HUMAN	59.4	0.108823	0.0298012	0.0389243	0.129201	0.466886	0.10201	0.131356	0.281051	0.0282826	-0.000990087	0.277557	-0.0201833	-0.00234781	-0.114233	-0.0833826	-0.0778502	-0.00423293	-0.119501	-0.117709	-0.077855	-0.132691	0.1578	0.0807581	-0.134424	-0.0418821	0.0458935	-0.161931	-0.129866	-0.182242	0.247458	0.130042	0.0597131	0.0512191	-0.0767385	-0.210145	0.138158	-0.225264	0.0592756	0.124046	0.0222201	0.0987786	0.0954381	0.134361	0.266293	0.0150121	0.0413499	0.0553164	-0.0297382
sp_O95182_NDUA7_HUMAN	78.8	-0.295034	-0.0761406	-0.0374312	0.120367	0.167328	-0.0867226	0.0786405	0.160472	-0.469561	-0.0657036	0.0715244	0.0461247	0.120269	-0.0514796	-0.0330012	-0.0568708	-0.00108198	-0.20054	-0.334894	-0.221764	0.134514	0.0973678	0.0931637	-0.0677318	0.0226497	-0.239047	-0.355169	-0.334043	-0.33632	-0.323875	0.195887	0.222073	-0.228075	-0.213065	-0.544478	-0.10765	-0.05305	-0.0210598	0.255441	0.270704	0.250477	0.0180691	0.188294	0.254146	0.0472313	0.0425447	0.026795	0.336415
sp_O95197-3_RTN3_HUMAN	17.4	0.572367	0.0155897	0.152015	-0.195613	-0.112008	-0.111339	-0.117955	-0.128882	0.105036	0.151819	0.0285433	0.0600592	0.078184	0.197308	0.042884	0.0965485	0.136274	0.244308	-0.0487609	0.243026	0.160219	0.0908172	0.0632639	0.000296556	-0.156764	-0.0782994	0.106627	-0.261497	0.195398	0.0790562	-0.0209124	0.0748977	0.560444	-0.031771	-0.0583444	0.081034	0.14477	0.0260919	0.0855163	-0.074959	-0.283591	0.00909856	-0.0371723	-0.116494	-0.0599385	-0.0349443	0.0280782	-0.149721
sp_O95202_LETM1_HUMAN	56.6	-0.0135716	0.0162399	-0.0141231	0.00649686	0.00407464	0.00349541	-0.0671698	-0.00370617	0.182368	0.101613	0.0680446	-0.212467	-0.00992914	-0.00130307	-0.161693	-0.155226	-0.155684	-0.010548	-0.0528307	-0.00232272	-0.0848026	-0.0273536	0.151151	-0.151916	-0.127876	-0.132316	-0.113664	-0.0112488	-0.054514	0.204954	0.169899	0.148683	0.201967	-0.129339	-0.0944793	-0.0765732	-0.100744	-0.0521448	-0.0224113	0.0276536	-0.0180103	0.144533	0.156004	0.121817	0.205528	0.168038	0.205227	0.0294037
sp_O95218-2_ZRAB2_HUMAN	35.3	-0.097226	-0.00850976	0.236848	0.0828927	0.0905159	0.0193356	0.0836237	0.0655946	0.0885832	0.0199571	0.346677	-0.141195	-0.0742619	-0.195828	-0.0581516	-0.145987	-0.124814	0.323969	0.211916	0.276074	-0.0103765	0.222515	0.11565	-0.012169	0.0397614	-0.0985482	0.0726687	0.0135398	-0.080783	-0.0338797	-0.00963572	0.192456	-0.212534	-0.201635	-0.0793524	-0.152274	-0.255771	-0.17904	0.057491	0.00896075	0.0915194	0.00510994	0.00387742	0.00593434	-0.0264216	0.00500895	-0.011711	0.00743394
sp_O95219_SNX4_HUMAN	31.8	-0.396031	0.300268	-0.170762	-0.0877653	NA	-0.0578854	-0.103629	-0.10146	-0.167032	0.105089	0.0410982	-0.0356381	0.0429272	0.122365	-0.110156	-0.144925	-0.0980972	NA	-0.0558966	0.0021862	-0.23409	0.0643598	0.00298673	0.147704	0.0024511	-0.105575	NA	-0.0630086	0.0744975	-0.315793	0.0172089	0.275804	0.455798	0.155524	0.353328	0.0929474	-0.00399829	-0.265641	0.191708	0.123345	0.0437119	-0.0840904	0.0687697	-0.0492343	0.00484178	-0.00217543	-0.0906761	-0.0783035
sp_O95232_LC7L3_HUMAN	48.6	0.0108998	-0.0947299	-0.0361517	0.12814	0.231292	0.199249	0.213819	0.202902	0.166462	0.150036	0.102908	-0.00974583	-0.0073241	-0.202382	-0.136655	-0.125413	-0.099172	0.0952531	0.187543	0.240768	-0.191221	-0.121663	-0.136451	-0.0143698	0.295154	0.0537825	0.0570061	-0.0299397	-0.107742	-0.148178	-0.220142	-0.20421	-0.293564	0.0873609	0.00595049	-0.261126	-0.215728	-0.276681	-0.25384	-0.0886208	-0.137738	-0.0227142	-0.0618674	0.0708468	0.0247525	0.0199664	0.0109006	-0.0563458
sp_O95235-2_KI20A_HUMAN	16.2	0.121613	0.0132613	-1.09507	-0.679025	-0.253561	-0.69208	-0.804584	-0.663445	0.493213	0.496752	0.546256	-0.101269	-0.213261	-0.314349	NA	-0.247568	-0.368196	-0.0629161	NA	NA	-0.236098	0.404064	-0.11357	1.01482	0.889768	0.820481	0.365058	NA	NA	-1.17691	-0.937372	-2.83852	0.135587	0.30503	0.279167	-0.785986	-0.534946	-0.891498	-1.1832	-1.12743	-0.825897	-0.588949	-0.505485	-0.0798351	-0.0949693	-0.0467107	-0.18766	-0.615471
sp_O95239_KIF4A_HUMAN	46	-0.23712	-0.221265	-0.155572	-0.451256	-0.489183	-0.419918	-0.451783	-0.482651	-0.150732	-0.402392	-0.557483	-0.132019	-0.0647742	-0.236815	NA	0.03027	-0.304676	0.0322386	-0.036689	0.187331	-0.264034	-0.514834	-0.130582	0.571494	0.38341	0.566526	0.0509131	0.357742	0.116975	-0.791231	-1.09657	-1.07012	0.22961	0.206973	0.231946	-0.240166	-0.369297	-0.35115	-0.623132	-0.776129	-0.446475	-0.641018	-0.827806	-0.735456	-0.241971	-0.395939	-0.372295	-0.867138
sp_O95249_GOSR1_HUMAN	62.4	-0.033322	0.102231	-0.0166162	0.050839	0.122512	-0.1162	0.0615287	0.102875	0.131063	0.104795	0.0991521	0.258657	0.0662022	0.054775	-0.0466964	0.0114838	NA	0.0943913	0.0734167	0.136528	0.0380147	0.0955024	0.176762	0.0233051	0.17573	-0.0564882	0.10882	0.197691	0.18812	0.119923	0.0275996	0.231672	0.142542	0.146168	0.172087	0.234587	0.139326	0.13627	0.067854	0.176641	0.124347	0.0980235	0.0354424	0.147687	0.158733	0.0691985	0.101834	0.156991
sp_O95251-4_KAT7_HUMAN	35.6	-0.841608	-0.055572	-0.141128	-0.122477	-0.0746746	-0.0384415	-0.116417	-0.115889	-0.53049	-0.498311	-0.0143508	-0.00251174	0.0644582	-0.0361018	-0.1073	0.00553712	0.0089685	NA	-0.0161035	-0.0780022	-0.170624	-0.051107	-0.0791937	0.330879	0.694881	0.253282	NA	0.112112	0.268815	-1.329	-0.679727	-0.0804866	0.318223	0.99992	0.657152	-0.668564	-0.0904348	-0.111672	-0.686519	-0.227975	-0.156889	-0.130673	-0.085411	0.119644	0.0508637	0.0251269	-0.0358632	0.902063
sp_O95273_CCDB1_HUMAN	13.6	0.298866	0.0703478	-0.012221	0.263518	0.22118	0.19608	0.196022	0.218209	0.495685	0.399069	0.583585	-0.282012	-0.129976	0.028186	NA	-0.00922294	0.150859	NA	-0.173826	-0.21884	0.172819	-0.311445	-0.245657	-0.26536	0.169555	-0.0822063	NA	0.0903577	0.014487	-0.265156	-0.00619026	0.109395	-0.114466	-0.0431538	-0.0599581	-0.1548	-0.411115	-0.00463203	-0.582038	-0.234749	-0.166484	-0.0497698	0.0454187	0.19122	0.260863	0.227038	0.13511	0.237552
sp_O95292_VAPB_HUMAN	66.7	-0.0600324	-0.0421906	0.0563361	0.072852	0.114929	0.0749422	0.0672034	0.0770077	0.0888505	0.210587	0.105147	0.0305998	0.034349	-0.210219	0.026364	0.0419832	-0.0133558	0.148025	0.170222	0.1762	0.0836679	0.0995685	0.0341588	0.0790252	0.00337065	-0.14168	0.0200383	0.000734259	-0.0768392	0.067261	0.148609	0.179913	-0.209091	-0.203669	-0.368714	-0.0135429	0.0493259	0.0517359	-0.0214903	-0.0237233	0.0642812	-0.183032	-0.129884	-0.134408	-0.1428	-0.138435	-0.159594	-0.177919
sp_O95297-2_MPZL1_HUMAN	32.8	0.0773085	0.0437692	0.0313684	-0.0844967	-0.0777752	-0.14872	-0.0602392	0.00877633	0.345236	0.213349	-0.551693	0.216308	0.534523	0.514968	0.261094	0.076745	0.330681	0.379428	0.303871	0.405489	0.264018	0.197118	0.185129	0.0439756	-0.184091	0.143874	0.381394	0.169725	0.138351	-0.126179	-0.0307719	-0.569131	0.45908	0.065291	0.269205	1.02603	1.26846	1.21507	0.713482	0.643585	0.49876	-0.042941	0.0155948	-0.00956487	0.0229085	-0.00558897	-0.00564302	-0.0908285
sp_O95298_NDUC2_HUMAN	59.7	-0.0576438	0.0199255	-0.0468479	0.111613	0.0265217	0.133042	0.0647835	0.0764314	0.0108003	-0.0531944	0.670262	-0.714006	0.152203	0.083525	-0.083665	-0.0496162	-0.0494495	0.342757	0.408134	NA	0.187331	0.0714095	0.279442	-0.144473	-0.158366	-0.158568	-0.0151372	0.427788	NA	0.110209	-0.0484273	-0.00532209	0.604719	0.358475	0.309167	0.0611884	-0.0445376	-0.0277836	0.357793	0.243038	0.240445	0.0754778	0.0705075	0.12135	0.194171	0.0985769	0.229239	0.0577129
sp_O95302_FKBP9_HUMAN	47.7	-0.00391234	0.00387502	-0.0420007	0.0617412	0.00699573	0.0222068	-0.0166807	0.0218747	-0.059994	-0.0105812	0.040824	0.186944	0.190353	0.229019	0.0970999	0.00155847	0.11428	-0.174089	-0.148716	-0.100264	0.318563	0.274907	0.337342	-0.156907	-0.208941	-0.19496	-0.304447	-0.0904996	-0.107263	0.356816	0.410916	0.344641	-0.0547199	-0.169443	-0.189469	0.0516108	0.024467	0.115668	0.383638	0.283147	0.347459	-0.118974	-0.148637	-0.0994053	-0.0560323	-0.0388748	-0.104157	-0.109652
sp_O95336_6PGL_HUMAN	65.9	0.0131875	-0.0332501	-0.0257278	0.0520128	0.0341414	0.0571206	0.0394647	0.0146634	0.101418	-0.00670074	0.0429006	-0.197199	0.0158772	0.0299939	0.0434457	0.074062	0.039319	0.0561356	0.275209	-0.136936	0.0131018	-0.0273375	-0.0521672	-0.00338821	-0.217744	-0.0423801	-0.327805	0.181426	-0.0924483	0.29748	0.20005	0.277488	-0.422869	-0.509061	-0.485006	0.0112587	0.00954979	-0.0242706	0.138501	0.133407	0.127406	0.0944027	0.0439972	0.14903	0.0483279	0.0645659	0.0774225	-0.000755873
sp_O95340_PAPS2_HUMAN	67.1	-0.145563	-0.0531101	-0.141384	0.165039	0.165724	0.155767	0.150496	0.160523	-0.275282	-0.259263	-0.378181	0.260744	0.145354	0.176627	-0.0380417	0.107555	-0.102653	0.108455	0.119219	0.0723442	0.212965	0.177736	0.137348	0.00127362	-0.0649382	-0.0479399	0.167721	0.148229	0.151883	-0.241524	-0.0658859	-0.14763	0.204815	-0.0145083	0.137526	0.152657	0.0747823	0.157949	0.324876	0.30771	0.35228	0.232016	0.260311	0.197592	0.205239	0.170354	0.111942	0.560124
sp_O95347_SMC2_HUMAN	63.9	-0.196861	-0.176727	-0.234449	-0.252675	-0.257625	-0.263875	-0.281765	-0.296766	-0.0356843	-0.0295135	-0.0892651	-0.239293	-0.201142	-0.215532	0.00231957	-0.0117275	-0.00466777	0.151316	0.170528	0.189979	-0.292556	-0.231915	-0.20008	0.39481	0.360863	0.360203	0.168166	0.172122	0.188867	-0.817973	-0.84502	-0.850397	0.130874	0.0780902	0.164407	-0.242816	-0.210247	-0.168396	-0.403797	-0.333343	-0.452002	-0.680766	-0.692666	-0.763145	-0.323953	-0.310038	-0.256761	-0.657932
sp_O95352_ATG7_HUMAN	44.5	0.167082	0.0658705	0.156036	0.0440704	-0.00431497	-0.0698885	-0.0204269	0.047853	0.133497	-0.162074	0.210963	-0.119277	-0.0703622	0.0345885	-0.0409003	-0.0339837	-0.00985041	-0.0575967	-0.0425573	NA	-0.0593614	-0.110579	0.0557491	0.118909	-0.149492	0.0270973	-0.187214	1.10379	NA	-0.0670719	0.220716	-0.168443	-0.025695	-0.218746	0.0557356	-0.0367551	0.120439	-0.0485594	0.00957111	0.049914	0.0988847	-0.259364	-0.208662	0.375642	-0.178641	-0.319032	-0.395694	-0.582408
sp_O95361_TRI16_HUMAN	68.1	0.113045	0.171203	0.140531	-0.092795	-0.077628	-0.0596146	-0.0904914	-0.119862	-0.332938	-0.255116	-0.367625	0.270604	0.282007	0.441272	-0.0634135	-0.158506	0.0604943	0.273947	0.23579	0.299478	0.167117	0.19881	0.0798851	0.0334989	0.114602	0.20376	0.274557	0.130883	0.214199	-0.432374	-0.35423	-0.437593	0.0867474	0.128282	0.329779	0.320276	0.47951	0.3543	0.0785825	0.216285	0.0893082	-0.22939	-0.166861	-0.132176	-0.134348	-0.173261	-0.0887403	-0.0843638
sp_O95372_LYPA2_HUMAN	63.2	-0.100116	-0.106781	0.00277868	0.300274	0.317834	0.238535	0.32161	0.248433	-0.0823671	-0.0858995	-0.055792	-0.441412	0.062232	0.0999387	-0.0289641	-0.0592152	-0.0421262	NA	0.401494	NA	0.123064	-0.0330349	-0.0641691	0.0900781	-0.0475166	-0.0207858	NA	0.425795	NA	0.509241	0.513595	0.641664	-0.223577	-0.157505	-0.182461	-0.128275	-0.171496	-0.202796	0.208457	0.452151	0.0831251	0.192703	0.189504	0.362776	0.254316	0.187707	0.318566	0.477353
sp_O95373_IPO7_HUMAN	50.4	0.0595777	0.0651836	0.0847463	0.114072	0.111175	0.0395363	0.0766882	0.103173	0.0387922	-0.0111994	0.0461868	-0.175289	-0.318672	-0.17959	-0.0270468	-0.041792	-0.00203394	0.119345	0.173898	0.193032	0.140198	-0.373104	-0.26349	0.0220929	0.173046	0.421722	0.0602105	0.0225836	0.0477837	-0.218458	-0.232648	-0.2839	0.0817318	-0.076703	0.0478879	-0.0432322	0.0538509	0.0708026	-0.309798	-0.251965	-0.295081	-0.129877	-0.102521	-0.162719	-0.101225	-0.0538835	-0.0599447	-0.0992434
sp_O95376_ARI2_HUMAN	49.5	0.339469	-0.026297	-0.307149	-0.0386048	-0.0912596	0.0568482	0.239875	0.0476374	-0.174882	-0.188448	-0.0847037	0.0561254	0.0469407	0.00463415	0.111485	0.180962	0.0962914	NA	NA	0.268903	-0.182307	0.00760951	0.0454071	-0.154993	-0.119417	0.0732817	NA	NA	0.277688	-0.10492	0.010714	-0.0903714	-0.153208	-0.346693	-0.107322	0.288275	-0.167707	0.289157	0.00169664	-0.165161	-0.0499658	0.343588	-0.0702538	0.212715	0.00847947	-0.0297363	-0.0484679	-0.364731
sp_O95391_SLU7_HUMAN	34.8	0.0933431	-0.0408638	-0.180127	-0.126893	-0.141663	-0.227154	-0.0931579	-0.11006	0.5946	0.540587	0.462172	-0.17583	-0.0737017	-0.118499	-0.124008	-0.169106	-0.0789138	0.231884	0.49502	0.392089	-0.340725	-0.180529	-0.188215	0.112418	0.274413	0.136958	0.495956	0.62277	0.690341	-0.148407	-0.0049001	0.0484209	0.601048	1.22959	1.0511	-0.433722	-0.0276002	-0.221325	-0.221689	-0.0880575	-0.0217716	-0.028459	-0.0766487	-0.0863741	0.0429267	0.167727	0.159312	0.0819642
sp_O95394_AGM1_HUMAN	57.4	-0.0262447	0.0359402	-0.0287805	-0.12342	-0.0937471	-0.0547064	-0.147141	-0.144708	-0.321477	-0.274413	-0.35403	-0.0270862	-0.0417606	-0.058905	-0.0023962	0.0567127	-0.00244355	-0.0368506	0.0205508	0.0294911	0.171224	0.0286185	0.0228919	0.0873851	0.0670152	0.0471469	0.286972	0.227392	0.357081	0.0485394	0.0510107	-0.0226045	0.0700008	-0.0581147	0.0264305	0.250727	0.241399	0.135163	0.229287	0.21379	0.168325	-0.017946	-0.0388134	-0.0666597	-0.0327037	-0.0914435	-0.0212497	-0.0647126
sp_O95395_GCNT3_HUMAN	40.4	-0.00764348	NA	NA	-0.157707	-0.0913884	-0.117618	-0.210946	-0.257113	0.133751	NA	NA	0.461027	0.42134	0.272072	NA	-0.111286	NA	0.166666	0.257914	0.126834	0.144644	0.0153809	0.0799469	-0.144018	0.233452	-0.146123	0.12959	0.0437221	0.288451	-0.196646	NA	NA	0.686953	0.886317	0.601722	1.16945	1.02023	1.04401	0.313739	0.180981	0.28485	0.359184	NA	NA	0.462879	0.189005	0.209455	0.588868
sp_O95396_MOCS3_HUMAN	28.3	0.209988	0.0644904	0.0635677	0.00282646	0.0703077	0.125381	0.0705899	0.093135	0.263911	0.0272372	0.22344	NA	0.0606914	-0.0378798	0.103561	-0.0264673	-0.137851	-0.108186	NA	NA	-0.15818	-0.0570255	0.0406089	NA	-0.165659	-0.0470707	0.122427	NA	NA	0.239729	0.115021	-0.479518	NA	0.0748269	0.0296128	-0.338216	NA	0.678609	-0.0379892	NA	0.362727	0.0434035	0.0142029	-0.0408347	0.214009	0.325887	0.206254	0.443665
sp_O95399_UTS2_HUMAN	6.5	0.310197	0.154214	0.162055	-0.17145	-0.0980108	-0.274544	-0.225009	-0.126691	0.263152	0.173899	0.316638	0.425735	0.14422	-0.0529758	0.216256	0.12671	0.0571887	0.795882	1.11282	0.991164	1.1755	-0.363848	-0.0510708	-0.720567	0.0197575	0.228839	0.812637	1.14753	1.03457	0.0884796	-0.109927	0.114409	1.24739	1.03841	0.836927	0.108795	0.251822	0.147508	0.100188	0.0686154	0.0605012	-0.0949645	-0.220499	-0.172124	-0.118277	-0.150893	-0.0763951	-0.165685
sp_O95400_CD2B2_HUMAN	63.9	-0.0488348	-0.0351003	0.0969567	0.0109582	-0.0207975	0.00652773	0.0512537	-0.037136	0.00713336	0.0322827	0.196464	-0.19074	0.00678631	-0.0966246	0.040149	-0.163139	-0.0783278	-0.116894	-0.225473	-0.166653	-0.16486	-0.0701759	-0.0512489	0.000953606	0.0633677	0.0836546	-0.0137572	-0.0769225	0.00368998	-0.100198	-0.120088	0.0534102	0.185038	0.0685989	0.265806	-0.25371	-0.300264	-0.345034	-0.102663	-0.233044	-0.309415	0.202824	0.149209	0.249774	0.215866	0.183192	0.13391	0.296049
sp_O95425-2_SVIL_HUMAN	24.6	-0.158197	0.136178	-0.291648	-0.00461228	0.0210441	0.0154832	0.020608	0.0827649	-0.702547	-0.464242	-0.889974	0.132987	0.0863479	-0.189587	NA	NA	NA	0.168928	0.152726	0.154022	0.0875583	0.0361666	-0.0056069	-0.156056	0.0726747	-0.179244	-0.0356108	0.0457774	-0.0390484	-0.197328	0.273836	0.150683	0.13046	0.427148	0.45716	0.211245	0.0359003	0.274825	0.333786	0.05492	0.354604	-0.013746	-0.318353	-0.575336	-0.170228	-0.0677811	-0.148636	-0.12665
sp_O95429-2_BAG4_HUMAN	18.3	0.194264	0.0451835	0.0339606	-0.133499	-0.185171	-0.192097	-0.202694	-0.0370742	0.163618	0.339878	-0.172629	0.0464196	0.165853	-0.0413129	0.229841	0.0851851	0.349212	-0.0144605	-0.114408	-0.244598	-0.0988845	-0.227448	-0.214064	0.132167	0.707254	0.355279	-0.0611696	0.0197253	-0.171132	-0.0732532	-0.206334	-0.0109695	0.0525208	0.174874	-0.0679039	-0.022063	-0.312354	-0.22533	0.0812077	-0.239191	0.154798	0.0822618	0.15068	-0.040948	0.0140506	0.0407478	0.0444452	-0.152813
sp_O95433_AHSA1_HUMAN	82	-0.0141002	-0.00793038	-0.00163892	-0.14497	-0.163796	-0.142035	-0.148768	-0.134429	0.0130702	0.0662	-0.0170585	0.209614	0.0201868	0.015893	0.100108	0.0712122	0.086696	0.377264	0.48273	0.504433	-0.0988353	-0.154875	-0.238377	-0.052904	0.223033	0.287687	0.264398	0.261962	0.28572	-0.345359	-0.310674	-0.32348	0.26822	0.397329	0.488407	-0.0792629	0.0584347	0.00840199	-0.290013	-0.206678	-0.186607	-0.0151308	-0.000848195	0.0519874	-0.024309	-0.000472227	-0.0128897	0.102454
sp_O95453-2_PARN_HUMAN	55.4	0.103387	0.139618	0.0479195	-0.016857	-0.00296005	-0.0750997	-0.0462939	-0.026682	0.00449542	0.085245	-0.0578065	0.15011	0.11675	0.193331	0.0637797	0.021178	0.0280694	0.0794675	0.0171964	-0.0969746	0.24463	0.119356	0.178121	0.150081	0.0596268	0.130203	-0.0234683	0.0719778	-0.14114	0.183241	0.185927	0.193979	0.0381165	-0.0101657	0.0394758	0.081633	-0.0182555	-0.0206985	0.202109	0.209209	0.226843	-0.197924	-0.148287	-0.272033	-0.0551347	-0.102082	-0.0562012	-0.276207
sp_O95456_PSMG1_HUMAN	52.8	0.0889364	0.0830849	0.18605	-0.299689	-0.330809	-0.199694	-0.316004	-0.379481	0.160281	0.0112144	0.273784	-0.157582	-0.142048	-0.0284811	0.0680425	0.188704	0.1082	NA	NA	NA	-0.221847	-0.210782	-0.0692767	0.235092	0.19786	0.275194	NA	NA	NA	-0.256766	-0.346521	-0.0822016	-0.283914	0.100561	0.223886	-0.16343	0.197355	0.0425928	-0.287301	-0.12861	-0.132271	-0.103219	-0.129653	-0.0916987	-0.0215165	-0.0237526	-0.082993	-0.0879683
sp_O95466-2_FMNL1_HUMAN	23.5	0.242743	0.0314906	0.525619	-0.0622772	-0.0826784	-0.0240693	-0.098377	-0.0497871	-0.188503	-0.169721	0.267804	0.00997248	0.0573985	0.113521	NA	NA	NA	-0.0467946	-0.0868599	-0.0507273	0.131348	0.16488	0.133503	-0.0471528	0.285186	0.0816673	0.0217965	-0.209751	-0.0565356	-0.0875041	-0.190634	0.15404	0.175232	0.447667	0.190728	0.039701	-0.160749	0.00397629	0.0372809	-0.105058	-0.104915	-0.0205634	-0.0936579	-0.0718375	0.198732	-0.00620527	-0.100455	-0.313484
sp_O95470_SGPL1_HUMAN	48.8	0.0150362	0.00993529	0.0149377	0.0565517	0.0133759	0.0220001	-0.0071133	-0.0155332	-0.320524	0.0497952	0.0501795	0.163101	0.235457	0.249068	-0.0855167	-0.0300336	-0.0087772	0.283058	0.149308	0.169244	0.386543	0.07319	0.208394	0.055529	0.0311162	0.0501502	0.139304	0.110054	0.0378424	-0.0741228	0.050153	0.0537327	0.257683	0.0734982	0.0758548	0.178209	0.191428	0.110715	0.12886	0.151132	-0.0575692	0.0680143	0.0687109	-0.0199303	-0.0337526	-0.00897766	-0.0185908	-0.0516636
sp_O95478_NSA2_HUMAN	55.8	-0.0879813	0.0130389	0.147243	-0.832417	-0.751372	-0.709939	-0.64312	-0.871079	0.486325	0.501137	0.520828	0.338411	0.349648	0.381459	0.094491	0.0542536	0.0568586	0.354471	0.392691	0.118367	-0.167992	-0.07077	-0.0035374	0.625181	0.329735	0.327556	0.343845	0.322168	-0.0343667	0.0392908	0.096564	0.190678	0.218502	0.0389256	-0.00204885	-0.0868784	-0.162744	-0.160988	-0.206628	-0.286588	-0.21767	0.232711	0.227045	0.26862	0.208937	0.171808	0.188928	0.200675
sp_O95486_SC24A_HUMAN	20.7	0.0627944	0.156889	0.0161144	-0.0778413	-0.104801	0.0286496	-0.028597	-0.0118708	-0.157703	-0.229416	-0.250261	-0.0856634	-0.202399	-0.0855699	-0.11443	-0.120824	-0.124832	0.145047	0.0906969	0.239646	0.095294	-0.0771183	0.118215	-0.0494795	-0.0139825	0.00420343	0.0705853	0.146074	0.217072	0.0803527	0.0817207	-0.0891218	0.0157992	-0.0616755	0.00230161	0.0437969	-0.0394975	NA	-0.0530719	-0.00507173	NA	-0.0557651	-0.0118946	-0.0135533	-0.131922	-0.104678	-0.0363037	0.0590758
sp_B9A064_IGLL5_HUMAN	3.7	0.187548	-0.549651	-0.0276836	0.0223142	-0.0268182	-0.00221161	-0.316867	-0.533008	-0.419921	-0.77899	-0.297792	0.197912	NA	0.786314	NA	0.214131	0.255017	0.561591	0.427659	0.0934242	0.262559	0.114814	-0.0110493	-0.0606288	NA	-0.0857915	0.184113	1.0031	0.596625	0.287693	-0.172624	0.162469	1.53862	NA	0.72746	0.176337	0.301158	NA	-0.0516791	-0.268853	NA	0.518666	-0.0644156	-0.0808995	0.0238249	0.0301385	-0.00243138	-0.123802
sp_C4AMC7_WASH3_HUMAN	41.5	-0.0951981	0.000717676	-0.300581	-0.0236432	-0.0365531	-0.0412031	-0.0151515	-0.0136857	-0.126399	-0.259546	-0.227205	0.365696	0.266443	0.236733	-0.0623056	NA	0.143368	0.0215731	-0.0810106	-0.0218286	0.0290679	0.0323936	0.0138503	-0.134264	-0.10326	-0.122097	-0.00483065	-0.103457	-0.040738	0.035844	-0.0775001	0.311174	0.160116	0.0839234	0.0315611	0.238265	0.280625	0.23096	0.354593	0.479744	0.505286	0.07915	0.0720374	0.0873009	0.0109476	0.0428435	-0.0128181	0.217463
sp_O95487-2_SC24B_HUMAN	23.3	-0.104132	0.0920761	-0.0213733	-0.0248119	0.0700185	0.0608844	0.0134206	-0.0186846	0.0152113	0.0255833	-0.0455374	-0.0368098	0.00610967	0.0264729	-0.0250277	-0.0534019	-0.0746029	0.109337	0.160633	0.173272	-0.0928141	-0.0725825	0.0966036	0.141811	0.468883	-0.0788777	-0.0270414	0.0117749	0.0252752	-0.218395	-0.0930596	0.0822725	0.12761	0.178102	0.0399262	-0.028242	0.114783	-0.00538946	-0.0389617	0.0202816	-0.120322	-0.0643063	-0.161074	-0.22017	-0.0632896	-0.0308087	-0.0557132	-0.201567
sp_O95571_ETHE1_HUMAN	83.9	-0.114644	-0.0652743	-0.101466	0.0104001	0.0171325	0.0885621	0.00527836	0.0464222	-0.152765	-0.169961	-0.223488	-0.145199	-0.0833253	-0.194547	-0.0913843	-0.134428	-0.172858	-0.332175	-0.205525	-0.334941	0.0674368	0.139934	0.10834	-0.319406	-0.196922	-0.366535	-0.33185	-0.258371	-0.499456	0.369999	0.346624	0.223396	-0.562669	-0.389199	-0.467277	-0.354012	-0.250158	-0.264412	0.0532652	0.0211021	0.145108	0.194738	0.173298	0.167758	0.0341459	0.0402064	0.023261	0.129337
sp_O95573_ACSL3_HUMAN	68.8	-0.0253722	0.0638862	0.0211671	0.131155	0.115053	0.139015	0.116735	0.100178	-0.0916855	-0.0856642	-0.130025	0.301965	0.236264	0.383497	0.223873	0.301076	0.25023	0.158869	0.0481723	0.12222	0.272485	0.0967734	0.262344	-0.0150386	-0.0755537	0.138128	0.0504363	0.115565	0.138046	-0.0635869	-0.0415254	-0.0570007	0.500759	0.192671	0.287466	0.773631	0.724868	0.804134	0.429207	0.50217	0.415125	-0.390953	-0.331162	-0.384534	-0.214356	-0.231453	-0.22365	-0.434007
sp_O95602_RPA1_HUMAN	51	0.152849	0.13763	0.0376364	0.0781604	0.0672323	0.0930516	0.04276	0.0490287	-0.0117469	0.0210289	0.018438	0.198265	0.128195	0.314175	0.021393	-0.0452196	-1.67902e-05	0.124948	0.0579367	0.0866458	-0.00464907	-0.0975573	0.0220287	0.191838	0.203335	0.308978	0.154917	0.249028	0.212592	-0.0329623	-0.00818227	-0.0198188	0.54019	0.498958	0.552562	-0.165552	-0.134887	-0.119335	-0.157077	-0.151922	-0.138017	0.267698	0.374798	0.224943	0.117348	0.0948821	0.167903	0.24763
sp_O95625_ZBT11_HUMAN	17.8	NA	0.0192092	NA	0.00563102	-0.0313051	0.0241606	-0.129385	0.0163377	NA	0.197007	NA	0.0959615	0.0156156	-0.616265	0.0208145	-0.275553	-0.561088	NA	0.571771	NA	-0.320715	-0.0958654	-0.153098	0.494617	0.658777	0.226117	NA	0.0695043	NA	NA	-0.236275	NA	0.373207	0.507303	0.694006	-0.392676	-0.272028	NA	-1.38403	-0.159917	NA	NA	-0.0137973	NA	0.2058	0.0494621	-0.0806037	0.970525
sp_O95630_STABP_HUMAN	51.2	-0.0351605	-0.0420128	-0.0534077	0.0312036	-0.0492332	0.0121811	-0.00909425	-0.0769238	-0.0970522	-0.181901	-0.235473	0.0222586	-0.00326557	0.0815264	-0.0621867	-0.0903719	-0.0382835	-0.191304	-0.224256	-0.0870615	-0.269547	-0.0347991	-0.0387571	0.0901084	-0.100694	-0.184224	-0.0111636	-0.179305	0.12911	0.164737	0.0320715	0.0798942	-0.0298223	-0.222875	-0.216415	0.0879206	0.0170317	0.0660412	-0.0272763	0.00852752	-0.252971	0.19355	0.187899	0.136776	0.0889446	0.0968323	0.102857	0.0875727
sp_O95639_CPSF4_HUMAN	46.1	0.114696	NA	0.734762	0.0319897	-0.134464	0.0552468	-0.106324	-0.0623919	0.0516264	NA	0.102889	NA	-0.115775	0.105023	-0.0249347	-0.124943	0.089871	0.0554225	0.164961	0.276829	0.180401	0.177602	0.189524	NA	-0.0687182	0.170636	8.13307e-05	0.353995	0.504643	0.0827967	NA	-0.573001	NA	-0.0521445	-0.00832566	0.219682	-0.347881	0.0505535	0.462834	0.0696694	0.0234693	0.0144032	NA	-0.229422	0.0670694	-0.00667956	-0.293142	-0.15643
sp_O95671-2_ASML_HUMAN	34.5	-0.0999311	-0.429187	0.0161636	-0.0486158	-0.0825721	0.0239239	0.0618605	-0.0314139	-0.0527671	-0.527484	-0.500738	-0.100558	-0.0875303	-0.105353	0.0473336	0.120119	0.128546	-0.304842	0.0739843	-0.355939	-0.0863877	0.203454	0.218068	-0.0476873	0.0959375	-0.14569	-0.120634	0.40284	-0.334285	-0.0324938	0.132615	0.118716	0.0787746	0.137725	0.204551	0.158547	0.180418	-0.0110772	0.0918778	0.37083	-0.0182029	0.015746	0.0541005	-0.189414	-0.0764753	-0.0831663	-0.13759	-0.0461303
sp_O95674_CDS2_HUMAN	18.7	-0.0338625	0.236459	0.268546	0.00619581	0.0612918	-0.0107347	0.0764047	0.00585164	-0.408972	-0.0650875	-0.0741599	0.0958651	0.289782	0.143034	0.0513261	0.00784244	0.0561499	-0.00739303	-0.0451471	0.0839531	0.642441	0.119599	0.142579	-0.295875	0.102847	-0.0139577	-0.0811956	-0.0332199	0.18342	-0.0686814	0.289791	0.242809	0.287323	0.0111277	0.226457	0.145068	-0.0845438	0.134358	-0.036321	-0.153741	0.0281874	-0.0104794	-0.017647	0.048288	0.105152	-0.00729379	0.066305	0.0856483
sp_O95684-2_FR1OP_HUMAN	32.7	-0.126285	0.171473	0.117782	0.158858	0.147193	0.242557	0.271803	0.239036	-0.25321	-0.120601	0.297283	-0.0720547	-0.125801	-0.338968	-0.270477	-0.13076	-0.254275	NA	NA	NA	-0.330389	0.117621	-0.191535	0.170351	1.03282	0.0385173	NA	NA	NA	0.0562844	-0.0501971	0.0136319	0.30683	1.06062	0.488467	-0.495999	-0.182176	-0.407328	-0.857699	-0.427378	-0.510987	0.0504359	-0.00145796	0.0136382	-0.00365206	-0.0866488	-0.054656	0.0878677
sp_O95707_RPP29_HUMAN	65.5	-0.0286956	0.00263371	-0.0389457	0.00342575	-0.117557	0.0336809	-0.0261869	-0.113208	0.0541229	0.0947133	0.0917425	-0.0969205	-0.00957152	-0.0760584	0.0594917	0.152163	0.0707876	0.115217	0.189766	0.122631	-0.0573973	-0.0881152	0.0885343	0.40388	0.221852	0.00307654	0.11604	0.432925	-0.186133	-0.0578842	0.0460705	-0.109971	-0.0419093	-0.168897	-0.231461	0.0634101	0.30527	0.0742714	0.094923	-0.035171	0.207257	0.00728714	0.159232	0.118869	0.0885012	0.102264	-0.0328174	-0.0883713
sp_O95714_HERC2_HUMAN	8.5	0.253831	0.143744	0.239243	-0.178669	0.0543323	NA	-0.119725	-0.147007	0.293411	0.0937847	-0.0109271	-0.106867	0.0488016	0.199158	0.181734	0.0240613	0.00215056	0.163163	-0.0530286	0.00245923	-0.105482	NA	-0.0421188	0.177749	0.112804	0.0773546	-0.106032	-0.0853466	-0.188859	-0.110493	-0.157883	0.280693	0.256076	0.758305	0.730871	0.144284	0.263692	NA	-0.318535	-0.0894855	NA	-0.08313	0.00202411	-0.143491	-0.042299	0.00346332	-0.00030502	0.0737727
sp_O95716_RAB3D_HUMAN	47.9	0.169625	0.232193	-0.0882281	0.0253378	0.112885	-0.00427937	0.0518294	-0.0831155	-0.369928	-0.244806	-0.672735	0.357272	0.364974	0.557801	0.294934	0.157541	0.309651	-0.0454449	NA	NA	0.189963	0.248598	0.393931	0.220746	0.0479662	0.254579	0.151898	NA	NA	0.118702	0.176164	-0.043081	-0.209684	-0.451669	-0.644265	0.791511	0.82954	0.790625	0.232497	0.0804543	0.00802628	0.0417187	-0.0174235	-0.0639008	-0.0185785	-0.0617584	-0.0148076	-0.0854606
sp_O95721_SNP29_HUMAN	74.4	0.191897	-0.0233214	0.0699537	0.028827	0.0387329	0.13399	-0.0212301	-0.0616129	-0.108854	0.0226131	0.102251	0.0986411	-0.0213749	-0.0804802	0.148352	0.116548	0.173317	-0.207522	0.0412183	-0.0930267	-0.0603201	-0.0102596	0.250725	0.103551	0.175574	-0.00102628	0.0250578	-0.128872	-0.0984799	0.148486	0.0745215	0.070027	-0.0950189	0.198166	0.12416	-0.248107	-0.0950408	-0.0897666	-0.114786	-0.074254	0.0379608	-0.0438185	-0.0949461	0.0266254	-0.0397414	-0.0361715	0.0227191	0.0169891
sp_O95747_OXSR1_HUMAN	46.7	0.0574575	-0.0890456	-0.110086	0.123929	0.0849794	0.128295	0.0538121	0.0820818	0.0465219	-0.123364	-0.0948809	-0.0986797	-0.0601299	-0.0577825	0.0251361	0.0376702	0.0407889	0.00835953	0.059562	0.0258052	0.0345043	-0.0279815	-0.114712	0.0534109	-0.114086	0.0200785	0.0521338	0.139385	0.0642651	0.204105	0.183145	0.0807427	-0.112056	-0.176233	-0.134677	0.194082	0.102952	0.0680002	0.0172672	0.00391135	0.0257517	0.107897	0.0386488	-0.0254754	0.0205596	0.0176056	0.0159933	-0.0203292
sp_O95749_GGPPS_HUMAN	37	0.167453	0.0140535	-0.144637	0.00895796	-0.0546531	-0.110646	0.000281647	0.0052083	0.250262	0.25134	0.106232	-0.136537	-0.0425291	-0.249348	0.0254826	0.0551649	0.0821111	NA	-0.265401	-0.28776	-0.134199	0.0749672	0.220786	-0.00101689	0.711255	-0.175837	NA	-0.194993	-0.21297	0.37819	0.24777	0.167168	-0.271347	0.159094	-0.218131	0.29403	0.0139499	0.159155	-0.175122	0.0514387	0.154622	0.469938	0.245365	0.117761	0.190307	0.133631	0.114626	0.286825
sp_O95757_HS74L_HUMAN	78.8	-0.00391974	-0.0584283	-0.0485695	0.432859	0.432972	0.397415	0.380039	0.368687	-0.472054	-0.441869	-0.412086	-0.233098	-0.162553	-0.319626	0.0534977	0.0111109	0.0224429	0.225995	0.133113	0.0931282	-0.11659	-0.0870133	-0.0247664	-0.141967	-0.188176	-0.302662	0.353969	0.158827	0.252913	0.290883	0.33581	0.21674	-0.0857655	0.0286621	-0.058981	-0.215573	-0.249887	-0.24313	-0.0460035	-0.175635	-0.0840471	0.436655	0.377015	0.424176	0.14235	0.1137	0.122303	0.395351
sp_O95758-1_PTBP3_HUMAN	48.2	-0.0686026	-0.0328222	0.0238809	0.241319	0.158886	0.174862	0.156088	0.171824	-0.472819	-0.381037	-0.479313	0.0144327	-0.0146791	-0.0410631	0.0231687	-0.127572	-0.146289	0.0837175	-0.187839	-0.0124776	0.028179	0.0532046	0.0870634	0.0899275	-0.0788175	-0.156784	0.00770611	-0.0286712	0.0183217	0.129703	0.274057	0.190775	-0.191991	-0.029039	0.0549072	0.103381	0.0119288	0.142498	0.0592055	0.0962466	0.13531	0.0238305	-0.0109529	0.0681093	-0.0319426	-0.0123466	-0.104405	-0.035003
sp_O95777_LSM8_HUMAN	88.5	0.524924	0.0653367	0.0209511	-0.0541073	-0.0846735	-0.0249951	-0.0566	-0.0714323	0.243911	0.271756	0.242405	-0.0806828	-0.0474216	-0.00984143	-0.0611573	0.0314896	0.00585539	-0.192264	-0.201752	-0.0670566	0.0652111	-0.147218	-0.156514	-0.0252824	-0.00317998	0.0260563	-0.0954357	-0.138748	-0.124629	0.119895	0.00472422	-0.0446809	-0.213391	-0.321486	-0.348195	-0.144788	-0.0935618	-0.0070143	-0.0604863	-0.226919	0.00813755	0.194493	-0.14427	-0.0400361	-0.0214218	0.0217638	-0.0190979	-0.402642
sp_O95782-2_AP2A1_HUMAN	61.6	-0.0650119	-0.0898081	-0.0743317	0.0644646	0.0432156	0.0456566	0.0470046	0.0698939	-0.26767	-0.270844	-0.185644	0.103423	0.00694085	0.0372329	-0.0284871	-0.0294361	-0.0279681	-0.187894	-0.152366	-0.0881832	0.22646	0.047612	0.0304165	-0.236106	-0.127595	-0.0899713	-0.0710837	-0.143849	0.00797845	0.120492	0.126423	0.171181	0.0454702	-0.0762528	-0.00304308	-0.0481802	-0.0457114	-0.0974321	0.148677	0.0719928	0.0684715	0.146253	0.140397	0.185158	0.0204053	0.0163658	0.0399256	0.174713
sp_O95793-2_STAU1_HUMAN	65.9	0.0451724	0.0573251	0.0453843	-0.0430404	-0.0573254	-0.0855844	-0.126067	-0.0801227	0.112527	0.0724416	0.0561353	-0.15177	0.0318605	-0.00440925	0.0179093	0.0215936	-0.0104695	-0.227066	-0.189227	-0.172537	-0.0892255	0.0495067	-0.0368711	0.109738	0.0486779	0.112272	0.171498	0.0763121	0.157454	0.123607	0.0886861	0.116137	0.449693	0.33992	0.356672	-0.107641	-0.160536	-0.134341	-0.00722562	-0.104747	0.0656814	-0.0690726	-0.109843	-0.0337826	-0.025087	-0.0432612	-0.0188593	-0.0220855
sp_O95801_TTC4_HUMAN	59.4	0.0958479	0.106373	NA	-0.0923301	-0.141781	0.0196336	-0.115718	-0.114422	0.178845	0.292294	NA	-0.278445	-0.111148	-0.195015	0.123245	0.139159	0.174302	0.240831	0.267458	0.253417	-0.267442	-0.108637	-0.189828	0.151799	0.0839722	0.0364052	0.235368	0.315895	0.323224	-0.120799	-0.143051	NA	0.311275	0.297533	0.282392	0.0797868	-0.00419383	-0.242293	-0.027875	-0.338549	-0.332414	0.0222094	0.0812537	NA	0.0655217	0.118566	0.0872567	-0.0423817
sp_O95810_SDPR_HUMAN	61.4	-0.249029	-0.121381	-0.162136	0.129139	0.262041	0.133386	0.180809	0.197301	-0.506194	-0.371699	-0.502917	-0.468952	-0.292389	-0.811966	-0.0963677	-0.207152	-0.0830449	-0.505956	-0.445969	-0.480574	-0.120111	0.108889	0.120678	-0.550663	-0.310802	-0.917978	-0.421922	-0.478217	-0.54434	-0.0975808	0.123382	0.00887884	-1.13592	-0.665414	-1.07596	-0.141846	-0.104664	-0.0848034	-0.270617	0.0222925	-0.178946	0.560614	0.57771	0.549437	0.357168	0.260705	0.278716	1.05767
sp_O95816_BAG2_HUMAN	79.1	0.148567	-0.0211665	-0.0502134	-0.207279	-0.151744	-0.211599	-0.124514	-0.0917204	0.0968203	0.00977498	-0.0549055	0.018295	0.0576704	0.218775	0.00105187	-0.0132797	0.00408898	0.277884	0.202445	0.252582	0.0628586	-0.0350809	0.056586	0.397441	0.0110175	0.231142	0.121828	0.0367048	0.144563	-0.192953	-0.25166	-0.317837	0.236886	0.0121755	0.130037	0.0752537	0.0584999	0.144746	-0.140282	-0.13982	-0.0498866	-0.0138176	-0.0621512	-0.108185	0.0213535	0.102839	0.083014	-0.0844291
sp_O95817_BAG3_HUMAN	76.3	-0.0558039	-0.0190354	0.0514343	0.0784064	0.0720801	0.0790067	0.0941147	0.0469648	-0.0790852	0.0379146	-0.0180936	-0.0456955	-0.123126	-0.215774	0.440249	-0.0805903	-0.108844	1.30508	1.40136	1.46834	-0.230841	-0.235448	-0.264872	0.0322525	0.0476081	-0.091303	0.92633	1.04065	1.01848	-0.0638725	-0.0265036	0.0331817	1.43742	1.27217	1.536	-0.248144	-0.174304	-0.0879823	-0.38069	-0.33449	-0.23121	0.0382849	-0.00127372	0.0566302	0.0714165	0.0509457	0.063514	0.0997859
sp_O95831-3_AIFM1_HUMAN	64	0.0475284	0.0219366	-0.0169637	0.0270463	0.00802935	-0.033351	0.0192846	-0.0134043	-0.0723878	-0.104087	-0.109784	0.0479028	0.112021	0.0885157	-0.100086	-0.0571212	-0.0162355	-0.144492	-0.0952427	-0.0691249	0.00052652	0.0267139	0.0809692	-0.157996	-0.299764	-0.263666	-0.127645	-0.0992108	-0.0702417	0.157341	0.0869862	0.118765	-0.215553	-0.311157	-0.358888	0.142125	0.120905	0.139001	0.238565	0.282375	0.229374	0.109178	0.126579	0.0916267	0.0484552	0.0731281	0.0933239	-0.000471239
sp_O95834_EMAL2_HUMAN	41.8	-0.243381	-0.240946	-0.321146	0.10097	0.104411	0.0866752	0.0643259	0.175368	-0.661832	-0.521958	-0.584916	-0.231807	-0.203079	-0.171495	-0.0748958	-0.0932366	-0.0896997	-0.223545	-0.508539	-0.272795	-0.0311397	-0.0670161	-0.0551877	-0.514233	-0.709652	-0.594219	-0.161488	-0.539243	-0.225818	0.484054	0.470528	0.519737	-0.754682	-0.753079	-0.728328	0.0613743	-0.0545094	-0.0169466	0.139992	0.111249	0.111545	0.23474	0.211777	0.452686	0.119577	0.126381	0.100494	0.182691
sp_O95858_TSN15_HUMAN	14.3	-0.304869	NA	-0.357627	-0.0901733	-0.0241774	-0.137639	0.00646521	-0.0378595	-0.247167	NA	-0.666274	0.235349	0.172653	0.193461	NA	NA	NA	0.22452	-0.131505	-0.138751	0.192483	0.107304	0.324233	-0.127855	-0.341518	-0.305893	0.171961	0.0285986	0.0108357	0.0321047	NA	-0.758386	0.0920479	-0.278213	-0.327949	0.27066	0.195862	0.210248	0.449887	0.35401	0.331428	0.189749	NA	0.00794551	0.204939	0.0749603	0.0687343	-0.114108
sp_O95861_BPNT1_HUMAN	65.9	0.053071	-0.078131	0.0378068	0.00773349	0.00904836	0.102767	0.0131195	0.0335673	0.0623511	-0.129004	-0.0016834	-0.208432	-0.0604238	-0.0400134	0.0567674	-0.0268166	-0.0257227	-0.00250127	-0.0316993	0.0329463	0.0119458	-0.0172821	-0.179065	-0.209493	-0.319248	-0.281671	0.00237854	-0.213709	-0.0459112	0.354384	0.244249	0.261163	-0.278324	-0.282107	-0.349728	0.125684	0.131855	0.0126375	0.11702	0.0752099	0.0728191	0.125619	0.0698367	0.114378	0.151736	0.109248	0.0784932	0.180353
sp_O95864_FADS2_HUMAN	42.6	0.246016	0.455966	0.313769	-0.485737	-0.389902	-0.321076	-0.43027	-0.495209	-0.860603	-0.876739	-0.784282	-0.334467	-0.618468	-0.412223	-0.151209	0.16961	0.100373	-0.28421	-0.458814	-0.533668	0.156976	-0.0229897	0.0999256	0.221923	0.316851	0.343027	-0.272777	-0.130067	-0.401888	-0.0314871	-0.0364741	0.0224915	-0.519082	-0.645781	-0.864275	-0.338695	-0.218619	-0.258601	0.346568	0.507591	0.209257	0.274831	0.355718	0.274023	0.043644	0.120992	0.0786774	0.367276
sp_O95865_DDAH2_HUMAN	61.4	-0.557641	0.00339771	0.0454308	0.104975	0.011236	-0.0548081	-0.0265923	-0.0208873	-0.748815	-0.156557	-0.318895	0.176754	0.0884553	-0.411085	0.193686	0.116097	0.129897	-0.03257	-0.0759413	-0.11148	0.164857	0.334098	0.0669319	-0.564643	0.0753373	-0.34729	-0.173674	-0.272385	-0.0701585	-0.601073	-0.181777	-0.164292	-0.849824	0.11021	0.0535891	-0.281278	-0.234216	0.057745	-0.0334743	-0.252516	0.0634054	-0.132528	0.0176285	-0.0277915	-0.0568549	-0.0338003	-0.082715	0.285132
sp_O95870_ABHGA_HUMAN	33.3	0.0142067	NA	NA	-0.122732	-0.141507	-0.112493	-0.0685153	-0.0648094	-0.25655	NA	NA	0.0476393	0.00971348	0.161939	-0.0804296	0.0168356	0.0475362	-0.0746171	0.359786	-0.150721	0.185083	-0.0175984	0.164426	0.22245	-0.164626	0.236956	-0.0800706	0.384524	-0.227251	0.0804257	NA	NA	0.052488	-0.240949	0.116251	-0.0300848	0.0808709	0.348192	-0.0657891	0.0538154	-0.10169	0.0377827	NA	NA	-0.0209267	0.0311451	0.0123118	-0.063379
sp_O95881_TXD12_HUMAN	63.4	-0.206191	-0.196858	-0.0257127	-0.0614264	-0.0812265	-0.139583	-0.0111443	-0.0792184	0.179869	0.198197	0.268353	0.0860779	0.082956	0.0829501	0.0508471	0.00564924	0.0577112	0.167388	0.303245	-0.0242201	-0.0311622	0.168116	0.0931126	-0.0694567	-0.118812	-0.105363	-0.0889174	-0.113377	-0.219716	-0.060809	0.0413801	-0.0298775	-0.0613327	-0.0474725	-0.0102822	-0.0717269	-0.0697873	-0.0418495	-0.047862	0.0105215	-0.0221617	-0.208355	-0.210488	-0.041112	-0.146453	-0.103415	-0.133849	0.299649
sp_O95905_ECD_HUMAN	31.4	0.295287	0.0886087	-0.00455405	-0.0546993	-0.0962075	-0.0122942	-0.135035	-0.120058	0.462949	-0.294464	-0.0222262	-0.115727	-0.181245	0.0308984	-7.30759e-05	-0.163522	-0.111894	NA	0.730775	0.601889	-0.390425	-0.256196	-0.00933709	0.270334	0.350152	0.225603	NA	0.611095	0.630368	-0.0992653	0.0414127	-0.512652	0.903889	1.20695	0.969673	-0.168262	-0.412658	-0.195444	-0.441687	-0.327857	-0.526709	-0.162485	-0.0131807	-1.02775	-0.0706505	-0.0301026	-0.03483	-0.374117
sp_O95994_AGR2_HUMAN	66.9	0.0213892	0.127577	-0.116893	-0.145899	-0.192072	-0.204653	-0.0758371	-0.154073	-0.587992	-0.421135	-0.755636	0.00652463	0.0466222	0.150752	-0.0647725	0.00474106	0.0150811	-0.00809525	-0.0918681	-0.153235	0.671519	0.751876	0.757713	-0.258585	-0.367148	-0.334104	0.162803	0.0249742	-0.0626067	-0.346997	-0.226997	-0.519257	-0.54543	-0.523468	-0.55418	0.287491	0.157613	0.0345591	0.281196	0.207885	0.0453313	0.0677595	0.143308	0.0482215	-0.0833687	-0.110901	-0.116171	0.00789674
sp_O95999_BCL10_HUMAN	33	0.0513025	NA	-0.0257198	0.173048	0.155445	0.0895927	0.11282	0.148084	-0.187856	NA	-0.372779	-0.164677	-0.239159	-0.440325	0.0456915	0.0657242	0.0569579	0.146929	0.304734	0.432135	-0.0948845	-0.137481	-0.152963	-0.152335	-0.299039	-0.401168	0.0329522	0.279078	0.26762	0.135405	NA	0.299029	0.0480909	-0.027015	-0.2285	-0.123272	NA	-0.0891909	-0.15944	NA	-0.112002	0.130594	NA	-0.104772	0.0301836	0.0415954	0.0277764	0.134549
sp_O96000_NDUBA_HUMAN	75.6	0.046396	0.0598907	-0.014291	-0.0123838	0.058685	-0.0054768	0.0148002	0.0438435	0.0686814	0.0214805	-0.0200707	0.0194148	0.110175	0.13773	-0.0517997	-0.0455675	-0.0572969	0.0905248	0.028943	0.0568955	0.118106	0.115064	0.310769	-0.0739979	-0.197369	-0.0262617	-0.0663797	0.097134	0.0193055	0.274551	0.141385	0.176304	0.261223	0.0244266	0.227891	0.044562	-0.0888124	-0.0287208	0.260829	0.122515	0.28293	0.163169	0.122583	0.175833	0.156441	0.122359	0.1218	0.0745124
sp_O96005_CLPT1_HUMAN	41.1	-0.00326093	0.000479646	-0.00946368	-0.123738	-0.148999	-0.0665064	-0.105638	-0.141557	-0.179658	-0.177246	-0.230314	0.314115	0.169509	0.375789	-0.137177	-0.0687831	-0.114358	0.217665	0.0113221	0.107414	0.498335	0.122969	0.199082	-0.290716	-0.05476	-0.0156635	0.017559	0.103869	0.0608057	-0.0900254	-0.0204459	-0.024251	0.376605	0.179898	0.253048	-0.134511	-0.0551007	-0.185956	0.150382	0.226413	0.111567	0.142537	0.233527	0.224863	0.041118	0.0657585	0.0554043	0.142277
sp_O96007_MOC2B_HUMAN	42	0.210572	0.165328	0.0261333	0.05068	0.184627	0.395473	0.197214	0.197668	0.430796	0.421731	0.245918	-0.195982	-0.138534	-0.0117448	0.0692936	-0.00363045	0.0106908	NA	NA	NA	-0.164416	-0.169124	-0.145579	0.311996	0.112641	0.425807	NA	NA	NA	0.0184833	0.213685	-0.120491	0.319682	0.142293	0.322014	0.136419	0.137205	-0.194685	-0.0960371	-0.160577	-0.412267	-0.144727	-0.0590059	-0.119252	-0.0357657	0.00366661	0.0506633	-0.134679
sp_O96008_TOM40_HUMAN	63.4	-0.0363298	-0.081073	0.00824328	-0.0371916	-0.0360031	-0.0503557	-0.086215	-0.0694867	0.071302	0.0112015	0.0358825	-0.0111272	0.0431814	0.121508	-0.163684	-0.141834	-0.187571	0.239839	0.109757	0.127676	0.116641	-0.0977298	0.106117	-0.0387382	-0.103681	-0.0698654	-0.00910683	0.117328	0.0713621	-0.17148	-0.133333	-0.0853563	0.100231	-0.0239553	-0.0797665	-0.0616859	-0.124122	-0.105768	-0.0963046	-0.073052	-0.0563473	-0.0762773	-0.00651032	-0.00863657	0.00343984	-0.00188704	-0.00787957	-0.0849315
sp_O96011_PX11B_HUMAN	35.1	-0.762778	NA	NA	-0.0165216	0.101303	0.101697	-0.0920168	0.0852776	-0.798843	NA	NA	-0.0942482	0.297654	-0.0653308	0.0636444	0.0391998	0.0910328	NA	NA	NA	0.204456	0.233072	0.121677	-0.26294	0.081771	-0.205633	NA	NA	NA	-0.426015	NA	NA	-0.0454432	0.160988	-0.236539	-0.307567	0.118418	0.40467	-0.295785	-0.239312	0.238618	0.0184971	NA	NA	0.023669	0.0163914	0.109284	0.880791
sp_O96013_PAK4_HUMAN	61.9	-0.0959408	0.0509312	-0.0982197	-0.00344783	-0.109407	-0.0266593	-0.117226	-0.040761	0.00997741	0.0723783	0.0554024	0.0472779	-0.0454802	0.00683665	0.0780946	-0.0509311	0.129565	0.0971327	0.0818306	0.0871062	0.0359035	-0.0051311	0.0149691	0.0332378	0.367532	0.0459532	0.16924	0.00596243	-0.0221172	-0.0677868	-0.00793415	-0.177353	0.16788	0.372083	0.251191	-0.210135	-0.0964048	0.0797693	-0.197102	-0.139802	0.0118051	-0.00887901	0.0633183	0.0136004	-0.015449	-0.0126337	0.0118187	0.15861
sp_O96019_ACL6A_HUMAN	49.4	-0.00599823	-0.0638786	-0.0621302	-0.202859	-0.0745185	-0.199223	-0.112948	-0.125299	0.0963431	0.187621	0.0539525	0.157885	0.00912909	0.0784839	0.0138492	-0.038596	-0.0134014	-0.101409	-0.115787	-0.0830913	-0.0546826	-0.105214	-0.177229	0.0713244	0.229261	0.158976	0.19827	0.0609935	0.187551	-0.142068	-0.0639308	-0.0634031	0.0267226	0.102577	0.0546172	-0.124252	-0.0642305	-0.0989243	-0.0659223	-0.109695	-0.0964208	-0.0781891	-0.0465758	-0.14536	0.0169311	-0.00601529	0.00726976	-0.0578656
sp_P00167-2_CYB5_HUMAN	67.3	0.220299	0.369539	0.0745808	0.25673	0.0904343	0.093114	0.113316	0.0824343	-0.565486	-0.45738	-0.3762	0.528652	-0.286283	-0.139192	0.00760711	0.0357093	0.0562923	NA	-0.255935	-0.360194	-0.0661641	0.113264	0.18317	-0.618471	-0.225248	0.135509	NA	-0.145837	-0.154846	0.0707052	0.0764613	-0.0977623	-0.140551	-0.557004	-0.722044	-0.313817	-0.0801869	-0.0949363	0.535566	0.724766	0.595427	-0.108099	-0.0241163	-0.139369	0.0547043	-0.0145582	-0.00299738	-0.409482
sp_P00338_LDHA_HUMAN	86.1	-0.0449938	0.0407556	-0.000156165	0.092434	0.064075	0.0699085	0.0840504	0.0709116	-0.143651	-0.096558	-0.172249	-0.0697307	-0.127	-0.00502213	-0.127919	-0.040126	-0.0467695	-0.237702	-0.201251	-0.312744	0.0669575	0.0649174	-0.131942	-0.0672642	-0.163041	-0.0895734	-0.113803	-0.19572	-0.292467	-0.267759	-0.240233	-0.349649	-0.585535	-0.669475	-0.546445	0.13799	0.150597	0.0725323	-0.0666138	-0.0376875	-0.118116	-0.0758673	-0.0295161	-0.104152	-0.148322	-0.084392	-0.169139	-0.19753
sp_P00352_AL1A1_HUMAN	95.2	0.191264	0.285087	0.203788	0.322304	0.287339	0.338031	0.333639	0.292338	-0.139651	-0.0738143	-0.193529	0.082832	0.11732	0.320745	0.0105488	0.0752261	0.00949625	-0.262364	-0.186495	-0.237126	0.34381	0.378021	0.314468	-0.273994	-0.402295	-0.182471	-0.196101	-0.296472	-0.286146	0.0629174	0.0977755	0.0148152	-0.561129	-0.619678	-0.362699	-0.022543	-0.0232916	-0.0275903	0.370777	0.353124	0.339819	-0.275437	-0.23129	-0.28723	-0.426767	-0.410406	-0.431913	-0.699899
sp_P00367_DHE3_HUMAN	69.5	-0.0779948	-0.0528653	-0.054188	-0.011744	0.0214514	-0.0189628	0.000180782	-0.00494973	-0.015718	0.00514158	-0.000621305	0.111058	0.165273	0.221898	-0.125995	-0.0929776	-0.123203	0.0995173	0.0453405	0.107038	0.092261	0.0526047	0.0785575	-0.111361	-0.210759	-0.11168	-0.0582576	-0.0574272	-0.0616549	0.0911354	0.102868	0.151211	0.0741941	-0.118742	-0.111848	0.0925387	-0.000658186	-0.0221798	0.292749	0.288418	0.201259	-0.0411639	-0.0192903	-0.00219175	0.0200771	0.0236667	0.00994026	-0.0401602
sp_P00374_DYR_HUMAN	83.4	-0.259474	-0.365004	-0.18357	-0.752403	-0.697025	-0.591201	-0.601425	-0.719069	-0.128686	-0.101968	-0.334721	0.150977	0.154335	0.168359	-0.187927	-0.250055	-0.286616	0.404971	0.657478	0.621647	-0.514816	-0.243166	-0.369739	0.256936	0.207397	0.189113	0.297703	0.4134	0.309737	-1.04734	-1.44275	-1.90739	-0.161997	-0.160166	-0.149487	-0.808428	-1.04717	-0.84567	-0.730372	-0.778657	-0.684374	-0.732755	-0.837841	-0.808592	-0.24932	-0.249205	-0.31581	-0.798571
sp_P00387-2_NB5R3_HUMAN	73	-0.110274	-0.0220136	-0.094316	0.15045	0.102346	0.0919132	0.107673	0.086511	0.0522588	0.0463567	0.0388069	0.0733443	0.0140992	0.00944091	-0.195286	-0.131822	-0.0704754	0.0433782	0.0557551	0.100012	0.229489	0.0415776	0.129824	-0.106115	-0.220628	-0.134725	-0.132244	0.00427671	0.210307	0.216901	0.22549	0.195575	0.0415259	-0.228016	-0.396313	0.208744	0.179269	0.195378	0.220223	0.134286	0.175131	-0.225755	-0.147069	-0.184966	0.0108834	-0.0278584	-0.0244974	-0.169014
sp_P00390-2_GSHR_HUMAN	75.2	-0.00968746	-0.0671358	-0.043289	0.0640255	0.0101916	0.0698194	0.0794708	0.0230189	0.0466679	0.071284	0.102716	0.238843	0.220071	0.189549	0.0372039	-0.023941	-0.0195327	-0.0447227	-0.0288238	-0.0643451	0.0315426	0.0453605	-0.0463927	0.0396337	0.122456	0.0421639	-0.0798638	-0.206038	-0.132625	0.0374528	0.05422	0.108495	-0.41258	-0.292657	-0.27208	0.257429	0.394492	0.329211	0.136998	0.179897	0.163723	-0.0128612	0.0121923	-0.0109918	-0.0678466	-0.0743794	-0.0379973	-0.0350113
sp_P00395_COX1_HUMAN	11.1	0.202268	-0.058896	0.0379541	0.115067	0.095017	0.10323	0.171242	-0.0399271	0.12349	0.0484906	-0.0189072	0.108844	-0.0593071	0.0943281	-0.28475	-0.263392	-0.187845	NA	NA	NA	0.710489	0.0633983	0.186596	-0.575026	-0.326366	-0.197828	NA	NA	NA	-0.357113	-0.473035	-0.268682	0.00370503	-0.338944	-0.271351	0.16295	0.0553776	0.0763301	0.247932	0.254971	0.0772561	0.0265011	-0.0559638	0.0820464	0.000632401	0.00192134	0.0334094	0.0757693
sp_P00403_COX2_HUMAN	35.2	0.0261335	-0.036603	-0.197605	0.109026	0.105617	0.113224	0.128055	0.127831	0.0488277	0.0497656	-0.0383602	0.0698574	0.0183693	0.134448	-0.548316	-0.279453	-0.447855	-0.305505	-0.330365	-0.354883	0.40017	0.0990988	0.226229	-0.210123	-0.26778	-0.201243	-0.412414	-0.401319	-0.545653	-0.860974	-0.702414	-0.875073	0.102835	-0.176271	-0.250788	0.0686171	0.0146412	0.071843	0.0747172	0.090165	0.027751	0.0559588	0.0292958	0.104925	0.021277	0.0305645	0.0381133	0.142217
sp_P00441_SODC_HUMAN	89.6	-0.191582	-0.0792935	-0.137562	0.0152015	0.0404481	0.0387094	0.100539	0.113598	-0.163834	-0.099884	-0.105768	0.222037	0.0819374	-0.0363541	0.0803088	-0.0150004	0.0410469	0.0869293	0.0547173	0.105785	-0.0127533	0.0980758	0.068977	-0.182962	0.00611531	-0.134653	0.167634	-0.0138437	0.0744998	-0.161187	0.168512	-0.167627	-0.0477087	0.153384	0.155157	0.00706984	-0.067994	0.0316244	0.0983919	0.0768805	0.0985202	0.0304319	-0.00643358	-0.0631015	0.0100215	-0.000535349	0.0180299	0.272177
sp_P00491_PNPH_HUMAN	77.2	0.124717	-0.0631749	0.0340287	0.036711	0.0218997	0.0590893	0.0184801	0.0206235	0.0042908	-0.0564443	-0.111879	-0.0894887	-0.0741175	0.000821983	-0.0879819	-0.0459363	-0.053977	0.201032	0.144574	0.131871	-0.077503	-0.206678	-0.249427	0.012614	-0.210525	-0.228831	0.272694	0.263454	0.284501	0.092609	-0.040389	-0.0241826	0.0389749	-0.0829285	-0.0933908	0.105561	0.075406	0.0443947	-0.188512	-0.0921381	-0.160753	0.313369	0.187758	0.25408	0.126009	0.105024	0.174135	0.155531
sp_P00492_HPRT_HUMAN	84.4	-0.0939157	0.0356042	0.022135	-0.0837372	-0.110031	-0.0941233	-0.116255	-0.076749	0.0593515	0.0547088	-0.070209	-0.154357	-0.07358	0.169626	0.0776548	0.0704647	0.073379	-0.0951966	-0.00609755	-0.053129	-0.267965	-0.227009	-0.147453	0.093408	-0.0784716	0.170725	-0.0422514	-0.154645	-0.137266	-0.286285	-0.239175	-0.3687	-0.484808	-0.473384	-0.288944	-0.018181	0.0120226	-0.0118884	-0.204474	-0.165115	-0.236995	-0.438154	-0.3144	-0.254219	-0.336838	-0.310904	-0.278975	-0.534613
sp_P00505_AATM_HUMAN	84.2	-0.0997785	-0.0594105	-0.0676607	0.133196	0.144251	0.124906	0.123989	0.11509	0.0998206	0.0350746	-0.0897975	0.201821	0.0624428	-0.0266344	-0.251467	-0.223734	-0.215597	0.0281128	0.047169	0.00638067	0.245787	0.0352114	0.0240011	-0.279728	-0.05729	-0.14973	-0.0812073	-0.0633919	-0.0637725	0.0635905	0.0313041	0.0263044	0.0242708	-0.0528349	-0.144437	-0.0551638	-0.107322	-0.0779368	0.11455	0.0282641	0.0651718	0.0235604	0.0406548	0.00924407	0.0431711	0.0573095	0.0459479	-0.0345911
sp_P00519_ABL1_HUMAN	10	NA	-0.244477	NA	0.173521	-0.0551697	0.152179	-0.00425129	0.0480679	NA	-0.1717	NA	-0.0435281	0.319482	-0.450577	0.0709101	-0.109584	-0.0114252	0.179378	-0.0376456	NA	-0.68996	-0.0520082	-0.0777183	0.132226	0.399996	0.427611	0.186244	-0.345209	NA	NA	0.153023	NA	0.936753	0.796465	0.419307	0.174043	-0.0282333	NA	0.208538	-0.0119877	NA	NA	0.0287562	NA	-0.0963328	-0.194969	0.00207433	-0.38319
sp_P00533_EGFR_HUMAN	58.6	0.300827	0.321199	0.314258	-0.165395	-0.109224	-0.120134	-0.164247	-0.125347	0.00715843	-0.0064611	0.0907908	-0.101547	-0.0278428	-0.136783	-0.0466308	0.017346	-0.0259136	0.176584	0.123345	0.168334	0.202591	0.33443	0.310495	-0.232083	-0.221832	-0.321974	-0.059023	0.0999371	0.0938153	0.104818	-0.0161498	0.0736592	0.22429	0.24291	0.225505	0.475225	0.52457	0.538035	0.311497	0.212694	0.270501	-0.120928	-0.30828	-0.302648	-0.28603	-0.333745	-0.296426	-0.119083
sp_P00558_PGK1_HUMAN	87.3	0.035666	0.0695472	0.032456	-0.0217696	-0.0438478	-0.0293909	-0.0311682	-0.0352238	0.0309019	0.0598518	0.0341876	0.0315812	0.0864876	0.0347451	-0.00448293	-0.0430983	-0.0400227	0.129565	0.136244	0.112444	-0.109411	0.0427526	0.00379487	-0.0527997	-0.246417	-0.281438	0.0437954	-0.0825921	-0.0348848	0.0675016	0.0533214	0.0199792	-0.17228	-0.182869	-0.225867	0.181574	0.143529	0.107992	0.136561	0.120101	0.112831	-0.0881687	-0.0353069	-0.0598619	-0.118646	-0.0643555	-0.0636004	-0.157216
sp_P00568_KAD1_HUMAN	82	-0.092253	-0.0994996	-0.0661966	0.39389	0.325068	0.448366	0.433645	0.401668	-0.433773	-0.385734	-0.337129	-0.323487	-0.220469	-0.24847	-0.184509	-0.0951196	-0.18133	-0.286096	-0.260301	-0.20878	-0.235197	-0.181492	-0.0578263	-0.28991	-0.396393	-0.386704	-0.341011	-0.417739	-0.266462	0.48977	0.630523	0.597084	-0.42814	-0.484031	-0.608365	-0.192035	-0.19988	-0.148514	-0.0912724	-0.131218	-0.112742	0.478716	0.543542	0.56741	0.244612	0.245629	0.200721	0.51921
sp_P00813_ADA_HUMAN	58.1	-0.203603	-0.192941	-0.231083	0.0145083	-0.0152052	0.0362707	0.056519	-0.0270317	-0.849966	-0.721558	-0.421772	-0.31068	-0.239903	-0.31432	-0.170237	-0.136667	-0.101959	-0.329136	-0.509061	-0.51646	-0.13634	-0.1235	-0.238934	-0.309391	-0.104435	-0.355429	-0.169798	-0.262162	-0.473217	-0.213675	-0.0771076	0.351817	-0.458861	-0.257109	-0.621973	-0.251641	-0.190653	-0.139016	-0.233189	-0.225205	-0.184392	0.169325	0.245239	0.411796	0.191344	0.201879	0.18942	0.576287
sp_P00846_ATP6_HUMAN	8.4	0.170521	0.00303588	0.056022	-0.0222106	0.132423	0	0.058887	0.107595	0.106378	0.0329667	-0.270762	-0.663313	0.0750849	0.203977	-0.430903	-0.256905	-0.299276	-0.0412544	-0.00421519	-0.061638	0.983634	-0.333706	0.0251813	-0.630063	-0.141562	-0.0297483	-0.291869	-0.083183	-0.0841577	0.158216	0.0323912	0.131003	-0.511026	-0.407477	-0.213017	0.085238	0.0161972	-0.0199105	0.328821	0.246206	0.129827	-0.0852471	0.109924	0.0499987	0.504119	0.103976	0.0366973	0.0923248
sp_P00966_ASSY_HUMAN	47.8	-0.0419422	-0.195744	-0.23061	0.30985	0.30398	0.262131	0.325299	0.219884	-0.487705	-0.508446	-0.678314	-0.0245077	-0.213237	-0.27221	-0.0983406	-0.0960372	-0.130967	0.0325854	NA	-0.0549713	0.224966	0.720473	0.557529	0.236235	0.650168	0.749536	0.0367861	NA	-0.0164994	0.412957	0.564649	0.275466	-0.209943	-0.222713	-0.00735658	0.768344	0.983554	0.768885	-0.0294097	0.322372	0.100118	0.961473	0.955518	0.924637	0.351963	0.223622	0.217803	1.49185
sp_P01034_CYTC_HUMAN	50.7	0.0568066	0.153244	-0.303967	0.0514599	-0.0263224	0.0140776	-0.13729	0.0389912	-0.250993	-0.309987	-0.56446	0.0799325	0.0801133	0.0757363	0.00427803	-0.00488133	0.037216	-0.179801	-0.184902	-0.0691035	0.212768	0.137116	0.0413708	-0.663338	-0.0671321	-0.017482	0.178515	0.466964	0.444854	0.42957	0.349778	0.332496	0.132127	-0.291742	-0.0272307	0.119814	0.205551	0.00159141	0.0484135	-0.044163	-0.180925	0.453763	0.607853	0.304884	0.331427	0.280146	0.186743	0.450961
sp_P01111_RASN_HUMAN	78.8	0.379422	-0.0816928	0.0745541	-0.0342064	-0.0735626	0.0667599	-0.0374713	-0.064629	0.269156	0.0877572	0.096671	0.11971	0.0932552	0.00846703	0.245305	0.197785	0.226288	0.0237593	0.10732	0.0977595	-0.0323346	0.00428788	0.0993148	0.246376	0.239299	-0.148473	0.117667	0.0898763	0.0239706	-0.00225146	-0.233559	0.0323597	-0.0389967	-0.026547	0.144224	0.0538678	0.151042	0.0930611	0.0813196	0.222437	0.213137	-0.0632074	-0.185402	-0.0288801	-0.054933	-0.115751	-0.122733	0.091344
sp_P01112_RASH_HUMAN	83.1	-0.0191478	0.017182	-0.067944	0.394083	0.34929	0.189707	0.281498	0.361418	-0.00656387	0.0690727	-0.0161216	0.0466549	-0.102223	0.00726107	-0.093	-0.0571622	-0.0474572	-0.24918	-0.142541	-0.0542879	-0.0927649	-0.0535008	0.0752917	-0.118519	-0.246533	-0.211698	-0.177826	-0.0836058	-0.105654	0.231931	0.228118	0.299061	-0.0362529	-0.219527	-0.018671	-0.115511	-0.112861	-0.188227	0.0460621	-0.0994818	-0.0145044	0.113932	0.0981482	0.00546005	0.0553197	0.0503221	0.00448049	0.0668155
sp_P01116-2_RASK_HUMAN	73.9	0.370433	0.205921	0.256283	0.0211211	-0.0877937	-0.1327	-0.239427	NA	0.318434	0.183285	0.385393	0.157638	0.317222	0.340203	0.101429	0.0372738	0.186119	NA	NA	0.00669257	-0.102508	0.112074	0.16659	0.190507	-0.106307	-0.138901	NA	NA	-0.0799908	0.420601	0.225943	0.0257993	0.238225	-0.334199	0.220322	NA	0.210637	0.110848	NA	0.184509	-0.052476	0.298122	0.16279	0.452313	0.00113473	-0.0463718	-0.0177943	NA
sp_P01130_LDLR_HUMAN	25.7	NA	NA	NA	-0.183832	-0.313324	-0.280663	-0.106283	-0.0796102	NA	NA	NA	-0.00363872	-0.0775342	0.430141	0.319472	0.347255	0.322838	0.400431	NA	NA	-0.0357733	-0.0965073	0.0415108	0.16121	0.0341832	0.456027	0.0618479	NA	NA	NA	NA	NA	0.411779	0.22547	0.4532	2.6768	2.30995	2.40267	0.800983	0.659725	0.62645	NA	NA	NA	-0.0849107	-0.0479319	-0.0290374	-0.104098
sp_P01344_IGF2_HUMAN	15	-0.0976553	-0.219508	-0.354571	-0.298857	-0.010994	-0.0232927	-0.225282	-0.00929382	-0.143196	-0.338796	-0.277394	-0.23517	-0.106439	0.0395264	NA	0.0295616	NA	0.324384	0.414611	0.193867	-0.0872653	-0.147772	0.0599562	-0.558121	-0.506616	-0.434191	0.259064	0.770093	0.246319	0.300443	-0.0210651	0.0374149	1.09226	0.663882	0.892981	-0.176348	-0.344656	-0.335808	-0.0580791	-0.0584725	-0.163102	0.327711	0.362807	0.0339084	-0.0626689	-0.0489623	NA	-0.121195
sp_P02545_LMNA_HUMAN	86.7	-0.0495591	-0.0254396	0.00330884	0.081241	0.0955223	0.0519275	0.0954009	0.0920716	0.032337	0.0551049	0.0582338	-0.196054	-0.186088	-0.232702	-0.315625	-0.340025	-0.291294	-0.0845047	-0.095765	-0.0562122	-0.0600028	-0.0299696	-0.0168409	-0.50796	-0.390892	-0.485724	-0.246699	-0.223475	-0.16946	0.370896	0.352624	0.420953	-0.361609	-0.234128	-0.25244	-0.16003	-0.212539	-0.191373	-0.127073	-0.163396	-0.145651	0.108199	0.0926883	0.130558	0.169899	0.182701	0.191738	0.373415
sp_P02686-2_MBP_HUMAN	62.9	-0.380636	NA	NA	-0.102301	-0.23987	0.0523575	NA	-0.23883	-0.5138	NA	NA	NA	0.254592	0.566021	0.0823036	NA	0.010575	0.334634	0.0544983	0.277931	-0.0169761	0.668716	0.393546	NA	0.355955	0.437105	0.0130827	-0.380858	-0.166593	-0.444656	NA	NA	NA	0.0344067	-0.29791	-0.161042	0.693767	0.806001	-0.44486	0.529733	0.150079	0.0051873	NA	NA	-0.334239	-0.217913	-0.271672	0.926788
sp_P02751-17_FINC_HUMAN	30.2	0.0810565	-0.0446962	-0.0730111	NA	-0.0757409	NA	-0.0240285	-0.0204805	-0.531015	-0.387154	-1.00712	0.27424	0.199459	0.248749	0.199957	0.205954	0.267522	0.66506	0.553964	0.530849	0.473289	0.236245	0.48823	-0.14612	-0.274619	-0.482198	0.427381	0.713532	0.672423	0.0485291	-0.167465	-0.646259	0.85863	0.646584	0.353613	0.0277106	0.0932966	-0.108778	0.162126	0.191981	0.154542	0.201292	-0.00656494	0.415005	0.059974	-0.0536943	-0.0259405	-0.0480248
sp_P02786_TFR1_HUMAN	65.3	0.097595	0.120353	0.0825942	-0.0476227	-0.0412414	-0.0482486	-0.0522179	-0.0661898	0.0513489	0.0760691	-0.0193402	0.29635	0.213334	0.557095	-0.076752	-0.010458	-0.0274187	0.25368	0.142381	0.195874	0.132608	-0.18126	0.0464291	0.124149	0.15269	0.456238	0.0996148	0.169263	0.0950448	-0.441633	-0.499535	-0.518499	0.179219	-0.0190709	0.17403	0.267014	0.330763	0.121734	-0.191873	-0.166801	-0.278702	-0.112299	-0.082855	-0.0920814	-0.0510472	-0.069356	-0.0644156	-0.139523
sp_P02792_FRIL_HUMAN	49.1	-0.229299	-0.252118	-0.0448471	0.399169	0.759529	0.629589	0.421388	0.672336	0.311779	0.380724	0.15632	1.2482	0.650101	1.09988	-0.0945669	-0.00912413	0.0632037	0.694729	0.996619	1.00065	-0.243412	-0.555364	-0.512084	-0.0694303	-0.0597763	0.553368	0.546654	0.903436	0.811583	-0.112459	0.0130114	-0.244642	0.777018	0.642091	0.881898	0.182738	0.321264	0.399195	0.326233	0.610548	0.454029	0.266224	0.224731	0.156901	0.210548	0.0836512	0.13407	0.134749
sp_P02794_FRIH_HUMAN	61.7	0.0365069	0.0649879	0.10821	0.625117	0.653745	0.538727	0.170768	0.141446	0.507017	0.497518	0.289126	1.41881	0.143248	0.370322	-0.121009	-0.20824	-0.0607327	0.982341	0.986432	0.973614	-0.213754	-0.370803	-0.357896	-0.513809	0.0405453	0.137766	0.447074	0.496914	0.492797	0.199806	0.128745	-0.0200757	-0.287978	-0.189077	-0.793127	0.775901	0.629976	0.836113	0.576107	0.47991	0.388452	0.192028	0.0869627	0.163891	0.0340478	-0.000611113	-0.0499159	0.000318981
sp_P02795_MT2_HUMAN	83.6	-0.803842	-0.636559	-0.659308	0.469094	0.867765	0.316103	0.628095	0.749225	-0.368212	-0.0835114	-0.227157	0.229388	0.0144074	-0.577562	0.971529	0.915207	0.230871	-0.332932	-0.38612	-0.453225	-0.469089	-0.0563458	-0.484084	-0.467229	0.311145	-0.528769	-0.104221	-0.00672814	0.0113966	-2.45258	-1.8635	-2.55438	-1.62119	-0.754148	-1.15579	-0.317494	-0.906175	-0.0596399	-0.0859848	-0.838202	0.336082	-0.701689	-0.58931	-0.704142	-0.156396	-0.208849	-0.128394	-0.0896932
sp_P03886_NU1M_HUMAN	6	0.116231	0.0160736	0.119539	0.0973314	0.106017	0.262848	0.138485	0.0527626	0.16162	0.136381	0.0433059	-0.0892085	-0.00441852	0.0875466	-0.067487	-0.094651	-0.0553571	-0.0247601	-0.32367	-0.017026	NA	NA	-0.0237544	-0.432001	-0.104691	-0.0682507	-0.361444	-0.286665	-0.520161	0.189986	-0.0552635	0.256429	-0.179219	-0.26862	-0.382056	-0.0334811	0.0321743	-0.00593909	0.178196	0.263066	0.120753	0.180974	0.123583	0.174117	0.101779	-0.0187313	0.106448	-0.0296014
sp_P04040_CATA_HUMAN	65.8	-0.0485194	0.044486	-0.0330061	-0.0611992	-0.0790913	-0.0549208	-0.0926517	-0.113946	-0.616627	-0.573996	-0.685635	0.3024	0.412854	0.399689	0.201561	0.122732	0.13843	-0.213434	-0.425104	-0.313441	0.218602	0.216249	0.302458	-0.1789	-0.278141	-0.186829	0.00202251	-0.0529702	0.00499414	0.165523	0.207392	0.174658	-0.230179	-0.389557	-0.288732	0.05632	0.0596596	-0.0302308	0.558309	0.581411	0.466	0.286167	0.370871	0.23759	0.123322	0.113856	0.0680258	0.29656
sp_P04049_RAF1_HUMAN	27.6	0.00900663	0.0494284	NA	-0.0578708	-0.0193207	-0.210322	-0.0417649	-0.0889804	-0.110531	-0.123549	NA	-0.108274	0.171111	0.0199053	-0.0476598	-0.0576036	-0.0318596	-0.0195128	-0.0565246	0.052275	0.111217	-0.0627744	-0.029142	0.0531651	0.341059	0.22551	0.112121	0.179569	0.128809	0.102946	-0.120335	NA	0.263303	0.576272	0.418445	-0.254274	-0.0975113	-0.0399672	-0.128498	0.0814405	0.0230923	-0.0838725	0.0159497	NA	-0.057368	0.00210861	-0.072913	0.370374
sp_P04062-4_GLCM_HUMAN	53	-0.022365	0.010773	-0.0856185	-0.0230418	-0.0558009	-0.154017	-0.0643446	0.00462959	0.0186455	0.0886774	0.00698927	0.426821	0.35138	0.445652	-0.428008	-0.405841	-0.221031	0.262135	0.202122	0.170169	0.409227	0.0320791	0.169683	-0.292777	-0.272239	-0.122334	0.0856748	0.0681508	0.0144194	0.514178	0.54013	0.47027	0.204665	0.120673	0.0539768	-0.028793	-0.0373623	-0.163711	0.565484	0.474991	0.421029	-0.0512721	-0.0435622	-0.0246044	-0.00383286	-0.0344329	-0.0422986	0.0416194
sp_P04066_FUCO_HUMAN	23.2	-0.292269	0.0123858	-0.339154	-0.0149514	-0.207532	-0.140447	0.0162252	0.134161	-0.17488	-0.218257	0.0407988	0.185815	0.376098	-0.148155	-0.141084	-0.0468372	-0.125726	NA	NA	-0.437857	-0.113	0.446034	0.167941	-0.0466666	0.0333276	-0.545907	NA	NA	0.0441318	0.824768	0.800858	0.862378	-0.486486	-0.350914	-0.767667	NA	-0.693819	-0.62499	NA	0.569276	0.242609	0.223674	0.289157	0.144771	0.127748	0.042976	0.0934441	NA
sp_P04075_ALDOA_HUMAN	94.5	-0.0368642	0.0646196	0.0649582	0.0155069	0.00734965	0.0122696	0.0294783	0.0202807	-0.0873141	-0.0108817	-0.103435	0.0446069	0.114633	0.0611666	-0.0606923	-0.0982926	-0.061134	-0.216041	-0.154951	-0.127088	-0.127987	-0.120354	-0.106565	-0.0360464	-0.162462	-0.157936	-0.097795	-0.118581	-0.0930898	-0.122309	-0.0532841	-0.149802	-0.363389	-0.275692	-0.24368	0.367834	0.356648	0.319277	0.0850432	0.111161	0.0939281	-0.139664	-0.0732681	-0.104602	-0.0958193	-0.0811271	-0.0883323	-0.150104
sp_P04080_CYTB_HUMAN	79.6	-0.144808	0.010771	-0.0211341	0.17134	0.125795	0.10539	0.11934	0.097142	-0.122112	-0.102617	-0.137874	0.517933	0.453507	0.352744	0.132785	0.125101	0.11018	0.0145801	0.00668075	-0.104028	0.1064	-0.00543566	-0.025451	-0.150386	-0.281859	-0.15656	-0.120982	-0.176799	-0.252737	0.238033	0.218148	0.243853	-0.379372	-0.59204	-0.568442	0.541208	0.459739	0.484419	0.459707	0.393895	0.356583	0.028825	0.0364025	0.0825926	-0.0475422	-0.0376204	0.00685903	-0.170401
sp_P04083_ANXA1_HUMAN	85.5	0.143045	0.161074	0.189714	0.0235318	0.00103572	-0.0348246	0.0289064	0.0427331	-0.00757043	-0.0231077	-0.0512638	-0.0605909	-0.0704379	0.0246614	-0.257702	-0.246172	-0.238926	-0.00948603	-0.0196624	-0.0287629	0.198474	-0.0720033	0.0300204	-0.10685	-0.242901	-0.0911141	0.221378	0.150517	0.219091	-0.0175924	-0.0474303	-0.0549479	0.209204	0.059749	0.131971	-0.0413561	-0.0604026	-0.127772	0.0292106	0.0560244	-0.0485821	-0.118159	-0.0889155	-0.0769099	-0.0835073	-0.0656557	-0.0846089	-0.340769
sp_P04114_APOB_HUMAN	4.4	0.132686	-0.1586	-0.128071	0.134897	0.0545972	0.159703	0.0109348	-0.0612782	0.153344	-0.076387	0.0404607	0.649732	0.705381	0.907652	0.514339	0.508689	0.51828	0.349862	0.543588	0.310987	0.48098	0.111417	0.306064	0.0527961	0.142429	0.413341	0.127895	0.329178	0.277177	0.259749	-0.0573073	0.0790532	0.742848	0.273835	0.0886609	1.60979	1.92271	1.69892	0.105875	0.206788	0.222481	-0.157986	-0.278466	-0.254804	0.0267202	-0.0298265	0.0163346	-0.0482013
sp_P04150-2_GCR_HUMAN	57.5	0.0346304	-0.00882941	0.0616024	0.192231	0.186093	0.145266	0.295003	0.250784	0.0877263	0.0884584	0.175014	-0.129797	-0.0791875	-0.175709	NA	NA	NA	-0.23731	-0.373675	-0.260681	-0.0435863	-0.0680955	0.0682545	-0.0427275	-0.00729674	-0.0478152	-0.120076	-0.251866	-0.211791	0.25695	0.167668	0.164362	-0.407114	-0.429035	-0.400305	-0.200509	0.0947615	0.119227	-0.0990033	0.109359	0.101263	-0.156413	-0.267323	-0.203448	-0.117853	-0.14637	-0.184964	-0.273265
sp_P04156-2_PRIO_HUMAN	29.3	-0.128945	-0.169919	-0.269966	-0.155771	-0.11184	-0.201941	-0.100965	-0.0123431	0.668129	0.784996	0.968358	0.694361	0.0854246	0.228846	-0.11144	-0.242457	-0.0724392	-0.184396	-0.204936	-0.103644	0.334683	0.359924	-0.362037	-0.123851	1.19643	0.268422	-0.321027	-0.215129	-0.353447	-0.235607	0.0101845	-0.0057961	-0.519084	-0.014126	-0.172723	0.242293	0.220188	0.335084	-0.234427	-0.110395	0.0261853	-0.0579986	0.0884483	0.0997301	0.0324364	0.0236002	0.0744239	0.542521
sp_P04181_OAT_HUMAN	71.5	-0.0291031	-0.066399	-0.087456	-0.444549	-0.448189	-0.370325	-0.447191	-0.405139	-0.310008	-0.334664	-0.371624	-0.204578	-0.264761	-0.102517	0.33104	0.394857	0.333085	0.10011	0.0788021	0.137658	-0.0290669	-0.0828651	0.0187303	-0.0420265	-0.318887	-0.0660209	0.108628	0.237675	0.195487	-0.17361	-0.193258	-0.258402	-0.0545881	-0.385618	-0.192824	-0.0307077	-0.0847905	-0.0447201	-0.0126909	0.060186	-0.0966855	-0.115966	-0.1201	-0.117201	0.0284957	0.00508924	0.0149001	0.0588428
sp_P04183_KITH_HUMAN	65.4	-0.380727	-0.3075	-0.365257	-0.619238	-0.673432	-0.662144	-0.625795	-0.632645	0.34248	0.425715	0.391734	-0.326565	-0.194194	0.304423	-0.381815	-0.308273	-0.303763	0.575981	0.872849	0.722321	-0.583294	-0.693303	-0.310844	1.02109	0.997026	1.5616	0.414623	0.798722	0.527749	-1.58951	-1.37941	-1.84439	0.823079	0.576016	1.12947	-1.12861	-1.22575	-1.24915	-1.36753	-1.12509	-1.37549	-0.760843	-0.451954	-0.57103	-0.116997	-0.145404	-0.137689	-1.25457
sp_P04264_K2C1_HUMAN	75.6	-0.205794	0.281838	0.292501	0.784134	0.816192	0.223838	0.145724	-0.150501	-0.055157	0.32286	0.57293	1.56564	-0.0318212	0.473139	0.0500702	-0.10301	-0.509132	0.584777	-0.867195	-0.294849	0.424694	-0.115883	0.472303	-0.692471	-0.590405	-0.33246	-0.271148	0.670467	1.11802	0.088071	0.552877	-0.518377	-0.372586	-0.245145	-0.266993	0.690616	0.705475	-1.27005	0.417815	0.92698	-1.40487	0.0465557	0.257361	-0.593962	0.587231	-0.391533	0.30331	-0.395492
sp_P04350_TBB4A_HUMAN	68.7	-0.214	-0.109259	-0.340036	-0.0299888	-0.0738289	0.00555524	-0.0931516	-0.117791	-0.359203	-0.490728	-0.605973	0.206545	0.00540428	0.0374122	-0.137991	-0.52606	-0.112058	-0.1024	-0.236226	-0.034619	0.281819	0.0133658	-0.200386	-0.2114	-0.311255	-0.396962	0.0485629	-0.182865	-0.000532354	0.0472704	-0.137545	-0.266306	0.725345	0.405358	0.367134	-0.136772	-0.196911	-0.277602	-0.0927422	-0.217547	-0.328406	-0.216885	-0.113789	-0.0391141	-0.0620475	0.00171416	-0.122209	0.000680641
sp_P04406_G3P_HUMAN	94.9	0.00732328	-0.0220724	-0.027837	0.134364	0.100794	0.118709	0.136354	0.12137	-0.0198939	0.0409117	-0.0980965	0.0137657	-0.0402617	0.0225476	0.0316689	0.036375	0.0455215	-0.130466	-0.0878579	-0.117166	0.00905634	0.0139805	0.00602757	-0.0648249	-0.0331919	-0.0620857	-0.18345	-0.258897	-0.223482	-0.147781	-0.104769	-0.132057	-0.607915	-0.49493	-0.441123	-0.0201585	0.0416955	0.0833359	-0.143512	-0.0618029	-0.0780877	-0.114951	-0.066078	-0.0855396	-0.084495	-0.0550912	-0.0612978	0.030553
sp_P04439_1A03_HUMAN	60.3	0.0434725	-0.0745075	0.169431	-0.614454	-0.613821	-0.267498	-0.351338	-0.481709	-0.113019	0.0296446	-0.238015	-0.0183824	0.167814	0.105578	-0.048449	-0.0120022	-0.0160492	-0.179648	0.127643	0.104756	0.132259	0.245611	0.039313	-0.0331459	-0.0405939	-0.0668396	-0.242999	-0.0933631	0.043024	0.31354	0.217609	0.142251	-0.350518	0.29305	0.147162	0.305697	0.976728	0.363166	-0.0442175	0.216693	0.0262668	0.0446968	-0.0201101	-0.169731	0.0438777	0.0559344	0.0339723	0.463223
sp_P04632_CPNS1_HUMAN	91.8	0.0124665	0.0108127	-0.0135431	0.204752	0.167541	0.177982	0.216638	0.17198	-0.294634	-0.182135	-0.349574	-0.113072	-0.115379	-0.0808335	0.0263742	0.0546591	-0.0799554	-0.167688	-0.179251	-0.175602	0.267361	-0.0441447	-0.159942	-0.314186	-0.430982	-0.394876	-0.104924	-0.17018	-0.107912	0.0835634	0.121966	0.0598162	-0.239105	-0.120853	-0.21408	-0.0791594	0.0138475	-0.130384	0.00866147	0.050601	-0.0409915	-0.00804461	0.0332354	0.0118067	-0.040703	-0.0317244	0.0111857	-0.095409
sp_P04637-4_P53_HUMAN	46	-0.45433	0.0131349	-0.257046	0.55707	0.534058	0.437581	0.32545	0.4456	-1.40688	-0.562144	-0.319079	-1.14788	-1.02541	-0.939777	-0.398704	-0.610032	-0.700148	NA	NA	NA	-0.31502	-0.206126	-0.425184	-0.681638	0.090663	-1.14135	NA	NA	NA	-0.469097	0.00049205	-0.713563	1.03965	1.44012	-0.0347898	-0.441832	NA	-1.04856	-0.418611	NA	-0.598802	0.117872	-0.0461034	0.221159	0.0529452	0.113681	0.204002	0.268846
sp_P04792_HSPB1_HUMAN	93.2	-0.0508378	0.0158382	0.0467847	0.272504	0.290387	0.26371	0.279095	0.269785	-0.601348	-0.538366	-0.568033	0.128297	0.0265267	-0.101152	-0.0419423	-0.159546	-0.0753675	0.339292	0.327059	0.489228	0.332777	0.0777983	0.271234	-0.543373	-0.499848	-0.529892	0.758449	0.549101	0.858285	-0.550205	-0.47499	-0.604797	0.251172	0.272411	0.267158	0.344219	0.298899	0.334961	0.334784	0.170829	0.338491	0.158264	0.247442	0.203783	-0.0118693	-0.0150652	-0.0104032	-0.132781
sp_P04818_TYSY_HUMAN	56.5	-0.28793	-0.495998	-0.6574	0.650469	0.646966	0.623085	0.537501	0.841674	-0.0714899	-0.3097	-0.490865	-0.641002	-0.259703	-0.0345407	-0.221881	-0.0824488	-0.118386	0.0854068	0.831001	0.365996	-0.224858	-0.123583	0.166168	0.761204	0.574965	0.757511	0.423177	0.937155	0.508719	-0.654049	-0.942182	-1.10784	0.396029	0.326075	0.522968	-0.589111	-0.440202	-0.711251	-0.785965	-0.65925	-0.927911	-0.764837	-0.789829	-0.915165	-0.0712373	-0.23019	-0.263194	-0.817254
sp_P04843_RPN1_HUMAN	72.2	-0.00850057	-0.0724701	-0.0410107	0.00115007	0.0283509	0.00990204	0.0323181	0.0251339	-0.0708171	-0.0621129	-0.0629341	0.169421	0.103063	0.153791	-0.0564024	-0.0460839	-0.0488919	0.221979	0.12688	0.151252	0.174417	0.180633	0.210089	-0.17141	-0.0268661	-0.139349	0.0601527	0.113058	0.0925533	0.0295965	0.0312858	0.064368	0.0603317	0.010277	0.0188267	-0.0152157	-0.0565689	0.0485282	0.150984	0.0459906	0.196898	-0.132163	-0.0835138	-0.119218	-0.0509226	-0.0697279	-0.0700234	-0.0257536
sp_P04844_RPN2_HUMAN	63.9	0.0181177	-0.00101719	-0.0263052	-0.000779131	0.00569591	-0.00517761	-0.0297805	-0.0064689	-0.155784	-0.16824	-0.23822	0.237704	0.0494112	0.063057	-0.00274568	0.063608	0.0666167	0.274544	0.0977831	0.155618	0.388762	0.119327	0.142613	-0.282195	-0.0463758	-0.0854958	0.13386	0.161539	0.11893	0.103423	0.0445749	0.0409573	0.394027	0.173394	0.146775	0.0139513	0.0336703	-0.00240843	0.216201	0.243693	0.204161	-0.10199	-0.0578281	-0.140151	-0.0634294	-0.0944164	-0.096681	-0.230341
sp_P04899_GNAI2_HUMAN	65.1	-0.130248	-0.169317	-0.339998	0.0749768	0.0806208	0.1632	0.127809	0.161003	-0.107932	-0.139228	-0.429067	0.0484557	0.000987703	-0.0617252	-0.144225	-0.107111	-0.134682	0.104972	0.0201897	-0.0890484	0.223105	0.19091	0.0533873	-0.251661	0.0480823	-0.162287	0.0513029	-0.00266556	0.049734	-0.0773122	-0.119208	-0.200309	0.017292	0.12917	0.30389	-0.0156274	0.0255393	0.112416	-0.0326493	-0.121034	0.0255249	0.0101465	-0.000796503	-0.0507703	0.11879	0.125083	0.122265	0.423797
sp_P04920_B3A2_HUMAN	36.4	-0.279121	-0.0634192	0.214014	-0.0105274	-0.0220383	0.0300115	-0.0633421	-0.0512856	-1.82081	-0.382925	-0.2258	0.914522	0.81854	0.591829	-0.0915463	-0.0867721	-0.114683	0.300395	0.280417	0.0864055	0.112797	0.212358	-0.00678454	-0.29555	0.542582	-0.219633	-0.00234815	0.182434	-0.033988	-1.42269	-0.0207785	0.210821	0.233511	0.811988	0.447974	0.646944	0.58461	0.631414	-0.28669	-0.110543	-0.149956	0.17911	0.101268	0.408522	0.191268	0.0938335	0.0533334	0.183128
sp_P05023-4_AT1A1_HUMAN	54.8	0.0109558	-0.0255506	0.02549	0.111809	0.126667	0.0853858	0.103894	0.142389	-0.0613126	-0.072798	-0.0433385	0.123971	0.126253	0.173359	-0.146606	-0.143265	-0.102154	0.103001	0.0779218	0.0709343	0.176668	0.0600225	0.173002	-0.249015	-0.218412	-0.196642	0.131163	0.149391	0.140715	0.139382	0.130418	0.178814	0.212332	0.129534	0.184365	0.0638839	0.0802991	0.0830385	0.116352	0.133437	0.125477	-0.0539454	-0.0699562	-0.0150358	0.0836761	0.0761182	0.101077	0.0891592
sp_P05026-2_AT1B1_HUMAN	53.5	0.0174901	0.106512	0.0215134	0.13905	0.115065	0.0799722	0.0725737	0.0523203	-0.016407	-0.0730785	-0.10479	0.124989	0.16637	0.249114	-0.255162	-0.242764	-0.253054	0.173595	-0.0214731	0.0984552	0.0380655	0.195734	0.231892	-0.251651	-0.311698	-0.196846	0.232274	0.278637	0.302794	0.1373	0.123274	-0.0235837	0.533553	0.454809	0.707242	0.102553	0.155269	0.114157	0.219608	0.316582	0.230765	0.0673759	0.121026	0.00812773	0.0644865	0.0820927	0.0603908	-0.0233805
sp_P05067-11_A4_HUMAN	50.5	0.199936	0.30545	0.290736	0.0374656	0.0255836	-0.0202484	0.128238	0.0117911	0.280682	0.342127	0.174815	0.440052	0.344301	0.486281	0.404509	0.354619	0.39939	0.526494	0.635221	0.633613	0.146005	0.247696	0.255089	-0.105034	0.119216	-0.158342	0.483749	0.614581	0.560271	0.314442	0.327248	0.1529	0.353098	0.181932	0.276472	1.98071	2.13235	2.0141	0.516318	0.580956	0.553624	-0.412104	-0.369537	-0.519046	-0.194875	-0.319919	-0.305483	-0.0607369
sp_P05091_ALDH2_HUMAN	72.5	-0.099056	-0.0468645	-0.179264	-0.029635	-0.0731611	-0.0276434	-0.0451672	-0.037657	-0.112255	-0.154766	-0.20695	0.342945	0.327079	0.317795	0.0945003	0.053574	0.0551506	0.113627	0.0729894	0.125081	0.427513	0.230018	0.236477	-0.276849	-0.396082	-0.308043	0.00391805	-0.0388421	-0.0395415	0.340307	0.33387	0.274344	0.23052	-0.0309461	-0.0700397	0.193066	0.135541	0.174049	0.513014	0.501462	0.477583	0.104147	0.162759	0.136064	0.0660755	0.0285175	0.0124278	0.000555673
sp_P05114_HMGN1_HUMAN	55	-0.959072	-0.707324	-0.451464	-0.170631	0.202387	-0.217614	0.00560361	0.103034	-0.498335	-0.396686	-0.202253	0.401727	0.125138	-0.489543	-0.126403	0.0439732	-0.0741751	-0.430108	-0.356414	-0.287675	-0.988808	0.0443587	-0.0165091	-0.257963	0.409241	0.0568701	-0.234855	-0.370271	-0.513152	-0.532327	-0.109983	-0.302289	-1.04831	-0.211943	-0.378049	-0.336871	-0.338696	-0.0813293	-0.207296	-0.531165	0.0765025	-0.0180746	-0.131169	-0.11464	0.0564634	0.0167044	0.0230601	1.04113
sp_P05121_PAI1_HUMAN	56.2	0.320525	0.186423	-0.0781711	1.14489	1.20044	1.02375	1.06972	1.02648	-0.217676	-0.220321	-0.0640763	-0.446074	-0.664259	-0.511131	-0.402906	-0.383103	-0.296914	0.547395	0.575999	0.57799	1.03755	0.36807	0.242142	-0.797733	-0.943051	-1.02486	0.458797	0.576242	0.510152	0.228875	0.172934	0.105126	-0.326739	-0.77831	-0.742014	0.128944	0.196971	0.101453	-0.0878799	-0.0809207	-0.195193	-0.382109	-0.354641	-0.305962	-0.0949492	-0.08893	-0.0487597	-0.461497
sp_P05141_ADT2_HUMAN	57.7	-0.120559	-0.185815	-0.186947	0.122428	0.0783064	0.180198	0.102506	0.0775689	0.165039	0.0525298	0.015517	-0.0836559	0.0339701	0.0148024	-0.216073	-0.249996	-0.225395	0.0488164	-0.0622975	-0.0567657	-0.00645109	0.325038	0.199993	-0.154414	-0.06221	-0.139666	-0.207725	-0.142523	-0.142634	-0.0369572	-0.0708236	-0.0822886	-0.412756	-0.457081	-0.415277	-0.256388	-0.12241	-0.0267316	-0.194059	-0.0229539	-0.12949	0.00679823	0.0623473	0.0249082	0.067681	0.041219	0.0183422	0.890129
sp_P05161_ISG15_HUMAN	49.1	0.0715976	0.200117	-0.0299524	0.191956	0.232047	0.105698	0.196297	0.184246	-0.734134	-0.384147	-0.370874	-0.297663	-0.245437	-0.149974	-0.0983181	-0.133725	-0.141189	NA	-0.0152228	NA	0.135919	0.126879	-0.178494	-0.421005	-0.111511	-0.129816	NA	-0.0365713	NA	0.173713	0.442553	0.477334	-0.699719	-0.114473	-0.064674	-0.0908051	0.0207	0.283418	-0.76582	-0.366351	-0.0998783	1.23569	1.50835	1.42514	0.240069	0.291207	0.293675	1.81277
sp_P05165-2_PCCA_HUMAN	26.4	0.0171378	0.0370594	-0.0843311	-0.0803126	-0.103371	-0.08444	-0.121005	-0.0228962	-0.146022	-0.16086	0.133928	0.32872	0.346128	0.0355612	NA	-0.0416285	NA	-0.0785916	0.0619064	0.782208	0.243891	0.104618	0.215964	-0.0990851	-0.271798	-0.207795	-0.108412	-0.0634614	-0.304177	-0.0930994	0.00185603	0.126279	0.0658323	0.0976803	0.228934	0.0534643	0.181563	-0.176012	0.427527	0.204959	-0.0926135	0.0232698	-0.21092	-0.363853	-0.0207384	-0.0350018	-0.108153	-0.262996
sp_P05198_IF2A_HUMAN	81.3	-0.0126813	-0.00389665	0.0416186	0.0464567	0.0321116	0.0755015	0.062474	0.0484181	0.332023	0.320781	0.283265	-0.123722	-0.111634	-0.0375476	-0.0178214	0.00148574	0.00702997	0.0694377	0.172441	0.152404	-0.105546	-0.180831	-0.158564	0.0797601	-0.0132834	0.109377	0.136681	0.104495	0.0904754	-0.0721606	-0.092923	-0.0388325	0.0609425	-0.0146552	-0.019334	-0.0471939	-0.0674008	-0.0322742	-0.130885	-0.111363	-0.145584	-0.0207468	-0.000407543	-0.0232063	0.00138036	0.0225545	0.00758871	-0.0246082
sp_P05204_HMGN2_HUMAN	60	-1.54565	-0.526216	-1.04499	-0.340326	0.0504857	-0.137589	-0.0618733	0.240088	-0.456231	0.0170253	-0.709932	1.57094	0.138494	-0.901326	0.14588	0.330109	0.248945	-0.266338	-0.193404	-0.236863	-0.172556	1.00602	1.51872	-1.0877	0.784508	-0.0932846	-0.0815742	-0.0979714	-0.425349	-1.04684	0.27303	-0.947125	-1.17785	0.259982	-0.415096	-0.588966	-0.0197483	-0.0663838	-0.650738	-0.76446	-0.00352454	-0.373841	-0.223657	-0.985467	-0.229225	-0.28671	-0.322752	0.0891501
sp_P05386_RLA1_HUMAN	89.5	0.0700743	0.0905153	0.0587	0.132156	-0.110585	0.0991704	0.2841	0.0844734	-0.280996	-0.0237105	0.00106127	0.378335	-0.610083	-0.369051	-0.0783989	0.121665	0.089489	-0.116605	-0.165766	-0.112968	-0.109807	-0.0149733	0.092231	0.0349282	0.00492627	0.396783	-0.0563005	-0.193256	-0.133635	0.0924058	0.0537865	-0.09377	0.33351	-0.59894	-0.555378	-0.382512	-0.144388	-0.278972	-0.23182	-0.0264946	-0.229408	-0.0312955	-0.0367355	-0.0511045	-0.0642995	-0.0226376	-0.0224512	-0.201038
sp_P05387_RLA2_HUMAN	93.9	0.00179053	0.0939468	0.0846427	-0.0123967	-0.00389803	0.0511203	0.12296	0.159033	0.00527174	0.153239	0.133994	0.354407	-0.529993	-0.370239	0.0722352	-0.00807398	0.0128787	0.546269	0.816159	0.523126	-0.279198	-0.121273	0.0370203	-0.0196858	-0.0189592	0.375248	0.221107	0.361463	0.215473	-0.0765287	-0.0471825	-0.111251	0.40446	-0.467383	-0.48346	-0.107417	-0.129172	-0.192135	-0.0776009	-0.100987	-0.117677	-0.0407788	-0.0303556	-0.0158274	-0.00562016	-0.0364683	-0.0136723	-0.105223
sp_P05388_RLA0_HUMAN	60.6	0.0477754	0.0294789	0.0488001	-0.169033	-0.193642	-0.212265	-0.175523	-0.168886	0.287936	0.185138	-0.0343735	-0.182498	-0.218301	-0.079643	-0.00235015	-0.048315	0.0107598	-0.029206	0.0492396	0.0191435	-0.0375961	-0.188668	-0.144538	0.158827	0.0934702	0.277229	-0.00317581	-0.0659144	-0.0360318	0.0238763	-0.0304444	-0.0152353	-0.325134	-0.421054	-0.34684	-0.0338413	-0.144042	-0.0448053	0.012693	-0.13189	-0.0734072	-0.018432	-0.0421458	-0.0228398	-0.0568179	-0.0359573	-0.0265898	-0.0891924
sp_P05423_RPC4_HUMAN	22.9	-0.185991	NA	NA	-0.164257	-0.255246	-0.0417607	-0.342118	-0.3078	-0.325241	NA	NA	-0.134769	-0.044372	-0.0387605	0.00998561	0.247107	0.0444294	0.188383	NA	0.274269	-0.113713	-0.108014	-0.112485	0.353821	-0.102376	-0.0370465	0.391678	NA	0.268601	-0.167225	NA	NA	0.850952	0.429104	0.596715	NA	-0.396015	-0.268946	NA	-0.348384	-0.207102	0.122693	NA	NA	-0.0468302	0.123634	0.178246	NA
sp_P05455_LA_HUMAN	75.2	0.0617174	0.11205	0.12545	0.131097	0.13498	0.173751	0.157101	0.162618	0.218559	0.224156	0.215487	0.00976232	-0.0811269	-0.00472295	-0.0168441	-0.053479	-0.0317942	-0.0252497	0.00652554	0.0245178	0.0465537	-0.131252	-0.11989	-0.0203818	-0.0432768	0.110551	0.0551447	-0.0144856	0.0661704	0.0626616	0.0526377	0.0521951	-0.208785	-0.220179	-0.20821	-0.139976	-0.134884	-0.160907	-0.102102	-0.0170537	-0.101486	0.230536	0.263044	0.241416	0.113057	0.143773	0.156591	0.0385989
sp_P05556_ITB1_HUMAN	52.3	0.242774	0.303019	0.298804	0.189066	0.200236	0.159026	0.13881	0.165633	-0.118372	-0.0870331	-0.0558824	0.209385	0.149453	0.256903	0.204603	0.201582	0.159111	0.0521728	-0.0726433	-0.0685381	0.42698	0.303478	0.398193	-0.187519	-0.108755	-0.146898	0.0106555	0.157468	0.0567722	0.499571	0.501909	0.509767	0.31897	0.0717894	0.0360186	0.250595	0.113192	0.170189	0.358191	0.229638	0.282435	-0.142434	-0.0918834	-0.107405	-0.252008	-0.261971	-0.276053	-0.231127
sp_P05783_K1C18_HUMAN	95.1	0.112996	0.198746	-0.012252	0.0476223	0.0618656	0.0584837	0.0972619	0.0726617	-0.182879	-0.135416	-0.21806	-0.210369	-0.160381	-0.165521	-0.330221	-0.298496	-0.317754	-0.129977	-0.172326	-0.11354	0.31564	0.418297	0.429474	-0.276336	-0.110001	-0.291873	-0.133701	-0.160097	-0.125204	-0.195414	-0.133883	-0.289121	-0.0291674	-0.0688965	-0.052632	-0.0669204	-0.322757	-0.061417	0.035672	-0.0685308	0.16451	0.178173	0.245118	0.164554	-0.000780894	0.00235787	0.0018008	0.309608
sp_P05976-2_MYL1_HUMAN	8	0.0786725	0.00279876	0.133517	0.189212	0.188878	0.18023	0.295148	0.239089	-0.303336	-0.257567	-0.0175599	0.358389	-0.337067	-0.0750887	0.368332	0.302611	0.272553	0.0853365	0.132475	NA	0.302904	0.00325586	0.00578749	-0.514432	-0.22447	-0.00765149	-0.0253058	0.169451	NA	0.0443681	0.0524762	0.260343	0.762616	0.0896477	0.169621	-0.101405	-0.170326	-0.0696119	0.193252	0.16888	0.276497	0.0321783	-0.0472277	0.0226298	-0.0041337	-0.0560364	-0.062752	-0.175484
sp_P06132_DCUP_HUMAN	47.7	0.112455	0.0380512	-0.02735	-0.0758905	0.0162125	-0.109976	-0.0382976	-0.0612447	-0.0798978	-0.112511	-0.298178	0.00993904	-0.0451315	-0.0742177	0.0251335	0.0524349	0.0306022	-0.249966	-0.182338	-0.231889	-0.0887695	-0.00797508	0.157999	-0.146472	-0.459028	-0.397623	-0.29305	-0.12192	-0.352042	0.229266	0.123657	0.0744433	0.0562738	-0.35515	-0.37716	-0.0975907	-0.0934657	-0.0207688	-0.0853322	0.13566	-0.00463291	0.253379	0.143364	0.251216	0.113235	0.191863	0.172908	1.11416
sp_P06280_AGAL_HUMAN	41.5	-0.115982	-0.126935	-0.286133	-0.212895	-0.228863	-0.264018	-0.133959	-0.25478	0.0033208	0.0392792	-0.162403	0.317546	0.264041	0.52788	-0.030629	-0.172973	-0.0355315	0.147396	0.147175	0.243352	0.0426168	-0.0614481	-0.0258648	0.0894736	0.155277	0.35539	0.307765	0.261216	0.394197	0.00881886	-0.000669797	0.158864	-0.0383267	-0.113033	0.250476	-0.457472	-0.493569	-0.479485	0.199618	0.121228	0.240144	0.130974	0.187407	0.220473	0.0713443	0.0911972	0.0799248	0.513326
sp_P06396-2_GELS_HUMAN	68.8	-0.0947799	-0.0960963	-0.118243	0.0614815	0.0632003	0.0663085	0.0125151	0.118672	-0.558054	-0.564028	-0.643295	0.0401944	0.123412	0.0950558	-0.069407	-0.0230366	-0.000322502	0.19761	-0.0736761	0.0421919	0.363109	0.494458	0.326919	-0.450638	-0.447546	-0.532145	0.212526	0.35553	0.430699	0.652108	0.587727	0.553663	0.200653	0.0655381	-0.0246134	0.146727	0.146008	0.0273421	0.266173	0.186764	0.249644	0.0696491	0.0449298	0.0615892	0.030225	0.0401828	0.0118534	0.360062
sp_P06400_RB_HUMAN	28.7	-0.233053	-0.272347	-0.473096	-0.227859	-0.248256	-0.168528	-0.215901	-0.230508	0.0350234	-0.166805	-0.391315	-0.391856	-0.151688	-0.186892	-0.132915	-0.0437472	-0.122553	-0.055563	0.0730451	0.14854	-0.652168	-0.0634262	-0.881951	0.256313	0.318247	0.250994	0.0857587	0.172488	0.153387	-0.62333	-0.38943	-0.259825	0.311217	0.305501	0.281442	-0.277376	-0.610593	-0.243707	-0.717167	-0.67096	-0.476013	-0.585034	-0.387899	-0.264809	-0.185793	-0.198211	-0.255873	-0.405866
sp_P06493_CDK1_HUMAN	74.4	-0.296241	-0.405209	-0.450764	-0.294311	-0.284159	-0.196409	-0.352786	-0.296682	0.307833	0.195086	0.0496111	-0.164925	-0.0455576	-0.06353	-0.320107	-0.227486	-0.254352	0.192364	0.380613	0.271498	-0.829956	-0.834006	-0.604773	0.91822	0.658305	0.768923	0.260544	0.35683	0.328175	-1.06998	-1.22784	-1.33753	0.0284738	-0.0300102	-0.101373	-0.200733	-0.217936	-0.173315	-0.45838	-0.484861	-0.431518	-0.820891	-0.977708	-1.02802	-0.246601	-0.282801	-0.291847	-1.14535
sp_P06576_ATPB_HUMAN	80.2	0.0850774	-0.0175013	0.00356152	0.00265785	-0.0234863	-0.0213437	-0.0253363	-0.000597791	-0.0280594	-0.0617076	-0.0838153	0.00818687	0.0273263	0.0479637	-0.0987252	-0.17469	-0.14591	-0.00268534	-0.0518692	0.0133654	0.0830577	0.0175232	0.117265	-0.19575	-0.303157	-0.242887	-0.0842787	-0.0775791	-0.0819546	0.134813	0.103042	0.154174	-0.0250696	-0.376189	-0.359994	0.0298765	-0.0151414	-0.000497222	0.185421	0.220061	0.141341	0.0959051	0.087871	0.117816	0.0728544	0.084338	0.113978	-0.0377989
sp_P06703_S10A6_HUMAN	64.4	-0.00328324	-0.0667155	0.520795	0.618019	0.581742	0.516953	0.00741392	0.488345	-0.252468	0.138244	-0.0160526	0.480373	-0.571548	-0.0420456	-0.313313	0.0324427	0.20886	-0.288029	-0.274314	-0.367512	0.412846	0.503727	0.818073	-0.884708	1.07916	0.255738	-0.438288	-0.294613	-0.383208	0.416276	0.435119	0.610046	-0.394769	-0.582276	-1.13736	-0.174975	-0.899053	0.505427	0.743824	0.578974	1.11364	0.0821569	-0.157972	0.369189	0.315003	0.0485549	-0.0248365	1.39281
sp_P06733_ENOA_HUMAN	85.9	-0.0235371	0.00390174	-0.00200028	0.143308	0.104481	0.145687	0.104042	0.114813	0.0821643	0.156261	0.0915395	0.0507794	0.0726698	0.10817	0.010235	0.0367806	0.00840686	-0.169515	-0.162368	-0.17921	-0.100114	0.0448866	-0.0369245	-0.0745169	-0.0581267	-0.12229	-0.0906846	-0.233826	-0.180906	-0.0772778	-0.0727855	-0.123654	-0.496048	-0.450288	-0.405741	-0.00182596	-0.00861122	0.0189362	0.0239826	0.0191532	0.00899247	-0.152924	-0.131525	-0.146143	-0.078139	-0.066923	-0.0778875	-0.183381
sp_P06737-2_PYGL_HUMAN	73.8	-0.046895	0.0135949	-0.00537482	0.155866	0.162197	0.185284	0.18871	0.173554	-0.247812	-0.2414	-0.291453	-0.264988	-0.228615	-0.282377	0.141638	0.197321	0.163025	-0.154365	-0.213029	-0.211944	0.116425	0.0852194	0.0351512	-0.0931145	-0.182453	-0.175415	-0.0841114	-0.18463	-0.206511	0.0582315	0.0728729	0.0348499	-0.406154	-0.331044	-0.374786	0.0643073	0.106178	0.185097	-0.064	0.0021194	0.0395028	0.057258	0.0504869	0.039176	0.0610558	0.0537865	0.0569043	0.02593
sp_P06744_G6PI_HUMAN	78.7	-0.0384726	-0.0405324	-0.00465507	-0.0469248	-0.0699968	-0.0393972	-0.0599049	-0.0502461	-0.146015	-0.13579	-0.291639	0.044924	0.0122626	0.030429	-0.0893505	-0.0501918	-0.0585856	-0.205191	-0.187739	-0.138401	0.038059	0.12309	0.0205836	-0.0788282	-0.148659	-0.181138	-0.0937657	-0.21036	-0.159768	-0.21791	-0.208583	-0.258063	-0.719422	-0.632946	-0.518485	0.0284234	0.07919	0.0734187	0.00356803	-0.0496825	-0.00981521	-0.0313439	-0.0260802	-0.0453106	-0.101089	-0.067145	-0.0880326	0.01024
sp_P06746_DPOLB_HUMAN	42.1	-0.105636	0.0599134	-1.04295	0.0833378	0.0969128	0.172033	0.124725	0.120321	-0.125789	-0.167485	0.0357194	-0.029893	0.0478599	0.144932	-0.0262686	-0.0558622	-0.0301956	-0.109661	-0.102964	NA	0.0371821	-0.0193998	0.0248754	-0.244577	0.0135108	-0.163411	0.00630131	0.0301852	NA	0.191113	0.298876	0.641732	0.818185	0.179839	0.151429	0.192535	0.614938	0.105131	-0.137484	0.0911237	-0.100459	0.381683	0.320709	-0.107012	0.337745	0.0706537	0.150846	1.03982
sp_P06748_NPM_HUMAN	59.5	0.0345006	0.0769395	0.161202	0.075279	0.00322544	0.0336659	0.0282021	0.0404751	0.291697	0.372535	0.389445	0.111639	-0.0147733	-0.23426	-0.041152	-0.0636819	-0.0393826	-0.0379724	-0.017765	0.00460515	-0.208786	0.156596	-0.05935	0.0699058	0.301361	0.043718	-0.00702703	-0.0556629	-0.083232	-0.0952826	-0.0644045	-0.0208226	-0.334228	-0.0960931	-0.237963	-0.305218	-0.199392	-0.0749524	-0.272531	-0.162781	-0.0504098	-0.0489156	-0.0666841	-0.0307527	-0.00946029	-0.0118808	0.00925658	0.342378
sp_P06753-2_TPM3_HUMAN	88.7	-0.0455491	-0.101658	-0.0184471	0.11975	0.144278	0.0999818	0.128502	0.150909	0.0272937	0.0270051	0.0341604	0.0700526	-0.300563	-0.434499	-0.0329362	-0.0580276	-0.0503083	-0.121411	-0.101148	-0.0752637	0.0961727	0.240111	-0.0316354	-0.348018	0.312407	-0.0976498	0.0601076	0.0965872	0.0973985	-0.11915	-0.0843295	-0.106707	-0.0357273	0.258078	0.293453	-0.145291	-0.202855	0.186595	-0.231177	-0.544713	-0.139882	-0.067634	-0.069587	-0.0926088	-0.0558851	-0.048827	-0.0458132	-0.0367642
sp_P06753-5_TPM3_HUMAN	82.3	-0.34162	-0.147668	0.0351499	0.0359179	0.225273	0.186103	0.182698	0.241115	-0.548089	-0.119091	-0.122293	0.0920803	-0.564169	-0.541063	-0.157188	-0.121934	-0.0874349	-0.172924	-0.124824	-0.0844359	0.148255	0.315636	0.278329	-0.654511	-0.0454192	-0.194366	0.0256937	-0.0135313	0.0531461	-0.691629	-0.0116214	-0.230031	-0.583486	-0.0691082	-0.193639	-0.0550915	0.217937	0.194323	-0.217324	-0.0750936	0.0660987	-0.234462	-0.137853	-0.197858	-0.222131	-0.319868	-0.253335	-0.335202
sp_P06756-3_ITAV_HUMAN	62.8	-0.00163424	0.0759988	0.0103618	-0.130303	-0.109391	-0.153073	-0.108909	-0.123738	-0.565139	-0.564433	-0.561136	0.0709188	-0.0847551	0.119873	-0.231414	-0.182589	-0.2149	0.00597358	-0.0957495	-0.0950678	0.384086	0.179272	0.290728	-0.207692	-0.269268	-0.142808	0.155941	0.14734	0.120545	-0.167097	0.0182733	0.0713326	0.671022	0.482138	0.732204	0.256468	0.259523	0.180706	0.267762	0.339709	0.308422	-0.257614	-0.205419	-0.291128	-0.204414	-0.264122	-0.186196	-0.445374
sp_P06865_HEXA_HUMAN	54.1	-0.0726661	-0.0876405	-0.0980548	-0.0371337	-0.0148535	-0.0151615	0.00426015	-0.011351	-0.224541	-0.245313	-0.214826	0.821438	0.763284	0.789104	-0.0607229	-0.139622	-0.0612565	-0.0365854	-0.144448	-0.013043	0.339524	0.207128	0.171897	-0.261779	-0.403855	-0.270995	-0.0142311	-0.128655	-0.0689517	0.625339	0.61757	0.617037	-0.236955	-0.45848	-0.384362	-0.35603	-0.495198	-0.377882	0.531802	0.395838	0.521481	0.0477911	0.0617099	0.068481	-0.0454063	-0.0431573	-0.0560842	0.0333535
sp_P06899_H2B1J_HUMAN	76.2	-0.104828	-0.0380604	-0.0710448	-0.0180369	0.0254259	0.0389095	0.0896051	0.0150973	0.519787	0.523888	-0.338503	-0.11852	0.0191482	0.267195	-0.0308089	0.057838	0.0263917	-0.0103204	-0.165285	-0.100944	-0.147524	0.0117405	0.435973	0.279904	0.391724	0.285162	-0.103136	-0.424974	-0.737939	0.12403	0.0643877	0.017901	-0.240784	-0.05009	-0.0345906	-0.0587884	-0.138165	0.0537875	0.198928	0.318678	0.274534	-0.264121	-0.271916	-0.30046	-0.138003	-0.115047	-0.125442	-0.587982
sp_P07093-2_GDN_HUMAN	43.3	-0.111605	0.00710407	-0.00928653	0.301345	0.328426	0.318028	0.301394	0.254632	-0.768493	-0.587479	-0.643564	-0.822668	NA	-0.842819	-0.314157	-0.0444927	0.00283869	NA	NA	NA	-0.532287	-0.172461	-0.359167	-0.357135	NA	0.160474	NA	NA	NA	0.126038	0.245239	0.263682	-0.453044	NA	0.813901	0.178042	-0.122708	0.049007	-0.213011	-0.207614	-0.483544	-0.220439	-0.230087	-0.296171	0.280113	0.282538	0.0325758	0.399081
sp_P07099_HYEP_HUMAN	78.5	-0.237036	-0.20823	-0.363718	0.0328012	0.0241418	0.00245612	0.110113	0.0170631	-0.268717	-0.274179	-0.338434	0.501294	0.394528	0.36025	-0.151139	-0.123558	-0.0917524	0.100175	-0.0415749	-0.0509039	0.824456	0.271501	0.430197	-0.436151	-0.381002	-0.328602	-0.139598	-0.198163	-0.248504	0.208884	0.18416	0.253067	-0.146002	-0.539117	-0.520705	0.218014	0.143938	0.0144913	0.661038	0.585511	0.43466	-0.0589902	-0.0259975	-0.0568917	-0.111435	-0.0957057	-0.113046	-0.159986
sp_P07108_ACBP_HUMAN	73.6	1.15263	0.766044	0.525523	0.000953305	-0.159363	-0.074275	-0.0607197	-0.0269442	-0.305707	0.0176129	-0.115795	2.74495	0.0346949	-0.553208	0.358747	0.0587932	-0.01865	0.0682139	-0.00724676	-0.123207	-0.290144	-0.156486	0.00935491	-0.351073	-0.0343204	-0.0595215	-0.057235	-0.0309981	-0.157456	0.169363	0.562054	0.183862	0.546144	-0.212054	-0.917624	0.516438	0.441671	0.343849	0.379459	0.542107	0.629287	-0.0452904	-0.0792428	-0.0627654	-0.0637633	-0.0250934	-0.150635	-0.107382
sp_P07195_LDHB_HUMAN	76	0.0864058	0.113718	0.0971591	0.0649956	0.0436953	0.0551087	0.0584977	0.0657191	0.0670899	0.0826287	0.0484909	0.104592	0.0593992	0.129453	0.0630549	0.111947	0.103984	-0.204415	-0.141749	-0.106673	0.107736	-0.0805926	-0.0865229	-0.0196667	-0.141921	0.0223997	-0.0366188	-0.134146	-0.122554	-0.117723	-0.126376	-0.142876	-0.458616	-0.573334	-0.543324	0.162341	0.200677	0.146283	0.109987	0.10026	0.04152	-0.0876117	-0.0676492	-0.073612	-0.111685	-0.141632	-0.0816257	-0.220907
sp_P07199_CENPB_HUMAN	23.2	0.259058	-0.381427	NA	-0.0853901	-0.00788569	-0.0599303	-0.0459893	-0.0881939	-0.146454	-0.220794	NA	-0.188567	-0.0470557	-0.404732	-0.20632	-0.122957	-0.110919	0.053229	-0.117714	-0.0327719	-0.167716	0.0618823	-0.15837	-0.116725	0.614294	0.159091	-0.257183	-0.114294	-0.045298	-0.117046	-0.3608	NA	-0.583632	0.448812	0.265121	-0.062579	0.183128	0.0679911	-0.230287	-0.345092	-0.124255	0.0280613	-0.0377542	NA	-0.0356039	-0.129375	-0.0503293	-0.367723
sp_P07237_PDIA1_HUMAN	90.6	-0.0302026	0.0591111	-0.0459574	-0.081672	-0.0481012	-0.112848	-0.0618276	-0.0619973	-0.0666546	0.0642439	-0.0225721	0.105019	0.0306049	-0.05371	-0.0668146	-0.109285	-0.0786039	0.107225	0.129798	0.18424	0.173639	0.155744	0.197634	-0.0632431	-0.118485	-0.22315	0.114555	0.0441431	0.126062	0.0549479	0.145517	0.0797582	-0.153122	-0.32909	-0.409259	0.115121	0.0518443	0.104481	0.197056	0.193659	0.188234	-0.0874924	-0.0697912	-0.151376	-0.171611	-0.163774	-0.182555	-0.257259
sp_P07305_H10_HUMAN	34	-0.127198	-0.0654247	0.103486	-0.138977	-0.0888212	-0.132048	-0.0926289	-0.116678	-0.311525	-0.0896995	-0.172822	-0.193511	-0.151477	-0.494862	-0.0663842	-0.13439	-0.0643167	-0.6257	-0.844905	-0.620782	-0.386129	0.112944	-0.0315724	-0.0860058	0.493535	-0.257096	-0.62516	-0.925462	-1.20476	-0.12557	0.0148011	-0.0141442	-1.07054	-0.502554	-0.77249	-0.18935	-0.0744172	0.050529	0.109572	0.200963	0.452712	-0.200103	-0.157576	-0.183395	-0.0951683	-0.0616574	-0.11406	0.149566
sp_P07355_ANXA2_HUMAN	94.7	0.217441	0.213919	0.190483	0.19733	0.177895	0.207192	0.191647	0.174503	-0.00597368	-0.0271396	-0.132089	-0.154249	-0.153828	-0.0780201	-0.17369	-0.210506	-0.154078	-0.089756	-0.0353483	-0.0280808	0.293651	0.152272	0.183027	-0.355479	-0.308026	-0.25966	-0.0712442	-0.104127	-0.0320996	0.193025	0.16808	0.193902	-0.0819427	-0.17246	-0.19166	-0.0632509	-0.0964627	-0.102152	0.15121	0.176114	0.117889	-0.128246	-0.106194	-0.114091	-0.103848	-0.0540695	-0.0829368	-0.428155
sp_P07384_CAN1_HUMAN	72.3	0.0341048	0.0194126	-0.0317634	0.178937	0.202741	0.0898471	0.171263	0.173688	-0.397627	-0.4214	-0.510061	-0.0462509	-0.0206289	-0.052777	-0.0613174	0.0185213	-0.0191087	-0.288335	-0.172043	-0.201052	0.244031	0.0612393	-0.0131382	-0.451997	-0.353036	-0.359509	-0.21083	-0.151387	-0.165832	0.29853	0.312288	0.218959	-0.348027	-0.364473	-0.370145	0.148323	0.198509	0.0910415	0.161653	0.263714	0.189874	0.449213	0.500067	0.426201	0.13015	0.177463	0.142721	0.168739
sp_P07602_SAP_HUMAN	72.9	0.411557	0.157934	0.0534047	0.0709174	0.0647543	0.140939	-0.00930756	0.0635395	-0.155516	0.0227597	0.123858	2.05953	0.662884	0.277288	0.120419	0.0204541	0.0299817	0.0592134	-0.116576	-0.194826	-0.0295285	-0.102071	-0.100288	-0.170961	-0.103605	-0.198344	0.0730555	0.0141482	0.0410526	0.705935	0.839022	0.768988	0.801914	0.147642	-0.0989243	0.831255	0.895596	0.73006	0.797282	0.811241	0.769618	0.266536	0.116724	0.138446	-0.0135022	0.0552143	0.0301492	0.375686
sp_P07686_HEXB_HUMAN	52	-0.00150023	-0.0608167	-0.157526	-0.0291516	0.0221979	-0.00724228	-0.0209002	0.00374618	0.0936328	0.0456936	-0.0364048	0.880152	0.856154	0.90169	-0.139604	-0.154539	-0.0883504	-0.052559	-0.199287	-0.078328	-0.0355239	0.072846	0.100476	-0.0131542	-0.335929	-0.234796	-0.00811893	-0.00420745	-0.000477054	0.478691	0.400945	0.35633	-0.4942	-0.713359	-0.727241	-0.620741	-0.691662	-0.613652	0.462913	0.335835	0.424891	-0.00694057	-0.0280402	-0.0406997	-0.0369932	-0.02241	-0.0221996	0.00836487
sp_P07711_CATL1_HUMAN	44.7	0.234681	0.195782	0.152818	-0.131519	-0.0246337	-0.0504406	-0.151042	-0.18841	-0.0308296	0.00386413	-0.109773	1.09129	1.00846	0.964373	0.241927	0.168955	0.143163	0.0631535	0.128368	0.099726	-0.147641	-0.0561395	-0.115596	0.00153398	-0.177501	-0.140383	0.204718	0.263137	0.195982	0.185871	0.219843	0.245267	0	-0.334438	-0.237809	0.648842	0.544543	0.635202	1.08015	1.05174	0.910402	-0.0435079	0.0620952	0.0703084	0.0160914	-0.0273236	-0.0329735	-0.0360041
sp_P07737_PROF1_HUMAN	79.3	-0.0472431	0.00178139	-0.0293401	0.102397	0.0637304	0.0358203	0.110214	0.0798823	0.100414	0.0987576	0.0392764	-0.106971	-0.0820819	-0.167208	-0.032271	-0.0278227	-0.0409651	-0.122783	-0.149133	-0.0722641	-0.194872	0.0309146	-0.045659	0.00505724	-0.203767	-0.258893	-0.0780486	-0.192007	-0.190063	-0.103736	-0.097213	-0.145663	-0.559649	-0.497688	-0.498081	0.0741659	0.0237761	0.031547	-0.124586	-0.109821	-0.09637	-0.144684	-0.0938795	-0.162343	-0.141035	-0.0931381	-0.137325	-0.0744931
sp_P07738_PMGE_HUMAN	44	-0.489037	-0.421301	-0.752555	0.0702456	0.352662	0.00244088	0.0944337	0.125107	-0.742021	-0.548551	-0.459092	-0.151344	0.258957	-0.0197594	-0.119611	0.0165718	NA	NA	NA	0.101026	NA	-0.102302	-0.0588835	0.0864581	0.508072	-0.18069	NA	NA	0.287832	-0.497469	-0.256758	-0.497535	0.061898	0.622037	0.21674	-0.158401	0.221935	-0.0380334	-0.517081	-0.511779	0.0686787	0.261456	-0.114797	0.105583	0.136866	0.0600627	0.0118465	0.694791
sp_P07741_APT_HUMAN	88.3	0.0626055	-0.0180818	-0.0487633	0.131166	0.0299048	0.147057	0.103245	0.0830769	-0.0124468	-0.0226096	-0.130283	0.195347	0.126511	0.176045	-0.100906	-0.0420232	-0.0661834	-0.415696	-0.231548	-0.248015	0.306943	-0.2271	-0.17778	-0.313359	-0.298812	-0.22573	-0.285624	-0.166648	-0.303984	0.0706624	0.0405923	0.0418312	-0.371374	-0.44208	-0.58028	-0.0830387	-0.104249	-0.13035	0.0536109	-0.0684767	-0.0718565	0.312015	0.385719	0.320799	0.222558	0.238777	0.214657	0.0173017
sp_P07814_SYEP_HUMAN	76.2	0.0406315	0.105331	0.0951317	-0.0432623	-0.0416493	-0.053438	-0.0616451	-0.0625335	0.222841	0.254054	0.265768	0.104524	0.0736814	0.129021	0.103094	0.127744	0.139335	0.097777	0.102819	0.124735	-0.0174106	-0.0206386	-0.0232779	0.114349	0.0657917	0.119045	-0.00892292	-0.0232684	0.0473395	-0.0606622	-0.0428624	-0.053809	-0.0958265	-0.174259	-0.166439	0.11317	0.136774	0.141319	-0.0419526	-0.0285856	-0.0396751	-0.0783101	-0.0544168	-0.0552537	-0.0213784	-0.0200587	-0.0213474	-0.0693533
sp_P07858_CATB_HUMAN	52.5	0.0744562	0.0499542	-0.045975	0.301407	0.276439	0.301318	0.355878	0.282775	-0.17546	-0.113125	-0.35306	0.677635	0.728552	0.663792	-0.0395018	-0.067591	-0.044268	0.00848244	-0.233296	-0.0907827	-0.0437288	0.275187	0.169996	-0.202974	-0.302069	-0.527651	-0.0354591	-0.186474	0.000257285	0.62983	0.681795	0.6054	-0.657273	-0.715793	-0.948977	-0.449727	-0.611648	-0.578064	0.632055	0.45175	0.513854	0.0596512	0.125533	0.0580421	-0.0183748	0.0187582	0.0224719	0.0997364
sp_P07900_HS90A_HUMAN	79.8	0.00936117	0.0366398	0.0622912	0.014511	0.0172735	0.0016176	0.00776655	0.049318	0.34144	0.316064	0.313079	0.257289	0.346217	0.44492	0.0191135	0.0174419	0.0439612	0.564688	0.632083	0.599477	-0.330076	-0.17133	-0.210974	0.227778	0.121381	0.233891	0.45604	0.439038	0.510255	-0.190298	-0.212513	-0.191626	0.522549	0.662965	0.797624	0.0374767	0.0895921	-0.0195084	-0.160957	-0.114751	-0.199119	-0.0957483	-0.107108	-0.0870335	-0.0713696	-0.030493	-0.0295356	-0.0815168
sp_P07919_QCR6_HUMAN	89	-0.334365	-0.506954	-0.18046	0.0364748	-0.0384734	0.00891336	0.255436	0.0470777	-0.635294	-0.4908	-0.365214	1.30382	-0.0378564	-0.407621	-0.0953202	0.0229263	-0.126061	-0.157403	-0.304366	-0.266646	0.894797	0.186468	0.138147	-0.566191	0.358727	0.2091	-0.433965	-0.261897	-0.403591	-0.203253	0.134169	0.0287412	0.126	0.0756368	-0.024296	-0.0673353	-0.181895	-0.100009	0.0366263	-0.156045	0.133248	0.194562	-0.0656971	0.0450589	0.227649	0.110311	0.105858	0.0289341
sp_P07942_LAMB1_HUMAN	53.1	0.147868	0.152572	0.129585	-0.0128549	0.0442068	-0.00436016	0.0375237	0.0283667	-0.500877	-0.551127	-0.488454	0.167308	0.203016	0.271727	0.108216	0.0761062	0.169913	0.193949	0.186476	0.225633	0.306528	0.268085	0.25583	0.0304266	-0.101186	0.0420936	0.345812	0.425117	0.397498	-0.0201133	-0.0191613	-0.0229857	0.804293	0.524327	0.693314	0.380915	0.246817	0.372853	0.318953	0.178616	0.211101	-0.0381227	-0.0253577	-0.0271568	-0.0043212	-0.0225134	-0.0258243	-0.067392
sp_P07948_LYN_HUMAN	59	0.0553416	-0.0980063	-0.161689	-0.206491	-0.362798	-0.0628493	-0.178882	-0.226505	0.0726113	0.050979	0.528777	0.0198901	0.17965	0.253062	-0.0754514	-0.012179	0.0271714	0.17584	0.266515	NA	-0.00330633	0.185843	0.0799994	0.031847	0.0367891	0.245139	0.225398	0.126739	NA	-0.19379	-0.199868	-0.406494	0.661926	0.393678	0.57004	0.221579	0.175828	0.38277	0.248991	0.347338	0.370426	0.330896	0.120364	0.103751	0.0687993	0.026507	0.0571881	-0.0658432
sp_P07951-2_TPM2_HUMAN	85.2	0.046071	-0.0231752	0.0476621	0.175135	0.262322	0.130853	0.139456	0.105672	-0.21908	-0.268953	-0.2152	-0.208937	-0.663054	-0.549343	-0.0856725	-0.19479	-0.0595265	-0.469345	-0.431338	-0.490904	0.142816	0.578992	0.442053	-0.379216	-0.043746	-0.138987	-0.00358284	0.0756821	0.0095057	-0.262035	-0.329129	-0.270291	0.385651	0.164526	0.213292	0.062232	-0.0453613	0.209034	-0.0484658	-0.124968	-0.0922003	-0.290193	-0.342357	-0.329818	-0.294356	-0.350145	-0.380951	-0.216118
sp_P07954-2_FUMH_HUMAN	72.8	-0.0241781	-0.012113	-0.00563129	-0.159305	-0.238424	-0.221675	-0.165433	-0.221646	0.150225	0.105308	0.120773	0.00969284	0.0210276	0.157299	-0.0686658	-0.0634448	-0.102352	-0.078868	-0.109626	-0.0615739	0.0804994	0.0235606	0.0635567	-0.0476871	-0.0219681	0.0353702	-0.135513	-0.158161	-0.200201	0.0559881	0.0371464	-0.010148	-0.214318	-0.203224	-0.102674	-0.0149932	-0.0405066	-0.00914289	0.0990361	0.0212711	0.0994031	-0.305563	-0.310895	-0.289164	-0.0079106	-0.0514988	-0.0770858	-0.165697
sp_P07996_TSP1_HUMAN	46.8	0.471213	0.751058	0.560108	-0.343742	-0.196521	-0.294492	-0.0691358	-0.328547	-0.548329	-0.0303693	-0.0573906	0.37049	0.330154	0.438167	-0.0410041	NA	0.0464776	0.658594	0.529471	NA	0.557371	0.0123257	0.869506	-0.505096	-0.289492	-0.152484	0.224505	1.07258	NA	-0.653458	-0.0188609	0.0397313	0.863092	0.561017	0.277326	0.643825	0.585919	0.210699	0.238993	-0.239562	-0.122147	-0.0979474	-0.0587494	0.00621371	0.0915118	0.114197	0.110622	-0.210026
sp_P08047-3_SP1_HUMAN	12.9	-0.293455	-0.0519929	-0.138145	-0.156753	0.181494	-0.110697	-0.0870337	-0.137147	0.0365028	0.0556517	-0.146442	-0.0403014	-0.0647155	-0.296005	0.200282	0.165567	-0.018038	-0.0571691	-0.349968	-0.182979	-0.404023	-0.0469045	-0.0374658	0.25841	0.189282	0.321704	-0.151658	-0.5618	-0.00600233	-0.244233	-0.117237	-0.90303	-0.738494	-0.0706339	0.0966624	-0.270558	-0.130907	0.0141386	-0.387459	-0.285993	0.0558606	-0.0818355	-0.133527	-0.184097	-0.0330107	-0.0175829	-0.0353026	0.0918659
sp_P08133_ANXA6_HUMAN	74.7	0.058367	0.0500114	0.00229573	-0.0739388	-0.10067	-0.0763083	-0.0591758	-0.0798049	-0.326846	-0.325137	-0.472695	-0.036645	-0.0310673	0.111663	0.128148	0.155906	0.134574	0.218643	0.281609	0.225233	0.0614366	0.0298102	0.080361	-0.119443	-0.136498	-0.082223	0.185214	0.22046	0.183559	-0.194823	-0.171692	-0.217938	0.382421	0.161835	0.225408	0.308003	0.323561	0.191795	0.242369	0.272738	0.166909	-0.194881	-0.174276	-0.165066	-0.0399012	-0.0578808	-0.034102	-0.135451
sp_P08237_PFKAM_HUMAN	56.7	0.0377458	0.117784	0.0635751	0.037036	0.0138198	0.0621434	0.051745	0.0267478	-0.226543	-0.129233	-0.130995	0.258398	0.254814	0.196599	0.266032	0.251782	0.260895	0.0114736	-0.0117763	-0.0307569	-0.0328117	0.0651929	-0.0893269	0.0215777	0.135803	0.0099495	0.156907	0.0534137	0.126819	0.0982668	0.141209	0.0791321	0.0158435	0.2046	0.170177	0.205589	0.205137	0.174461	0.125261	0.103982	0.134241	0.0809305	0.134942	0.00190602	0.0181077	0.0360192	0.0279861	0.240373
sp_P08238_HS90B_HUMAN	84.8	0.0718306	0.0861824	0.0849955	-0.16994	-0.172891	-0.147539	-0.159942	-0.154793	0.120053	0.108344	0.13899	-0.083975	0.00943213	0.139839	0.0721649	0.107896	0.106804	0.335962	0.439363	0.424396	-0.305142	-0.12466	-0.163421	0.239116	0.130722	0.254097	0.356209	0.317637	0.370416	-0.192418	-0.216288	-0.224367	0.0935961	0.19115	0.351514	-0.0163397	0.0400571	-0.0522314	-0.264456	-0.211687	-0.295376	-0.0934873	-0.0935994	-0.0900604	-0.0411558	-0.0381717	-0.0350497	-0.0643798
sp_P08240_SRPRA_HUMAN	64.7	0.113851	0.0236349	0.118153	-0.16601	-0.199722	-0.244731	-0.234921	-0.281023	0.218835	0.0402373	0.11923	0.112001	-0.035919	-0.0522604	-0.199997	-0.0783408	-0.204177	0.0159246	0.0495425	0.108965	0.037905	-0.105432	0.000636327	-0.0638396	-0.00517628	-0.0181685	0.140651	0.0638055	0.0709888	0.326614	0.118488	0.271985	0.327578	0.204363	0.15548	0.241365	0.18032	0.0930136	0.00990275	-0.0489404	-0.128714	-0.2361	-0.288514	-0.226002	-0.0259521	-0.0641026	-0.0836474	-0.154996
sp_P08243_ASNS_HUMAN	70.2	0.169367	0.138263	0.143908	-0.266096	-0.341014	-0.297506	-0.342695	-0.318167	1.63196	1.53024	1.53838	0.172064	0.234097	0.489318	0.49299	0.459803	0.425154	0.279776	0.368432	0.374053	-0.0947752	-0.102584	-0.142383	0.858467	0.783464	0.974919	0.185202	0.173731	0.301226	-0.557573	-0.763218	-0.722765	0.0777454	0.000279678	0.0989329	0.579259	0.539547	0.600319	-0.574111	-0.547304	-0.569707	-0.113818	-0.237119	-0.166678	0.00499303	0.0143033	0.0559687	-0.00350212
sp_P08559_ODPA_HUMAN	81.3	-0.0357134	-0.021124	-0.0155652	-0.0794929	-0.0653479	-0.00977102	-0.00910294	0.00349273	-0.0558544	-0.0199641	0.00802071	0.0626449	0.0594067	0.135631	-0.065081	-0.0466366	-0.00672156	-0.158408	-0.287023	-0.191667	0.202266	0.106928	0.10226	-0.0165796	-0.0167169	-0.0303847	-0.121036	-0.223317	-0.214774	0.0162173	-0.0146036	0.0353595	-0.109103	-0.178474	-0.205971	0.0851117	0.063117	0.069649	0.199993	0.205163	0.220618	-0.0259432	-0.00301534	-0.0322657	-0.00823953	0.0155598	0.0239929	0.011198
sp_P08574_CY1_HUMAN	47.7	-0.085534	-0.0296105	-0.0333575	0.0217037	0.00238207	0.0369991	0.00400917	0.0135967	0.109884	0.084125	0.103463	-0.0351963	0.0795096	0.0708463	-0.216737	-0.148109	-0.17771	0.0744885	-0.0900173	-0.0704453	0.0321243	0.0350703	0.184763	-0.136966	-0.126742	-0.103934	-0.192625	-0.0598127	-0.137576	0.0152347	0.049833	0.0463928	-0.141582	-0.30652	-0.267106	0.0127178	0.0741286	0.0806084	0.0511677	0.0793627	0.0771408	0.106133	0.175722	0.179252	0.113037	0.162012	0.0980931	0.0101386
sp_P08579_RU2B_HUMAN	42.2	0.0229159	-0.0872773	-0.118516	0.0598248	0.117489	-0.0785321	0.0714299	0.0684536	0.127288	0.20928	0.183468	0.116174	0.100585	-0.0408145	0.116063	0.0405131	0.0682794	0.0816995	0.0561301	0.038678	0.0186444	-0.308007	-0.117561	-0.00679517	0.275141	0.0689084	0.125592	0.086226	0.10704	-0.305403	-0.229998	-0.210696	-0.00956667	0.439914	0.297359	-0.14388	-0.0679379	-0.0714708	-0.133138	-0.15979	0.0484772	-0.0135396	-0.0549128	-0.0550681	-0.0175929	-0.0210367	-0.00281784	-0.0628574
sp_P08581_MET_HUMAN	23.2	0.019549	NA	NA	-0.0287876	-0.0339388	-0.0192724	-0.0612353	-0.0608879	-0.402883	NA	NA	0.139488	0.221397	0.0607827	NA	0.176181	NA	0.060805	0.0618607	0.250352	-0.0743748	-0.0309853	-0.0377514	0.0539505	1.07101	0.201461	0.206728	0.167751	0.207462	-0.0898488	NA	NA	0.504436	1.33635	0.871064	0.448811	0.341502	0.297991	0.18621	0.0170879	0.168627	-0.238423	NA	NA	-0.0118544	-0.100976	-0.29927	-0.219249
sp_P08582_TRFM_HUMAN	44.4	-0.121002	0.128661	-0.150005	0.0548411	0.0665121	-0.0455863	0.00200109	-0.0366651	-0.332462	-0.0837537	-0.173032	0.0857294	0.0423479	0.0445462	-0.0561448	-0.00947047	-0.124123	-0.284154	-0.235563	-0.220803	-0.00454001	0.165328	-0.0169035	-0.115738	-0.0800625	0.197995	-0.233153	0.0408465	-0.135722	0.60083	0.104207	0.688652	0.344712	-0.163522	0.0195544	-0.126066	-0.0146208	-0.0388419	0.160468	0.167444	0.203373	0.0603352	0.159575	-0.0294447	-0.0663421	0.0674735	-0.145043	0.0338357
sp_P08621_RU17_HUMAN	59	-0.122045	-0.124922	-0.0728537	0.145613	0.171666	0.140491	0.166466	0.158925	0.133915	0.127307	0.111084	0.0241737	-0.0185552	-0.152261	-0.0432584	-0.076954	-0.0336549	-0.0818769	-0.084929	-0.057315	-0.0889598	-0.0772269	-0.0875384	0.0254654	0.144691	-0.0327717	-0.0519255	-0.110891	-0.16522	-0.187232	-0.143987	-0.130816	-0.213633	-0.011261	-0.0403886	-0.202909	-0.229852	-0.154111	-0.159878	-0.217231	0.020619	-0.0169226	0.0312455	0.0115714	0.0022981	0.00230377	-0.00133011	0.0739796
sp_P08648_ITA5_HUMAN	19.5	0.0229524	0.228891	-0.906363	-0.0695793	-0.109885	-0.0830937	-0.10918	-0.110271	-0.886726	-0.351719	-0.50227	0.0493131	-0.0206536	0.264787	0.489074	0.448426	0.238931	0.561959	0.406561	NA	0.0206469	0.118012	0.223824	0.0494451	-0.0408331	-0.0863348	0.557315	0.583127	NA	-0.0766155	-0.10566	-0.905747	0.672579	0.502144	0.847108	0.314107	0.0472169	0.302666	0.000445523	-0.503185	0.0677944	0.00464412	-0.104372	-0.12528	-0.0587955	-0.0518381	-0.0424072	0.192678
sp_P08651-4_NFIC_HUMAN	32.3	-0.00586692	0.0235927	0.00348146	-0.12689	-0.120715	-0.106774	-0.139809	-0.0879592	0.163312	0.404919	0.495919	-0.258236	0.0510494	-0.00127913	0.129966	0.151091	-0.0138072	-0.262424	-0.152655	-0.606374	0.212483	0.0286232	0.170071	0.0448132	0.0727692	-0.0893824	-0.152946	-0.161705	-0.122682	-0.185582	-0.0798144	0.0527972	-0.169873	0.0158594	-0.0140783	-0.178033	-0.076453	-0.224821	0.142271	0.480971	0.158053	-0.0937223	-0.240216	-0.165247	-0.108659	-0.161303	-0.111992	-0.334718
sp_P08670_VIME_HUMAN	94.8	-0.0245481	0.00790869	0.00369389	-0.0542489	0.0238999	-0.0793391	-0.0143925	0.0198892	0.186343	0.186959	0.225505	0.091523	0.028561	-0.035706	-0.157559	-0.246785	-0.216873	-0.0250533	0.0359247	0.0610927	-0.138446	0.00816899	-0.0644003	-0.0678481	-0.0069543	-0.162216	-0.0963482	-0.0893975	-0.0445347	0.146601	0.143153	0.162115	-0.352567	-0.292138	-0.374548	-0.0810656	-0.202219	-0.0616962	-0.0452687	-0.0970642	-0.0250618	-0.117862	-0.147791	-0.139158	-0.0492323	-0.0400237	-0.0341816	0.0765012
sp_P08708_RS17_HUMAN	72.6	-0.021226	0.0674061	0.087828	-0.400402	-0.418507	-0.369585	-0.39881	-0.499356	0.288284	0.314359	0.351854	-0.136914	-0.0912316	-0.068695	0.074047	0.0447219	0.0974383	-0.030906	-0.0313905	-0.110391	-0.0603036	-0.00130459	0.00146519	0.306448	0.401796	0.235318	-0.047589	-0.0141934	-0.0141848	0.0255524	0.0739289	0.0485523	-0.457796	-0.302613	-0.335155	0.0750556	0.0406896	0.032718	-0.0200171	-0.0137182	-0.0470163	0.0658113	0.036033	0.0456034	-0.00585525	0.015051	0.0314345	0.00642772
sp_P08754_GNAI3_HUMAN	59	0.235464	0.0480595	0.083025	-0.00853793	0.131455	0.00973255	0.0369095	0.0854323	0.221979	0.0190432	0.0773264	0.0692161	0.0260015	0.0369223	-0.107124	-0.125833	-0.154516	0.0545759	0.118469	-0.0788604	0.298307	-0.0505109	0.0374543	-0.121839	-0.129398	-0.0780883	0.0704071	0.123831	0.192746	0.0489775	-0.111473	0.0629202	0.310404	0.119681	0.124841	0.185114	0.153895	0.167567	0.0750975	0.128024	0.00849618	0.0568849	-0.0141469	-0.0148239	0.029569	0.0311593	0.0218721	-0.0990949
sp_P08758_ANXA5_HUMAN	92.5	-0.00214658	-0.0300015	0.00648879	-0.0324381	-0.0491406	-0.0389576	-0.0452937	-0.0307727	-0.0803845	-0.0808994	-0.122338	0.175455	0.105476	0.096004	-0.0791625	-0.110081	-0.0707726	0.38353	0.431035	0.467831	0.325772	0.153888	0.082785	-0.199572	-0.0565436	-0.153156	0.142993	0.144181	0.223078	0.0546848	0.0631664	-0.0133155	0.107531	0.0569612	0.0153088	0.0192823	0.0603155	0.0666556	0.0412196	0.050086	0.0471516	-0.0685612	-0.0577516	-0.104099	-0.0892248	-0.0965889	-0.0948665	-0.0618559
sp_P09001_RM03_HUMAN	63.5	0.0366383	0.164219	0.113979	0.0625949	0.100874	0.116363	0.110983	0.0939146	0.0582774	0.114864	0.0571961	-0.0466168	-0.0342028	0.103239	0.169154	0.172529	0.128205	-0.157204	-0.18626	-0.255661	0.0979285	0.0799239	0.130584	0.202034	0.125374	0.157766	-0.213857	-0.20062	-0.291656	0.0613121	0.0798663	0.0425302	-0.139933	-0.320646	-0.285038	0.125417	0.181172	-0.040082	0.147852	0.33565	0.0331788	0.0933733	0.0425898	0.0711383	0.0135341	0.0134845	0.0267575	-0.0556242
sp_P09012_SNRPA_HUMAN	57.1	-0.0939025	0.0372595	0.0176417	0.159825	0.182746	0.108985	0.15259	0.155451	0.165803	0.34948	0.313898	0.120989	-0.00824318	-0.162233	0.0296667	-0.0406958	-0.0497855	0.0270883	0.124733	-0.168152	0.194398	0.0550274	-0.00517674	-0.243282	0.347629	0.102571	-0.105764	0.209144	0.0151392	-0.134607	-0.0861881	-0.0565788	-0.290232	0.100871	0.068668	-0.186973	-0.12265	-0.0311211	-0.0701907	-0.164121	0.0211167	0.00896126	-0.0105661	-0.0200776	-0.0130867	-0.0209261	-0.0544316	0.243291
sp_P09038-2_FGF2_HUMAN	50.3	0.0789043	0.0936071	0.0910382	0.324161	0.417023	0.27797	0.441714	0.427501	0.352333	0.276445	0.126362	-0.112414	-0.0948832	-0.354409	-0.2213	-0.15577	-0.292868	0.2095	NA	0.207793	0.021762	-0.104735	-0.13694	-0.181567	0.0223443	-0.200227	0.115622	NA	0.107167	0.0769633	0.026308	0.104459	0.274145	0.488555	0.187878	-0.250199	-0.180717	-0.0855009	-0.0871425	-0.0925398	-0.135468	-0.0365347	0.0131655	-0.00417216	-0.100629	-0.109657	0.0205422	-0.108368
sp_P09104_ENOG_HUMAN	80.6	-0.00287146	0.0357011	0.0649342	-0.0881478	-0.16301	-0.121378	-0.0957509	-0.0635078	-0.225953	-0.205053	-0.14114	0.232126	0.207581	0.30318	0.187993	0.190183	0.10507	0.0638237	0.130013	0.183517	-0.195838	-0.158813	-0.144467	-0.104559	-0.265279	-0.0732959	-0.184111	-0.256116	-0.112297	0.0444753	0.0176471	0.0752352	-0.328075	-0.429862	-0.360581	0.653233	0.631846	0.581971	0.148678	0.125399	0.0658685	0.0520898	0.0501048	0.0763525	0.0229661	-0.00409786	0.00597041	-0.0503175
sp_P09110_THIK_HUMAN	61.1	-0.102257	-0.108006	0.0113472	0.0172483	-0.151529	0.00397887	-0.0147463	-0.023684	-0.0815847	-0.088408	-0.0898929	-0.0984276	-0.0819429	-0.0786324	0.103143	0.0644719	-0.045168	0.0860078	-0.0404913	-0.0673744	0.105166	0.125719	0.170224	-0.0300541	-0.241504	-0.23527	0.156546	0.0846547	0.0181782	0.182604	0.179109	0.186878	0.19376	-0.155526	-0.153735	0.315608	0.0909864	0.0812682	0.286131	0.285764	0.245936	0.197578	0.250456	0.246217	0.142008	0.18042	0.226965	0.314054
sp_P09132_SRP19_HUMAN	67.4	0.166959	0.234548	0.153263	0.274082	0.137239	0.207113	0.191794	0.170777	0.132598	0.183231	0.108453	-0.126635	-0.122532	-0.165148	0.0992604	0.0594074	0.107843	-0.0401315	0.222336	-0.0526705	-0.362844	-0.0351386	0.042332	0.261009	-0.00923071	0.105398	-0.0141176	0.0262297	-0.08059	0.0383628	-0.0669986	-0.0539621	-0.0703862	-0.112192	-0.049125	0.139735	0.102045	0.035391	-0.0941387	-0.00100488	-0.0276172	-0.102329	-0.0948995	-0.0762651	-0.097456	-0.10924	-0.0510995	-0.167392
sp_P09211_GSTP1_HUMAN	73.8	-0.269487	-0.11943	-0.226435	0.145652	0.124547	0.123944	0.173863	0.155054	-0.117266	-0.0639255	-0.16368	0.0907139	0.0272974	-0.0253334	-0.00542006	-0.0019043	-0.0441112	-0.29331	-0.243297	-0.29037	0.0678978	-0.0355173	0.078891	-0.27567	-0.374328	-0.303265	-0.130842	-0.257493	-0.387226	0.194192	0.228407	0.114147	-0.432403	-0.563005	-0.632258	0.066193	0.0372415	0.0417669	0.187764	0.16473	0.102849	0.0970485	0.173128	0.100409	0.0297548	0.0759033	0.0586484	-0.0100489
sp_P09234_RU1C_HUMAN	25.2	-0.070193	-0.0716036	-0.104595	0.21055	0.228297	0.166091	0.29501	0.22975	0.216991	0.238953	0.191187	-0.2713	0.0405151	-0.151053	-0.00130012	0.00338795	-0.0810063	-0.124669	-0.237545	-0.11989	-0.182268	-0.0214411	-0.0413884	0.00732031	-0.0582559	-0.220023	-0.16702	-0.193384	-0.00287228	-0.0482058	-0.0975946	-0.184905	-0.482926	-0.328369	-0.410673	-0.117142	-0.12974	-0.134914	-0.000966281	0.083284	0.0999735	0.0401404	0.0304546	0.0787501	0.0143525	0.0226166	0.140814	0.0276787
sp_P09382_LEG1_HUMAN	94.1	-0.0933443	-0.0317421	0.00207834	0.120712	0.100133	0.140303	0.112039	0.0970559	-0.241109	-0.166638	-0.198159	0.0492008	-0.173901	-0.261963	-0.0304347	-0.0232296	-0.0195244	-0.183734	-0.189051	-0.13344	0.199538	0.0408549	-0.0418368	-0.466588	-0.340679	-0.406156	-0.20776	-0.196179	-0.187157	-0.0516529	-0.00686574	-0.0291258	-0.570373	-0.595798	-0.807371	-0.273458	-0.450402	-0.267715	-0.122732	-0.22135	-0.117546	-0.284843	-0.227093	-0.261705	-0.18319	-0.223912	-0.201772	-0.243456
sp_P09417_DHPR_HUMAN	63.5	0.108074	-0.0494928	-0.000684331	0.0118608	0.0347092	-0.00564909	0.0405291	0.0237673	-0.0146662	-0.117928	-0.0509116	0.0740386	-0.0254108	0.0615711	0.0588763	0.112677	0.152104	-0.274371	-0.0910474	-0.296299	-0.0715501	-0.0780787	-0.0789108	0.0256676	-0.281607	-0.178279	-0.220765	-0.258761	-0.254829	0.189624	0.0694486	0.0721625	-0.30104	-0.456884	-0.436116	0.164218	0.155355	0.0619206	0.166616	0.159691	0.0783832	0.0237044	-0.0530186	-0.0102746	-0.0221649	0.000359248	0.0123084	-0.0756796
sp_P09429_HMGB1_HUMAN	62.8	-0.162608	-0.135016	-0.115298	-0.0112994	-0.0350566	-0.0295947	-0.0652788	0.00331347	0.296627	0.287472	0.337982	-0.103126	-0.177968	-0.23733	-0.038794	-0.135787	-0.0146237	-0.163824	-0.11885	-0.132367	-0.236755	0.107289	0.0164744	-0.0346195	0.172849	0.0627962	-0.0871535	-0.182927	-0.136779	-0.303768	-0.234299	-0.279127	-0.752227	-0.42448	-0.378042	-0.267333	-0.202235	-0.14958	-0.149239	-0.131026	-0.16673	-0.246603	-0.186757	-0.235891	-0.169224	-0.0753881	-0.115874	0.0781211
sp_P09493-3_TPM1_HUMAN	85.9	0.243424	0.190535	0.252663	0.332761	0.371433	0.221628	0.318082	0.255659	-0.0215596	-0.0111115	0.0413794	-0.438964	-0.593604	-0.723381	-0.00645403	-0.0964133	-0.116397	-0.456322	-0.278503	-0.294967	0.127834	0.337929	0.287087	-0.263324	-0.368689	-0.654811	0.0721911	0.181898	0.158714	-0.216411	-0.240254	-0.165451	0.149639	0.0732793	-0.134627	0.0596181	-0.0131618	0.336257	-0.304564	-0.317391	-0.194887	-0.161252	-0.203081	-0.169848	-0.134343	-0.177399	-0.256729	-0.443277
sp_P09496-2_CLCA_HUMAN	41.7	0.100639	0.07171	0.0481679	0.0475523	0.179793	0.0776319	0.324607	0.316083	-0.424511	-0.36513	-0.352688	0.879172	0.0687352	0.132544	0.0946571	0.0340576	0.0503489	0.127725	0.235189	0.222174	-0.0831789	-0.109886	-0.0823001	-0.177901	-0.177529	0.0919342	0.0191185	-0.00939381	0.0415744	0.0291117	0.0518682	0.00502482	0.327077	-0.175383	-0.257163	0.0847848	0.137131	0.276573	0.215822	0.204203	0.305083	-0.0126415	-0.0638052	-0.11656	-0.0587085	-0.0392571	-0.0202887	-0.20539
sp_P09497-2_CLCB_HUMAN	42.2	0.107327	-0.0539731	-0.0953397	0.30438	0.291791	0.27307	0.546485	0.526596	-0.147139	-0.154094	-0.0730779	0.361998	-0.298715	-0.415497	-0.0833713	-0.0735	-0.184883	0.108095	0.00490662	0.104722	-0.323444	-0.142462	-0.100612	-0.126417	-0.115745	-0.215001	0.252031	0.160321	0.293996	0.173769	0.121355	0.11084	0.817584	0.276077	0.00989405	-0.264746	-0.25628	-0.157116	-0.137886	-0.144354	-0.113272	0.101273	-0.0173345	-0.0175255	0.0304304	0.084517	0.0718376	0.0478929
sp_P09525_ANXA4_HUMAN	89	-0.0750355	-0.0241867	-0.149539	0.148804	0.168453	0.107482	0.183234	0.19252	-0.721189	-0.711962	-0.763158	0.228169	0.171878	0.0974689	-0.225674	-0.214065	-0.168031	-0.111961	-0.172114	-0.122812	0.623609	0.447502	0.335337	-0.561888	-0.23936	-0.557863	-0.162205	-0.149193	-0.147409	0.195114	0.230561	0.146322	-0.281654	-0.208389	-0.399917	-0.0338025	-0.0310565	0.0163999	0.483363	0.479045	0.5435	0.20453	0.275024	0.195221	0.00646023	0.0307	0.0316344	0.0738531
sp_P09543_CN37_HUMAN	62.7	-0.152563	-0.0537641	-0.0831817	-0.0534524	-0.0264856	-0.0489664	-0.0559837	-0.0060836	0.0217716	0.0566407	-0.0477066	0.0779635	0.0832672	0.0645096	-0.200591	-0.123592	-0.128401	-0.1078	-0.13137	-0.119463	0.0392897	0.119272	0.13704	-0.0726796	0.140677	-0.0855192	-0.0427268	-0.000176615	0.013516	0.0541472	0.0758229	0.023534	0.0142705	0.0952147	-0.00877377	-0.158352	-0.0313114	-0.0528501	0.0613597	-0.0112911	0.047096	-0.0609686	-0.0148609	-0.0344943	0.0113846	0.0232175	0.0289936	0.323172
sp_P09601_HMOX1_HUMAN	70.8	0.469504	0.508311	0.399617	0.208546	0.28428	0.249416	0.226286	0.227737	0.12485	0.262941	0.160908	1.48376	1.71971	1.70188	-0.0352859	-0.049384	-0.0334181	1.77885	1.79204	1.65795	0.462292	0.494482	0.455994	-0.232965	-0.261148	-0.0776816	-0.155583	-0.286333	-0.180386	-0.365436	-0.213228	-0.158438	-0.676436	-0.592266	-0.228933	-0.0782502	0.187762	0.138818	0.87173	0.991957	1.11456	0.00218842	-0.108803	-0.0411427	-0.0119156	-0.0359515	0.006763	-0.354304
sp_P09622_DLDH_HUMAN	56.8	-0.0899553	-0.0699999	-0.0419069	0.021669	0.0208594	0.00548109	0.00916265	-0.00519347	-0.23781	-0.138243	-0.148537	0.00931518	0.0076491	0.0229552	-0.118471	-0.091975	-0.144804	-0.0880303	-0.093131	-0.0681694	0.0908102	0.0426743	0.0884842	-0.0994898	-0.0825933	-0.101182	-0.104979	-0.123918	-0.113981	0.112906	0.0885297	0.10651	-0.00269746	-0.112236	-0.154042	-0.0807578	-0.040325	-0.0362644	0.0525745	0.0924766	0.105169	0.0381581	0.0493741	0.0866846	0.0446319	0.0510345	0.0592611	0.0372586
sp_P09651_ROA1_HUMAN	74.2	0.0224357	-0.0677723	-0.0490169	-0.00878102	-0.06074	-0.0362841	-0.0126472	-0.0626016	0.212146	0.182486	0.0781599	0.0462451	-0.0935126	-0.322305	0.0239892	-0.0300625	-0.0488225	-0.254301	-0.214048	-0.144222	0.0703358	-0.155752	-0.158032	-0.100582	0.277589	0.0124477	-0.132099	-0.192184	-0.133589	-0.125433	-0.0859263	-0.158686	-0.430528	-0.0957993	-0.193238	-0.24887	-0.177934	-0.0718908	-0.225439	-0.245172	0.0113979	-0.171541	-0.192299	-0.19959	-0.118035	-0.0990129	-0.0976243	-0.00393875
sp_P09661_RU2A_HUMAN	67.5	-0.0228129	-0.0159128	-0.0585756	0.0607369	0.111795	0.0878895	0.113153	0.119188	0.218198	0.200889	0.190318	0.0395002	0.0284979	-0.0521411	-0.00997798	-0.028594	-0.0828128	-0.0861049	0.0320642	0.0323271	-0.0644837	-0.00185248	-0.0832264	-0.0132125	0.302489	0.00281769	0.0319564	0.131474	0.0632639	-0.173708	-0.200068	-0.166246	0.0961143	0.264294	0.0960198	-0.222934	-0.223602	-0.0425806	-0.124212	-0.292751	-0.070452	-0.044986	-0.0689791	-0.0521332	-0.023127	-0.0118876	-0.0363919	0.166691
sp_P09669_COX6C_HUMAN	52	-0.00917007	-0.0114424	-0.0892134	0.0800436	0.115495	0.0972542	0.0701137	0.0344637	0.157884	0.17277	0.0302297	-1.12436	0.0381385	0.180193	-0.280583	-0.287038	-0.30805	0.340776	0.0177141	-0.314472	0.00190814	0.146444	0.237522	-0.144172	-0.294921	-0.248268	-0.629264	-0.189911	-0.484277	-0.759921	-0.803499	-0.818312	0.0525056	-0.307217	-0.211193	0.0789606	-0.00468522	0.131128	0.151271	0.137764	0.119362	0.0553374	0.113032	0.134601	0.545385	-0.128891	0.256251	-0.0620516
sp_P09874_PARP1_HUMAN	68.6	-0.0897274	-0.0310631	-0.0663109	-0.11334	-0.129264	-0.143565	-0.123461	-0.132588	0.0864225	0.11642	0.0724323	0.0560351	0.0625872	-0.0668318	0.0167014	-0.0369461	0.00280852	-0.156934	-0.0487017	-0.0907696	-0.223625	-0.0382056	-0.14139	-0.0692981	0.0317986	-0.140819	-0.107726	-0.112923	-0.114682	-0.267155	-0.225815	-0.247041	-0.129935	-0.0382652	-0.0832406	-0.292186	-0.281352	-0.252067	-0.0696306	-0.0682733	-0.048471	-0.118746	-0.0932079	-0.112375	-0.00613684	0.00830317	-0.00526201	-0.0492366
sp_P09884_DPOLA_HUMAN	25.6	-0.0610602	0.0472311	-0.0847271	-0.270481	-0.384532	-0.137487	-0.312968	-0.281252	-0.585282	-0.117151	0.0306809	-0.123355	-0.157473	-0.0670984	NA	0.214218	0.235795	0.139062	0.260555	-0.517469	-0.519413	-0.267672	-0.289416	0.471693	0.725621	0.89555	0.278342	0.305335	-0.302779	-0.13204	-0.871232	-1.58362	0.494719	0.649055	0.614298	-0.109569	-0.534834	-0.619357	-0.258816	-0.188412	-0.132965	-0.140795	-1.01453	-1.05826	-0.204341	-0.336052	-0.0895051	-0.868992
sp_P09936_UCHL1_HUMAN	91	-0.122185	-0.11539	-0.100395	-0.00322937	0.0497378	-0.0238831	0.0636269	0.0372197	-0.111319	-0.0660514	-0.127072	0.0530444	0.0557216	-0.175077	-0.185948	-0.264454	-0.213324	-0.0364827	-0.0498314	-0.0921278	0.0195267	0.262547	0.132985	-0.0643919	0.0109268	-0.270829	-0.105863	-0.183183	-0.182098	0.125859	0.152866	0.122652	-0.433395	-0.221955	-0.28635	0.0427889	0.0117051	0.165486	0.0376697	-0.0412573	0.0969046	0.142031	0.156163	0.156388	-0.0121471	0.0147225	0.0184823	0.0972801
sp_P09960_LKHA4_HUMAN	76.9	0.0606573	0.0728934	0.0374697	0.0497285	0.0291043	0.0448474	0.0488972	0.0364005	-0.238427	-0.258875	-0.273189	-0.0251573	-0.0150532	0.0138784	0.0466927	-0.00251346	0.0223051	-0.335995	-0.333462	-0.341526	-0.135784	-0.0494946	-0.0462326	-0.0830135	-0.14119	-0.150524	-0.0591862	-0.212023	-0.168757	0.138292	0.102677	0.122872	-0.383556	-0.432469	-0.437002	-0.0818089	-0.0361218	-0.0164687	0.0300548	0.0688736	0.0122742	0.238749	0.268855	0.243499	0.0661608	0.11077	0.11691	0.108435
sp_P09972_ALDOC_HUMAN	85.4	0.217109	0.0874789	0.336394	-0.0172256	-0.0413929	-0.0013186	0.0307881	-0.0640919	-0.123149	-0.139031	0.0239322	0.077874	0.17046	0.329247	0.156324	0.146593	0.124722	-0.087073	-0.0617336	0.104735	-0.0937167	-0.0522269	-0.0191222	-0.142285	-0.31533	-0.390326	-0.0497242	-0.222302	-0.0974772	-0.0546371	-0.146113	0.0750133	0.276123	-0.314217	-0.157732	0.792133	0.476204	0.418456	0.217748	0.0624382	-0.0957636	-0.0556568	-0.0463311	-0.200875	0.153939	0.172493	0.0829739	-0.116238
sp_P0C7P0_CISD3_HUMAN	54.3	-0.218117	-0.0737217	-0.178764	0.0281009	-0.0601546	-0.0514506	-0.0638188	-0.0160404	0.0799032	0.135978	-0.203441	-0.271491	-0.279964	0.0301264	-0.209095	-0.127973	-0.0514095	NA	NA	NA	-0.0598217	0.0343524	-0.126334	0.0498535	-0.322297	0.0547525	NA	NA	NA	-0.103484	0.0139113	-0.312543	-0.461199	-0.757561	-0.265295	-0.474158	-0.450975	-0.548083	0.182096	0.307724	0.137517	0.149138	0.16918	0.00611706	-0.00100712	0.000390803	-0.0176372	0.18186
sp_P0DMN0_ST1A4_HUMAN	69.8	0.1742	0.178702	0.100688	-0.220318	-0.0889595	-0.236081	-0.0914859	-0.142969	-0.582179	-0.562147	-0.669293	0.0276256	0.175815	0.274956	-0.0600564	-0.148353	-0.0842213	-0.310733	-0.147354	-0.34247	-0.137349	0.0466507	0.0805372	-0.208992	-0.733223	-0.580492	-0.0449581	-0.141576	-0.209415	-0.235677	-0.189033	-0.364624	-0.172999	-0.151337	-0.0397963	0.199886	0.0909252	0.0738056	0.685367	0.436057	0.412531	0.233985	0.32373	0.238936	0.141294	0.196257	0.123985	-0.0645982
sp_P0DMV9_HS71B_HUMAN	88.1	-0.0929343	-0.0880482	-0.0750102	-0.269206	-0.281495	-0.273161	-0.279843	-0.264643	0.0631048	0.030933	0.0379062	0.592732	0.64922	0.531612	-0.0958215	-0.100027	-0.0666367	1.8554	1.9921	1.97322	-0.174986	-0.104763	-0.0769151	0.0100988	-0.0344057	-0.145257	1.97872	2.05585	2.12003	-0.205957	-0.171768	-0.261527	2.63139	2.65078	2.6213	0.0548051	0.0700227	-0.00576096	0.00901065	0.0186845	-0.00685249	-0.00891098	-0.0308143	-0.0100048	0.0479634	0.0600159	0.00247784	-0.00290344
sp_P10109_ADX_HUMAN	34.2	0.0245903	0.015722	0.188415	0.243429	0.184739	0.153515	0.291935	0.0707233	-0.234372	-0.305851	-0.127283	-0.178793	-0.227257	-0.454491	0.0455705	-0.0290903	0.0432633	-0.538	-0.543038	-0.311425	-0.017581	0.109368	0.112661	0.1484	-0.0148299	-0.129472	-0.53494	-0.435281	-0.0238735	0.461052	0.282207	0.336938	-0.303145	-0.54284	-0.984919	-0.464774	NA	-0.293971	-0.173173	NA	-0.190359	0.526534	0.418814	0.467368	0.0916813	0.149643	0.152405	0.112676
sp_P10155_RO60_HUMAN	54.8	-0.0348434	-0.0379149	-0.0406135	0.120502	0.106605	0.0914761	0.104274	0.103472	0.131179	0.134426	0.115012	0.00754056	0.0471394	0.110312	0.00141937	-0.0486063	-0.0745407	0.0174824	-0.00204168	0.0896758	0.062497	0.0375589	-0.00525574	0.0611843	-0.00254036	0.0950226	0.0323789	-0.045733	0.0331869	0.285605	0.278538	0.325547	-0.15809	-0.157481	-0.145166	0.0885618	0.146993	0.131236	0.194119	0.234902	0.193813	0.133554	0.125533	0.154382	0.0156181	0.0971402	0.056057	0.13857
sp_P10253_LYAG_HUMAN	34.6	0.0399406	-0.056248	-0.0896184	0.108088	0.0232221	0.0807761	0.119601	0.0658515	-0.286108	-0.224235	-0.0150286	0.481057	0.362968	0.455804	-0.117166	-0.0588944	-0.12811	-0.437343	-0.302503	-0.536937	0.337802	0.215693	0.223474	-0.235146	-0.372018	-0.30694	-0.186203	-0.260344	-0.296129	0.783169	0.522389	0.631429	-0.346221	-0.664612	-0.644389	-0.197248	-0.203402	-0.164783	0.600271	0.510226	0.490455	0.529907	0.321545	0.422896	0.242424	0.214308	0.175687	0.304947
sp_P10301_RRAS_HUMAN	67	-0.050736	0.00864458	-0.0761605	-0.0363673	0.0260435	0.0474503	0.00511246	-0.047217	-0.304494	-0.233349	-0.144021	0.0626018	0.0465855	0.0354801	-0.360293	-0.326702	-0.248878	-0.0679011	-0.0377389	-0.0329856	0.309835	0.185713	0.191898	-0.432373	-0.402627	-0.490016	-0.0180138	0.0539016	-0.0865896	-0.209333	-0.117707	0.0805381	-0.223575	-0.257816	-0.307985	0.478735	0.378127	0.399995	0.26229	0.118217	0.0725097	0.0691938	0.130999	0.181952	0.0487481	0.042463	0.0220656	-0.0681076
sp_P10412_H14_HUMAN	57.1	-1.65964	-0.824211	-1.07185	0.0560634	0.0983591	0.131625	0.11096	0.1061	-0.80201	-0.244863	-0.660328	0.321075	-0.0878914	-0.631714	0.181124	-0.100595	0.0729506	-0.448801	-0.363997	-0.223451	-0.0963426	1.31362	0.629789	-0.319778	1.8107	0.256921	-0.477049	-0.32445	-0.810576	-1.42346	0.117897	-0.385723	-1.17146	0.104959	-0.106563	-0.208328	-0.051204	0.539311	0.0191984	-0.822919	0.204463	-0.513413	-0.406893	-0.644847	-0.163987	-0.23404	-0.377499	1.4612
sp_P10515_ODP2_HUMAN	44.5	-0.0104908	0.0121495	-0.0761342	-0.0722357	-0.0905967	-0.0881091	-0.114783	-0.0951425	0.00813849	0.020204	-0.130042	0.017421	-0.00103437	0.0376439	-0.133069	-0.183435	-0.145883	0.117545	0.042704	0.0674192	-0.049352	-0.0495678	0.00999006	-0.0079067	-0.0116897	-0.0787954	-0.0844869	-0.0516372	-0.14173	0.0433106	0.00195201	0.072874	0.083634	-0.127391	-0.183209	0.22881	0.195166	0.111577	0.0803415	0.183472	0.0260891	-0.0355691	0.0127513	0.0206515	0.0189934	0.00179067	0.0209969	-0.0523651
sp_P10599_THIO_HUMAN	96.2	-0.0644954	-0.025162	0.00102336	0.0717346	0.0708824	-0.0777952	0.0203066	0.0738158	0.0935714	0.125722	0.0665949	0.166262	0.177392	0.17624	-0.0858393	-0.0698795	-0.0352799	-0.268588	-0.302705	-0.245935	-0.362593	-0.0942217	-0.0600631	0.0622779	-0.196386	-0.12625	-0.0731914	-0.286291	-0.217421	0.0254113	0.0629985	0.0228719	-0.557261	-0.712756	-0.661392	0.281213	0.161787	0.207245	0.0580349	-0.137335	-0.117079	0.078339	0.098727	0.0669606	0.0267601	0.0326891	0.024149	-0.0498247
sp_P10606_COX5B_HUMAN	57.4	0.0372952	0.174984	0.184618	0.121115	0.0704574	0.0522163	0.0260358	0.0862497	0.152029	0.263032	0.218365	0.835374	-0.18342	-0.414505	-0.176623	-0.129818	-0.228206	-0.187152	-0.332196	-0.340443	-0.091525	0.232002	0.255323	-0.178727	-0.0301572	-0.0524382	-0.333425	-0.317207	-0.455981	-0.225411	-0.16336	-0.13478	0.579213	-0.342963	-0.555663	0.141148	-0.150147	0.193345	0.528972	0.504763	0.625107	0.0563064	0.112901	0.145918	0.00608445	0.055601	0.0723041	0.225829
sp_P10619-2_PPGB_HUMAN	33.5	0.0658663	0.0385723	0.0463521	-0.148684	-0.0683796	-0.194443	-0.135316	-0.143394	0.0776372	-4.02914e-06	0.00408816	1.55199	1.33675	1.3206	0.0947091	0.00741533	0.0946025	-0.0199903	-0.251004	-0.204917	0.21796	0.145815	0.229202	-0.0900536	-0.358209	-0.129966	0.0607252	-0.0792509	-0.0826934	0.598672	0.581412	0.574541	-0.331889	-0.783755	-0.62824	-0.380243	-0.578854	-0.413421	1.00909	0.807865	0.893187	0.0926692	0.123053	0.0584516	-0.00958015	0.0218695	0.0303762	0.153365
sp_P10620_MGST1_HUMAN	55.5	0.0329707	-0.0190012	-0.0544279	0.0278636	0.0473862	0.0495359	0.0196825	0.0326042	0.144087	0.0511689	-0.299056	-0.634089	0.258477	0.258959	0.124114	0.089104	0.187083	0.476417	0.624929	-0.164122	0.749388	0.174356	0.05252	0.113736	-0.109334	-0.101092	-0.221386	0.407565	-0.0909993	0.152832	0.0202489	0.123893	-0.515097	-0.35743	-0.358516	0.386742	0.393616	0.267917	0.537526	0.515634	0.32294	-0.014741	-0.0210489	0.0309661	-0.143145	-0.128565	-0.0944581	-0.158496
sp_P10644_KAP0_HUMAN	60.4	0.0456697	0.0583856	0.0423375	0.31873	0.148356	0.29122	0.0745827	0.119214	-0.231219	-0.229116	-0.244588	0.0864895	0.115695	0.17665	0.132913	0.105633	0.0928914	0.41098	0.522675	0.513271	0.172074	0.130356	0.0676587	-0.113855	-0.0765542	-0.0400064	0.137279	0.210012	0.203071	0.159988	0.180514	0.113641	-0.00267481	0.082656	0.155533	0.229348	0.304677	0.202059	0.069182	0.0605347	0.0862422	-0.17054	-0.14216	-0.138029	-0.205305	-0.167969	-0.186284	-0.128288
sp_P10746_HEM4_HUMAN	41.5	-0.0215816	0.1259	0.135371	0.0834338	-0.0137288	-0.0718708	-0.0927531	-0.000272665	-0.123427	-0.16955	0.00497575	0.401247	0.228118	0.549076	NA	0.0584993	NA	-0.234158	-0.137403	0.0272904	-0.145713	0.157673	0.267456	0.0325228	-0.345704	-0.284062	0.00415572	-0.16116	0.198783	0.402134	0.170807	0.28045	0.0771169	-0.0554828	-0.205009	-0.795115	NA	NA	0.136131	NA	NA	0.374852	0.378769	0.622701	0.115166	0.180149	-0.0290194	0.870822
sp_P10768_ESTD_HUMAN	86.9	0.00238259	0.0756802	0.0336576	0.0876742	0.104834	0.0778951	0.0986971	0.112284	0.143104	0.110643	0.133251	0.183863	0.156026	0.189316	0.170973	0.166549	0.195216	-0.241554	-0.171333	-0.204893	-0.0815444	-0.0652991	0.0213699	0.0109375	-0.158438	-0.112548	-0.203566	-0.230022	-0.184287	0.0919858	0.0777798	0.0307802	-0.213396	-0.505748	-0.492524	0.136536	0.112534	0.219962	0.0948657	0.144562	0.00782878	-0.0134382	-0.0356185	-0.0535435	-0.0283413	-0.030721	-0.0243648	-0.137362
sp_P10809_CH60_HUMAN	80.1	-0.0296184	0.00894266	0.0325591	-0.0379378	-0.082803	-0.111921	-0.0800925	-0.08128	0.0846398	0.07915	0.0588715	0.154542	0.163748	0.143981	-0.233422	-0.243993	-0.236981	0.476726	0.500224	0.528012	-0.0666113	-0.0633684	0.00566867	0.137335	-0.0177171	0.0197476	0.24824	0.287311	0.267465	-0.156624	-0.185162	-0.149948	0.187819	-0.0387385	-0.084703	-0.0202328	-0.118692	-0.0581906	0.0291832	0.0580704	0.029781	-0.0464763	-0.0325662	-0.0516918	-0.0293159	-0.0203016	-0.0212917	-0.154266
sp_P10909-4_CLUS_HUMAN	38.9	NA	0.19906	0.14056	-0.250373	-0.173717	-0.179403	-0.14284	-0.12396	NA	0.0417746	-0.31532	0.286178	0.105394	-0.0125424	0.294976	0.187179	0.178998	0.527826	0.742037	0.530642	0.278209	0.198232	0.240823	-0.748346	-0.642416	-0.634943	1.32455	1.65783	1.36199	NA	-0.068519	0.230572	0.615377	0.930691	0.651528	0.423064	0.370707	0.121721	0.419969	0.334546	0.210921	NA	0.179023	0.119326	0.16257	0.0685791	0.0892921	0.12849
sp_P11021_GRP78_HUMAN	73.7	0.0592122	0.113049	0.0841265	-0.111857	-0.118032	-0.137335	-0.149876	-0.156792	0.170447	0.181797	0.143985	-0.0336439	0.0245548	-0.0341079	0.0542976	0.0214461	0.046067	0.878799	0.994173	0.964827	0.0322233	0.133619	0.131592	0.163325	0.0645673	-0.0937498	1.10549	1.1147	1.16454	-0.00421164	0.00471008	-0.018749	0.881308	0.729462	0.666618	0.225992	0.13387	0.220915	0.0156908	0.0523009	0.05095	-0.195968	-0.16616	-0.190817	-0.0560226	-0.132173	-0.168607	0.00930576
sp_P11047_LAMC1_HUMAN	56.3	0.085502	0.0770585	0.119027	0.184802	0.16023	0.215902	0.165088	0.181894	-0.605357	-0.583445	-0.395477	0.0297692	0.144035	0.11805	0.105554	0.0720883	0.114916	0.0744674	0.123791	0.111162	0.087039	0.156276	0.188448	0.0432174	0.126814	-0.134106	0.18723	0.305536	0.239193	-0.0484807	-0.0328936	0.0249313	1.07999	1.25549	0.940559	0.424181	0.473809	0.544727	-0.059089	-0.0290568	0.0989589	-0.0854844	-0.17556	-0.129424	-0.0226133	-0.0343249	-0.0600685	0.129169
sp_P11117_PPAL_HUMAN	30.3	-0.0137606	0.0443554	-0.419109	0.0263498	-0.011642	0.136831	0.137795	0.14493	-0.200939	-0.0862509	-0.357748	0.163172	0.209362	0.324225	-0.0951338	-0.044476	NA	0.108221	-0.0744067	0.16667	0.305804	0.0635827	0.234353	-0.145403	-0.190166	-0.0631223	0.26132	-0.0488169	0.142023	0.351304	0.41544	0.199673	0.0644037	0.0482035	-0.0391016	0.0433126	0.203679	-0.125824	-0.0254847	0.57152	0.431507	0.0552834	0.100301	0.0323546	0.10869	0.0567957	0.0973877	-0.101382
sp_P11142_HSP7C_HUMAN	90.2	0.0176613	0.0273649	-0.0366934	-0.129111	-0.163597	-0.15485	-0.155599	-0.146006	0.226155	0.213574	0.157503	0.257899	0.253988	0.286168	0.026511	-0.00334996	0.0357096	0.253391	0.331743	0.317258	-0.229161	-0.103996	-0.0130503	0.235821	0.169513	0.161502	0.258236	0.277361	0.270879	-0.144094	-0.154861	-0.222881	0.253824	0.251064	0.315091	0.00451278	0.0132995	-0.0203569	-0.182343	-0.141403	-0.202828	-0.0721375	-0.0869804	-0.106757	-0.0156811	-0.0204104	-0.0298844	-0.0353188
sp_P11166_GTR1_HUMAN	18.7	0.138622	0.0404353	-0.012001	0.116755	0.106209	0.155524	0.152343	0.153132	-0.100347	-0.179528	-0.163342	-0.36979	-0.133316	-0.159237	-0.111373	-0.0351905	-0.0344657	0.0790746	0.00994811	0.0580599	0.266937	-0.180102	-0.0766506	-0.309253	-0.411034	-0.348552	-0.203008	-0.121076	-0.208723	0.18977	0.0644316	0.12575	-0.125671	-0.378661	-0.315528	0.352096	0.262647	0.217904	-0.120041	-0.0674321	-0.0510608	-0.097405	0.0248155	-0.0628486	0.0597835	0.0554409	0.0406716	0.0934388
sp_P11172_UMPS_HUMAN	62.7	-0.0327654	-0.0246793	0.00925335	0.00424399	0.0197666	-0.0417183	-0.00452103	0.0331705	0.0614758	-0.00758081	0.00119206	-0.211852	0.00476083	-0.161368	-0.129271	-0.100702	-0.100553	-0.094738	-0.193041	-0.261412	-0.122598	-0.184812	-0.139909	0.0892286	-0.017092	0.0656219	-0.0161771	-0.160553	-0.143623	-0.0941533	-0.143311	-0.0841193	-0.116164	0.109333	-0.142027	-0.0957269	-0.144559	-0.105128	-0.245197	-0.451132	-0.26418	-0.0595802	-0.0531834	-0.0275405	0.00310317	0.00563963	-0.0176076	-0.104628
sp_P11177-2_ODPB_HUMAN	73	-0.149287	0.0237227	-0.0643583	-0.0471698	-0.0913022	-0.0622999	-0.0796843	-0.0701538	-0.0324079	0.0197149	-0.0887701	0.0616645	0.0503198	0.059654	-0.0397419	-0.104963	-0.101211	-0.285989	-0.418351	-0.403983	0.158464	0.0388195	0.158126	-0.0690064	-0.216078	-0.0950966	-0.223274	-0.256059	-0.330856	0.0668196	0.0678848	0.110887	0.0134933	-0.246393	-0.280292	0.204011	0.0969011	0.0729816	0.26451	0.218447	0.201046	-0.0428326	0.0451112	0.0209092	0.0165709	0.0266471	0.120338	-0.0130908
sp_P11182_ODB2_HUMAN	51.2	0.287247	NA	-0.182782	0.0974283	-0.0351301	-0.0833638	0.0806525	-0.00818261	0.0201946	NA	-0.519446	-0.0520522	0.132151	0.144183	-0.123973	-0.0886523	-0.138182	0.0930676	0.0584424	0.165173	0.280366	-0.0269984	0.118835	-0.100296	-0.33075	-0.533217	-0.0211341	-0.102335	0.101495	0.675611	NA	-0.214655	0.163865	-0.0800635	0.21874	0.197706	NA	NA	0.237452	NA	NA	0.519047	NA	0.465158	0.145033	0.121222	-0.000638637	0.283529
sp_P11216_PYGB_HUMAN	76.9	0.0212135	0.0662595	0.0418994	0.0462731	0.0443331	0.0426127	-0.00149838	0.0325556	-0.0697736	-0.111584	-0.137409	0.116291	0.12534	0.143793	0.0988301	0.099906	0.102546	-0.102219	-0.0640484	-0.0631208	0.18089	0.163641	0.0449195	-0.00590898	0.0182787	-0.0189854	-0.0929898	-0.157781	-0.132725	0.277516	0.254429	0.200955	-0.322442	-0.24443	-0.264602	0.129533	0.119964	0.165311	0.0171761	-0.0258491	-0.00623446	-0.139723	-0.111613	-0.151289	-0.0653984	-0.0564168	-0.0538622	-0.0460404
sp_P11233_RALA_HUMAN	65	-0.121864	0.168658	0.0567555	0.22962	0.127693	0.249199	0.10716	0.236509	-0.00367844	0.316816	0.209692	0.0326872	0.0280102	-0.0554279	-0.0364725	0.036981	-0.0209784	0.119521	0.0355615	0.0583609	0.0349974	-0.0364235	-0.0344739	-0.149174	0.519264	-0.0543382	0.269098	0.172009	0.275103	-0.29281	-0.0234986	-0.165141	0.0516366	0.73409	0.485337	0.432054	0.452783	0.352014	-0.0254573	-0.0499121	-0.048228	-0.113155	0.0197837	-0.169767	-0.0330021	0.0146986	-0.0114315	-0.0355709
sp_P11234_RALB_HUMAN	63.1	-0.229521	-0.0434871	0.0586481	0.139521	0.0612868	0.101716	0.121757	0.0905144	-0.281742	0.0349581	0.0368513	-0.253677	-0.128797	-0.200262	-0.0615821	-0.112648	-0.0992315	-0.0173911	0.116355	0.0288302	-0.0732838	0.283407	0.205033	-0.216046	-0.189651	-0.260549	-0.0665208	0.0188522	-0.00340706	-0.387351	-0.177362	-0.112647	-0.0352593	0.0800871	0.139882	-0.01302	0.066371	0.254256	-0.196735	-0.106899	-0.207933	-0.0380514	-0.00162531	-0.0532076	-0.0105877	0.0177879	-0.0334176	0.94078
sp_P11279_LAMP1_HUMAN	18.2	-0.0504649	-0.047763	0.120537	0.040812	0.128174	-0.0402093	0.0683045	0.176953	0.271042	0.0987485	-0.000645093	0.807528	0.751336	0.574669	0.000336811	0.06011	-0.00537138	0.120774	-0.0646316	0.070495	0.0471233	0.134993	0.102957	-0.436507	-0.340029	-0.243063	-0.155155	-0.119386	0.0516624	0.560505	0.602889	0.674299	-0.030305	-0.249679	0.0663695	0.19308	0.324309	0.140246	0.500422	0.498979	0.305881	-0.0121554	-0.030586	-0.0157016	0.0787083	0.0927711	0.101228	0.00400084
sp_P11310_ACADM_HUMAN	64.4	-0.0900707	0.0307248	-0.0497981	-0.105912	-0.090464	-0.0903067	-0.0497766	-0.0573426	-0.138512	-0.138413	-0.164643	0.035089	0.153576	0.109268	-0.13863	-0.122592	-0.124734	-0.144944	-0.0386496	-0.0810408	0.121163	0.10445	0.0611926	-0.171865	-0.15365	-0.0485234	-0.0881745	-0.0525745	-0.113039	0.356068	0.312813	0.233747	-0.136967	-0.203878	-0.232134	0.0416753	0.00645758	0.0223521	0.259387	0.232321	0.27754	0.00629038	0.00974972	-0.00999962	0.134689	0.149812	0.0986399	-0.0174688
sp_P11387_TOP1_HUMAN	63.7	0.135628	0.164151	0.165564	0.0563228	0.0360012	0.0383867	0.0644236	0.0464869	0.250734	0.21999	0.123784	-0.00625521	-0.0238826	0.0645081	0.124222	0.0981328	0.161346	0.299108	0.317201	0.307376	-0.105004	-0.0804937	-0.0469571	0.205911	0.233694	0.253556	0.169441	0.223322	0.0740525	-0.191491	-0.275655	-0.174426	0.167602	0.267018	0.344689	-0.0894293	-0.131519	-0.11552	-0.215086	-0.225173	-0.195547	-0.963371	-1.04032	-0.963683	-0.560366	-0.571134	-0.534567	-0.906117
sp_P11388_TOP2A_HUMAN	56.2	-0.511357	-0.4652	-0.50187	-0.7086	-0.72773	-0.719997	-0.742802	-0.763222	-0.633377	-0.617191	-0.617502	-0.334078	-0.291529	-0.073127	-0.256737	-0.328715	-0.400624	0.0730949	0.0612904	0.0744874	-0.501533	-0.57392	-0.227751	0.855869	0.893457	1.14412	0.0263608	0.171934	0.0368232	-1.58859	-1.3701	-1.82145	0.0219681	-0.00390912	0.15401	-1.29771	-1.25614	-1.19198	-1.35097	-1.24907	-1.23739	-1.30103	-1.08373	-1.32383	-0.551021	-0.481483	-0.534742	-1.76448
sp_P11413_G6PD_HUMAN	91.7	-0.0949169	0.0261362	-0.0957837	0.0994355	0.0355211	0.0778966	0.0872709	0.0419046	-0.157885	-0.113729	-0.206456	0.265113	0.252327	0.264797	-0.0309743	-0.0169688	-0.00461774	-0.244716	-0.231539	-0.204394	0.485172	0.184033	0.182347	-0.21879	-0.222109	-0.133052	-0.157679	-0.278621	-0.279077	0.133683	0.218204	0.0788571	-0.532596	-0.600038	-0.561881	0.251902	0.195091	0.246201	0.394452	0.280177	0.336798	-0.064838	0.0109076	-0.0991921	-0.0557713	-0.0653513	-0.0694464	-0.250918
sp_P11441_UBL4A_HUMAN	65.6	-0.493916	-0.66681	-0.12683	-0.0341712	-0.00929329	0.0445134	-0.360926	-0.154097	-0.317615	-0.436681	0.314029	-0.24486	-0.0885413	-0.291021	0.0785881	0.0579279	0.0742653	-0.135784	-0.0396405	0.0100406	0.135042	0.931546	0.395807	-0.0269055	1.22223	-0.228447	-0.0216761	-0.113972	-0.0946392	-0.451156	-0.093372	-0.0165469	-0.0331363	0.182041	0.226364	-0.274883	0.0674482	0.397944	-0.333724	-0.68159	-0.0419877	-0.0788693	-0.10849	-0.044759	0.149816	0.0851084	0.0487802	1.65254
sp_P11498_PYC_HUMAN	56.2	0.110168	0.0273743	-0.0787445	-0.0375876	-0.0696191	-0.0227768	-0.0415466	-0.0678931	-0.252819	-0.307855	-0.35052	0.0674001	0.0766788	0.219685	-0.182116	-0.122277	-0.0684698	-0.0304081	-0.0583674	-0.0317481	0.342844	0.258449	0.143745	-0.102506	-0.21616	-0.0283959	-0.251017	-0.189798	-0.180625	0.260634	0.193728	0.17776	-0.120313	-0.229681	-0.168121	0.221795	0.243784	0.226322	0.43568	0.325403	0.417068	-0.0559698	-0.0631475	-0.0392032	-0.0652913	-0.0552894	-0.0700525	-0.0568188
sp_P11586_C1TC_HUMAN	75.9	0.0199001	0.0536624	0.00407273	-0.0608407	-0.065155	-0.0941424	-0.0615415	-0.0694636	-0.148529	-0.147493	-0.176615	-0.101892	-0.110278	0.0438568	0.0915556	0.104117	0.117028	-0.142816	-0.0574228	-0.0635672	-0.0597506	-0.123298	-0.127404	-0.0333077	-0.133706	0.0469384	-0.127877	-0.172679	-0.171691	-0.173003	-0.164102	-0.219004	-0.397242	-0.378825	-0.266342	-0.018945	0.0333372	-0.0191842	-0.0122739	0.00885787	-0.0422545	-0.143589	-0.113664	-0.144283	-0.165307	-0.170759	-0.150572	-0.391474
sp_P11717_MPRI_HUMAN	45.3	0.168925	0.221987	0.154851	0.0983584	0.127247	0.11803	0.111656	0.139208	-0.289663	-0.293513	-0.223207	0.699825	0.696952	0.910864	0.142344	0.232448	0.167879	0.675866	0.463048	0.513935	0.0650619	0.00990146	0.0813147	-0.0237074	-0.0795809	0.0834649	0.133732	0.165435	0.211826	0.310531	0.300278	0.31821	0.606624	0.46701	0.622382	0.524965	0.541693	0.506051	0.431063	0.40193	0.449599	-0.173847	-0.190143	-0.124895	-0.128406	-0.156552	-0.155166	-0.143021
sp_P11766_ADHX_HUMAN	51.9	-0.0200619	-0.0509202	-0.0313276	0.100399	0.0731452	0.0682828	0.088136	0.0666452	-0.0171713	-0.038332	-0.0215432	0.217204	0.147507	0.140026	0.0342013	0.0639153	0.0257019	-0.182654	-0.118586	-0.178437	0.0238304	0.0859075	-0.0848805	-0.108286	-0.0411697	-0.075527	-0.0935038	-0.185688	-0.0588239	0.0746691	0.0494153	0.0553311	-0.330389	-0.21541	-0.256857	0.189604	0.231456	0.194116	0.112327	0.0802677	0.0937631	-0.0225773	-0.0124634	0.0710545	-0.00357157	0.0791746	0.0227195	0.00993936
sp_P11802_CDK4_HUMAN	49.5	0.484475	0.287876	0.39927	0.0798796	-0.0407314	-0.155246	0.093956	0.186518	-0.417427	-0.142751	-0.0947009	0.216984	0.180505	0.275758	-0.001218	0.140933	0.0410502	NA	NA	NA	0.281423	0.14012	0.227604	-0.0977368	-0.157625	-0.0262064	NA	NA	NA	-0.139344	0.0928415	-0.224744	0.65192	0.422957	0.354709	-0.118839	-0.178696	-0.369729	-0.0627048	0.260515	0.120885	0.574496	0.407234	0.208628	0.106761	0.149297	0.343342	0.507892
sp_P11908_PRPS2_HUMAN	68.6	-0.169408	0.129864	0.00718842	-0.0911404	-0.119072	-0.0434528	-0.081094	-0.129768	-0.0723511	0.235862	0.0227243	-0.182129	-0.0882277	0.0746733	0.0553885	0.099755	0.0809499	-0.33064	-0.0506256	-0.0961904	-0.153367	-0.0870109	-0.101612	0.0414777	-0.175961	0.121287	-0.106698	-0.145061	-0.0424298	-0.298731	-0.0977712	-0.268944	-0.391384	-0.478598	-0.288145	-0.101437	-0.168522	-0.0526086	-0.145237	-0.198738	-0.130018	-0.197958	-0.0333609	-0.228886	-0.143384	-0.110465	-0.0852888	-0.450924
sp_P11940_PABP1_HUMAN	75.5	-0.00526248	-0.0303147	0.0167057	-0.0837174	-0.0993636	-0.0758421	-0.0942515	-0.105448	0.118118	0.0679955	0.0170753	-0.089336	-0.0584549	-0.102191	-0.053061	-0.0319717	-0.0900459	0.107888	0.0981991	0.0905734	-0.176967	-0.14449	-0.135841	0.143932	0.23139	0.0995212	0.0169071	0.0345656	0.0494453	-0.241508	-0.22463	-0.225926	-0.318993	-0.145586	-0.167421	-0.1333	-0.0934871	-0.119297	-0.248527	-0.252271	-0.247217	-0.021747	-0.0382551	-0.0239279	-0.021039	-0.00756217	-0.0175789	-0.0313804
sp_P12004_PCNA_HUMAN	95.4	-0.037845	-0.077108	-0.139727	-0.0534515	-0.10346	-0.079757	-0.0561064	-0.0738205	0.126302	0.154166	0.082862	0.0573336	0.076783	0.0409699	-0.240834	-0.271331	-0.299122	-0.305868	-0.257596	-0.276475	-0.643886	-0.583262	-0.577676	0.291468	0.134824	0.160414	0.0622408	0.076729	0.0631978	-0.0499393	-0.0132097	-0.0586598	-0.335752	-0.351093	-0.453459	-0.52734	-0.529406	-0.480242	-0.668595	-0.631387	-0.629469	0.466818	0.53851	0.547519	0.438295	0.415411	0.455785	0.334939
sp_P12074_CX6A1_HUMAN	28.4	-0.18879	-0.0174221	0.0137725	0.119298	0.114291	0.0915581	-0.0439974	-0.0425364	-0.302494	0.000834725	0.0985578	-0.447614	NA	0.137198	-0.190275	0.0862359	-0.0608146	-0.269713	-0.309897	0.0958919	-0.33825	0.129011	0.152075	0.0230772	NA	0.0322665	-0.34297	-0.277551	-0.0276967	-0.712918	-0.360521	-0.526999	-0.00721105	NA	-0.0938789	0.362442	0.0410256	0.188334	-0.0284638	-0.171733	-0.0736386	0.0338871	0.00577489	-0.0265622	-0.0334876	-0.0380817	0.0112951	-0.0830999
sp_P12081_SYHC_HUMAN	67.4	-0.00672553	-0.0211658	-0.000236609	-0.0739995	-0.024478	-0.0966748	-0.0555599	-0.0347192	-0.178603	-0.209956	-0.179335	-0.13461	-0.0743309	-0.0832946	0.0560927	0.0319739	0.079606	-0.167201	-0.0967185	-0.1342	-0.213453	-0.0919825	-0.156332	0.0367077	-0.087748	-0.0670848	0.092317	0.0105991	0.0692878	-0.00419935	-0.00846075	-0.0399925	-0.0707016	-0.0196529	0.0316937	0.0183795	0.0680155	-0.00752628	-0.127034	-0.089126	-0.0885117	-0.015916	-0.00525548	-0.0063982	0.0901332	0.0815887	0.0775829	0.0744793
sp_P12235_ADT1_HUMAN	61.7	-0.167502	-0.121845	-0.18079	-0.144329	-0.194246	-0.0810875	-0.135178	-0.0709457	-0.386582	-0.434816	-0.626471	0.057713	-0.0620413	-0.00618337	-0.289502	-0.32466	-0.23971	-0.0759331	-0.0912535	-0.0242031	0.179767	-0.0551226	0.189587	-0.0721637	-0.0454645	-0.119926	-0.149226	-0.0696455	-0.0619894	0.114387	0.0839922	-0.108838	0.02461	-0.142947	-0.279056	-0.109534	0.0362297	-0.270715	0.0586557	0.150729	-0.0847285	0.0175906	0.100845	0.00446732	0.244904	0.209504	0.238211	0.118391
sp_P12236_ADT3_HUMAN	69.1	-0.0618209	-0.071088	-0.00953116	0.19902	0.143203	0.19009	0.219017	0.212457	0.0390349	-0.0227326	0.0101652	0.0957853	0.0731091	0.0106842	-0.284466	-0.284997	-0.250428	0.246084	0.101705	0.0797619	0.265011	-0.0180613	0.0840427	-0.0730868	0.133997	0.0224179	-0.032206	0.0374518	-0.0056655	-0.13675	-0.13142	-0.0693998	-0.213471	-0.223529	-0.330073	-0.100735	-0.0213609	-0.0861863	-0.0711119	-0.0259323	-0.0296411	-0.0228997	0.00803601	0.0623703	0.00958432	0	0.0143551	0.00644197
sp_P12268_IMDH2_HUMAN	63.4	-0.101787	-0.153695	-0.0726622	0.0136873	-0.0370515	-0.0317566	-0.0442193	-0.0441985	0.0684342	0.0620027	0.0251301	-0.14032	-0.188923	-0.0401488	0.00699078	-0.0123358	0.0331811	-0.169047	-0.114288	-0.136661	-0.0324513	-0.128599	-0.0998968	0.0278735	0.0179014	0.154111	-0.138626	-0.0916746	-0.183357	0.0267027	-0.0658823	-0.0186421	-0.514858	-0.58237	-0.532829	-0.124936	-0.162965	-0.144451	-0.304959	-0.314433	-0.32436	-0.0120344	-0.0236524	-0.0128951	0.164595	0.149477	0.178703	0.0486313
sp_P12270_TPR_HUMAN	58.4	-0.174305	-0.226948	-0.153124	-0.0026856	0.0295436	-0.00469354	0.00789119	0.0284775	-0.254162	-0.298289	-0.262678	-0.0609278	-0.0311273	-0.0186823	-0.0584778	-0.118525	-0.122803	0.0463173	0.00912767	0.0147609	-0.115171	-0.066374	-0.0553649	0.0582017	0.112691	0.0599054	0.0803711	0.139782	0.155182	-0.0632294	-0.0741732	-0.074259	0.37344	0.388202	0.373213	-0.197571	-0.189063	-0.152984	-0.0586176	-0.0936239	-0.00399678	-0.0432829	-0.0587084	-0.0194136	-0.0330949	-0.0250809	-0.0197603	-0.0118752
sp_P12429_ANXA3_HUMAN	84.5	0.176203	0.14036	0.115952	0.160267	0.195134	0.152527	0.153605	0.161878	-0.285965	-0.358885	-0.38361	-0.239295	-0.305657	-0.274713	-0.26042	-0.229804	-0.112235	-0.0900683	-0.00503502	-0.0464372	0.294362	0.0621657	0.0619923	-0.488526	-0.601927	-0.502354	-0.169782	-0.0444246	-0.0426043	-0.331551	-0.367872	-0.379048	-0.242431	-0.366492	-0.37155	0.16604	0.18562	0.0771462	0.0214197	0.114395	-0.0484411	-0.00498668	-0.0145057	-0.0321359	-0.145241	-0.152088	-0.140958	-0.278216
sp_P12694_ODBA_HUMAN	48.1	0.120651	0.213506	0.243687	-0.0463968	-0.0551801	-0.042103	-0.00873127	-0.0821082	-0.27365	-0.190754	-0.477009	0.0619602	-0.117499	-0.0129376	-0.112467	-0.0444046	-0.0723478	-0.165608	-0.0459372	-0.206052	0.297644	0.208837	0.231651	0.143895	-0.243994	-0.159306	-0.107437	-0.0802432	-0.196002	0.110255	0.217089	0.346098	0.0664474	-0.0134243	-0.0805909	0.0758779	-0.180212	-0.216955	0.331246	0.311377	0.33029	-0.0655689	-0.00253076	-0.0132876	-0.0830574	-0.0320669	-0.01378	-0.0543313
sp_P12814_ACTN1_HUMAN	83.3	0.100739	0.103987	0.0953844	0.31517	0.306741	0.28492	0.29783	0.342553	-0.073453	-0.0680557	-0.0604377	-0.0988427	-0.0944105	-0.0711612	0.040307	0.10173	0.0727236	0.0239437	0.0887516	0.0515816	-0.0732761	-0.0425532	-0.0704205	-0.202345	-0.344826	-0.294055	0.0273934	-0.00393497	0.0140744	0.0761941	0.0683278	0.0714588	-0.121262	-0.165878	-0.148727	0.129287	0.110445	0.12499	-0.0473758	-0.0635426	-0.10376	-0.109421	-0.107729	-0.133233	-0.135152	-0.119244	-0.099081	-0.243682
sp_P12830_CADH1_HUMAN	12.8	0.404696	0.374658	0.0688088	0.157974	0.302376	0.219556	0.0937728	0.172283	-0.547504	-0.667871	-0.548744	0.794453	0.788534	0.634605	NA	NA	NA	-0.310863	-0.359571	NA	0.72812	0.663393	0.907876	-0.260056	-0.732486	-0.500359	-0.397208	-0.610501	NA	0.119961	0.183359	-0.0740515	-0.740167	-0.805816	-0.612514	0.075087	0.192682	-0.0139414	0.993686	0.927937	0.932807	0.325303	0.231721	0.15078	0.0897437	0.131488	-0.00775132	-0.00430285
sp_P12931_SRC_HUMAN	69	0.069928	0.0220679	0.0177362	-0.136861	-0.127045	-0.0802534	-0.070852	-0.123389	-0.0451408	-0.0607283	-0.0857832	0.324142	0.327099	0.473065	-0.12053	-0.0658823	-0.106132	-0.146429	-0.141482	-0.126948	0.297449	0.132505	0.0912436	-0.00525079	-0.162795	-0.00506902	-0.099543	-0.279935	-0.197617	-0.00257976	-0.0742509	-0.0297228	-0.110313	-0.255723	-0.174398	0.589527	0.517149	0.445191	0.190576	0.128251	0.122424	-0.0382987	-0.0239194	-0.0224046	-0.13751	-0.134044	-0.136132	-0.208311
sp_P12955_PEPD_HUMAN	71.2	0.0418585	0.0149855	0.0349277	-0.0260668	-0.0227076	-0.0409322	0.000713242	0.000172581	-0.0355987	-0.0849189	-0.183	0.897904	0.90614	0.811435	0.105026	0.141234	0.102452	0.104035	0.126829	0.0663231	0.182398	0.0212081	-0.0313868	-0.204246	-0.173347	-0.206214	-0.00814029	-0.120602	-0.118936	0.259155	0.25818	0.255051	-0.198435	-0.0338021	-0.126697	0.457313	0.493179	0.478991	0.514474	0.575332	0.629757	0.100867	0.0973	0.0460681	0.00784579	0.0328531	0.0222198	0.0708282
sp_P12956_XRCC6_HUMAN	74.5	-0.0499024	0.0438719	-0.0298475	0.05323	0.0622538	0.0788655	0.0616323	0.0993416	0.248018	0.268455	0.223894	-0.118901	-0.0637655	-0.0153761	-0.0599568	-0.0186186	-0.0095428	-0.0528209	-0.0142214	0.0164659	-0.014785	-0.0531162	0.0498473	0.00935796	-0.0928629	3.74524e-05	0.0347834	-0.00419201	0.0657022	-0.118116	-0.101111	-0.13472	-0.180772	-0.213642	-0.179278	-0.231786	-0.170388	-0.168	-0.022596	-0.0182335	-0.0565189	-0.0724525	-0.0253658	-0.0697329	-0.093139	-0.0793491	-0.0708055	-0.161542
sp_P13010_XRCC5_HUMAN	83.9	-0.00197445	0.0511557	0.0164578	0.084682	0.0900595	0.0598189	0.106472	0.0932657	0.307104	0.283859	0.246855	-0.0182576	-0.070842	-0.0311966	0.0209307	0.0918195	0.0781273	-0.0448643	0.020914	0.0227672	0.0688667	-0.122379	-0.0524623	-0.00934004	0.00655375	0.0413437	0.000177427	-0.0421098	0.0168902	-0.0691428	-0.0585791	-0.0749953	-0.20105	-0.157262	-0.20823	-0.187781	-0.181008	-0.184341	-0.0194531	-0.00807507	-0.019486	-0.052551	-0.0336328	-0.059542	-0.104981	-0.0616914	-0.0457178	-0.0717169
sp_P13073_COX41_HUMAN	59.2	-0.0821641	-0.0895237	-0.0146158	0.0285112	0.0534206	0.0270304	0.0331202	0.0421194	0.0593916	0.00168196	-0.101142	0.0354709	0.072355	0.100268	-0.0937112	-0.0366542	-0.0775972	-0.0472068	-0.198976	-0.144528	0.157547	0.192198	0.180756	-0.116401	0.236196	-0.0609542	-0.186149	-0.155859	-0.177403	-0.393069	-0.366101	-0.510017	-0.197343	-0.164601	-0.0578593	0.0245613	0.110383	0.168321	-0.0191216	0.0638366	0.00636046	0.0443016	0.133901	0.092966	0.101251	0.0307773	0.0785441	0.522882
sp_P13473-2_LAMP2_HUMAN	21	-0.000199187	-0.0613666	0.0036876	-0.0511418	0.0213384	-0.211079	-0.115079	-0.139479	0.133116	0.128326	0.22923	1.22065	0.694355	0.841098	-0.00571314	-0.0301908	-0.0205793	0.199429	-0.0123104	0.0912316	0.360597	-0.0420147	0.0771653	-0.303244	-0.351293	-0.120411	-0.152446	-0.110453	0.00698354	0.323552	0.290372	0.275428	0.448394	0.0204422	0.0536647	0.429856	0.431539	0.346167	0.72565	0.669398	0.606719	-0.0340334	-0.0274326	-0.0617736	0.00644301	-0.0246332	0.064061	-0.197333
sp_P13489_RINI_HUMAN	82.2	0.0632464	-0.022606	-0.0676411	-0.00731148	-0.0161195	-0.0133979	-0.00686024	-0.0166332	0.0559827	-0.0352823	0.00442754	-0.0433555	-0.0918915	-0.127986	0.0512605	0.00399389	0.0290571	-0.665821	-0.671288	-0.821758	-0.111323	-0.106933	-0.0605683	-0.0218972	-0.208363	-0.173924	-0.306772	-0.249716	-0.285739	0.0183226	-0.0839067	-0.0893199	-0.157731	-0.234745	-0.247867	0.0508879	0.0144327	0.0526171	0.0247734	-0.0871512	-0.00816265	0.129262	0.0813011	0.0828063	0.0158505	0.060901	0.0221349	-0.0395707
sp_P13498_CY24A_HUMAN	37.4	NA	0.284433	-0.125847	-0.254526	-0.137789	-0.21903	-0.16617	-0.0923954	NA	-0.19208	0.166329	-0.0798684	-0.0304249	0.341218	0.450398	0.662594	0.677318	-0.297508	-0.653736	-0.220344	-0.00371613	0.0319248	0.239574	-0.0261847	-0.082381	0.00132675	-0.29257	-0.218094	-0.0786335	NA	-0.114229	0.237543	0.689943	0.587594	0.699594	-0.107995	NA	-0.354671	0.431159	NA	0.0341322	NA	0.472465	0.509753	0.0182667	0.184529	0.0925151	0.618387
sp_P13639_EF2_HUMAN	80.3	0.0649262	0.0863294	0.094106	0.115663	0.107839	0.0636812	0.101975	0.0995616	0.0399893	0.0574156	0.0212621	-0.29431	-0.326941	-0.0725315	0.0292444	0.0209578	0.0149967	-0.168756	-0.084114	-0.108036	-0.126157	-0.154713	-0.171045	0.0812898	-0.0274822	0.240799	0.013474	-0.0647583	0.00520445	-0.194247	-0.231606	-0.257251	-0.400616	-0.399009	-0.11959	-0.118529	-0.0506532	-0.152287	-0.289557	-0.201675	-0.316394	-0.100581	-0.0889086	-0.1016	-0.0716843	-0.0593886	-0.0587008	-0.106491
sp_P13667_PDIA4_HUMAN	71.9	0.00374305	0.070175	-0.0189783	-0.0367519	-0.0207947	-0.0713014	-0.0295296	-0.0261719	-0.0936322	-0.0599125	-0.138265	0.0564452	0.0201621	-0.0111538	0.0953581	0.0633091	0.0920216	0.0412378	0.0976208	0.104067	0.155971	0.0391594	0.0932043	-0.201816	-0.289442	-0.288797	0.215106	0.20037	0.249224	0.10142	0.147862	0.0795678	-0.0810112	-0.362591	-0.495392	0.0892129	0.0630662	-0.00510426	0.195275	0.20567	0.14431	-0.237067	-0.149932	-0.19479	-0.122248	-0.169679	-0.174113	-0.345506
sp_P13674-3_P4HA1_HUMAN	56.2	0.10904	0.150581	0.0835735	-0.0801722	-0.0979818	-0.126097	-0.121469	-0.0532498	-0.332152	-0.327401	-0.336201	0.309459	0.210073	0.430377	0.0523794	-0.020196	-0.0131998	0.0180545	0.0285648	0.0881387	0.0425053	0.282705	0.103056	-0.163342	-0.17705	-0.105009	0.0195465	-0.0408174	-0.00371313	0.145441	0.0844608	0.0296443	0.316052	0.0126899	0.244871	0.535197	0.359169	0.391746	0.126457	0.0955479	0.0482562	-0.212905	-0.250414	-0.327692	-0.0502664	-0.0895033	-0.113405	-0.208849
sp_P13693_TCTP_HUMAN	61.6	0.173184	0.263749	0.208482	0.523185	0.481291	0.451238	0.525558	0.527339	-0.124678	-0.0369796	-0.0825665	-0.290147	-0.273091	-0.442411	0.0278377	-0.00453632	-0.02865	0.0836639	0.165124	0.172641	-0.146243	-0.0249045	-0.154134	0.384567	0.308726	0.235853	0.227361	0.174524	0.210789	-0.395015	-0.253491	-0.385889	-0.395947	-0.138	-0.186379	-0.200525	-0.166452	-0.112649	-0.312163	-0.420442	-0.324702	-0.380528	-0.144248	-0.355116	-0.166089	-0.187325	-0.176925	-0.241488
sp_P13716_HEM2_HUMAN	44.2	-0.0228719	0.0223523	0.312659	-0.0395783	0.0365292	-0.046005	-0.0928826	-0.165617	-0.343331	-0.273416	-0.0695204	0.0628273	-0.0379654	0.105204	0.0560911	-0.023863	0.0364517	-0.186923	NA	NA	-0.0323705	-0.00327529	0.0586974	0.0596797	-0.183535	-0.315737	0.0446256	NA	NA	0.102204	0.148275	-0.495772	-0.380011	-0.113313	-0.465394	-0.0932026	0.0988848	0.0325245	-0.0795991	-0.0627222	0.0599374	-0.0125254	-0.133987	0.207829	-0.0748294	0.00692101	0.0257681	0.146723
sp_P13797_PLST_HUMAN	71.9	0.120426	0.183726	0.167889	0.235108	0.247077	0.218718	0.25297	0.237467	-0.0539136	-0.0532254	-0.089036	0.134344	0.0869732	0.1907	-0.00922181	0.0554772	-0.0108653	-0.118731	-0.0354116	-0.0662411	0.162069	0.198194	0.226174	-0.100279	-0.355062	-0.157357	0.0661078	-0.028704	0.0557902	0.0167794	0.0325685	-0.0144189	-0.151903	-0.239092	-0.110335	0.0692184	0.0825189	0.0819526	0.219995	0.233193	0.176402	-0.0726317	-0.0548592	-0.0796377	-0.164472	-0.137063	-0.169108	-0.243718
sp_P13798_ACPH_HUMAN	60.5	-0.149657	-0.159043	-0.0462229	-0.218128	-0.166692	-0.220186	-0.125768	-0.138914	-0.444973	-0.37901	-0.231029	-0.129952	-0.156551	-0.169987	0.0506443	0.0584416	0.0582539	-0.395888	-0.385792	-0.339137	-0.166821	-0.0627786	-0.0139539	-0.191972	-0.499853	-0.466464	-0.292836	-0.339609	-0.334273	-0.0888304	-0.0188391	-0.0123719	-0.490634	-0.696958	-0.717738	-0.100897	-0.134933	-0.0691877	0.0505714	0.0950583	0.0631923	0.134935	0.0886154	0.230785	0.109661	0.117309	0.099802	0.315379
sp_P13804_ETFA_HUMAN	67.9	-0.0531156	-0.122488	-0.105091	0.127666	0.11822	0.0964892	0.13647	0.162627	-0.171935	-0.123039	-0.0978015	0.271993	0.211728	0.20471	-0.0291394	-0.0594506	-0.0735335	0.0740359	0.15315	0.123428	0.0581946	0.139438	0.0722129	-0.125005	0.0977605	-0.215976	-0.0303894	-0.010878	-0.0241463	-0.013133	0.0667202	0.0361258	-0.222942	0.0650716	-0.0639347	0.0104049	0.00349586	0.0780564	0.184334	0.0979507	0.256746	0.0118833	0.0394098	0.0702233	0.0189211	0.0112125	0.00902412	0.29606
sp_P13807-2_GYS1_HUMAN	38.5	-0.359201	0.0950013	-0.00849668	-0.0392427	-0.0633575	0.104266	0.0530358	-0.0014421	-0.5126	-0.224823	-0.343878	-0.195291	-0.177075	-0.423801	0.0767465	-0.142271	0.0156925	0.238416	0.210623	0.279387	-0.157705	-0.126294	-0.136492	-0.0101854	-0.0276487	-0.0388394	-0.0281533	-0.0658223	0.177612	-0.674944	0.0694825	-0.0171982	0.0692046	-0.11236	0.32658	0.349685	0.241958	0.0741808	-0.0314673	-0.145889	-0.159163	-0.556313	0.0212202	5.18338e-05	0.0668641	0.0474629	0.0685008	0.0386518
sp_P13861_KAP2_HUMAN	70.8	-0.0880746	-0.10576	-0.134802	-0.0151231	0.00762986	-0.00509067	0.0133459	0.0323908	0.0591882	0.0257754	0.0350839	-0.0185705	0.0822532	-0.0246124	-0.00607943	0.0354225	0.0331162	0.115816	0.0526618	0.0637778	0.140983	0.0663199	-0.0170426	-0.167752	-0.0133035	-0.130263	-0.0243893	-0.147289	-0.104196	0.179267	0.157408	0.215116	-0.156117	0.0346485	-0.109968	-0.0750191	-0.0665447	-0.0322337	0.0946811	0.0571457	0.134353	-0.0521994	-0.0132185	-0.0194342	0.00725871	0.0446505	-0.0149753	0.0662787
sp_P13929_ENOB_HUMAN	57.8	-0.122685	-0.0258107	-0.0847538	-0.0224893	-0.0881556	-0.156922	-0.0367168	-0.0590238	-0.617525	-0.483626	-0.565038	0.231005	0.273163	0.18937	0.24278	-0.154205	-0.156738	-0.323273	-0.196543	-0.248497	0.209344	0.215184	0.191745	-0.217289	-0.315055	-0.248588	-0.178191	-0.157401	-0.215314	-0.739979	-0.448177	-0.802963	-0.490896	-0.404101	-0.358264	0.81383	0.939512	0.746619	0.314371	0.358743	0.257415	0.176228	0.312894	0.262819	-0.0209552	-0.0176034	-0.0085663	-0.110372
sp_P13984_T2FB_HUMAN	83.9	0.0515246	0.0945231	0.0283667	0.0296679	0.189704	0.0437135	0.078447	0.116581	0.257769	0.180464	0.132325	0.137705	-0.0262166	-0.0897026	-0.0323452	-0.0136006	-0.0126229	-0.0353989	-0.00895414	0.066903	-0.169069	-0.0462876	-0.104254	0.0605759	0.0997943	0.130867	0.101733	0.00917573	0.0803416	-0.0639769	-0.0573448	-0.110187	-0.0108797	0.173325	0.203253	-0.354408	-0.0998699	-0.045311	-0.350594	-0.288737	-0.184222	-0.115303	-0.0357393	-0.0831944	-0.00759975	-0.0310854	-0.0492566	0.532147
sp_P13995_MTDC_HUMAN	60.6	-0.14768	-0.0439773	0.106013	-0.294933	-0.439181	-0.379565	-0.212034	-0.278027	0.912293	0.935393	1.0865	0.147203	0.0016472	0.303229	0.202018	0.175562	0.211677	0.318529	0.399925	0.413429	0.0704433	-0.235417	-0.154584	0.515171	0.614459	0.811243	0.150284	0.385816	0.285334	-0.343977	-0.2776	-0.370867	-0.14277	-0.203222	-0.158648	0.445745	0.422324	0.375908	-0.565238	-0.314819	-0.477109	0.0486326	0.0520512	0.13196	0.118378	0.0746358	0.0808019	0.0226416
sp_P14174_MIF_HUMAN	52.2	-0.11588	-0.131492	-0.05273	0.1812	0.155108	0.19469	0.196388	0.146564	-0.0774729	-0.104124	-0.127629	-0.100941	-0.00993846	-0.00288762	0.0508901	0.0435345	0.121366	-0.347353	-0.340994	-0.310747	-0.201307	0.131418	-0.00340144	-0.0807976	-0.179812	-0.300711	-0.136875	-0.367698	-0.289789	0.0870899	0.0833576	0.110992	-0.543171	-0.563299	-0.632004	-0.102642	-0.0309002	0.00583864	-0.122026	-0.108665	-0.158947	0.0502425	0.0339731	0.0571711	0.0502214	0.0294723	0.00465727	0.20334
sp_P14209_CD99_HUMAN	51.4	-0.144769	-0.434396	-0.137346	NA	0.329441	0.632114	-0.00451932	0.519359	-0.730718	-0.497305	-0.441868	1.53315	0.118708	-0.67552	0.148336	0.128019	0.160138	-0.152468	-0.2805	-0.380374	0.265927	0.30534	0.0592162	-0.983694	0.201761	0.1486	-0.234496	-0.390906	-0.50768	0.0921352	0.574676	0.249584	-0.214032	0.00947975	-0.428719	0.0805736	-0.289509	-0.425184	0.311114	0.191481	0.751004	-0.0584065	0.00511702	-0.04035	-0.114731	-0.129114	-0.0344724	-0.125463
sp_P14324-2_FPPS_HUMAN	46.7	0.0300782	0.115936	0.0759321	-0.153344	-0.157957	-0.215558	-0.140315	-0.115201	-0.129428	-0.155602	-0.107149	0.384346	0.277227	0.309675	0.0273813	0.029349	0.0846172	0.0455494	0.206768	0.18556	0.0106486	-0.0625134	-0.0489173	-0.167474	-0.0824932	-0.0248811	0.013261	0.0551037	0.0348175	-0.248865	-0.168311	-0.223961	0.00284193	0.102293	0.213753	1.33382	1.33731	1.30119	0.770223	0.856957	0.73513	-0.0678302	-0.0614498	-0.0209374	0.0408725	0.0240624	0.00686708	-0.116832
sp_P14406_CX7A2_HUMAN	37.3	-0.075992	0.0355617	-0.0715157	0.320191	0.251003	0.354155	-0.113543	0.0919323	0.069136	0.195092	0.127281	-1.12768	0.069704	0.119626	-0.680138	-0.578501	-0.602472	-0.118048	-0.248131	-0.236517	0.204078	0.329448	0.045553	-0.278196	-0.131868	-0.0107316	-0.404414	-0.217058	-0.279381	-0.804019	-0.769021	-0.808032	-0.0222178	-0.163978	-0.208057	0.269205	0.0056587	0.144599	0.290306	0.0944819	-0.0414253	0.00920311	0.111544	0.198318	0.0402495	0.0762186	0.197475	-0.00275704
sp_P14550_AK1A1_HUMAN	78.2	-0.105596	-0.0403728	-0.0434169	-0.125286	-0.0664407	-0.0995745	-0.0734962	-0.134854	-0.198784	-0.205867	-0.393656	-0.00663679	0.0344544	-0.00665211	0.073326	0.0311539	0.0150962	-0.12105	-0.11128	-0.232204	0.0854895	-0.00343928	0.060907	-0.214563	-0.385385	-0.37642	-0.172981	-0.188007	-0.221276	0.0866589	0.043446	-0.0590282	-0.479124	-0.534017	-0.598152	0.431156	0.346988	0.389489	0.482408	0.382171	0.462814	0.159991	0.194834	0.186118	0.09195	0.0843643	0.0958332	0.138989
sp_P14618_KPYM_HUMAN	87.8	0.015258	0.0301341	-0.0250358	0.160999	0.154489	0.119309	0.139678	0.148442	-0.0812082	-0.0492198	-0.146295	0.111968	0.0544335	0.0506667	0.104663	0.0921285	0.0812096	-0.146489	-0.0963511	-0.123492	0.0646259	-0.0154294	-0.0747092	-0.242092	-0.14877	-0.210263	-0.126433	-0.199788	-0.186806	-0.0163298	0.0112877	-0.0797911	-0.501466	-0.431179	-0.417186	-0.0113463	0.00810162	0.0551067	-0.104721	-0.106961	-0.0485713	-0.106816	-0.0877183	-0.151543	-0.161495	-0.117501	-0.112399	0.06332
sp_P14618-2_KPYM_HUMAN	84.2	0.39906	0.107561	0.344985	0.12902	0.344005	0.37293	0.322838	0.553145	0.846634	0.845185	0.977322	-0.406416	-0.154632	-0.116715	0.0316012	0.107535	0.175332	-0.21059	-0.208788	-0.346235	NA	0.0328901	NA	-0.280288	0.016082	-0.185281	0.0583795	-0.00291079	0.0282775	0.191621	-0.0403722	-0.033894	-0.619275	-0.0837207	-0.0295902	-0.280435	-0.272177	-0.0434523	-0.0398973	-0.0586806	0.250668	-0.305368	-0.496613	-0.45647	-0.387545	-0.270544	-0.269639	-0.604457
sp_P14625_ENPL_HUMAN	77.8	0.0125725	0.0629627	0.00275623	-0.129892	-0.132341	-0.139289	-0.126058	-0.132677	0.0256457	0.0812112	-0.00641605	0.0207359	0.007618	0.133064	0.0402118	0.0260296	0.0370348	0.408147	0.530196	0.547996	0.324491	0.182946	0.231511	-0.212604	-0.0953157	-0.010683	0.463558	0.497642	0.584013	-0.0328513	-0.0188217	-0.0457632	0.301732	0.165911	0.280658	0.0883419	0.102655	0.0871072	0.180618	0.162497	0.183441	-0.28874	-0.225312	-0.291115	-0.11413	-0.165199	-0.166688	-0.14831
sp_P14635_CCNB1_HUMAN	34.6	-0.277506	-0.256198	NA	-0.645368	-0.734525	-0.484902	-0.608195	-0.635554	0.0649712	0.133049	NA	-0.280371	-0.251373	-0.39505	-0.0184512	-0.0597573	-0.0390848	0.411931	0.637781	0.408815	-0.802448	NA	-0.914347	1.23038	1.2676	1.28144	0.543918	0.975943	0.424225	-1.59898	-1.33833	NA	1.21602	1.46434	1.4106	NA	-1.0366	-1.01515	NA	-1.89179	-1.28734	-1.20506	-1.0935	NA	-0.249147	-0.372173	-0.322792	NA
sp_P14649_MYL6B_HUMAN	62	-0.530932	NA	NA	0.293585	0.24865	0.263972	0.252766	0.22796	-0.0485065	NA	NA	0.456524	0.162102	-0.326699	0.169545	0.372961	0.20924	0.01348	NA	NA	0.373046	-0.0452111	-0.0748044	-0.390094	0.172997	-0.0242894	0.119713	NA	NA	-0.524987	NA	NA	-0.648093	0.112309	0.0162622	0.00634406	0.00951469	0.0544945	0.206691	0.21811	0.295304	0.0389903	NA	NA	-0.097625	-0.124622	-0.0940662	-0.0774165
sp_P14678-2_RSMB_HUMAN	25.1	-0.0383413	-0.0852116	-0.0569927	0.0249244	0.114857	-0.0251846	0.0553684	0.0603439	0.220894	0.253044	0.277866	-0.226136	-0.017598	0.0527234	-0.0305429	-0.135349	-0.0984242	0.479781	0.493635	0.108854	-0.154425	0.0323468	-0.047787	0.115613	-0.0374602	0.00481138	0.073816	0.554074	0.325788	-0.0724972	-0.0368317	-0.0156447	0.218963	0.00421638	0.133384	-0.0759798	-0.135653	0.0350438	0.0469756	-0.0416013	-0.0633495	-0.024839	0.0179438	-0.0124214	0.0630501	0.0412454	-0.00204635	-0.0493075
sp_P14735_IDE_HUMAN	51.6	0.0905555	0.0754759	0.0446967	-0.120499	-0.118207	-0.152939	-0.11704	-0.120601	-0.181413	-0.255944	-0.236235	-0.00516925	0.0531979	0.0929716	0.0570387	0.0244662	0.00973651	0.0553126	-0.0437695	-0.0244512	0.125815	0.0923844	0.0202459	0.0758594	-0.113236	-0.00258034	0.119002	-0.00751296	0.103379	0.0822669	0.0331795	0.0155057	0.158566	0.0367371	0.105281	0.0968294	0.0492481	0.00822131	0.160147	0.0796375	0.0185605	-0.101394	-0.122311	-0.136717	-0.0426309	-0.0663243	-0.11274	-0.27306
sp_P14854_CX6B1_HUMAN	79.1	0.201345	0.327162	0.15979	0.0926492	0.0337603	0.0263706	0.113843	0.0135525	0.181061	0.360801	0.21993	0.454977	-0.0886487	-0.0398459	-0.178382	-0.247792	-0.220845	-0.490382	-0.519966	-0.527521	-0.236455	-0.115368	0.0114465	0.0934641	-0.240711	-0.114039	-0.362761	-0.262532	-0.380394	-0.363211	-0.224463	-0.314398	0.290365	-0.145829	-0.120187	0.0602217	-0.0529053	0.0680208	0.0980898	-0.00613965	0.0744103	0.120081	0.183984	0.118585	0.0313011	0.0620118	0.080415	0.0243418
sp_P14866_HNRPL_HUMAN	73.7	0.00980656	0.0177476	-0.0198708	-0.071981	-0.027808	-0.0548602	-0.0356596	-0.0601381	0.376997	0.439778	0.244852	0.0284433	0.0945392	0.0148094	0.0263168	-0.00382512	-0.00680019	0.151685	0.121497	0.154577	-0.0218034	-0.0762982	-0.0127878	0.0432429	0.0819172	0.0637129	0.0248343	0.00485422	0.0148819	-0.0129147	0.0100229	-0.0360669	-0.239572	-0.0762912	-0.0817258	-0.00881002	-0.0425535	-0.0215226	0.062652	0.0353038	0.0316497	-0.0715818	-0.048996	-0.0406286	-0.0630097	-0.0505472	-0.0506675	-0.0732003
sp_P14868_SYDC_HUMAN	85.4	0.0999382	0.112017	0.06266	-0.0213959	0.0266411	-0.0337045	0.0170389	0.0149073	0.159234	0.11387	0.0994101	0.0961829	0.0421937	0.134126	0.00643639	0.0675675	0.0356393	0.0571123	0.0911993	0.0866636	0.021006	-0.0411026	-0.0203335	0.0437546	-0.0807531	0.0141928	-0.0580738	-0.116549	-0.0588466	0.00649601	-0.0387572	0.00306858	-0.188093	-0.293229	-0.267394	0.0863936	0.0481147	0.0723998	0.00865201	0.0233504	-0.0552447	-0.068016	-0.0499454	-0.0413409	-0.0261748	-0.033615	-0.0347	-0.228147
sp_P14923_PLAK_HUMAN	77.9	0.00503352	0.0694931	-0.0369605	0.0987285	0.174971	0.0371805	0.0629226	0.0309773	-0.394967	-0.38706	-0.467017	0.15158	0.100042	0.266089	-0.177145	-0.115341	-0.241404	0.238013	-0.342116	-0.32386	0.3819	0.24157	0.260512	-0.407193	-0.436743	-0.267388	-0.291647	-0.16248	-0.345224	0.041603	0.0665101	-0.0919581	-0.200104	-0.30186	-0.19633	0.261646	0.273124	0.155368	0.375448	0.324451	0.24383	0.201254	0.175007	0.0366143	-0.00501024	-0.0132078	-0.024631	-0.021578
sp_P14927_QCR7_HUMAN	80.2	-0.0800892	0.00613123	-0.0912434	0.0638933	0.1174	0.0881159	0.0755449	0.0861273	-0.0566915	0.0407877	-0.0634757	-0.0541902	0.100821	-0.0167099	-0.0715442	-0.107829	-0.108024	-0.0273572	-0.17453	-0.234727	0.038684	0.133502	0.285672	-0.218502	-0.213776	-0.201697	-0.316444	-0.143182	-0.319061	-0.00193857	0.0499702	-0.0117303	-0.177615	-0.362209	-0.386231	0.0936256	-0.0351672	0.0528298	0.204045	0.13773	0.167939	0.153063	0.250038	0.15293	0.169704	0.109524	0.125101	0.149484
sp_P15121_ALDR_HUMAN	86.1	-0.0528976	-0.0107122	0.0510997	0.172509	0.171734	0.172339	0.17937	0.16892	-0.506894	-0.480104	-0.496803	-0.156714	-0.160484	-0.154737	-0.166949	-0.159853	-0.223799	-0.0632525	0.0186272	-0.178809	0.123153	-0.0103904	-0.0407859	-0.436075	-0.519035	-0.470723	-0.145138	-0.149141	-0.174483	-0.0721718	-0.0767697	-0.0628355	-0.379499	-0.451713	-0.472547	-0.0166051	0.0273875	-0.0743453	0.136178	0.211786	0.12232	0.188184	0.222689	0.229673	-0.0701109	-0.0529729	-0.0420266	-0.134537
sp_P15170-2_ERF3A_HUMAN	65.3	0.0867868	0.0701453	0.115653	0.0139659	0.0134892	-0.0520546	0.0123207	-0.0015977	0.0986929	0.105884	0.138204	-0.0547142	-0.101628	-0.0157938	0.06672	0.0305507	0.0528669	0.174053	0.214973	0.186324	-0.127385	-0.159216	-0.142017	-0.0107873	-0.0355959	0.0321988	0.0869899	0.0885953	0.0666508	-0.126966	-0.126943	-0.12128	-0.0364931	0.0232426	0.069449	0.0851995	0.0228535	0.0612839	-0.17325	-0.156596	-0.0943479	-0.0958578	-0.0886498	-0.068417	-0.0954972	-0.0878755	-0.0773849	-0.1675
sp_P15289_ARSA_HUMAN	21.5	-0.00455641	0.278445	NA	0.200281	-0.0652805	0.171873	0.1278	-0.0404168	-0.44428	-0.797421	NA	0.479262	0.384595	0.26789	0.0293527	0.271866	-0.176017	NA	-0.171989	-0.548115	0.435484	0.252174	0.419335	-0.571882	-0.360603	-0.551346	NA	-0.390902	-0.0376144	0.41159	0.634386	NA	-0.461178	-0.236474	-0.105854	0.198759	0.195048	-0.538446	0.191909	0.409828	0.242472	0.155361	0.480585	NA	NA	0.486322	0.384242	0.216712
sp_P15291-2_B4GT1_HUMAN	56.4	0.107399	-0.0199782	-0.0940141	0.00383395	-0.0981068	-0.0710229	-0.0678467	-0.0341801	-0.16599	-0.248951	0.0278145	-0.131465	-0.0807223	0.183263	NA	-0.0595234	NA	0.139336	0.0933222	0.12277	0.330896	0.239335	0.20092	0.0839031	0.0949329	0.27081	0.201816	0.19989	0.0833043	-0.120148	-0.172562	-0.145228	0.326909	0.270908	0.485755	0.364157	0.421997	0.477223	-0.0446677	0.00998617	-0.00388148	0.128015	0.0820442	0.144196	0.0461353	-0.0138699	-0.0282015	0.125027
sp_P15311_EZRI_HUMAN	82.3	-0.0432279	-0.0156645	0.0278069	0.170338	0.199888	0.150966	0.186417	0.205313	-0.0280054	0.00133729	0.042464	0.139886	0.117841	0.0747537	-0.0922518	-0.0956175	-0.0638314	0.0318255	0.0778351	0.0646394	-0.0473162	0.0687859	-0.0135478	-0.182537	-0.10746	-0.262551	0.0858081	0.101817	0.120449	-0.199588	-0.143789	-0.163104	-0.0711084	0.0867045	0.125389	0.0961295	0.0739613	0.16191	-0.235918	-0.268111	-0.166956	-0.0396548	-0.0503136	-0.0592994	-0.166386	-0.108368	-0.117507	-0.0535098
sp_P15374_UCHL3_HUMAN	68.3	0.248091	0.100178	-0.0110139	0.119028	0.170373	0.0569079	0.181174	0.132236	0.0167988	0.0551397	-0.149548	-0.172902	-0.249355	-0.114402	0.189693	0.127313	0.129196	0.000714858	0.0585769	0.0458454	-0.185035	-0.177243	-0.0123879	-0.00326571	-0.0426097	-0.0142812	0.0749554	0.119407	0.033336	0.13403	0.0168313	0.0173389	-0.169559	-0.31128	-0.329766	0.0929898	-0.0167189	0.0943546	-0.0749634	-0.0438393	-0.083216	-0.0961886	-0.0471347	0.0549409	-0.0469185	-0.0622688	-0.109022	-0.219263
sp_P15408_FOSL2_HUMAN	26.7	-0.0220658	0.0663601	0.439865	0.0922789	0.0358327	0.153432	-0.0190148	-0.108064	-0.436659	-0.432882	-0.481095	-0.563129	-0.382153	-0.688181	NA	NA	NA	0.162495	0.0844817	0.85992	-0.509806	-0.490257	-0.126833	0.018652	-0.244746	-0.482521	0.198041	0.116754	0.499616	0.214764	0.0465072	-0.157054	0.717804	0.57279	0.395718	-0.0637169	-0.48532	-0.529375	-0.152438	-0.344547	-0.331812	0.43874	0.377729	0.221041	0.220232	0.150971	0.152564	0.186641
sp_P15428_PGDH_HUMAN	68.8	0.64901	0.669788	0.600308	0.0487472	0.0180499	0.00597238	0.0688625	0.0508135	-0.661491	-0.492491	-0.439668	-0.403035	-0.254377	-0.21006	0.320478	0.0616549	0.317031	-0.74281	-0.563634	-0.805163	0.657119	0.528429	0.551267	-0.279673	-0.534152	-0.201983	-0.0386692	-0.153755	-0.21828	0.575113	0.54878	0.529996	-0.356681	-0.485826	-0.496981	0.00349105	0.0346073	-0.0493471	0.691539	0.541753	0.654804	-0.0495402	0.0548254	0.0120775	-0.183897	-0.124276	-0.0799638	-0.371071
sp_P15529-7_MCP_HUMAN	26.2	-0.0672674	0.0439026	-0.0143691	0.0770146	0.0434662	-0.025144	0.0907113	0.0593282	0.0870589	0.0666741	-0.0572319	0.261988	0.295456	0.143475	-0.0918607	-0.01335	-0.08107	-0.198961	-0.0670063	-0.278988	0.198819	0.493123	0.498116	0.0709408	0.0545009	-0.28167	-0.0534749	-0.0594005	-0.050431	0.102963	0.189705	0.275142	0.153791	0.0626629	-0.0505813	1.16008	1.14038	0.98111	0.626822	0.57724	0.491572	0.134426	0.321468	0.0482063	0.124749	0.0597738	0.108745	0.0388565
sp_P15531_NDKA_HUMAN	93.4	0.162425	-0.0704981	0.104884	0.354831	0.305114	0.272764	0.338428	0.332123	-0.072733	-0.0971823	-0.0952439	-0.25868	-0.14383	-0.136447	0.144656	0.0492693	0.137674	-0.290983	-0.225477	-0.355307	-0.196503	-0.197406	-0.214064	-0.185242	-0.164562	-0.174137	-0.202143	-0.124847	-0.239607	0.0725251	0.0555237	0.13052	-0.663323	-0.47004	-0.454303	-0.127381	-0.115556	-0.156514	-0.200679	-0.155905	-0.370553	0.273748	0.255913	0.475003	0.308097	0.25892	0.286033	0.364844
sp_P15559-2_NQO1_HUMAN	68.3	-0.180195	-0.0696327	-0.212173	0.108876	0.0272037	0.0774713	0.111966	0.0697942	-0.0262953	0.0461521	-0.113963	0.422374	0.310193	0.284824	-0.12449	-0.113199	-0.125259	-0.20064	-0.167155	-0.241687	0.235357	0.094379	0.0936892	-0.151976	-0.100157	-0.0162469	-0.0560242	-0.207044	-0.235344	0.177232	0.204533	0.128779	-0.439256	-0.527912	-0.587467	0.174622	0.265928	0.192407	0.0180965	0.0691583	-0.00249395	0.0799452	0.152879	0.0749781	-0.0132165	-0.0194076	-0.0119972	0.0390621
sp_P15880_RS2_HUMAN	61.4	-0.137599	0.0415188	0.0525709	-0.321141	-0.396316	-0.406484	-0.389515	-0.397431	0.158069	0.281008	0.248438	-0.0931128	-0.113758	0.0376278	-0.0132629	-0.0266185	-0.0527012	0.114716	0.0280159	0.0263291	0.00161164	-0.0459601	0.014277	0.285537	0.195062	0.322629	-0.0469162	-0.0911735	-0.0638753	-0.103819	-0.011831	0.000778203	-0.279106	-0.369994	-0.264159	0.0169751	0.0306713	0.0367763	0.00200552	0.00612617	-0.017398	0.0280641	0.0352743	0.0230628	0.00249706	0.0182079	-0.000952404	0.0214992
sp_P15924_DESP_HUMAN	63.2	0.0626078	0.0981641	0.213088	0.133316	0.225517	0.0457191	0.0429844	-0.0863755	-0.362188	-0.498212	-0.189825	0.00940089	0.0203235	0.123961	-0.1695	-0.103191	-0.217461	0.847087	-0.523474	-0.361091	0.0928622	0.0616266	0.227194	-0.341016	-0.274806	-0.237799	-0.062487	0.18424	0.169291	-0.144647	-0.187389	-0.460703	0.0650499	0.203698	0.298351	-0.0424189	0.0805391	-0.465193	0.245312	0.267612	-0.179811	0.464992	0.458509	0.309415	0.206735	0.194297	0.17815	0.295655
sp_P15927_RFA2_HUMAN	63.3	0.0325431	-0.031191	-0.0645022	-0.0600653	-0.131789	-0.11751	-0.104998	-0.101361	0.487399	0.527818	0.353556	-0.0365784	-0.0650798	-0.0392963	-0.00146928	-0.0266282	-0.0275277	-0.106441	0.0329419	0.00438424	-0.228525	-0.285756	-0.131856	0.136023	0.34688	0.184669	-0.0889732	-0.10791	-0.0726143	-0.182532	-0.385796	-0.413716	0.115295	0.0628127	-0.0179934	-0.240962	-0.226219	-0.169192	-0.0760297	-0.167378	-0.0937433	-0.173543	-0.198107	-0.392899	-0.0364161	-0.0434787	-0.0725323	-0.263818
sp_P16070-18_CD44_HUMAN	39.4	0.110776	0.193383	0.275412	0.27843	0.303327	0.23763	0.281739	0.271327	0.0918826	0.120796	0.200666	-0.0673291	-0.0873439	-0.0949973	-0.0384071	-0.0343511	0.0359541	0.247487	0.297135	0.287036	0.053251	0.0702225	0.0184412	-0.141194	-0.121892	-0.127222	-0.0166061	0.0577802	0.0814278	-0.255366	-0.245601	-0.177657	0.146282	0.231864	0.268103	-0.0702707	-0.131434	-0.11968	0.0853794	0.0290906	0.119406	-0.179554	-0.190941	-0.173688	-0.123249	-0.156269	-0.163992	-0.225821
sp_P16083_NQO2_HUMAN	67.5	-0.179725	-0.0111291	0.134162	0.0368336	-0.00683255	0.0593947	-0.00962471	0.00475617	0.00291933	0.104094	-0.147316	0.213779	0.32927	0.301565	0.223645	0.154456	0.172387	0.119117	0.232217	0.145136	-0.0715524	0.0284815	0.0671138	0.208497	-0.112613	-0.0883123	0.306808	0.238934	0.236247	-0.0600757	-0.00495283	-0.0103878	0.660102	0.412367	0.508689	0.143678	0.249883	0.183533	0.35775	0.321543	0.198353	-0.150668	-0.119838	-0.18134	-0.0500087	-0.088992	-0.104969	-0.176324
sp_P16104_H2AX_HUMAN	33.6	-0.957954	-0.675344	-0.777892	0.0275441	0.0411364	-0.0846826	-0.126148	-0.21861	-0.175313	-0.109024	0.0169532	0.43977	-0.0792769	-0.875799	-0.135997	-0.0181601	-0.0835307	0.53646	0.234875	0.0174638	-0.111436	1.15039	0.393809	-0.568913	1.96619	-0.0505864	-0.0407764	0.126958	-0.266238	-0.988808	-0.281745	-0.66271	-1.66235	1.12367	1.10941	-0.637814	-0.64583	0.147585	-0.496089	-1.39604	0.189825	-0.294998	-0.291942	-0.538071	-0.128347	-0.143166	-0.150198	0.640003
sp_P16144-2_ITB4_HUMAN	56.1	0.0754018	0.173908	0.0216104	-0.225412	-0.187325	-0.124551	-0.21009	-0.213814	-0.825526	-0.718852	-0.525592	-0.41396	-0.407989	-0.454915	-0.163975	-0.0905859	-0.135411	-0.252972	-0.621319	-0.499804	-0.307872	-0.0770839	-0.0644215	-0.699405	-0.520602	-0.755765	-0.252408	-0.601294	-0.425602	-0.118753	-0.00887869	-0.0693421	-0.710338	-0.233225	-0.467489	-0.35278	-0.227342	-0.23881	-0.445024	-0.308845	-0.247187	0.272208	0.358859	0.140259	0.126885	0.170494	0.145915	0.37294
sp_P16152_CBR1_HUMAN	89.2	-0.166453	-0.0244302	-0.109884	-0.0370493	-0.0846702	-0.0655444	-0.0531637	-0.0495977	-0.129109	-0.0833236	-0.172807	0.132408	0.109983	0.107723	0.0264583	-0.0098059	0.0013959	-0.126316	-0.0494896	-0.162986	-0.027476	0.0508246	0.0361527	-0.0179261	-0.0819679	-0.129799	-0.0472569	-0.175271	-0.166563	-0.0753398	0.0348728	-0.0566677	-0.445394	-0.390986	-0.291571	0.109371	0.140431	0.108933	0.0782666	0.100134	0.0490236	-0.0380338	0.0422588	-0.0170568	-0.0158628	-0.00301465	-0.0367138	0.0158841
sp_P16188_1A30_HUMAN	58.6	0.186689	-0.281316	-0.307614	-0.314634	-0.343778	-0.319141	-0.19142	-0.381864	0.0503527	-0.0692333	-0.196779	-0.150407	0.13988	0.16003	-0.127116	-0.69609	-0.21039	-0.00255551	0.0665466	-0.250267	0.227326	0.0820252	0.266869	-0.152922	-0.40219	-0.0476245	0.046446	-0.0378024	-0.240943	-0.283392	-0.194376	-0.626078	0.0771612	0.530308	0.326698	0.780297	1.17829	0.843911	0.196806	0.231404	0.238173	0.458316	0.376757	0.0788698	0.224466	0.116468	0.1334	0.24248
sp_P16278-3_BGAL_HUMAN	31.5	0.00802377	-0.099546	-0.161461	-0.114976	-0.107425	-0.148357	-0.0318769	-0.106049	-0.0833192	-0.124566	-0.237627	0.603559	0.620714	0.711154	0.0928296	0.0622035	0.133634	-0.129117	-0.23733	-0.232681	0.523978	0.261105	0.247367	-0.25192	-0.364684	-0.33509	0.0659574	-0.0796575	-0.0160877	0.553878	0.493948	0.437077	-0.123799	-0.351568	-0.275388	-0.0791395	-0.276563	-0.0780343	0.688911	0.575545	0.562791	0.0278038	-0.0834408	-0.0258659	-0.00644924	0.0194706	0.0154786	-0.0636741
[truncated: 3,757 more rows]
[truncated: 207 more columns]
