# Supplementary material for: ProTargetMiner as a proteome signature library of anticancer molecules for functional discovery
Source: Nat Commun. 2019 Dec 16;10:5715. doi: 10.1038/s41467-019-13582-8 (PMC6915695; doi:10.1038/s41467-019-13582-8)
Supplement: Supplementary file 5 — Supplementary Data 2 [file 41467_2019_13582_MOESM5_ESM.xlsx]

## Sheet: Sheet1
Supplementary Data 2. Cluster compositions and the Gene Ontology (GO), Molecular Function (MF) and Cellular Component (CC) pathways enriched for the protein clusters in Fig. 2.
(no enriched pathways for cluster 9 and only BP pathways available for cluster 15)

## Sheet: Cluster proteins
Cluster	Protein IDs	Afatinib	Apatinib	Auranofin	Axitinib	Azacitidine	b-AP15	Bleomycin	Bortezomib	Bosutinib	Cabozantinib	Camptothecin	Carmofur	Crizotinib	Dasatinib	Docetaxel	Doxorubicin	Enzalutamide	Epirubicin	Etoposide	Everolimus	Floxuridine	Fludarabine	Gefitinib	Genistein	Idarubicin	Irinotecan	Lapatinib	Lomustine	Methotrexate	Mitotane	Nilotinib	Nutlin	OSI-420	OSW-1	Oxaliplatin	Paclitaxel	Pazopanib	Ponatinib	Raltitrexed	Regorafenib	RITA	Ruxolitinib	Sorafenib	Sunitinib	Temsirolimus	Teniposide	Topotecan	TRi-1
1	sp_A0AV96_RBM47_HUMAN	0.374574	-0.0142251	-0.00664722	0.274405	-0.0285443	-0.129482	-0.0462052	-0.0658127	0.270873	0.518099	-0.0443467	0.123164	0.15716	0.0411612	-0.0991349	0.0355396	0.0689457	0.337383	0.0487845	0.0462435	0.100377	0.0599867	-0.0269959	0.169332	0.0396007	-0.111073	0.247759	0.0783831	0.0465455	0.149818	-0.0683335	0.153168	-0.0937176	0.134081	0.0318359	-0.161224	0.0358301	0.113553	0.0356136	-0.316706	0.0112472	0.144666	-0.0701341	0.0310527	-0.0198239	0.104289	0.0399615	-0.0481753
1	sp_O00754_MA2B1_HUMAN	0.19564	-0.218143	-0.258826	0.247253	-0.304643	-0.239733	0.750451	0.249244	-0.215447	0.132218	0.408417	-0.240118	0.279836	0.030087	-0.00378125	0.637928	0.0512055	0.690116	0.295374	-0.0208132	0.0481793	-0.154418	-0.283416	0.565491	0.5122	0.291616	0.154112	0.012474	0.00459234	-0.164181	0.154562	0.51253	0.236967	-0.223846	-0.0286133	-0.0660334	0.0633987	0.157688	0.171383	-0.0488329	0.0436426	-0.339372	-0.0923189	-0.134025	0.0165463	0.585985	0.476317	-0.16717
1	sp_O14647-2_CHD2_HUMAN	0.355313	-0.0339081	0.114968	0.115425	0.0527029	-0.145882	0.264748	-0.000108193	0.160774	0.141191	0.00469705	0.0234308	0.0528451	0.000699218	-0.15862	0.0109948	0.0292025	0.401687	-0.0458304	0.323481	-0.208913	-0.193787	-0.0606636	0.455703	0.16119	-0.0218285	-0.191251	-0.0471547	-0.0173703	0.0235751	0.27454	0.0477267	0.112338	0.224734	-0.0969111	0.0123387	0.0228955	0.266351	-0.125669	-0.173143	-0.0377294	-0.00966411	-0.126074	-0.191889	0.110114	0.223047	0.341036	-0.0694394
1	sp_O14735_CDIPT_HUMAN	-0.0427539	-0.0736175	0.045336	0.306879	-0.119612	-0.0960337	0.269109	0.203669	-0.0133982	0.0843392	0.173148	0.164856	0.0821034	0.0173337	-0.054195	0.337435	0.0555472	-0.0335122	0.041455	0.126988	0.130826	0.0210245	-0.134871	0.187103	0.114762	0.195009	-0.0741187	-0.0295506	0.0387069	-0.047527	0.340967	0.0162254	-0.0759553	0.415856	-0.0116313	-0.0534214	-0.160264	-0.127397	-0.00358096	-0.432071	-0.0339074	-0.432431	-0.250169	-0.0340664	0.139338	0.0834221	0.220241	-0.11512
1	sp_O14773_TPP1_HUMAN	0.222212	-0.0144938	-0.139506	0.150721	-0.203842	-0.17717	0.231235	-0.365416	0.0487444	0.28484	0.155589	-0.133931	0.296228	0.0590278	0.0194755	0.330502	-0.0152193	0.198081	0.239367	0.310598	-0.209771	0.0349895	-0.143901	0.242907	0.159808	0.172138	0.240611	0.135033	0.0434708	0.121634	0.110478	0.583954	0.136754	0.585556	0.0419934	-0.0343748	0.160826	0.176211	-0.0150585	-0.160575	-0.0506671	-0.0522973	0.127946	0.00539077	0.207296	0.146039	0.103086	-0.0222683
1	sp_O14880_MGST3_HUMAN	0.187481	-0.0832561	0.0982059	0.256242	-0.242316	-0.000542362	0.0895934	0.0780147	0.196422	0.205323	-0.00717301	0.241168	0.134443	0.0941213	0.0509921	0.141473	0.0650245	0.156451	-0.0222081	0.0604558	0.0994276	-0.0619665	-0.0531795	0.368775	-0.00180205	0.0997045	0.0581581	0.0426111	0.0745723	0.0703649	0.16627	0.100734	0.0675672	0.249915	0.0426647	0.014556	-0.135734	0.0905258	0.00359712	0.0100991	-0.068466	-0.0863748	-0.364797	0.0207639	0.0788452	0.00465343	-0.0409872	-0.0588428
1	sp_O14936_CSKP_HUMAN	0.194794	-0.0142033	-0.0854152	0.140794	-0.10941	-0.119913	0.324624	-0.0167532	-0.147599	0.286111	-0.209898	0.294053	0.184688	0.0612741	0.00590917	0.380464	0.0642162	0.339885	0.0110845	-0.067174	0.347185	0.0229642	-0.1075	0.387984	0.0464109	-0.330115	0.0949811	0.125562	0.120698	0.0615513	0.16206	0.726499	0.068371	-0.0956365	0.0567623	0.0258296	0.0595197	0.0533605	0.0526358	0.113385	-0.10622	-0.225339	0.0294925	0.01763	0.076746	0.142951	0.0556492	0.0738814
1	sp_O14975_S27A2_HUMAN	0.134039	0.0764404	-0.104827	0.453171	-0.237815	-0.0444984	0.0292161	-0.230303	-0.143714	0.109671	0.188603	-0.0668048	0.197213	0.0375085	0.0325257	0.299889	-0.020932	0.168172	-0.0935797	-0.21002	0.316938	-0.0561321	0.0285451	0.465899	0.103851	-0.0089576	0.172936	-0.164555	0.0376897	0.181607	0.0847735	0.249936	0.0387994	0.117979	0.0104088	-0.0714244	-0.147638	0.08523	0.0952135	0.484485	-0.0949559	-0.274331	-0.0863308	-0.114843	-0.0886261	0.0800609	0.275874	-0.197082
1	sp_O43169_CYB5B_HUMAN	0.201737	-0.0576659	0.0557087	0.218635	-0.18439	-0.0470463	-0.240533	-0.126482	0.489219	0.514927	0.15936	0.0906354	0.660065	0.00827053	-0.100358	0.186514	-0.332917	0.200366	-0.118601	0.0125506	0.0872698	0.193921	0.122887	0.00724175	-0.168292	0.162768	0.285703	-0.0414279	0.100569	-0.158151	0.4171	-0.0980818	-0.0178468	0.129708	-0.0362199	-0.0866363	-0.0428084	-0.114381	-0.0679257	-0.236721	-0.0319574	-0.230232	-0.202467	0.219444	-0.0641416	-0.0436932	0.30959	-0.0840129
1	sp_O43493-2_TGON2_HUMAN	0.188931	0.122771	0.358074	0.0689481	0.0979791	0.24713	0.120061	-0.202928	0.616199	-0.00596458	0.229743	0.329405	-0.0785383	-0.060864	-0.223467	-0.0497396	0.275811	-0.110007	0.132443	-1.29573	0.191186	0.0935229	0.220116	0.112166	0.487586	0.359517	-0.26046	0.121131	-0.0153	-0.0217765	0.026594	0.0144559	0.752349	-0.0467614	0.0544067	-0.0955414	0.307065	-0.0359947	0.0288587	0.178347	0.038816	-0.297482	0.140556	0.143367	0.401928	0.256392	0.10949	-0.0415518
1	sp_O43657_TSN6_HUMAN	0.405334	0.245288	-0.200291	0.121661	0.0120739	-0.211756	0.269741	-0.235357	0.156772	0.750048	0.417085	0.167391	0.68473	0.113932	-0.190646	-0.117999	0.281799	0.463235	-0.0376366	-0.645361	-0.683195	0.188726	0.18051	0.271376	0.561249	1.5321	-0.0919916	0.146924	0.0383976	-0.344513	0.532567	0.920022	0.154697	0.0897184	-0.043133	-0.0724442	0.297962	0.00350832	0.047021	-1.04238	0.305279	-0.68205	-0.478679	0.377573	0.225189	0.431243	0.241876	-0.306976
1	sp_O43772_MCAT_HUMAN	-0.0741105	-0.106473	0.0223766	0.302621	-0.343191	0.0168442	0.164025	-0.365269	0.297041	0.266388	0.197396	0.0391857	0.0144595	-0.0156207	-0.022586	0.174599	0.00781592	0.309665	0.137116	-0.305431	-0.170248	0.0341885	-0.113386	0.36234	0.153829	0.227656	-0.122262	0.0435659	-0.00691085	-0.0935211	0.246528	0.148982	-0.0229663	0.140035	0.141727	0.00633511	-0.345701	-0.151903	-0.0208518	-0.388493	-0.0742531	-0.312972	-0.412992	-0.0381315	0.0241437	0.133476	0.248249	-0.170174
1	sp_O60218_AK1BA_HUMAN	0.219619	-0.145403	-0.244618	0.32671	-0.0668379	-0.318441	-0.0820772	-0.672485	0.212896	-0.0186718	-0.0445592	0.384992	0.297823	0.0724763	0.127666	0.389153	0.0635032	0.214986	0.000872149	-0.227067	0.297568	0.0628657	-0.266717	-0.0555082	0.0817162	-0.155914	0.330325	0.0597606	0.0636043	0.136974	-0.22748	0.591315	0.0724124	0.0961361	-0.0871225	-0.0314329	0.10528	-0.039558	-0.0746026	-0.0596797	-0.0655214	0.40478	-0.0651286	0.0368172	-0.0547707	0.0435481	0.0396028	-0.134003
1	sp_O60443_DFNA5_HUMAN	-0.323194	-0.210552	-0.359041	0.174686	-0.298659	-0.197215	0.250752	-0.230878	0.18024	0.370206	0.219463	-0.242554	0.250793	-0.0477084	-0.0118526	0.423719	0.129985	0.341153	-0.0133711	-0.0378792	0.0540305	-0.109245	-0.44985	0.15604	0.0778213	0.00766954	0.149229	-0.0836354	0.0985942	0.148614	0.35449	0.257577	-0.104351	-0.0740002	-0.00660523	-0.104947	-0.098147	0.205628	0.0364034	0.142302	-0.0429377	-0.401706	0.045686	-0.109033	0.12958	0.0984151	0.23444	-0.226262
1	sp_O60749_SNX2_HUMAN	0.1986	0.0715589	0.0273531	-0.0969858	-0.0546681	-0.0648689	0.205857	-0.188763	0.16326	0.166877	0.0756813	0.18322	0.129589	-0.0556264	-0.0756527	0.233394	-0.0765788	0.229272	0.000899972	-0.000377492	0.237769	0.0252134	-0.00893523	0.162799	0.0963682	0.0575392	0.0953638	0.067579	-0.00818228	0.0162084	-0.106942	0.330886	-0.0596415	0.144659	0.0311891	0.000212213	-0.0751785	0.0486899	-0.0204066	0.0593802	0.0159597	-0.0691535	0.150249	-0.0211166	-0.0877346	0.0706747	0.0505852	0.0105216
1	sp_O60784_TOM1_HUMAN	0.346473	0.00885155	0.340021	0.121339	-0.192185	0.400955	0.293711	0.24327	0.483431	0.503535	0.220776	-0.0325389	0.501191	-0.101501	-0.142144	0.468426	0.259233	0.263519	0.0936458	0.255752	0.230199	0.020209	0.109384	0.202017	0.566405	0.100378	0.0769151	0.0633738	-0.0388107	0.166791	0.54108	0.192395	0.156156	0.4111	0.0809813	-0.0037662	-0.107013	0.188331	-0.139325	-0.163828	-0.24869	-0.171769	0.170685	0.00836769	0.266525	0.488614	0.0721451	0.192092
1	sp_O60825-2_F262_HUMAN	0.378068	0.131645	0.267589	0.069212	-0.105004	0.176107	0.0518354	0.232266	0.702201	0.414075	0.508328	-0.178826	0.271528	-0.0192001	-0.078596	0.317399	-0.420603	0.471678	-0.0209522	0.0913233	0.0336474	0.0671853	0.270094	0.0300898	0.480073	0.57638	0.264574	-0.0691019	-0.079225	0.183009	0.155421	0.445137	-0.177833	-0.0135952	-0.0673824	0.0255706	-0.132256	0.386456	0.0184067	-0.0676827	0.086062	-0.122757	-0.192607	0.0999179	-0.113198	0.397548	0.247986	0.281485
1	sp_O75368_SH3L1_HUMAN	0.272832	0.105312	-0.131711	0.386107	-0.220919	-0.087382	0.396365	-0.29	0.0528055	0.513948	-0.106336	0.43591	0.372946	-0.0435254	-0.0621381	0.298206	0.326079	0.090296	0.142836	-0.178898	0.369236	0.0593178	0.0909789	0.426991	0.293144	-0.253101	0.198986	0.195529	0.103281	0.0235521	-0.095243	0.394324	0.136095	0.251857	0.104979	0.02855	0.164891	0.132808	-0.114714	0.14126	-0.145878	0.102886	-0.00645808	0.0590761	0.304057	0.194769	0.0476685	0.00621258
1	sp_O75439_MPPB_HUMAN	0.224955	0.044114	-0.0634328	0.0905352	0.030162	-0.00785491	0.103872	-0.206021	0.308849	0.0149374	0.137912	0.0198392	0.0998233	0.0357628	-0.0209196	0.161509	0.0429255	0.255392	0.143057	-0.0620586	-0.0715019	0.197993	0.153454	0.181811	0.109925	0.198563	-0.0668802	0.0639514	-0.0829332	0.0255416	0.137909	0.208548	0.0356124	0.49612	0.0445797	0.0213052	-0.049083	-0.039585	-0.0494547	-0.410907	0.0986925	-0.488826	-0.284395	0.143773	0.0450916	0.181948	0.218383	-0.0914795
1	sp_O75886_STAM2_HUMAN	0.0663674	0.0943731	-0.109827	0.11167	0.000859649	-0.167273	0.17772	-0.0538092	0.1816	0.0466943	0.126168	0.143723	0.107222	0.0131183	-0.0421615	0.17831	0.10295	0.173637	-0.00607533	0.0390843	0.154137	0.10476	0.089905	0.140154	0.0688423	0.152174	0.074315	0.05355	-0.0505769	0.215261	0.0857408	0.135001	0.111611	0.193802	0.00720086	-0.068022	0.0999067	0.0452829	0.0111495	-0.119529	-0.00338838	-0.21112	-0.0628222	0.108289	0.0761359	0.160585	0.037669	-0.0238311
1	sp_O94766_B3GA3_HUMAN	-0.0444047	-0.0680145	-0.0205575	0.238562	0.0726465	-0.169737	0.331518	-0.251975	0.136796	0.165255	0.390564	-0.00705257	0.051575	-0.0514351	-0.138841	0.202966	0.168191	0.0768612	-0.0606343	0.133433	0.0233888	-0.0579103	0.0409291	0.177757	0.350552	0.341211	0.168217	0.043373	-0.00960865	-0.203468	0.0113504	0.309433	0.0604782	-0.433306	-0.13066	-0.0730129	-0.0180737	0.0386484	0.068209	0.140403	0.118406	-0.0277644	0.0906806	0.0232606	0.209375	0.44284	0.267153	-0.21944
1	sp_O95340_PAPS2_HUMAN	0.194242	-0.0110468	0.100006	0.176016	-0.0372015	0.155944	-0.15168	0.109277	0.128463	0.328289	0.261873	0.0232467	0.0567591	0.0198202	0.0294991	0.267912	-0.0246256	0.657757	0.140091	0.114652	0.209308	-0.0260657	-0.0416301	0.219677	0.485711	0.127984	0.115121	-0.0113691	-0.0365692	0.0677674	0.299395	-0.0259723	0.00428789	0.564851	0.0787939	0.0353719	-0.0177706	-0.033107	0.262522	-0.00958033	0.037304	0.325492	0.220396	-0.114717	-0.110444	0.444674	0.449133	0.133621
1	sp_O95372_LYPA2_HUMAN	-0.0930803	-0.0434352	0.401494	0.00861989	0.00725855	0.425795	0.554833	-0.187848	-0.167522	0.247911	0.35664	0.0421078	0.0524194	0.0607512	-0.0297035	0.575556	-0.0426887	0.347068	0.102104	0.00526576	0.044455	0.0643443	0.0622944	0.0285352	0.583985	0.391121	-0.122849	0.176291	0.0144104	-0.0303049	0.042544	0.302158	-0.0971897	-0.702318	0.206693	-0.0358139	-0.0708827	-0.112073	0.0455328	-0.21325	0.150996	-0.00565257	-0.0728566	0.0846746	0.0332707	0.345248	0.303305	0.188453
1	sp_P00387-2_NB5R3_HUMAN	0.0322948	-0.132528	0.0663818	0.13363	-0.153823	0.0274466	0.212655	-0.194268	0.194463	0.176547	-0.0519601	0.197946	0.0817881	0.0530714	0.0282362	0.134431	0.0446614	0.164193	-0.0504702	0.0222248	0.0757299	0.096501	-0.155391	0.227648	0.0598985	0.0243959	-0.0618604	-0.00722307	0.109004	-0.128643	0.336925	0.0706011	0.165922	0.277644	-0.0124017	0.0133163	0.0418894	0.0292671	0.0351271	-0.0169142	0.0442162	-0.100699	-0.0817123	0.0106698	0.184179	-0.0065947	0.111355	-0.0770095
1	sp_P02792_FRIL_HUMAN	0.999394	-0.0134958	0.897332	-0.436953	0.141387	0.753891	-0.114697	0.767002	0.301066	0.463603	0.29688	2.9869	0.39135	0.133461	0.077415	0.102069	-0.142995	0.127778	0.368604	-0.538486	1.51494	0.336086	0.0626544	0.422176	0.467618	0.535926	0.0426461	0.120303	-0.503746	0.281167	0.671448	0.149715	0.535481	-0.810002	0.38984	0.144513	-0.443488	0.111263	-0.213675	-0.83655	-0.00386697	-0.186871	-0.130778	0.490862	0.490188	0.353613	0.184784	0.222763
1	sp_P04040_CATA_HUMAN	0.371648	0.154241	-0.317326	0.24577	-0.214623	-0.0153179	0.182524	-0.302823	0.0285829	0.53524	0.312991	-0.757379	0.129427	-0.0699718	-0.0633613	0.183682	-0.187439	0.472382	-0.0174169	-0.167698	-0.444738	0.125464	0.106707	0.807876	0.465391	0.321496	-0.0794159	0.17063	-0.16703	0.0300557	-0.0206899	0.231091	0.0589529	-0.0895669	-0.159528	-0.0790411	0.0726648	-0.000654689	0.0488469	0.0745017	0.137562	-0.119055	-0.215729	0.0803822	-0.118495	0.477889	0.269512	-0.14168
1	sp_P04062-4_GLCM_HUMAN	0.407951	-0.351627	0.211476	0.203663	-0.229117	0.0560817	0.508193	0.126438	-0.076622	0.487168	0.0661629	0.304666	0.399751	0.0194705	-0.0775844	0.092643	0.0986617	0.446281	0.172649	-0.144255	0.0163186	-0.045491	-0.128613	0.636619	0.190924	0.159052	-0.0742999	0.152945	0.0408624	0.124393	0.197067	0.303494	0.113099	0.19074	-0.04628	-0.111257	-0.000515653	-0.0773565	0.0373904	-0.303377	-0.0886885	-0.391032	-0.180273	-0.0255397	0.287789	0.206312	0.131735	-0.0597179
1	sp_P04066_FUCO_HUMAN	0.137919	-0.104549	-0.437857	0.166992	-0.186415	0.0441318	0.829335	-0.535022	-0.659405	0.405942	0.270607	-0.0213947	0.128766	-0.0858763	-0.118422	0.733935	0.20238	0.358253	0.209081	0.0553135	-0.158705	-0.208426	-0.246559	0.639306	0.468236	-0.235332	-0.033863	0.134415	0.0189219	-0.0935421	-0.395722	0.559618	-0.0400334	0.405361	-0.0316748	-0.18209	0.251648	0.0230647	0.0425016	-0.0171709	0.0140199	-0.216104	-0.00150193	-0.162	-0.198138	0.087247	0.152164	-0.310038
1	sp_P04080_CYTB_HUMAN	0.441395	0.122688	-0.0275891	0.025171	-0.196268	-0.183506	0.233345	-0.513285	0.495122	0.403395	0.023467	0.461166	0.319876	0.0353849	-0.00308917	0.121082	-0.0115151	0.0331367	0.0983692	-0.266416	0.140985	0.0352097	0.168163	0.244259	0.0723547	0.233201	0.275912	0.055835	0.0165048	0.130428	0.24869	0.141654	-0.0305923	0.491049	0.167702	0.00221649	-0.165744	0.0894001	-0.0748748	-0.0911051	-0.0261783	-0.246672	-0.078406	0.06203	0.138838	0.00545061	0.0935133	0.0427164
1	sp_P05091_ALDH2_HUMAN	0.329273	0.0677416	0.103899	0.298003	-0.326991	-0.0248219	0.316174	0.0431779	0.167552	0.497353	0.119786	0.187617	0.343276	0.0914955	0.0226038	0.297176	-0.0496375	0.339949	0.0986285	-0.246586	0.104977	0.159727	0.0397568	0.585811	0.100842	0.157874	0.133519	0.134312	0.0614812	0.115331	0.370447	0.233172	0.344191	0.440998	0.0456559	-0.0453006	0.168781	0.340618	0.179228	0.0196885	-0.0593382	-0.0927711	-0.00950895	0.0828163	0.0410355	0.188297	0.208734	-0.222301
1	sp_P06396-2_GELS_HUMAN	0.0862208	-0.0309222	0.0553753	0.394829	-0.476777	0.332918	0.597833	0.0805259	0.106692	0.234194	0.17605	-0.0468942	0.180331	-0.0220066	-0.0171155	0.482558	-0.183437	0.207518	0.197673	0.328525	-0.102222	0.0682628	-0.0656925	0.369018	0.330388	0.204877	-0.133034	0.119438	-0.014626	-0.081802	0.15611	0.0586402	0.073996	-0.0718561	-0.101409	0.0415499	-0.242197	-0.224617	-0.0321165	0.0856337	-0.103531	-0.104382	0.0795143	0.021496	0.0294133	0.274674	0.35528	0.164527
1	sp_P06703_S10A6_HUMAN	-0.0444069	-0.0240034	-0.309952	0.578215	0.150062	-0.372037	0.487147	-0.704801	-0.189534	0.812145	0.149644	0.521922	0.213356	-0.0868037	0.0034262	-0.256516	-0.605855	-0.404537	0.315847	0.291176	0.0173884	-0.499838	0.000828426	0.127189	0.701529	-0.144332	-0.15074	-0.211272	0.0390343	0.248306	0.819819	-0.0500211	0.878071	-0.448787	0.343214	0.0871598	-0.0171779	-0.381699	0.102164	0.781517	0.0558345	-0.284298	-0.164147	0.101155	0.225316	-0.0382033	1.0289	0.108188
1	sp_P06865_HEXA_HUMAN	0.791275	-0.0872006	-0.0646922	0.239516	-0.31221	-0.0706127	0.619982	-0.359932	-0.409703	0.48304	0.114461	0.200033	0.491488	-0.0382718	-0.135069	0.259125	0.095769	0.333773	0.20427	-0.0344263	-0.00975483	-0.0233236	-0.252623	0.491274	0.37149	0.0359872	0.307746	0.192429	0.0453034	0.0813498	-0.0509891	0.362243	0.0184715	0.75535	0.0509283	-0.145023	0.108703	0.232421	-0.0413822	-0.0116644	-0.0697995	-0.48228	0.00477392	-0.0303048	0.16843	0.270962	0.343492	-0.181106
1	sp_P07099_HYEP_HUMAN	0.418691	-0.12215	0.00256553	0.508718	-0.381918	-0.195421	0.215371	-0.401941	0.125481	0.560403	-0.0235097	0.512271	0.401503	0.0630634	-0.0311579	0.540295	0.173416	0.534809	-0.0784965	-0.240657	0.324718	0.061437	-0.2365	0.875279	0.225509	-0.0582612	0.174531	0.239925	0.0785783	0.203485	-0.00909647	0.36433	0.293664	0.290873	-0.0662151	-0.149758	-0.0770554	-0.0247703	-0.0922404	0.0390321	-0.224812	-0.0390091	-0.21622	0.0386981	0.105222	0.170016	0.313279	-0.171671
1	sp_P07384_CAN1_HUMAN	-0.0398856	-0.0206349	-0.220477	0.0973775	-0.38818	-0.176016	0.276593	-0.360882	0.145958	0.20508	0.298603	0.13296	0.202107	-0.00214073	-0.0106165	0.275391	-0.0231988	0.264169	0.0275967	-0.0823574	0.267446	-0.0021437	-0.036254	-0.0225305	0.215577	0.165869	-0.022195	0.0298381	0.0442961	-0.0858238	0.0974998	0.261455	-0.16704	0.0408465	-0.0594831	-0.039419	-0.16754	0.00478378	0.0221056	-0.105495	0.0187409	-0.116024	-0.0589546	0.0271433	-0.0457623	0.239624	0.321698	-0.0481465
1	sp_P07686_HEXB_HUMAN	0.879332	-0.127498	-0.110058	0.0459328	-0.194626	-0.0042678	0.411989	-0.644933	-0.642018	0.40788	0.0764489	0.0264882	0.440041	0.0183664	-0.0840977	0.196736	0.0906622	0.302904	0.137039	-0.296316	-0.0211462	-0.110814	-0.207808	0.556356	0.227049	0.196953	0.330556	0.295785	-0.00588436	0.147616	-0.0592616	0.231428	0.134168	0.525137	-0.0201518	-0.160792	0.323439	0.212121	0.0421045	-0.175454	-0.0901322	-0.215554	-0.137919	-0.0949728	0.162115	0.188473	0.100181	-0.133722
1	sp_P07858_CATB_HUMAN	0.689993	-0.0504536	-0.105199	0.133818	-0.344231	-0.0738922	0.639008	-0.774014	-0.54648	0.532553	0.14358	0.133608	0.201263	-0.0227299	-0.0208851	1.09518	0.171885	0.879905	0.102376	-0.271247	0.213097	-0.162126	-0.174265	0.516596	0.529165	0.101757	0.0965855	0.150006	-0.0323489	0.0476605	0.14121	0.318788	-0.163071	0.61041	-0.00088971	-0.0350475	0.0987155	-0.0919873	0.204046	-0.333318	-0.100038	-0.458973	-0.13594	-0.242195	0.411518	0.483338	0.304911	-0.133403
1	sp_P08582_TRFM_HUMAN	0.0575412	-0.0632461	-0.24684	0.0479617	0.000731399	-0.109343	0.464563	0.0669147	-0.0598428	0.177095	-0.00267162	-0.0050043	0.167676	0.0709997	0.0226375	0.142385	-0.0635569	0.155886	0.00991235	0.0812858	0.0502451	-0.0409379	0.0619757	0.38711	0.197866	-0.0627593	0.0535677	-0.0164133	0.102927	0.0870707	0.0965229	0.0152257	0.16119	-0.0528141	-0.124306	-0.0190088	0.13215	0.196073	0.028147	0.006077	-0.109426	-0.25219	0.185632	0.0612877	0.153905	0.0621667	0.204113	-0.207081
1	sp_P09110_THIK_HUMAN	-0.0863343	0.0408158	-0.00728597	0.133703	-0.168943	0.0864596	0.182864	-0.0385005	0.162621	0.27261	0.349277	0.0670376	0.160761	0.053373	-0.0372584	0.155961	0.00135381	0.425643	0.0156991	0.0498378	0.0964613	0.0204643	0.117059	0.395964	0.256701	0.354733	-0.0322182	0.109087	0.0372578	0.018857	0.22207	0.0317934	0.117476	0.0598376	-0.0139316	-0.0903262	0.0946891	0.111371	0.0573058	-0.0935695	0.048002	0.119485	0.0426113	0.035193	0.0782871	0.36219	0.3773	-0.102542
1	sp_P09525_ANXA4_HUMAN	0.165838	-0.20259	-0.135629	0.468816	-0.453037	-0.152936	0.190666	-0.296653	-0.0161531	0.501969	0.0813037	-0.137107	0.253125	-0.0629845	-0.0420017	0.428151	0.0546559	0.240791	0.0168964	0.0511774	0.185253	-0.0476369	-0.308487	0.0327228	0.162191	-0.112971	0.0479591	-0.105222	0.196503	-0.0689131	0.0325967	0.450513	-0.0941886	0.212283	-0.00795681	-0.0754208	-0.187131	-0.0971395	-0.0105728	0.177265	-0.103773	-0.225008	-0.153657	-0.0612407	-0.000563809	0.128151	0.280751	-0.0447343
1	sp_P10155_RO60_HUMAN	0.0549974	-0.0405759	0.0350388	0.0316001	0.0512222	0.00661094	0.296564	-0.153579	0.122263	0.207611	0.200167	0.0041567	0.144634	0.0545584	-0.0317063	0.14538	0.0945572	0.254544	0.118599	-0.0560928	-0.0107039	-0.00100442	0.0088664	0.195707	0.248208	0.234069	0.0618648	0.0915533	8.66848e-05	0.00437676	-0.00218305	0.213473	0.152428	0.139008	0.0663769	-0.0462659	0.0153578	0.132068	0.0417758	0.103688	0.0530253	-0.199397	0.147799	0.0282282	0.118034	0.258197	0.192259	0.074461
1	sp_P10253_LYAG_HUMAN	0.433276	-0.10139	-0.425594	0.25899	-0.304702	-0.247559	0.645662	-0.55174	-0.188478	0.533651	0.439806	-0.13843	0.309616	0.0285851	-0.016177	0.76462	0.185454	0.614521	0.109825	-0.267705	-0.0132858	0.0296349	-0.0997937	0.639953	0.298093	0.272502	0.227239	0.0548039	0.0833238	0.0143595	0.0487348	0.651528	0.129724	0.185064	0.0259685	-0.113457	0.169444	0.151749	0.0476721	0.00812275	0.0248825	-0.360244	-0.0280173	-0.0132837	0.220239	0.384713	0.533571	-0.238582
1	sp_P10619-2_PPGB_HUMAN	1.40311	0.0655756	-0.158637	0.197659	-0.192743	-0.0337397	0.584875	-0.581295	-0.457506	0.903381	0.23741	0.0953651	0.733283	0.0145428	-0.162848	0.25977	0.241788	0.497763	0.184974	-0.501001	-0.0828396	-0.015968	-0.0169634	0.722793	0.511488	0.227607	0.580973	0.231169	-0.0798869	0.232502	0.0431271	0.435079	0.0703427	0.872017	0.0347143	-0.115704	0.199323	0.337904	-0.0254203	-0.300533	-0.0853267	-0.37617	-0.168411	0.0643623	0.435937	0.438803	0.307786	-0.133174
1	sp_P10746_HEM4_HUMAN	0.392814	0.0584993	-0.114757	0.0931389	-0.199081	0.0139264	0.284464	-0.0611249	-0.795115	0.136131	0.276122	-0.212852	0.134526	-0.0333745	-0.0347331	0.16066	0.18624	0.690532	0.0424509	-0.878391	0.110706	-0.0120588	0.0885687	0.0650561	0.24885	0.0316382	-0.141694	-0.0105954	-0.0295131	0.149256	0.0397431	0.163594	0.0937763	-0.0320549	0.0635082	-0.0279791	0.117136	0.584457	0.00432656	0.234722	-0.00943469	-0.389849	0.159723	0.0112384	0.0380515	0.351789	0.0890684	-0.102299
1	sp_P11117_PPAL_HUMAN	0.232253	-0.0698049	0.0668279	0.201246	-0.132897	0.118175	0.322139	0.0245019	0.0403893	0.325847	0.199018	0.302004	0.0885721	0.0606412	-0.0201243	0.165598	0.168626	0.324635	0.102997	0.118423	-0.000653316	0.0400665	-0.0218106	0.265074	0.199565	0.165896	0.222064	0.153023	-0.131019	-0.00911831	0.254013	0.146962	0.233036	0.147255	-0.180451	-0.0458269	0.0854439	0.0511891	-0.0534404	-0.0995394	0.0969252	-0.234996	-0.00720981	0.106522	0.318491	0.25871	0.0614399	0.028158
1	sp_P11182_ODB2_HUMAN	0.0747606	-0.116936	0.105561	0.124068	-0.321421	-0.00732495	0.230478	0.100847	0.197706	0.237452	0.189159	0.0596454	0.0491811	-0.0211236	-0.0517359	0.0792237	0.0670032	0.251117	0.103357	-0.0670639	0.149853	-0.0805422	-0.0704775	0.279861	0.115212	0.101948	-0.0643786	0.00872988	0.0497164	-0.0866699	0.539445	0.10028	0.00209777	0.192609	0.0353788	-0.0706873	-0.0965222	0.00238732	-0.00570519	-0.516773	0.0137445	-0.220663	-0.305434	0.0110762	-0.0578505	0.16636	0.0856291	-0.0606828
1	sp_P11279_LAMP1_HUMAN	0.711178	0.0183585	0.0422125	0.0950245	-0.339866	-0.0742928	0.612564	-0.0712049	0.219211	0.435094	0.0783804	0.599609	0.309262	0.0967919	-0.11384	0.434032	0.0799433	0.305984	0.0805138	-0.100778	0.230749	0.12682	-0.0223401	0.314614	0.359775	0.379274	0.0670471	0.0131554	0.106225	-0.0623083	0.248186	0.865623	0.298885	0.266933	0.0737225	-0.0565819	-0.0510195	0.141705	-0.0517117	-0.242863	-0.0752123	-0.327466	-0.0683786	0.268215	0.195535	0.288511	0.0298462	-0.10239
1	sp_P11310_ACADM_HUMAN	0.0993109	-0.128652	-0.0882114	0.0956017	-0.12468	-0.0845961	0.300876	-0.190993	0.023495	0.256416	0.0598987	0.0719468	0.173752	0.103855	0.0045915	-0.003351	0.14251	0.146572	0.151982	-0.19289	-0.18217	0.0519337	-0.156246	0.359494	0.0937481	0.0431541	-0.0127585	0.0957588	0.0709064	-0.182283	-0.0551753	0.0448819	0.0941917	0.220214	0.0639426	-0.0315786	0.0447628	0.0375484	0.08851	-0.146252	-0.000525462	-0.0713262	-0.271203	-0.0311919	0.213749	0.088351	-0.00348194	-0.0158428
1	sp_P11498_PYC_HUMAN	0.121255	-0.124287	-0.0401745	0.248346	-0.115687	-0.207147	0.210707	-0.172705	0.230634	0.392717	-0.102267	-0.013529	0.224578	-0.00993462	-0.0349966	0.00705787	0.202547	0.324748	-0.0737102	-0.0820022	0.0922191	-0.018581	-0.0911666	0.487472	0.128434	-0.125234	0.0511995	0.142243	0.10012	-0.0124726	-0.00480529	-0.034228	0.00100713	0.336336	-0.12471	-0.0678787	-0.0386524	-0.0570642	-0.0142177	-0.281105	-0.101285	-0.113217	-0.200506	-0.048884	-0.0963918	0.257901	0.154692	-0.102669
1	sp_P12694_ODBA_HUMAN	-0.0228255	-0.0764064	-0.139199	0.246044	-0.0864686	-0.127894	0.224481	-0.00918929	-0.107096	0.324304	-0.0199383	-0.202599	0.161469	-0.0446674	-0.0615401	0.0228122	0.208113	0.171448	0.0940279	0.0220851	-0.136661	0.0301876	-0.0757645	0.502513	-0.0369683	-0.0813198	-0.0632699	0.0896621	0.107703	-0.0527792	0.218385	0.0695344	0.0364951	0.396832	0.0235112	-0.070468	0.0413164	-0.149076	-0.0674162	-0.314351	-0.0676692	0.25026	-0.550029	0.0124875	0.283121	0.13587	0.0261794	-0.181103
1	sp_P12955_PEPD_HUMAN	0.871826	0.116237	0.0990625	0.0574064	-0.194602	-0.0825594	0.257462	-0.119645	0.476494	0.573188	0.0819494	-0.0347328	0.388063	0.0733811	-0.0250612	0.232761	0.14185	0.342211	0.0732751	0.0730128	-0.102832	0.0996422	0.10126	0.425255	0.424516	0.0458884	0.299165	0.0754997	0.00447773	0.168861	0.240947	0.327436	0.038726	0.735937	-0.0863669	-0.0200357	0.0697961	0.288389	0.0192802	0.0805725	-0.0885231	-0.133832	0.0578408	0.13201	0.257388	0.234075	0.155822	0.128074
1	sp_P13473-2_LAMP2_HUMAN	0.9187	-0.0188278	0.0927835	0.131916	-0.258316	-0.085305	0.296451	0.174167	0.402521	0.667256	0.0879526	0.328795	0.567734	0.158616	-0.0219204	0.122944	0.0703789	0.309445	0.0287826	-0.071824	0.0334891	0.248341	0.0893716	0.489002	0.17959	0.559026	0.39621	0.120756	0.0500475	0.212357	0.515785	0.411523	0.393517	0.465297	0.0765354	-0.0308679	0.0426392	0.4407	-0.0279645	-0.160031	-0.0302776	-0.475443	0.164045	0.279772	0.315827	0.132548	0.221338	0.0113872
1	sp_P13804_ETFA_HUMAN	0.229477	-0.0540411	0.116871	0.0899486	-0.0810737	-0.0218046	0.0299043	-0.0739349	0.0306524	0.179677	0.0352876	0.303612	0.215282	0.0663591	0.0580266	0.0715609	-0.0104925	0.079107	0.10905	0.0849741	0.175497	0.0340111	-0.129079	0.332221	0.121763	0.0255824	-0.0650642	0.101322	-0.00835952	-0.0963487	-0.0700423	0.185491	0.179585	0.259609	0.0860636	0.0307243	0.0127996	-0.0282319	-0.00866601	-0.118763	0.0358909	0.050567	-0.174096	-0.00306259	-0.0190973	0.104205	0.0636204	0.0345989
1	sp_P14550_AK1A1_HUMAN	0.00705518	0.0398587	-0.154844	0.0476524	-0.325456	-0.194088	0.0236922	-0.537098	0.389211	0.442465	0.109337	0.00432551	0.30121	0.0768511	-0.0070541	0.124774	-0.0587864	0.166448	-0.0270931	-0.0994208	0.0933292	0.132745	0.00703672	0.0877412	0.0319354	0.156758	0.272055	-0.0524458	0.158802	0.0801444	0.269082	0.159388	-0.033294	0.398087	-0.019463	-0.107535	0.0335524	0.241392	-0.0166065	0.0720878	-0.00988789	-0.180182	-0.0237067	0.173283	0.0582261	0.0236409	0.0285297	-0.18937
1	sp_P14923_PLAK_HUMAN	0.17257	-0.177963	-0.142654	0.294661	-0.370441	-0.26645	0.00538502	-0.232765	0.230046	0.314576	0.0229522	0.0164092	0.211305	0.0384172	-0.010887	0.246431	-0.0392948	0.146585	-0.0864795	-0.407404	0.0412646	0.0204423	-0.130218	0.372437	-0.0586069	0.0536412	0.135458	-0.0152527	0.0832542	0.115831	0.12926	0.286983	0.076057	-0.206872	-0.0180482	-0.0526324	0.0770541	0.169603	-0.0470352	-0.0504548	-0.00727389	-0.226426	-0.0702409	0.0835244	0.0567915	0.0462031	0.0365653	-0.222701
1	sp_P15289_ARSA_HUMAN	0.377249	0.0417339	-0.360052	0.368998	-0.49461	-0.214258	0.522988	-0.267836	-0.0482129	0.281403	0.332392	-0.095293	0.0882546	-0.195322	-0.337623	0.534468	-0.0365617	0.630523	0.1159	-0.0399356	0.110351	-0.636538	-0.176728	0.380342	0.326422	0.192613	0.185655	-0.348815	0.0352715	0.0987439	0.159662	0.291376	-0.0712564	-0.0994141	0.174693	-0.0621903	-0.0925124	0.12627	0.0271662	-0.253105	-0.0135861	-0.488813	-0.0620429	-0.39705	0.258103	0.364373	0.416612	-0.150597
1	sp_P15428_PGDH_HUMAN	-0.289157	0.233055	-0.703869	0.578938	-0.338603	-0.136901	0.551296	-0.446496	-0.0037496	0.629365	-0.104036	0.253939	0.434472	0.0374469	0.0734197	0.0236164	-0.0638256	0.530049	0.227829	-0.677272	-0.270128	0.1503	-0.00378482	0.538314	0.0685382	-0.273356	0.255353	0.169001	-0.0168792	-0.0254301	-0.290551	-0.151427	0.0231614	-0.557217	0.294677	0.0890903	0.347864	0.0556457	-0.317126	-0.183631	0.454604	-0.329817	-0.154298	0.138925	0.574343	0.23478	-0.0108564	-0.35366
1	sp_P15559-2_NQO1_HUMAN	0.33913	-0.120983	-0.203161	0.141142	-0.08946	-0.166137	0.170181	-0.518212	0.210986	0.0282536	0.13731	0.76055	0.287535	0.0285322	0.0544635	0.365885	0.111781	0.264502	-0.00718375	-0.284824	0.269211	0.124955	-0.16436	0.625153	0.148054	0.164421	0.00906069	0.0919778	-0.0409577	0.279781	-0.127626	0.147168	0.10108	0.235476	0.0870299	-0.0132956	-0.00718545	-0.0926666	-0.0980726	-0.065049	-0.0736285	-0.0349457	-0.211237	0.126354	0.0653222	0.09559	0.335061	0.0746254
1	sp_P16278-3_BGAL_HUMAN	0.645143	0.0962225	-0.19971	0.34415	-0.317231	-0.00992926	0.494968	-0.250252	-0.144579	0.609082	0.10436	-0.00398781	0.415387	0.00332532	-0.083685	0.258205	0.285284	0.445299	0.152664	-0.108291	-0.0848785	-0.0259143	-0.0956257	0.600935	0.155724	-0.0253781	0.365209	0.21258	0.00931043	-0.00474274	0.0772638	0.265609	0.151128	0.322593	0.0595661	-0.117941	0.172735	0.313991	0.0368738	-0.0306738	-0.113933	-0.452397	-0.0223365	-0.0465429	0.356578	0.291263	0.312189	-0.148632
1	sp_P16930_FAAA_HUMAN	0.169865	0.184843	-0.106906	0.102596	-0.207919	-0.0902198	0.225652	-0.231508	0.0133968	0.206774	0.258199	-0.146301	0.137373	0.0298375	-0.000962709	0.361683	0.148502	0.35126	0.115305	-0.221603	0.0778443	0.057291	0.0320279	0.139015	0.257208	0.192229	-0.0210985	0.0344324	-0.0614758	0.090229	-0.0108251	0.174427	0.0508128	0.0199585	0.169951	0.0184455	0.160427	-0.00574353	0.18003	0.123809	0.10838	-0.0984224	0.167599	0.0233509	0.112399	0.201062	0.233831	-0.0374685
1	sp_P17900_SAP3_HUMAN	1.09682	0.234789	0.110023	0.345676	-0.483809	-0.109572	0.918861	-0.801805	0.0590037	0.754229	0.691793	0.982773	0.612067	-0.150998	-0.0488182	1.66725	-0.00305311	0.684693	0.0781936	-0.321918	0.928244	0.288728	-0.0373562	1.07297	0.734174	0.605334	0.470614	0.0560273	-0.135956	0.330575	0.3937	1.19194	-0.340965	0.312685	-0.163087	-0.00317736	0.174926	-0.297639	0.0124989	-0.730476	0.0237185	-0.236429	-0.668016	0.145422	0.179955	0.6472	0.577384	-0.284141
1	sp_P17931_LEG3_HUMAN	0.0693616	-0.0397797	-0.168863	-0.00813456	-0.174542	-0.086844	0.303709	-0.124658	0.0252092	0.0592841	0.324732	0.273832	0.126373	0.0274974	0.0566914	0.650181	-0.0204183	0.353759	0.077613	-0.16688	0.254126	-0.0425505	-0.0994773	0.414747	0.387517	0.365303	-0.201106	-0.0883937	-0.0367306	0.128307	-0.00898715	0.33024	0.14808	-0.0535353	-0.00560284	0.0534644	-0.0486897	0.113142	0.0361272	0.228547	0.0224714	-0.013944	0.104075	-0.0439573	0.171126	0.263744	0.0421862	0.0177175
1	sp_P19440_GGT1_HUMAN	0.0510598	-0.0735243	-0.0641957	0.27976	-0.379559	0.0733466	0.255661	0.0603965	-0.172944	0.241426	0.326271	0.378975	-0.0272687	-0.0616664	-0.0216206	0.504653	0.034249	0.0868104	0.117674	0.0102313	0.308204	-0.0438177	-0.217499	0.164567	0.0876528	0.157341	-0.201656	0.00630167	0.0774353	0.101745	-0.00612483	0.32595	0.0247686	-0.0674061	0.0532829	-0.0634212	-0.137232	0.105286	0.0128636	0.158804	-0.0326901	-0.102209	-0.0534733	-0.0763333	0.120313	0.304184	0.321087	-0.142181
1	sp_P20810-6_ICAL_HUMAN	0.147738	0.0997625	-0.225949	0.374432	-0.184726	-0.109279	0.120469	-0.264459	0.14895	0.172324	-0.0127278	0.0422332	0.146585	-0.0528881	-0.000906792	0.0217641	0.0619491	0.0893916	0.0931351	0.052063	0.163842	0.0498041	0.0360561	0.240505	0.202923	-0.169456	0.0357455	0.026281	0.0404835	0.209484	-0.0198625	0.119311	0.0454952	0.170073	0.145211	0.0133264	0.0483865	0.00984785	-0.0674612	0.0810668	0.0160792	-0.0714049	-0.0217251	0.00691159	0.00901332	0.191019	0.27948	-0.0168152
1	sp_P21399_ACOC_HUMAN	0.243297	0.0433455	0.0131476	0.104585	-0.129046	-0.0900143	0.102038	-0.0295076	0.344639	0.334832	0.00671802	0.0830956	0.226784	0.0347765	-0.0189936	0.255444	-0.306913	0.10254	0.00485512	-0.120976	0.0827469	0.071528	0.0473542	0.174104	0.145177	0.0232298	0.253869	0.0919708	0.0109123	-0.0785262	0.632295	0.180629	0.0625746	0.110161	-0.00390693	-0.0203124	0.0927593	0.0467813	0.0991889	-0.24611	-0.0253728	-0.0162766	-0.276288	0.0939961	0.0965957	0.102934	0.0608958	-0.024672
1	sp_P22033_MUTA_HUMAN	0.0626402	-0.0215793	-0.188654	0.0142305	-0.111517	-0.303378	0.0973376	-0.529316	0.210915	0.255427	0.0850444	-0.0133565	0.422276	-0.0280527	-0.175106	0.0555982	0.220626	0.102832	0.051718	-0.0216977	-0.0173645	0.0595362	6.763e-06	0.293894	0.124008	0.0288373	0.219206	0.0704946	-0.00879251	-0.146575	-0.0163228	-0.00552535	0.072452	0.564996	-0.0811897	-0.130823	0.0910764	0.00178595	-0.0274537	-0.089888	-0.0839446	0.218067	-0.136495	0.0596351	0.0916371	0.176839	0.00424411	-0.257017
1	sp_P22307_NLTP_HUMAN	0.240477	0.190004	-0.0322996	0.269764	-0.307193	-0.174332	0.342839	-0.885064	0.00298845	0.405665	0.218515	0.209572	0.174401	-0.00908858	-0.115168	0.235165	0.186209	0.304163	-0.00267782	-0.0330708	0.126112	-0.00325974	0.149691	0.269829	0.254832	0.155206	-0.062171	0.147733	0.0736536	0.126755	-0.0361325	0.100715	0.177763	0.206745	0.075255	-0.194512	0.166601	0.0321377	-0.0249145	-0.00256447	-0.0219157	-0.0934717	-0.0201435	0.0747509	0.262085	0.266075	0.25806	-0.23897
1	sp_P23141-3_EST1_HUMAN	0.813548	-0.0097901	0.0348998	0.0266071	-0.273796	-0.138907	-0.25191	-0.314239	0.582031	0.642391	0.0147002	0.413805	0.812064	0.148971	0.0198539	0.786046	0.0868655	0.508481	-0.0089859	-0.191194	0.054752	0.281214	-0.168686	0.244986	0.0579191	0.256505	0.387803	0.247896	-0.0494293	0.214126	0.156578	0.548994	0.175862	0.525582	-0.0837085	-0.00225839	0.171469	-0.0131957	0.0252045	-0.128079	-0.173709	0.495878	-0.134302	0.217132	-0.0656923	-0.0763602	-0.0144598	0.0879283
1	sp_P23786_CPT2_HUMAN	0.0632943	-0.0817336	-0.332394	0.152724	-0.12992	-0.0604717	0.651024	-0.117171	0.0539385	0.106572	0.255644	-0.112772	0.192722	0.0496698	-0.0670026	0.300207	-0.00162599	0.35553	0.168036	-0.117369	-0.240555	-0.0440408	-0.0490209	0.549425	0.219483	0.307172	0.0176675	0.0649532	0.0365044	-0.161369	-0.0298125	0.321995	0.128766	0.181987	0.0650181	-0.0673504	0.191966	0.0792111	0.0482211	-0.330004	0.105296	-0.20388	-0.286085	-0.0302146	-0.039603	0.213562	0.286137	-0.162873
1	sp_P27449_VATL_HUMAN	0.266461	-0.00149152	0.399845	0.0477273	-0.183175	0.144867	0.364614	-0.0104074	0.12644	0.0425836	0.4153	0.609567	0.128073	0.181466	0.0338738	0.520248	-0.258876	0.273568	0.129772	-0.0683258	0.409241	0.0866941	-0.0171008	0.322078	0.294471	0.586489	-0.168576	-0.000161491	-0.111779	-0.219789	0.404467	0.4904	-0.127102	-0.0377795	0.0649289	0.0732915	-0.357335	-0.325756	0.103297	-0.256722	0.103587	-0.0553025	-0.263453	0.0485964	-0.152449	0.484473	0.507726	0.0671472
1	sp_P28799_GRN_HUMAN	0.852534	0.120157	0.279656	-0.022896	-0.16995	0.0742216	0.400958	-0.298309	0.585161	0.941357	0.356998	0.431353	0.56245	0.0546253	-0.241978	0.472107	0.17353	0.408386	0.211235	0.101343	0.112617	0.0993677	0.242358	0.551849	0.504879	0.464433	0.19808	0.130565	-0.0421694	0.205245	0.157246	0.665167	0.319672	1.08118	0.0511747	-0.0587419	-0.0217067	0.30769	0.00310077	-0.0761966	0.0228259	-0.268288	0.0177469	0.300517	0.452009	0.342221	0.241168	0.00392684
1	sp_P29401_TKT_HUMAN	0.0977249	-0.156006	-0.335246	0.0882403	-0.307742	-0.30134	0.160515	-0.537955	0.00303601	0.183354	-0.00402787	0.19686	0.355498	0.0167079	0.0602289	0.247619	0.108537	0.21037	-0.0562459	-0.171466	0.207368	-0.00501442	-0.135821	0.459533	0.0603347	-0.0484741	0.175683	-0.0037109	0.00420218	0.116028	-0.159549	0.212655	-0.081138	0.211427	0.0411111	0.0251196	-0.100881	0.0530027	-0.100183	-0.0300865	-0.166542	0.0250088	0.0468747	-0.0550364	-0.0201111	-0.0662972	0.0752146	-0.145083
1	sp_P30038_AL4A1_HUMAN	0.0991705	-0.096977	-0.412759	0.110535	-0.354948	-0.346392	0.385977	-0.450174	-0.0924365	0.237758	0.0902937	-0.22374	0.0941333	0.0118474	-0.0890807	0.0530112	0.00211068	0.389977	0.15474	-0.215013	-0.033736	-0.0878623	-0.133306	0.493753	0.241277	-0.00651308	-0.0655178	0.0122054	0.259976	-0.0536253	-0.0805579	0.40635	-0.0648714	-0.0750278	0.104322	-0.164585	0.143481	-0.0397756	0.0139175	-0.282673	-0.039601	-0.20261	-0.188323	-0.0530406	-0.0869193	0.223512	0.172132	-0.280586
1	sp_P30043_BLVRB_HUMAN	0.458746	-0.0907979	-0.063557	0.00609934	-0.191918	0.0783775	0.274432	-0.118218	0.36421	0.363518	0.199887	0.58451	0.256068	0.0463628	0.0177535	0.607101	0.111469	0.29932	-0.0180982	0.0538946	0.404126	-0.00884241	-0.137118	0.103126	0.246587	0.283372	0.170076	-0.0268376	-0.0142904	0.0170167	0.000196331	0.374969	0.146234	0.307185	-0.0118731	-0.00328918	-0.0251829	0.162108	0.0144821	0.0598836	0.00696305	0.0769364	0.0515681	0.0375844	0.118699	0.193151	0.1874	0.0065748
1	sp_P30044-2_PRDX5_HUMAN	0.187318	-0.144129	-0.0186169	0.0318987	-0.312076	-0.250405	0.22921	-0.381887	0.0551036	0.166187	0.124561	0.213784	0.211727	-0.0174383	0.000425925	0.121094	-0.044482	0.133944	0.00272043	-0.0230534	0.135945	0.00568134	-0.181764	0.0690399	0.00111822	0.175659	0.034279	-0.129132	0.10659	-0.0403382	0.110271	0.125134	0.0446523	0.48359	-0.0299383	-0.0309349	-0.0790239	0.149276	-0.0780561	-0.0925423	-0.0263821	-0.0876836	-0.0328426	-0.0191908	0.0401856	0.0247677	0.0939302	-0.119897
1	sp_P30533_AMRP_HUMAN	-0.193516	-0.230209	-0.0376519	0.0643158	-0.101535	0.0945684	0.355353	0.236948	0.385986	0.320562	0.240804	0.23914	0.0911865	-0.0593952	-0.107782	0.991133	-0.135462	0.418146	0.127415	-0.267889	0.0335916	-0.0019416	-0.0111747	0.346972	0.364716	0.136974	0.434811	-0.0115769	-0.0616322	-0.115504	-0.0766679	0.514453	-0.107878	-0.535744	-0.363332	-0.077335	-0.00660371	-0.1914	0.121368	-0.299169	0.0221274	-0.235358	-0.217229	-0.118416	0.048133	0.271878	0.168469	-0.175374
1	sp_P33121_ACSL1_HUMAN	0.234569	0.00583443	-0.137133	0.103544	-0.107277	0.113427	0.442798	0.106524	0.315881	0.389651	0.0137819	0.137789	0.315283	0.0705795	-0.0540955	0.287824	0.0280831	0.20717	0.0635947	-0.00678545	-0.0381338	0.0234739	0.00909543	0.634328	-0.0444156	0.176454	0.258144	0.109554	0.0155812	-0.00368355	0.215373	0.202605	0.133878	0.216854	0.0560837	-0.0434021	-0.0160926	0.100075	0.014399	0.0463344	-0.120661	-0.0610578	-0.118502	0.132047	0.142613	0.0382185	0.000827812	-0.13693
1	sp_P34949_MPI_HUMAN	-0.127323	0.0426157	-0.573759	0.0642051	-0.26923	-0.358356	0.221412	-0.662307	0.0967861	0.281893	0.335308	-0.584996	0.226399	-0.0424576	-0.0447331	0.128443	0.020109	0.299891	0.162478	-0.219743	-0.300012	-1.19753e-05	-0.075007	0.402706	0.232259	0.244586	0.0366444	-0.0403305	0.0924595	-0.0347708	-0.0761992	0.046891	-0.0739916	0.389426	0.0523604	-0.0947722	0.0221404	-0.0175566	-0.0112535	-0.195175	0.0265543	-0.429725	-0.141903	0.0263317	0.0712815	0.285654	0.163774	-0.23616
1	sp_P35754_GLRX1_HUMAN	0.166234	0.20845	0.0699554	0.270203	-0.253722	-0.0687877	-0.0225455	-0.445196	0.451963	0.509482	-0.00849228	0.195424	0.682971	-0.0207954	-0.0178972	-0.0713311	-0.0689264	0.269598	0.168957	-0.16179	0.0217941	0.0782019	0.223017	0.369837	0.0444843	0.0767895	0.25788	0.209643	0.090973	0.234052	-0.00622009	0.0776526	0.00964537	0.721034	0.529508	-0.0290322	-0.0468178	0.327437	0.00293208	-0.31253	0.017497	0.215679	-0.0119142	0.0837099	0.0815948	0.127735	-0.0126369	-0.302552
1	sp_P35914_HMGCL_HUMAN	0.344504	0.00556773	-0.164361	0.272077	-0.364121	-0.188344	0.74291	-0.423769	0.288793	0.729341	0.269304	-0.146038	0.406287	0.0475119	-0.141099	0.318803	0.0426631	0.691658	0.253281	0.0500615	-0.0950937	0.0196677	-0.0417118	0.643994	0.320751	0.319227	0.173667	0.12577	0.0711809	0.0228841	0.262247	0.354834	0.246746	0.864356	0.123644	-0.0721612	0.255752	0.331309	0.034045	0.0387499	0.0329184	-0.254587	0.0751539	0.105231	0.216402	0.489705	0.32115	-0.325039
1	sp_P38117_ETFB_HUMAN	0.21192	-0.0797313	-0.0439628	0.148819	-0.190737	-0.136828	0.143248	-0.36582	0.0248771	0.330908	0.0433335	0.284372	0.253935	0.0235547	0.0140663	0.0694071	0.113206	0.31874	0.0587372	-0.198053	0.0620331	-0.00440317	-0.148872	0.298923	0.0944447	0.0325583	-0.0347119	0.103417	0.0448459	-0.051261	0.011872	0.113519	0.096073	0.522415	0.0125207	-0.0118235	0.0893126	-0.0360902	-0.0460362	-0.308372	0.0379101	-0.041407	-0.216525	-0.0387543	0.114348	0.115968	0.194689	-0.119897
1	sp_P40939_ECHA_HUMAN	0.153031	-0.0306847	-0.0691398	0.152746	-0.272262	-0.147246	0.186215	-0.220573	0.0634151	0.279545	0.0926054	0.231161	0.235781	0.00478795	-0.0523071	0.00411193	-0.12631	0.237216	0.149327	-0.233211	0.105505	0.0173403	0.000206057	0.486679	0.075852	0.16678	-0.0122248	0.120348	0.0153928	-0.0620392	0.109928	0.0750302	0.100095	0.20655	0.0990082	-0.0219825	-0.135442	0.0605139	-0.0137523	-0.257275	-0.0279142	-0.21297	-0.20705	0.00137441	0.0125934	0.114501	0.189613	0.0202109
1	sp_P41208_CETN2_HUMAN	-0.244467	0.0349139	-0.140539	-0.00323135	-0.0520044	0.167454	0.477755	0.309284	0.0141732	0.260908	0.364914	-0.0131113	-0.00271012	0.0423672	-0.0544214	0.178952	-0.0846291	0.371442	0.145944	0.0645257	0.182756	0.062348	0.241383	0.280765	0.427543	0.398114	0.145492	0.0703451	0.00873424	-0.0340487	-0.0915282	0.233176	-0.220659	-0.249415	0.104364	-0.0633381	-0.0485771	-0.139238	0.00589896	-0.448824	0.103793	-0.0115618	-0.219028	0.11928	-0.0423395	0.286026	0.236128	-0.191982
1	sp_P43155-2_CACP_HUMAN	-0.018851	-0.152394	-0.153309	0.159773	-0.275227	-0.263924	0.175655	-0.212247	0.139477	0.241173	0.16853	-0.0400844	0.168041	0.0240747	-0.085205	0.217474	-0.0753064	0.142079	0.117012	-0.0568642	-0.160699	-0.00263576	-0.165194	0.302451	0.0907849	0.173197	0.0601321	0.0373003	0.0808305	-0.23994	0.211806	0.0497935	0.121794	0.216757	-0.046203	-0.127733	0.0892854	0.108838	0.0918553	-0.180193	0.00310678	-0.292854	-0.231425	0.0798904	0.0447234	0.122369	0.131929	-0.138981
1	sp_P43353_AL3B1_HUMAN	0.764024	-0.238575	-0.198577	0.446271	-0.201629	-0.0846481	0.385461	-0.310593	0.648613	0.794471	0.223793	-0.506928	0.410535	0.0153115	-0.0901644	-0.165664	0.43772	0.351112	0.0169109	-0.493318	-0.284611	0.148043	-0.0879394	0.877854	0.0775136	0.151678	0.31307	0.199042	-0.0566402	0.172754	-0.0958578	-0.0726473	0.108094	-0.0473272	0.0578471	-0.179011	0.18345	0.269037	-0.195974	0.317982	-0.0219505	-0.229168	-0.0906583	0.293431	0.0744096	0.0877674	0.229874	-0.150262
1	sp_P45954_ACDSB_HUMAN	0.133521	0.0438478	-0.136365	0.173934	-0.222835	-0.124584	0.281254	-0.266434	-0.0448824	0.341282	0.0253278	0.0994009	0.254911	0.0696476	-0.0583954	-0.0859183	0.109089	0.222525	0.0319665	-0.226445	-0.00256058	0.0575017	0.0265054	0.594962	0.0716533	0.093894	0.0546684	0.101708	0.0538633	-0.0263388	-0.00122878	0.145794	0.132894	0.206877	-0.0531825	-0.085124	0.0604556	0.0539707	0.0155843	-0.10321	-0.0112412	-0.0159938	-0.108443	0.0688581	0.144922	0.181179	0.132126	-0.117074
1	sp_P46926_GNPI1_HUMAN	0.962538	0.150145	-5.88297e-05	-0.098628	-0.050534	0.00541396	0.241649	-0.200321	0.506612	0.51334	0.257135	0.366926	0.554103	0.000129881	-0.103877	0.0583525	-0.00692456	0.260675	-0.00453379	0.0964727	0.136415	0.0377958	0.0877044	0.118301	0.330147	0.611616	0.324948	-0.0908362	-0.026691	0.17181	0.463691	0.390518	-0.0591414	0.712698	-0.0101294	0.0398342	-0.0952054	0.213385	0.0351537	-0.0340056	0.103612	-0.0936984	-0.013445	0.153122	0.145835	0.207293	0.156651	0.192294
1	sp_P49748_ACADV_HUMAN	-0.129195	-0.0302335	0.00594651	0.264786	-0.267824	-0.133599	0.452301	-0.0255273	-0.0463378	0.410933	0.259589	0.0284814	0.169036	0.0468088	0.0311893	0.337095	0.10748	0.358078	0.258417	-0.143643	0.0191483	0.0383786	-0.168034	0.775909	0.246664	0.154603	-0.0184212	0.147983	0.0402314	-0.0536451	0.266407	0.241957	0.102597	0.382711	0.151167	-0.0456963	0.14658	0.00160974	0.123286	0.186881	0.0391911	-0.240581	-0.0309674	-0.0323261	0.176567	0.297264	0.256058	-0.0749972
1	sp_P51452_DUS3_HUMAN	0.31262	-0.0235057	0.19996	0.0206399	-0.299165	-0.000384077	0.042599	-0.225026	0.0756703	0.301963	0.15179	0.209119	0.444288	0.0206549	0.000675324	0.0995404	-0.223421	0.381188	0.103083	-0.125528	0.410553	0.0168352	-0.021593	0.117755	0.142771	0.247974	0.0933031	0.028441	-0.00146322	0.0662945	0.324803	0.221471	-0.144885	0.0467026	-0.0351489	-0.0025196	-0.406962	0.119451	0.00753961	0.0872822	0.0789584	-0.388901	0.0304046	0.0932336	-0.132864	0.17104	0.260879	0.248697
1	sp_P51659_DHB4_HUMAN	0.0611149	0.0813334	0.0586654	0.319928	-0.111461	0.007868	0.195058	-0.332748	0.0291733	0.402061	0.12589	0.0697351	0.208149	-0.0664098	-0.0976194	0.118062	0.189928	0.253778	-0.00881499	0.264523	0.00787337	0.0262556	0.0881476	0.338462	0.184928	0.0294298	0.0634318	0.0979225	-0.0203186	0.0636854	0.246113	0.0919663	0.148532	0.329872	-0.0298558	-0.116809	0.00919309	-0.0384127	-0.0377042	0.0391164	-0.00851179	-0.0590054	0.12962	0.0179705	0.214147	0.228844	0.223788	0.0690221
1	sp_P51798-2_CLCN7_HUMAN	0.0946594	-0.0365761	0.148215	0.28004	-0.202913	-0.0536016	0.400721	0.422988	0.249649	0.00494814	0.205941	-0.240832	0.285642	0.135159	-0.000208926	0.171691	-0.00963709	0.429971	0.0968249	0.0914882	-0.133965	0.411787	0.0384349	0.367231	0.530866	0.372809	0.113131	0.0292983	-0.0121463	-0.184179	0.195926	0.216206	0.392769	0.268438	-0.0460005	-0.0351744	0.18062	0.0931475	0.00812897	-0.107711	-0.0507941	0.0684792	-0.133342	0.159445	0.026693	0.385099	0.150553	0.218094
1	sp_P51857-2_AK1D1_HUMAN	0.247889	-0.0870404	-0.135807	0.209667	-0.0480856	-0.171856	0.0760056	-0.464741	0.164672	0.291572	-0.0798621	0.651136	0.423129	0.0521312	0.0577993	0.142777	0.107075	0.223431	-0.021468	-0.0464059	0.282167	0.0581312	-0.135406	0.427629	-0.0734297	-0.0565674	0.245757	0.133545	0.041263	0.0666146	-0.129232	0.19181	-0.0476245	0.300093	-0.0115992	-0.036307	0.335303	0.15123	-0.0859363	-0.15834	-0.0927941	0.546599	0.00505049	-0.00573042	0.0510749	-0.0958863	-0.0891056	0.0310474
1	sp_P52895_AK1C2_HUMAN	0.409149	-0.00846312	-0.213065	0.408777	-0.105537	-0.156376	-0.053271	-0.54019	0.292336	0.430585	-0.0610289	0.580136	0.477654	-0.0590867	0.031314	0.102769	0.238731	0.236637	0.0482476	-0.0892151	0.219453	-0.0659054	-0.178751	0.359488	-0.108832	-0.192821	0.410158	0.119058	0.00309084	0.247635	0.0565643	-0.0467198	0.0160207	0.403995	0.0232897	0.00475464	0.117973	0.0926129	-0.158677	-0.169198	-0.141973	0.562116	-0.0538744	-0.0201136	-0.0190672	0.0445988	0.0320233	0.0926509
1	sp_P53007_TXTP_HUMAN	0.195366	-0.0783124	-0.062372	0.24545	-0.181993	-0.253005	0.10414	-0.322622	0.27647	0.522569	0.143176	0.0370631	0.398598	0.0623652	-0.0426818	-0.0764421	0.0415725	0.062104	0.0726349	-0.226358	0.0035944	0.133631	0.0689578	0.804672	0.0757133	0.40154	0.288837	0.0501502	0.033118	-0.145932	0.104598	0.0016544	0.0892336	0.145712	-0.0512873	-0.128071	-0.029362	0.176294	0.0212037	0.00594141	0.0284894	-0.352348	-0.180305	0.155809	-0.0156168	0.0341218	0.225945	-0.107204
1	sp_P53634_CATC_HUMAN	0.58183	-0.0679629	0.0589464	0.268376	-0.149994	0.0644929	0.390146	-0.43456	-0.845228	0.333336	0.0291485	0.0951126	-0.0073237	-0.00336156	-0.0198506	-0.0276793	0.18092	0.177776	0.0780059	-0.37414	-0.0149574	0.0771121	-0.280702	0.393794	-0.0347024	0.0683308	0.245198	0.217855	-0.0427693	0.0021265	0.0747031	0.0350495	0.0797141	0.11761	0.00691208	-0.0762408	0.427104	0.0837904	0.0419423	0.0275557	-0.013159	-0.114497	0.0109397	-0.0510263	0.105781	0.00171791	0.0400153	-0.0341736
1	sp_P53990-2_IST1_HUMAN	0.0924701	-0.0935954	0.229555	0.036439	-0.0761956	0.126595	0.302991	0.211135	0.181566	0.18999	0.187509	0.425212	0.164064	-0.0621059	-0.0784285	0.175063	-0.0527046	0.178941	0.0840219	0.0243106	0.168998	0.0167209	-0.0825729	0.178285	0.263842	0.191236	0.0486389	0.0183919	-0.0105282	-0.0455317	0.0718592	0.152586	-0.20031	0.00138825	-0.0531695	6.29384e-05	-0.0313627	-0.0858862	-0.0810257	-0.254121	-0.0364028	0.161515	-0.239019	0.0859877	-0.0547821	0.174928	0.074809	0.0273121
1	sp_P54619-2_AAKG1_HUMAN	0.238413	-0.0466219	0.0458741	0.136444	-8.72103e-05	0.00106543	0.238547	0.0265668	0.176869	0.111297	0.304748	0.0612624	0.00441546	-0.0455573	0.0204598	0.148042	0.0791154	0.288362	-0.0265557	0.072611	-0.00300756	0.0250872	-0.0283887	0.0570055	0.370911	0.411919	-0.0185246	0.0396679	-0.250767	-0.00910198	0.280046	0.320194	0.135025	-0.221057	-0.0385079	0.0883502	-0.064534	0.0632385	-0.0232435	0.117269	0.0928572	-0.0721502	0.0914224	-0.0184907	0.0977181	0.40059	0.296659	0.0092916
1	sp_P55011_S12A2_HUMAN	0.394004	0.278529	-0.222621	0.611962	-0.0420731	-0.0670021	-0.0433891	-0.407736	0.560845	0.585229	-0.0115838	0.241328	0.397345	0.186365	0.0177725	0.0596696	0.159824	0.285989	-0.0422062	-0.640039	-0.109002	0.60095	0.304837	0.835071	-0.0512029	0.123724	0.501419	0.328496	-0.0241602	-0.111089	-0.253273	0.0806674	0.456806	0.0647996	0.0310186	-0.204401	1.12578	0.349162	-0.150638	-0.365625	0.0890082	-0.01472	-0.183432	0.553496	0.140405	0.194656	0.00552566	-0.0326678
1	sp_P55084_ECHB_HUMAN	0.175508	-0.0492077	-0.0457861	0.212037	-0.234466	-0.162143	0.189087	-0.16383	0.0375033	0.304877	0.143122	0.161443	0.2397	0.0154283	-0.0187912	0.0139505	-0.136492	0.243056	0.19374	-0.188848	0.0414146	0.0486586	-0.075558	0.440541	0.0712232	0.203335	-0.00638263	0.117547	0.0347237	-0.121422	0.184194	0.114055	0.0940854	0.248558	0.131321	-0.0310845	-0.128263	0.0332405	-0.0405238	-0.201287	-0.0395654	-0.248104	-0.217585	-0.00693904	0.0327147	0.114858	0.225669	0.0484998
1	sp_P55795_HNRH2_HUMAN	0.131146	0.0170792	-0.0343384	0.0737989	-0.124957	-0.142254	0.261669	-0.223551	0.087583	0.264301	0.237238	0.34694	0.199698	-0.0554766	-0.0649359	0.211883	-0.0404332	0.327334	0.148578	0.022466	0.191746	-0.0057915	0.0165625	0.257113	0.300898	0.16075	0.0362787	0.0293779	0.0107942	0.0298381	0.0515195	0.133814	-0.024141	0.363607	0.113888	-0.00857034	-0.15087	-0.00195034	-0.130337	-0.289927	-0.0663932	0.130261	-0.115364	0.0035535	0.128794	0.291341	0.130786	0.0042333
1	sp_P61421_VA0D1_HUMAN	0.410569	-0.149752	0.516986	0.038339	-0.144544	0.253346	0.356439	0.608025	0.203708	0.156024	0.404807	0.316688	0.242721	0.0438156	-0.0218721	0.457442	-0.18828	0.353255	0.13735	-0.0500987	0.195175	0.0328832	-0.0724526	0.208354	0.573977	0.623043	-0.0451519	0.050492	-0.0483857	-0.332056	0.265569	0.457548	-0.0489574	0.171867	-0.0201256	0.0510907	-0.235641	-0.153366	0.0516395	-0.509661	0.0569131	0.0817265	-0.408136	0.0532015	0.0516907	0.45924	0.305595	-0.0145468
1	sp_P63096_GNAI1_HUMAN	-0.0206389	-0.131135	0.00710244	0.0205956	-0.452184	-0.112454	0.0706775	-0.031385	0.128674	0.298705	0.173541	0.461203	0.270448	-0.0437239	-0.142946	0.323175	-0.0864936	0.406915	0.0739215	-0.0198059	0.236138	-0.101305	-0.156647	-0.00886399	0.0330325	0.127754	-0.0988165	-0.0891007	0.131218	0.0717649	0.076108	0.545434	-0.243904	0.0887201	-0.0600274	-0.107161	-0.30524	-0.235864	-0.0688698	-0.402539	0.0236137	0.0125515	-0.160794	-0.0545187	-0.128375	0.203958	0.163221	-0.138453
1	sp_P78536_ADA17_HUMAN	-0.037845	0.0675166	-0.330315	0.00587586	-0.082246	-0.101157	-0.167707	0.202357	0.23923	0.203473	0.290843	0.281016	-0.0688647	-0.0196007	-0.2356	0.385454	0.19821	0.168652	0.151117	0.104148	0.0597935	-0.204227	0.125945	0.00948655	0.451389	0.172285	-0.163354	0.00252143	0.0246798	-0.0199522	0.0567995	0.596539	0.214427	0.27872	0.0790882	-0.106474	-0.212531	0.053009	0.0927002	0.0894345	0.0507171	-0.153533	0.0672053	0.0041954	0.199009	0.464313	0.0332328	-0.176194
1	sp_P80217_IN35_HUMAN	0.177885	0.0815586	0.0393837	-0.0339567	-0.183456	-0.154399	-0.0418894	-0.048449	0.552472	0.442784	0.382204	-0.412131	0.251965	0.0347302	0.0171765	0.211205	0.329985	0.413062	0.0488649	0.21183	-0.326208	0.0927999	0.0205219	0.00733358	0.437713	0.422904	0.0863827	-0.0701632	0.0257085	0.0994448	0.349682	0.0613089	0.110866	0.0337762	-0.0168332	-0.0433421	-0.0111327	0.102889	0.0552704	0.0402941	0.0327146	-0.0670596	0.171111	0.0321606	0.296863	0.406683	-0.0313138	-0.00926962
1	sp_P80723_BASP1_HUMAN	0.21227	-0.0616919	-0.165163	0.290724	-0.0550089	-0.210068	0.24617	-0.32484	-0.278592	0.319434	-0.148183	0.707158	0.261164	-0.0273183	-0.0368915	0.200269	0.0480467	-0.0588235	-0.064574	0.308054	0.373422	0.00654768	-0.216735	0.331593	0.0826744	0.173124	-0.131356	-0.0439805	0.0905697	0.177187	0.62421	0.130826	-0.195366	0.22072	0.261781	-0.000825616	0.11777	-0.329763	-0.00329324	-0.666043	-0.179939	-0.0365587	0.232624	-0.107092	-0.048399	-0.166283	0.286763	-0.144782
1	sp_P83111_LACTB_HUMAN	0.133558	0.0448678	-0.135287	0.274366	-0.169956	-0.0490183	0.26713	-0.259957	0.0664334	0.240296	0.0340908	0.211184	0.111383	-0.064379	-0.0654191	0.0130861	0.0591605	0.305376	0.151791	-0.175964	0.180403	-0.120775	-0.0409929	0.337689	-0.00360072	0.00305271	-0.0396992	-0.090688	0.170173	0.016804	0.268033	0.135488	0.272274	0.0292183	0.119726	-0.0365509	-0.036219	0.134772	0.0919954	-0.00499185	0.106721	-0.33066	-0.13376	-0.104978	0.318154	0.060727	0.0386034	-0.105271
1	sp_Q02218_ODO1_HUMAN	0.177591	-0.141189	-0.161363	0.100156	-0.138206	-0.0616598	0.250467	-0.076384	0.0979105	0.0695252	0.0262671	-0.125447	0.159285	0.076054	0.0483014	0.0898459	-0.0576881	0.231105	0.0793792	-0.231342	-0.0975611	0.00458931	-0.142898	0.587671	0.0914928	0.0812724	0.0465478	0.0551327	0.151499	-0.0404132	-0.0122089	0.116772	0.152323	0.142681	-0.00384425	-0.0468013	0.0893324	-0.0717492	0.163021	-0.161215	0.0412034	-0.160557	-0.278272	-0.0416227	0.0752614	0.153083	0.0294344	0.0971537
1	sp_Q04446_GLGB_HUMAN	0.11868	-0.0459383	-0.0108521	0.123125	-0.163417	-0.0839852	0.441824	-0.0795775	0.171444	0.113847	-0.317624	0.516597	0.36378	-0.00259686	-0.0219237	0.28617	-0.114013	0.176142	0.0507937	-0.0897367	0.400258	-0.0344308	-0.043269	0.400508	-0.0891597	-0.384649	0.0774921	0.100194	0.176526	-0.0472427	-0.277591	0.561672	-0.0811431	0.320207	0.167952	0.072939	-0.150619	0.0520239	-0.0109244	-0.0394005	-0.16505	0.116081	-0.092878	-0.0303733	-0.0672646	0.0374116	-0.214616	0.0393523
1	sp_Q04656-5_ATP7A_HUMAN	0.215584	-0.00246547	0.127773	0.090149	-0.107699	0.0113119	0.442814	-0.0584956	0.232291	0.405142	0.072679	-0.134272	0.372569	-0.0343778	-0.0895249	0.168777	0.174356	0.298447	-0.0220358	0.0179655	0.0125161	0.0438129	-0.00658037	0.485506	0.133282	0.105585	0.229293	0.13815	0.0564133	-0.0812711	0.0542164	0.487254	0.219063	-0.187682	0.0423594	-0.0929856	0.123374	0.0704164	-0.0250199	-0.413596	-0.100725	0.00144965	-0.00863095	0.107019	0.232608	0.36254	0.0359537	-0.326393
1	sp_Q04828_AK1C1_HUMAN	0.527259	0.00684487	-0.191396	0.475722	-0.155295	-0.129203	-0.0103303	-0.386754	0.391311	0.528763	-0.070049	0.620099	0.76336	-0.0324379	0.0171642	0.128402	0.220885	0.334929	0.054844	-0.108768	0.23804	0.0118345	-0.170772	0.508453	-0.0649261	-0.199964	0.609139	0.156466	-0.00717037	0.276718	0.0855711	-0.0283637	0.027641	0.56157	0.023404	0.0300997	-0.0117128	0.0781211	-0.150763	-0.200849	-0.184661	0.334818	-0.0824646	-0.0114473	0.0318918	0.0606684	0.0724462	0.14245
1	sp_Q06323_PSME1_HUMAN	-0.0749121	0.129656	-0.271698	0.156483	-0.206289	-0.24912	0.329356	-0.338441	0.121366	0.155823	0.147587	0.0839886	0.126203	0.0276399	-0.015384	-0.00601883	0.0843504	0.0781794	0.087755	-0.174101	0.0898348	0.0335712	0.10435	0.223352	0.092336	0.133382	0.0441394	0.0937694	-0.00465929	0.0297025	0.322547	0.0403488	0.0300024	0.191479	0.0878689	-0.00749461	-0.000889512	0.0594323	-0.0904931	0.25918	-0.0111009	-0.0434386	0.00960877	0.10117	0.0517988	0.110792	0.327325	-0.243841
1	sp_Q08380_LG3BP_HUMAN	0.102359	0.00972454	-0.250667	-0.0375691	-0.411981	-0.135234	0.403689	-0.59579	0.273969	0.55369	1.00509	0.00932626	0.165332	0.0308675	0.0321254	0.274851	0.272655	0.408999	0.128508	-0.0611163	0.127575	0.338972	-0.10473	0.561775	0.562705	0.924118	-0.0622718	0.0897894	-0.0717839	0.0836433	1.39823	0.231928	0.0874072	1.26612	-0.0148431	0.082364	-0.196589	0.073028	0.134848	-0.10913	0.0966553	-0.082855	0.228851	0.122395	0.0941664	0.585284	0.504889	-0.192082
1	sp_Q08431_MFGM_HUMAN	-0.172678	-0.316289	-0.102762	-0.0291803	-0.273596	-0.058201	0.113794	0.366501	0.604693	0.406774	0.371679	0.10697	0.0276069	0.00806691	-0.0856423	0.55764	0.0562524	0.551228	-0.0296284	0.156998	0.30586	0.126533	-0.177918	0.144766	0.447388	0.181258	-0.147075	-0.220587	0.164624	-0.174213	0.409061	0.179124	0.118089	0.456783	-0.190299	-0.0893081	-0.51546	-0.0169555	0.220889	-0.100218	0.0593646	-0.448466	-0.221802	0.0581474	0.139091	0.388032	0.26377	-0.60742
1	sp_Q10472_GALT1_HUMAN	-0.0599803	-0.22799	0.045864	0.425488	-0.227429	0.104275	0.591663	-0.157201	0.144458	0.218951	0.0373888	0.432123	0.0455796	0.0222349	-0.0396403	0.39537	-0.0633733	0.649363	-0.0279911	-0.132586	0.552827	-0.0224417	-0.0436993	0.61936	0.225827	-0.080253	-0.141704	0.10705	-0.0228246	0.00774069	0.0216056	0.390912	0.0610512	-0.614374	-0.0497476	0.0212717	0.126445	-0.11482	0.0512496	-0.724637	0.10979	0.175026	-0.367286	0.0141183	0.258588	0.337569	0.129232	0.022495
1	sp_Q10713_MPPA_HUMAN	0.134886	-0.0353045	-0.0692764	0.0848256	-0.058004	-0.0304209	0.165888	-0.154628	0.252178	-0.0363011	0.130468	0.0084187	0.120609	0.0624666	0.00255489	0.039661	0.146839	0.169563	0.130501	-0.147985	-0.0303852	0.30253	0.0743396	0.240591	0.170261	0.171732	-0.074194	0.0761898	-0.0122039	0.0507556	0.0807771	0.235972	0.116159	0.518388	0.0197674	0.0101597	0.191949	-0.0707744	0.075703	-0.226053	0.122297	0.057124	-0.243555	0.142511	0.0580334	0.220993	0.217317	-0.0257165
1	sp_Q13011_ECH1_HUMAN	0.166584	0.0452496	-0.0430043	0.31559	-0.334647	-0.183498	0.066517	-0.315428	0.276998	0.516957	0.222847	0.0260022	0.223677	0.0124248	-0.0446926	0.0626665	0.00275161	0.130157	0.0472662	-0.0421855	0.00548307	0.139372	-0.0512096	0.26806	0.122259	0.254692	0.0671137	-0.0123549	0.0775262	0.0196698	0.131965	0.0790329	0.127001	0.225161	0.0445262	-0.0775926	-0.0383072	0.0980542	-0.0367988	0.140451	0.0670184	-0.0880541	0.0392926	0.0573751	-0.00536744	0.127256	0.252585	-0.0338552
1	sp_Q13303-4_KCAB2_HUMAN	0.578468	0.104175	-0.0572434	0.206352	-0.318576	-0.114238	-0.0850074	-0.426463	0.214932	0.406133	0.185409	-0.356067	0.226787	0.0345462	-0.128278	0.363403	0.102437	0.237597	-0.0119667	0.0883112	-0.336947	0.104328	0.0798084	0.193137	0.124473	0.326483	0.457764	0.0605189	0.0843256	0.15655	0.157245	0.323209	0.185482	0.244366	-0.0388196	-0.177139	-0.100979	0.250913	0.0601684	-0.0611992	0.0591198	-0.744613	-0.0273223	0.207036	0.173897	0.281288	0.198277	-0.136776
1	sp_Q13425_SNTB2_HUMAN	0.172243	0.153565	0.0906249	0.0930057	-0.104952	-0.00265902	0.170685	0.0215004	0.0340836	0.35524	-0.108465	0.184266	0.268047	0.0849872	-0.0589222	0.130116	0.0752369	0.338157	0.0593516	-0.113356	0.147669	0.0505636	0.134416	0.411998	0.117901	-0.188064	0.100498	0.107968	0.135915	0.115353	0.114681	0.22088	0.14868	0.134756	-0.0137581	-0.060127	0.123025	0.164424	0.0492017	0.130477	-0.133945	-0.205054	0.146659	0.0833464	0.130035	0.197072	0.0863365	0.0926602
1	sp_Q13488_VPP3_HUMAN	0.109292	-0.132259	-0.149774	0.0339157	-0.0163381	-0.0588165	0.562583	-0.0801507	-0.0920808	-0.252842	0.426321	-0.00418564	-0.0461947	0.0276519	0.0252904	0.431826	-0.200342	0.404686	0.0762977	-0.0354735	0.023891	-0.0893075	-0.154771	0.0899518	0.2421	0.477849	-0.00693656	0.0339095	-0.0234606	-0.303765	0.0700341	0.477908	-0.150382	0.359342	-0.104455	-0.0275335	-0.0611443	-0.0644877	0.123436	-0.529625	0.136775	-0.243697	-0.454454	0.00645483	-0.128488	0.298827	0.0777776	-0.322163
1	sp_Q14108_SCRB2_HUMAN	0.45681	0.0315754	0.0812778	0.157211	-0.0307548	0.0637293	0.525267	0.0507268	-0.0273912	0.443869	0.00658909	0.403596	0.429408	0.0760922	-0.11275	0.159067	0.26853	0.348052	0.0830635	0.0536799	0.0572118	0.116404	0.0286047	0.458131	0.166048	0.302076	0.0795099	0.280417	0.121989	0.0217599	0.39765	0.60343	0.248281	0.307804	0.0943515	-0.0826619	0.030591	0.1756	0.0540387	-0.202961	0.00153116	-0.169887	0.05132	0.0777519	0.296037	0.321981	0.170812	-0.0311809
1	sp_Q14165_MLEC_HUMAN	0.255628	-0.0814728	-0.0489645	0.0115101	-0.163827	-0.123958	0.197185	-0.178513	-0.0539997	0.182317	0.128565	0.368074	0.105435	-0.0372048	-0.0882436	0.494426	0.152207	0.222055	-0.019671	0.0301436	0.146015	0.0573809	-0.115074	0.207064	0.134323	0.0736076	-0.0142624	-0.0252849	0.0385881	-0.0826182	0.103499	0.260276	-0.0612773	0.492276	-0.0912057	-0.0539321	-0.0109415	-0.155759	0.0376292	-0.138233	0.0161174	-0.15278	-0.109735	-0.0229169	0.0370507	0.202078	0.0996548	-0.112579
1	sp_Q14240_IF4A2_HUMAN	0.190356	0.0847722	-0.142069	0.405571	-0.31322	0.158992	0.065987	-0.382235	0.0667991	0.106044	0.454414	0.822076	-0.141627	-0.306076	-0.290219	0.191323	-0.116394	0.338366	0.0379491	-0.0362177	0.332824	-0.185737	-0.166086	0.0714444	0.335728	0.353491	0.0720308	-0.171469	0.105634	-0.028316	0.139282	0.156747	-0.259085	-0.1421	-0.10694	-0.1438	-0.332168	-0.242567	-0.153469	-0.318814	-0.0855356	-0.593571	-0.24281	-0.23023	-0.0813271	0.36015	0.722122	-0.0547995
1	sp_Q14247_SRC8_HUMAN	0.122358	0.0846192	0.0158003	0.0320592	-0.165508	-0.0718747	0.270961	-0.141616	0.0995502	0.106428	0.163934	0.187905	0.143379	-0.00450609	-0.0395127	0.26452	0.0912332	0.224449	0.0743385	0.0791159	0.176883	-0.0620419	-0.0086789	0.052966	0.447297	0.12901	-0.0542105	0.0359325	0.0606004	0.103785	-0.122111	0.259299	1.11827e-05	0.100021	0.135363	-0.0447907	-0.17519	0.034912	-0.0538627	0.0717152	-0.00543092	-0.084507	-0.0200337	0.0332212	0.159827	0.266903	0.219989	0.153683
1	sp_Q14254_FLOT2_HUMAN	0.398466	-0.105504	-0.106427	0.205238	-0.163288	-0.0755034	0.00359098	-0.206464	0.187296	0.4494	0.0611252	0.181229	0.22386	-0.00819441	-0.182317	0.200249	0.204482	0.191516	-0.0377214	-0.0156233	0.0309259	-0.0250918	-0.0347962	0.219219	-0.00593577	0.175159	-0.0311138	-0.0299982	0.177221	-0.0298414	0.135755	0.0767926	0.274545	0.0898138	0.0491148	-0.213595	0.0904451	0.130551	0.0699909	0.0370576	-0.00198498	-0.335018	0.0749747	0.0553236	0.221051	0.0815594	-0.062016	-0.1274
1	sp_Q14344_GNA13_HUMAN	0.315855	-0.0928116	0.0395367	0.00557513	-0.133862	0.0480966	-0.129278	0.199905	0.328512	0.406976	0.103687	0.0306842	0.320286	0.0816184	-0.0348516	0.190618	-0.00818276	0.288156	-0.0563814	0.274203	-0.0190219	0.0288342	-0.0239199	-0.126618	0.132859	0.111994	0.0681332	-0.0103054	0.0199998	0.032471	0.335454	0.362218	0.156953	0.0590559	-0.0466595	-0.0199935	-0.305455	0.192643	-0.019185	-0.0187335	-0.0893194	-0.128174	0.0663132	0.0758923	0.0851562	0.156223	0.0836909	0.124981
1	sp_Q14376_GALE_HUMAN	0.145313	-0.00120092	-0.266305	-0.11678	-0.306275	-0.271563	0.360691	-0.677402	0.0701762	-0.125183	0.248214	-0.259079	0.0287667	-0.00143451	-0.0527732	0.548853	-0.129143	0.343278	0.126447	0.134121	0.0174813	-0.06703	-0.108714	0.353417	0.137021	0.0669248	-0.0311644	-0.103457	0.118955	0.0731438	0.044011	0.474346	-0.0914042	-0.00968709	0.00626307	-0.113449	-0.0821081	-0.149044	0.0365869	0.0350958	0.00930289	-0.32782	0.0574258	-0.111321	0.0795218	0.153997	0.149927	-0.154363
1	sp_Q14517_FAT1_HUMAN	-0.144733	-0.19775	0.105157	0.377294	0.0680721	-0.021484	0.522606	0.208323	0.807051	0.190612	0.067515	0.705281	0.197977	-0.038822	-0.0822796	0.250672	0.0632027	0.405939	0.0634294	0.681067	0.39958	0.0158958	-0.144718	0.459833	-0.0477795	0.0589259	-0.051862	0.0315796	-0.184502	0.102074	0.641966	0.587815	0.470593	-0.0827682	-0.075215	0.127652	-0.206133	-0.0485318	-0.0348841	-0.333606	0.108795	-0.149832	-0.0250005	0.0554944	0.425504	0.135519	0.192543	0.0108032
1	sp_Q14764_MVP_HUMAN	0.388521	-0.117927	0.0107865	0.203245	-0.48099	0.0523381	0.506961	-0.0623466	0.795634	0.523006	0.505205	0.529086	0.414077	-0.0485027	-0.0202172	0.459239	0.0831247	0.516994	0.147169	0.195187	0.462324	0.140133	-0.0893939	0.153986	0.5841	0.341955	0.0818077	-0.0684008	-0.921348	0.122809	0.288948	0.231527	0.015816	0.758791	0.0848717	0.169506	-0.0506751	0.00234416	0.0516851	-0.110259	0.10961	-0.0571242	-0.0773284	0.0813183	0.361981	0.474603	0.326098	0.043127
1	sp_Q14914_PTGR1_HUMAN	0.336837	-0.0151026	-0.085594	0.154633	-0.100624	-0.15016	-0.0330951	-0.432113	0.209646	0.315125	0.00577696	0.507252	0.268517	0.0226121	0.0186507	0.0359635	0.0826337	0.298609	-0.0516433	-0.208368	0.246161	0.0647367	-0.0674478	0.18637	0.0470168	0.136987	0.167254	0.27545	-0.0130977	0.138479	-0.182129	-0.0847437	0.0310222	0.25717	0.0372338	-0.0735724	-0.123125	-0.0895622	-0.000540694	-0.0520212	-0.10893	-0.158999	-0.116122	0.0245297	-0.0102315	0.0937582	0.0908866	0.113176
1	sp_Q15067-2_ACOX1_HUMAN	0.414979	0.107247	0.0790581	0.442713	-0.00347575	0.0775412	0.424275	-0.146886	0.169314	0.473525	0.63664	0.0599738	0.194516	-0.0255915	-0.149744	0.399649	0.131202	0.530752	0.0854243	0.347609	0.167007	0.0450946	0.0685677	0.143378	0.558274	0.675137	0.00887468	0.185279	-0.0578235	0.0615814	0.132609	0.1544	0.186778	0.107959	-0.0126717	-0.0763512	0.0605319	0.0226872	0.216408	0.313565	0.228589	0.0134109	0.101897	0.113301	0.0997505	0.594067	0.600965	-0.050358
1	sp_Q15166_PON3_HUMAN	-0.0832383	0.0712888	-0.0111792	0.40654	-0.346651	0.0236285	-0.0299791	-0.364367	0.0939937	0.49594	0.0515123	0.800228	0.278023	-0.0591826	0.0333342	-0.000158455	0.180099	0.2321	-0.0424519	-0.247181	-0.0245747	0.288627	-0.194163	0.312251	0.0415352	-0.0555274	0.189118	0.164959	0.140531	-0.0682217	-0.0949241	0.0755536	0.0306211	0.231698	-0.176064	-0.15928	0.0570126	-0.0399818	0.00670255	-0.0448705	-0.0607431	-0.604544	-0.203257	-0.0187567	0.174881	0.152154	0.00791965	-0.0762813
1	sp_Q15435_PP1R7_HUMAN	0.150803	0.119174	-0.110439	0.00783747	-0.0859304	-0.0433853	0.175718	-0.341595	0.289429	0.246181	0.110544	-0.0786773	0.186168	0.0905206	-0.0440834	0.201589	0.128041	0.215388	0.00882084	-0.0760514	0.0471231	0.0896723	0.119258	0.268498	0.0762414	0.180406	0.0635264	0.0460911	0.00262374	0.0358888	-0.0436083	0.093267	0.0657242	-0.0357848	0.066027	-0.0521007	0.192372	0.204592	0.0622469	0.0496936	0.0102674	-0.211026	0.0713358	0.166313	0.0913067	0.13165	0.00628685	-0.137539
1	sp_Q15526-2_SURF1_HUMAN	-0.157147	0.0433808	-0.157723	0.241173	-0.306515	-0.18076	0.560114	0.0551888	0.195876	0.244236	0.229114	0.144657	0.000286915	-0.0393922	-0.057043	0.189386	0.257111	0.355385	0.153514	-0.215488	-0.0917411	0.0689488	-0.0484953	0.538789	0.338107	0.234318	-0.183888	0.0903317	0.0555256	0.0378509	-0.273333	0.19129	0.174905	0.300921	0.0888358	-0.0347362	0.109301	0.00865462	-0.0472823	-0.10932	0.0110708	-0.136597	-0.371579	0.0111477	0.191142	0.342145	0.0581824	0.0498541
1	sp_Q15833_STXB2_HUMAN	0.189739	-0.0587135	-0.105781	0.0231495	-0.11405	-0.00227947	0.0409852	-0.0301893	0.0629272	0.286797	0.290589	-0.281828	0.188033	0.0445647	-0.0116825	0.390779	0.03302	0.36684	-0.0108512	0.230339	-0.176284	0.0369817	-0.0983426	-0.113701	0.217305	0.3208	0.139995	-0.0704881	0.0732928	-0.0359689	0.188484	0.0984303	-0.0664565	0.170111	-0.1514	-0.0799239	0.0478365	0.161224	0.0462309	0.173644	0.0381712	-0.257982	0.162789	0.0851383	0.0814435	0.187721	0.109647	-0.00105861
1	sp_Q15904_VAS1_HUMAN	0.223489	-0.0949516	0.228827	-0.00411135	0.0209597	0.120489	0.411769	0.111782	0.262674	0.171048	0.256125	0.613528	0.0969329	0.0862018	0.0114997	0.185201	-0.183507	0.234516	0.154383	-0.0612309	0.328483	0.111994	-0.0339714	0.384859	0.409225	0.173159	0.0217012	0.0459249	-0.089514	-0.249198	0.248942	0.159185	-0.0969991	-0.0157907	-0.0308042	0.0181116	-0.0717775	-0.263077	-0.0449242	-0.189391	0.021092	0.226732	-0.219599	0.0297166	-0.137929	0.260352	0.16292	-0.0700208
1	sp_Q16698-2_DECR_HUMAN	0.286395	-0.0523849	-0.0654527	0.241825	-0.126644	-0.234899	0.271447	-0.199015	0.0194195	0.451903	0.178367	0.148007	0.348354	0.00193473	-0.099331	0.239316	0.0830452	0.359923	0.156725	-0.171413	0.0137349	0.0534786	-0.0749808	0.500972	0.147682	0.255166	0.0588055	0.241862	0.0463063	-0.214942	0.0294606	0.217163	0.136886	0.101525	0.0836561	-0.0519919	0.191683	0.117413	0.0321019	-0.191798	0.10507	-0.0918727	-0.110667	0.0599918	0.215238	0.171564	0.147945	-0.0300737
1	sp_Q16762_THTR_HUMAN	0.302135	-0.124844	-0.471547	0.243534	-0.152643	-0.350499	0.0653483	-0.526501	0.242847	0.466231	0.130847	-0.356231	0.287441	0.050575	-0.0519051	0.262904	0.0220174	0.340542	0.137519	-0.334553	-0.291797	0.0192937	-0.0588237	0.682417	0.114824	0.105832	0.187962	0.179565	-0.0133799	-0.0944856	0.0173542	-0.0912735	0.22628	0.358526	0.116253	-0.103045	0.350779	0.0827211	0.0192719	-0.400111	0.0334669	-0.294222	-0.351805	0.0793823	0.129867	0.230321	0.0449189	-0.280136
1	sp_Q3LXA3_TKFC_HUMAN	0.0601116	0.00110585	-0.524523	0.133286	-0.361897	-0.383264	0.426887	-0.604864	-0.0475102	0.262046	0.273614	-0.0588445	0.24742	-0.0119272	-0.0464585	0.0719213	0.134442	0.326644	0.133567	-0.157946	0.0952366	-0.0337911	0.0784364	0.026166	0.252495	0.156107	0.0184594	0.0637249	0.0523717	-0.0522723	-0.273302	0.161627	-0.170571	0.0763931	0.170148	-0.0449414	0.0111186	-0.0485706	-0.120555	-0.152778	-0.022865	-0.083027	-0.181659	0.0233936	0.154816	0.33586	0.321509	-0.121074
1	sp_Q3SXM5_HSDL1_HUMAN	0.324679	-0.145283	-0.00474584	0.0770232	0.0455817	-0.0284168	0.219826	0.134646	0.0659054	0.0473298	0.27779	0.198422	0.199064	0.0179341	-0.0587856	0.203849	0.00935419	0.312199	0.0914482	-0.128029	-0.132918	0.00606025	-0.1457	0.2545	0.226917	0.465086	-0.0431341	0.0616911	0.00625451	-0.272696	0.390626	-0.044161	0.138181	0.330351	0.0215208	-0.0657839	-0.243815	0.0579077	0.0659912	-0.360887	0.136939	-0.260568	-0.349838	0.0217665	0.151119	0.262516	0.26402	-0.00947359
1	sp_Q53EL6-2_PDCD4_HUMAN	0.458157	-0.0369071	-0.238996	0.268382	-0.0334123	-0.265665	0.386115	0.0643071	-0.150346	0.546608	0.675696	0.640283	0.0443645	-0.129573	-0.270679	0.26882	0.791137	0.350424	0.339376	0.395902	-0.147856	-0.0373892	0.100747	0.434277	0.47432	0.509502	-0.0754436	0.101487	-0.103285	0.043524	-0.218963	0.231439	0.13466	0.593764	0.318978	-0.117421	0.0195183	0.111854	-0.234523	-0.297801	-0.00149227	0.298609	0.0961294	0.159643	0.621077	0.382665	0.383434	-0.435376
1	sp_Q53H82_LACB2_HUMAN	-0.12431	0.130792	-0.271984	0.414239	-0.404111	-0.20507	0.0951306	-0.489065	0.039287	0.408905	-0.00202149	0.317043	0.156462	0.0984457	0.0589494	0.314358	-0.224974	0.538829	0.060285	-0.232046	0.332195	-0.104193	0.138814	0.414169	0.103974	0.0046028	0.10604	-0.00622458	0.0441026	0.0847772	-0.087998	0.273673	-0.182546	-0.0329325	0.0819305	0.0214862	-0.134053	0.167299	0.0889841	0.194191	0.155311	-0.382188	-0.0105825	-0.0277055	-0.139416	0.133085	0.134192	-0.23532
1	sp_Q53T59_H1BP3_HUMAN	0.93645	-0.0358709	-0.0801205	-0.0403668	-0.0676711	-0.223436	0.33854	-0.244663	0.624329	0.480206	0.351534	0.108082	0.589079	0.116473	-0.0470421	0.532056	0.0383881	0.380565	0.0612614	0.275965	0.223171	0.161101	-0.00302013	0.29665	0.431719	0.64954	0.331163	0.0183057	0.00110516	0.126875	0.523642	0.755125	0.022404	0.560071	-0.0245784	-0.0112384	-0.0582668	0.322857	0.0131427	-0.0702171	0.071258	-0.179169	-0.0108408	0.271894	0.194609	0.261936	0.167637	0.166798
1	sp_Q56VL3_OCAD2_HUMAN	0.0838269	0.236117	0.152188	0.0291283	-0.188574	0.00518112	0.155344	0.114404	0.215278	0.35254	0.0553542	0.0450485	0.161846	0.0116432	-0.064785	0.223785	0.13701	0.280222	0.105415	-0.28704	-0.0128437	0.0894662	0.143643	0.195939	0.211269	-0.0256345	-0.145355	0.0161479	0.0928249	-0.125299	0.481391	0.16995	0.177394	-0.0291991	0.151253	-0.0261043	-0.011295	0.21538	0.00561024	-0.264286	-0.0748187	-0.173084	-0.319978	0.0570011	0.349265	0.147524	0.0333376	-0.335065
1	sp_Q5T8D3-2_ACBD5_HUMAN	0.264309	-0.0539901	0.0876191	0.152202	-0.237254	0.0604986	0.10713	-0.0729718	0.1022	0.320514	0.171612	0.187395	0.133253	-0.0334955	-0.0952798	0.148374	0.0306086	0.173799	-0.016207	0.295846	0.134624	-0.00256307	-0.0528687	0.115988	0.298075	0.0441754	-0.0373114	-0.0174332	0.0821056	0.00406178	-0.0321351	0.110437	0.203967	0.37407	0.111526	-0.107318	0.0159842	0.0220189	-0.00583169	-0.101337	0.0165588	0.0812206	-0.0161649	-0.0563546	0.136766	0.292124	0.222863	-0.0474662
1	sp_Q6IA69_NADE_HUMAN	0.104855	-0.00378266	-0.161285	0.150927	0.118587	0.204977	1.03774	0.267105	0.00181113	0.368795	0.642817	-0.286834	0.176463	0.113855	0.0354658	0.978898	-0.000607476	0.923012	0.144835	-0.102678	0.277486	0.056247	-0.0173603	0.393391	0.875617	0.266021	-0.0401115	0.213087	-0.0145982	-0.128687	0.0239757	1.0342	0.155119	0.191187	0.167968	-0.0129516	0.016627	0.0525894	0.142318	0.00760598	0.112148	-0.335265	0.0159508	-0.0141977	0.126047	0.712061	0.67282	-0.00898929
1	sp_Q6IAA8_LTOR1_HUMAN	0.431342	0.0792405	0.19363	0.0209079	0.00222968	0.0407561	0.339501	-0.113283	0.385989	0.304297	0.196089	0.23316	0.39462	0.0407783	-0.0417133	0.112058	0.153797	0.353871	0.211	0.155116	0.084353	0.10944	0.0686562	0.151776	0.210454	0.493221	0.259638	0.0409746	-0.0283112	0.138756	0.374121	0.373888	0.142606	0.274888	0.00171835	-0.0183108	0.0296551	0.127841	-0.00370048	-0.230633	-0.0162473	0.0432252	-0.0735976	0.183056	0.170606	0.129525	0.124835	0.114378
1	sp_Q6NVY1_HIBCH_HUMAN	0.0153338	0.0130535	0.170095	0.140964	-0.197338	0.000291977	0.0879554	0.109516	0.0558082	0.375084	-0.013697	-0.280868	0.284108	-0.0370216	-0.0421154	0.162349	0.0214018	0.307945	-0.0520396	-0.0703952	-0.22181	-0.0235858	-0.106627	0.348741	0.0913934	-0.00750234	0.0314667	0.0936844	0.108451	-0.013301	-0.0811429	0.211788	0.00933179	0.218432	-0.0544756	-0.0443068	0.0440879	0.121529	0.00874252	-0.230631	-0.0477535	-0.209287	-0.164844	-0.117196	0.0599452	0.0205535	0.0555938	0.0579095
1	sp_Q6P1A2-2_MBOA5_HUMAN	0.00797713	0.0130548	0.00388984	0.367686	0.0474525	0.0587708	0.30178	0.167994	0.121949	0.582724	0.186187	0.289042	0.259082	0.0128712	-0.155132	0.402031	0.032229	0.294734	-0.0347808	-0.202158	0.0588122	-0.0694534	0.040555	-0.684887	0.0963084	0.0734318	0.108961	-0.0379114	0.0514624	-0.308073	0.464282	0.571474	0.0310764	-0.0599219	-0.0981108	-0.182759	-0.0741256	0.00176353	0.119529	-0.0237482	-0.0183167	-0.26146	-0.207821	-0.0221646	0.0611935	0.144352	0.47629	-0.154697
1	sp_Q6P4E1-2_CASC4_HUMAN	0.334284	0.119115	0.21453	0.141058	0.0708036	0.156256	0.0105659	-0.110994	0.270185	0.265984	0.150619	0.0546846	0.112285	-0.0550294	-0.167629	0.151694	0.298718	0.36444	-0.111858	-0.306359	0.136704	0.191214	0.278555	0.464903	0.338423	0.0659262	0.0518349	0.104393	-0.162891	-0.00606823	-0.0669099	0.461434	0.396772	-0.597789	-0.180399	-0.0372382	0.304111	0.150764	-0.0622773	-0.0879365	-0.0215662	0.129119	0.0801751	0.1416	0.499606	0.365925	0.0291764	-0.046018
1	sp_Q6YN16_HSDL2_HUMAN	-0.158073	-0.0973914	-0.132897	0.108957	-0.243019	-0.246425	0.495811	-0.461732	-0.159003	0.227604	0.182696	0.23941	0.144401	0.0134426	-0.0519306	0.242624	-0.12656	0.39271	0.225139	-0.215914	0.271606	-0.0572031	-0.181742	0.483845	0.239406	0.0735077	-0.14936	-0.00128456	0.107746	-0.192963	-0.103385	0.426386	-0.10895	-0.0430377	0.161195	-0.0978303	-0.236572	-0.18568	0.0741459	-0.412555	0.125569	-0.0764685	-0.255549	-0.127119	-0.0952406	0.256651	0.264967	-0.0814141
1	sp_Q6YP21-3_KAT3_HUMAN	0.23349	0.123885	-0.138593	0.303915	0.0630325	-0.00892254	0.429289	-0.227312	0.167232	0.353169	-0.0467126	0.214557	0.237553	-0.0329748	-0.112226	0.00182164	0.164725	0.269646	0.0567155	-0.0898461	0.0652164	-0.107567	0.0809978	0.232707	-0.0188817	-0.0414118	0.178597	0.115704	0.139986	0.0459802	0.0486577	0.245491	0.00801547	0.138332	-0.010018	-0.0970448	0.151061	0.154219	-0.084003	0.221031	0.0174162	-0.0461365	0.00522792	-0.0518206	0.0869028	0.047549	0.148465	-0.078556
1	sp_Q709C8-3_VP13C_HUMAN	0.278713	0.132379	-0.13408	0.198191	-0.285032	-0.13311	0.324286	-0.17291	0.386598	0.650804	0.00805822	-0.337642	0.485711	0.0408065	-0.0735264	0.321434	0.147328	0.549579	0.0795986	-0.112553	-0.0447401	0.102973	0.104863	0.30187	0.315292	0.0279417	0.294885	0.153504	0.0329094	-0.148294	0.133978	0.669611	0.181921	-0.565378	0.0803673	-0.073769	0.159847	0.403291	0.000309709	0.0205529	-0.0143296	-0.165977	0.0564816	0.189179	0.0879148	0.307469	0.12922	0.00757744
1	sp_Q7LBR1_CHM1B_HUMAN	0.314235	-0.115424	0.10054	0.327644	0.123908	0.104513	0.426952	0.514294	0.328223	0.511958	0.0518708	0.42334	0.419401	-0.163866	-0.173973	0.150536	0.0645461	0.357204	0.121489	-0.245241	-0.233076	0.0885836	-0.0999042	0.559975	0.444576	0.154815	0.400757	0.252792	-0.106895	0.134124	-0.114496	0.298356	-0.143599	0.633434	-0.0125712	-0.0719699	-0.0567047	0.2412	-0.237378	-0.429443	-0.0746113	0.264083	-0.356897	-0.0506759	0.133709	0.423216	0.065994	0.223513
1	sp_Q7Z434_MAVS_HUMAN	0.11014	-0.0186438	-0.020306	0.0626047	0.000714788	-0.108345	0.226627	-0.289091	0.143962	0.258597	0.15388	0.0491625	0.255446	0.0743354	0.00990219	0.0911602	0.122481	0.345903	0.0998615	-0.0940652	-0.146291	-0.00215999	-0.0257991	0.429892	0.106718	0.143442	0.0680726	0.100673	0.0311637	0.0582676	0.0456322	0.0246356	0.095039	0.293364	0.0679353	-0.160745	0.119975	0.0961418	0.0569845	-0.260532	-0.051965	-0.245667	-0.161782	0.0257128	0.156889	0.198932	0.227058	-0.0373219
1	sp_Q7Z7N9_T179B_HUMAN	0.00213153	0.107727	-0.0309048	0.468229	-0.240702	-0.127104	0.436332	-0.216434	-0.268239	0.0511287	0.360631	0.30123	0.182393	-0.0412682	-0.036534	0.358987	0.37379	0.0554809	0.195868	-0.488338	0.0932508	0.0815799	0.0416901	0.191373	0.412917	0.287034	-0.0668028	0.0651942	-0.0865695	-0.0239559	0.0619712	0.264701	0.222004	-0.405954	0.0302901	-0.0138273	-0.200877	0.0358893	-0.0929306	-0.0818177	-0.0409093	-0.334643	-0.0559794	0.158829	0.387206	0.595471	0.35874	-0.0150482
1	sp_Q86V21_AACS_HUMAN	0.0927986	-0.0606822	0.0762198	-0.0443828	-0.2063	0.0208909	-0.00389237	0.0426075	0.60119	0.645039	0.0314748	-0.566919	0.358866	0.101212	0.00679427	0.16429	-0.0534435	0.309954	0.0521097	-0.065659	-0.311629	0.19089	-0.0492572	0.264661	0.0969	-0.0410007	0.515854	0.0450411	-0.0167982	-0.0649569	0.292448	-0.047222	-0.202481	-0.29318	-0.0204341	0.00640349	-0.0778059	0.311315	0.0470265	-0.138302	-0.0903902	-0.0593846	-0.0611395	0.255527	-0.292604	0.253349	0.0645215	-0.0505012
1	sp_Q86WA6-2_BPHL_HUMAN	0.397053	-0.0817953	-0.172839	0.179258	-0.226039	-0.195815	0.268435	-0.22472	0.0989822	0.372192	0.0717382	-0.133063	0.274608	0.0139573	0.044022	-0.0446388	0.104252	0.180387	-0.0359206	0.0395545	-0.114421	0.116461	-0.133045	0.49892	-0.041247	0.0628215	0.127989	0.0250111	0.0546218	-0.113177	0.256073	0.0998135	0.1109	0.288374	-0.121844	-0.0438529	0.139891	0.0876835	0.0394386	-0.104827	-0.0193177	-0.109037	0.00523851	0.0462035	0.274006	0.0434449	-0.0357746	0.0144493
1	sp_Q86X76-2_NIT1_HUMAN	0.00489115	0.0100962	-0.232766	0.00317197	-0.133276	-0.123943	0.380371	-0.0579011	0.120768	0.25175	0.0712961	0.0323848	0.144586	0.0236596	0.0524831	0.00799368	0.0691112	0.243089	0.0991578	0.271177	0.0509348	-0.039146	-0.132381	0.263303	0.158008	0.077679	0.0723658	0.0264134	-0.00734028	0.0923029	-0.0686789	0.0299472	-0.053116	0.0944762	-0.0171998	0.0136506	0.143021	-0.00110583	0.0344669	0.128719	0.0118719	-0.142288	0.0760495	-0.0267539	0.0597021	0.192427	0.0755809	0.0472135
1	sp_Q86Y39_NDUAB_HUMAN	0.0664164	-0.0721279	0.139389	0.200441	-0.123591	-0.0828967	0.253016	0.0264102	0.0863959	0.276545	0.0853439	0.215003	-0.095178	0.0561449	0.0799519	0.0350378	-0.127	0.232925	0.0494214	-0.227596	0.194598	0.0806885	-0.154879	0.366129	0.0373222	0.0680978	0.0542645	0.0258464	-0.0163649	-0.547216	0.00603936	0.249422	0.244276	0.130537	0.0434257	-0.00184698	0.124267	0.165338	-0.0378336	-0.107138	0.0492922	0.0340241	-0.248465	0.00128483	0.139092	0.218908	-0.0921236	-0.112565
1	sp_Q8IV08_PLD3_HUMAN	-0.0324164	-0.0306796	-0.264796	0.0658055	-0.158003	0.0453174	0.583833	0.1076	0.719928	0.42315	0.728537	0.314152	0.177338	0.0822894	-0.12395	0.370553	0.142486	0.521382	0.0615935	-0.41948	0.648891	0.133008	-0.00658015	0.522229	0.410981	0.707771	-0.0445603	0.113141	0.00862643	0.0816436	-0.0156506	0.596423	0.375885	0.10121	0.0095574	-0.173671	0.0927667	0.262779	0.178723	-0.246637	0.188897	-0.0850724	0.138673	0.224533	0.176264	0.415319	0.548908	-0.448508
1	sp_Q8IVF2_AHNK2_HUMAN	0.347121	-0.167341	-0.10515	-0.139522	-0.52263	-0.287889	0.276713	-0.408143	0.42397	0.182847	0.317665	0.565956	0.0300008	0.00345819	-0.00454348	0.263527	0.038665	0.456709	0.168358	0.316956	0.874471	-0.16839	-0.180807	-0.1395	0.609453	0.227058	-0.0739913	0.000829144	-0.00171331	0.377878	-0.0198821	0.694915	0.15696	0.127006	0.119702	0.019351	-0.234302	0.614181	0.0432961	0.224054	0.0579973	-0.603307	0.331124	-0.0746895	0.465393	0.445091	0.157598	0.17669
1	sp_Q8IXJ6-2_SIR2_HUMAN	0.255248	0.00738591	-0.22698	-0.156562	0.283153	0.207062	0.114783	0.493979	0.24334	0.252173	0.381387	0.480173	0.267453	-0.0591042	0.0434109	0.244301	-0.0682154	0.245199	0.0160184	0.33163	0.35707	-0.0549268	-0.060418	-0.083466	0.346401	0.300038	-0.0713748	-0.159993	0.0632225	-0.0448675	0.049755	0.304075	-0.24189	0.419813	-0.0483734	-0.0642365	-0.042727	0.110909	0.154154	0.00373112	-0.0533655	0.086175	0.0662831	-0.18831	0.12902	0.305872	0.230027	-0.180443
1	sp_Q8IY17-3_PLPL6_HUMAN	0.102541	-0.00375113	0.0847018	0.288504	-0.0259687	-0.0887779	0.268037	0.0940771	0.0964555	0.297533	0.100998	0.176099	0.190514	0.0388095	-0.0167289	0.0216128	0.0545653	0.220167	0.0430562	0.0561124	0.123105	0.0416677	-0.0019441	0.287677	0.133763	0.103766	0.43549	0.12468	0.0538513	0.0403186	0.0391107	-0.125385	0.144252	0.128722	-0.0667375	-0.0856746	0.100609	-0.082849	0.045323	0.0320462	0.0364787	-0.0367698	0.0366532	0.0531931	0.175459	0.0822644	0.195542	-0.11321
1	sp_Q8IY95-2_TM192_HUMAN	0.643813	0.109586	0.0407703	0.287352	-0.319741	-0.331714	0.251463	0.0285008	0.505049	0.77377	0.117182	-0.00998696	0.600839	0.0490704	-0.0732478	0.156939	0.0829734	0.345777	0.0532407	0.00286271	-0.173728	0.243461	0.036695	0.324921	0.0828698	0.488239	0.425312	0.0705383	0.0177574	0.014719	0.340228	0.286033	0.436305	-0.00399448	0.0745856	-0.0224073	-0.0990664	0.428172	-0.111846	0.0976972	0.0262649	-0.411409	0.212383	0.2755	0.34255	0.0680791	-0.0187778	-0.192072
1	sp_Q8IYU8_MICU2_HUMAN	0.176114	0.141174	-0.0719959	0.250928	-0.0424187	-0.0896514	0.143025	0.0251977	0.182279	0.394844	-0.130183	-0.0530713	0.239724	-0.0541553	-0.155053	-0.066587	0.139329	0.200013	0.125116	-0.171337	0.0744815	-0.037681	0.0646896	0.669847	-0.0608279	-0.230461	0.178447	0.101844	0.116229	-0.195462	0.157983	0.163121	0.0494269	0.176828	0.065871	-0.0646785	0.0854364	0.00596711	-0.0852451	-0.476108	-0.128084	-0.131844	-0.478022	0.0639465	0.290476	0.049058	0.00472949	-0.0769806
1	sp_Q8IZV5_RDH10_HUMAN	0.305401	-0.0970113	-0.417191	0.00623738	-0.0500025	-0.0231304	-0.102426	-0.045443	0.0725536	0.286224	0.172857	-0.0320315	0.294177	0.0163898	-0.0081099	0.265745	0.381863	0.118416	-0.066294	-0.158984	0.0251415	0.225673	-0.0974724	-0.106133	0.0692297	0.103229	0.270726	-0.0783386	0.0889486	0.00719536	0.178977	-0.0133258	0.0725195	1.8781	-0.0652519	-0.0691656	0.0902311	-0.429026	-0.116658	-0.37167	-0.092001	0.42151	-0.334112	0.044193	0.28597	0.325155	0.00956763	-0.470398
1	sp_Q8N335_GPD1L_HUMAN	0.0407147	0.0615573	-0.128014	0.046506	-0.193237	-0.100758	0.170092	-0.220803	-0.0631884	-0.0466992	0.298994	-0.134122	-0.167963	-0.0288632	0.023849	0.865704	-0.0953416	0.314949	0.0322743	-0.117173	-0.070922	0.00456215	-0.0439009	0.10313	0.20893	0.294949	-0.188118	0.0802033	0.0402341	0.0729311	-0.0413556	0.513052	0.171024	-0.127757	0.0583436	-0.029079	-0.00496637	0.186065	0.12495	0.0877737	0.150574	-0.159625	0.118417	-0.0398322	-0.0237655	0.182674	0.233085	-0.302284
1	sp_Q8N357_S35F6_HUMAN	0.654749	-0.0465806	0.00633153	0.251167	-0.159737	-0.161401	0.103234	-0.0311009	0.176121	0.528692	0.141492	-0.124183	0.390228	0.104719	0.00838178	0.173222	0.209121	0.248167	0.0408111	-0.0106404	-0.179685	0.0581677	-0.0342313	0.204636	0.365474	0.347447	0.138117	0.0574658	0.00174869	0.0403659	0.455589	0.354917	0.591272	0.1463	-0.0300315	-0.0088622	0.0441728	0.47053	0.0367515	0.354634	0.00749279	-0.359451	0.264729	0.282134	0.290233	0.359726	0.0422789	-0.0616668
1	sp_Q8N490_PNKD_HUMAN	0.470189	0.206137	0.0817072	0.470744	-0.412456	0.0519675	0.361521	-0.192103	0.468564	0.608674	0.194305	-0.0946256	0.444943	0.106235	-0.164871	-0.132541	0.110043	0.0981905	-0.0875892	-0.271191	0.170209	-0.342386	-0.188962	-0.66219	-0.0225632	0.25798	0.297523	-0.11999	0.0134602	0.0286906	0.511132	-0.0706515	0.17843	0.0876066	-0.200668	-0.136451	-0.0846901	0.305181	-0.0645294	-0.00431781	-0.0453645	-0.283885	-0.147185	-0.130422	0.0214115	0.106706	0.281939	-0.00104529
1	sp_Q8N4T8_CBR4_HUMAN	-0.012999	-0.146816	-0.37356	0.16581	-0.26017	0.0174199	0.34058	-0.388601	0.024966	0.396706	0.196038	-0.279813	0.270641	0.0941766	0.0672072	0.221249	0.0565896	0.213277	-0.00911788	0.122874	-0.15318	0.0430773	-0.0492595	0.560146	-0.0143015	0.17782	0.0973551	0.0697422	-0.0402688	-0.155187	0.0639129	0.170653	0.0451289	0.317892	-0.0258581	-0.0103185	0.153454	0.0897883	-0.0849954	-0.235981	0.0344181	-0.648853	-0.205419	0.0308855	0.181102	0.0999896	0.0186036	0.0224242
1	sp_Q8N8N7_PTGR2_HUMAN	0.144126	-0.0666689	-0.251159	0.113702	-0.35279	-0.35007	0.0870175	-0.516701	0.047405	0.225951	0.068153	0.12588	0.212534	-0.0232898	-0.0685617	0.125013	0.0680391	0.260368	0.0296971	0.112022	0.0994199	0.0250613	-0.062438	0.325142	0.23688	-0.0609423	0.0839674	-0.062711	0.218036	0.00392876	-0.0492191	0.0665782	0.0836413	-0.00124453	0.181831	-0.112669	0.10493	-0.0758667	-0.0915181	0.0171781	-0.0060613	-0.00241815	0.108943	0.0234748	0.234647	0.18634	0.0752134	-0.0287168
1	sp_Q8NBJ7_SUMF2_HUMAN	0.188845	0.0800612	-0.110083	0.177219	-0.128823	-0.131267	0.454358	-0.559459	0.0830345	0.308818	0.0282537	0.160485	0.149997	0.0635649	0.0130745	-0.0131945	0.218761	0.182354	0.0559869	-0.261448	-0.0274594	0.144855	0.138358	0.245351	0.0421577	-0.0133331	0.175161	0.0971029	0.104315	0.200958	-0.0680621	0.0931197	0.24702	-0.640766	0.105484	-0.0798873	0.21214	0.187889	-0.115255	-0.0647394	0.00767395	-0.238552	-0.0370347	0.097392	0.366632	0.0262122	-0.068091	-0.0891923
1	sp_Q8NBL1_PGLT1_HUMAN	0.191957	0.0160307	-0.156888	0.184576	0.0389795	-0.28409	0.015914	0.0343722	0.100778	0.121604	0.31988	-0.10437	-0.0813123	0.0480419	-0.0227962	0.0569461	0.126829	0.253089	0.000599436	-0.0751422	-0.325209	0.149541	0.149396	-0.149128	0.31214	0.301758	0.0638928	0.0592691	-0.038113	0.0015172	0.228718	0.0844595	0.31191	-0.00537084	-0.0230032	-0.0430039	0.102102	0.158085	0.0227341	-0.0788297	0.0704583	-0.183289	0.212641	0.117697	0.158429	0.229143	0.349647	-0.287686
1	sp_Q8NDH3-5_PEPL1_HUMAN	-0.231496	-0.0987097	-0.307546	0.102104	-0.394359	-0.487979	0.365967	-0.510084	0.0310167	0.315127	0.44191	-0.225022	0.113085	0.132753	-0.00187118	0.648312	0.120656	0.472235	0.134713	-0.00612588	-0.0903502	0.031555	-0.0775846	0.183169	0.345588	0.258587	-0.0127828	0.0132561	0.154969	-0.0420448	-0.139494	0.368529	0.153004	0.0764223	0.0247447	-0.173855	-0.107924	0.169317	0.122338	0.00770764	0.0655392	-0.340992	0.0788378	0.0135496	0.134092	0.274593	0.365724	-0.185486
1	sp_Q8NFW8_NEUA_HUMAN	0.131256	-0.0752931	0.212739	0.157883	0.0302129	0.122182	0.380546	0.13697	0.170483	0.183828	0.504069	0.218762	0.230224	0.094161	-0.256062	0.442984	-0.0774881	0.372352	0.211286	0.175051	0.140359	-0.202364	-0.193779	0.420051	0.391144	0.5839	0.00942137	0.146402	0.175486	0.044348	0.10679	0.25772	0.0690218	0.226886	0.119761	-0.321527	-0.136625	-0.0380888	0.278189	0.162976	0.172814	0.251591	0.126443	-0.0644468	0.127329	0.356883	0.403966	0.0925449
1	sp_Q8NHP8_PLBL2_HUMAN	0.546432	-0.00547151	-0.0973056	0.202145	-0.109478	-0.00332489	0.2266	0.120246	-0.513242	0.477494	0.163561	-0.4119	0.345959	0.0434219	-0.168725	0.324035	0.32461	0.609156	0.159958	-0.295328	-0.394496	0.00443179	-0.0250961	0.291125	0.30004	0.255233	0.402372	0.265934	-0.0231337	-0.097127	-0.0898501	0.290731	0.0252498	0.0413954	0.104718	-0.237589	0.346864	0.29984	0.0825723	-0.232911	0.0180957	-0.364618	-0.146431	0.137558	0.254843	0.284818	0.182401	-0.18551
1	sp_Q8TB61-3_S35B2_HUMAN	0.621341	0.285894	0.09011	0.298099	0.0733965	-0.080722	0.206307	-0.233531	0.161523	0.297661	0.153716	0.159568	-0.0151497	0.0339777	-0.143057	0.068699	0.213321	0.333104	0.0520958	-0.945586	-0.0501798	0.107	0.298492	0.529966	0.284676	0.194422	0.112677	0.226088	-0.147415	-0.0105017	0.19351	0.298286	0.260076	-1.052	-0.0642678	-0.0845326	0.0399565	0.0543742	-0.0132864	-0.220994	0.0613428	-0.293524	-0.185639	0.144594	0.303872	0.259564	0.0556185	0.0980288
1	sp_Q8TD19_NEK9_HUMAN	0.0830564	0.226369	-0.250493	0.244122	0.0163639	-0.144727	0.259246	-0.236979	0.138281	0.257569	0.120671	-0.141034	0.0357798	0.051727	-0.0404065	0.154845	0.159467	0.17298	0.0643913	0.0096921	-0.0972616	0.106947	0.205489	0.295194	0.222402	0.140765	0.0311473	0.116467	0.0165561	0.151486	-0.124989	0.195458	0.224456	0.0302458	0.074717	-0.061383	0.315001	0.336616	0.0248641	0.174421	0.0462226	-0.0751693	0.120633	0.186682	0.112165	0.199904	0.0853026	-0.149155
1	sp_Q8WVV4_POF1B_HUMAN	0.0061442	-0.140938	0.205217	0.46726	-0.433761	-0.0974254	0.185686	-0.291472	0.111872	0.205173	0.267272	-0.0486376	0.3771	0.00883045	0.00191699	0.38528	0.0580166	-0.179976	-0.0723419	-0.0994749	0.120825	0.0390203	-0.080076	0.39661	0.312709	0.205204	0.245033	-0.0146466	-0.0327023	0.0199162	-0.293609	0.235183	0.191936	-0.0665322	-0.148097	-0.0408685	-0.0696045	0.314084	-0.0426729	0.245478	-0.0653596	-0.136805	-0.0274332	0.111605	-0.194196	0.389643	0.00139638	-0.218376
1	sp_Q92506_DHB8_HUMAN	-0.103695	-0.0867696	-0.262274	0.282782	-0.0149537	-0.151363	-0.0742435	0.314183	-0.0218642	0.70291	0.188527	-0.259195	0.119601	0.0297653	0.0108769	0.187496	-0.0682167	0.557677	0.0141301	-0.174623	0.0947278	0.12016	-0.107441	0.558754	-0.00533722	0.209827	-0.0805383	0.0779617	-0.0188694	-0.239795	0.00856753	0.182706	0.095285	0.235598	0.11471	-0.0470229	0.315236	0.382037	-0.0190589	-0.0335007	0.0999472	-0.0120118	-0.155061	0.0558884	0.302126	0.132242	-0.0238641	-0.0914083
1	sp_Q92542-2_NICA_HUMAN	0.19635	0.0204912	0.0905799	0.29472	-0.22363	0.00937062	0.391543	0.28252	0.168689	0.325029	0.156909	-0.0565586	0.395641	0.117726	-0.17511	0.203111	0.0364092	0.33129	0.0668895	0.0849161	-0.212689	0.187982	0.105124	0.35943	0.362831	0.456735	0.228747	0.139048	0.0255645	-0.222174	0.416276	0.286879	0.349995	0.341221	-0.0109806	-0.154309	-0.0192452	0.183694	0.0405194	0.0718751	0.128633	-0.0930165	0.0628859	0.209509	0.304638	0.248617	0.323908	-0.0618333
1	sp_Q92805_GOGA1_HUMAN	0.132609	-0.0313945	-0.0654096	0.046029	-0.0746062	-0.0743778	0.172401	0.1303	0.160198	0.250657	0.273619	-0.294012	0.230739	-0.0937211	-0.112638	0.220742	0.230435	0.47112	-0.00128688	0.162419	-0.066222	-0.0497367	0.00523063	0.213397	0.337736	0.238208	0.0550316	-0.0191151	-0.056127	0.0255808	0.240534	0.215079	0.194733	0.298706	-0.0911752	-0.0104888	0.0574207	0.238054	-0.0960171	-0.163315	-0.0732342	0.0831774	0.160913	-0.0640289	0.215655	0.337254	0.210656	0.12357
1	sp_Q92887_MRP2_HUMAN	0.531169	-0.0749345	0.0547217	0.482196	0.00158006	0.0168976	0.350051	-0.102874	0.473393	0.539444	0.240847	0.174518	0.344463	0.0761632	0.0107495	0.243127	0.334937	0.415025	0.0817885	-0.0762526	0.193761	0.138345	-0.136908	0.332916	0.21606	0.201712	0.169516	0.123797	-0.265595	0.0898309	-0.0471217	0.287256	0.51451	0.0284158	0.268982	-0.0350431	0.165261	0.409768	-0.00331223	0.0737645	0.154441	0.0635085	0.071103	0.133175	0.310546	0.207678	0.174559	0.119354
1	sp_Q92896-3_GSLG1_HUMAN	0.199311	0.475112	-0.135294	0.22156	-0.0419474	-0.052397	0.188606	-0.213195	0.295331	0.41	0.072129	-0.286	0.135288	0.0928786	-0.13346	0.0133603	0.186432	0.301242	0.146158	-0.781206	-0.108865	0.342065	0.615804	0.622619	0.112435	-0.0471685	0.112442	0.329886	-0.0747668	0.212451	0.0343881	0.233031	0.491336	-0.58886	0.0968552	-0.187939	0.41076	0.296568	-0.0117653	-0.0958516	0.00470168	-0.423838	-0.137168	0.408592	0.207121	0.144202	0.112159	-0.213028
1	sp_Q92947_GCDH_HUMAN	-0.0448468	-0.0937415	-0.226674	0.0150327	-0.289178	-0.178931	0.170128	-0.544963	0.379313	0.0949149	0.108188	-0.212173	0.0916681	0.00601055	-0.0894055	-0.0051893	-0.0220268	0.328475	0.0964184	0.115637	-0.0233579	0.0508199	-0.17338	0.231483	-0.0253222	0.116439	-0.0971467	0.0653928	0.065333	-0.087742	-0.141079	0.035276	0.246147	0.237142	0.0309415	-0.0667367	0.149833	0.163722	-0.00447664	-0.0880325	0.0935719	-0.365719	0.150311	0.0958182	0.0253528	0.0612241	0.130193	-0.302422
1	sp_Q93050-3_VPP1_HUMAN	0.315367	-0.129377	0.562799	-0.00530772	-0.17759	0.272587	0.21712	0.339195	0.320964	0.199478	0.332138	0.340221	0.204646	0.0284951	0.0291676	0.364116	-0.19083	0.341571	0.120279	-0.0263446	0.172565	0.106777	-0.035426	0.301541	0.487635	0.530504	-0.0631698	0.0193739	-0.0616212	-0.213344	0.0510215	0.356759	0.047005	0.0787292	0.00776676	0.0525363	-0.0703955	0.00399589	-0.0182855	-0.199654	0.0558123	0.0959566	-0.2241	0.0654272	0.0512176	0.386117	0.192253	0.287145
1	sp_Q96AQ6-2_PBIP1_HUMAN	0.207282	0.434457	-0.0693139	0.312213	-0.370227	-0.0486243	0.750432	0.401532	0.382946	0.774235	0.449462	0.60436	0.508381	-0.0904408	-0.13775	0.414356	0.352776	1.00666	0.351964	0.00871241	0.429495	-0.0175074	0.0892425	0.638435	0.740578	0.399702	0.345122	0.12006	-0.0868377	0.294158	0.24532	0.627979	0.304703	0.954287	0.149651	-0.103851	0.0964213	0.254192	-0.0858586	-0.405978	-0.0531161	-0.514526	0.0122538	0.17303	0.474784	0.703851	0.489088	-0.148875
1	sp_Q96AY3_FKB10_HUMAN	0.207544	-0.0714282	-0.457235	0.205901	-0.296106	-0.38298	0.288576	-0.581619	-0.231296	0.169429	0.185039	-0.0430707	0.0127483	-0.0578986	-0.00197454	0.0248275	0.199311	0.161294	0.0527006	-0.246622	-0.0413606	0.0586117	-0.125921	0.364737	-0.0621231	-0.0105371	-0.050455	0.0275708	0.0211045	-0.219722	0.137341	-0.000328953	0.173991	0.236919	-0.0759971	-0.0582739	0.273116	-0.0839414	-0.0325078	-0.121074	0.0795328	-0.17679	-0.0164426	-0.0246527	0.221088	0.233078	0.136022	-0.285007
1	sp_Q96BM9_ARL8A_HUMAN	-0.00664265	0.0874044	0.198845	0.03482	-0.265107	0.0285251	0.213318	0.133322	-0.0371221	0.200307	0.247588	0.405721	0.275058	0.0171279	-0.0355823	0.32377	-0.199571	0.200574	0.1454	0.0885226	0.188574	0.100138	-0.139058	0.00531103	0.192527	0.324771	-0.0400515	-0.0186675	-0.0113005	-0.174733	0.419334	0.359649	-0.168621	0.244111	0.00122662	0.013494	-0.131937	-0.0520393	0.0225311	-0.244604	-0.0249537	-0.0514208	-0.307786	0.0280242	-0.0682917	0.186139	0.205021	-0.0437692
1	sp_Q96C23_GALM_HUMAN	0.358516	0.0841535	-0.0420636	0.118006	-0.303785	-0.0482718	0.000957202	-0.271622	0.101229	0.525667	0.0214344	0.262288	0.331273	-0.0297799	-0.043628	-0.144298	0.0985546	0.10717	-0.0602918	-0.151508	0.21653	0.0616156	0.0416475	0.271407	0.00450221	0.046637	0.239142	0.048034	0.0670054	0.015433	-0.071982	-0.0561353	-0.0512543	0.401706	-0.0134223	-0.116915	-0.108562	0.0396637	-0.0831316	-0.00792131	-0.155211	-0.177894	-0.0287809	0.0101451	-0.0308717	0.0256616	0.0826351	-0.130706
1	sp_Q96CV9_OPTN_HUMAN	0.168281	-0.0268758	0.0763303	-0.0834207	-0.381316	0.0552824	0.103804	0.221863	1.05497	0.427559	0.203341	-0.27502	0.676503	0.0307868	-0.137104	0.462644	-0.20061	0.33179	0.143394	0.244848	-0.150859	-0.0347721	0.0570829	-0.00740915	0.231025	0.29407	0.199582	-0.0503995	0.067057	-0.0111493	0.374325	0.13414	-0.140818	0.352586	-0.00454255	-0.060843	-0.334302	0.273599	-0.0151231	-0.19145	-0.134291	-0.379748	-0.214176	0.134604	0.0227586	0.136735	-0.0631993	0.0124288
1	sp_Q96DH6-2_MSI2H_HUMAN	0.35445	0.129133	-0.0391143	0.106919	-0.0523015	-0.152761	0.435451	-0.160286	0.151249	0.483876	-0.296008	0.258959	0.35619	0.140275	0.0213172	0.325399	0.306468	0.599487	0.0885938	0.117915	0.298592	0.073254	0.0913663	0.444104	0.431986	-0.383408	0.131361	0.114725	0.146902	0.117124	-0.0918025	0.462679	0.130378	0.387726	0.167524	-0.00113823	0.137868	0.426237	0.0584544	0.135329	-0.0962767	-0.288723	0.281774	0.118421	0.240324	0.172317	-0.159496	0.0109482
1	sp_Q96EY8_MMAB_HUMAN	0.640577	0.00211906	-0.0349366	0.225059	-0.272689	-0.234246	-0.00306185	-0.0931114	0.36655	0.551434	0.0453631	0.0594115	0.573914	0.143134	0.0506958	0.0824864	0.122096	0.167393	-0.0375718	-0.131875	-0.068553	0.253053	0.266156	0.624921	0.0122072	0.389498	0.461006	0.00969514	-0.0195177	-0.0673588	0.293096	0.246591	0.243203	0.0422478	-0.0256639	-0.0509938	0.15654	0.290571	0.0860808	0.091356	0.0186032	-0.147054	-0.0608729	0.323196	0.094329	0.0740192	0.110538	0.0176523
1	sp_Q96GA7_SDSL_HUMAN	0.368873	0.100208	-0.162375	0.0432597	0.023415	-0.0831431	0.11578	-0.288264	0.137155	0.233001	0.230911	-0.0469331	0.0437722	0.0468768	-0.0269715	0.519006	0.321724	0.403952	0.0433585	0.110673	0.132842	0.0392073	0.00480546	0.182001	0.241348	0.19668	-0.00605021	0.104596	-0.00285891	-0.0542408	-0.124222	0.255752	0.0645171	0.275925	0.136064	0.0122973	0.260743	0.16274	0.0838431	0.382668	0.00748521	0.186822	0.311388	-0.00962461	0.135369	0.286858	0.139982	0.0941225
1	sp_Q96IU4_ABHEB_HUMAN	0.335233	0.164305	-0.445929	0.0402909	-0.144215	-0.411003	0.382008	-0.727477	0.058747	0.302198	0.28268	-0.188747	0.244469	0.0481589	0.013038	0.144828	0.160601	0.200583	0.167011	-0.155834	-0.250318	0.113028	0.0963247	0.248932	0.218698	0.238686	0.0316307	0.04923	0.0935041	0.160236	-0.14202	0.41452	0.0686822	0.0955883	0.100098	-0.0862435	0.077097	0.237709	-0.0296786	0.0317986	0.0953833	-0.299978	0.160193	0.155851	0.249018	0.100321	0.0866085	-0.2052
1	sp_Q96LJ7_DHRS1_HUMAN	-0.0574733	0.0963971	-0.148197	0.319148	-0.583174	-0.193938	0.70833	-0.514857	0.0316503	0.456452	0.373123	-0.272733	0.185779	-0.0254811	-0.131506	0.62561	-0.00429313	0.470605	0.00564894	-0.318748	-0.207181	0.00948184	-0.187648	0.299153	0.321707	0.417529	-0.135229	0.0963645	0.115644	0.176104	-0.112986	0.178997	0.0221597	0.201279	-0.15048	-0.14754	0.250922	0.0215941	-0.0124403	0.102285	-0.00664526	-0.0816437	-0.0131101	0.0288097	0.0984833	0.376631	0.299596	-0.461935
1	sp_Q96ME7-3_ZN512_HUMAN	0.0449654	0.125343	0.180681	0.0985701	-0.155302	-0.0519122	-0.0599697	-0.210905	0.0229087	0.290853	0.170785	0.518974	0.230132	0.0337443	-0.170885	0.10694	0.0675536	0.145016	-0.00270289	-0.0595957	0.264418	0.113065	0.156424	0.2351	-0.0656042	-0.0254759	0.121708	-0.0247605	0.0811303	0.145503	-0.13208	0.195432	0.103408	0.223746	0.356303	-0.255239	-0.127919	0.223847	-0.140863	-0.169926	-0.028626	0.0771431	-0.0196516	0.173707	0.233745	0.00571817	0.152997	0.169129
1	sp_Q9BPW8_NIPS1_HUMAN	0.151622	-0.117184	-0.0309938	0.159749	-0.160691	-0.190929	0.0850607	-0.227631	-0.0130028	0.182618	0.145851	0.307445	0.156289	0.0101821	-0.022625	0.0204377	0.0638904	0.178445	-0.00224322	-0.115286	0.151547	0.0405379	-0.068622	0.361626	0.171417	0.179776	0.00336217	0.0386554	0.0387172	-0.121404	0.0829095	0.0583515	0.0102631	0.150707	0.00012414	-0.02612	-0.0467305	0.0350999	-0.0396002	0.0289977	0.0882418	-0.158896	-0.129289	0.0286998	-0.0507087	0.120485	0.0968469	-0.0121867
1	sp_Q9BQS8_FYCO1_HUMAN	0.277131	0.243335	0.00472463	-0.050216	-0.251949	0.0582918	0.213869	0.178279	0.0710548	0.185551	0.237938	-0.0227917	0.368841	0.0152861	-0.0581496	0.233221	0.340729	0.17154	-0.0632586	0.626963	-0.0655125	0.0906966	0.149459	0.074771	0.418922	0.193194	-0.0100785	-0.0171498	-0.0316831	0.101901	0.176863	0.282594	0.212768	0.314928	0.0728213	0.00126886	-0.00362182	0.224083	-0.102821	-0.436507	-0.0629093	0.020723	0.106054	0.165651	0.292349	0.39081	0.169692	0.129518
1	sp_Q9BR76_COR1B_HUMAN	-0.112767	0.0737005	-0.430392	-0.0283518	-0.175221	-0.417402	0.45776	-0.603281	0.180352	0.220431	0.340194	-0.107	0.232327	0.0760461	-0.0438128	0.2637	0.103591	0.253858	0.10119	-0.233774	0.0152608	0.061221	0.0349177	0.214691	0.415805	0.259796	-0.0220578	0.0551876	0.0786066	0.0358736	-0.178007	0.325916	-0.0307291	0.217627	0.0347637	-0.084818	-0.0617774	0.00557144	-0.0299734	0.00470457	-0.0100234	0.0033353	-0.130404	0.119682	-0.0572283	0.338614	0.23567	-0.236728
1	sp_Q9BRX8-2_F213A_HUMAN	0.291017	-0.0289242	-0.00488654	0.181161	-0.316594	-0.127374	0.204297	-0.353184	0.738542	0.635789	0.150531	0.143991	0.660426	0.100987	-0.144131	0.480839	-0.00891395	0.208524	-0.0818199	-0.158283	0.180426	0.132674	0.300814	0.152046	0.104687	0.345397	0.378005	-0.155027	0.211567	0.0510877	0.098026	0.497826	-0.0167415	0.27494	-0.0289331	-0.149581	-0.102749	0.211567	0.107511	-0.0313381	0.00225168	-0.246089	-0.137084	0.288014	0.181812	0.0686682	0.141239	-0.244795
1	sp_Q9BSD7_NTPCR_HUMAN	0.0228299	-0.151457	-0.443327	0.20787	-0.00442387	-0.268606	0.498573	-0.215716	-0.104981	0.145224	0.353023	0.0480334	0.0918164	0.0453547	-0.038527	0.293804	-0.0194155	0.424718	0.287864	-0.0786083	0.188594	-0.0125072	-0.20764	0.359562	0.46411	0.358439	-0.237335	0.085623	0.0609937	-0.145735	-0.180517	0.363051	0.0897274	-0.192713	0.278236	-0.0477495	-0.0535356	-0.00457201	0.102096	-0.11244	0.288288	-0.244869	0.0569466	-0.0280167	-0.0412302	0.376682	0.571508	-0.25101
1	sp_Q9BTU6_P4K2A_HUMAN	0.0397322	0.0042933	0.271627	-0.175229	-0.383154	0.126948	0.352715	-0.0351863	0.271831	0.121271	0.0843689	-0.169065	0.403681	0.0984028	-0.0107717	0.308779	-0.28583	0.221542	0.145401	0.24643	0.0219645	0.109123	0.170685	0.388543	0.116788	0.380787	-0.000650494	-0.00551111	0.0194948	0.0465322	0.427431	0.7012	0.0493749	-1.02792	0.0674389	0.0437289	-0.352389	-0.274594	-0.0187398	-0.499177	-0.0387419	-0.320758	-0.255844	0.169351	-0.0148558	0.178883	0.212686	-0.138678
1	sp_Q9BTY2_FUCO2_HUMAN	0.312145	0.112123	-0.104612	0.217309	-0.266892	0.266567	0.33462	0.140502	-0.872667	0.408417	0.31211	-0.0595653	0.242461	-0.018753	-0.143482	0.229564	0.229347	0.67601	0.258871	0.0708464	0.0266479	-0.110789	-0.111494	0.473912	0.366084	-0.21797	0.30954	0.30067	-0.0734417	-0.181459	0.103723	0.285003	0.134358	0.359662	-0.0795066	-0.0881963	0.152426	0.0681201	0.0564418	-0.288414	0.0195884	-0.051117	-0.212091	-0.0597859	0.187591	0.335423	0.255012	-0.197972
1	sp_Q9BTZ2_DHRS4_HUMAN	0.0788221	-0.0501229	0.0234821	0.148101	-0.233869	-0.138019	0.287325	-0.478083	0.200501	0.241448	0.171798	0.0840894	0.121059	-0.0018053	-0.0395157	0.162239	0.0376753	0.264686	0.0856391	-0.0274922	-0.0581844	-0.0448638	-0.0538299	0.431603	0.0840441	0.222239	-0.0529034	0.148035	0.0780152	0.00853453	0.0108852	0.150141	0.190064	0.155766	0.0947398	-0.103286	-0.0958229	0.104561	-2.77382e-05	-0.164208	0.0352298	-0.199171	0.0283804	-0.0821389	0.165064	0.153277	0.0659582	-0.116465
1	sp_Q9BUT1_BDH2_HUMAN	0.526558	0.191124	0.00869488	0.119286	-0.160282	0.0657222	-0.396292	-0.0859584	0.0261137	0.764834	0.595893	0.430871	0.249347	-0.0143747	-0.103027	0.0758328	0.212317	0.493501	0.106474	-0.0445825	-0.00340704	0.156838	0.212879	0.745338	0.607021	0.376715	0.239752	0.185473	0.00149597	-0.00411115	0.028926	0.109912	-0.315562	-0.144792	-0.0830408	-0.0383114	0.16609	0.296733	-0.0453121	-0.213362	0.0485263	0.0839798	0.0110956	0.116622	0.0300571	0.550005	0.3202	-0.0534126
1	sp_Q9BX68_HINT2_HUMAN	0.0911902	-0.20186	-0.174009	0.124099	-0.145355	-0.125218	0.263407	-0.373884	0.168918	0.374621	-0.00977762	0.0751099	0.235218	0.0852674	0.0910652	-0.0604584	0.0539509	0.164841	-0.275333	-0.198019	0.0341143	-0.0345221	-0.199793	0.385621	-0.101555	0.0844838	0.190138	-0.0248333	0.15497	-0.0189394	-0.0944555	0.257434	0.213935	0.272673	-0.269715	-0.0715	0.125976	0.209985	0.0381597	-0.144727	0.055179	-0.285716	-0.0363016	-0.013825	0.134026	-0.0229764	-0.00211268	-0.0655156
1	sp_Q9BXK5_B2L13_HUMAN	0.2428	-0.0583337	0.08801	0.0467577	-0.227198	-0.0149527	0.483574	-0.0154142	0.163589	0.324682	0.173423	0.377333	0.322212	-0.086013	-0.207205	0.0553465	-0.0332686	0.365914	0.162876	-0.126533	0.235801	-0.214711	-0.0205413	0.229545	0.0895892	0.0696177	-0.173292	-0.0295194	0.070502	-0.0905592	-0.196089	0.0653418	0.07363	0.14273	0.012889	-0.064264	-0.142581	0.140434	-0.0273779	-0.497493	-0.207149	-0.0123806	-0.195313	-0.125428	-0.028748	0.262707	0.164685	-0.0936808
1	sp_Q9BYX2-2_TBD2A_HUMAN	0.0355552	-0.344506	0.165351	0.058472	-0.597905	0.302258	-0.0170907	-0.247048	0.184504	-0.0314501	0.254872	-0.487118	0.0728072	0.116008	-0.111668	0.59131	-0.0385575	0.377863	-0.171641	0.283306	0.139637	-0.236416	-0.460971	-0.153408	0.466666	-0.0719508	0.134467	-0.190669	0.0265202	0.0329704	0.200394	0.34523	-0.193709	0.102549	-0.402368	-0.0439693	-0.0270595	0.0134968	0.0388043	-0.130416	-0.131566	-0.125633	0.239508	-0.192855	-0.0845994	0.230692	0.197613	0.0280785
1	sp_Q9BZ67-2_FRMD8_HUMAN	0.0301078	-0.0998915	0.179317	-0.174405	-0.119796	-0.160962	0.264792	-0.0681199	-0.0449297	0.282332	0.506815	0.102014	-0.246733	0.0514377	-0.15959	0.687202	-0.14123	0.439484	0.03883	-0.00964776	0.225693	-0.183258	-0.146154	0.111854	0.305267	0.235812	-0.209491	-0.0671368	0.103195	-0.222228	-0.139429	0.604739	-0.117153	0.053919	-0.1943	-0.166486	-0.241055	-0.0819278	0.0159151	-0.474139	-0.031129	-0.344136	-0.0710216	0.0238447	-0.0195936	0.525067	0.341094	-0.348946
1	sp_Q9BZL4-3_PP12C_HUMAN	-0.0673235	-0.0783463	0.0467718	0.0179698	-0.07092	-0.0251418	0.32825	0.149882	0.0183951	0.137841	0.249556	-0.108961	-0.0908783	-0.0160066	0.0532875	0.362812	0.166366	0.438564	0.10162	0.105842	-0.192472	-0.0540948	-0.0684933	0.210294	0.327303	0.146114	-0.228185	-0.117645	0.0482993	0.0304315	-0.00514922	0.207757	-0.00220401	0.0371594	-0.00787312	-0.0967693	-0.0427096	0.163467	0.110822	0.215134	-0.00558944	-0.152192	0.0279141	-0.208231	0.0457676	0.255769	0.211986	-0.126602
1	sp_Q9GZM5_YIPF3_HUMAN	0.0763455	0.14604	0.233875	0.143617	0.116506	0.101863	0.342823	-0.139155	0.430192	0.266788	0.361218	0.123052	-0.0158772	-0.00105654	-0.0631703	0.116565	0.177595	0.35463	0.102189	0.0360388	0.121952	0.200252	0.347704	0.307172	0.319655	0.313904	0.053214	0.0493747	-0.0740621	0.0980335	0.379331	0.28506	0.31365	-0.35959	-0.0259181	-0.0160406	0.164706	0.133616	-0.0842986	-0.107011	0.0369007	-0.0434758	0.0331412	0.106272	0.362965	0.357104	0.257512	0.101169
1	sp_Q9H0E2_TOLIP_HUMAN	0.283057	0.00876003	0.148348	0.0715136	-0.0499174	-0.0552302	0.181173	-0.153954	0.47479	0.183992	0.160327	0.0586194	0.301123	0.104676	0.0174579	0.235641	0.187061	0.257923	0.0549776	-0.136281	0.0100015	0.0195701	0.112046	0.0475139	0.384973	0.323094	0.0833438	0.134027	0.0188379	0.0999659	0.126128	0.171181	0.171665	0.277104	-0.116689	-0.0499173	0.112209	0.172574	0.0225217	0.0866576	-0.0118778	-0.0645596	-0.0293491	0.130583	0.191598	0.475012	0.0232945	-0.0987994
1	sp_Q9H269_VPS16_HUMAN	0.331756	0.025727	0.0362408	0.0965261	0.162881	0.158275	0.314505	0.778468	0.24049	0.346304	0.305564	-0.109313	0.301205	-0.0301859	-0.00236809	0.18058	-0.0552553	0.479414	0.0549203	0.232278	-0.0112483	-0.0414413	0.0270643	0.324723	0.465649	0.226182	0.232622	-0.0525069	-0.0546898	0.0176101	0.212667	0.106177	0.0420578	0.15146	-0.0524886	-0.0926771	-0.0309535	0.14094	0.0722254	-0.290548	0.0231035	0.155863	-0.184248	-0.0647176	0.111685	0.429912	0.330594	-0.0284313
1	sp_Q9H3Z4_DNJC5_HUMAN	0.109535	-0.0732098	0.0150239	0.247753	-0.157763	0.017556	0.14276	-0.310512	-0.102115	0.129304	0.295317	0.126952	0.0673869	0.0534493	-0.0293673	0.417751	0.315169	0.0648435	0.0471327	-0.271627	0.329268	0.138286	-0.00326417	0.0534796	0.644318	0.245921	-0.112012	-0.0246643	-0.054579	-0.184077	0.423212	0.499187	0.412083	-0.62751	-0.0379928	0.0233545	-0.285257	-0.158578	-0.0363266	-0.124047	-0.0723136	-0.627705	-0.272484	0.0579967	0.12782	0.484672	0.499498	-0.0268611
1	sp_Q9H4G0_E41L1_HUMAN	0.0413434	-0.104104	-0.208834	0.0906756	-0.418927	-0.206269	0.0120165	-0.443256	-0.0459844	0.36842	0.0422855	-0.209699	0.298249	0.0804592	0.0487848	0.36193	0.110093	0.43259	0.02844	-0.162618	0.315456	-0.103602	-0.128336	0.248872	0.361962	-0.245071	0.0443661	-0.217676	0.273879	0.0412285	-0.159163	0.26149	-0.236874	0.0702469	-0.00721286	-0.093633	-0.0596273	-0.0387394	0.0295472	-0.134661	-0.131947	-0.333744	-0.0938959	-0.0371053	-0.0821765	0.267775	0.159795	-0.160046
1	sp_Q9H7C9_AAMDC_HUMAN	0.389304	-0.0320067	-0.167933	0.0256875	-0.232901	0.111744	-0.160308	-0.231456	0.341292	0.252955	0.129364	-0.018294	0.0514731	-0.105007	-0.200431	0.0491179	0.105836	0.180659	0.125894	-0.128243	-0.179149	-0.11755	0.0447436	0.137494	0.145973	0.218683	0.0640722	0.0523875	-0.0622214	-0.0947823	0.00737271	0.0335884	-0.0577581	0.171821	0.220366	-0.145953	-0.116337	0.010881	0.0298553	0.028384	-0.144038	-0.529642	-0.243884	0.105191	0.216867	0.0499825	-0.111572	-0.138496
1	sp_Q9H845_ACAD9_HUMAN	0.159892	-0.0795456	0.0120626	0.152245	-0.138735	-0.0834681	0.162261	0.0533479	0.0610736	0.209805	0.0698902	-0.0491056	0.16034	0.138141	0.0991078	0.0211821	0.0441121	0.234411	0.0332631	-0.175792	-0.0912466	0.145791	-0.15592	0.195986	0.0451872	0.0532642	0.00271537	0.0563849	-0.0309485	-0.222044	0.397755	0.047784	0.166827	0.321322	0.0224638	-0.0036238	-0.0573618	0.12199	0.0809539	-0.14687	0.0491062	-0.105376	-0.206748	0.0739209	0.0949705	0.0409556	0.288424	0.128009
1	sp_Q9HB40_RISC_HUMAN	0.196659	-0.000267231	0.0435241	0.113223	-0.275745	0.151646	0.307492	-0.180186	-0.659295	0.55011	0.34014	0.278872	0.0136876	-0.0418595	-0.0697627	0.439216	0.0957681	0.540852	0.162093	-0.387032	0.162327	-0.1711	-0.31248	0.632266	0.327514	-0.438635	0.166898	0.31276	-0.00776751	-0.166065	0.119365	0.430383	0.022654	0.0976073	-0.00763994	-0.11154	0.0131084	-0.0939308	0.123342	-0.0781407	-0.0637694	-0.16545	-0.055315	-0.0569216	0.215039	0.341701	0.448134	-0.0516602
1	sp_Q9HBI6_CP4FB_HUMAN	-0.0974107	0.0043588	-0.130495	0.0356526	-0.115013	-0.148248	0.225406	-0.167978	0.521311	0.283041	0.139	0.283015	0.272041	0.130813	-0.0240945	-0.0055794	-0.0911471	0.156503	0.0253457	-0.0784507	0.305863	0.185962	-0.0233703	0.233486	0.0217159	0.35081	0.144555	0.125069	0.0063124	0.311023	-0.145818	1.00768	0.188124	0.130505	-0.00199775	-0.141346	0.0862409	-0.109014	0.0528607	-0.207106	-0.105627	-0.132795	-0.215545	0.14015	-0.0894731	0.113906	0.208372	-0.174883
1	sp_Q9HD20-2_AT131_HUMAN	0.0334192	-0.0712186	-0.168073	0.10767	-0.105683	-0.0932154	0.216021	-0.105141	-0.0907235	0.083139	0.167133	-0.0247513	-0.0343701	0.0300073	0.0192322	0.355301	0.0674244	0.343418	0.0498567	-0.0895918	-0.0422599	-0.00668604	0.0306368	0.201706	0.390421	0.122839	-0.0415366	0.0777118	-0.0498543	-0.208767	0.0558843	0.049448	0.0894683	0.240161	-0.0731428	-0.0175899	0.08791	0.0337825	0.0941067	-0.139105	0.0753408	-0.110184	-0.171883	-0.00645121	0.0343008	0.240432	0.12379	-0.0162156
1	sp_Q9NP58-4_ABCB6_HUMAN	0.09361	-0.0173747	0.00860792	0.415796	0.20705	-0.0799922	0.393753	0.178957	-0.020587	0.266178	0.313168	-0.296917	0.186409	-0.0214997	-0.118935	0.253586	0.0144643	0.337323	0.00108461	-0.149823	-0.20794	-0.0618354	-0.0563605	0.365717	0.188199	0.322401	0.213005	0.0439725	-0.0360075	-0.143288	0.00934468	0.394111	0.0872229	-0.10504	-0.13123	-0.070651	0.174628	-0.0146542	0.0054497	0.277622	-0.00433854	0.0481825	-0.0557186	0.0120649	-0.0815426	0.150717	0.174913	-0.497927
1	sp_Q9NPJ3-2_ACO13_HUMAN	0.449287	-0.149336	-0.100531	0.113719	-0.0254549	-0.0421709	0.187231	-0.00143101	0.360211	0.495421	-0.0113495	0.320069	0.348993	0.0562493	0.0629672	0.0174676	0.0557646	0.323334	0.116225	0.0185742	0.0550342	0.0848807	-0.19306	0.656396	0.00384035	0.158575	0.19785	0.194972	-0.0325769	-0.122004	0.134083	0.191845	0.172669	0.308818	0.0365438	0.0394529	0.0208341	0.14492	-0.00353836	-0.233454	0.0458511	0.16686	-0.118307	0.048575	0.0778945	0.122307	0.0938572	0.100741
1	sp_Q9NUI1_DECR2_HUMAN	-0.0434339	-0.0084973	-0.150022	0.244853	-0.225931	-0.276518	0.23421	-0.517082	0.0796927	0.474934	0.583675	-0.0984771	0.194597	0.119427	0.018335	0.488702	0.164005	0.366349	0.209824	-0.110335	-0.0349002	0.122009	-0.0670842	0.223884	0.361079	0.584831	-0.0407708	0.0531373	0.085853	0.0730796	-0.100581	0.309314	0.0984401	0.182905	0.176949	-0.153221	-0.0214657	0.0389268	0.179135	-0.0238155	0.244936	-0.246534	-0.0951426	0.0968533	0.216779	0.418417	0.296865	-0.181987
1	sp_Q9NUM4_T106B_HUMAN	0.279341	0.144791	-0.0853392	0.393909	-0.148054	-0.125797	0.199982	-0.407903	0.119752	0.719898	0.198119	-0.295138	0.348672	0.070632	-0.201457	0.042604	0.205828	0.595823	0.0889915	-0.00395815	-0.418427	0.110018	0.20529	0.596674	0.366781	0.505304	0.247953	0.119493	0.0136491	0.115198	0.334704	0.506192	0.319208	0.406693	0.195635	-0.0998931	0.0401853	0.151463	-0.153925	-0.376927	0.0758469	-0.305287	-0.0834154	0.417314	0.419536	0.291099	0.360712	-0.118832
1	sp_Q9NVA1_UQCC1_HUMAN	0.536765	-0.0393946	0.12525	0.282094	0.116514	-0.0209196	-0.0761614	0.00449648	0.179431	0.403176	0.15892	-0.252469	-0.085293	0.063931	0.00418922	0.139549	0.174965	-0.158056	0.138714	-0.372991	-0.0299951	0.0220972	-0.0662484	0.293806	0.35261	0.024116	-0.178774	0.0731378	-0.114285	-0.455189	0.00204398	0.290109	0.168966	0.241268	0.101485	0.0633072	-0.0524188	0.116736	0.000500933	-0.00313408	0.0344787	0.0534336	-0.308491	0.0321099	0.0373265	0.276556	0.0794459	0.177087
1	sp_Q9NVJ2_ARL8B_HUMAN	0.271676	0.0155201	0.357939	-0.0398155	-0.154302	0.263907	0.274879	0.0438284	0.0196354	0.274146	0.0506006	0.483856	0.385215	0.0581855	-0.023879	0.247306	-0.141071	0.204009	0.118954	-0.0248235	0.200944	0.0908824	0.0117983	0.0681274	0.122983	0.351983	0.132321	0.0316681	-0.0182944	-0.0267659	0.337498	0.432148	-0.00787685	0.709152	0.0355932	0.0652617	-0.126492	-0.0454707	-0.0438559	-0.200589	-0.0618981	-0.213484	-0.202354	0.0874289	0.0301594	0.130091	0.0682625	0.083035
1	sp_Q9NXA8-2_SIR5_HUMAN	0.432365	-0.0161849	-0.15731	0.468594	-0.160141	-0.159806	0.11763	-0.181499	0.154329	0.270743	0.0897219	0.0879289	0.0487168	0.0445958	0.103303	0.229713	0.152948	0.258648	-0.0983813	-0.0812244	0.133719	0.0565232	-0.0962089	0.026951	0.00426175	0.0435629	0.01225	-0.0752326	0.0245668	-0.031762	0.0346797	0.189826	0.189998	-0.0210662	-0.0701379	0.0155257	0.214755	0.19982	-0.0248116	0.108937	0.0507093	0.00899971	-0.137288	-0.0250092	0.194452	0.0149096	0.4694	0.127164
1	sp_Q9NXC5_MIO_HUMAN	-0.0145035	0.174506	-0.122922	0.0933988	-0.128599	-0.163937	1.14119	-0.0653717	0.143777	0.122157	0.0506699	0.274618	0.110242	-0.0456434	-0.0536163	0.0553582	0.0148629	0.189266	0.0446408	-0.129458	0.481794	0.120539	0.175651	0.466419	0.0203006	-0.0211173	0.0830792	-0.0872234	-0.051418	0.0428543	0.20178	0.00242208	0.169176	-0.0902795	0.107974	-0.0344884	-0.0157012	0.123781	0.0629753	0.00543188	0.00712911	-0.151075	0.084029	0.0647384	0.0910755	0.108873	0.21185	0.0767227
1	sp_Q9NZ08_ERAP1_HUMAN	0.077528	0.0559447	-0.118262	0.14084	0.01442	-0.145222	0.513931	-0.354726	0.128817	0.134871	0.0489948	0.246999	0.03152	0.0864117	-0.0632229	0.322879	0.164639	0.226086	0.0216857	0.0538477	0.135864	0.117252	-0.0272332	0.342431	-0.0601292	-0.100568	-0.0216436	-0.0764391	0.256341	-0.0992456	0.847869	0.538633	0.325361	-0.0447671	-0.0921707	-0.0887086	0.188276	0.32953	0.0460523	0.327232	-0.0383075	-0.0758688	0.417894	0.0645262	0.332336	0.0389982	0.0422017	-0.247587
1	sp_Q9P1F3_ABRAL_HUMAN	0.448874	0.182454	-0.0539527	-0.0958849	-0.165592	-0.171754	0.127087	-0.582467	0.253706	0.266088	0.0627352	0.190438	0.321183	0.0984673	-0.0812901	0.253668	-0.115701	0.0972621	0.0595226	-0.376795	0.0515419	0.148488	0.299844	0.0990526	-0.00692926	-0.0407135	0.217049	0.128308	-0.0282917	0.0124371	0.0948985	-0.263651	-0.0151788	0.375226	0.0868	0.0300089	-0.0410891	0.098943	0.1888	-0.240273	-0.0148661	-0.189201	-0.137208	0.315374	0.158827	-0.105165	-0.0631601	-0.165316
1	sp_Q9P253_VPS18_HUMAN	0.23757	-0.0117088	0.0958616	0.025844	0.112387	0.1086	0.102495	0.378283	0.180849	0.24942	0.185445	-0.0210514	0.269182	-0.00887317	-0.00740045	0.12172	0.0911656	0.312903	0.0436657	0.329933	0.143705	0.0491511	-0.00180092	0.115262	0.419102	0.0583005	0.192519	0.0179467	-0.0411779	0.0343959	0.125783	0.139758	0.0462285	0.27272	-0.0759255	-0.0351287	0.0127136	0.0801912	0.0586746	-0.157957	-0.0406193	0.021968	-0.0313406	0.0693362	0.10876	0.307646	0.0510198	-0.173138
1	sp_Q9UHA4_LTOR3_HUMAN	0.375437	0.0725952	-0.00675495	-0.0504396	-0.35108	-0.181013	0.312961	-0.33101	0.108562	0.443553	0.117985	0.0787247	0.601938	-0.00857564	-0.00975899	0.217163	0.0548217	0.382324	0.163626	0.122936	-0.152542	0.252505	0.0115819	0.156375	0.111179	0.371527	0.17844	0.038951	0.0110519	0.0245775	0.383475	0.291815	-0.0140989	0.632881	0.127507	-0.00260917	0.0508337	0.0630004	-0.186124	0.0328097	-0.166339	0.1393	-0.0470412	0.0838238	0.0398398	0.175547	0.190025	0.0166739
1	sp_Q9UHG3_PCYOX_HUMAN	0.235628	-0.0331084	0.0208679	0.29941	-0.251829	-0.0611871	0.207842	-0.00977559	0.0853887	0.347786	0.117653	0.354445	0.158128	-0.0256403	-0.120579	0.26938	0.0128367	0.264699	0.00438401	-0.0528557	0.132247	0.0114636	-0.0786429	0.485584	0.137301	0.147658	0.0307921	0.0736662	0.0225091	0.0220272	0.296611	0.245261	0.181213	0.388362	-0.0582652	-0.0949683	-0.139806	0.102748	0.0226206	-0.00452859	-0.0708223	-0.281971	0.095548	-0.048096	0.196664	0.153368	0.316797	-0.0286796
1	sp_Q9UHL4_DPP2_HUMAN	0.328859	0.0724778	0.0745871	0.128929	-0.235793	-0.148864	0.0799939	0.0843255	-0.644029	0.374916	0.264705	0.00793794	0.119714	0.0118435	-0.0328493	0.233358	0.057321	0.213531	0.165239	-0.0857665	-0.0782174	0.15839	-0.063278	-0.0305298	0.0921499	0.233141	-0.127213	0.038345	0.0361851	0.0239416	-0.0070163	0.463712	-0.0120489	-0.0404635	0.00400646	-0.0583036	-0.0231995	0.0588876	0.0369966	0.0428398	0.0463443	-0.314413	0.17318	-0.125496	0.0498268	0.165425	0.0113589	-0.0901346
1	sp_Q9UIJ7_KAD3_HUMAN	0.128366	-0.148727	0.0274488	0.225724	-0.286506	-0.0884241	0.234433	-0.142	-0.184719	0.271831	0.12017	0.23792	0.21161	0.0349851	-0.0438829	0.13158	-0.0262488	0.159992	0.0941098	-0.348835	0.0468974	-0.0455179	-0.143026	0.429085	0.0509461	0.234664	0.00359013	0.131357	0.203209	0.0180867	0.0559627	0.228697	0.129679	0.195634	0.0660953	-0.125196	-0.0524447	0.110514	0.00702174	-0.344014	0.0107518	-0.505123	-0.466982	-0.0251512	0.0735201	0.0935638	0.263344	0.0243232
1	sp_Q9UKG9_OCTC_HUMAN	-0.0863046	0.17052	-0.162632	0.37637	-0.299696	-0.0173014	0.295993	-0.181627	-0.0707622	0.295016	0.376061	-0.0799595	0.216891	0.0373865	0.00309943	0.766505	0.0914604	0.528382	0.229936	-0.261349	0.196847	-0.0134902	-0.0470058	0.221757	0.352156	0.416305	-0.0137633	0.213693	-0.0220545	-0.00461765	0.0275475	0.812485	-0.0568007	0.0784765	0.173434	-0.015281	0.146658	-0.131741	0.126603	0.155645	0.160316	-0.321024	-0.230744	-0.0503642	0.0692653	0.45325	0.37517	-0.104746
1	sp_Q9UNW1_MINP1_HUMAN	0.322909	-0.019691	0.016251	0.172628	0.16512	0.139637	0.587403	-0.294749	0.0841074	0.34679	0.0498137	0.321308	0.189473	0.0754211	-0.11456	0.0496102	0.134143	0.333289	0.0383551	-0.0790047	0.0559475	0.119486	0.0457191	0.604706	0.137211	0.109778	0.185287	0.539137	-0.0647194	0.0182939	0.0498777	0.140718	0.1317	-0.239389	-0.187091	-0.0801332	0.140343	-0.220944	-0.0130308	-0.484757	0.0439474	-0.0872862	-0.62743	0.173623	0.252156	0.277273	0.0739984	-0.107462
1	sp_Q9UPY8_MARE3_HUMAN	-0.123945	-0.13435	0.00226995	-0.0642052	-0.151159	0.022146	0.305046	0.59333	-0.116549	0.182608	0.202344	0.215612	0.154154	-0.0613115	-0.0661717	0.606487	-0.206857	0.617328	0.0421112	0.366201	0.262879	-0.123947	-0.150773	0.0953341	0.342632	0.115908	-0.144615	0.0260319	0.0643567	0.103315	-0.193911	0.608393	-0.158282	-0.250331	0.0444362	-0.0484142	-0.0345514	-0.257094	0.0571765	-0.0258948	0.0257282	-0.165185	-0.0869034	-0.173137	-0.0104855	0.395141	0.131192	-0.203823
1	sp_Q9Y2Q3_GSTK1_HUMAN	0.010893	0.0449759	-0.0158474	0.333337	-0.34227	-0.115663	0.387409	-0.409456	0.0114595	0.381192	0.276611	0.138554	0.225756	0.0684692	0.0366623	0.19739	0.067368	0.430755	0.150596	-0.181173	0.0579968	0.0824636	0.0157385	0.483029	0.196932	0.395189	0.0359756	0.110044	0.122287	-0.00221766	0.0154414	0.0784122	0.0747746	0.308487	0.0590082	-0.125206	-0.0351606	0.104006	0.0831293	-0.125042	0.0777128	-0.235765	-0.0777607	0.0275981	0.12386	0.270609	0.314339	0.0266216
1	sp_Q9Y2Q5_LTOR2_HUMAN	0.289475	0.0798595	0.0625984	0.0688316	-0.156027	-0.0333907	0.410062	0.134432	0.162178	0.503675	0.109853	0.163	0.358103	0.00840312	0.0147031	0.296124	0.0184475	0.398544	0.251527	0.234966	-0.17355	0.0840277	0.00429046	0.260061	0.160673	0.590737	0.155393	0.0598217	0.00569311	0.0285016	0.375053	0.645546	0.0211307	0.536811	0.12023	-0.0290716	-0.10435	0.140811	-0.113054	0.0835283	-0.0731043	0.0557652	0.0353546	0.0404981	0.213381	0.172776	0.082245	-0.0214083
1	sp_Q9Y2R0_COA3_HUMAN	-0.235301	0.220067	-0.193865	0.188424	0.00352997	-0.121169	0.398044	-0.0317983	0.189497	0.432374	0.134799	0.252523	0.0622967	0.0526821	0.0434326	-0.0880553	0.184952	0.21706	0.122597	-0.216113	0.167189	0.0152774	0.067259	0.47421	0.303065	0.0485145	-0.00316486	0.132359	-0.0357317	0.0107682	0.1053	0.13323	0.142954	0.0934889	0.0744227	-0.0132615	0.0864359	-0.0207633	-0.0424886	0.105554	-0.00267288	0.139202	-0.224798	0.152499	0.044359	0.195034	0.0386872	0.167529
1	sp_Q9Y394-2_DHRS7_HUMAN	0.168863	0.00454806	-0.0640531	0.0651804	-0.413536	-0.0892572	0.300261	-0.166317	-0.028017	-0.024482	0.273555	0.682821	0.129064	-0.0456891	-0.0945368	0.538522	-0.203418	0.24632	0.0531609	0.13659	0.445172	-0.0642697	-0.109077	0.208306	0.166176	0.270079	-0.171586	-0.0328533	0.0782278	0.115645	0.161604	0.53349	-0.051028	-0.0654604	-0.00537289	-0.0618436	-0.260775	-0.208893	-0.071448	-0.0427533	-0.0275707	0.111684	-0.0910836	-0.068029	0.112553	0.175957	0.327651	-0.288161
1	sp_Q9Y3E7_CHMP3_HUMAN	0.0908632	-0.12952	-0.088698	0.185805	0.0871495	0.051093	0.370975	0.315429	-0.0449969	0.249128	0.168275	0.00729124	0.196108	0.0515344	0.00333405	0.249118	0.0572565	0.317506	0.219742	-0.0218372	0.142798	-0.067634	-0.114111	0.150002	0.264454	0.0404499	-0.0109356	0.0155324	0.0595083	-0.00831742	-0.0434297	0.311403	0.074062	0.0665382	0.0896185	-0.0656827	0.00167681	0.16939	0.0832752	-0.0377769	0.128454	-0.0759698	-0.0621842	-0.0249748	0.0945564	0.165507	0.370207	0.093521
1	sp_Q9Y478_AAKB1_HUMAN	0.235675	-0.067538	-0.111933	0.0368988	-0.287617	0.0280651	0.462626	0.0526002	0.105303	0.0466239	0.292406	0.158487	0.00738265	0.0241295	0.0633639	0.246278	-0.00120449	0.282332	0.0866043	0.103818	0.242798	-0.00529488	-0.0688652	0.307879	0.270072	0.33222	-0.0199666	-0.0197531	-0.201478	0.0243288	0.0772214	0.42067	0.134868	-0.106109	0.107027	0.0583068	-0.100753	0.0856659	0.00927616	0.055727	0.0810869	0.0121457	0.0570165	-0.041595	0.0487372	0.282675	0.108117	0.0214388
1	sp_Q9Y5K8_VATD_HUMAN	0.1906	0.0199821	0.181709	-0.0581757	-0.0125292	0.239462	0.140368	0.194173	0.0687109	0.172633	0.11251	-0.11319	0.366842	-0.111915	-0.0466578	0.260447	-0.0999075	0.331147	0.135754	-0.0526847	-0.077572	-0.118864	0.041053	0.168927	0.248746	0.230738	0.0894817	-0.0572341	-0.0534947	0.00434875	0.202749	0.235851	-0.00493955	0.0871643	-0.132018	0.0101233	-0.0854708	0.0467938	-0.0990966	0.0205919	-0.0770213	-0.0619482	-0.0292061	-0.0200291	-0.0942456	0.277346	0.221731	-0.0424214
1	sp_Q9Y624_JAM1_HUMAN	0.218616	-0.223788	-0.0906819	0.329765	-0.404817	-0.0413106	0.110592	-0.0927172	0.351345	0.12346	0.232772	0.292496	-0.108262	-0.0427798	-0.0740772	0.190657	0.238832	0.116456	0.206306	0.482734	0.437889	-0.0597986	-0.184135	0.3716	0.187817	0.119379	-0.134789	-0.0419821	-0.00714389	-0.0438286	-0.0172357	0.253688	0.0246196	-0.123124	-0.185421	0.00881441	-0.173341	-0.039872	0.114298	-0.0412453	0.0852619	-0.194214	0.251895	-0.108408	0.0350337	0.234964	0.0911372	0.00760081
1	sp_Q9Y6D6_BIG1_HUMAN	0.00925991	0.0462172	-0.0115845	-0.00324685	-0.0831519	-0.0835906	0.253124	0.105621	0.252971	0.19565	0.0278167	-0.448912	0.128431	0.0183653	-0.082554	0.198715	0.00184436	0.238847	0.119	0.111157	-0.0884856	-0.0101866	0.0907669	0.00904541	0.120644	-0.0559155	0.0702776	0.0807808	0.0371057	0.0444552	0.2126	0.254902	0.0263409	0.332477	0.0994952	-0.0178948	0.194545	0.140745	0.00940926	-0.122921	-0.0476105	0.137297	-0.104278	0.0232584	0.0495943	0.177832	0.115026	0.0382109
1	sp_Q9Y6M5_ZNT1_HUMAN	-0.115758	-0.230833	0.282845	0.0106878	-0.106781	0.0679824	-0.0393762	-0.174004	0.258162	0.078867	0.346861	0.777171	0.0692547	0.0548614	0.0147841	0.560221	-0.266994	0.287318	0.0599873	-0.0356955	0.638861	0.00230765	-0.045842	0.333742	0.217598	0.242627	-0.0958585	-0.050237	-0.170033	-0.0303982	0.254181	0.346266	0.0503141	-0.159391	-0.0690563	0.0981797	-0.20872	-0.0724922	0.0790628	-0.170889	0.149461	0.0110602	0.0876622	-0.0468004	-0.206141	0.296623	0.176261	-0.175864
1	tr_A0A087WUM0_A0A087WUM0_HUMAN	0.185193	0.0457865	0.189086	0.106337	-0.0696746	0.0852719	0.230364	0.0907922	-0.0527611	0.30968	0.0555618	0.357485	0.169982	-0.0257225	-5.19273e-05	0.162824	-0.0800453	0.326624	0.0271054	-0.0859142	0.156095	0.0545855	0.0465739	0.451485	0.144074	0.0914792	0.0303068	0.0601986	-0.00701732	-0.00382368	-0.0913593	0.194292	-0.0458524	0.175778	0.00349507	-0.00362554	0.0844247	-0.00244983	-0.0505254	-0.146619	-0.0088169	0.217374	-0.200802	-0.0436446	0.015882	0.0198693	0.113219	0.100714
1	tr_A0A0A0MSS8_A0A0A0MSS8_HUMAN	0.187179	-0.0511772	-0.206659	0.314021	-0.164157	-0.214288	0.0143071	-0.56506	0.212994	0.303765	-0.0630957	0.637251	0.506135	-0.00788751	0.0255454	0.087896	0.165338	0.230798	-0.0147194	-0.158387	0.417003	-0.020756	-0.237666	0.385206	-0.157902	-0.168392	0.316875	0.0706828	0.0220436	0.115465	0.0037874	0.185421	-0.0462489	0.237701	0.0571007	-0.0152861	0.139068	0.0391583	-0.120536	-0.11964	-0.139661	0.32711	-0.0978472	-0.0411891	0.0168883	-0.0127733	0.0680286	0.0370878
1	tr_A0A0A0MT32_A0A0A0MT32_HUMAN	0.0350603	-0.157024	-0.609039	0.270138	-0.0813304	-0.421783	0.952108	-0.805603	-0.0508158	0.6318	0.240497	0.10908	-0.0867247	0.0993645	-0.1378	0.158823	0.235034	0.538264	0.171276	-0.389151	0.324086	0.119661	-0.124493	1.00638	0.369955	0.368197	0.209765	0.217254	-0.176264	0.097	0.117958	0.677014	0.177111	-0.0301379	0.125385	-0.0986594	-0.0488558	0.112846	0.0404139	-0.290743	0.118675	-0.0376495	-0.226064	0.165554	0.357983	0.321539	0.540983	-0.528788
1	tr_A0A0A0MTR7_A0A0A0MTR7_HUMAN	0.170379	0.00223088	-0.418403	0.206372	-0.135377	-0.269658	0.0860254	-0.300089	0.173394	0.210254	0.00326265	-0.210889	0.168916	-0.0336467	-0.0315761	0.324283	0.381626	0.311605	0.00877365	-0.230411	-0.0729078	-0.069006	-0.0471939	-0.0400841	0.236055	-0.132947	0.221839	-0.0123339	-0.0508382	0.0439971	0.0307772	0.101933	0.139333	0.199149	-0.0117484	-0.0383606	0.222101	0.137809	0.0410886	0.0268627	-0.0793487	-0.183044	-0.0214721	-0.0470602	0.258429	0.0758959	0.022447	-0.0281982
1	tr_A0A0D9SGC1_A0A0D9SGC1_HUMAN	-0.0775475	0.00506064	-0.0412014	0.107207	-0.279568	0.0157018	0.624411	0.0254472	0.126222	0.208009	0.186231	0.155049	0.235175	-0.05295	-0.132134	0.418001	-0.0577951	0.283065	0.156428	0.0708746	0.322304	-0.10176	-0.022711	0.421666	0.167491	0.0347991	-0.021655	0.0719963	0.0687407	-0.00686325	0.0365487	0.764508	-0.00153559	0.244313	0.146674	-0.0432975	-0.0632653	0.00156283	-0.0585017	-0.0838954	-0.0784789	-0.153205	-0.0657368	-0.0243155	-0.023611	0.226195	0.352877	-0.131843
1	tr_A0A1B0GW68_A0A1B0GW68_HUMAN	0.164648	-0.25183	-0.0685469	0.319263	-0.183479	0.0566905	0.556414	-0.370957	-0.434402	0.483899	0.276999	0.757039	-0.202492	-0.052772	-0.039201	0.317712	0.258732	0.545613	0.240845	-0.300419	0.481676	-0.146307	-0.389606	0.748646	0.422137	0.0241866	-0.75441	0.248028	-0.00815678	0.188331	0.193102	0.292557	0.304443	1.03136	0.0577528	-0.0721814	0.0994804	-0.088279	0.0566994	0.117047	0.00168595	-0.107801	0.00967089	-0.27346	0.434495	0.52254	0.376125	-0.117097
1	tr_A0A1B0GVD5_A0A1B0GVD5_HUMAN	0.709762	-0.0319228	-0.179265	0.231052	-0.263209	0.0919177	0.714456	-0.436018	-0.106347	0.983087	0.359211	0.607294	0.144054	0.0278566	-0.0549043	0.76271	0.526214	0.609533	0.333396	-0.0305444	0.532449	-0.00258752	-0.0472967	0.540368	0.515358	0.276026	-0.000114005	0.247359	-0.0899871	0.358937	-0.0230296	0.772574	0.319477	1.1265	0.0786708	-0.0168965	0.0916948	0.219857	-0.0417119	-0.072166	-0.155702	0.0795869	-0.0443844	0.012856	0.688646	0.459381	0.26848	-0.111711
1	tr_A0A1B0GWF2_A0A1B0GWF2_HUMAN	0.130483	0.0563868	0.0437659	0.0280841	-0.00671095	0.0400169	0.00946696	-0.080559	0.370507	0.0657179	0.179722	0.083005	0.214781	-0.0548826	-0.222732	0.173038	-0.0441925	0.0686248	0.0407517	-0.0641079	0.0305715	-0.0567092	0.174726	0.235319	0.290154	0.300905	0.236394	0.0964094	0.0320004	0.0400355	-0.0897894	0.0401681	-0.148736	0.0941622	0.102011	-0.116638	-0.143154	-0.023432	0.0203783	-0.0299613	-0.0417607	-0.240256	-0.200411	0.0670078	-0.063774	0.321541	0.160802	0.20192
1	tr_B1ALH6_B1ALH6_HUMAN	0.571502	0.292381	-0.15091	0.194952	0.0748354	0.0777047	0.303363	0.0465672	0.243968	0.695124	0.759536	-0.175584	0.515726	0.00791515	-0.196502	0.693273	0.100976	0.794474	0.0664417	0.154414	-0.183425	-0.0117069	-0.016056	0.513798	0.888237	0.899496	0.142716	0.103596	0.0486434	-0.0284003	0.0425749	0.515623	0.0112511	0.308677	-0.173753	-0.186453	-0.0847017	0.190105	0.151723	0.510308	0.295412	-0.235781	0.171722	0.121758	0.261132	0.707897	0.458409	0.0639863
1	tr_B5MDU6_B5MDU6_HUMAN	0.317744	0.138128	-0.0497637	0.172225	-0.119463	-0.155551	0.224433	-0.284608	-0.0782831	0.215861	-0.0295689	0.192454	0.222692	-0.033481	-0.0514798	0.156107	0.041719	0.341954	-0.00269462	-0.0279434	0.206128	-0.0546923	0.00148272	0.402181	0.0686726	-0.0907103	0.0788305	0.120911	-0.0450195	0.274204	0.0203052	0.0960653	0.0455419	-0.0202698	0.170198	0.0457856	-0.0502623	0.0679385	-0.0377779	-0.118445	-0.0205932	-0.296852	-0.0688134	-0.0106132	0.163587	0.0787709	0.12401	0.00532843
1	tr_E5RFU2_E5RFU2_HUMAN	0.0476935	0.18395	-0.317456	0.207268	-0.271399	-0.202687	0.108737	-0.362415	0.168355	0.358261	0.216358	-0.232131	0.079079	-0.0713205	-0.0379942	0.196879	0.264286	0.471052	0.00301829	-0.0810252	-0.281229	0.0417342	-0.0374891	0.259381	0.099528	0.181534	0.0308878	-0.00209299	0.0631028	0.196396	0.0202259	0.213301	-0.0378132	0.0315985	-0.0761675	-0.120931	0.0412594	0.0893061	0.0329728	0.210891	-0.0144178	-0.192962	-0.0177669	0.0724448	0.138185	0.371847	0.345073	-0.129534
1	tr_E7EVJ5_E7EVJ5_HUMAN	0.0490704	0.019256	0.196686	0.164297	-0.0808906	0.219697	0.156449	0.163295	0.124185	0.100501	0.0295138	0.264654	0.110449	0.0339096	-0.0924101	0.164273	-0.0920807	0.235858	-0.0171348	0.108974	0.255615	-0.104925	0.129123	0.0389455	0.212891	0.0293229	-0.11709	0.0399523	0.00199761	0.0288322	-0.090323	0.341797	-0.0320263	0.08875	0.135129	0.0257249	-0.0695616	0.0771479	-0.0484736	-0.0294421	0.0169806	0.00851246	0.0104329	-0.102625	-0.0498488	0.230376	0.344392	0.0394827
1	tr_E9PN66_E9PN66_HUMAN	-0.0280406	-0.252137	0.173777	0.198411	-0.247391	0.0574765	0.140226	-0.361687	-0.0475917	-0.0388341	0.232487	0.31072	-0.153977	-0.0609234	-0.114577	1.15986	-0.0138676	0.362781	0.0616773	0.0968263	0.220203	-0.0536533	-0.374114	-0.195031	0.0645357	0.148327	-0.398487	-0.361538	0.163556	-0.202625	-0.270592	1.0367	-0.1757	0.592846	-0.0564899	-0.18078	-0.0621843	-0.150232	0.129618	-0.0468775	-0.0110488	-0.0468245	-0.0270253	-0.119778	-0.262891	0.12392	0.258839	-0.131639
1	tr_H7BXI1_H7BXI1_HUMAN	-0.105454	-0.0823733	-0.0599401	0.1294	-0.292029	-0.123664	0.299664	-0.0658263	0.0603393	0.139951	0.0177242	0.0554743	0.12775	-0.0030091	0.0100512	0.356471	-0.0153947	0.366839	-0.0175813	0.0111147	0.145753	0.0513519	-0.0951169	0.229802	0.0515554	-0.0603141	0.0524216	-0.0507654	0.0483245	-0.0302601	0.025984	0.414851	0.020037	0.141695	-0.0920199	-0.0349825	-0.0574893	0.0771567	0.0443039	-0.0539767	0.0195855	-0.269492	-0.0649788	-0.0641876	-0.0432668	0.0770702	0.164841	-0.129909
1	tr_H7C3G9_H7C3G9_HUMAN	0.176507	-0.0561722	-0.0510676	0.0929955	-0.0119685	0.0725929	0.235447	-0.0243957	0.408025	0.137374	0.158801	-0.34566	0.130082	0.0975801	0.0482917	0.258772	0.0124751	0.204359	-0.0146416	0.339853	-0.0958045	-0.015185	-0.0245163	0.217387	0.249509	0.265272	0.13611	0.0368237	-0.0999198	0.0300551	0.483171	0.117963	0.0644052	0.489905	-0.0793972	0.0295339	0.0540693	0.118763	0.224367	-0.062722	-0.0338294	-0.0899805	0.0282318	0.00962453	0.10505	0.178709	0.150841	0.0371526
1	tr_H7C3P4_H7C3P4_HUMAN	0.661665	-0.152709	0.0454296	0.179895	-0.181019	0.150698	0.622047	-0.208927	-0.497727	0.440634	-0.00390039	0.2661	0.335377	0.0311582	-0.122267	0.2899	0.195325	0.454925	0.164494	0.0130434	0.178144	-0.089825	-0.188063	0.583485	0.207998	0.0310748	0.367927	0.265221	0.0334832	0.0482325	0.00419809	0.383367	0.154592	0.221576	0.0196522	-0.169931	0.327685	0.344572	-0.0730623	-0.0398411	-0.110187	-0.205834	-0.0595533	-0.0402536	0.218447	0.229012	0.101232	-0.219678
1	tr_I3L0N3_I3L0N3_HUMAN	0.0820227	-0.0133028	0.029931	0.0790346	-0.0907892	0.033857	0.334286	-0.186632	0.0680395	0.178103	0.0225713	0.150246	0.118039	-0.0116359	-0.0517774	0.113214	0.0602729	0.341615	0.0646811	-0.109646	0.0706358	-0.00977751	-0.042742	0.422238	0.123642	-0.0866607	0.0300048	0.100822	0.00228967	0.00714756	-0.0639708	0.191547	-0.0579451	0.16716	-0.00140647	-0.0107779	0.00637338	-0.061017	0.0567411	-0.0722612	-0.0203147	-0.0940235	-0.0951466	0.00924224	-0.0451445	0.266708	0.179181	0.0541334
1	tr_J3KMY5_J3KMY5_HUMAN	1.155	-0.00393168	0.0499942	-0.101542	-0.387129	-0.0251807	0.301716	-0.646814	-0.229288	0.704435	0.188698	0.449774	0.677008	0.0793819	-0.112023	0.357591	0.0619286	0.377826	0.195245	-0.300967	0.167724	-0.0535534	-0.00821548	0.314124	0.407149	0.499328	0.668173	0.235447	-0.0440071	0.17871	0.212244	0.309118	-0.0226194	0.844451	-0.00781338	-0.03791	0.00189704	0.263361	0.254683	-0.341349	-0.0163632	-0.526593	-0.273298	0.0407173	0.243387	0.338963	0.175321	0.0356847
1	tr_J3KNF4_J3KNF4_HUMAN	0.00767823	-0.118111	-0.0582528	-0.0455711	-0.244803	0.0127417	0.59935	-0.319131	0.0870247	0.113997	0.285518	-0.12374	-0.0972598	-0.159424	-0.0156089	0.582266	-0.0523766	0.275723	0.0408223	-0.0314619	0.125631	-0.0738221	-0.17793	0.209517	0.344335	0.238785	-0.0152867	-0.115358	0.041251	-0.0228639	-0.196387	0.464658	-0.0878711	0.182105	-0.104179	-0.0579317	-0.112771	-0.00554807	-0.00754341	-0.218143	0.00838711	-0.149841	-0.0422837	-0.129088	-0.0330281	0.21678	0.115957	-0.129576
1	tr_J3KQL8_J3KQL8_HUMAN	-0.106473	-0.373388	-0.0239606	0.0872933	-0.136519	-0.0852841	-0.0834132	0.0253086	0.444415	0.0883679	0.450995	0.0566608	0.135452	-0.0827771	-0.139563	0.901938	-0.132002	0.522842	0.109001	0.404365	-0.0452204	-0.217738	-0.191641	-0.0442669	0.580598	0.559187	0.0488221	-0.219058	-0.102779	-0.53534	0.770968	0.156179	-0.158249	0.20217	-0.095919	0.0555224	-0.224965	0.0744123	0.322906	-0.336835	0.000645276	0.104813	-0.233797	-0.154499	-0.0713469	0.350444	0.325643	-0.351649
1	tr_V5IRT4_V5IRT4_HUMAN	0.328833	-0.00553822	0.0272474	0.2499	-0.118474	0.20548	0.0667945	-0.25601	0.0612461	0.00824698	0.155742	-0.101444	0.0131412	0.00514869	-0.00371817	0.0482277	0.269416	-0.099423	0.0648053	0.0816201	-0.0727938	-0.00827236	-0.0871534	0.423875	0.406438	0.0823723	-0.0641301	-0.0285246	-0.0788864	-0.492629	0.0873503	0.296369	0.402617	0.0289501	0.0967663	0.0471101	-0.0467357	-0.0610712	-0.00758424	0.0883529	0.0687545	-0.186448	0.0507227	-0.00832374	-0.0627259	0.338877	0.170899	0.145081
2	sp_A4D1E9_GTPBA_HUMAN	-0.130381	0.0251205	-0.123959	0.0107614	0.228323	-0.173285	0.0987282	-0.459985	-0.0134056	-0.131188	0.0690666	0.0328628	-0.0125199	0.0318217	0.0783562	-0.120936	-0.127717	-0.0160896	0.120539	-0.142595	0.00440501	0.102736	-0.0210575	0.287724	-0.0818279	0.0911983	0.0338557	0.0763606	-0.227422	-0.0933384	0.0759639	0.0670171	0.183663	0.00127	0.208375	-0.01304	0.322666	-0.0130317	0.0814416	-0.238622	0.174139	0.228766	-0.378268	0.00569441	0.104822	0.025971	0.00782397	0.0289481
2	sp_O00217_NDUS8_HUMAN	0.11925	-0.119286	-0.0330361	0.106851	-0.060742	-0.140482	0.156528	-0.0910462	-0.0308893	0.146675	0.0723185	0.0340517	0.0380101	-0.00500621	-0.0358174	0.0167694	-0.526737	0.0919265	0.0796967	-0.64775	0.0390685	0.0379491	-0.138807	0.347106	-0.0124059	0.127532	-0.0616776	0.00355216	0.0452554	-0.594461	-0.0932857	0.0215845	0.259715	0.000678442	0.0641375	-0.0409511	-0.0268025	0.118913	-0.0176406	-0.872822	0.105581	-0.203082	-1.28491	-0.00622337	0.0965232	0.122543	0.0857056	-0.159616
2	sp_O00244_ATOX1_HUMAN	-0.0725492	0.0692425	-0.225086	-0.0280305	-0.311829	-0.298492	0.542218	-0.376435	-0.0395803	0.258741	0.179175	0.117203	0.0497492	-0.0805211	-0.105479	0.265833	-0.207195	0.149994	0.174887	-0.426559	-0.109329	-0.0686312	0.0333486	0.19254	0.136374	0.103441	-0.0141544	0.107341	-0.0598371	-0.0732968	-0.00902566	-0.0520783	-0.247475	-0.0512443	0.125597	-0.00681508	-0.358587	-0.242871	0.0373805	-0.404221	0.000201223	-0.303551	-0.377015	-0.0636666	-0.0213005	0.0526858	0.178814	-0.203329
2	sp_O00469-2_PLOD2_HUMAN	-0.429666	-0.148536	-0.0908854	0.327225	-0.308013	-0.0847207	0.482037	-0.403886	-0.00463255	-0.160852	-0.502992	-0.11246	-0.0321008	-0.0611202	-0.025204	0.23112	5.13443e-05	0.483236	0.0458984	0.0388439	0.343032	-0.326441	-0.230281	0.26573	-0.181301	-0.551559	-0.271611	0.106198	0.0704436	0.122982	-0.0688287	-0.264446	0.0999123	-0.50157	0.0396986	0.0724751	-0.152847	-0.108887	0.0798712	-0.91203	-1.78008e-05	-1.32572	-1.06493	-0.267243	0.106686	0.145706	-0.155803	-0.525524
2	sp_O00483_NDUA4_HUMAN	0.0568317	-0.234119	-0.191631	0.246792	-0.164446	-0.13586	-0.857477	-0.18634	0.0696089	0.244644	0.0113881	0.351675	0.034572	0.0924321	-0.00605443	-0.0569401	-0.177597	0.130329	0.147359	-0.600905	0.185895	-0.0200049	-0.340388	0.295297	0.0935243	-0.00555015	-0.11385	0.112662	0.0883902	-0.480787	-1.13468	0.0296974	0.1968	0.123327	0.201089	-0.0445478	-0.100577	0.285904	0.0477067	-0.585646	0.0852981	-0.302779	-0.684076	0.0118176	-0.0320706	-0.000404214	0.135671	-0.327174
2	sp_O14548_COX7R_HUMAN	0.0778259	-0.336481	-0.286266	0.105539	-0.0727547	-0.314753	-0.575005	-0.177356	-0.00019912	-0.0125258	-0.0510929	0.209489	-0.147033	0.0888632	0.0643741	0.00967479	-0.226423	0.0195975	-0.00514667	-0.196927	0.0740244	0.00755739	-0.335867	-0.00230178	0.0425396	-0.0363789	-0.224245	0.0263906	0.0284938	-0.271498	-0.275488	-0.174705	0.183875	0.17247	-0.106068	0.0709523	-0.0405393	0.0785743	0.0750889	-0.63621	0.0639327	-0.135429	-0.454632	-0.0856932	-0.0453521	-0.011884	-0.114846	-0.396253
2	sp_O14561_ACPM_HUMAN	0.524517	-0.125491	-0.0523037	0.0546813	0.270112	-0.183731	0.128671	0.299498	-0.306614	0.140933	0.0950128	0.161542	0.0929192	0.010133	0.00430724	-0.00355495	-0.574545	0.221466	0.0633011	-0.0956906	-0.0333567	0.069479	-0.172796	0.194884	-0.25469	0.127773	-0.164043	0.0821332	0.0363811	-0.49718	0.483407	0.0386549	-0.247489	0.0310186	0.0363525	-0.0187559	0.327272	-0.524944	0.0246618	-0.947709	0.104545	0.160643	-0.284024	-0.0519793	-0.146497	-0.0334392	0.482696	-0.0358785
2	sp_O15091_MRRP3_HUMAN	-0.0322941	0.158767	-0.0393142	0.192197	0.356402	0.0812446	-0.0112138	-0.0618042	0.327236	0.14805	-0.0875015	-0.251441	0.266315	0.150654	0.0426399	0.0350878	-0.0557629	0.211672	0.0601357	-0.277767	-0.161618	0.0602158	0.120598	0.303494	0.116768	-0.176701	0.232635	0.154548	-0.0824187	-0.113349	0.0478024	0.0853655	0.114942	0.167632	-3.4385e-05	0.0153348	0.347571	0.0183805	-0.000930566	-0.359401	0.0841501	0.189202	-0.486598	0.0109744	0.0188391	-0.00274245	-0.0348281	-0.127486
2	sp_O15235_RT12_HUMAN	0.0362559	0.142322	0.0691828	0.367698	0.241954	0.0296277	0.0855148	-0.00417437	-0.0241996	-0.190887	0.190069	-0.0919739	-0.00742009	0.114908	0.0506899	-0.0285543	-0.165335	-0.298109	0.211829	-0.564211	0.0267892	0.106022	0.0275194	0.285473	0.229583	0.145971	-0.0297922	0.111286	-0.0477146	-0.234683	0.00954337	0.072301	0.286571	0.0186397	0.237492	0.0155979	-0.172282	-0.00822485	0.0527693	-0.605218	0.155248	-0.208004	-0.580803	0.0797061	-0.113623	0.182797	0.0953319	-0.0941914
2	sp_O15269_SPTC1_HUMAN	-0.14837	0.0180411	0.16603	0.169002	-0.0160919	-0.0312784	0.0686271	0.242942	0.143469	-0.247308	-0.0465286	0.0403133	0.00347383	0.0267373	0.045652	0.205143	-0.140474	0.0942681	-0.0290088	-0.444285	0.06903	0.0695114	0.129418	-0.0082516	-0.0253458	-0.112948	0.0871583	0.0191176	0.00285122	0.0124518	0.0505362	-0.0396974	0.151364	0.0793365	0.00930418	0.0194038	-0.100364	0.0398072	-0.0141256	-0.463063	0.0109999	-0.288232	-0.613197	0.0802723	-0.0586792	-0.0415547	0.146578	-0.0546369
2	sp_O43181_NDUS4_HUMAN	0.062351	-0.0715179	-0.141907	0.176576	-0.151709	-0.157618	0.166138	-0.257614	-0.135662	0.244287	0.0841835	0.0684431	0.0994364	0.0502537	0.0155276	-0.0086251	-0.451015	0.207697	0.195568	-0.815008	0.0830174	0.0372136	-0.0945304	0.320843	0.0831885	0.0627509	-0.050348	0.0708559	0.0246024	-1.06873	-0.0403471	0.0224295	0.200885	0.119311	0.20693	-0.0181933	-0.128136	0.141488	0.0025837	-1.08902	0.0725511	-0.335864	-1.3497	0.0143856	0.0311458	0.16411	0.122596	-0.29466
2	sp_O43464_HTRA2_HUMAN	0.100257	0.0307567	-0.692225	-0.0446176	-0.068521	0.16644	0.36063	-0.00905964	-0.379967	0.244844	0.0934268	-0.267265	-0.0445741	-0.0690381	-0.172835	0.0193142	0.0725493	0.243252	0.269282	-0.769418	-0.180285	-0.250129	-0.117866	0.333328	0.0402471	0.102985	-0.0471535	0.178118	0.068139	-0.0702375	0.0458892	0.0675372	-0.00569888	0.328096	0.18165	-0.0947768	-0.102075	-0.158521	-0.107475	-0.344932	-0.164426	-0.459285	-0.345694	-0.140701	-0.0101069	-0.0908973	-0.0289665	-0.108655
2	sp_O43674-2_NDUB5_HUMAN	0.0753522	-0.106058	-0.115506	0.193117	-0.232623	-0.172482	0.212448	0.15126	-0.0226505	0.233937	0.0963743	0.154998	0.125253	0.0419297	0.014526	-0.0355401	0.0479206	0.173162	0.0870824	-0.215049	0.0455274	0.047211	-0.156109	0.32154	0.0290431	0.0965073	-0.0749432	0.0877412	-0.0164714	-0.547827	0.0430982	0.119372	0.0170229	-0.185458	0.0656233	0.00364638	-0.286937	0.00296367	0.00458471	-0.511119	0.0552057	-0.416251	-0.464844	0.0171071	0.0743296	0.0593599	0.0918964	-0.0195424
2	sp_O43676_NDUB3_HUMAN	0.0784259	0.0523658	-0.213425	0.15391	-0.128871	-0.131986	0.256119	-0.151064	0.0105302	0.31477	0.134302	0.219292	0.0350367	0.053605	-0.0102405	0.0525249	-0.182876	0.303895	0.102508	-0.591664	0.0684016	0.121286	-0.0956809	0.437725	0.133889	0.165463	-0.0692278	0.120084	-0.0577184	-0.759076	0.0979098	0.188074	0.185311	0.159086	0.135153	0.0219525	0.0701374	0.0798717	-0.0421713	-0.664795	0.0780604	-0.131971	-0.888577	0.0628985	0.152609	0.145031	0.141971	-0.147701
2	sp_O43678_NDUA2_HUMAN	-0.140585	-0.0263282	0.0851569	0.05475	-0.139138	-0.167578	0.138155	-0.416718	-0.124459	0.160374	0.0959271	-0.0685307	0.0361792	-0.0208724	-0.0119784	0.000755308	-0.41041	0.179834	0.199567	-0.625932	-0.00452013	0.0635985	-0.0939966	0.318923	0.0562329	0.0948076	-0.0365018	0.104361	0.0183069	-0.662777	-0.19363	-0.0234615	0.174664	0.836203	0.159487	-0.0833367	-0.00122957	0.0071346	-0.0323399	-1.0352	0.00739271	-0.20635	-0.897245	0.000870035	-0.0976703	0.0704834	0.0165184	0.0331978
2	sp_O43920_NDUS5_HUMAN	0.105968	0.0162622	-0.0892534	0.118881	-0.0930045	-0.111211	0.254474	0.147744	-0.0245988	0.140892	0.113085	0.15406	-0.0461558	0.0913308	0.0517295	0.0477991	-0.317502	0.0929837	0.140664	-0.668795	0.153805	0.171858	0.101336	0.375556	0.0883803	0.151048	-0.0912373	0.0685129	0.00763054	-0.613336	0.0149608	0.0714764	0.169675	0.175764	0.181922	0.0253412	-0.053025	0.0611742	0.0403034	-0.380255	0.132206	-0.132257	-0.794137	0.0511409	0.0923947	0.0782621	0.141819	-0.0323776
2	sp_O60783_RT14_HUMAN	0.0857754	0.00380737	-0.205735	0.149299	0.112446	-0.0717514	0.202014	-0.0797663	-0.00172704	-0.105621	0.0199511	-0.19524	-0.000167405	0.0568569	0.0760635	-0.0778166	-0.0577878	0.0762753	0.0531437	-0.618619	0.0384096	0.0234777	-0.0438628	0.16299	0.0667066	0.0522111	-0.14224	0.0558399	-0.0173489	-0.104844	-0.134374	0.0655461	0.0974004	0.217063	0.00435664	0.0378753	0.0628487	0.0898559	-0.0266349	-0.206328	-0.030092	0.213269	-0.581949	0.0510088	-0.0601219	0.0430675	0.345671	0.155657
2	sp_O75208_COQ9_HUMAN	0.059251	0.179799	-0.182828	0.0563153	-0.0888987	-0.335649	0.067332	-0.389299	-0.0222643	0.0366195	0.155284	-0.190962	0.0809509	-0.00552531	-4.3253e-05	0.116495	-0.0475138	0.197734	0.136284	-0.318546	-0.138862	0.0493228	-0.0168466	0.600701	0.0311686	0.179128	-0.0557982	0.0396538	0.0525226	-0.238289	0.0143596	0.0550427	0.00388536	0.0240794	0.122725	-0.115919	0.109683	0.0473655	0.0363046	-0.506973	0.0474086	-0.323423	-0.346185	-0.0608379	-0.0639555	0.141283	0.098024	-0.118263
2	sp_O75306_NDUS2_HUMAN	0.0910789	-0.0712884	-0.165384	0.119196	-0.138144	-0.199888	0.0469193	-0.0756069	0.0566874	0.15976	0.0735741	0.0260386	0.0659382	0.0447218	-0.00644684	0.023847	-0.362843	0.15929	0.123275	-0.472703	0.0342456	0.0324944	-0.0749617	0.207329	-0.00595245	0.0829061	-0.0779597	0.0595146	0.000624477	-0.433091	0.103254	0.024887	0.186044	0.0609291	0.127766	-0.00256188	0.0937202	0.0791457	-0.0374111	-0.748101	0.0540773	0.0216986	-0.936082	-0.0480569	0.0533555	0.0680302	0.0860784	-0.14203
2	sp_O75380_NDUS6_HUMAN	0.0480805	0.105384	-0.274921	0.0669887	-0.0891127	-0.178072	0.193987	-0.332777	-0.157614	0.168153	0.0855724	0.068647	0.0532724	-0.0113208	-0.00925127	0.00392628	-0.109893	0.125708	0.210885	-0.844698	0.0196792	0.0787551	0.036755	0.259875	0.0607432	0.0562471	-0.0694813	-0.0283617	-0.011116	-0.424717	-0.153623	-0.00850846	0.190174	0.0933456	0.260235	0.00475795	-0.0324156	0.0850634	0.0126987	-0.908243	0.0670995	-0.202303	-1.35249	0.0419313	0.0559671	0.148361	0.0188042	-0.277812
2	sp_O75394_RM33_HUMAN	0.0687287	0.0680355	-0.218151	0.0614552	0.173652	-0.238983	-0.0124575	-0.346678	0.0583323	0.151227	0.042833	0.0913149	0.134563	0.0637428	0.0511706	-0.0749492	-0.194454	0.0596786	0.052979	-0.687464	0.114323	0.0689478	0.00664383	0.295021	0.0266773	0.0289173	0.00689407	0.142337	0.00827277	-0.260584	0.0232172	0.041627	0.162156	0.303338	0.176819	0.0123949	0.179801	0.0470724	0.0774429	-0.763525	0.0964694	0.0315547	-0.566569	0.0438335	0.190064	0.064911	-0.0929469	-0.0492533
2	sp_O75489_NDUS3_HUMAN	0.0667555	-0.120224	-0.108236	0.147245	-0.108309	-0.130437	0.0462802	-0.0763733	-0.0859437	0.0772915	0.106074	0.0395926	0.0138232	0.0214776	-0.0222113	-0.0246544	-0.364767	0.0563082	0.0854153	-0.49113	0.119498	-0.0139918	-0.112147	0.303227	0.108585	0.0748701	-0.103271	0.0062091	-0.0074175	-0.380879	0.0899531	-0.029856	0.17637	0.0372856	0.0733567	-0.00612866	-0.104431	0.0289119	-0.074365	-0.792065	0.0290054	-0.181833	-0.929373	0.0131727	-0.0185873	0.110485	0.225761	-0.164108
2	sp_O76031_CLPX_HUMAN	0.00055421	-0.0145656	-0.0976531	0.0567655	0.107431	0.151066	0.0898173	-0.152537	-0.0114258	0.0499696	0.228316	0.144353	0.0848228	-0.0117392	-0.0372201	-0.0494641	0.144042	0.1135	0.1138	-0.512213	0.0162993	-0.0227652	-0.060853	0.201877	0.167651	0.232995	-0.0302188	0.0710303	-0.101761	-0.0342688	0.127275	-0.0524991	0.0639325	0.137589	0.0210266	-0.0699956	0.114314	-0.047955	-0.0247942	-0.735442	0.13084	0.171847	-0.782801	-0.0250405	0.0733987	0.128705	0.203749	-0.0815575
2	sp_O94992_HEXI1_HUMAN	-0.296341	-0.13895	-0.339971	-0.0737163	0.0397259	0.0292601	0.10467	-0.270143	-0.557233	-0.353088	0.368296	-0.411699	-0.330273	-0.177187	-0.00475972	0.0762171	-0.192613	0.185872	0.131674	-0.661917	-0.245117	0.262366	-0.205262	0.267674	0.268768	0.564808	-0.210225	-0.123675	-0.279254	-0.170433	-0.458454	-0.214893	-0.620378	-0.392762	-0.132565	-0.138067	-0.356567	-0.563082	0.0171544	-0.840472	-0.0251744	-0.255515	-0.608253	-0.295631	-0.48432	0.238072	0.222663	-0.0469814
2	sp_O95168_NDUB4_HUMAN	-0.182203	-0.0572704	0.558242	0.186475	-0.108238	0.189214	0.26341	-0.0483429	-0.041386	0.216491	0.0746661	0.124931	0.0706715	0.113637	0.101025	0.0126845	-0.394211	0.213935	0.0527961	-0.178903	0.137288	0.0261896	-0.0808719	0.444771	0.20419	0.166136	-0.0408189	0.0944551	0.0176718	-0.577026	-0.0714674	0.155537	0.184755	0.554772	0.0758416	0.0153478	0.208312	0.130684	0.0361967	-0.634694	0.104248	0.0290084	-0.850798	0.0993879	-0.038698	-0.00723223	-0.059101	-0.160749
2	sp_O95169-3_NDUB8_HUMAN	-0.0455881	-0.0551552	-0.105022	0.0352891	-0.0434707	-0.158013	0.145738	-0.0785549	-0.00927701	0.0816815	0.108776	0.11263	0.0340406	0.0562252	0.0357157	0.0537288	-0.358941	0.149125	0.131666	-0.386767	0.0893112	-0.0253041	-0.138953	0.287948	0.0679211	0.00569893	-0.181464	0.0185295	-0.0213781	-0.441913	-0.00753396	0.0543802	0.175805	0.0250082	0.106511	0.029094	0.10654	-0.036938	0.0970655	-0.511139	-0.0152619	-0.0891603	-0.80734	-0.0254295	0.0973206	0.146567	0.0705949	-0.154371
2	sp_O95182_NDUA7_HUMAN	0.0383047	-0.030318	-0.252399	0.108349	-0.0947098	-0.341844	0.0313617	-0.328539	-0.0605867	0.258874	0.107825	-0.00129325	0.209444	0.0262515	-0.0111284	0.13903	-0.473721	0.13824	0.187032	-0.957304	0.00526365	0.00666092	0.00397675	0.284321	0.213315	0.123735	-0.0980675	0.0295181	0.0333432	-0.629599	-0.000858082	0.0230953	0.256394	0.302263	0.217777	-0.0325636	0.015266	0.165547	0.0204299	-1.23054	0.0774454	-0.231027	-1.677	0.0579046	0.0311525	0.200325	0.197572	-0.46822
2	sp_O95202_LETM1_HUMAN	-0.0745665	-0.157534	-0.0219005	0.0129983	-0.13737	-0.059809	0.174512	-0.00728388	-0.0764873	-0.00425599	0.127661	0.138025	0.00104234	0.0420958	-0.045709	-0.115295	-0.0851294	0.0723525	0.158953	-0.308553	0.0613394	-0.0191297	-0.130446	0.14559	0.0486529	0.153439	-0.168429	-0.0174568	0.0346779	-0.23096	-0.0542242	-0.0250825	0.122486	0.00327136	0.0231203	-0.00660927	-0.083481	-0.00199539	0.00703085	-0.384715	0.020393	0.00826908	-0.398568	-0.0368456	-0.0502197	0.036377	0.0742295	0.0663791
2	sp_O95273_CCDB1_HUMAN	-0.127934	0.0708182	-0.196333	-0.128094	-0.059337	0.0524224	-0.0539839	-0.072526	-0.190182	-0.327757	0.250549	0.147585	-0.0742727	-0.20721	-0.137499	0.186655	-0.260618	0.192708	-0.240165	-0.0305203	0.303672	-0.0696998	-0.0583982	-0.363209	0.000845815	0.118175	0.260273	-0.135494	-0.253478	-0.342157	0.115367	-0.182332	-0.394846	-0.392727	0.134261	0.0977316	-0.159993	-0.227355	-0.194864	-1.58043	-0.0126102	-0.0447951	-0.458084	-0.118402	-0.237294	0.0968683	0.210849	-0.0855967
2	sp_O95298_NDUC2_HUMAN	-0.159426	-0.0609102	0.375446	0.179394	-0.153802	0.206325	0.0188199	0.42412	-0.00371095	0.280425	0.0995045	-0.0569521	0.0738668	0.0233726	0.0311999	0.0466479	-0.38207	0.194789	0.0588682	-0.275531	-0.138916	-0.0451733	-0.124706	0.129024	0.177295	0.139204	-0.0719507	0.069975	0.0114637	-0.590437	-0.00133096	0.0917773	0.277574	-0.432541	0.0718269	0.0186059	-0.0886466	0.10564	-0.0512821	-0.584076	0.00942204	-0.187299	-0.626641	-0.034508	0.136324	0.166279	0.0541806	-0.0663059
2	sp_O95864_FADS2_HUMAN	-0.455053	0.039591	-0.425564	0.0779704	0.293933	-0.268244	-0.0151565	-0.676379	-0.271972	0.354472	0.198519	-0.583125	0.485284	-0.146626	-0.179636	-0.358671	-0.236637	0.438529	-0.0455119	-1.27158	-0.224844	0.235898	0.0576599	0.654443	0.447618	0.917847	0.612074	0.166945	-0.368517	-0.274953	0.00217532	-0.00787275	0.0878227	-0.49162	-0.00740148	-0.299024	0.516843	-0.0458553	-0.23486	-0.909241	0.0105477	-0.357416	-1.51915	0.213753	0.0490125	0.101488	0.0735967	-0.452342
2	sp_O96000_NDUBA_HUMAN	0.0891066	-0.0515547	0.0587878	0.181313	-0.0992094	0.0166866	0.197413	0.17118	-0.0243237	0.222091	0.128355	0.0970242	-0.00407522	0.00188083	0.0216795	0.0320543	0.069461	0.175375	0.0566823	-0.36443	0.00286018	0.0911552	-0.1028	0.356065	0.131245	0.146373	-0.0776808	0.0675709	-0.00401523	-0.376216	0.0887999	0.169767	0.187927	0.0159826	0.00248892	0.0186227	0.0309209	0.0133409	-0.0525713	-0.307424	0.0769108	-0.237795	-0.297629	-0.0309296	0.128295	0.18735	0.00460514	-0.0782252
2	sp_P00403_COX2_HUMAN	0.0742249	-0.425208	-0.330251	0.241833	-0.226382	-0.453128	-0.81282	-0.108075	0.0517004	0.0642111	0.0486524	0.101967	-0.0639273	0.0169028	0.0202978	-0.0581945	-0.265642	0.0605348	0.0679499	-0.468394	0.112137	0.0190268	-0.478689	0.141908	-0.0623947	0.0368254	-0.22478	0.0323679	0.0323842	-0.59562	-0.198066	-0.0637675	0.208976	-0.0721754	0.0138114	-0.0148833	0.0356024	0.191914	0.0851259	-0.650775	0.102852	-0.208421	-0.646661	-0.0587838	-0.00350121	0.00136181	0.0769291	-0.411575
2	sp_P03886_NU1M_HUMAN	-0.00202681	-0.0724984	-0.121819	-0.0237544	-0.201647	-0.389423	0.130384	-0.276632	-0.0024153	0.187338	0.154489	0.0199388	0.287343	0.0800624	0.102401	-0.0531922	-0.49659	0.200296	0.104154	-0.895461	0.189964	0.0459763	-0.188844	0.321386	0.0605753	0.155124	-0.596185	0.109437	-0.0433664	-0.665645	0.396387	0.0560021	0.311097	0.103198	0.12704	-0.0422791	-0.191194	0.0905698	0.0807771	-0.737909	0.157627	-0.252747	-1.02431	-0.0202049	0.141142	0.297131	0.405601	-0.0928057
2	sp_P04181_OAT_HUMAN	-0.190619	0.352994	0.105523	-0.0310672	-0.142312	0.180597	-0.208423	-0.21101	-0.0534061	-0.0163968	0.0786553	-0.41558	-0.0476017	-0.0922226	-0.185051	-0.035039	0.213309	-0.196473	-0.0670604	-0.65171	-0.441835	0.0632317	0.0907742	0.306401	-0.130253	0.348662	0.0570032	-0.0309185	0.018081	0.227575	0.138449	-0.172416	-0.0937867	0.0747718	-0.175851	-0.113679	0.204432	-0.356196	0.14708	-0.461207	0.0356555	-0.0538033	-0.732715	0.0174404	0.163476	-0.10107	0.00784603	-0.277491
2	sp_P06280_AGAL_HUMAN	0.369822	-0.0797111	0.179308	-0.0148987	0.200047	0.321059	0.0556709	0.0330386	-0.476842	0.186997	0.250044	0.151449	-0.141889	-0.0536401	-0.0661548	-0.0162136	-0.0987236	0.149418	0.101319	-0.209055	-0.00821184	-0.214719	-0.220332	0.539954	0.18454	-0.307317	0.091919	0.151306	-0.192142	-0.212938	-0.329626	-0.172331	-0.157012	0.156736	-0.128419	-0.244562	0.0352516	-0.247376	0.0499659	-0.36782	-0.0956261	-0.106655	-0.486124	-0.213636	-0.190552	0.236888	0.200586	-0.133806
2	sp_P08559_ODPA_HUMAN	0.0858941	-0.0394797	-0.212366	0.137151	-0.0212271	-0.186376	0.0123244	-0.164516	0.0726259	0.208591	0.0413246	0.0894893	0.265244	-0.0150189	-0.026908	-0.101377	-0.0918347	0.0651129	0.135291	-0.275212	-0.0994835	0.0112095	0.0598591	0.324352	-0.0151037	0.169018	0.0558068	0.0524084	0.0621499	-0.0215299	0.0374132	-0.0411572	0.0251672	0.246741	0.163507	-0.0538092	0.0354196	-0.00543043	-0.0521266	-0.358628	0.0148673	0.0695375	-0.393272	-0.00155083	-0.00471422	-0.0207454	0.0704287	-0.0587611
2	sp_P09001_RM03_HUMAN	0.00747311	0.156629	-0.199709	0.102812	0.161724	-0.235378	0.0612362	-0.248539	0.0888354	0.172227	0.0261996	-0.0634861	0.0569381	0.0847539	0.0648689	-0.0860431	-0.132191	0.0631499	0.093276	-0.851855	-0.0135818	0.0856226	0.046243	0.237976	-0.0467511	0.0600683	0.0040631	0.108672	-0.166137	-0.289481	-0.00581836	0.0661087	0.217302	0.128573	0.212524	-0.0174479	0.0590374	0.112444	0.0777146	-0.521451	0.153033	0.0759359	-0.645429	0.0085901	0.0441932	-0.0439974	0.177998	-0.138504
2	sp_P09622_DLDH_HUMAN	0.0133065	-0.118417	-0.0831102	0.0739896	-0.0944216	-0.114293	0.102648	-0.0896582	-0.052449	0.0834066	0.0279069	0.164169	0.109904	-0.0276766	-0.0768539	-0.0534102	-0.312146	0.0477558	0.0888261	-0.255641	0.0333887	0.0114871	-0.153119	0.235726	0.0589666	0.111479	-0.115187	0.0479857	0.0793189	-0.500052	0.0233584	-0.00202349	-0.00734658	0.101888	0.0278202	-0.0381682	-0.198099	-0.0674187	-0.046449	-0.697466	0.0249865	0.0450537	-0.49459	0.0113958	-0.0419282	0.0708603	0.130655	-0.125045
2	sp_P09669_COX6C_HUMAN	-0.302009	-0.291891	0.0146725	0.128625	-0.22912	-0.434484	-0.793911	-0.155302	0.0684678	0.136132	0.0405329	0.201757	0.000774808	0.217142	0.0561538	-0.0335348	-0.226254	0.106819	0.0603558	-0.360407	0.00332931	-0.180314	-0.447954	0.122108	0.029293	0.0929851	-0.221529	0.137711	0.0959664	-0.493672	-0.373412	0.00758232	0.243072	0.610387	0.0941647	-0.022041	-0.0210769	0.178	0.0465113	-0.387186	0.0942792	-0.234734	-0.531388	0.243415	-0.00140715	0.025812	-0.0271374	-0.0205195
2	sp_P10606_COX5B_HUMAN	0.0791495	-0.178216	-0.286597	0.131933	-0.0871074	-0.368871	-0.174517	-0.106471	0.061449	0.552947	0.0714036	0.222838	-0.00694392	0.0131441	0.0130207	-0.240881	-0.346869	-0.164757	0.0978069	-0.262765	0.123033	0.0196062	-0.295208	0.390638	0.0253159	0.038821	0.125394	0.0678941	0.0362089	-0.433164	0.00197095	0.0127291	0.894786	0.0968484	0.0442683	-0.0505937	-0.0190133	-0.0728165	0.079419	-0.228511	0.085768	-0.0864305	-0.259531	-0.0543901	0.0647119	0.00847219	0.472136	-0.129186
2	sp_P11177-2_ODPB_HUMAN	0.0572128	-0.0819721	-0.369441	0.11847	-0.126727	-0.270063	0.0818638	-0.171064	0.124631	0.228001	0.0498679	0.0598119	0.252019	-0.0297809	-0.0240369	-0.174228	-0.118997	0.0987134	0.148155	-0.384979	-0.100692	0.0387412	-0.0847554	0.314879	-0.0916665	0.253983	0.0169008	0.0583069	0.0930449	-0.0863249	-0.0295743	-0.0945516	0.0520668	0.292123	0.190431	-0.0774839	-0.0173761	-0.00975632	-0.0539449	-0.448054	0.0179173	-0.00865736	-0.426235	-0.0404686	-0.0200736	0.00119097	0.0161622	-0.104441
2	sp_P12074_CX6A1_HUMAN	-0.155208	-0.0549513	-0.161239	-0.0190546	0.0276719	-0.216073	-0.533479	-0.050545	0.197267	-0.0912786	-0.0638249	0.0243143	0.113354	0.0454359	0.123579	-0.0772328	-0.436545	-0.0521614	0.0762585	-0.172715	-0.00959228	0.0938368	-0.168087	0.0775262	-0.263191	-0.120084	-0.0830725	0.0644061	0.0659466	-0.256547	-0.161396	-0.134385	0.134254	-0.274148	0.064492	0.000423922	0.105675	0.153602	0.0403943	-0.517887	0.000884323	-0.296224	-0.258106	0.010941	0.0805392	-0.0100496	-0.0941926	-0.104885
2	sp_P12235_ADT1_HUMAN	-0.00350389	-0.284624	-0.0637966	0.104744	-0.0791848	-0.0936203	0.0298471	-0.132464	-0.114673	0.041552	0.266699	-0.324845	0.135243	0.0329311	-0.130879	0.0670298	-0.15038	0.149953	0.223708	-0.351608	-0.451549	-0.0894528	-0.227492	0.409905	0.0407963	0.419316	-0.0870552	0.0572484	0.056962	-0.363085	0.195324	-0.0521444	-0.0279392	0.0772582	-0.00151578	-0.0543766	0.00691149	-0.070266	0.0849177	-0.233564	0.116965	-0.0114414	-0.49718	-0.116965	-0.0519794	0.089274	0.304864	-0.170595
2	sp_P14406_CX7A2_HUMAN	-0.312782	-0.62037	-0.200898	0.193027	-0.140265	-0.300284	-0.79369	-0.131418	0.139821	0.114454	0.0391198	0.150306	0.197446	0.0783778	0.0363657	-0.342453	-0.33954	0.0846452	0.189577	-0.211043	0.143756	-0.0806654	-0.78831	0.279501	-0.183456	0.0117268	-0.0593195	0.150006	0.0519487	-0.982821	-0.285626	-0.0699575	0.317771	-0.48532	0.173891	-0.0441952	-0.0849954	0.125531	0.115955	-0.441649	0.141793	-0.409066	-0.451818	-0.0312466	0.0313223	0.10995	0.0212689	-0.182191
2	sp_P14854_CX6B1_HUMAN	0.108828	-0.215673	-0.512623	-0.113459	-0.0870952	-0.335229	-0.300691	0.00811611	0.0251124	0.0554535	0.0244885	0.158767	0.0413179	-0.0344628	-0.00496125	-0.205281	-0.214104	0.0710735	0.153889	-0.759178	0.241076	-0.00342563	-0.237585	0.313154	-0.0773161	-0.0449803	-0.0108659	0.0296346	0.0460805	-0.406396	-0.437116	-0.0579647	0.298794	-0.00931771	0.14707	-0.0705971	0.248069	0.151581	0.0678746	-0.550287	0.015954	-0.189672	-0.486936	-0.0670254	-0.0338193	0.0179424	0.0288915	-0.362854
2	sp_P14927_QCR7_HUMAN	0.00997349	-0.0957991	-0.145538	0.152619	-0.211325	-0.259563	0.0121004	-0.308685	0.0370961	0.169905	0.0954267	0.203517	-0.0800841	-0.00447271	0.043347	-0.0494482	-0.0815597	0.0662557	0.043927	-0.45777	0.170519	0.069776	-0.166009	0.206229	0.107658	0.0893693	-0.250446	0.0210016	0.0326786	-0.347221	-0.089678	0.0797759	0.250876	-0.171707	-0.0226717	0.000686303	-0.0667848	0.0148612	-0.0639685	-0.525172	0.042909	-0.166094	-0.58294	-0.0350978	0.0534229	0.0971943	0.0808784	-0.0640447
2	sp_P17568_NDUB7_HUMAN	-0.00432077	-0.0137635	-0.245485	0.186007	-0.130371	-0.353431	0.11852	-0.226558	-0.0422706	0.26726	0.0739582	-0.0191634	0.0534899	0.034282	0.0666683	0.0357689	-0.223229	0.0537621	0.0857416	-0.64301	0.0438511	0.184712	-0.00511154	0.261707	0.321328	0.0622595	-0.168843	0.0444198	-0.0593821	-0.416178	-0.190187	0.0630389	0.162343	-0.0606375	0.163331	0.0123255	0.0308817	0.0967506	-0.0582346	-0.518577	0.0190114	-0.0988789	-0.534622	-0.0249822	-0.1645	-0.0409433	0.14284	-0.102698
2	sp_P19404_NDUV2_HUMAN	-0.0140461	-0.0679982	-0.220151	0.238016	0.0512573	-0.272589	0.132654	-0.144044	-0.0977366	0.207542	0.129982	0.132309	-0.00188959	-0.0136218	-0.0458013	-0.0355002	-0.278279	0.234888	0.0921835	-0.655776	0.080679	-0.00534897	-0.104016	0.313166	0.181702	0.168663	-0.0927701	0.0848729	0.046684	-0.480286	-0.0118266	-0.0485109	0.235675	0.114361	0.0970135	-0.0510312	0.0532592	0.0774663	-0.031964	-0.517595	0.0497764	-0.109568	-0.906468	-0.0624219	-0.0103077	0.210563	0.250364	-0.283736
2	sp_P21912_SDHB_HUMAN	0.0157807	-0.126278	-0.187936	-0.0334415	-0.1009	-0.118172	0.0605843	-0.222508	-0.17451	0.165019	0.0488992	-0.0664817	0.0251934	0.0441641	-0.00554997	-0.0583267	-0.75979	0.146691	0.0727	-0.37808	-0.0139397	-0.00995666	-0.289455	0.198896	0.015775	0.0714106	-0.0995095	0.0178966	0.113118	-0.293909	-0.102701	0.0340143	0.069534	-0.0957292	-0.051659	-0.0691371	-0.121985	0.127029	0.0460084	-0.418983	0.0667815	-0.284044	-0.448852	-0.0687555	-0.0945708	0.0536043	0.0369338	-0.141873
2	sp_P22695_QCR2_HUMAN	0.080849	-0.0742011	-0.0527984	0.137265	-0.13004	-0.157185	0.0457427	-0.117662	-0.0208914	0.128483	0.119793	0.22564	-0.0469526	0.000407481	0.023471	0.0127281	-0.0248711	0.0376084	0.0493883	-0.271816	0.132591	0.0422338	-0.115397	0.298549	0.1387	0.10289	-0.190501	0.0142893	0.0208836	-0.185756	0.0354716	0.0753113	0.14363	0.0266792	-0.0546476	0.000604695	-0.0303811	0.0285762	-0.0484577	-0.337743	0.0382222	-0.0468295	-0.418952	0.00603254	0.0463155	0.0737715	0.106952	-0.0583779
2	sp_P22830_HEMH_HUMAN	-0.093652	-0.161832	-0.430457	0.0342167	-0.154356	-0.343086	0.17326	-0.283819	-0.178785	0.210563	0.188687	-0.115928	0.0804854	-0.00888224	-0.0698636	0.0633705	-0.17738	0.0330654	0.0854988	-0.391905	-0.0118152	0.0112064	-0.245338	0.257013	0.0305014	0.176743	-0.0663677	-0.00226709	0.106331	-0.214273	-0.0084065	0.220376	0.0905438	-0.155882	-0.0707028	-0.150728	0.0329985	0.141196	0.0881901	-0.349641	0.016783	-0.0920737	-0.296888	-0.0381841	-0.0761781	0.0573388	0.0713544	-0.242727
2	sp_P26440_IVD_HUMAN	-0.098121	-0.0691397	-0.340378	0.0971875	-0.366689	-0.482385	0.385076	-0.347937	-0.108788	0.243105	0.150309	-0.164127	0.0692503	0.0113478	-0.0673804	-0.0487683	-0.26871	0.268262	0.128115	-0.413387	-0.344437	0.0920023	-0.0780402	0.323423	-0.0449424	0.103562	-0.111758	0.0461842	0.117797	-0.115293	0.0393198	-0.0232301	0.00919318	-0.0877839	0.0456748	-0.086558	-0.17094	0.00283335	0.0330052	-0.396669	0.0143057	-0.369394	-0.358862	0.0738682	-0.0255486	0.084716	0.111341	-0.286644
2	sp_P28331_NDUS1_HUMAN	0.0316361	-0.107429	-0.189859	0.120745	-0.0844164	-0.184168	0.0944239	-0.196696	-0.099413	0.167551	0.110938	-0.110997	0.0993602	0.00754456	-0.0787303	0.0194152	-0.426304	0.178179	0.121044	-0.744334	-0.0371497	-0.0372253	-0.109341	0.252251	0.0459024	0.127675	-0.0370277	0.0575657	0.0123181	-0.61984	0.0505022	0.0393914	0.187433	0.00929376	0.0615883	-0.0835052	-0.012268	0.0812348	-0.00510096	-1.21289	0.0461263	-0.197853	-1.41578	-0.0136309	0.0169605	0.151109	0.152984	-0.234562
2	sp_P30084_ECHM_HUMAN	0.008296	-0.119464	-0.172278	0.00102718	-0.232719	-0.247217	0.163651	-0.272517	-0.101291	0.13507	0.112636	0.243982	0.0971095	-0.0150232	-0.0399129	-0.0313871	-0.166667	0.1456	0.157356	-0.322019	0.121789	-0.0057361	-0.340239	0.318919	0.0162637	0.173784	-0.105347	0.0581914	0.0671347	-0.299532	-0.10638	-0.00379124	-0.074938	0.154301	-0.0868337	-0.0538448	-0.124267	-0.102014	0.0349359	-0.337497	0.0358974	-0.0825862	-0.369316	-0.108398	-0.0909369	0.0668783	0.12992	-0.124741
2	sp_P30837_AL1B1_HUMAN	0.0838506	-0.165059	-0.133361	0.0347539	-0.149202	-0.247191	0.112768	-0.293308	0.0651692	0.214513	0.169132	0.213632	0.124829	0.0193614	0.0574662	0.155276	-0.653149	0.248289	0.0626288	-0.305087	0.250996	0.0578124	-0.170834	0.11936	-0.0771272	0.159778	-0.0115819	-0.0815783	9.52966e-05	-0.22989	0.172858	0.285063	-0.0744838	-0.00666381	0.0611763	0.0171683	-0.0355534	0.0947886	0.0902221	-0.440907	0.125521	-0.105853	-0.323922	-0.0655668	-0.182678	-0.0107855	0.119328	-0.225794
2	sp_P31930_QCR1_HUMAN	0.0643409	-0.0550697	-0.11753	0.120752	-0.157201	-0.184312	0.0346017	-0.172771	-0.00634712	0.0581935	0.114111	0.150742	-0.0474192	-0.000578095	0.0204461	-0.0190384	-0.0315969	0.00274618	0.0564217	-0.213214	0.0851583	0.0207537	-0.159965	0.197683	0.116065	0.0778345	-0.117421	-0.00603063	0.0378696	-0.222572	0.00996378	0.0427044	0.184038	0.0249946	-0.0673552	-0.0210551	-0.0473197	-0.00463014	-0.0304606	-0.382408	0.0286809	-0.0735129	-0.432961	-0.0457414	0.0601532	0.129791	0.0579194	-0.101225
2	sp_P47985_UCRI_HUMAN	0.0237563	-0.0240515	-0.0725575	0.201811	-0.113301	-0.0670118	0.0921896	-0.258974	-0.125773	0.103706	0.131631	0.227987	0.0390818	-0.00720749	0.0661448	-0.0344305	-0.10862	0.0519747	0.0734331	-0.42899	0.183132	0.234877	-0.154161	0.35572	0.166247	0.103458	-0.103836	-0.0148613	0.0324308	-0.206021	0.0643403	0.0371775	0.399748	-0.0331318	-0.0838646	-0.0117202	0.0283203	-0.0327532	-0.0528284	-0.765551	0.0315459	-0.0853537	-1.13497	-0.0248747	0.103622	0.177364	0.2354	-0.1699
2	sp_P48307-2_TFPI2_HUMAN	-0.589026	-0.163609	-0.212858	-0.205764	-0.112365	0.0694705	0.0880705	-0.0328638	0.183471	-0.39164	0.00168769	-0.317809	0.306408	0.259677	0.143681	0.55493	-0.265352	0.663796	-0.00753309	-0.240747	-0.29098	-0.155406	-0.203051	0.0513077	0.0861744	0.0394512	-0.384657	-0.196086	0.0214958	0.0212114	0.594306	-0.218693	-0.347142	-0.612763	0.00257914	0.128284	-0.00942136	-0.479245	0.1592	-0.843476	-0.159914	-0.623717	-0.769726	-0.0570198	-0.0236401	0.0436032	0.0828781	-0.359098
2	sp_P49137_MAPK2_HUMAN	0.174722	-0.137241	-0.0205514	0.134585	0.31824	-0.0107195	-0.0502467	0.529912	0.204189	-0.463596	0.0887971	0.0300033	-0.0312434	0.0812223	0.0621628	0.119088	0.0427519	0.105025	-0.014966	-0.177872	-0.0462842	-0.101559	0.213292	0.0352466	0.0766078	0.0151207	0.00288464	0.110472	-0.259728	0.000608147	-0.156871	0.176818	-0.0339144	0.0352795	0.0488299	-0.0228595	0.139677	-0.155659	-0.047903	-0.632769	0.0511079	0.250692	-0.780666	-0.0964179	-0.0189507	0.0166397	0.180299	-0.327023
2	sp_P49406_RM19_HUMAN	0.0145471	-0.0125304	-0.132155	0.0413225	0.154369	-0.22285	-0.0360094	-0.179638	0.0444876	0.131145	0.015073	-0.222971	0.0408954	0.00850054	0.00459152	-0.105546	-0.188171	-0.0427083	0.0241991	-0.826193	-0.228622	0.0894205	-0.052913	0.112725	-0.124127	0.0483506	-0.0415199	-0.00142331	-0.101338	-0.220789	0.0783974	0.0140772	0.169105	0.225136	0.0980907	-0.00897962	0.183997	0.0488074	-0.00105016	-0.601371	0.105808	0.0198536	-0.757013	-0.0270305	0.0186585	-0.0783195	0.0220119	-0.0567173
2	sp_P49454_CENPF_HUMAN	0.154837	-0.0382133	-0.268706	0.0504942	0.449919	-0.495144	-0.262729	0.442354	-0.319874	-0.200137	-0.0420525	0.289916	0.0485819	0.252621	0.0955388	-0.0265165	-0.247908	-0.194646	0.260099	-0.434275	0.0177411	0.285158	-0.134432	0.345841	0.527669	-0.12001	-0.134217	0.164173	0.0883975	-0.110502	-0.0239101	-0.153002	0.0203179	-0.462695	0.0390145	-0.068623	0.22957	0.18182	-0.0763737	-0.191236	-0.0510623	-0.0552396	-0.367477	0.161797	-0.451692	-0.0442379	-0.0876064	-0.260143
2	sp_P49821-2_NDUV1_HUMAN	0.0575315	-0.128369	-0.183172	0.103873	-0.0878632	-0.197233	0.186637	-0.269806	-0.115609	0.229488	0.154384	0.0305666	0.0512155	0.0106557	-0.0320281	0.0213729	-0.356334	0.278562	0.172187	-0.679212	0.0134397	-0.00691176	-0.150415	0.292055	0.122118	0.168007	-0.0572845	0.0525295	0.0485709	-0.773184	-0.00684571	-0.01834	0.20462	0.0954995	0.122531	-0.0566582	-0.00220098	0.118629	0.0289709	-1.07329	0.0622076	-0.247727	-1.43173	-0.0273989	0.0234426	0.197467	0.159275	-0.245288
2	sp_P51398_RT29_HUMAN	-0.0318086	0.0940453	-0.383765	0.0851536	0.12018	-0.234286	0.108284	0.13522	0.0730415	0.0753612	0.0703002	-0.0117522	0.159477	0.0626239	-0.00985145	-0.138928	-0.0142777	0.152447	0.121538	-0.436955	-0.0840787	0.0744242	0.0565883	0.26452	0.0418036	0.111513	-0.00658951	0.0908406	-0.207059	-0.196112	0.190515	0.0600765	0.251564	-0.0358802	0.183088	-0.00230476	0.0479601	0.0580262	0.0512997	-0.408047	0.128067	-0.0049218	-0.395657	0.01431	0.15835	0.180215	0.137529	-0.167757
2	sp_P51553_IDH3G_HUMAN	-0.0931585	-0.125547	-0.0914462	0.124753	-0.15346	-0.0395141	0.194105	-0.240354	-0.16146	0.0931762	0.183918	0.0297163	0.141685	0.0035467	0.0123262	0.0164422	-0.325561	0.0892774	0.0859442	-0.289158	0.071401	-0.00780612	-0.126962	0.209806	0.00830315	0.164746	-0.0535166	0.0532766	0.0828051	-0.109161	0.171757	-0.0154905	-0.0989997	0.176912	-0.0243571	-0.075597	-0.215355	-0.121391	0.0448429	-0.534279	0.00746723	-0.265241	-0.463029	-0.0382792	-0.0753919	0.0598638	0.300858	-0.0672448
2	sp_P51970_NDUA8_HUMAN	-0.0430598	0.106955	-0.24649	0.170207	-0.174906	-0.171863	0.275467	0.0533566	-0.0786475	-0.0997442	0.128615	0.206829	-0.0821629	0.079133	0.0310436	0.014149	-0.413832	-0.343015	0.236113	-0.69912	0.22173	0.122736	0.055755	0.544127	0.245872	0.122497	-0.369427	0.0579618	0.0546631	-0.642306	-0.293024	0.183148	0.304165	-0.101115	0.259478	-0.0335019	0.123665	0.0479356	-0.0316937	-0.380226	0.0901443	-0.0820025	-0.653743	0.0844878	-0.101536	0.128439	0.0811423	-0.229537
2	sp_P56181-2_NDUV3_HUMAN	-0.0101151	-0.0906798	-0.204528	0.0269102	-0.0799474	-0.215156	0.225853	-0.38651	-0.0692996	0.117647	0.0525882	-0.336117	0.0850018	0.0119268	0.0221412	0.0887432	-0.180048	0.179622	0.10771	-0.323196	0.034137	0.00990278	-0.108172	0.331491	0.0807876	-0.0305963	-0.0536034	0.0269331	0.0213073	-0.420787	-0.111231	0.0920549	0.0262007	0.105795	0.0476425	-0.0127987	0.0490245	0.0438108	-0.0404417	-0.445313	-0.050592	-0.077919	-0.395161	0.0305605	0.0350844	0.162318	0.0143116	-0.0375277
2	sp_P56181_NDUV3_HUMAN	0.0670587	-0.0185643	-0.487056	-0.0294113	-0.112291	-0.359745	0.243775	-0.484987	-0.032457	0.0809657	0.203138	0.583013	0.0520801	0.0441571	-0.0101658	0.436939	-0.918122	0.135099	0.218934	-1.10342	0.370454	0.0473428	-0.0654184	0.800324	0.0139714	0.262211	-0.0459862	0.122306	-0.00442508	-1.11019	-0.101313	0.03575	0.104845	0.026469	0.182144	-0.0830968	-0.176622	-0.0598987	-0.0560839	-1.62766	0.104823	-0.604754	-2.00018	-0.00329808	-0.373823	-0.0772966	0.174801	-0.376622
2	sp_P82664_RT10_HUMAN	0.0531178	0.112485	-0.166799	0.0198961	-0.0176763	-0.189989	0.255367	-0.128223	0.0100335	0.0477807	0.106869	0.00804867	-3.9113e-05	0.00873709	-0.0138133	-0.0335005	-0.1949	0.0714754	0.111555	-0.619966	-0.00651919	0.0610108	0.0469648	0.33981	-0.0406554	0.097957	-0.0949977	0.0339954	-0.101014	-0.174244	0.196711	0.0162441	0.155122	-0.0214178	0.133679	0.0219935	-0.0429117	0.00523917	-0.0201374	-0.246282	0.0478907	-0.0223605	-0.365124	-0.0217213	0.00369816	0.032659	0.239775	-0.0149747
2	sp_P82673_RT35_HUMAN	0.0464323	0.0797263	-0.121684	0.0231123	0.0253039	-0.0918128	0.114639	-0.145423	0.0478301	0.143202	0.0818302	-0.0231389	0.0405939	0.0471627	0.0619996	-0.0652055	-0.0251077	0.144367	0.125548	-0.465389	0.00922085	0.079213	0.0241558	0.272277	0.079326	0.0759385	-0.0401376	0.0557817	-0.0992387	-0.165064	-0.0197574	-0.0204107	0.127541	0.0416898	0.168419	0.00965134	0.0567437	0.1297	-0.0646642	-0.19471	0.0110095	-0.00720861	-0.427954	-0.0507695	0.00722247	0.0604125	-0.0140832	-0.15655
2	sp_P82675_RT05_HUMAN	0.0156762	0.167627	-0.366111	0.0987446	0.0871453	-0.384467	0.137562	-0.164369	0.0648027	0.203176	0.0894313	0.0519656	0.150402	0.0581133	0.0475716	-0.0318641	-0.124188	0.143257	0.130658	-0.839222	0.00920172	0.0590798	0.0353722	0.30836	0.117384	0.141167	0.022979	0.0803338	-0.188926	-0.227989	0.0760278	0.0147126	0.265182	0.149815	0.190214	0.0233949	0.120284	0.10629	0.0414911	-0.664279	0.0898069	-0.0787476	-0.821566	-0.0278156	0.0606055	0.137056	0.0745413	-0.199528
2	sp_P82912-2_RT11_HUMAN	-0.0822268	0.0775075	-0.704462	0.22671	0.476515	-0.674722	-0.0233229	-0.126656	-0.0142924	0.0475138	0.0651177	0.15412	0.0342746	0.0430028	-0.0122897	0.0785632	-0.221802	0.0305275	0.182482	-1.08185	0.0797656	0.0418506	0.0570199	0.166983	0.133079	0.131937	-0.10026	0.0104364	0.0909804	-0.37637	-0.208161	-0.00369791	0.398507	0.109108	0.268441	-0.0230841	-0.0409952	0.155953	0.0112687	-0.266302	0.0950235	0.167875	-0.988601	0.0771559	-0.0648537	0.135495	0.273806	-0.230545
2	sp_P82914_RT15_HUMAN	0.15346	0.220134	-0.411704	0.102914	0.224358	-0.267168	0.169956	-0.0612347	-0.0946564	0.106614	0.136929	-0.00527307	0.10789	0.00205387	-0.00259031	-0.00976202	-0.144195	0.198078	0.126551	-1.68097	0.0115303	0.0665816	0.0888777	0.293859	0.201784	0.0933614	-0.0217254	0.0459643	-0.196772	-0.198715	0.116178	-0.00400285	0.162362	0.0604697	0.158921	0.0332551	0.107012	0.0683872	-0.00641264	-0.776028	0.0260952	-0.0830788	-1.08908	0.013596	-0.0157452	0.0811156	0.0833919	-0.200983
2	sp_P82930_RT34_HUMAN	0.0543557	0.0839661	-0.218524	0.113465	0.135223	-0.284577	0.0597719	-0.120427	-0.0229884	0.00955047	-0.0124751	-0.00490052	0.0473755	-0.0153103	0.0490251	-0.0808004	0.0263359	0.046846	0.0940972	-0.458486	-0.0241746	0.0461089	-0.045642	0.275711	0.0195569	0.0784214	0.162101	0.00413358	-0.0572789	-0.14927	0.0136798	-0.018217	0.175089	-0.0514676	0.115171	-0.00350684	0.170642	0.0643147	0.0658258	-0.184601	0.136411	-0.0970131	-0.370802	-0.0404086	0.037498	0.0303659	-0.0507887	-0.0247375
2	sp_P82932_RT06_HUMAN	0.0927882	-0.0257852	0.286852	0.0301368	0.151388	-0.0918194	0.179245	-0.0593414	-0.0349116	0.190549	0.043313	0.234777	0.0918682	0.0466989	0.0214135	0.239153	-0.118399	0.112341	0.0404931	-0.763754	-0.0430926	0.033378	0.0794223	0.367454	0.0246923	0.15378	-0.0287501	0.0196643	0.0356481	-0.266075	-0.0382478	0.0969403	0.144678	0.151371	0.159051	-0.0191637	-0.0319074	0.0742359	-0.0257688	-0.561421	0.0778391	-0.129812	-0.53813	0.0226301	0.0345328	0.0831062	-0.00396988	0.100334
2	sp_P82933_RT09_HUMAN	0.0138801	0.0744266	-0.201855	0.139301	0.169711	-0.223397	0.0981428	0.0730457	0.0115915	0.122315	0.0818135	-0.0305164	-0.00973781	0.0271283	0.0311248	-0.0887899	-0.0314495	0.159172	0.0693025	-0.499581	0.0096244	0.0369453	0.0132991	0.256805	0.0423863	0.0450751	-0.0629137	0.0221203	-0.110344	-0.11724	0.00941247	-0.0200018	0.219159	-0.00800648	0.134732	0.00704605	0.143401	0.046314	0.00311475	-0.242746	0.0435396	0.0826933	-0.412623	-0.0287051	0.0724819	0.112319	0.287482	-0.090582
2	sp_Q02818_NUCB1_HUMAN	0.241681	-0.00301786	0.0684783	0.236217	0.0324086	0.0308366	0.310652	-0.0373682	-0.0968388	0.419733	0.0935529	0.240417	0.145731	-0.0514116	-0.175828	0.0615068	-0.132086	0.191364	0.0532385	-0.198664	0.143907	0.0816846	0.214982	0.0528498	0.150358	0.09918	-0.0641362	0.102509	0.0325937	0.0447502	0.26658	-0.197071	0.243014	-1.01399	0.154873	-0.0846084	0.142763	0.00150813	-0.125938	-1.03126	-0.267805	0.073392	-0.7334	0.0725206	0.326487	0.0977958	0.0203615	-0.00373229
2	sp_Q13405_RM49_HUMAN	-0.0587545	-0.026871	0.0916567	0.0132925	0.075671	-0.163498	0.171368	-0.434829	0.0546634	0.129	0.0563832	-0.0310813	-0.0494158	0.0908067	0.0685029	-0.0381879	-0.156004	0.0487635	0.0374297	-0.394448	0.0173589	0.066077	-0.0979347	0.323802	0.0171445	0.0766906	-0.0155713	0.0362623	0.030161	-0.362363	0.0346923	0.103123	0.212577	0.260046	0.102137	0.0076969	-0.0391798	0.0619717	0.115414	-0.30726	0.086106	-0.114558	-0.211422	-0.0104587	0.0397303	0.104566	0.128315	0.172665
2	sp_Q14197_ICT1_HUMAN	0.0777236	0.0764724	-0.214053	0.0775537	0.125659	-0.339533	0.048384	-0.348896	0.0686871	-0.126885	0.0870505	0.0126561	-0.0360387	0.0634874	0.0101208	-0.031794	-0.215861	0.103167	0.120592	-0.698191	-0.0706359	0.117792	-0.00525348	0.106935	0.16712	0.105485	-0.0450757	0.0420716	-0.0111393	-0.206246	-0.182787	0.084911	0.268589	0.203101	0.220308	-0.00437718	0.027782	-0.0100486	0.014038	-0.127829	0.0591048	-0.0882058	-0.420392	-0.0137503	-0.0352341	0.0124643	0.107444	-0.186607
2	sp_Q15070-2_OXA1L_HUMAN	0.0319987	0.249595	-0.207146	0.0403046	0.1094	-0.202	-0.0363041	-0.408375	0.187782	0.048957	0.161908	-0.141287	0.0526519	0.0135698	-0.0429924	-0.0130123	0.0481637	-0.109826	0.119963	-0.768525	-0.0639373	0.0886702	0.0509277	0.223076	0.13064	0.21223	-0.0295039	0.0499081	-0.108101	-0.148658	-0.0552324	0.143479	0.152097	0.116461	0.0590112	-0.0789129	0.250194	0.0446201	-0.0686407	-0.553303	0.154254	-0.04763	-1.09724	0.0533372	-0.0513984	-0.0251266	0.0576585	0.0423195
2	sp_Q16134_ETFD_HUMAN	0.141231	-0.148346	0.175547	0.0411801	0.00060665	0.0643151	0.45864	0.214918	-0.153818	0.250352	0.162395	0.135182	0.118923	0.040045	-0.080778	-0.0131496	-0.0217897	0.282768	0.181331	-0.470221	0.0779196	-0.116199	-0.132586	0.830719	0.240441	0.100262	-0.0721555	0.166257	-0.047947	-0.11909	0.00967985	0.00872141	0.0989354	0.03729	0.025861	-0.0296308	-0.0433081	-0.201992	-0.0226737	-0.14126	-0.0594838	0.0737968	-0.628942	0.000773548	0.0540478	0.300314	0.0772005	0.168655
2	sp_Q16540_RM23_HUMAN	0.140174	0.0351647	-0.0607474	0.0315809	0.22556	-0.114172	-0.0102788	-0.0931831	-0.0189225	0.12245	0.0112713	-0.146134	0.0688726	0.0915942	0.0607737	-0.0700296	-0.0810916	-0.0806946	0.0763381	-0.660273	0.096643	0.0121431	-0.0290468	0.125902	-0.155725	-0.016457	0.00274773	0.0386414	-0.0413714	-0.186121	-0.0966181	-0.065864	0.183291	0.0734088	0.0677386	0.0168533	0.0567755	-0.0185213	0.0343277	-0.1163	0.0529897	-0.0515227	-0.744775	-0.00415225	0.0120531	0.238431	-0.0285626	-0.114214
2	sp_Q16718_NDUA5_HUMAN	-0.281941	-0.112799	-0.0578535	0.0560936	-0.154376	-0.314583	0.152591	-0.287147	-0.0553217	0.241883	0.0646223	0.0285147	0.109594	0.0627785	0.0451976	0.00677909	-0.395684	0.152247	0.134181	-0.690084	0.0494847	0.0435463	-0.232621	0.248841	0.032031	0.136541	-0.0611166	0.127312	0.10013	-0.719569	0.00927947	0.0588424	0.0598071	0.542811	0.108868	-0.0248433	-0.0910948	0.0353005	-0.0543984	-0.75012	0.0490968	-0.285593	-1.12944	0.106421	0.0296239	0.0786321	0.0629328	-0.248154
2	sp_Q16795_NDUA9_HUMAN	0.0472934	-0.0807402	-0.152725	0.155755	-0.0716952	-0.141943	0.229127	-0.237413	-0.0334307	0.159952	0.0744157	0.193641	0.00948602	0.053726	-0.00961378	-0.0157547	-0.434441	0.156651	0.113599	-0.581285	0.145503	0.0496329	-0.0791325	0.351916	0.0337346	0.0848048	-0.0706249	0.0667908	0.00794588	-0.638236	-0.0328021	-0.00775396	0.241616	0.0930745	0.0979806	-0.0252374	0.0862548	0.0854533	0.0199708	-1.22946	0.0715184	-0.137534	-1.21437	0.0011804	0.0746982	0.138141	0.043128	-0.162941
2	sp_Q4U2R6_RM51_HUMAN	-0.0291047	0.0408581	-0.205067	0.032552	0.171952	-0.197291	0.223198	-0.155177	0.0140891	0.147677	0.0123054	-0.0964005	0.028724	0.0976401	0.0841176	-0.0970641	-0.0608981	0.130552	0.0267971	-1.10167	0.309689	0.0647884	-0.0471814	0.119399	-0.0360659	0.0596009	0.0327196	0.10415	-0.0858047	-0.298317	0.034841	0.038804	0.211389	-0.303055	0.118233	0.00786632	0.190405	0.105377	0.0825585	-0.58142	0.0845086	-0.0598559	-0.767565	0.0441694	0.128504	0.00578533	-0.0216011	-0.121175
2	sp_Q5JTJ3-3_COA6_HUMAN	0.137639	0.170305	-0.631933	-0.174366	0.0895617	-0.236949	-0.0527994	3.327e-05	0.188252	0.158647	0.0603561	0.165444	0.100461	0.0717802	0.0160805	-0.050894	-0.0531833	0.145415	0.10354	-0.557536	0.0526906	0.0705465	0.106696	0.147458	0.078727	0.0495182	0.0244785	0.014922	0.00612673	0.000804587	-0.082383	0.00563677	0.165826	0.071506	0.179209	0.00101816	0.144563	0.129212	0.0166634	-0.19185	0.0460816	-0.0350612	-0.111875	0.0544906	0.0331745	-0.0324974	-0.00367553	-0.316696
2	sp_Q5T653_RM02_HUMAN	0.158553	0.176249	-0.202924	0.0954174	-0.00521708	-0.229072	0.114196	-0.277016	-0.131302	-0.125375	0.0541559	0.036746	0.0134683	0.0852035	0.073603	0.00143139	0.0453532	-0.137665	0.14057	-0.913116	-0.0330205	0.0736356	0.0382596	0.331844	0.217221	0.0653503	-0.108268	0.0826249	-0.0575128	-0.301069	-0.00880734	0.054011	0.114642	0.222178	0.269881	-0.00401704	0.0429646	0.0888509	-0.00812032	-0.466611	0.0231653	-0.0793068	-0.734184	0.046225	-0.125402	0.0481314	-0.0681772	-0.186663
2	sp_Q5TC12_ATPF1_HUMAN	-0.181114	0.0939929	-0.0965621	0.060284	0.0466739	-0.258159	0.134852	-0.483518	-0.291959	0.203522	0.0934112	-0.0307259	0.135904	0.00651771	-0.109172	-0.136432	-0.0113187	0.163977	0.074784	-0.551646	-0.00851866	-0.00640015	-0.0509574	0.272289	-0.0349171	-0.00874897	-0.00404452	0.062015	0.0371774	-0.00844935	-0.0284979	-0.0628125	-0.0100345	-0.369736	0.125779	-0.119919	-0.0112568	-0.0133015	0.0124408	-0.272725	0.0146813	-0.109973	-0.450315	-0.0672874	0.124829	0.117816	0.17013	0.0164341
2	sp_Q5U5X0_LYRM7_HUMAN	-0.073223	0.132328	0.245078	-0.017124	-0.0541705	-0.0886858	0.106024	-0.62245	-0.0404404	0.0947013	0.047867	0.101557	0.0633122	-0.0295976	-0.0294715	-0.126416	0.0899994	0.162472	0.0476857	-0.496575	0.0801319	-0.105903	-0.114974	0.457165	-0.121146	0.0727919	-0.0700682	0.166998	-0.0840699	0.0745682	-0.223751	-0.042721	-0.0497212	0.421667	0.0323098	-0.0341987	0.0993252	-0.165185	-0.129374	-0.161137	-0.00595562	-0.114441	-0.424105	0.0682758	0.0105173	0.00829884	0.0675911	0.1583
2	sp_Q6FI81_CPIN1_HUMAN	-0.287428	0.0500671	-0.19043	-0.177605	0.0212642	-0.130888	-0.123557	-0.328684	0.14503	-0.0105629	0.146837	-0.070853	-0.0092503	-0.0778157	-0.121524	-0.00397194	-0.314514	0.116248	0.052279	-0.452527	-0.0232439	-0.106034	0.0615648	-0.0211982	0.145166	0.0904928	-0.0172195	0.0430307	-0.186467	-0.163867	-0.168742	-0.0816545	-0.223135	-0.148397	0.0169412	-0.0578664	-0.154707	-0.109935	-0.00143921	-0.486441	0.0598854	0.000840216	-0.378029	-0.00303899	-0.140849	0.124987	0.0990128	-0.25154
2	sp_Q6P1L8_RM14_HUMAN	0.0731647	0.128862	-0.200096	0.051309	0.171039	-0.109764	0.250658	-0.267395	-0.0828284	0.0209743	0.0475497	0.00429098	0.110188	0.00319739	0.0287282	-0.0784674	0.00741253	0.174763	0.18632	-0.632482	0.0294711	0.0306371	0.0593882	0.278131	0.0772143	0.0474112	-0.0728983	0.0435905	-0.138704	-0.143364	-0.0832078	-0.00690634	0.151978	0.259942	0.229243	-0.0262972	0.157388	0.0145854	0.00186903	-0.753277	0.0188168	-0.121223	-0.936403	-0.00168974	0.0681551	0.17498	-0.0788939	-0.204233
2	sp_Q6ZRP7_QSOX2_HUMAN	-0.350821	-0.0210942	0.0237555	-0.138954	0.108813	-0.0463054	0.0708902	0.100727	0.137229	-0.0424826	0.038929	-0.0634104	-0.0977495	0.0963206	-0.0257288	-0.00102055	-0.0994502	0.137497	0.00564992	-0.563697	0.0541122	0.123989	0.0715213	0.241432	0.0161678	0.0549055	-0.146304	0.0973277	-0.0273942	-0.0610924	-0.0115409	0.0255069	0.24055	-0.72024	-0.128368	-0.103847	0.176094	-0.0889575	0.0418579	-0.371726	0.110679	0.0495143	-0.487208	0.114017	0.0317513	0.083081	-0.078142	0.0540672
2	sp_Q7KZN9-2_COX15_HUMAN	0.146162	0.0291804	-0.551603	0.137239	0.0782529	-0.507432	-0.147443	0.0708847	-0.0944241	-0.0333734	0.0538758	-0.475879	-0.0902398	-0.109787	-0.211332	-0.251573	0.126607	-0.114933	0.0235526	-0.449928	-0.322653	-0.0807642	-0.110862	0.398412	0.0459181	-0.0256278	-0.245227	0.0379021	-0.0137724	-0.0673037	-0.0440545	-0.201886	-0.107005	-0.411469	-0.000759967	-0.214913	0.285123	-0.423119	-0.152456	-0.116664	0.00728568	0.0941472	-0.693956	-0.0399256	0.16906	-0.000367229	-0.141314	0.0585329
2	sp_Q7L0Y3_MRRP1_HUMAN	-0.0911293	-0.0693048	-0.0390899	-0.0599307	0.11962	-0.0517359	0.000338215	-0.0906438	-0.0387569	-0.0411957	0.0882008	0.134369	0.0657237	-0.00506384	0.0358386	-0.0561471	-0.20797	0.0494734	0.121012	-0.376667	-0.00544723	-0.0280822	-0.0582746	0.0536808	-0.0217978	0.159215	-0.0963596	-0.0132027	-0.0196099	-0.132277	0.00398464	-0.0589755	-0.0218762	-0.0763984	0.0968453	0.0334477	-0.0312977	-0.160367	-0.0822832	-0.357182	0.136106	0.185697	-0.31717	-0.0592863	-0.0680137	0.0223411	0.0115913	-0.0958235
2	sp_Q7L592_NDUF7_HUMAN	0.0487434	-0.0775832	-0.0489199	0.11421	-0.033569	-0.0398458	-0.00741532	-0.041793	0.0856385	0.221074	0.0113192	-0.34405	0.134696	0.00498735	-0.0763723	-0.0714713	-0.253858	0.209566	0.112645	-0.337859	-0.350801	-0.0293896	-0.0707182	0.350221	0.20027	0.0929842	0.0413105	0.0847336	0.0733339	-0.389742	0.0238708	-0.0462251	-0.0280987	0.209982	-0.010451	-0.121448	0.0669846	-0.190061	-0.0210204	-0.354475	0.0158927	-0.398531	-0.385473	-0.0163914	0.113596	0.136597	0.0129278	0.122478
2	sp_Q7L8L6_FAKD5_HUMAN	-0.236732	-0.0410271	0.0849111	-0.0510669	0.0976932	0.0299325	-0.0736545	0.358205	-0.0344782	-0.0187604	0.225114	-0.194554	0.109488	-0.0310444	-0.00744888	-0.0892638	-0.508502	0.162174	0.0994618	-0.59184	-0.118032	-0.0858777	-0.0300418	0.148599	0.273326	0.202236	-0.0713171	-0.0293363	-0.350445	-0.23468	0.287822	-0.185297	-0.170308	-0.0823112	-0.0089358	0.0303181	-0.0979111	-0.167639	-0.0430777	-0.449182	0.00811683	0.158714	-0.860089	-0.123451	-0.292361	0.234379	0.289821	-0.236525
2	sp_Q7Z2W9_RM21_HUMAN	-0.111739	-0.0225936	-0.0762601	0.155035	-0.0611788	-0.1298	0.276535	-0.0476359	-0.0631583	-0.0356729	0.119413	-0.0705816	0.0412438	0.0416933	0.0382409	-0.109162	-0.140484	-0.00322633	0.0482532	-0.274142	0.0555832	0.0641343	-0.0606583	0.310608	0.0467523	0.151489	-0.0628722	0.060657	-0.0466621	-0.147508	0.236531	0.00139614	0.0059426	0.482387	-0.00560764	0.0148184	-0.224129	-0.109893	0.00572741	-0.496204	0.101001	-0.193258	-0.515558	0.00150796	0.0782664	0.155281	0.26292	-0.173539
2	sp_Q7Z5L9-2_I2BP2_HUMAN	0.123148	-0.101899	-0.599172	-0.0350857	0.194966	-0.212188	-0.214415	0.204557	0.0459325	0.334823	0.161025	-0.140981	0.40968	-0.0593278	-0.0541467	0.000506633	0.0269378	0.0117148	-0.0761212	-0.296212	-0.0391595	-0.0880513	-0.0492025	-0.0595942	-0.0398261	0.099807	0.316281	-0.0133821	-0.226862	-0.0490873	-0.0824085	-0.155988	-0.0595238	0.334059	0.0897448	-0.136249	0.311594	-0.139504	-0.0798018	-0.816032	-0.0149027	0.156398	-0.435372	0.0186855	0.119064	-0.104082	-0.0171204	-0.196119
2	sp_Q7Z7F7_RM55_HUMAN	0.0833649	0.0966363	-0.107268	0.179556	0.0898626	-0.329944	0.196189	-0.0662925	0.0475959	0.135832	0.0107978	0.123406	-0.0230677	-0.00950659	0.0327405	-0.0301416	0.0586981	0.074046	-0.00206902	-0.527696	0.092142	0.0077607	-0.022706	0.460816	0.159499	-0.0128319	-0.0386074	0.0952737	0.0137382	-0.288135	0.0351016	0.0385193	0.156827	-0.0082165	0.247792	-0.00219704	0.0660559	0.078697	-0.00605948	-0.0655012	0.0432976	0.136444	-0.340872	0.0262224	-0.0296086	0.209428	0.250861	-0.072462
2	sp_Q86TS9-3_RM52_HUMAN	-0.0569384	-0.117222	-0.26962	0.2054	0.486915	-0.421013	0.0360002	-0.310242	-0.129336	0.0011571	0.00646392	-0.103818	0.0994511	0.0611493	0.15727	-0.00863351	0.0431302	0.0202813	-0.0264063	-1.03282	-0.0800148	-0.115542	-0.0906954	0.151812	0.234545	0.00836233	-0.177881	0.063164	-0.0722012	-0.391293	-0.120765	-0.00759086	0.0826117	0.353375	-0.0525543	-0.0203955	-0.0246641	0.134639	-0.00853702	-0.0593505	0.0497482	0.0475112	-1.01059	0.129017	-0.173543	0.0497029	-0.0517772	-0.172184
2	sp_Q8IWR0_Z3H7A_HUMAN	-0.118633	-0.15437	0.126471	0.0863002	0.0625234	0.0532193	0.21782	0.0838097	-0.169616	-0.143031	0.0351914	-0.558497	0.0487862	-0.015152	0.0254903	0.0620282	-0.105832	0.136652	-0.0431199	-0.310301	-0.162283	0.000812117	-0.0647793	-0.156124	-0.0541915	-0.000453488	0.0664983	0.0365784	-0.0203978	0.023525	0.101887	-0.0240068	0.243287	0.00881946	0.00414754	-0.0765606	0.152133	-0.207411	0.0773095	-0.0575451	0.0240847	-0.0425007	-0.902096	0.0174803	-0.298607	0.378151	0.165046	0.0534208
2	sp_Q8IXM3_RM41_HUMAN	0.0508129	0.103462	-0.332887	0.0483999	0.0110885	-0.451502	0.198337	-0.248428	-0.0922932	0.102522	0.0192714	0.0827963	0.0507532	0.0645684	0.0526833	-0.0657629	-0.0939407	0.0766302	0.0822655	-1.20095	0.104932	0.0736477	0.00309861	0.2916	0.0515965	0.0500214	-0.0889174	0.06341	-0.0297106	-0.326455	-0.0114069	0.0808459	0.197443	0.0451476	0.137437	0.0199402	-0.0112561	0.0360717	0.00787031	-0.774928	0.0312036	-0.0663173	-0.914535	0.0248839	0.00325234	0.106379	-0.0590173	-0.051695
2	sp_Q8N5N7_RM50_HUMAN	-0.115803	0.0297413	0.0483855	0.0247772	0.044219	-0.143352	0.114322	-0.267634	0.0275283	0.0399009	0.0421093	-0.0405271	0.0301886	-0.0130995	0.0300436	-0.139264	-0.16918	0.0522112	0.0398249	-0.790738	-0.0519008	0.0296265	-0.0587393	0.186053	-0.103842	0.127354	-0.0264221	0.00726483	-0.105144	-0.139735	0.0331124	-0.0472488	0.154404	0.00545247	-0.00528372	-0.00347433	-0.0833851	-0.0232572	-0.00564905	-0.829783	0.0168179	-0.263221	-0.575901	-0.0397902	0.00901169	0.0670937	0.0478079	0.00388331
2	sp_Q8N983-4_RM43_HUMAN	-0.0677555	-0.000485525	0.153092	0.120034	0.0546253	0.0233612	0.172631	-0.208201	0.0290667	0.15638	0.0945509	0.158683	0.068764	-0.0506336	0.0173281	-0.0481214	-0.00526103	0.149306	-0.0059229	-0.559911	0.105622	0.0581731	-0.0621791	0.297181	-0.00392022	0.102151	-0.03184	0.0069314	-0.0311643	-0.185859	0.0837778	-0.0392776	0.103026	-0.613915	0.0156129	-0.00772358	0.0750445	0.0928596	-0.072589	-0.559415	0.00888418	-0.0866717	-0.486302	-0.0164262	0.116774	0.143257	0.105625	-0.231515
2	sp_Q8TAE8_G45IP_HUMAN	-0.0815372	0.17271	-0.36798	0.0175764	0.0753443	-0.331209	0.143397	-0.27111	-0.0146064	0.0763672	0.0864572	-0.0402633	0.0889381	0.0463542	0.0335847	-0.125817	-0.170467	0.147146	0.0897432	-0.856682	0.058996	0.0430694	0.0573226	0.212839	0.0207844	0.0428246	-0.0521854	0.0669808	-0.143408	-0.184751	-0.0318924	0.0288166	0.223294	0.068833	0.171151	-0.0044687	0.00258579	0.0300714	0.00613979	-0.701115	0.020166	-0.103956	-0.627296	-0.0122777	0.0148085	0.0933751	0.0858728	-0.119639
2	sp_Q8TCC3_RM30_HUMAN	0.0202402	-0.00792713	-0.114701	0.0703447	0.14706	-0.221858	0.0651028	-0.282319	-0.0187076	0.00319616	0.0552547	0.0695493	0.0251352	-0.0233583	0.0785797	-0.0956334	-0.103793	0.0233203	-0.0025616	-0.699524	0.0124449	0.148452	0.0183458	0.329155	0.0745048	0.0641614	-0.0548767	-0.0135835	-0.0620317	-0.2467	-0.164825	0.0333332	0.24	0.0967823	0.0922528	-0.00762181	0.192868	0.0331523	0.0513133	-0.499473	0.0526229	0.0900429	-0.534268	0.00273375	0.0110213	0.122281	0.0655069	-0.0979894
2	sp_Q92552_RT27_HUMAN	0.0738888	0.075743	-0.270927	0.0467421	0.0866731	-0.106452	0.0351291	-0.0939681	-0.0310053	0.0354587	0.0121953	0.0246254	0.0480527	0.00339991	0.0232724	-0.0797283	-0.0120683	0.112521	0.109552	-0.241682	-0.0528673	0.0218436	0.00603413	0.193555	-0.0706956	0.0313375	-0.0234564	0.0453724	-0.0705961	-0.109212	0.067622	-0.0017248	0.0915379	0.0166657	0.113299	0.0130503	0.0675213	-0.0126847	0.00756191	-0.267531	0.0947628	-0.187978	-0.435603	0.0238452	0.00570665	0.01785	0.133405	-0.0745556
2	sp_Q92665_RT31_HUMAN	0.0691645	0.0722652	-0.307938	-0.0263124	0.018215	-0.371178	0.134325	-0.0291747	0.0241304	0.0258605	0.0867165	-0.0145619	0.0496232	0.0491241	0.0632116	-2.98736e-05	-0.0817103	-0.0511129	0.149138	-0.875354	-0.066648	-0.00510942	0.0126706	0.217031	0.184328	0.072489	-0.0786603	0.034616	-0.0627434	-0.196547	-0.0263693	0.0155328	0.123341	0.0916876	0.123487	0.0197969	-0.0133681	0.0148613	-0.0163936	-0.521348	-0.00420061	-0.0134291	-0.731955	-0.0224421	-0.0740066	0.0916117	0.000578081	-0.152254
2	sp_Q96A35_RM24_HUMAN	0.0900787	0.0503774	-0.0232868	-0.0188289	0.0839487	-0.0474086	0.053924	-0.0781165	0.0116672	0.109801	0.0162235	0.0620152	-0.0230131	0.0364134	0.0618341	-0.119543	-0.0800259	0.0669187	0.103742	-0.734684	0.156147	0.0450948	0.00616372	0.218384	-0.0562804	0.0321745	-0.152268	0.0455358	-0.0329247	-0.24047	0.0404717	0.0548697	0.195572	0.177392	0.132891	0.00641572	-0.0348704	0.118492	0.0298338	-0.745128	0.0747823	-0.0770662	-0.806337	-0.0490752	0.000582927	0.0485827	0.00609447	-0.197986
2	sp_Q96BR5_COA7_HUMAN	-0.303872	0.0455222	-0.919299	-0.131476	0.0401865	-0.367531	-0.141014	-0.24411	-0.176069	-0.236072	0.084374	-0.036925	0.00174525	0.00294754	-0.0240599	-0.0972425	0.0554694	-0.259613	0.0863706	-1.1209	-0.0889726	0.0742052	0.0547529	-0.107543	0.0010947	0.182348	-0.171315	-0.163147	0.0529473	-0.691074	-0.0821856	0.113662	-0.071967	-0.093752	0.187404	-0.0434214	-0.293479	-0.102515	-0.159919	-0.112999	0.0066307	-0.257312	-0.103465	0.0298645	-0.452004	-0.17152	-0.12924	-0.707961
2	sp_Q96BW9-3_TAM41_HUMAN	0.0236601	-0.0958441	0.107908	0.00423824	-0.0070869	-0.036373	0.162443	-0.237791	0.2102	0.214294	0.00167523	-0.172849	0.115045	0.0686403	0.0349876	-0.0656033	0.0385729	0.0670359	0.0563576	-0.397123	-0.149746	-0.118287	-0.0481536	0.201519	0.0317373	0.0441764	0.021899	0.0398969	-0.242881	-0.144492	0.289544	0.0955229	0.179058	0.2076	0.137202	0.143604	0.0361957	0.0772007	-0.0577054	-0.344747	0.0148014	0.135886	-0.438817	-0.0178833	0.11404	0.0571577	0.0809923	0.35644
2	sp_Q96C36_P5CR2_HUMAN	-0.154349	0.0156309	-0.0373147	0.100857	0.0141707	-0.126203	0.10562	-0.510123	-0.0673953	-0.0170465	0.00860302	-0.461574	0.00861664	0.101506	-0.0355974	0.0438947	0.202845	0.128896	0.0118568	-0.322657	-0.332096	0.0625428	-0.119634	0.267255	0.00799291	0.00403727	-0.0640395	0.0500193	0.0982153	0.0343613	0.0546547	-0.0155124	0.296129	0.284748	-0.113485	-0.143958	0.482262	0.11997	0.10646	-0.485534	0.0886419	-0.134881	-0.380505	0.0801792	0.0436133	0.0145899	0.00974748	-0.378025
2	sp_Q96D53_COQ8B_HUMAN	0.152501	0.180452	-0.549049	0.184697	-0.0790152	-0.270202	0.188215	-0.380041	0.196532	0.367063	0.123616	-0.0261992	0.176994	-0.00825936	-0.0230436	-0.0254511	-0.186137	0.24343	0.0763401	-0.532518	0.0828259	-0.00399652	-0.045391	0.404709	0.196501	0.032102	0.0580827	0.0451385	-0.233649	-0.233244	0.259844	0.0290403	0.181022	0.0159295	0.0661621	-0.00763459	0.02786	0.179402	-0.0873517	-0.547957	-0.0218743	0.0140436	-0.617849	-0.0500106	0.0456187	0.17309	0.0732176	-0.176398
2	sp_Q96DV4_RM38_HUMAN	0.0529764	0.053504	-0.000915086	0.111984	0.23091	-0.158987	0.134021	0.0168458	-0.080202	-0.0739267	0.112645	0.00733459	-0.0599062	0.0767493	0.0561859	-0.0358227	-0.0792319	-0.0591274	0.10178	-0.546954	0.0552864	0.0703393	-0.0146589	0.271675	0.0201933	0.0338046	-0.0805216	0.0514436	-0.0462868	-0.211916	0.0659977	0.0471744	0.182786	0.0949284	0.0995338	0.00377199	-0.0558475	-0.0563702	0.00511097	-0.476352	0.0423231	-0.116984	-0.581998	0.0188286	0.0535277	0.0800212	0.125191	-0.148421
2	sp_Q96EL3_RM53_HUMAN	0.0350145	0.0221482	-0.0739843	0.102783	0.158485	-0.143238	0.00219957	-0.263263	0.10482	0.0824584	0.00889462	0.0461178	-0.0211046	0.00807557	0.0602021	-0.140151	0.0183039	0.0209365	0.0747097	-0.393751	0.103247	0.0919615	-0.0464293	0.193337	-0.00800587	0.0351733	-0.0853971	0.00355008	0.00834408	-0.207497	-0.142438	0.0417195	0.177567	0.232709	0.107542	0.0180371	0.152794	0.00386924	-0.0148559	-0.163378	0.102909	0.00265132	-0.418789	-0.0396649	-0.0472363	0.0980432	0.0425153	0.0053154
2	sp_Q96EY7_PTCD3_HUMAN	0.0862281	0.0775543	-0.144713	0.0451057	0.0736061	-0.207023	0.154674	-0.0293719	-0.0303657	0.0635411	0.0930833	-0.0849001	0.0356194	0.0254829	0.0191462	0.0290825	-0.0761895	0.11172	0.120895	-0.84931	-0.0300194	0.0133068	0.00151464	0.253308	0.126736	0.0887728	-0.0545579	0.0357567	-0.0567331	-0.202703	0.0181945	0.0174018	0.128185	0.0488355	0.16078	0.0125726	0.064777	0.0501276	-0.0319539	-0.649905	0.00918069	0.0275209	-0.666903	-0.0569922	0.0101214	0.0918252	0.0826853	-0.141148
2	sp_Q96GC5-3_RM48_HUMAN	-0.0100751	-0.0107187	-0.0718634	0.196289	0.516416	-0.226406	0.0168004	-0.0548186	-0.0258852	-0.0648773	0.0379395	-0.094171	-0.0348917	0.0361203	0.0457431	-0.00514155	-0.00116531	0.00577026	0.208849	-0.568373	0.137349	0.0219388	-0.0151338	0.302001	0.160763	-0.00419241	-0.17202	-0.0291263	0.045922	-0.160613	-0.180871	0.0882348	0.39592	0.178559	0.100897	0.0133698	0.0643552	0.0503265	-0.0505776	0.205715	0.00351422	-0.0534514	-0.574144	0.0146481	-0.0213253	0.163546	0.253702	-0.0573773
2	sp_Q96IX5_USMG5_HUMAN	-0.162368	0.0396767	0.0475806	0.135776	-0.194191	-0.0468161	0.0991182	-0.211806	0.00185486	0.210845	0.0823491	0.0897298	0.0248852	0.040425	0.0321352	0.109155	0.0438408	0.153755	0.118859	-0.173429	0.0438218	0.0494138	-0.0179994	0.277121	-0.0245778	0.229239	-0.00740077	0.158637	-0.0391161	-0.139401	0.134394	0.1175	0.132478	0.324773	0.138464	-0.00634707	-0.187692	-0.00485353	-0.0921184	-0.276303	0.0790192	-0.285566	-0.483515	0.117052	0.0633505	0.106026	0.160129	-0.117518
2	sp_Q99798_ACON_HUMAN	0.0857453	-0.115366	-0.0647135	0.0740131	-0.200471	-0.145639	0.333391	0.125559	-0.0701628	0.192988	0.00572555	0.0892217	0.124384	0.0508909	0.000287796	0.136059	-0.354038	0.287569	0.122839	-0.301143	0.0194498	0.0387512	-0.17055	0.431572	0.177593	-0.0203118	-0.124902	0.128899	0.147959	-0.127381	0.0601914	0.104612	0.108953	0.0379627	0.0102104	-0.0343735	-0.00319503	0.184729	0.0161649	-0.336198	-0.0446065	-0.0861351	-0.321979	0.0140829	0.0256877	0.180222	0.143701	-0.115442
2	sp_Q9BQC6_RT63_HUMAN	0.0259043	0.121479	-0.242269	0.151044	0.0230985	-0.259541	0.128415	-0.333672	0.0908501	0.0623169	0.0380111	-0.0641626	0.0682936	0.0710769	0.0322057	-0.179695	-0.280092	0.153945	0.139427	-0.342672	0.0408873	-0.0441126	0.0112846	0.225677	0.162594	0.0759208	-0.0165865	0.0614353	-0.0162636	-0.133902	0.0148459	0.0310291	0.267756	0.133543	0.153204	0.00605879	0.0519732	-0.0192752	0.055285	-0.682729	0.078332	0.0937008	-0.307107	-0.0269577	-0.0389159	-0.108656	0.108209	0.10731
2	sp_Q9BQP7_MGME1_HUMAN	-0.478225	-0.281107	-0.395544	-0.146855	0.0214071	-0.445824	0.0673166	-0.732412	-0.435726	-0.258063	0.0797992	-0.120254	-0.22525	0.114248	0.0688187	0.0530018	-0.421274	-0.0936287	-0.055505	-0.554942	-0.102056	-0.135544	-0.275092	-0.07553	0.0407803	0.0855235	-0.225321	-0.267647	0.279244	-0.30587	-0.279783	-0.0179639	-0.0565715	-0.197774	-0.151296	-0.125437	-0.11297	-0.078889	0.260701	-0.846615	0.115466	-0.538062	-0.683476	-0.135499	-0.174735	-0.206984	0.0434516	-0.344523
2	sp_Q9BRK5_CAB45_HUMAN	-0.00213632	0.256273	-0.106629	0.333465	0.234256	0.13606	0.487948	0.223035	-0.714948	0.321414	0.202368	0.378377	0.10843	-0.0475542	-0.179903	0.0593315	0.277508	0.475092	0.198153	-0.360855	0.233449	0.0492835	0.275619	0.296084	0.32058	-0.0598332	-0.0945973	0.237633	-0.36642	-0.0569216	0.015984	0.0941016	0.263846	-1.08878	-0.145581	-0.128087	0.162476	-0.0591031	0.0885594	-0.943359	0.0327219	0.361196	-0.843074	0.0617414	0.384717	0.392448	0.263383	-0.181904
2	sp_Q9BUE6_ISCA1_HUMAN	0.0423765	0.02526	-0.333277	0.071403	0.140889	0.141355	-0.343857	-0.124182	-0.093212	-0.0869313	0.244119	0.0932566	0.0399389	-0.177956	-0.215365	0.132679	0.330988	0.127974	0.218871	-0.537696	-0.0274733	-0.226406	0.0498757	0.418296	0.307426	0.194061	-0.0209746	-0.059555	-0.402932	-0.0279498	-0.169076	-0.0430825	-0.23749	-0.0568982	0.160617	-0.0825788	0.208608	-0.399195	-0.178493	-0.625009	0.0211031	0.186856	-0.993242	-0.0461665	0.138109	0.42524	0.0149494	-0.0446347
2	sp_Q9BV57_MTND_HUMAN	-0.163927	-0.113445	-0.28159	-0.34898	-0.0716776	-0.0552398	0.230188	-0.348797	-0.513498	-0.150036	-0.00548068	-0.233955	-0.0543156	-0.0517651	-0.064436	0.00426497	-0.112787	0.142548	0.0436543	-0.437389	-0.148279	-0.0883098	-0.22471	0.727396	0.0108482	-0.0486652	-0.0768661	0.000530759	0.0390136	-0.213122	-0.41744	-0.0583722	-0.413668	-0.478881	-0.227697	-0.247769	-0.277162	-0.40607	0.224842	-0.347565	-0.0793609	-0.467513	-0.321617	-0.140272	-0.343129	0.0183497	0.0524332	-0.489135
2	sp_Q9BVG9_PTSS2_HUMAN	0.0960373	0.0726201	0.0265983	0.0791702	-0.109579	-0.199996	0.191042	0.0930386	0.0619964	-0.279836	0.0669819	0.0868615	-0.0333492	-0.0120335	-0.0751507	0.0864294	-0.324172	0.117804	-0.0219941	-1.1594	0.0946962	-0.149911	0.155361	-0.0158932	0.119575	-0.0059837	-0.301673	0.00926673	0.0278325	0.222292	-0.389772	-0.37589	0.0788682	-0.202142	0.211782	-0.0701309	-0.0490729	-0.087988	0.0611556	-0.168949	0.0307716	-0.0735146	-0.213869	-0.023752	-0.0187969	0.0557788	0.161488	-0.0293049
2	sp_Q9BVV7_TIM21_HUMAN	-0.0453787	-0.253125	-0.808016	0.0334215	0.054498	-0.253293	0.112071	-0.110453	0.0625939	0.0778392	0.0282325	0.149269	-0.142599	0.0971881	-0.0757176	-0.0204353	0.0531848	-0.0636626	0.167236	-0.359964	-0.0243767	0.00277474	-0.323526	0.062701	0.0911805	0.0738278	-0.091842	-0.0182614	0.15444	-0.418053	-0.0790458	0.0225423	0.183438	0.0498011	0.110249	-0.0527974	-0.108057	0.0883287	0.0560215	-0.211775	0.130412	-0.0105118	-0.299597	-0.00801212	0.0467788	0.00629975	-0.110389	0.0420784
2	sp_Q9BYC8_RM32_HUMAN	-0.0270499	0.227759	-0.269081	-0.0769117	0.22703	-0.352625	0.314666	-0.328931	-0.116436	0.0411485	0.0820596	-0.0345341	-0.141363	0.0144405	-0.0019315	0.174779	-0.0307937	0.260338	0.175542	-0.863561	0.0200265	0.0923454	0.114928	0.303048	-0.000963432	0.134459	0.0294891	0.0954283	0.0429884	-0.159758	-0.121983	0.184738	0.123168	0.0469196	0.241882	-0.0459	-0.03457	0.0239207	-0.0512541	-0.443254	0.0543937	-0.190132	-0.614898	0.0135211	0.0496819	0.142463	-0.237725	-0.0962696
2	sp_Q9BYC9_RM20_HUMAN	-0.0053335	0.0140515	-0.0677355	0.164709	0.0266516	-0.0565094	0.195985	-0.236114	-0.00192198	0.153813	0.111935	0.0470175	0.0417504	0.0556634	0.000916517	-0.035343	-0.0379	0.140588	0.0900573	-0.909232	0.0222839	0.0474778	-0.0368981	0.330647	0.102977	0.103948	-0.0618807	0.0320803	-0.0444242	-0.261797	0.0498466	-0.0174728	0.143378	0.257567	0.116047	-0.0226407	0.0154921	0.0268894	-0.0177674	-0.40691	0.0543341	0.0818671	-0.648469	0.0396142	0.121629	0.161928	0.141898	-0.095946
2	sp_Q9BYD1_RM13_HUMAN	-0.0259717	0.0619831	0.19759	0.0560329	-0.0266483	0.140316	0.0281216	0.132305	0.034556	0.123377	0.0479258	-0.0396051	0.0428536	0.0559693	0.0554728	-0.0690231	-0.0770124	0.0526246	0.0955987	-0.168712	-0.0421735	0.0920441	0.016314	0.182284	0.025796	0.0446582	-0.0417295	0.0180985	-0.0735116	-0.249111	0.0505727	0.05299	0.211616	0.256094	0.156565	0.0125742	-0.006593	0.0596905	0.0456822	-0.451867	0.0414939	-0.0782215	-0.537708	0.163425	0.0683016	0.0821564	0.0692472	-0.130792
2	sp_Q9BYD2_RM09_HUMAN	0.0200149	0.0524951	-0.0463069	0.0935163	0.00901633	-0.183204	-0.227584	-0.226948	0.0646001	0.10826	0.0189679	-0.297539	-0.00304052	0.0544581	0.0307134	-0.134	-0.165943	-0.0746285	0.0369663	-1.00719	-0.13203	-0.0305085	0.0254823	0.102155	-0.0155273	0.00619609	-0.0579037	0.0190251	-0.0447546	-0.147392	0.175179	0.0338967	0.235929	0.154292	0.116152	0.0141537	0.0969516	0.152196	0.0351548	-0.549647	0.0596834	-0.229338	-0.503534	0.0388389	-0.00480899	-0.0646751	-0.0270528	-0.0546261
2	sp_Q9BYD3_RM04_HUMAN	-0.0146359	0.0226802	-0.13273	0.205472	0.104535	-0.201862	0.146501	-0.2321	0.0272385	0.0706399	0.0397858	-0.0537695	0.0231933	0.067563	0.020311	0.00216814	-0.138619	0.0088583	0.00241046	-0.691771	-0.0501572	0.045112	0.0166178	0.269303	-0.0392627	-0.0280452	0.00374337	0.0577224	-0.118362	-0.177198	0.100043	0.00966372	0.149534	0.168923	-0.0374615	-0.00888498	0.0961721	0.106503	0.0418013	-0.56737	0.0209329	-0.0264263	-0.676326	-0.0615405	-0.0108541	-0.00527815	0.0730132	-0.0803723
2	sp_Q9BYD6_RM01_HUMAN	-0.012526	0.118582	-0.0235425	0.00473674	0.0185062	-0.172235	0.1421	0.0840774	-0.0677629	0.0991144	-0.00230264	0.112776	0.00854509	0.0498877	0.0798714	-0.0499991	-0.136861	0.0846537	0.0506096	-0.404529	0.118333	0.103304	0.00159177	0.390986	-0.17162	-0.0382078	-0.0939175	0.014026	-0.0127463	-0.158729	0.106946	0.120508	0.124003	0.166611	0.15409	0.00960463	0.0232624	0.087386	-0.0889641	-0.225244	0.00785726	-0.240591	-0.319451	-0.0102817	0.0181981	-0.0888568	0.110687	-0.102961
2	sp_Q9BZE1_RM37_HUMAN	0.100764	0.00923086	-0.124804	0.0725761	0.136129	-0.179534	0.0742758	-0.111859	0.048105	0.162689	0.063272	-0.115739	-0.00109224	0.0632359	0.0676383	-0.0344311	-0.0896145	0.0946369	0.0627742	-0.946086	-0.0498227	0.0710218	-0.0489647	0.222052	-0.0277432	0.0445685	-0.0435287	0.0204494	-0.0631279	-0.227509	0.197614	0.0592046	0.198485	0.233693	0.0671202	-0.0228208	0.0304107	0.145811	0.0216273	-0.789406	0.0373847	-0.136358	-0.821301	0.0462011	0.0760584	0.0803503	0.0715833	-0.165936
2	sp_Q9H1C4_UN93B_HUMAN	-0.124862	-0.21709	-0.372238	-0.0826043	-0.145005	-0.440449	0.0812737	-0.537778	-0.244622	0.247133	-0.031068	0.124687	-0.0389563	-0.105819	-0.228378	-0.0283773	0.26231	0.300158	-0.218031	-0.886401	-0.0541653	-0.262862	-0.134946	-0.438842	0.177371	-0.202961	-0.303856	-0.194868	0.105355	-0.145619	-0.467003	-0.142592	-0.380614	-0.0576168	-0.175475	-0.191837	-0.304313	0.0394151	-0.0818238	-0.636384	-0.0498669	-0.735771	-0.452087	-0.0733185	-0.0683829	-0.221522	0.167045	-0.52867
2	sp_Q9H9J2_RM44_HUMAN	0.0236847	0.076951	-0.306866	0.0563361	0.231342	-0.294729	0.0983108	-0.133248	-0.0781284	-0.157088	0.0903658	0.0426965	-0.0183725	0.051032	0.0328935	-0.104345	-0.0797277	-0.227864	0.0739352	-0.756965	0.178454	0.0582694	0.0538914	0.230059	0.172694	0.120125	-0.0749242	0.0483315	-0.0859557	-0.16836	-0.0431001	0.0222242	0.17408	0.164415	0.0820484	0.00721197	0.0667945	-0.0149372	0.0120873	-0.350592	0.112549	0.0536244	-0.653193	0.0470398	-0.17303	0.0758737	0.0699843	-0.167116
2	sp_Q9H9P8_L2HDH_HUMAN	0.128966	-0.0745585	-0.186293	-0.0241658	0.280329	-0.123508	-0.060507	0.132794	0.0354368	0.0527508	-0.0356736	0.0306502	0.116336	0.0587934	-0.0342176	-0.150961	-0.184096	-0.0164429	0.046378	-0.569101	-0.018851	-0.00974373	-0.0811184	0.348527	-0.0769723	0.104539	-0.047072	0.0526626	0.120729	-0.103711	-0.074693	0.00461665	0.124429	0.15687	-0.0391891	-0.129004	0.00260642	0.0684255	0.109582	-0.249223	-0.0340332	-0.0423268	-0.575901	-0.061353	0.0567492	0.00260125	0.0752406	-0.0713913
2	sp_Q9HCC0_MCCB_HUMAN	0.11932	-0.0770205	-0.146307	0.144989	-0.116753	-0.141968	0.256162	-0.378769	0.0381535	0.309001	0.184569	-0.307292	0.229917	0.0299247	-0.0509002	0.057181	-0.154041	0.371317	0.133007	-0.309227	-0.153049	0.056306	-0.0639884	0.485745	0.13538	0.220953	-0.00358226	0.115777	0.00239731	-0.100973	-0.0558586	0.129439	0.147361	0.105545	0.0676247	-0.0570329	-0.0651575	0.11996	0.0587728	-0.473594	0.123681	-0.112509	-0.402261	0.0195874	0.000975689	0.244452	0.277307	-0.145074
2	sp_Q9HD33-2_RM47_HUMAN	0.0883632	0.0356572	-0.129669	0.106494	0.115987	-0.349079	0.119767	-0.281643	0.000900224	0.13039	0.0132869	0.141132	0.0489317	0.0685681	0.0498429	-0.0523901	-0.0869079	0.0939899	0.11667	-1.10893	0.148851	0.0721742	-0.00320727	0.268251	0.0190836	0.00280243	-0.0402286	0.0423673	-0.0179224	-0.210211	0.00637926	0.0468629	0.270224	0.0171536	0.128869	0.0287795	0.0288187	0.124483	0.0350915	-0.717462	0.0219605	-0.140158	-0.698385	-0.0135897	0.0346957	0.022398	-0.0112501	-0.0945547
2	sp_Q9NP92_RT30_HUMAN	-0.0398138	0.191745	-0.180617	0.128433	0.0543417	-0.184483	0.160436	0.0117039	0.0950106	0.034543	0.0147208	0.00765252	-0.00867535	0.0357334	0.0281685	-0.0338065	-0.116213	0.0546689	0.114216	-0.849214	-0.00810573	0.0517017	-0.0042997	0.264551	-0.00326729	0.0579306	0.0119357	0.0244548	-0.0850247	-0.372164	0.120878	0.0788445	0.233734	0.17352	0.16989	0.0151074	-0.109393	0.161106	0.00416363	-0.429802	0.054937	-0.157381	-0.511692	-0.0103139	0.158883	0.00647703	0.0293388	-0.279089
2	sp_Q9NQ50_RM40_HUMAN	-0.0381165	0.0866607	-0.320662	0.0694549	-0.0075829	-0.431201	0.152349	-0.495522	-0.0239706	0.145614	0.0531498	0.0413816	0.107093	0.041719	0.0296472	-0.00759304	0.0384391	0.143079	0.136107	-0.718448	0.132357	0.0446642	0.0198008	0.341835	0.133139	0.0702677	-0.0294316	0.0564566	-0.0237679	-0.234684	0.00665032	0.0739923	0.0768495	0.133796	0.196616	-0.00586334	0.0151805	0.110965	-0.0422014	-0.535277	0.00273415	-0.17398	-0.524004	0.00410626	-0.0409065	0.0426922	0.0497498	-0.141042
2	sp_Q9NQH7-4_XPP3_HUMAN	-0.0521285	0.0583903	0.0231231	0.191587	-0.157996	-0.0172911	0.204958	-0.337059	-0.0687752	0.172685	0.0803626	0.0177695	0.0728144	-0.0361679	-0.092156	-0.103905	0.0528316	0.226065	-0.000324194	-0.499534	-0.046896	0.0306695	-0.0531309	0.133723	0.130369	-0.0582868	-0.0865091	0.0879147	-0.0906925	-0.0670608	0.201131	-0.136663	0.085444	0.0615598	-0.0831209	-0.00695648	-0.0752046	-0.13665	-0.0836997	-0.633697	-0.0135748	0.222733	-0.435689	-0.000417816	0.11673	0.140444	0.0972361	-0.0226549
2	sp_Q9NRX2_RM17_HUMAN	-0.0687928	0.103217	-0.0984379	0.114374	0.141504	-0.0765481	0.147276	-0.23373	0.0403271	0.196595	0.0163802	-0.110184	0.0305242	0.12472	0.0382346	-0.0843401	-0.18927	0.0945689	0.0969054	-0.763523	-0.0581965	0.0873005	0.00415837	0.322022	0.00888199	0.0379509	0.00057239	0.0932461	-0.0534795	-0.270534	-0.0213306	0.0309428	0.212964	0.276394	0.17642	0.0135902	0.0722313	0.0783923	0.10001	-0.403207	0.104928	-0.0521191	-0.593894	0.0291221	0.111719	0.0494983	-0.0543852	-0.0533844
2	sp_Q9NVS2_RT18A_HUMAN	0.0207337	0.0436998	-0.231104	0.194576	0.319549	-0.347947	0.171627	0.141406	0.0404977	0.0245462	0.0464373	0.0679574	-0.0294466	0.0607264	0.0653438	0.0648915	-0.0811016	0.0203724	-0.0603599	-0.73703	0.0591687	0.0561081	0.103214	0.358389	-0.165941	0.083439	-0.14441	0.0170446	-0.031308	0.00983376	-0.179031	0.139135	0.00237852	0.0229295	0.175426	0.0272844	0.208669	0.103309	0.0641588	-0.0805334	0.0682364	0.225114	-0.358812	-0.000275206	-0.0410959	-0.0789214	-0.159319	-0.149636
2	sp_Q9NWU5_RM22_HUMAN	-0.0334253	0.023073	-0.0672601	0.154868	0.0982147	-0.0511584	0.152667	0.0905483	0.0002133	0.100227	0.0823969	-0.0674455	-0.0813751	0.0378514	0.00657947	-0.0963293	-0.0193694	0.0412447	0.0488537	-0.660264	0.0343027	-0.00909393	-0.0262917	0.277021	0.0268496	0.00992221	-0.12729	0.054717	-0.0541691	-0.14847	0.0241357	0.0298789	0.260659	0.154052	0.0652342	-0.00772347	0.102857	0.0195182	-0.0453832	-0.277811	0.0416813	0.184825	-0.489248	-0.00583361	0.0345526	0.168284	0.445405	-0.0199489
2	sp_Q9NVV4_PAPD1_HUMAN	-0.0398257	0.0112988	-0.447963	0.0247358	0.147234	0.0547153	-0.0669981	-0.00439593	0.000228787	0.107081	0.128968	0.0405117	0.0674588	-0.0585953	-0.0376881	-0.112026	-0.36873	0.0253677	0.073579	-0.281588	-0.12662	-0.0496847	-0.0461289	0.0154751	0.0862694	0.0689592	-0.0292984	-0.0451882	-0.120785	-0.184278	-0.00437315	-0.0886087	-0.0236006	0.104927	0.10187	-0.0633349	0.134759	-0.0108942	-0.101061	-0.498005	0.0186606	0.207975	-0.559049	-0.0634814	-0.0891412	-0.0431017	-0.0246812	-0.106783
2	sp_Q9NX14_NDUBB_HUMAN	0.116429	0.0481979	-0.080856	0.108498	-0.0220729	-0.0492818	-0.0225472	-0.0715861	-0.00635343	0.186967	0.107029	-0.200517	0.0653795	-0.0215112	-0.00182752	-0.0876193	0.0472149	0.0498005	0.127459	-0.425164	-0.271003	0.0724629	-0.0451977	0.194075	0.187979	0.138027	-0.0419399	0.0904449	-0.0208366	-0.4185	0.0765158	0.102809	0.179228	0.0882958	0.135785	0.00879563	0.217363	-0.075757	-0.00794569	-0.391048	0.11382	-0.00727594	-0.596274	-0.0321042	0.0491399	0.0892951	0.0871511	-0.101374
2	sp_Q9NX20_RM16_HUMAN	0.099961	0.0473166	-0.195311	0.203258	-0.0195882	-0.190109	0.18229	-0.162491	-0.00524409	0.0922608	0.0379814	-0.0238179	0.080135	0.0429983	0.0548466	-0.101358	-0.111865	0.0886046	0.0556855	-1.0676	0.0576534	0.0630818	0.023561	0.332251	-0.0615201	0.0769726	0.0737875	0.0553079	-0.0200913	-0.224509	-0.203609	0.0892889	0.166746	0.245556	0.153336	-0.000721396	0.070131	0.134738	0.0193574	-0.58983	0.0740169	-0.130575	-0.855379	-0.0053569	0.201066	0.0937066	0.00580904	-0.0953528
2	sp_Q9NYK5_RM39_HUMAN	-0.106956	0.22565	-0.387498	0.0805296	0.227056	-0.270585	0.238494	-0.174493	0.00455126	0.0187803	0.0917838	-0.0157644	-0.00330287	0.0292426	0.00574026	-0.0664838	-0.204226	0.0448012	0.129576	-0.618462	0.09376	0.00649506	-0.0116554	0.372533	0.0764142	0.0340695	-0.050917	0.0267289	-0.163147	-0.246675	-0.0844601	0.0943913	0.163454	0.148546	0.111118	0.0342446	0.0680873	-0.0769879	0.0104969	-0.491134	0.0883072	-0.0661804	-0.547219	-0.05918	-0.0554784	0.0575538	0.0615905	-0.350827
2	sp_Q9NZE8_RM35_HUMAN	0.0853363	0.0350978	0.0535114	0.186444	0.181507	-0.126123	0.105357	-0.120539	-0.0955919	-0.0641191	0.00959649	0.0535286	0.0174507	0.0145178	0.0439638	-0.115171	-0.266229	0.0544868	-0.00115892	-1.23199	-0.0545018	0.0290983	0.030051	0.217982	-0.329903	0.0804586	0.0401213	0.0396698	0.0198633	-0.0992627	-0.0512568	0.0843872	0.173724	0.46271	0.143087	-0.0149764	0.154311	0.0963091	0.0693915	-0.34871	0.110956	0.00484333	-0.974052	0.0319082	0.252645	-0.0865035	0.107191	0.332724
2	sp_Q9P015_RM15_HUMAN	-0.0227087	-0.00591841	-0.32396	0.119476	0.14671	-0.4603	0.156269	-0.295678	0.0172119	0.153404	0.0542072	-0.0183958	0.0443848	0.0620206	0.0684562	-0.0508314	-0.143499	0.0845685	0.0632883	-0.72088	0.0230816	0.149129	-0.00906678	0.322399	0.0138945	0.0988734	0.0307815	0.0578593	-0.0619266	-0.2076	0.00183354	0.0785441	0.240335	0.0955648	0.105835	0.0186939	0.0604924	0.078119	0.0773475	-0.445166	0.0910345	-0.0370858	-0.504541	0.0377555	0.0383653	0.0217224	0.0199832	-0.135806
2	sp_Q9P0M9_RM27_HUMAN	-0.0063215	-0.0540574	0.046992	0.0645704	-0.0349358	-0.0663359	0.08468	-0.0677558	-0.0660895	0.0483518	0.103833	0.0672025	-0.0542819	0.0110805	-0.00212482	0.0235661	-0.142242	0.071621	0.0768578	-0.476529	0.0781577	0.0517146	-0.167565	0.228855	0.122005	0.104674	-0.0881428	-0.0482968	-0.039187	-0.319022	0.103007	0.113876	0.200794	0.0523101	0.0111517	0.0370823	-0.0576754	0.0532669	-0.0253089	-0.387633	0.0109223	-0.15588	-0.501375	-0.0531324	0.0694699	0.0947769	0.0633427	0.00603923
2	sp_Q9P2R7-2_SUCB1_HUMAN	0.161982	-0.243998	0.133384	0.103258	-0.163543	-0.062173	0.151431	0.0401132	0.0544594	0.222314	0.0344509	0.0973212	0.0954272	-0.0220708	-0.0291153	0.0395745	-0.0914955	0.231938	0.055257	-0.276752	0.0141621	0.0188624	-0.213283	0.302243	0.0983731	0.0853147	-0.035653	0.075191	0.0920372	-0.159501	0.000873494	0.0132726	0.0118869	0.211438	-0.01469	-0.0515711	-0.121174	0.0320534	-0.0698849	-0.457832	0.00139558	0.021021	-0.515224	-0.030672	-0.0557324	0.0668181	0.0910668	-0.0860739
2	sp_Q9UI09_NDUAC_HUMAN	0.0746576	0.0171764	-0.255547	0.188273	-0.168164	-0.209364	-0.264667	-0.188744	-0.0618781	0.213695	0.0654678	-0.275698	-0.01275	0.00697468	0.0514414	-0.0274215	-0.393356	0.166362	0.0960834	-0.508685	-0.469057	0.168518	-0.0312073	-0.079946	0.00335617	0.123294	-0.0192904	-0.00287272	0.0339117	-0.22265	-0.114325	-0.0104894	0.103013	0.178992	0.040041	-0.0525924	-0.0714531	0.082941	-0.0104747	-0.762611	0.0635888	-0.185288	-1.09609	0.0349761	0.0404555	0.0914738	-0.0774004	-0.288653
2	sp_Q9UII2_ATIF1_HUMAN	-0.0744452	-0.384761	-0.338572	0.055023	-0.422996	-0.396114	0.157317	-0.729025	-0.213951	0.101559	0.161342	0.148104	-0.0115002	0.0130312	-0.0189177	0.105191	-0.362477	0.0975581	0.0586571	-0.566807	0.0762939	-0.0186141	-0.215987	0.554217	0.248286	0.245817	-0.241381	0.105248	0.0937756	-0.63338	-0.208058	0.217505	-0.0599827	-0.0237039	0.0382534	-0.0883321	-0.44947	-0.0791587	0.00346985	-0.812499	0.00209734	-0.521799	-0.543362	0.00259037	-0.44771	0.061985	0.204559	-0.301373
2	sp_Q9ULF5_S39AA_HUMAN	0.0341202	-0.0981954	-0.0369139	0.0378452	0.199552	0.0131154	0.865832	-0.197367	-0.243164	-0.0427213	0.0980236	0.0296686	0.093972	0.0580033	-0.0267786	0.175236	0.123013	0.153526	0.0844796	-0.700337	0.0933619	-0.0811111	0.0361241	-0.115471	0.163096	0.0407351	-0.196571	0.0779692	-0.0418207	-0.0974922	0.0656132	0.00342248	-0.222061	0.00120622	0.120603	0.00465816	0.201512	-0.375103	-0.0467831	-0.229467	0.0702687	-0.134632	-0.478193	0.0838389	0.0272087	0.33366	0.163119	-0.157798
2	sp_Q9UMS0-3_NFU1_HUMAN	-0.209151	-0.0822237	-0.283693	-0.0181657	-0.120752	-0.394359	0.186099	-0.476725	-0.187838	-0.0358793	0.127104	0.0325141	-0.0189478	0.0122946	-0.0394587	0.100131	-0.34489	0.228294	0.0704225	-0.472028	0.08863	-0.096124	-0.152406	0.459168	0.111279	0.0816657	-0.13915	0.0727774	-0.0831324	-0.333052	-0.191335	-0.10246	-0.101873	-0.189572	-0.0743382	-0.0995054	-0.0575593	-0.32993	0.140219	-0.888486	0.0600006	-0.145672	-0.679334	-0.123232	-0.244509	0.10206	0.145956	-0.228486
2	sp_Q9Y2R9_RT07_HUMAN	-0.0562645	0.138198	-0.190372	0.127146	0.0998309	-0.0637546	0.171333	-0.179602	0.037195	0.0953869	0.0966288	-0.0911323	0.116492	0.0850262	0.0187641	-0.110599	-0.0837678	0.164206	0.149596	-0.888209	-0.0556013	0.0543457	0.0766523	0.239428	0.0509293	0.0722163	0.0311651	0.0883299	-0.145474	-0.20835	0.0265932	-0.000297607	0.26975	-0.143405	0.155503	-0.0190271	0.196766	0.0286055	0.0778401	-0.326157	0.118725	-0.0841889	-0.580037	0.00157704	0.126485	0.149447	0.0868584	-0.103428
2	sp_Q9Y399_RT02_HUMAN	0.113863	0.13373	-0.198256	0.150979	0.346847	-0.168181	0.0550925	0.224677	0.0214943	0.109281	0.0788716	-0.132917	0.0551157	0.00582157	0.0473344	-0.135457	-0.029294	0.101465	0.104071	-0.531648	-0.109123	0.0221831	0.0458468	0.158417	0.0403194	0.0447109	-0.0497219	0.00932497	-0.123779	-0.126648	0.135412	-0.0374451	0.163072	-0.0501442	0.157871	0.0158754	0.12704	0.0717152	-0.0245203	-0.136038	0.0561758	-0.0411905	-0.492677	0.0664053	0.0434428	0.0733355	0.0611857	-0.112721
2	sp_Q9Y3B7_RM11_HUMAN	-0.0610671	-0.0111317	0.107371	0.0605903	-0.0178609	-0.252456	0.0878524	-0.422284	-0.006274	0.097268	0.0104415	0.0624824	0.0251246	0.0961208	0.0775507	-0.0480968	-0.124137	0.115546	0.0662551	-0.523324	0.0253498	0.0263514	-0.0351823	0.194811	-0.0223798	0.0275474	-0.0520409	0.053145	0.0401009	-0.273008	-0.0368973	0.0374741	0.176025	0.165937	0.20382	0.00573853	-0.0752987	0.141969	0.0125813	-0.330888	0.0529416	-0.126382	-0.287725	0.0413064	0.0319031	-0.0123288	0.00602533	0.126732
2	sp_Q9Y3D9_RT23_HUMAN	-0.0572025	0.175537	-0.294597	0.0610927	0.185411	-0.271422	0.152987	-0.171262	-0.00901967	0.00895091	0.0573252	-0.00775241	-0.00995493	0.0730849	0.0156709	-0.151528	-0.0985859	-0.0476613	0.097174	-0.507917	-0.0158757	0.0488995	0.0680785	0.214914	0.0304747	0.0364892	-0.0263864	0.0730117	-0.132611	-0.144049	0.0226022	0.00182592	0.189857	0.0486673	0.182913	-0.00353103	0.129526	0.00892648	0.00791839	-0.400644	0.0973742	-0.183387	-0.291281	-0.0366925	0.00871943	0.0798735	0.0312427	-0.073062
2	sp_Q9Y6M9_NDUB9_HUMAN	-0.0241986	-0.0276115	0.0589422	0.130779	-0.0938909	-0.0133441	0.198998	-0.0331655	0.0796546	0.210951	0.0784886	0.185582	0.0566462	0.0554224	0.0406381	0.100067	-0.219149	0.225189	0.0439272	-0.24612	0.128703	0.0428114	-0.0680825	0.310348	0.0787523	0.0858024	0.0107775	0.0729369	-0.0184721	-0.47713	-0.0677174	0.0988544	0.184804	-0.0122743	0.0594164	0.0289006	-0.0270698	0.152236	-0.0453253	-0.526775	0.0290261	-0.0311747	-0.587857	0.0307432	0.0721957	0.0883847	0.0224759	-0.0197946
2	tr_A0A075B746_A0A075B746_HUMAN	0.0717052	0.0779889	-0.162475	0.103123	0.179667	-0.250889	0.214351	-0.173039	0.125109	0.209821	0.117269	-0.116668	0.0500542	0.0892185	0.0228276	-0.17307	-0.318308	0.173406	0.104415	-1.36609	0.101836	-0.0103562	-0.00930046	0.352752	0.236577	0.0945829	0.00689042	0.0807515	-0.0667849	-0.393492	0.0866519	0.0137575	0.308315	0.27388	0.153648	-0.0242272	0.0634878	0.23998	0.09088	-1.03178	0.0562709	-0.116986	-1.0079	0.0444559	0.0193304	0.259172	0.174987	-0.0679466
2	tr_A0A087WXC5_A0A087WXC5_HUMAN	0.130458	-0.0936173	-0.178468	0.107912	-0.0455747	-0.101698	0.179088	-0.118149	0.0259511	0.239275	0.110404	0.0678049	0.122602	0.0208928	0.0187544	0.0442877	-0.36692	0.259374	0.13105	-0.653881	0.0221842	0.0652359	-0.126779	0.314393	0.130871	0.142759	0.0126023	0.0819417	0.0185907	-0.750805	-0.079419	0.0749211	0.229713	0.124716	0.105877	-0.0132411	0.0426523	0.109516	-0.0144039	-0.748137	0.104535	-0.162219	-0.863725	-0.0223314	0.0481946	0.0808679	0.0889197	-0.216604
2	tr_A0A087X2D5_A0A087X2D5_HUMAN	0.00533777	0.0407465	-0.162036	0.0293921	0.115003	-0.194851	-0.00234069	-0.254585	-0.0139293	0.0631773	0.0320473	-0.121535	0.059568	0.0370949	0.0395962	-0.0237872	-0.217171	0.051196	0.104134	-0.604311	-0.0498231	-0.0147042	-0.00526232	0.185386	0.0578975	0.0105189	-0.0722875	0.0315671	-0.109049	-0.320137	-0.000343707	0.0133797	0.11929	0.124508	0.164984	0.00710483	0.0319372	0.0352236	0.0704106	-0.485959	0.0712987	-0.0244487	-0.653314	-0.0386552	-0.0565131	-0.0208003	0.0211563	-0.12734
2	tr_A0A0C4DGS0_A0A0C4DGS0_HUMAN	-0.0720848	-0.238418	-0.0288896	0.260357	-0.0130773	-0.692231	0.196537	-0.0117438	-0.0313421	0.129768	-0.0277262	0.202903	0.0312356	0.0310964	-0.0541255	0.00462813	-0.399106	0.0724146	0.0286696	-0.684798	0.0748741	-0.0391663	-0.17834	0.345975	0.0928815	0.107851	-0.135927	0.0603639	0.0231946	-0.915478	0.0298312	-0.0527567	0.232727	0.504252	0.00249842	-0.0242872	-0.0782939	0.0798621	-0.0689932	-1.06061	0.0295452	-0.161312	-1.6535	-0.0226586	0.0152414	0.0535512	0.270348	-0.829602
2	tr_A2IDC6_A2IDC6_HUMAN	0.0542968	0.0123947	0.0443445	0.0595443	0.096378	-0.0121501	0.244512	-0.0814659	-0.277218	0.029717	-3.00521e-06	0.102086	-0.0153129	0.0682579	0.0759171	-0.221904	0.0226804	0.0610599	0.0483976	-0.635497	0.147616	0.00405753	-0.0191428	0.320025	0.066685	-0.0143349	-0.0404359	0.00567958	-0.0136767	-0.299293	0.0155309	-0.00189741	0.259388	-0.0405973	0.16796	0.0155144	0.0156507	0.287371	0.0415517	-0.616456	0.0753139	-0.180409	-0.573156	-0.0112499	0.12522	0.202096	-0.0957253	-0.0846779
2	tr_C9JBY7_C9JBY7_HUMAN	0.0880315	0.0510466	-0.597117	0.0108848	0.162194	-0.54876	0.255895	-0.152745	-0.0470304	0.0290337	0.106116	0.00204104	0.0490467	0.108193	0.0701588	0.105457	-0.229575	0.223353	0.18289	-1.27187	0.0237733	0.11402	-0.0220698	0.345746	0.0384395	0.168037	-0.0384435	0.0764502	-0.114968	-0.44253	-0.129218	-0.00642447	0.168893	0.151964	0.225721	0.00613836	0.0660752	0.0253511	-0.000719698	-0.954826	0.124593	-0.178897	-1.23979	0.00404052	0.065759	0.155896	0.0510139	-0.330329
2	tr_E9PLD2_E9PLD2_HUMAN	0.0797165	0.198467	-0.358785	0.595614	-0.024492	-0.263515	0.224378	0.261554	0.341183	0.187565	0.131184	-0.209855	-0.0885528	-0.215276	-0.299973	0.138379	-0.0252529	0.513995	0.00166674	-0.343624	-0.00122389	-0.0927018	-0.0762089	0.275002	0.173939	0.0877821	0.171038	0.0424267	-0.147168	0.0206392	-0.0141293	0.0717142	-0.104364	0.327557	-0.136822	-0.0762636	-0.0635002	-0.272547	-0.164425	-0.855711	-0.134161	-0.201995	-0.374283	-0.130823	-0.084286	0.493501	0.14772	-0.2543
2	tr_F5H5N1_F5H5N1_HUMAN	0.136418	-0.124498	-0.182051	0.19184	-0.134351	-0.179802	0.177191	-0.13165	-0.0738875	0.122893	0.0975423	0.0948001	0.125892	0.0428239	-0.00286489	-0.000910772	-0.452457	0.183466	0.144838	-0.782678	0.0893257	0.107042	-0.0869796	0.400443	0.0245953	0.0225661	-0.0475123	0.0798685	-0.00716047	-0.519128	0.158422	-0.0148855	0.241589	0.0552963	0.136438	-0.0446576	-0.0477107	0.123179	0.0339035	-0.921589	0.00721912	-0.367513	-1.18681	0.0313312	0.111463	0.179265	0.212097	-0.225546
2	tr_F8W7Q4_F8W7Q4_HUMAN	0.175363	-0.0349335	0.171728	0.260161	-0.142412	-0.309853	0.114646	-0.546839	0.046169	0.0943234	0.26856	0.113005	0.0187467	0.0210458	-0.0410731	0.226885	0.0220337	0.424838	0.248117	-0.601649	0.0809709	-0.00450282	-0.00584917	0.469816	0.159823	0.315003	-0.134374	0.116956	-0.0781876	-0.149256	0.134688	0.19407	-0.0915944	0.629815	0.238025	0.0254964	-0.160049	-0.0210616	-0.0723607	-0.706777	0.048243	-0.35599	-0.849689	0.0734073	0.00100754	0.14368	0.421867	0.057605
2	tr_G5E9W7_G5E9W7_HUMAN	0.0308306	0.107826	-0.189375	0.0917631	0.0673483	-0.277446	0.0500386	-0.0398373	-0.0248967	0.102988	0.068643	-0.00322103	0.0904302	0.0552211	0.0875851	-0.0816195	-0.0487561	0.0701461	0.118371	-0.510047	0.0274466	0.108643	-0.00516275	0.239347	0.0624697	0.134323	-0.0404358	0.0676456	-0.112885	-0.130785	0.111857	0.0382049	0.135306	0.0779421	0.148668	0.049758	0.031456	0.0291483	0.011791	-0.407478	0.106476	-0.0476241	-0.509968	0.0189344	-0.0055465	0.0637749	0.0860637	-0.129138
2	tr_H0Y2S1_H0Y2S1_HUMAN	0.203481	0.257567	-0.0193686	0.0532132	0.0442961	-0.0816918	0.205699	0.0222663	0.0256811	0.564093	0.00408469	0.146532	0.0422901	0.0198466	0.0268578	-0.00642941	-0.0405066	0.115568	0.0866823	-0.242415	0.122076	0.0864203	0.195716	0.0403768	-0.000278345	0.0538601	0.128124	-0.000641002	-0.0135616	0.0612815	0.52984	0.00863791	0.310459	0.149631	0.315904	-0.00629686	0.107968	0.369963	-0.0816672	-1.32303	-0.0754609	-1.10277	-0.453702	0.077548	0.12917	0.143771	0.0360272	0.113939
2	tr_I3L0E3_I3L0E3_HUMAN	0.0163503	0.0249046	-0.161265	0.0372268	-0.012856	-0.411987	0.103515	-0.265632	-0.0146261	0.167081	0.0650386	0.0924288	0.0357374	0.0481191	0.0444813	-0.0877787	-0.15402	0.0714963	0.0974775	-0.527382	0.036247	0.0905157	-0.0412957	0.35192	-0.0478213	0.181394	-0.0669322	0.0282909	0.00278464	-0.217165	0.0490082	0.0525356	0.116474	0.237833	0.138928	0.0124766	-0.163356	0.0308783	0.0484586	-0.459722	0.16126	-0.356129	-0.367204	0.0156395	0.0210866	-0.0146989	0.0927352	-0.00919246
2	tr_I3L0L6_I3L0L6_HUMAN	-0.201997	0.0937862	-0.0158576	-0.126617	0.0283878	-0.195746	0.321016	-0.791439	-0.320823	0.44676	0.267079	-0.200559	0.363376	0.0372092	-0.178334	-0.0259712	-0.0103354	0.391606	0.0532255	-1.48823	-0.212527	-0.108934	0.297869	-0.100776	0.248284	0.503035	-0.0174482	0.0160074	-0.00934539	-0.309804	-0.111332	0.0154278	0.0788266	-0.137988	0.0728217	-0.127784	-0.123297	-0.0562323	-0.135039	-0.987718	-0.101926	-0.355267	-1.46001	0.107897	0.350575	0.217549	0.0740271	-0.307434
2	tr_Q6FGG4_Q6FGG4_HUMAN	-0.245674	0.0551666	0.04022	0.235634	-0.0168006	0.059575	0.296768	-0.183737	0.078926	0.334462	0.0727771	0.203269	0.31577	0.205772	0.159796	-0.210726	-0.352718	0.286936	0.184687	-0.9631	-0.0943538	0.135279	-0.0405746	0.468418	0.0572887	0.152178	0.0390232	0.222645	0.0624583	-0.698249	0.113501	-0.0109281	0.138912	0.0803705	0.230326	-0.0341998	0.155144	0.221533	-0.0263034	-0.769191	0.139911	-0.226727	-1.09659	0.0854444	0.320867	0.268908	-0.090617	-0.086335
2	tr_S4R360_S4R360_HUMAN	0.00589864	-0.455653	-0.268367	0.125819	0.0220206	-0.316139	0.127478	-0.215716	-0.00193227	0.0526276	0.141834	0.0476603	-0.0149778	-0.0865897	-0.157752	-0.0222988	-0.07441	0.188924	-0.215389	-0.481483	0.144933	-0.0745638	-0.494554	0.259566	0.103638	0.0545787	-0.0383428	0.0115337	-0.0845307	0.0636229	0.173621	-0.0205431	0.106587	0.158461	-0.525862	-0.0131373	-0.0378709	0.0690185	-0.00112222	-0.672879	0.0145312	-0.487712	-0.588485	-0.047786	0.0648897	0.175417	0.148857	-0.145339
3	sp_O00165_HAX1_HUMAN	0.286687	0.086661	0.0854142	0.00439624	0.12948	0.144924	0.133746	0.349248	-0.177587	-0.487696	0.0777903	-0.0794513	0.00820435	0.0561734	0.16109	-0.128623	0.408948	-0.351434	-0.0325759	-0.12385	0.0764416	0.00276509	0.041975	0.272185	0.460469	-0.0238811	-0.0468925	-0.0277128	-0.0303543	-0.104855	-0.113397	-0.0221824	0.309237	0.107738	0.0184269	-0.0449296	0.446409	0.0284941	0.0835363	0.399073	0.0642976	0.295708	0.145788	-0.0239601	0.0233767	0.254624	-0.0469409	0.0484227
3	sp_O00479_HMGN4_HUMAN	-0.245849	0.0410178	-0.289658	0.335838	0.202397	-0.466838	-0.45279	-0.343686	-0.271092	-0.587351	0.100415	0.0640595	-0.092832	-0.0140103	-0.0489501	-0.0700806	0.961185	-0.612465	0.127963	0.0479668	0.229001	-0.148459	0.0408934	0.181582	0.750752	0.145915	-0.324857	0.00665584	-0.133474	0.110251	-0.305445	-0.0725108	0.140265	0.368509	0.302197	-0.0230767	0.083889	0.0491606	-0.2021	0.909908	-0.169755	-0.128118	0.145327	0.0974761	0.336543	0.945345	-0.0284074	-0.209577
3	sp_O14684_PTGES_HUMAN	-0.389539	-0.364814	0.292053	0.0517929	0.246404	0.0866911	0.153881	0.681305	0.364994	-0.0731259	0.192538	0.0547263	0.0708184	-0.0726831	0.106899	0.181705	0.529976	-0.127187	-0.170173	0.109543	0.123316	0.509458	-0.206879	0.0350508	0.372235	0.0550057	-0.223981	-0.108758	0.00565668	0.419749	1.04348	-0.0802603	0.104496	1.11999	0.0745679	-0.00307684	0.134503	-0.263258	0.109765	0.459676	-0.0577283	0.360068	-0.0188133	0.275971	0.154574	0.168628	0.0418547	0.163946
3	sp_O14828_SCAM3_HUMAN	-0.204121	-0.058581	0.189779	0.130256	0.396522	0.011637	-0.274437	0.185992	0.157463	-0.268978	0.146977	-0.253894	-0.184169	-0.0146975	-0.0191412	-0.0905005	0.0135107	-0.278294	0.0244247	0.114552	-0.190891	0.0904735	0.0834608	-0.016273	0.298585	0.255933	-0.228102	0.00419595	-0.0476275	-0.216494	-0.149265	0.100104	0.384845	-0.154038	-0.0586096	0.0105107	0.0882138	-0.0476495	-0.0361011	0.310906	0.0374619	0.372235	0.0154879	0.139323	0.0621029	0.217963	0.08304	-0.0114192
3	sp_O60869_EDF1_HUMAN	-0.126822	0.0330143	0.0239209	0.196376	0.619007	0.289786	-0.433752	0.608163	-0.139987	-0.389293	-0.0416587	-0.422092	-0.133082	-0.069942	-0.034392	-0.312541	0.160102	-0.513103	0.0583072	0.3857	-0.0665494	0.0210779	0.209125	-0.468881	0.172618	-0.159011	0.0120379	-0.00890745	-0.244027	0.161796	-0.144755	0.00660798	0.266563	-0.156864	-0.36304	0.0322807	0.197048	0.0896337	-0.0868635	0.990846	0.030001	0.466075	0.343192	0.129194	-0.145555	0.0413646	0.263355	0.195007
3	sp_O94913_PCF11_HUMAN	-0.180603	-0.121692	-0.0351971	0.11358	0.111074	0.0351999	-0.800072	0.030588	0.0559041	-0.216082	-0.0112812	-0.227692	-0.154037	-0.157941	0.268435	-0.0557706	0.114541	-0.278375	-0.153755	0.0471801	0.422688	-0.379064	-0.0581628	-0.276036	0.321939	-0.0124111	0.0440155	0.0246798	-0.135751	-0.0918423	-0.0575029	-0.0232083	0.2929	0.147078	0.131273	0.0800595	-0.0950286	0.0160641	-0.0058631	-0.239494	0.00823198	0.160278	-0.0374365	0.122794	0.0539353	0.0553441	0.431548	-0.0271171
3	sp_P00966_ASSY_HUMAN	-0.169985	-0.108448	-0.011193	0.500989	0.545313	0.0101433	0.417691	-0.146671	0.840261	0.131027	0.397182	-0.287696	0.0618753	0.00459406	0.0112196	1.61836	0.104575	0.00223815	0.0471707	0.469575	0.156351	0.207436	-0.0948946	0.329047	0.0665308	0.0295364	0.0607473	-0.143433	-0.0363066	0.247909	1.20594	1.33984	1.21117	0.745112	0.137182	0.0144462	0.337221	0.573886	0.0988402	0.878913	-0.0472605	0.346596	0.422558	0.0709734	0.0782875	0.290655	0.101207	0.061465
3	sp_P02686-2_MBP_HUMAN	0.410307	0.0464393	0.222355	0.348428	0.39653	-0.178123	-0.444656	-0.131752	0.446242	0.0783174	-0.164322	-0.83391	0.340638	0.108546	-0.000494602	0.074047	0.380436	0.314908	0.0988199	0.0724491	0.770546	0.0205348	0.117327	0.106612	0.661632	-0.145611	0.155657	-0.049585	0.199108	0.368649	0.0259313	0.0130328	1.18507	0.825234	0.227105	0.000858463	0.6119	-0.414915	-0.0447251	0.227365	0.00673714	-0.235298	-0.15026	0.191222	0.398712	0.702985	-0.00840712	0.266147
3	sp_P05114_HMGN1_HUMAN	0.0124407	-0.0522015	-0.358066	-0.320319	0.0693827	-0.372759	-0.314866	-0.546102	-0.252299	-0.220653	0.0285708	-0.390829	0.188467	-0.0889718	-0.118093	0.135497	0.459949	-0.444981	0.070637	-0.0603993	-0.143657	-0.0662847	0.0361184	-0.00864329	0.349624	-0.0752723	0.0116569	0.119601	-0.136551	-0.0461969	-0.0579035	-0.194935	0.147469	0.145378	0.265694	-0.00497708	0.170255	-0.0920398	-0.159225	0.136202	-0.134678	0.0229169	0.181626	0.130384	-0.118983	0.251089	-0.50148	-0.0973008
3	sp_P05204_HMGN2_HUMAN	0.26937	0.241645	-0.232202	0.784062	-0.132159	-0.201632	-0.573645	-0.444322	-0.225033	-0.472907	-0.266377	-0.139483	-0.181637	0.203646	0.0870777	-0.11169	0.511924	-1.02529	0.0487071	-0.320674	-0.116515	0.226337	0.484542	0.30846	0.395905	-0.197979	-0.492415	0.333055	-0.0523464	0.247975	-0.311703	-0.336844	0.46053	0.256904	0.48738	0.0766756	-0.352195	-0.241639	-0.11837	0.487816	-0.179688	0.360976	0.094194	0.231336	0.0131351	-0.144565	1.00434	0.0439879
3	sp_P10412_H14_HUMAN	-0.132843	0.0511599	-0.345416	0.615688	0.582614	-0.537358	-0.563764	-0.391022	0.0932596	-0.199753	-0.264993	-0.468329	-0.240697	0.03477	0.0572066	-0.170787	0.808676	-0.65662	-0.225273	1.20383	0.17661	0.00152798	0.211561	-0.24032	0.996657	-0.134799	-0.161246	0.260144	-0.129254	0.279523	-0.380383	0.393759	1.61912	1.01862	0.239313	0.112365	0.504048	-0.0674786	-0.3226	1.82753	0.109994	0.612586	0.469628	0.60164	0.440132	0.967725	1.09378	0.183195
3	sp_P11441_UBL4A_HUMAN	-0.208141	0.0702604	-0.0551278	0.487465	0.322292	-0.0767625	-0.187025	0.125089	0.063503	-0.352434	0.12227	-0.103416	-0.212143	-0.0692087	-0.0368971	0.0642644	0.474093	-0.222277	-0.074272	0.608755	0.338861	-0.0728681	0.0213795	-0.0878051	0.273576	0.0288081	-0.208393	-0.124694	-0.0388922	-0.0131246	-0.250495	-0.0667773	0.0848217	0.149814	-0.0504404	0.00423796	0.0853256	-0.257735	-0.0438113	0.370509	-0.0959755	0.453979	-0.355418	0.0571246	0.214731	0.565149	0.673372	-0.117813
3	sp_P16104_H2AX_HUMAN	-0.171768	-0.0792293	0.262933	0.477587	0.448897	-0.0600189	-0.644421	0.190243	-0.378686	-0.567436	-0.174473	-0.197792	-0.41206	0.0512483	0.0558829	0.116238	0.416229	-0.96458	-0.0750701	0.0596498	0.129535	0.0432238	0.0564087	-0.13661	0.38941	-0.0482417	-0.264198	0.0553638	0.00275954	0.0245914	-0.264011	0.133653	0.312975	0.363533	0.129343	0.106732	0.0330545	-0.284683	-0.0313492	1.30885	-0.0717516	0.381944	0.170122	0.0902233	-0.231047	-0.179791	-0.0390471	0.390708
3	sp_P16401_H15_HUMAN	0.0226457	-0.150464	-0.256475	0.160732	0.595244	-0.596516	-0.147286	-0.338413	-0.122177	0.0499491	-0.321914	-0.343556	-0.0119523	0.0312648	0.103415	-0.146936	0.432954	-0.705132	-0.390993	0.449993	-0.315709	0.0499137	-0.178013	-0.168409	-0.0456766	-0.108184	0.34123	0.0301484	-0.14289	0.31239	-0.194558	0.205303	0.599465	0.816211	-0.0841426	0.118176	0.484312	0.035918	-0.293579	0.724019	-0.00432675	0.220216	0.19153	0.153625	0.249838	-0.168033	0.210569	0.262887
3	sp_P16402_H13_HUMAN	-0.118189	0.0131732	-0.247639	0.81818	0.601321	-0.712939	-1.00627	-0.131451	-0.139631	-0.262334	-0.474619	-0.872087	-0.464021	0.0310699	0.173459	-0.208941	0.769807	-1.25499	-0.500809	1.01618	-0.114489	0.000148805	0.226651	-0.448692	0.735615	-0.214338	-0.1242	0.0375359	-0.259983	0.26638	-0.374055	0.358534	1.76473	0.79135	0.0884267	0.197153	0.689208	-0.216156	-0.516992	1.81199	0.03256	0.535069	0.125224	0.485542	0.532287	0.653494	0.628669	0.13132
3	sp_P16403_H12_HUMAN	0.208135	0.404889	-0.135919	0.201788	0.519863	-0.544816	0.142599	-0.251198	0.0787115	0.322928	-0.355094	-0.0473059	0.122866	0.243074	0.174256	-0.216496	0.784391	-0.414445	-0.156919	0.673451	-0.205397	0.332944	0.516891	0.133399	-0.14476	-0.207726	0.407826	0.384989	-0.160585	0.462862	-0.206632	0.414886	0.495645	1.03217	0.263862	0.149746	0.70035	0.459591	-0.505206	1.08587	0.0347585	0.268375	0.703104	0.591233	0.400123	-0.299806	0.252262	0.349658
3	sp_P17096_HMGA1_HUMAN	-0.170142	0.0937605	-0.076061	-0.0165269	0.365033	-0.221209	-0.1337	-0.0700218	-0.49257	-0.376831	-0.104648	0.266134	-0.122141	-0.0582834	0.0262267	0.10682	0.0336314	-0.44546	0.0282316	0.191127	0.392026	-0.156115	0.19017	-0.0400607	0.127657	-0.209405	-0.570386	0.0182729	0.104043	0.246134	-0.119132	-0.175323	0.0547206	0.12174	0.532985	0.213122	0.105047	-0.463495	-0.0704107	0.708861	-0.220094	0.279973	0.0455655	-0.0713485	0.0463055	-0.0267285	-0.0803862	0.179317
3	sp_P24390_ERD21_HUMAN	0.15932	0.0722244	0.240804	1.36297	0.610758	-0.0868549	-0.342064	0.270336	-0.0856465	-0.0982418	0.115909	0.0908359	-0.390642	0.0523909	-0.0323102	0.118542	0.210798	-0.169051	0.0795599	-0.310237	0.345036	-0.000408917	0.114462	0.00566375	0.499097	0.159125	-0.0954025	-0.0461427	-0.178273	0.131163	1.11036	0.175593	0.151488	0.103634	0.132337	0.123885	0.195921	-0.136155	0.0224698	1.42733	0.0486183	0.398249	-0.129374	0.101984	-0.204222	0.287872	-0.0394171	-0.12072
3	sp_P42858_HD_HUMAN	0.170105	0.0603974	-0.0882772	0.0366803	-0.0791523	-0.118937	0.105415	0.132807	0.466233	-0.713756	0.00144327	-0.460857	0.105944	0.0241851	-0.0242535	0.0360432	0.302675	-0.412733	-0.0838565	0.262767	-0.124322	0.044782	0.0486314	0.274202	0.190235	-0.0576929	-0.0268745	0.101813	-0.130895	-0.0500091	0.212474	0.0707139	0.641705	-0.0320906	-0.0660626	-0.0475176	-0.119666	-0.0974887	0.00192428	0.122396	-0.0813286	0.252757	0.0709055	0.0905046	-0.0984363	0.182443	-0.0214126	-0.129593
3	sp_P51397_DAP1_HUMAN	-0.183128	-0.0660907	-0.0929271	0.351105	0.21667	0.0184186	0.0345226	0.201449	-0.299005	-0.474636	-0.0185079	-0.195298	-0.0707619	0.0645057	0.0951866	0.0331207	0.380026	-0.52051	-0.0327131	0.468012	0.151885	0.124659	-0.0524418	0.190252	0.400657	-0.152113	-0.145562	0.0189728	0.185196	0.0792679	-0.187821	0.0533875	0.141034	0.243887	0.00981633	0.0304873	0.378293	-0.182211	0.0151414	1.17596	-0.0359898	0.292364	0.230838	0.142455	0.0244715	0.344094	0.0781749	-0.0156607
3	sp_P58557_YBEY_HUMAN	0.0194241	-0.19697	-0.422186	0.440271	-0.0530304	-0.222207	-0.22991	-0.246553	-0.0662891	-0.101738	0.12524	0.12953	-0.125103	0.0219891	-0.0251282	0.0139491	-0.0269467	-0.0725765	-0.00548294	0.125836	0.120683	-0.123229	-0.154604	-0.0175166	0.42607	0.182236	-0.286534	0.174272	-0.0245974	0.0112334	-0.0172418	0.0697757	0.437545	0.517549	0.0424432	0.0185455	-0.0889079	-0.251304	-0.107011	0.253195	-0.00311062	0.107574	-0.304923	0.0144902	-0.0961152	0.434469	0.719433	-0.00974585
3	sp_P60468_SC61B_HUMAN	-0.233691	-0.0728842	-0.144543	0.301103	-0.147661	0.0558095	0.256523	-0.109738	-0.226705	-0.0532533	0.0994103	0.360305	-0.132712	0.0484206	-0.00147233	0.280547	0.00345586	-0.020969	0.087496	0.424752	0.141347	0.107228	-0.00405546	0.117299	0.230586	-0.0103378	-0.0745598	-0.0298094	0.0439972	0.0499525	0.194453	0.406259	0.206995	0.264604	-0.0385286	-0.0188135	-0.250771	-0.209106	0.126871	0.487273	0.140354	0.234126	0.196242	0.0313405	-0.00115553	0.214049	0.532485	-0.317499
3	sp_P61769_B2MG_HUMAN	0.0267745	-0.0505552	0.110427	0.183271	0.334349	0.284587	0.0696021	0.224283	0.560705	0.128958	0.0657783	-0.300417	0.116634	-0.0951949	-0.181987	0.00563605	0.0501045	-0.188923	-0.016506	0.464151	-0.486347	0.000232995	-0.0480032	0.215541	0.0216226	0.239887	0.0830748	-0.0162779	-0.129273	0.0183714	0.606818	-0.206124	0.189999	0.837547	-0.107511	0.00902017	0.171375	-0.033747	0.0984963	0.402682	0.0668189	0.0695801	0.254461	0.190628	-0.0207781	0.272375	0.0620899	-0.284577
3	sp_P62861_RS30_HUMAN	-0.159092	-0.0339127	-0.321104	0.328017	0.662248	-0.66566	-0.0793709	-0.246625	0.0612162	-0.406138	-0.0124003	-0.6475	-0.311019	-0.172874	-0.064276	-0.104405	0.15555	-0.327529	0.08822	0.514022	-0.403001	-0.207359	0.0949773	0.0187836	0.573996	-0.136007	-0.194297	0.0390718	0.0489352	0.213071	-0.509201	0.0623871	0.877755	-0.0404049	-0.124784	-0.0131622	0.334802	-0.0284279	0.140543	1.0573	0.144292	0.332245	0.207168	0.0273257	0.0590707	0.675218	0.60902	0.0854928
3	sp_P62987_RL40_HUMAN	-0.320693	0.107106	0.203912	0.1188	0.580083	-0.0365807	-0.53399	-0.230194	-0.244349	-0.83734	-0.0812259	-0.906025	-0.301913	0.046008	-0.0177613	-0.176134	0.410608	-1.03448	0.130984	-0.113263	-0.200376	0.0178733	0.198606	0.14481	0.904371	-0.210515	-0.485246	0.142018	-0.171658	0.197996	-0.687621	-0.0564393	0.369022	-0.117337	-0.185521	-0.0132882	0.116152	0.204192	0.151548	1.6792	0.00921717	-0.0589185	0.493486	0.0602297	-0.576194	0.377515	-0.284224	0.582293
3	sp_P84157-2_MXRA7_HUMAN	-0.923191	0.077547	-0.0828038	0.278287	0.140048	-0.240729	0.244472	-0.0244303	-0.519306	-0.159184	0.025255	-0.0986987	-0.13246	0.0813976	-0.131728	0.0965439	0.377261	0.178274	0.328246	0.25597	-0.00578742	0.0827252	0.107041	0.55875	0.379157	-0.00685533	-0.132773	0.151974	-0.0238774	0.16535	0.00356639	0.0523795	0.364548	0.0367895	0.180002	-0.0781502	-0.189196	-0.676182	0.337054	0.0648662	0.163459	-0.065226	0.400327	0.314287	-0.185007	0.75528	-0.247668	-0.212791
3	sp_P98160_PGBM_HUMAN	-0.0793909	-0.104424	0.00381479	0.386114	0.247492	0.0707051	-0.488208	0.523114	0.14833	-0.165931	0.10782	-0.018688	-0.101439	-0.0810084	-0.0284011	0.259086	-0.0594773	-0.319159	0.211902	0.0630056	0.214504	0.547383	-0.0590253	-0.286173	0.232324	-0.0200718	-0.197561	-0.0178121	-0.0681256	-0.0681157	0.649541	-0.068082	0.123442	0.360135	0.161278	0.0124264	-0.0033151	-0.0828102	0.0868152	1.2859	0.00977033	0.00915625	0.584688	0.216966	-0.460576	0.10803	0.0607859	0.0656964
3	sp_Q147X3_NAA30_HUMAN	-0.16465	-0.0580676	0.172993	0.0382021	0.351604	0.119319	-0.0363718	0.236532	-0.135799	0.0295723	0.00251251	0.00516	-0.0652888	-0.127755	0.0179453	0.0141362	0.374983	0.129518	-0.167	0.131133	0.0957258	-0.163524	-0.172781	-0.071892	0.178129	0.083556	-0.106197	-0.0530778	0.00239282	-0.11369	-0.0641009	0.0430355	0.0827867	0.0862118	-0.192534	-0.00450887	-0.0520251	-0.0246046	0.0190189	0.438407	0.053933	0.127555	0.0443487	-0.0421207	-0.0342158	0.465669	0.168528	-0.0496083
3	sp_Q15388_TOM20_HUMAN	-0.116168	-0.13226	0.100574	0.39853	0.27438	-0.00564367	0.0511316	0.339292	-0.299873	-0.705278	0.102347	0.278914	-0.24204	-0.107116	-0.0301759	0.0893437	0.072457	-0.55052	0.00291608	0.115478	0.203227	0.03659	-0.230717	0.0851599	0.730448	0.00761028	-0.323968	-0.123269	-0.00857049	-0.152243	-0.255762	-0.0194091	0.649118	-0.00349872	0.0616676	0.0776758	0.0668811	-0.432974	-0.102474	0.414427	-0.0427786	0.672365	-0.164008	-0.063273	-0.22582	0.569541	0.618525	0.12088
3	sp_Q15651_HMGN3_HUMAN	0.160761	0.133622	-0.221145	0.775487	-0.0809708	-0.143779	-0.580659	-0.180626	-0.0672791	-0.697702	-0.0169077	0.163878	-0.148287	-0.0817092	-0.0696265	0.0350174	0.691101	-0.340297	0.0502276	0.370472	0.810536	0.0425666	0.0881595	0.761998	1.58223	-0.0836622	-0.182289	0.122471	-0.196575	-0.0794152	0.475832	-0.0208234	2.20878	0.461609	0.0521928	0.0394687	0.096911	-0.171846	-0.254217	0.104066	-0.139894	0.556486	0.0165935	-0.0147492	-0.111725	2.46554	0.292886	-0.0751285
3	sp_Q15836_VAMP3_HUMAN	-0.35718	0.0713043	-0.0895467	0.179741	0.0517811	-0.0252167	0.221552	-0.162058	0.006624	-0.11264	0.127149	-0.17859	-0.0232622	-0.00967488	-0.0817675	0.0829872	0.0571945	-0.179084	0.0401159	0.00702777	-0.118597	-0.0334532	0.101115	0.0372138	0.371631	0.000580175	-0.127583	-0.0357763	0.175872	0.020384	-0.302895	0.198289	0.419598	-0.325859	0.0944649	-0.0727817	-0.0543741	-0.082944	0.0185619	0.290532	-0.0326183	-0.155035	-0.264709	0.0503033	0.00873861	0.490425	0.221297	0.0398063
3	sp_Q4G148_GXLT1_HUMAN	-0.00875912	-0.0830944	0.161184	0.0165115	0.281946	-0.0258557	-0.421218	0.256476	-0.124513	-1.04523	-0.00388752	-0.244706	-0.0155589	0.0584325	0.0358088	0.268742	0.180562	-0.535486	0.0948221	0.29701	0.136821	0.237662	-0.0118295	-0.701739	0.0337155	-0.117115	0.0201091	-0.042986	-0.0638343	0.0403904	0.193308	0.306869	-0.0214591	-0.194794	0.0978664	0.0905738	-0.100252	-0.188418	0.0528432	-0.0562923	0.0622768	0.313675	0.235782	-0.103976	-0.091695	0.428753	-0.159891	-0.0845208
3	sp_Q6FI13_H2A2A_HUMAN	0.0141064	0.0656312	0.00839869	0.226902	0.308953	-0.242429	-0.0453187	-0.107891	-0.137052	-0.0390779	-0.221469	-0.057034	-0.201844	0.0919116	0.18176	-0.00256021	0.32018	-0.382591	-0.181398	0.402945	-0.0931259	0.127416	0.141001	-0.0504661	-0.102307	-0.199388	0.058583	0.0955863	-0.109853	0.139667	-0.319146	0.134207	0.515811	0.373107	0.168951	0.0927101	0.421385	0.037241	-0.42483	0.807428	-0.0237169	0.310879	0.193317	0.256182	0.225244	-0.0610335	0.423302	0.339735
3	sp_Q6Y1H2_HACD2_HUMAN	0.138376	-0.227392	0.13122	0.434323	0.0184363	-0.0370806	-0.508293	-0.103381	-0.128258	-0.342383	-0.132365	0.101244	-0.284766	-0.0358624	0.0213122	-0.0528817	0.38295	-0.770044	-0.207531	0.201968	0.16894	0.0128354	-0.129695	0.0438877	0.179464	-0.126916	-0.16729	0.0638572	-0.0227453	-0.0658322	-0.171025	-0.118435	0.384854	0.0684249	-0.141798	0.0198281	0.0176183	0.106547	-0.0171924	0.794727	-0.0586672	0.133307	0.0504852	0.0153418	-0.0212695	0.0215372	-0.243961	0.0045855
3	sp_Q70IA6-2_MOB2_HUMAN	-0.135412	-0.0854762	0.286615	0.176812	-0.0463963	0.0327146	-0.119999	0.326312	0.13174	0.0192389	0.116723	-0.0580902	-0.0312889	-0.0733683	-0.0894673	0.139907	0.17552	-0.0917217	-0.0381529	-0.0604594	-0.0846129	0.0604631	-0.0926668	0.100222	0.389024	0.0663476	0.199347	-0.0471855	0.0171054	0.0235469	0.0800044	0.260495	0.28146	0.115929	-0.180486	-0.00467005	-0.12099	-0.0803945	0.0206468	0.0752406	-0.0474242	-0.205608	-0.260675	-0.0321512	-0.116495	0.317534	-0.121029	0.0149752
3	sp_Q7Z4G1_COMD6_HUMAN	0.177156	-0.114457	-0.154206	0.291239	0.12728	-0.00486415	0.110923	0.179593	-0.0461473	-0.0583133	-0.030066	-0.254764	-0.0457974	-0.115396	-0.0937628	-0.0596105	0.261505	-0.572949	-0.17371	-0.453692	0.17055	-0.211343	-0.0245024	0.367932	0.565132	-0.259121	0.100773	-0.0340905	0.0449482	-0.211886	0.0304041	-0.152137	0.716142	0.0695292	-0.135551	-0.0520067	0.0610161	-0.0530484	-0.0270728	0.0299019	-0.205657	-0.0127166	-0.354325	-0.0565263	0.0349178	0.47041	0.283284	-0.13532
3	sp_Q8N257_H2B3B_HUMAN	0.164538	-0.0214841	-0.0784148	0.136773	0.380915	-0.467864	-0.453887	-0.185463	-0.312043	0.0359621	-0.234674	-0.334848	-0.0543632	0.120639	0.182043	-0.232865	0.818569	-0.643978	-0.259779	0.424024	-0.303361	0.155594	0.106904	-0.0389521	0.28759	-0.0482518	0.104698	0.0851778	-0.357075	0.300124	0.0628904	-0.0290401	0.169914	0.505278	0.0940777	0.197984	0.362392	0.153728	-0.260302	0.92558	-0.111709	0.218072	0.528253	0.208552	0.123487	-0.271811	-0.441008	0.154179
3	sp_Q8TF68-3_ZN384_HUMAN	-0.0148983	-0.0083252	0.175066	0.0723051	0.125538	-0.0496043	-0.0464427	0.104765	0.0125848	-0.153564	0.0493953	-0.171422	-0.0652448	-0.0572196	-0.0222734	-0.0269885	0.330106	-0.0132742	0.0404332	0.264117	0.0289399	-0.0491001	0.0536103	0.1714	0.374274	-0.0404495	-0.0614343	0.0245303	-0.0050401	0.0328753	-0.111282	-0.109343	0.0428625	-0.00311058	-0.026978	-0.0174712	-0.224466	0.144757	-0.0393516	0.483677	-0.0889385	-0.0585602	0.439688	0.0983597	0.727953	0.522852	-0.051634	-0.0466933
3	sp_Q92522_H1X_HUMAN	-0.149175	0.213187	-0.255691	-0.00235743	0.256939	-0.565587	0.123677	-0.221971	-0.0271164	0.0880347	-0.116559	-0.545035	0.21724	0.156646	0.107737	-0.345381	0.645594	-0.505244	-0.0911796	0.864758	-0.317211	0.156641	0.150569	0.0158101	-0.0948753	0.04008	0.224181	0.118655	-0.234878	0.358363	0.0368936	0.330831	0.578932	0.533024	0.000251365	0.116175	0.614577	0.181925	-0.39686	1.16276	-0.266197	-0.110999	0.451144	0.261816	0.326075	-0.0318728	-0.196287	-0.263744
3	sp_Q96D71-2_REPS1_HUMAN	0.0267117	0.0484789	0.0923977	0.131882	0.261817	-0.173324	-0.199549	0.235819	-0.318672	-0.735997	-0.074144	0.289862	0.0265294	-0.0426657	-0.034557	-0.0583329	0.068718	-0.278875	0.0128348	0.586345	0.0395322	-0.0616745	0.0387791	0.248329	0.0991907	-0.10121	-0.125588	0.0829172	0.0813681	0.0307656	0.0701374	0.0960876	0.148197	-0.0714264	0.0618108	-0.0483463	0.219244	-0.531148	-0.0783993	0.243077	-0.00269253	0.315513	-0.0323632	0.11706	0.0778499	0.157562	-0.0101955	0.050699
3	sp_Q96EU6_RRP36_HUMAN	0.0667127	0.609455	-0.224053	-0.39027	0.360668	0.125727	-0.277966	0.35389	0.128743	0.216365	0.0137895	0.416134	0.0626492	0.108917	0.0259146	0.0152701	0.271852	-0.072511	0.361644	0.0177863	0.384521	0.0275625	-0.0980378	-0.330931	0.316346	0.0870299	0.00258646	0.0765426	-0.176811	-0.258542	-0.211096	0.121597	0.321307	-0.121167	-0.0720579	0.0421158	0.323815	0.170521	-0.027541	0.200534	-0.106727	0.178783	0.316869	0.137041	0.239037	0.524139	-0.193935	-0.0347124
3	sp_Q96L73-2_NSD1_HUMAN	-0.464457	-0.347986	0.0238321	1.27287	0.505485	0.0934513	-0.961104	0.162059	0.519448	-0.696241	-0.0923472	-0.778062	-0.387143	-0.203358	-0.239103	-0.102505	0.448873	-0.840349	-0.290219	0.329242	0.167973	0.338125	0.285071	-0.522839	1.13737	-0.155004	0.038407	0.0738136	-0.0821573	-0.101615	-0.342188	-0.0513987	0.643087	-0.193301	0.607851	0.0917843	0.469996	-0.278004	0.0198555	1.71446	0.0282632	0.838752	-0.206217	0.427445	0.146305	0.431441	0.77777	0.157964
3	sp_Q99595_TI17A_HUMAN	0.267612	0.288885	0.249353	0.158454	0.364062	0.43394	-0.294665	0.15344	0.0720685	-0.111788	0.0395244	-0.112617	-0.141001	-0.186256	-0.181602	0.0220468	0.247132	-0.471829	0.0695959	0.452566	0.0822771	-0.100109	0.0655994	0.101705	0.0268895	0.0427281	0.000842678	-0.0440054	-0.180638	-0.0597798	-0.115464	0.112029	0.108999	-0.0917023	0.111317	-0.0186314	0.28643	-0.255392	-0.0666642	0.322085	0.0559201	0.153342	-0.247652	-0.0095686	0.284249	0.107839	0.0921723	0.12452
3	sp_Q99880_H2B1L_HUMAN	-0.133175	-0.123604	-0.0570008	0.598899	0.202857	-0.373455	-0.955419	-0.197277	-0.263159	-0.498339	-0.138193	-0.546753	-0.379651	-0.10902	-0.060609	-0.0264599	0.304826	-0.918046	-0.270852	0.593327	0.0371259	0.036789	0.121589	-0.332452	0.628566	-0.11429	0.126073	0.0169516	-0.259643	0.233066	-0.507615	0.0998147	0.908012	0.567941	-0.0122984	0.106777	0.796153	-0.296082	-0.280099	1.13446	-0.0582532	0.417117	0.0704522	0.126305	-0.0719172	0.39725	0.343493	0.092773
3	sp_Q9BRS8_LARP6_HUMAN	-0.0353712	0.0510409	0.0352145	-0.0173099	0.43831	-0.0222029	-0.289266	-0.311701	-0.308881	-0.308429	0.0135228	-0.646275	-0.129261	0.101925	-0.0686537	-0.270859	0.868725	-0.221867	0.058267	-0.0793842	-0.454542	-0.0114139	0.169261	-0.164199	0.731564	0.0823842	-0.171428	0.0959209	-0.194043	0.17392	-0.257015	-0.0597382	-0.158235	-0.0210066	-0.437044	-0.0321148	0.0733872	0.0567338	0.144226	0.840226	0.0850684	0.265348	0.245559	-0.0478537	0.316313	0.758599	-0.304887	0.0164658
3	sp_Q9BTX1-5_NDC1_HUMAN	0.101279	-0.040745	0.0733671	-0.0346839	0.101923	0.158589	-0.0408242	0.0363219	-0.338575	-0.236029	-0.106858	-0.0073283	-0.125248	0.0539263	0.0434014	-0.046822	0.27385	-0.207089	-0.0295178	-0.199685	0.056195	0.0114997	-0.0036171	-0.0852229	0.0444804	-0.0897709	0.00939939	0.00493348	0.0502215	-0.0381498	-0.0603636	-0.130448	0.485996	0.0175799	-0.106608	-0.0566199	0.201548	0.0574858	0.0172319	0.121388	0.0441448	0.370422	0.194754	0.0564507	0.171672	0.207629	-0.173131	-0.0565029
3	sp_Q9BZI7-2_REN3B_HUMAN	-0.162036	0.0224727	0.0982913	-0.0612849	0.208121	-0.0346265	-0.136698	0.357708	0.175825	-0.418969	-0.0535457	0.203114	-0.124375	-0.0101924	0.00876495	-0.0652726	0.22944	-0.711723	-0.0227263	0.324668	0.0195543	-0.0680678	0.0662465	-0.0562499	0.219118	0.0249589	0.0403868	-0.0142701	0.0686467	0.0907419	-0.0339242	0.0289007	-0.113637	-0.176068	0.0611626	-0.0207946	0.0199462	0.153316	0.0603526	-0.12724	-0.0251926	0.10463	0.161017	0.112348	0.0188532	0.262846	-0.312513	0.0601702
3	sp_Q9H1E3_NUCKS_HUMAN	-0.102997	0.0188383	-0.153562	0.294636	-0.168425	-0.184177	0.0615628	-0.122767	-0.231723	0.105197	0.158087	0.343209	0.0952999	-0.00589802	-0.0376874	0.208529	0.0394384	0.14641	0.124785	0.148698	0.100818	0.0221495	-0.12034	0.0856574	0.403835	0.0137952	-0.33927	0.0242211	-0.0973182	0.0373715	-0.112841	0.0653151	0.19953	0.393334	0.334383	0.0765786	-0.125067	-0.186914	-0.150836	0.323752	-0.0420813	0.131457	0.0399651	0.0185331	-0.221641	0.25803	0.455274	0.105321
3	sp_Q9H3K2_GHITM_HUMAN	-0.107994	-0.0617199	-0.153185	0.33972	0.447657	0.15651	0.206596	0.58013	0.308947	-0.213131	-0.0573712	0.422669	0.0774678	0.102058	-0.0610307	0.104997	-0.027334	0.137568	0.0748603	0.139314	0.150855	0.0168302	-0.107111	0.224483	0.154049	-0.0637237	-0.245621	0.234982	0.00514607	-0.128852	0.0409738	-0.228003	0.592195	0.179904	-0.0321048	-0.00195231	0.320669	0.39985	-0.077128	0.329365	0.0315075	0.475024	0.431395	0.117259	0.00745729	0.215468	0.223829	-0.0239664
3	sp_Q9H7E2_TDRD3_HUMAN	-0.0727533	0.241585	-0.00779759	0.788093	0.0749177	-0.0863674	0.22972	-0.0309255	0.0296227	-0.380763	-0.0386929	-0.120527	-0.278395	0.00760339	0.065224	-0.0638375	0.109955	-0.138247	-0.134086	-0.135279	-0.199217	-0.158093	0.258283	0.0148111	0.32608	-0.0355186	-0.328314	0.0105304	0.0440503	0.0542611	-0.458202	-0.00452824	0.646607	0.169342	0.104399	0.101704	0.276096	0.0235937	-0.00161636	0.655152	-0.00876203	0.461755	-0.0639536	0.0567712	-0.0664251	0.293733	0.61851	0.1744
3	sp_Q9HCN8_SDF2L_HUMAN	-0.0059977	-0.00159657	0.146736	0.0933586	0.0714174	0.0654948	-0.168604	0.291381	0.0566311	-0.0129161	-0.0308189	-0.0519792	0.0114043	-0.00727547	0.0556545	-0.113178	0.155968	-0.299472	-0.0566592	0.586971	0.0768162	0.160373	-0.000796909	-0.0561952	0.0571743	-0.0955278	-0.0505227	-0.0204154	0.0427216	-0.0368777	0.26915	0.0701761	0.228463	0.0655463	-0.150356	0.0393861	0.0531125	-0.170211	0.100269	0.337225	0.0837284	0.287553	0.191899	0.0983609	0.0586828	0.243813	-0.0281608	-0.0914076
3	sp_Q9NQT8_KI13B_HUMAN	0.209769	0.0653656	-0.00919651	0.363581	0.222656	0.0874875	-0.213227	0.505336	0.257978	-0.00626751	-0.0609627	-0.479194	0.187513	0.0492816	-0.0427862	-0.0596321	0.181048	-0.0667221	-0.0457886	0.571111	-0.155204	0.0371422	0.0451885	0.165512	0.133423	0.0214481	0.215454	0.034614	0.0422327	-0.00705702	0.0313359	0.0759127	0.268685	-0.183438	-0.106603	0.0377441	0.391614	0.0805321	0.0321832	0.640831	0.0636863	0.258737	0.233262	0.114239	0.112222	0.0646884	-0.149494	-0.0642703
3	sp_Q9P013_CWC15_HUMAN	-0.0642759	0.0601377	-0.288525	0.159697	0.151349	-0.198789	0.0188838	0.113357	-0.379792	-0.708748	0.109923	0.0805702	-0.334761	-0.130228	-0.136392	-0.0362881	0.0390221	-0.405227	0.0563928	0.0632067	-0.0277828	-0.222981	0.0345761	-0.0472487	0.43453	-0.0115457	-0.255671	-0.0347189	0.0343806	-0.0304441	-0.437995	-0.12774	0.147097	0.0379943	0.141921	-0.0658158	-0.0403066	-0.315148	-0.0399282	0.439332	-0.0437948	0.763915	-0.054244	0.0158854	-0.341277	0.152624	-0.0978188	-0.0613888
3	sp_Q9P2E9_RRBP1_HUMAN	0.109606	-0.0293115	-0.131828	0.300508	0.106253	0.234946	0.095769	0.452627	0.0958264	0.225666	0.0363161	0.0490164	0.154543	-0.0929261	-0.334422	0.202536	0.168364	0.254947	0.148032	0.297322	0.175823	-0.0656985	0.0568849	0.371353	0.592845	-0.200076	0.109083	0.162051	-0.00315358	0.372213	0.150705	0.0706486	0.448264	0.709294	0.0298906	-0.151291	0.253528	-0.0146722	0.0524856	0.286908	-0.0166496	0.368949	0.179238	0.0387467	0.0698281	0.469839	0.454756	-0.0228017
3	sp_Q9UEE9_CFDP1_HUMAN	0.500547	0.377883	-0.0389428	0.0839195	0.433976	-0.0276751	-0.0806882	0.259407	-0.120974	-0.205039	-0.0988011	0.00483607	-0.0299121	-0.0912769	-0.0795158	-0.147655	0.26392	-0.590359	0.00103917	0.0242831	0.0373531	0.0667523	0.33766	0.114425	0.306776	-0.167562	0.131726	0.100439	0.0396055	0.225194	-0.482635	-0.0899344	0.166836	0.449166	0.173564	-0.0449667	0.273577	-0.105218	-0.114164	0.68257	-0.118025	0.525486	0.00723422	0.0759018	-0.0982532	-0.0177237	-0.252987	0.207561
3	sp_Q9UKV5_AMFR_HUMAN	0.0135738	0.214274	0.491087	0.18386	0.0619054	0.520502	-0.731508	0.689936	-0.171639	-0.636436	0.0816323	-0.521757	-0.0532787	-0.213097	-0.152457	0.159686	0.228196	-0.839285	0.0385091	0.0391028	-0.324742	-0.310285	0.136913	-0.3406	0.654636	-0.0689657	0.0216649	-0.138685	-0.161813	-0.0317182	0.171309	-0.105101	0.139602	0.337189	0.0588065	-0.0126441	0.301688	-0.0781967	0.045222	0.392961	-0.0984362	0.287974	0.46099	-0.137179	-0.726101	0.153031	-0.112559	0.350794
3	sp_Q9UM00_TMCO1_HUMAN	-0.158552	-0.0540562	0.264958	0.336392	-0.0238767	0.207822	-0.119617	0.0511426	-0.00463704	-0.329894	0.111329	0.22889	-0.137965	-0.0890132	0.0167087	0.0726369	0.0699642	-0.247534	-0.00726741	0.439508	0.13169	-0.0721326	-0.0859054	0.00970936	0.255812	0.051163	-0.115019	-0.128134	0.032037	-0.0767256	-0.0303569	-0.044478	0.255881	0.124326	-0.126755	0.034933	-0.126834	-0.253235	0.0554035	0.526612	0.0112823	0.48162	-0.0933607	-0.009489	0.0207186	0.527551	0.289446	0.0459113
3	sp_Q9UPQ9-1_TNR6B_HUMAN	0.233658	0.194375	0.0776674	-0.1221	0.29929	0.0435679	0.236466	0.395626	-0.0787893	-0.560684	-0.0939999	0.366479	0.103006	-0.00173156	-0.100444	0.0517196	0.415629	-0.26652	0.129042	-0.938053	0.0286033	-0.0763911	0.23939	-0.0559574	0.493614	-0.11271	0.0710121	0.0867494	-0.100936	0.129678	0.0267017	0.0810419	0.615114	0.0329317	0.194929	0.00382004	0.406924	0.0900833	-0.031864	0.189506	-0.0434487	0.345212	-0.43978	0.0548636	0.592636	0.565541	-0.222695	0.00490848
3	sp_Q9Y2L5-2_TPPC8_HUMAN	0.0618605	0.091907	0.0793422	0.0323544	-0.0275508	0.0174877	-0.631093	0.268503	0.134785	-0.00182633	0.0142397	-0.664595	0.195493	-0.0496733	0.0359512	0.145351	0.238932	-0.536573	-0.0201727	0.210882	0.28493	0.0529226	0.0157917	-0.428127	0.196318	-0.00550631	0.0202496	-0.0523246	-0.0363627	-0.083287	0.0880421	0.157239	0.121003	0.117856	0.0356456	-0.0324476	0.313826	0.195943	-0.0685345	-0.0775904	-0.0142572	0.326245	-0.0956308	0.0447249	0.00946163	0.293395	0.0782305	0.0983818
3	sp_Q9Y3Q3_TMED3_HUMAN	0.0616644	-0.393883	-0.00347321	0.169283	-0.0318414	0.022364	-0.0162153	0.0522661	-0.218491	-0.187623	0.067845	0.0473514	-0.0837132	-0.0880215	-0.059332	0.0499731	0.258969	-0.0638319	-0.0523684	-0.0290266	0.198658	0.00863806	-0.275023	-0.0275093	0.217934	-0.0353754	-0.0273979	-0.0459922	-0.0931838	0.0301365	0.126983	0.0330545	0.109256	-0.598023	0.234751	-0.0100352	-0.0325719	0.0271069	0.00405593	0.374565	0.0050252	0.558771	0.177823	-0.0293536	0.354183	0.249419	0.144762	-0.108154
3	sp_Q9Y4G6_TLN2_HUMAN	0.209527	0.106638	0.0586628	0.33849	0.266784	-0.0175857	-0.575177	-0.0242189	-0.121678	-0.187422	-0.000852965	-0.953845	-0.0464514	-0.033493	-0.086882	0.056406	0.42699	-0.279636	0.127236	0.0697122	-0.476731	-0.00678552	0.227784	-0.214452	0.478085	-0.0720478	-0.118735	0.0515346	-0.141901	0.243216	-0.00761174	0.108412	0.314444	-0.0997808	-0.282772	0.0052766	0.0776659	0.080136	0.0503602	0.906206	-0.0539867	0.0877006	0.418064	0.0573452	-0.121349	0.308808	0.018553	0.0862641
3	sp_Q9Y5J6_T10B_HUMAN	-0.00385535	0.0680978	-0.0834682	0.0674079	0.163804	-0.0125478	-0.269103	0.71733	-0.314062	-0.536641	0.0589754	-0.0647826	-0.0797735	0.175883	0.0823807	-0.129864	0.70372	0.0896552	0.116788	0.373284	0.0097438	0.15397	-0.151011	-0.184451	0.362174	-0.0443139	-0.0943857	-0.0905253	0.0796796	-0.336971	0.211752	-0.106791	0.898604	-0.437294	0.122171	-0.00493897	0.140507	0.0924531	0.0758611	-0.102217	-0.00288963	0.144346	-0.34761	-0.049443	0.0711637	0.828091	-0.282871	-0.0852475
3	sp_Q9Y680-2_FKBP7_HUMAN	0.209907	0.178911	-0.163849	0.141498	-0.152192	-0.109018	0.0912948	-0.364261	0.122742	0.234111	0.131467	0.0268331	0.000416753	-0.118007	-0.0854675	0.0501237	0.524509	-0.0909091	0.00640276	-0.0955732	0.32318	0.0916656	0.140415	0.375495	-0.017006	0.0133693	0.0770104	-0.0719438	-0.0411591	0.12296	-0.0697684	0.0520775	0.815901	0.322092	-0.023802	-0.0761801	0.0680983	0.147529	-0.063042	-0.0274166	-0.0321003	-0.542764	0.184451	0.0350551	0.151921	0.765068	0.0184464	-0.24324
3	tr_A0A0A0MRP0_A0A0A0MRP0_HUMAN	-0.0887828	-0.0795519	-0.116745	0.170575	0.305574	0.014679	-0.346286	0.338957	-0.10721	-0.747333	0.181983	-0.267488	-0.405586	-0.0386757	0.132346	-0.13427	-0.230474	-0.594911	0.217616	0.205348	0.39485	-0.0858525	-0.0753441	0.334564	0.377399	0.139051	-0.560287	0.142062	-0.256838	0.0794528	-0.276545	-0.19241	0.407431	-0.155512	0.0866812	0.0629254	-0.148269	-0.314808	-0.148513	0.148003	-0.0852087	0.106838	-0.0721533	0.190936	-0.503907	0.164713	0.267684	-0.175982
3	tr_A0A0S2Z5D0_A0A0S2Z5D0_HUMAN	0.16626	-0.0707855	0.0168201	0.330049	0.417663	-0.0571676	0.298829	0.289767	0.0132676	-0.571568	-0.0324806	0.0935512	-0.421448	0.128134	-0.0186024	-0.0844713	0.444422	-1.1416	-0.0695158	0.232499	0.28755	-0.0833457	0.105616	0.17091	0.176407	-0.191385	-0.384138	-0.00529014	-0.0478499	0.0657399	-0.213059	-0.100255	0.0894037	0.0135948	0.137188	0.0424433	0.222155	0.0905506	0.041346	0.776292	0.0693793	0.399273	0.411136	0.0676541	-0.252482	0.116407	0.244231	-0.0798314
3	tr_A0A1B0GVU9_A0A1B0GVU9_HUMAN	-0.0488882	0.204566	0.337366	0.526252	0.993897	-0.180619	-0.956654	0.393055	-0.371327	-1.06606	-0.283143	-0.506861	-0.489045	-0.0347678	0.1956	-0.115141	0.612984	-1.40162	-0.402018	0.627049	0.0328044	0.236966	0.525553	-0.339826	0.511192	-0.166336	-0.19473	0.161758	-0.48721	0.386189	-0.35416	0.0879368	0.858245	0.540183	0.0478795	0.268669	0.516093	-0.25152	-0.423908	2.10768	-0.000105339	0.474986	0.187144	0.621296	-0.249212	0.247297	-0.174034	0.393741
3	tr_B3KNS4_B3KNS4_HUMAN	-0.200301	0.0545414	0.76665	-0.27542	0.520419	0.605284	-1.05092	0.338407	0.0339781	-0.267103	-0.24487	-0.417752	-0.12899	0.195361	0.242589	-0.266933	-0.219123	-0.675551	-0.146226	0.084968	0.374306	0.0382087	0.133219	-0.740847	0.0606549	-0.0885581	0.148766	-0.0399159	-0.123077	0.0559878	-0.198893	-0.258928	0.512359	-0.240014	-0.190649	0.191805	0.104697	0.0363052	0.00869215	0.209236	-0.0033057	0.35729	0.024345	-0.0842546	0.105422	0.104865	-0.520294	0.50112
3	tr_C9JA28_C9JA28_HUMAN	-0.106171	-0.125399	0.0267228	0.0960016	0.447208	0.0456921	-0.163578	0.204134	-0.0767836	-0.246484	0.12331	-0.0212332	-0.0423424	-0.185366	-0.109582	0.24098	0.0107714	-0.305669	0.0725411	0.797585	0.396543	0.140925	-0.0820137	0.337125	0.513904	-0.118615	-0.404378	0.0653956	0.00312492	0.0604567	0.036876	0.0769268	0.731017	0.444207	-0.00338731	0.0756774	0.297496	-0.376379	0.0342737	0.379196	-0.0711061	1.31281	-0.00604572	0.146158	0.164746	0.449831	0.798618	-0.0311525
3	tr_E9PNK6_E9PNK6_HUMAN	0.608617	0.295739	-0.221888	0.68593	-0.0148954	-0.0294145	-0.468216	-0.0392151	-0.0453462	1.02256	-0.155142	-0.588231	0.306542	0.0557776	0.036137	-0.00759345	0.7364	0.40966	0.0327045	-0.120883	-0.247185	0.0615358	0.153449	-0.0911122	0.242175	-0.21669	0.337794	0.0491339	-0.0485202	0.295563	-0.463207	-0.134532	0.512071	-0.103819	0.1009	0.0661483	0.723626	0.762307	-0.117145	0.873178	-0.220075	0.22515	0.474938	0.114974	0.205392	0.464659	-0.0359286	0.158008
3	tr_F8WAJ0_F8WAJ0_HUMAN	-0.0595567	0.00745019	0.21914	0.167381	0.331015	0.0956593	-0.0521009	0.226508	0.0887512	-0.0657415	0.142977	-0.222432	-0.124039	-0.030641	-0.191641	-0.0156468	0.111152	0.0751076	0.092514	0.3714	0.046865	-0.0785055	0.00687442	-0.147144	0.331377	0.267942	-0.0686392	-0.0078368	-0.0202846	0.0749704	-0.0578551	0.218996	0.233765	0.134657	-0.05679	-0.0119472	0.0621945	0.104375	0.0317352	0.320628	0.0381398	0.211519	0.265608	0.0455319	0.0868196	0.238044	0.0215154	-0.0837872
3	tr_H7C561_H7C561_HUMAN	0.0819886	-0.00686974	0.216891	0.0973313	0.37013	-0.112378	-0.485707	0.000634916	0.127828	-0.834181	-0.0764458	-0.79643	0.00046608	0.0224058	0.190597	-0.0385905	0.0293462	-0.140106	-0.022342	0.229801	-0.0516309	-0.0997736	0.0134659	-0.291871	0.11094	-0.0455135	-0.230975	0.121095	0.0135634	-0.15054	-0.0836273	0.0666627	0.173878	0.137884	0.089756	-0.0161858	0.118203	-0.367829	-0.0245599	0.510473	0.0197974	0.248123	-0.426565	0.125174	-0.0484035	0.0930862	0.134326	-0.058531
3	tr_H8Y6P7_H8Y6P7_HUMAN	0.126121	0.0421399	-0.243651	0.30457	-0.190519	-0.264802	-0.278038	0.172263	0.1868	-0.282626	0.130342	-0.343982	-0.272774	-0.0307492	-0.127968	0.118246	0.00950841	-0.668123	0.157534	0.629544	0.228446	-0.219316	0.108843	0.132889	0.195102	0.154175	-0.541871	0.0297543	-0.00698664	-0.0592708	-0.235995	0.000100078	0.340451	-0.0231785	0.171264	-0.0246792	-0.0235443	-0.199206	0.0712852	0.446245	0.076824	0.00125595	0.800336	0.0911861	0.0119205	0.329312	1.01703	-0.226164
3	tr_I3L0Y5_I3L0Y5_HUMAN	0.0679564	-0.274985	-0.158579	0.50764	0.14982	-0.296966	-0.447497	-0.117147	-0.216286	-0.275473	0.169223	0.227194	-0.129305	-0.0611099	0.00682149	0.00356414	0.0373123	-0.396228	0.0726341	-0.0116482	0.459077	0.0276085	-0.234609	0.163349	0.614353	0.121359	-0.435463	-0.0228545	-0.124936	-0.263971	-0.0655418	0.0514342	0.0291435	0.0975801	0.0701006	0.103372	-0.246537	-0.356286	-0.0604554	0.619144	-0.0286125	0.240724	-0.25113	-0.11813	-0.419174	0.222561	0.169567	-0.10584
3	tr_K7EQZ3_K7EQZ3_HUMAN	-0.0241821	-0.154814	-0.319724	0.0616325	0.0129585	-0.192767	-0.8654	0.0586913	-0.355455	-1.15134	0.200159	-0.203908	-0.446729	-0.0675292	0.143744	0.0437417	-0.142708	-0.913755	0.196775	0.444797	0.998676	-0.0840513	-0.184704	-0.479794	0.592023	-0.0194155	-0.662758	-0.191512	-0.238553	0.264103	-0.338771	-0.36749	0.30102	-0.0383975	0.319797	0.138357	-0.344114	-0.569704	-0.165854	0.48496	-0.0292151	0.256919	-0.0505416	-0.156109	-0.305554	0.337666	0.231316	-0.0245495
4	sp_O00170_AIP_HUMAN	-0.276623	-0.00695802	-0.130171	-0.102892	-0.117952	-0.224381	0.00544607	-0.406845	-0.102096	-0.12201	0.140462	0.023308	-0.0743146	-0.0694863	-0.119565	0.111594	-0.115123	-0.0938525	-0.00922745	-0.152941	0.00787528	-0.0890267	-0.016505	-0.0681224	0.197999	0.112786	-0.0111874	-0.0398702	0.0205092	-0.0308552	-0.27639	-0.039314	-0.34892	-0.0800303	-0.0158126	-0.132427	-0.164314	-0.275694	-0.0706517	-0.435028	-0.0379138	-0.171084	-0.287138	-0.0317514	-0.188957	0.0625494	0.021886	-0.0997794
4	sp_O00330-3_ODPX_HUMAN	0.108537	-0.111474	0.00657835	-0.0360021	0.0120913	-0.0817055	0.0324374	0.043663	0.0562499	-0.0208622	-0.000312707	0.0713056	0.116166	0.0303576	0.0624211	-0.0419626	-0.0902175	-0.0183384	0.0129425	-0.0800451	0.0102202	0.0652713	-0.109693	0.229383	-0.0470238	0.055226	-0.0663835	0.0151529	0.103475	-0.141535	-0.0128654	0.056615	0.0640437	0.100319	0.0374077	-0.0494746	0.0790008	-0.0583988	0.013065	-0.319249	0.0424011	0.13708	-0.267979	-0.00795748	-0.104252	0.0569954	-0.015993	-0.0441909
4	sp_O00399_DCTN6_HUMAN	-0.105166	-0.0550382	-0.492221	0.128829	-0.112791	-0.0862005	-0.0747291	0.311443	0.00708163	-0.0931961	-0.0158807	0.0387805	-0.000640658	-0.0588667	-0.0361872	0.0157934	-0.0929666	-0.0244532	0.178285	0.145819	-0.0533284	-0.0327253	0.023216	-0.184878	-0.0490327	0.0305467	-0.0466283	0.0378175	0.0513343	0.0383578	0.0831192	0.0826113	-0.204015	-0.0491012	0.0447753	-0.0248786	0.0966603	0.000202042	-0.00621529	-0.222121	0.0552952	0.0205988	-0.403725	0.0787821	0.0658262	-0.048322	0.0507343	-0.126681
4	sp_O00461_GOLI4_HUMAN	0.0739364	0.101949	-0.0211357	0.0758728	0.00584057	-0.0312413	0.0959063	-0.203215	0.152043	0.0578053	0.0923692	0.117671	-0.16775	-0.00739296	-0.0345907	0.181617	0.0335184	0.15106	0.118164	-0.399796	0.249323	0.000416533	0.100376	0.214104	0.0891601	0.0414988	-0.0966394	-0.0465419	-0.0355451	-0.0169055	0.0644115	0.38875	0.246502	-0.994453	0.227048	-0.10927	0.0920617	0.0575982	0.0489559	-0.0960201	0.0658535	0.00671745	-0.0552278	-0.0140172	0.173705	0.155998	0.0928659	-0.168427
4	sp_O00499-6_BIN1_HUMAN	-0.0564177	0.0352868	-0.261211	0.0433301	-0.0842867	-0.294299	-0.139373	-0.200581	-0.146669	-0.00551462	0.0755395	-0.310757	-0.00318335	0.0117383	0.000727846	0.0518661	-0.0273566	0.239304	-0.036074	-0.129199	0.0537424	-0.00179092	0.069842	-0.0486408	0.0729812	-0.117426	-0.0671061	-0.0160461	0.00133648	-0.0413974	-0.274497	-0.069046	-0.20815	-0.440941	-0.0329383	-0.106188	-0.0506779	-0.0835271	0.0699761	-0.00544245	-0.0892006	-0.20502	-0.0285183	-0.021543	-0.205446	0.0701502	0.0182901	-0.113422
4	sp_O14656_TOR1A_HUMAN	-0.126745	-0.0533696	-0.109057	0.172203	-0.172789	-0.216365	0.144547	-0.186627	-0.00585972	0.0105402	0.0705428	0.179459	-0.0164844	0.0222385	0.0147678	0.12957	0.0373698	0.020071	-0.0809357	-0.641811	0.102213	-0.0148119	-0.0473837	-0.175698	-0.0138971	0.0631752	0.0495047	-0.0628899	0.0978199	-0.26332	0.0135477	0.145224	0.0523548	-0.177329	-0.107199	-0.0466583	-0.0457817	-0.174278	0.121647	-0.314618	0.0508215	-0.159713	-0.247217	-0.0746833	0.0252473	-0.021391	0.0919134	-0.276405
4	sp_O14745_NHRF1_HUMAN	-0.152823	-0.0375029	-0.164416	-0.201758	-0.114456	0.0975556	-0.154504	-0.103	-0.183148	-0.0830565	0.11452	0.398636	-0.292382	0.0429866	-0.0179889	0.405318	-0.269673	-0.123099	-0.0491746	-0.243274	0.231808	0.0744201	0.0441649	0.0439734	0.131546	0.225377	-0.047282	-0.0212383	0.0223268	-0.0527157	-0.405395	0.718913	-0.570136	-0.360247	-0.0395202	-0.0610754	-0.195252	-0.230733	0.227453	-0.217095	0.0369005	0.130267	-0.271953	0.0823311	-0.360556	0.0502144	-0.0101278	-0.0634508
4	sp_O14907_TX1B3_HUMAN	-0.175875	-0.208733	-0.0769967	-0.109969	-0.00979216	-0.0674288	0.332154	-0.0592015	-0.411086	-0.118936	0.347304	-0.173488	-0.112688	0.00794313	0.0668319	0.363679	-0.0371351	0.396036	0.0273172	-0.121112	0.323854	-0.142547	-0.145702	-0.209409	0.348807	0.28853	-0.182035	-0.0339903	0.00116108	-0.234591	-0.0431318	0.334538	-0.25884	-0.39935	-0.202649	-0.0386855	-0.214446	-0.0953072	0.239533	-0.0494515	0.0738216	-0.24764	-0.131936	-0.0544376	-0.0582492	0.323487	0.382795	-0.0545717
4	sp_O14920_IKKB_HUMAN	-0.0698318	0.0192837	-0.205576	0.124272	-0.094826	-0.138146	-0.0262386	-0.0771359	0.10023	0.182832	0.117291	-0.267133	-0.00543283	-0.0442218	-0.0910627	0.216837	-0.0321741	0.0377858	-0.0110226	0.0253113	-0.150523	-0.0164091	-0.0116647	-0.018567	0.0538362	-0.00732943	0.0196711	-0.0727076	0.0869476	-0.0134015	0.0467243	0.333278	-0.06815	-0.083952	0.0182517	-0.0671897	0.0226652	0.0422488	-0.0373544	0.0428303	0.00301882	-0.276813	-0.286961	0.00511319	-0.00556991	0.030379	0.242706	-0.150061
4	sp_O14949_QCR8_HUMAN	-0.0278989	-0.15154	0.0686045	0.0969701	-0.0965922	-0.0574512	-0.000638598	-0.0111243	-0.0283986	0.0660649	0.0863496	0.143524	-0.168009	-0.0423148	0.0600772	0.0064656	-0.0146612	-0.0396694	0.00325585	-0.212529	0.0639791	0.0324038	-0.23027	0.205066	0.18973	0.118145	-0.282364	-0.104527	0.0871643	-0.15554	-0.0490564	0.0921968	0.108455	-0.0336084	-0.120779	0.00390316	-0.0965476	0.0455336	-0.0190705	-0.12858	0.0291563	-0.0877768	-0.36999	0.0254674	-0.00554668	0.0456612	-0.0592219	-0.00256979
4	sp_O14964_HGS_HUMAN	0.0379488	0.0714598	0.200729	-0.0262326	-0.0292568	0.094821	-0.00616754	-0.0670933	0.160369	-0.0123064	0.0329744	0.0771555	0.0298825	0.00168399	-0.0260652	0.0965111	-0.0596717	0.0591898	0.026795	0.328624	0.0453448	-0.00313519	0.0311649	-0.0881625	0.170489	0.0682254	-0.0183886	0.0400239	0.0322161	0.0347747	0.0965577	0.0634596	0.0246206	0.0282157	0.0411917	-0.0159155	-0.0720682	0.0587618	0.0724902	0.0115994	0.0309114	-0.223217	0.00541617	-0.00597201	-0.0363875	0.0828428	-0.00212734	0.118706
4	sp_O15031_PLXB2_HUMAN	-0.0406984	-0.122084	-0.328502	0.238817	-0.197671	-0.231187	0.466918	-0.246017	0.0451759	0.201074	0.153498	-0.612913	0.0487939	0.127841	-0.0313959	0.154906	-0.00664028	0.257818	0.0619631	-0.118438	-0.0197786	0.000717517	-0.0660008	0.272541	0.195929	0.129695	-0.103531	-0.00972042	0.0884653	-0.0455641	0.114881	0.133414	0.0602911	-0.203392	0.0674799	-0.0787141	-0.0710696	0.0390616	0.150992	0.132664	0.00629141	-0.262721	-0.0590801	0.0912124	-0.0782316	0.147136	0.23466	-0.25649
4	sp_O15116_LSM1_HUMAN	-0.0549746	-0.18336	-0.115815	-0.131385	0.0155484	-0.083069	0.166981	-0.16512	0.0461174	-0.00816971	0.0618582	0.253608	-0.0435657	-0.0356137	0.0630573	0.0177896	-0.141206	0.038152	-0.0878175	-0.278241	0.269398	-0.0222963	-0.22406	-0.0264177	-0.0657285	0.0689466	-0.273028	-0.0295128	-0.027517	-0.075752	0.0247884	-0.13991	-0.1898	-0.868442	-0.0613199	0.046555	-0.155127	-0.119156	0.00423616	-0.0462989	-0.0488504	0.02272	-0.140272	-0.065483	-0.187758	-0.14874	0.232055	-0.0819849
4	sp_O15143_ARC1B_HUMAN	0.0399832	0.0133614	-0.117349	0.0361059	-0.133631	-0.10152	0.118161	-0.144278	0.0109156	0.0749614	0.0141992	0.109535	0.0487436	0.0246689	0.0343074	0.0567818	0.0967828	0.123737	0.0402658	-0.02424	0.0271325	-0.0105677	0.0347673	-0.0781337	-0.0310901	0.0182541	-0.0351744	0.0224227	-0.00597231	-0.0168325	0.0741797	0.0777171	-0.0809326	-0.04606	0.0410628	0.00796581	0.0191492	-0.041521	0.0292791	-0.024319	0.0131955	-0.044062	-0.00374239	-0.0140883	0.108923	0.0357091	0.0673273	-0.0217939
4	sp_O15144_ARPC2_HUMAN	-0.0597623	-0.0804494	-0.111049	0.123655	-0.156741	-0.0684366	0.159831	-0.236368	-0.0205183	-0.0203452	0.0221619	0.181257	-0.0941986	-0.000412004	0.0159114	0.092242	-0.0150706	0.0880589	0.000762172	-0.113526	0.0915997	-0.0249915	-0.0666807	-0.080718	-0.0226157	0.0150305	-0.212041	0.00432353	0.0376763	-0.0681216	-0.0347601	0.0648233	-0.0687337	-0.0485821	0.0111296	0.013717	-0.203779	-0.139187	0.0254521	0.0567787	0.00162824	-0.0601168	-0.0687381	-0.0586304	0.000633419	0.037636	0.410163	-0.0113898
4	sp_O15156_ZBT7B_HUMAN	-0.14161	-0.100087	-0.500584	-0.0740313	-0.128631	-0.225122	0.239641	-0.199659	-0.22402	-0.193539	0.323627	0.249898	-0.157743	0.263901	0.038129	0.0422986	-0.172482	0.0579803	0.121303	-0.111595	0.369362	-0.22042	-0.128587	0.0692379	0.155333	0.223831	-0.00767781	0.114872	0.0116611	-0.153212	-0.539417	0.140189	-0.155383	-0.31949	0.0715208	-0.102989	-0.442853	-0.180026	0.171546	-0.422413	0.123689	-0.69052	-0.318105	-0.0665783	-0.170865	0.269561	0.0857917	-0.213889
4	sp_O15160_RPAC1_HUMAN	-0.00690129	-0.0535215	-0.148154	-0.0902913	0.131858	-0.100206	-0.11702	0.0478137	0.0192418	-0.089045	0.188936	0.0664288	-0.134907	-0.0779526	0.00788799	-2.19558e-05	-0.0961732	0.0316355	-0.0237023	0.0123114	0.121572	-0.0958539	-0.0927238	-0.0697248	0.186386	0.0518182	-0.113317	-0.10047	-0.093183	-0.0871138	0.0601611	-0.0441168	-0.0313026	-0.223837	-0.0768565	0.0502102	-0.133982	-0.122925	0.0522366	-0.20339	0.0204021	0.0935642	-0.0366342	-0.0905157	-0.0689482	0.139312	0.143663	-0.0128383
4	sp_O15228_GNPAT_HUMAN	-0.121894	0.0478229	0.0167217	0.185758	-0.103761	-0.00908568	0.144235	-0.185585	0.0510033	0.111429	0.212325	-0.0285032	-0.00522737	0.0275376	0.0208914	0.206332	-0.0280707	0.125849	-0.0111553	0.132595	0.0407213	0.0647743	0.0975562	-0.108943	0.0765759	0.202633	-0.0868329	-0.0110395	-0.00928783	0.0211174	0.235771	-0.00676462	0.122554	0.0815262	-0.0301116	-0.0721248	-0.100757	0.0723068	0.145941	0.0376692	0.0507178	-0.138673	0.0857958	-0.009114	0.155891	0.135529	0.179969	0.024065
4	sp_O15258_RER1_HUMAN	-0.0624626	-0.0244381	0.158799	0.0902272	-0.0360309	0.0624902	0.220645	-0.0632109	0.0635165	0.0320879	0.122666	-0.056959	0.118402	0.0376168	-0.0039191	0.130666	-0.000255962	0.117309	0.10952	0.0279316	-0.133697	-0.0135476	0.0103768	0.265413	0.000867961	0.100885	-0.0522319	0.0753547	-0.0154062	-0.0341119	0.0974277	-0.00905911	0.0397182	0.0675288	-0.0200287	-0.0174288	0.173334	-0.0274112	0.0979823	0.00935808	0.0744204	0.124045	0.0119614	0.00662063	0.144852	0.133884	0.344074	-0.0344113
4	sp_O15357_SHIP2_HUMAN	-0.289775	0.0460992	-0.0822696	-0.0285277	-0.299132	-0.184638	0.268969	-0.0103271	-0.0596385	-0.017946	0.317764	-0.430864	0.0378392	-0.0702288	-0.139248	0.262278	0.0373329	0.427104	0.0333293	0.0692984	-0.141763	-0.164847	-0.0530137	0.0131675	0.2042	0.298479	-0.0284257	0.0206841	0.0314592	-0.0523962	0.0415215	-0.0285436	-0.116674	0.11059	0.000124121	-0.135554	0.0457049	-0.10838	0.0729669	-0.526237	0.0519639	-0.0712561	-0.285235	-0.0492989	0.0692753	0.411104	0.136809	-0.0588778
4	sp_O15382_BCAT2_HUMAN	0.0116877	-0.103215	-0.204711	0.039772	-0.284226	-0.256154	0.0692703	-0.198991	-0.0887417	-0.0446656	0.0651086	0.148404	-0.0401938	0.0478907	0.0458135	-0.19353	0.0282476	0.0251014	0.0378585	-0.338573	-0.0959243	0.0802149	-0.0493949	0.135885	-0.180128	0.0734756	-0.0993802	0.079249	0.103693	-0.0151376	-0.165433	-0.116685	0.0316833	0.100798	0.0266854	-0.0634225	-0.0379526	-0.050513	0.0942602	-0.243519	0.0987385	-0.137012	-0.415817	-0.0200033	0.0831655	-0.01946	0.107872	-0.258865
4	sp_O15511_ARPC5_HUMAN	-0.020407	0.016509	-0.152443	0.195751	-0.183004	-0.0804745	0.0887958	-0.24243	0.000756636	0.0694038	0.0226482	0.220352	0.0277129	0.00252024	-0.00486087	0.0636819	0.0971901	0.0806362	0.0366238	-0.0227346	0.0252289	-0.0271188	-0.0283589	-0.0749132	0.0715152	-0.0311879	-0.0886725	-0.0120997	0.0506069	0.0148439	0.00136116	0.0544874	-0.0580283	-0.0115248	0.0390434	-0.0235659	-0.0559464	-0.0373023	-0.016111	0.0602158	-0.0483535	0.0203559	-0.100207	0.00156011	0.0994268	0.0708908	0.246585	-0.0193311
4	sp_O15533-2_TPSN_HUMAN	-0.0676958	-0.0725587	-0.0368628	0.141746	-0.230405	-0.328405	0.151632	-0.130981	0.116005	-0.105585	0.149204	0.134032	-0.0664357	0.0154967	-0.0334628	0.362038	0.212806	-0.0923613	0.0687162	-0.0751939	-0.11103	-0.0165689	-0.108744	0.0243958	0.359054	0.265558	-0.142626	-0.0867741	-0.0184449	-0.142291	0.150818	0.180489	0.151721	-0.126849	-0.0692551	-0.00707598	-0.190802	-0.10895	0.0068928	0.231991	0.0867966	-0.0258917	-0.126131	0.00224839	-0.183024	0.170548	0.137636	-0.129088
4	sp_O43149_ZZEF1_HUMAN	-0.0499494	0.0104757	-0.0106307	0.0527066	-0.13257	-0.118556	-0.049462	-0.105285	0.0392179	0.0387322	0.000410376	-0.154523	0.0392636	-0.0310748	-0.0427388	0.0796665	0.043809	0.09242	0.0433721	0.0391734	-0.115677	0.0290541	0.00419035	0.0906989	0.273468	-0.119078	0.117522	-0.00742943	0.0194644	-0.0730871	0.0526019	0.0360347	-0.0057538	0.143028	-0.00527882	-0.0407787	0.0742091	0.133798	-0.0048125	0.169638	-0.0578836	0.20376	-0.0374009	0.014081	-0.146603	0.0172746	-0.056537	-0.0207598
4	sp_O43159_RRP8_HUMAN	-0.128714	-0.140465	-0.265589	-0.0594394	-0.108734	-0.0968065	0.23059	-0.037287	-0.0790447	0.0130965	0.248446	-0.00216583	0.00107869	0.0451304	0.0138714	0.0146104	-0.178785	0.107851	0.0973387	-0.0108124	-0.0311959	-0.0613659	-0.161257	-0.0590904	0.04357	0.275219	-0.10309	-0.0743349	0.0798724	0.0615335	-0.0904031	0.106876	0.0215363	-0.0335348	-0.324508	-0.0872302	-0.0888662	0.00303781	0.0689431	0.0187803	-0.0149359	-0.0920166	0.0470455	-0.0653842	-0.0460767	0.0854679	0.107515	-0.12356
4	sp_O43252_PAPS1_HUMAN	0.0391619	-0.0112668	-0.131617	-0.0103134	-0.159526	-0.14556	0.039241	-0.184403	-0.108488	0.0413433	0.0363268	-0.176415	-0.0302859	-0.0523817	-0.176749	0.0789046	-0.124772	0.146028	0.0158184	-0.174486	-0.0649833	-0.14528	-0.0207586	0.189458	-0.00225562	-0.0340834	-0.00376897	0.0802536	0.0523764	-0.0537189	-0.232384	-0.08756	-0.251509	-0.157427	0.0118233	-0.267147	-0.127773	-0.160133	0.0165784	-0.136903	-0.0214174	-0.122986	-0.134325	-0.0660085	-0.159379	0.0525815	0.173867	-0.0409625
4	sp_O43301_HS12A_HUMAN	-0.150846	0.072638	-0.113687	-0.1587	-0.150727	0.100235	0.2426	0.447591	-0.0561385	0.0146296	0.141055	0.0344471	-0.065487	-0.0840422	0.00961502	0.271739	-0.224825	0.194093	-0.0310597	0.115036	0.35405	-0.0687573	-0.0660753	0.188177	0.213504	-0.0149719	-0.17111	-0.103646	0.037064	0.00897581	0.20671	0.170538	-0.124717	-0.241574	-0.0635593	-0.032453	-0.186366	-0.134962	0.135435	-0.0332755	0.00828188	-0.271433	0.0179078	-0.0929623	-0.074346	0.0911713	0.0737795	-0.0530732
4	sp_O43396_TXNL1_HUMAN	-0.309858	-0.0267845	-1.93195	-0.122763	0.0314776	-0.127288	-0.0229013	0.329185	0.0540625	-0.0366084	-0.0853743	0.345819	0.087088	-0.0719848	0.0385056	0.0130427	-0.112243	-0.0573765	0.0101901	-0.0322462	0.199709	-0.0166349	-0.0462231	0.0207294	-0.105424	0.0233507	0.06216	2.71987e-05	-0.18415	-0.183909	-0.0931649	-0.00523132	-0.0904421	-0.0411336	0.0254176	0.14475	-0.114116	-0.0736823	-0.123179	-0.156299	0.0166194	0.426405	-0.105844	-0.0537224	-0.0833883	-0.0741898	-0.0974724	0.103191
4	sp_O43488_ARK72_HUMAN	0.112922	-0.0429827	-0.338805	0.0208449	-0.118263	-0.238413	0.103774	-0.340044	0.0935329	0.198466	-0.0262559	0.0934866	0.109695	0.129006	0.104393	-0.0812438	0.103454	-0.00414489	-0.0113091	-0.163324	-0.0318852	0.0787151	0.00608311	0.305553	-0.0479144	-0.00405911	0.0845264	0.076614	0.100158	0.00808508	-0.0639382	0.062899	0.0162172	0.230742	0.0481343	-0.0659698	0.0911485	0.223783	0.0371526	0.145848	0.00392072	0.139504	0.0466729	0.110693	0.0928687	-0.0121306	0.00757977	-0.0272834
4	sp_O43598_DNPH1_HUMAN	-0.0668744	0.0744238	0.0342673	0.192035	-0.28768	-0.0613906	-0.0770765	-0.40682	0.0131581	0.146745	0.0728953	-0.0235807	0.0756358	-0.00152494	-0.0258131	-0.153209	-0.00318185	0.0240671	-0.034182	-0.265788	-0.127238	0.0295264	0.012256	-0.0406658	-0.130553	0.0433497	0.0299767	-0.0524859	0.0907499	0.00497274	-0.125087	0.141526	-0.054061	-0.0875002	-0.130225	-0.0980315	0.0590928	-0.106913	-0.00247358	-0.00842638	-0.102388	-0.114202	-0.138083	0.0555661	0.0850298	-0.0307098	-0.100992	0.0695937
4	sp_O43633_CHM2A_HUMAN	-0.0743953	0.0157617	-0.159907	0.144528	-0.266734	-0.114736	0.217682	-0.348264	-0.104476	0.201079	0.241371	0.510669	0.0920699	-0.094223	-0.0677063	0.0397049	-0.0550361	0.345418	0.0773992	-0.142454	0.364112	-0.142915	-0.0526781	-0.106757	0.375446	0.0784156	0.0318023	-0.10294	-0.029377	-0.034	-0.227578	0.204434	-0.221628	-0.28486	-0.0055924	0.0414018	-0.0888572	-0.0123901	-0.317973	0.183213	-0.143549	0.0879842	0.0549762	-0.11646	-0.137392	0.212284	0.241194	0.0872884
4	sp_O43760_SNG2_HUMAN	0.0348744	-0.0331108	-0.0280963	0.23452	-0.218084	-0.0854209	-0.0795275	-0.108823	0.135788	0.20644	0.0289297	-0.134685	0.00118007	0.0305063	0.0365185	0.0581432	-0.0137797	0.0647088	0.03672	-0.0636893	-0.105095	0.230853	-0.0320107	-0.0563186	-0.072064	0.151699	-0.0900568	-0.0511799	0.0404076	-0.0697859	0.289408	-0.0479722	0.232237	0.147946	-0.0257572	0.00331139	-0.175816	0.0778136	-0.0431182	-0.0606415	0.0210045	-0.288492	0.0215119	0.126613	0.166674	-0.0396002	-0.00739332	-0.0171462
4	sp_O43813_LANC1_HUMAN	0.0737852	0.0173637	-0.189329	0.176881	-0.102502	-0.186448	0.0449555	-0.341575	-0.000512578	0.259743	-0.0432214	0.0879443	0.171875	0.0336918	-0.0402927	-0.116148	0.0549489	0.0152633	-0.0168608	-0.226705	-0.0840686	0.0547553	0.035619	0.338545	-0.143341	0.00328637	0.188003	0.215576	0.0463558	0.097001	-0.0666497	0.0381006	-0.0122866	0.0857703	0.0516504	-0.130951	0.0167729	0.124793	-0.118635	0.0070722	-0.112407	-0.284952	0.0503277	0.0629971	0.0559121	-0.0254253	-0.017821	-0.062155
4	sp_O43819_SCO2_HUMAN	-0.167269	-0.110692	0.0429371	0.302059	-0.042159	-0.0595012	-0.220353	-0.132572	-0.108082	-0.021856	0.162121	0.133299	-0.0676037	-0.0870906	-0.0731032	-0.136938	0.130609	-0.0460738	0.156745	-0.321512	-0.0562313	-0.10694	-0.0781055	0.00963628	-0.0293817	0.246412	-0.224433	-0.039055	0.0320431	-0.104176	0.00301541	-0.216337	-0.0425514	-0.150058	0.122976	-0.00571838	-0.0414185	-0.140857	0.0108102	-0.213437	0.113132	0.189868	-0.636846	0.010051	0.10798	0.0785714	0.398731	0.237909
4	sp_O43837_IDH3B_HUMAN	0.129152	-0.0820735	0.101251	0.0693007	-0.0775878	0.00945176	0.0542394	-0.0626145	0.0387563	-0.0527806	0.053975	0.0202197	0.114196	0.0145992	0.0103622	-0.000308745	-0.183124	0.0135847	0.105267	-0.240619	-0.0366938	-0.000961013	-0.120363	0.358786	-0.046849	0.182139	-0.0300942	0.0524902	0.0260896	-0.174097	0.160705	0.0356604	-0.0104838	0.13294	0.0924486	-0.0174609	-0.161606	-0.139322	0.0824862	-0.202604	0.0762099	-0.145393	-0.274696	-0.0769737	-0.09717	-0.0410322	0.198779	0.00171997
4	sp_O43847_NRDC_HUMAN	0.0545221	0.0511965	-0.091877	-0.012254	-0.0287009	0.118895	0.0302879	0.184741	0.195212	0.151907	-0.0330783	-0.387548	0.106154	0.0224956	-0.0279086	0.00399546	-0.00611849	0.189335	0.0148864	-0.0392358	0.0789699	0.0213254	0.146184	0.115484	0.0226595	-0.0475832	0.237241	0.154173	-0.089554	0.000150262	0.0283832	0.0425463	-0.0498546	-0.0982735	-0.064533	0.0161315	0.125827	-0.0115631	0.0716204	-0.327278	0.13157	-0.0804453	-0.192049	0.0516727	-0.0686656	0.085899	0.061094	0.0533082
4	sp_O43896_KIF1C_HUMAN	-0.161516	-0.0948017	0.01865	-0.00423738	-0.112339	0.185577	-0.27081	0.117229	-0.474802	-0.100337	0.273187	-0.0288504	0.0455517	0.00150075	-0.0514009	0.113022	-0.0048461	0.092975	0.0261058	-0.0588224	0.345015	0.0903569	-0.0890925	-0.049783	0.259522	0.134703	0.00395107	0.0121457	-0.1801	-0.115791	-0.198676	0.147323	-0.185121	-0.276816	-0.0290777	-0.0614511	-0.10823	-0.170149	0.020139	-0.340783	0.0644397	-0.241843	-0.281414	-0.0228759	-0.1036	0.280044	0.235377	-0.206085
4	sp_O60256_KPRB_HUMAN	-0.0128261	-0.0260208	-0.0132301	0.00218512	-0.0425703	-0.0204891	-0.00243786	-0.0543729	0.180035	-0.117133	0.064045	0.110353	-0.0702124	0.012244	0.0354033	0.179977	-0.0467644	0.0336843	-0.0125951	-0.0194613	0.139763	0.0219316	0.0067433	0.064476	0.0101568	0.0596171	-0.0108887	-0.0360132	0.00106322	-0.0127757	-0.0661537	0.131021	-0.13464	-0.116424	-0.00587298	-0.000286486	0.0487465	-0.0604693	0.0433058	0.0168338	0.092555	0.153552	-0.124978	0.00908758	-0.0562426	-0.0297016	0.10579	-0.0161101
4	sp_O60664-4_PLIN3_HUMAN	-0.112804	0.0994416	-0.0397081	-0.0448103	-0.164964	-0.0310838	0.000645612	-0.122017	-0.00640517	-0.153405	0.120083	-0.00421895	-0.200001	-0.0250898	0.00209928	0.0158484	0.00780886	-0.0999746	0.0150474	0.0801738	0.0398617	-0.0727606	0.0659482	-0.23455	0.184936	-0.00654129	-0.171323	-0.0244935	-0.0782143	-0.254288	0.12992	-0.161195	-0.0592558	-0.177279	0.0638167	0.0662027	-0.0322399	-0.228065	-0.0498178	-0.00988892	-0.0143478	-0.0701469	-0.0198244	-0.0544742	0.0326686	0.0138055	0.0385116	-0.00686256
4	sp_O60762_DPM1_HUMAN	0.0886553	-0.028226	0.108761	0.138252	-0.142646	-0.112249	0.137188	-0.103214	-0.0129947	0.092142	-0.00807199	-0.16665	-0.043468	0.05009	0.0355424	0.0419101	-0.00724402	0.0254948	-0.0825632	0.161234	-0.0538043	0.173697	0.0129243	0.0807341	-0.104085	-0.044783	-0.0580057	-0.00108143	0.162071	-0.11177	0.10769	-0.0206298	0.0533077	0.0367361	-0.109364	-0.0369303	0.028087	-0.113506	-0.0245201	-0.091203	-0.02037	-0.110771	-0.0937425	0.072647	0.187527	-0.0531512	0.0265403	-0.145943
4	sp_O60831_PRAF2_HUMAN	-0.153167	-0.132937	-0.0893195	0.253444	-0.402403	-0.237853	0.596867	-0.376143	-0.000151454	-0.00415949	0.151769	-0.249652	0.0671895	-0.0182119	0.0553038	0.054313	-0.124124	0.188574	-0.0685831	0.0251092	-0.209257	0.0322504	-0.206768	0.538879	0.026287	0.191419	-0.0592408	-0.0466464	0.117611	0.271695	0.358583	-0.0939471	0.0374672	0.245315	-0.19166	-0.0798073	-0.149695	-0.121452	-0.117619	0.0259617	-0.141415	-0.39843	-0.0732523	0.0376896	0.0746828	0.101627	0.242287	-0.304651
4	sp_O75223_GGCT_HUMAN	0.00814221	-0.00236508	-0.12941	-0.124381	-0.109939	-0.0952226	0.0160497	-0.421852	-0.0389088	0.0017785	-0.0180491	0.292924	-0.0777768	0.0352617	-0.00914357	0.0727089	-0.012759	-0.139905	-0.0254846	-0.174563	0.0446555	-0.0597767	-0.020039	0.0169051	-0.106397	0.00774789	0.0218381	-0.0852149	0.236739	-0.116515	-0.185695	0.158294	-0.115596	-0.0642516	0.0129391	-0.0618591	0.0870543	0.0498795	0.194702	-0.0412238	0.0437725	-0.193176	-0.0256792	-0.0274614	-0.043721	-0.10564	-0.0885696	-0.110929
4	sp_O75323_NIPS2_HUMAN	0.117828	0.0118882	-0.111531	0.186147	-0.062407	-0.192964	0.069973	-0.430753	0.0853397	0.245998	0.0173814	-0.0350402	0.239355	0.000942214	-0.010046	-0.0273397	-0.0476177	0.0226594	0.00561937	-0.158384	-0.173385	0.112467	0.00928341	0.249718	-0.0888814	0.106973	0.0999941	0.0860824	0.0469588	-0.0716074	0.00542218	0.106682	0.130118	0.254889	0.0260062	-0.0276851	0.0076041	0.126922	-0.0767262	-0.0123102	0.0539401	-0.445943	-0.0855032	0.0663699	0.0403924	-0.0316293	-0.0290291	0.0276106
4	sp_O75340_PDCD6_HUMAN	0.0321888	0.00450463	-0.0397362	0.0774197	0.00764013	-0.127297	0.16238	-0.104027	0.0610073	0.0898101	0.0683997	0.301116	-0.0176626	0.00892307	0.0295858	0.126493	-0.0749641	0.136184	0.0118542	-0.121135	0.158309	0.0610159	0.0369868	0.0659296	0.130073	0.00799883	-0.0686464	-0.000321623	-0.0250381	-0.00805002	-0.0439861	0.0216659	-0.0311032	0.186854	0.00890207	-0.00853324	-0.0728231	-0.0471725	-0.0153827	-0.060035	0.011392	-0.282184	-0.0136597	-0.0240589	0.052263	0.0645248	0.197937	0.0725621
4	sp_O75367-3_H2AY_HUMAN	0.00396554	-0.0474499	-0.0133767	-0.0393105	-0.135507	-0.218563	0.233798	-0.202355	-0.039869	0.220037	0.0436431	0.202683	0.120853	0.0383064	0.0435141	0.180819	0.0246465	0.183135	0.0174932	-0.0866392	-0.00438765	-0.00883293	-0.0228995	0.141047	0.0489925	0.0442638	-0.0467177	-0.000412678	0.0225201	-0.06625	-0.0764452	0.122504	-0.120101	0.252628	0.194394	-0.00142694	-0.0956837	0.02215	-0.015324	-0.0538551	-0.00202001	-0.0760674	0.0404682	-0.00988165	0.0230505	-0.0243563	0.140954	-0.0141967
4	sp_O75431-2_MTX2_HUMAN	0.039202	-0.158702	0.0657635	0.0832479	-0.0192674	-0.0477231	0.224839	-0.132182	0.0523458	0.1491	-0.091408	0.424976	0.0865109	0.0193462	0.0539196	0.0733978	0.0691466	0.171087	-0.0143154	0.0224894	0.174724	0.0161373	-0.183131	0.236818	-0.00822273	-0.047049	-0.00493744	0.000663676	0.0989064	-0.111122	-0.0984328	0.176303	0.226141	-0.017037	0.00307565	0.0454714	0.0747397	0.0525754	0.0132246	0.102669	0.0361872	0.0524563	0.130248	-0.0746525	0.148363	0.0757116	-0.00473057	-0.0356102
4	sp_O75436_VP26A_HUMAN	0.22392	0.00509653	0.0403518	-0.0695036	-0.0339735	0.0557795	0.0202756	0.0909158	0.240628	0.156186	0.0431939	-0.157589	0.163472	0.00501798	-0.0400915	-0.0255049	-0.0533201	0.112152	-0.013568	0.0204706	-0.0622741	-0.0180804	-0.0147446	0.0484174	-0.0299863	0.1392	0.041707	-0.0249826	0.0228051	0.0240672	0.137381	0.0211027	-0.0703049	0.0953087	-0.00431177	-0.0716218	-0.132565	0.0498608	-0.0321226	-0.0319128	-0.0295466	-0.0363218	0.0211171	0.0286285	0.0526287	0.0354698	0.127179	0.0971925
4	sp_O75521-2_ECI2_HUMAN	-0.0200854	0.0547869	0.0283855	0.0355671	-0.0695748	0.0585292	-0.0313624	-0.244826	0.0427262	0.240007	0.135489	-0.0185666	0.09422	0.0469483	-0.000971144	0.0237929	-0.0426444	0.16405	0.0273426	0.175864	0.0942603	0.120243	0.0739768	0.0173266	0.0931116	0.145364	0.0327503	0.0812322	0.0359842	0.0424015	0.0359536	-0.0987965	0.0976246	0.11845	-0.00350231	-0.0938301	0.088579	0.0810778	0.12015	0.151712	0.0299269	-0.124188	0.12065	0.0847631	0.103549	0.0946323	0.00856258	0.0625771
4	sp_O75569_PRKRA_HUMAN	-0.143566	0.0276814	-0.225462	-0.0227949	0.0321612	-0.0500889	0.0181783	-0.310263	0.0387447	0.149425	0.0302028	-0.123681	0.201097	-0.0680682	-0.02421	0.0684186	-0.0492402	0.0483484	-0.0176809	0.0328651	0.0120853	-0.00146777	-0.123009	0.100738	0.126174	0.0567564	-0.00530279	-0.0248564	0.0948783	-0.0695859	-0.302368	-0.0752834	-0.134812	0.121049	-0.041626	-0.0357089	-0.1323	0.0240488	-0.0764807	-0.0374134	-0.0853587	-0.171421	0.215478	-0.0522371	-0.0409156	-0.0459949	-0.209819	-0.206965
4	sp_O75608-2_LYPA1_HUMAN	-0.0731871	-0.159228	0.066957	0.0106112	-0.0494514	-0.0766955	0.15882	-0.446098	-0.0249973	0.062851	-0.00677319	0.0257078	0.082592	0.0161207	0.0173108	0.0529826	-0.0787601	0.0678383	0.010544	-0.0734241	-0.0613942	0.015033	-0.0630739	0.0292893	-0.105494	-0.0428431	-0.0670442	0.00292584	0.141664	-0.135096	-0.171373	0.0794657	-0.0463466	0.158024	0.0813451	-0.00709981	0.0621185	-0.0343847	-0.000223696	0.0167446	0.0524548	-0.104287	-0.0660922	-0.0226469	0.00303585	-0.0546915	0.0470477	-0.144773
4	sp_O75616_ERAL1_HUMAN	-0.134762	0.158314	-0.321384	0.0766105	0.190959	-0.119004	0.0606335	-0.167089	0.068449	0.00892321	0.0586219	-0.128172	0.0428948	0.0973075	0.0854442	-0.0767153	-0.143546	0.0520485	-0.00486604	-0.223561	-0.136238	0.185381	0.00173947	0.14391	-0.0987752	0.111374	0.0189888	0.0421901	-0.411257	-0.158708	0.0589987	0.0481829	0.161377	0.0738004	0.0387697	-0.0668484	0.206737	-0.0355872	0.0967789	-0.195687	0.116942	0.0152279	-0.202426	0.0674055	-0.00975636	0.0187173	0.0262941	-0.0529797
4	sp_O75695_XRP2_HUMAN	-0.0789791	-0.201569	-0.250433	0.0170158	-0.226339	-0.0943648	-0.0352535	-0.008204	0.182551	0.0647107	0.165034	0.303381	0.038595	0.0323148	-0.111226	0.125106	-0.213063	0.162235	0.105879	-0.0824899	0.20635	-0.100274	-0.166529	0.110708	0.254616	0.113584	-0.143069	-0.0407898	0.0820276	-0.0816377	0.00998329	0.0593715	-0.130581	-0.733545	-0.0043035	-0.0711394	-0.0255905	-0.177041	0.20536	-0.346584	0.175048	0.276968	-0.321394	-0.00282909	-0.239475	0.130252	0.273288	-0.0733805
4	sp_O75746_CMC1_HUMAN	0.0702207	-0.0810377	-0.0202888	0.0562327	-0.171608	-0.0935327	-0.00806012	-0.140838	0.025739	0.160316	0.0353685	-0.0480376	0.103356	0.0182453	-0.0030599	-0.13451	0.00224778	0.04289	-0.0380031	-0.0366923	-0.00292237	0.0806114	-0.0354815	0.146272	-0.109286	0.03477	-0.0555809	0.0554748	0.0483511	-0.0106395	0.392271	0.0593567	0.123606	0.0347729	-0.0994494	-0.0187368	-0.102392	0.0953035	-0.013148	-0.353991	-0.035273	-0.33627	-0.287175	0.0175459	0.0919415	0.0831075	0.182019	0.00172372
4	sp_O75843_AP1G2_HUMAN	0.13529	-0.0568823	0.109031	-0.011283	-0.260452	0.0817672	0.136059	-0.2413	-0.0406262	-0.0281048	0.0655564	-0.0760912	-0.0745897	0.0258329	-0.038066	-0.0995803	0.00651349	0.115938	-0.0192877	0.075228	0.00656673	-0.0183945	0.0109391	0.109605	-0.100291	0.217947	0.0747101	0.0692763	-0.0110496	0.0454334	0.215524	-0.141877	0.0183416	-0.0699167	-0.123991	-0.108241	-0.082055	-0.0665298	-0.0175821	-0.482957	0.0370256	-0.179557	-0.0753044	-0.0363278	0.0285601	-0.0231242	0.235181	0.0557407
4	sp_O75884_RBBP9_HUMAN	-0.223695	0.0434468	-0.132554	0.0452032	-0.296812	-0.228133	-0.00270344	-0.25693	0.0405411	0.156183	0.06564	-0.213511	0.0823215	-0.0352575	-0.00528042	-0.0311784	-0.0417845	0.0286897	0.00155951	-0.238281	-0.128078	-0.0300461	-0.129878	-0.0308821	0.00367985	-0.0375223	-0.0202797	-0.0566185	0.163811	-0.0716054	0.122119	-0.0996619	-0.238805	-0.216867	-0.0883053	-0.0511011	-0.124197	0.0496841	0.0306911	-0.138569	-0.0590748	-0.224756	-0.0366864	-0.0953908	-0.00146304	-0.064173	0.186824	-0.019132
4	sp_O75947_ATP5H_HUMAN	-0.0124622	-0.114052	0.0698301	0.150847	-0.237148	-0.127658	0.110977	-0.287373	-0.0423383	0.165489	0.027517	0.148256	0.0940212	-0.00510419	0.0216067	-0.0526224	-0.0643068	0.0791957	0.0728693	-0.157748	0.0890526	0.0542943	-0.136372	0.297894	-0.0201418	0.0352593	-0.101476	0.0490666	0.0508913	-0.191969	-0.0273079	-0.00983981	0.0860107	-0.0451498	0.010694	0.0140615	-0.185349	-0.000966652	-0.0194302	-0.317576	0.0296673	-0.158607	-0.231138	-0.0341615	0.0204102	0.0154304	-0.0029737	0.113321
4	sp_O75964_ATP5L_HUMAN	-0.327966	-0.234417	-0.039515	0.252673	-0.217339	-0.11539	0.0765383	-0.341456	-0.0848932	0.219367	0.0234559	0.106141	0.0694016	0.0868112	0.143899	-0.0389536	-0.0227496	0.123231	0.0258772	-0.290903	0.0193525	0.0801614	-0.213263	0.24893	-0.0124681	0.0725765	-0.087714	0.157933	0.0418803	-0.208778	-0.022605	0.0202964	0.147156	0.416846	0.0155703	0.00187967	-0.0779919	0.0344948	-0.0162806	-0.182137	0.0313369	-0.1371	-0.3494	0.0488481	0.0519237	0.0596908	0.0205906	-0.180258
4	sp_O76095-2_JTB_HUMAN	0.0220828	0.0112963	0.0831022	0.0849031	0.102403	-0.0451987	0.14638	-0.0327803	0.191758	-0.00780264	0.246719	-0.291735	-0.0496312	-0.115051	-0.0431299	-0.0253467	0.290308	-0.00934515	-0.0511197	-0.244008	-0.114838	0.134465	0.215714	0.482245	0.254457	0.395458	0.0884056	-0.111244	-0.0539934	0.107365	0.0118754	0.138278	0.439435	-0.686295	-0.200963	-0.0441626	0.0097201	-0.104669	0.0230176	-0.344165	0.137578	-0.218695	-0.168455	0.259368	0.554561	0.323548	-0.0269606	-0.0661541
4	sp_O94919_ENDD1_HUMAN	0.012956	0.121641	-0.0397522	0.139088	-0.0212915	0.012828	0.327517	-0.0290494	0.00504506	-0.0279814	0.0459921	0.141434	0.118926	-0.0956725	-0.0941911	0.364723	0.0972087	0.11917	-0.0777061	-0.0664502	0.276212	-0.106878	0.0726641	0.260438	-0.0165855	0.0483655	0.0176298	-0.115343	-0.0364299	0.00636007	-0.0702098	0.117411	0.00277919	-0.184557	-0.156426	-0.0509384	-0.0806246	0.0159528	-0.0046993	0.0158618	-0.0455805	0.0817077	-0.0881191	-0.0911377	0.0313615	0.0731938	-0.141359	-0.0708162
4	sp_O94973_AP2A2_HUMAN	-0.0416148	0.0542565	-0.149127	0.151743	-0.143447	-0.112806	0.146301	-0.0661017	0.0305704	0.192568	0.0661945	0.0367867	0.0691919	0.0149095	-0.00180454	0.0398291	0.0948126	0.180308	-0.0215121	0.00259616	0.168171	0.0548444	0.034969	0.111769	-0.015208	0.0342621	0.100116	0.0523107	-0.0206742	0.106404	0.180646	0.0778879	0.101631	0.0107649	-0.0180574	-0.0220094	0.128105	0.0692934	0.0346273	0.0339865	0.0289272	-0.213608	0.099922	-0.0031259	0.0450879	0.0746303	0.141148	-0.048389
4	sp_O94979_SC31A_HUMAN	-0.112953	-0.155667	-0.134026	0.0311442	-0.253948	-0.0496366	0.1311	-0.202745	-0.110281	-0.000169843	0.0521184	-0.133993	-0.120901	-0.0901185	0.00929445	0.186373	-0.170372	0.124227	0.0330787	0.107377	0.007708	-0.0217798	-0.185024	0.176077	-0.0218184	-0.0313597	-0.177044	-0.114347	-0.0180499	0.0673426	0.0677857	0.25318	-0.118375	0.260138	-0.0299172	0.0461156	-0.178562	-0.012986	-0.0424731	0.0418715	-0.0526746	-0.00178593	0.108243	-0.170463	-0.162963	0.0118901	0.0935936	-0.075686
4	sp_O95071_UBR5_HUMAN	0.0486071	-0.0643665	-0.179184	0.0247849	0.125507	-0.0782392	0.0462568	0.229592	-0.177286	-0.1139	0.0788854	-0.0121029	-0.0775289	-0.097504	-0.0853944	-0.0286571	-0.0283625	-0.000130445	0.0147365	0.0113356	-0.149196	-0.0820837	-0.0699982	0.0989192	-0.0317257	0.0202095	0.00480102	0.0536578	-0.1828	-0.0458194	-0.0457141	-0.0783906	-0.00994581	-0.041155	0.0883459	-0.0618603	0.0994361	-0.146912	-0.0607177	-0.297482	0.000519193	-0.132516	-0.201854	-0.0734633	-0.0127711	-0.00241581	0.0284417	0.0045861
4	sp_O95139_NDUB6_HUMAN	0.092077	0.185814	0.0617236	0.262201	-0.0679562	-0.0263252	0.0651155	-0.163759	0.0308691	0.163808	0.0932492	0.189581	0.065995	-0.033707	-0.0444402	0.0958433	0.0608272	0.11928	0.0728021	-0.301972	0.0327489	0.00185226	-0.028771	0.487126	0.190041	0.116771	-0.0238946	0.0398122	-0.0417494	-0.299671	0.134934	0.271858	0.0322096	0.119804	0.0516712	-0.0117743	0.00240205	0.0507228	-0.0457395	-0.121166	0.0381825	-0.11665	-0.464212	-0.0293952	-0.0272731	-0.0161934	0.0800138	0.0990464
4	sp_O95219_SNX4_HUMAN	0.0432181	-0.117726	-0.0268552	-0.0555811	0.01486	0.00574444	-0.00759329	0.32155	-0.0588972	0.119588	-0.0232532	-0.195202	0.1641	-0.0952093	-0.114175	0.0225666	-0.0667362	0.0994458	-0.0954465	-0.149796	0.0344584	-0.0184942	-0.141558	0.041281	-0.0378403	-0.0338958	0.0717337	-0.00207197	0.0430965	-0.182053	-0.159675	-0.073469	-0.126769	-0.0523908	-0.17382	-0.0464136	-0.112382	0.137277	-0.0111672	-0.000714708	-0.105021	-0.0487325	-0.0461885	-0.0821944	-0.215022	0.123367	-0.0942746	-0.0836349
4	sp_O95336_6PGL_HUMAN	-0.0504427	0.0522756	0.064803	-0.0221343	-0.0878373	-0.0796094	0.25834	-0.472312	-0.00115403	0.133105	0.062314	0.0435353	0.0974801	0.0792436	0.062122	-0.0133977	0.0867411	0.124059	0.0701142	-0.0952115	0.0434057	0.0900248	0.0198238	0.0768261	0.0257856	0.0680476	-0.00548567	0.0815113	0.0977452	0.0776031	0.0450173	0.0543281	0.0546231	0.372599	0.0460432	-0.00552937	0.0601579	0.0901902	-0.0101088	0.00332912	0.0144287	-0.235684	0.0284627	0.0287392	0.146142	0.0722783	0.0312774	-0.073554
4	sp_O95396_MOCS3_HUMAN	0.0114058	-0.0202523	-0.108186	-0.0581989	-0.106365	0.122427	-0.0415894	0.0522199	0.170196	0.162369	0.172071	-0.220774	0.100962	-0.0602364	0.0389599	0.164674	-0.0427921	0.35639	0.0501296	0.0316791	0.180605	0.0186837	0.00283412	-0.0847499	0.328442	0.0814575	0.0517765	-0.0792509	-0.148358	0.0665597	-0.179252	0.0365419	0.0321722	-0.0194009	0.124377	0.0282984	-0.0569553	-0.042343	-0.0462611	-0.0326396	-0.0106346	0.0397376	0.117009	0.011091	0.258235	0.221733	-0.0198955	0.0980944
4	sp_O95571_ETHE1_HUMAN	-0.141024	-0.13289	-0.29088	0.105237	-0.294288	-0.363226	0.31334	-0.473048	-0.289527	0.0731584	0.128094	-0.295518	0.0179469	-0.00762445	-0.0182928	0.2208	-0.0358607	0.0970378	0.00979084	-0.168593	-0.103594	0.0193628	-0.137372	0.46471	0.223983	0.094617	-0.156712	-0.0254482	0.0555786	-0.0655538	0.174831	0.112188	0.0294356	0.222472	0.00097649	-0.032836	-0.0390406	-0.0122865	-0.058133	0.0240886	-0.0614143	-0.245165	-0.0923053	-0.0890246	0.0146056	0.0566221	0.033199	-0.417246
4	sp_O95630_STABP_HUMAN	0.0335065	-0.063614	-0.167541	-0.114368	-0.0649366	-0.0204527	0.0922341	-0.156371	0.0569978	-0.0905732	0.156441	-0.162651	0.106391	-0.0845846	-0.051435	0.170077	-0.0343075	0.205853	0.0353799	-0.0886641	-0.0797449	-0.0670613	-0.125857	0.0108046	0.136252	0.180609	-0.0241946	-0.0379262	-0.00527155	-0.0769282	-0.17085	0.0433389	-0.123556	-0.0251944	0.0615896	-0.0159936	-0.130804	-0.077675	0.030836	-0.0163568	0.0399124	-0.112802	-0.0117701	-0.0540001	-0.0169961	0.117595	0.0378417	0.0992232
4	sp_O95747_OXSR1_HUMAN	-0.0721973	0.0345317	0.0312422	-0.0360631	-0.0135322	0.0852613	0.155998	-0.140989	0.121678	0.0156434	0.0909634	0.129539	0.0265654	-0.0327149	-0.0285837	0.183568	0.0506712	0.00800492	0.0603054	0.098714	0.014791	-0.0596226	-0.0491177	0.0424821	-0.0243972	0.0627879	0.00783535	-0.0344388	0.0350247	0.0327723	0.0568881	0.151304	0.0119959	0.124329	0.122961	-0.0100253	0.0266044	0.0257127	-0.00599486	-0.0430379	0.0329275	-0.331819	-0.000517913	-0.000121152	0.0441744	0.0351001	0.105023	0.065653
4	sp_O95749_GGPPS_HUMAN	-0.142805	0.0542528	-0.27658	0.0538512	0.178134	-0.203981	0.264376	-0.110128	0.155711	0.0103128	0.282655	0.342409	0.123783	0.032974	0.0217783	0.121815	-0.0363215	0.00542504	0.0504709	-0.0699367	0.0909738	-0.00217285	0.0285445	0.335802	0.126253	0.451827	-0.0351294	0.0528743	0.0279931	0.038769	-0.12258	0.156777	0.0197804	-0.0065954	-0.0558289	-0.0314534	0.138073	0.0269345	0.0224026	0.147221	-0.0207991	0.270222	0.0675119	0.0445115	0.0448871	0.157248	0.0272867	-0.106361
4	sp_O95758-1_PTBP3_HUMAN	-0.0137698	-0.0835641	-0.0388663	0.056149	-0.0485581	-0.000881131	0.198178	-0.0553744	0.0859361	0.0969209	0.0105212	0.0706957	0.0996023	-0.00866064	0.0121013	0.060709	-0.12446	0.0682067	0.115601	0.0564701	0.22076	0.0239739	-0.227715	0.126423	-0.0394408	-0.102398	-0.0316225	-0.00650343	0.0964799	-0.142511	0.00651397	0.162006	-0.0947272	-0.0567562	0.0883688	-0.0133949	-0.189192	-0.0470902	-0.073371	0.0495851	-0.0380994	-0.180483	-0.109107	0.0425297	0.103773	0.000305312	0.0311864	-0.0178869
4	sp_O95782-2_AP2A1_HUMAN	0.0491988	-0.0286304	-0.142814	0.101496	-0.151224	-0.0689848	0.139365	-0.0112752	-0.0637746	0.0963806	0.135336	-0.0959266	-0.0326264	-0.00160814	-0.023854	0.1251	0.0407025	0.268824	0.0456529	-0.227944	0.0582729	-0.104365	-0.0460293	0.137869	0.163061	0.0455246	-0.0660378	0.0581288	-0.000151446	0.0471396	0.0662067	0.0582431	-0.012389	-0.0574646	0.0080487	-0.0588431	-0.112006	-0.0795958	0.0343319	-0.0235236	-0.00677542	-0.228338	-0.077895	-0.111626	0.0305598	0.21424	0.232783	-0.0242196
4	sp_O95831-3_AIFM1_HUMAN	0.0828132	-0.0578142	-0.102953	0.03607	-0.240475	-0.0990324	0.121031	-0.2952	0.13401	0.250105	0.0598647	0.228753	0.185848	-0.0132032	0.0110894	-0.0877815	-0.0526054	0.130518	0.0376228	-0.213653	0.0750782	0.0702054	-0.0959509	0.272391	0.0193624	0.0678955	0.00545428	-0.00870055	0.0471332	-0.0556695	-0.0586272	0.0470572	0.0309658	0.183615	-0.0123475	-0.0209738	-0.0467388	0.00997631	-0.0237973	-0.15199	-0.000479254	-0.0580498	-0.123854	-0.0237317	0.0321207	0.0376455	0.0960793	0.056076
4	sp_O95834_EMAL2_HUMAN	-0.202127	-0.0859441	-0.33496	-0.0511145	-0.606035	-0.30885	0.49144	-0.745363	-0.00336055	0.120929	0.250355	-0.462023	0.0843013	-0.108285	-0.128794	0.298069	-0.167431	0.210323	0.0935366	0.225116	-0.227793	-0.134738	-0.336553	0.144655	0.0263631	0.154021	-0.170745	-0.140657	0.276759	0.163926	0.0687311	0.488811	-0.0656927	0.0517882	-0.0597532	-0.218324	-0.0735212	-0.136448	-0.00940295	-0.0115242	-0.00723681	-0.382556	0.0628848	-0.143225	0.0175835	0.140609	0.281416	-0.217051
4	sp_O95861_BPNT1_HUMAN	-0.102957	0.00140936	-0.000418088	-0.0614672	-0.270137	-0.0857472	0.286598	-0.303386	0.0900587	0.0883498	0.19526	-0.106871	0.108844	0.00409409	-0.0523843	0.252298	-0.0512713	0.170229	0.0346987	-0.174741	-0.0627589	0.00664585	0.0144938	0.218211	0.120955	0.174057	-0.00740267	0.00631758	0.0658875	-0.0837533	-0.118863	0.170607	-0.203991	-0.185776	-0.00409556	-0.0526322	-0.0414974	-0.111009	0.0256993	-0.218248	-0.0171179	0.0360956	-0.0966978	-0.0078745	-0.123963	0.139425	0.161649	-0.315173
4	sp_O95999_BCL10_HUMAN	-0.281387	0.0561245	0.294599	-0.128443	-0.284181	0.193217	0.217217	-0.0691412	-0.106231	-0.135721	0.116117	0.40886	-0.0889096	-0.0723215	-0.0340903	0.239422	-0.152796	0.063848	0.164742	0.0176769	-0.0212437	-0.187517	0.0874162	-0.321612	0.117976	0.0553479	-0.0912997	-0.0302619	0.0321777	-0.124088	-0.121294	0.260143	-0.310584	-0.273225	0.250856	-0.0447247	-0.343339	-0.39051	0.147712	-0.554497	0.0696768	-0.493191	-0.394949	-0.222438	-0.0497757	0.243263	0.00442538	-0.459813
4	sp_P00167-2_CYB5_HUMAN	0.0343922	0.0332029	-0.308065	0.0767565	-0.23607	-0.150342	0.0164681	-0.473199	-0.16298	0.618586	-0.158369	0.0678453	0.549021	-0.10866	-0.148935	-0.172625	-0.124138	0.044158	-0.0755916	-0.232749	0.194671	-0.121028	-0.245472	0.316509	-0.3936	-0.204402	0.326956	-0.182851	0.183105	-0.261506	0.763001	-0.30495	-0.218949	0.298756	-0.159588	-0.0878903	0.27102	-0.224148	0.0426977	-0.35625	-0.21084	-0.110289	-0.113279	-0.0930929	-0.0857896	-0.194532	0.108029	-0.147322
4	sp_P00367_DHE3_HUMAN	0.166076	-0.114058	0.0839652	0.0744744	-0.1446	-0.0591132	0.115072	-0.0521321	0.0232337	0.260809	-0.016711	0.194388	0.165537	0.049627	0.0259036	-0.0821342	-0.0590754	0.0447403	-0.00256535	-0.208069	-0.0548815	0.032352	-0.135476	0.189587	-0.078898	0.0773313	0.0133569	0.0432927	0.128819	-0.125586	0.0981581	0.00100228	0.0767655	0.205299	-0.0158829	0.00486344	-0.0125029	0.107786	0.061344	-0.25793	0.00501583	-0.10766	-0.224595	0.0386488	0.124966	-0.034685	0.00573904	0.0402306
4	sp_P00441_SODC_HUMAN	0.0892068	0.0354518	0.0824771	0.0514332	-0.103833	0.0760966	-0.0534341	0.0869439	-0.0097666	0.0912642	0.0195209	0.193579	0.102947	-0.000982658	-0.041043	-0.0137071	-0.0311214	-0.13674	0.0458521	-0.098378	0.0961545	-0.00399693	0.0233135	0.0885725	0.183625	0.151079	-0.0373379	0.0495128	0.0205936	-0.00520118	-0.189464	-0.0019103	-0.0716956	0.111299	0.140072	0.014285	-0.0748108	-0.0908658	0.038287	0.0139837	0.0471418	0.220875	-0.0552829	0.014571	-0.0893589	-0.0325327	0.204491	0.000177524
4	sp_P00491_PNPH_HUMAN	-0.0542614	-0.0626317	0.159159	-0.177869	-0.142247	0.273549	0.00934582	-0.0457815	0.0751205	-0.147134	0.231691	0.127143	-0.0424444	0.0181238	0.0371109	0.335255	-0.207204	0.0200418	0.0437133	0.0435795	0.142208	0.00485965	-0.1172	-0.0469006	0.0122259	0.213504	-0.0550492	-0.111296	0.0132847	-0.0964322	0.194364	0.0468739	-0.239053	-0.246302	-0.048249	-0.0038465	-0.180309	-0.212991	0.126927	-0.1942	0.0959993	0.00348618	-0.132135	0.0221591	-0.114721	0.0449771	0.208618	-0.00554118
4	sp_P00505_AATM_HUMAN	0.0792097	-0.230266	0.0272208	0.101667	-0.162249	-0.0694573	0.0403997	-0.057667	-0.080141	0.0693287	0.0159716	0.0819575	0.12325	0.0555211	0.0225456	0.00621868	-0.0692261	-0.00164705	0.0544343	-0.173037	0.0523172	0.0381836	-0.192384	0.202341	0.0784563	0.0138312	-0.0727566	-0.0125148	0.0799591	-0.199339	0.219461	0.14944	0.0493634	0.102433	-0.0213301	-0.000802964	-0.113354	0.0276503	0.0501364	-0.00951007	0.0536432	-0.0612519	-0.0720617	0.0087378	-0.0829712	0.0145262	0.176024	-0.00833504
4	sp_P00846_ATP6_HUMAN	-0.128084	-0.329028	-0.0357025	0.225036	-0.267124	-0.15307	0.107203	-0.377173	0.0271749	0.234951	0.0969862	0.205475	0.197629	0.0756382	0.153437	-0.047582	-0.0472416	0.19937	0.0792057	-0.323562	0.122044	0.10287	-0.212784	0.315904	0.0595678	0.0597181	-0.351267	-0.0256148	-0.0203127	-0.394986	0.583806	-0.00975222	0.210722	0.138818	0.0943461	-0.000921312	-0.363864	0.0812315	-0.00522336	-0.0533079	0.0229327	-0.291485	-0.363335	0.288987	0.0668035	0.103017	0.312198	0.0130891
4	sp_P01112_RASH_HUMAN	-0.0161025	-0.0658731	-0.14867	-0.023658	-0.19225	-0.122362	0.253037	-0.0914836	-0.138866	-0.0226413	0.0928355	0.469664	-0.00560096	0.0740875	0.00579609	0.409885	-0.215072	0.232583	0.0238476	-0.141975	0.470262	-0.0641892	-0.027619	0.0459312	0.203996	0.108224	-0.204142	-0.00753861	0.047231	0.0595187	-0.0267853	0.438584	-0.0515658	-0.117894	0.0200372	-0.015483	-0.220234	-0.0649572	0.118475	-0.136566	0.0424913	-0.113666	-0.167636	0.00110264	-0.0452296	0.084031	0.0929282	-0.0754856
4	sp_P04075_ALDOA_HUMAN	0.0734687	-0.073373	-0.166027	-0.118302	-0.118815	-0.103155	-0.108465	-0.294254	0.34792	0.0967107	-0.102475	0.303966	0.129227	0.0327822	0.0641967	-0.00124496	-0.0488138	-0.0686359	-0.0703366	-0.229521	0.11779	0.0369612	0.097987	0.140116	-0.020817	0.0343297	0.100297	0.132035	-0.0218485	-0.0487499	-0.164512	-0.0964669	-0.161576	0.165193	-0.0431646	0.0527917	-0.098221	-0.0674784	-0.0199443	-0.0168404	0.00149666	0.120929	-0.147131	0.0555781	-0.12509	-0.0896817	-0.146312	0.0569647
4	sp_P04632_CPNS1_HUMAN	-0.103095	0.000359315	-0.17418	0.0210915	-0.380015	-0.127672	0.0884485	-0.191346	-0.0652318	0.00609034	-0.0214857	0.020393	0.0376733	-0.0710269	-0.0121411	0.133231	-0.0764771	0.125381	0.0133329	-0.0102499	0.207253	-0.0722116	-0.0529484	-0.0923355	0.0525274	-0.134197	-0.120799	-0.107116	0.00776694	0.0185945	0.105471	0.110985	-0.210648	-0.181527	0.00792941	0.039241	-0.187369	-0.0517365	-0.0285325	0.135664	-0.0647569	-0.206037	0.0752889	-0.111598	-0.0362647	0.0148616	0.136675	-0.0951438
4	sp_P04899_GNAI2_HUMAN	-0.00409383	-0.128673	0.0120377	0.155801	-0.121955	0.0327904	-0.132277	0.150118	0.0407759	-0.0427196	0.128501	0.0752358	-0.0558382	0.0168449	-0.0866309	0.159855	-0.100198	0.00930656	0.0393892	0.126813	0.0508614	-0.0507535	-0.0329445	-0.00432106	0.0784994	0.170718	-0.223609	-0.0149555	0.0300452	0.0570213	0.0180315	0.25893	0.10595	-0.281298	-0.0433433	-0.0446986	-0.0744068	-0.220072	0.044052	0.0970308	0.0523151	0.0419215	-0.132521	0.0170045	-0.147289	0.102546	0.139556	-0.0919719
4	sp_P05023-4_AT1A1_HUMAN	0.141194	-0.130675	0.0839522	0.136564	-0.221356	0.140423	0.149538	0.17541	0.0757405	0.125089	0.0948898	0.307298	0.0374971	0.117645	0.0436477	0.205516	0.101843	0.177455	0.0670412	0.0524194	0.0650044	0.0473104	-0.046881	0.116041	0.150331	0.0554876	-0.181052	0.0111225	-0.142174	-0.188311	0.131598	0.162071	0.181533	-0.148803	0.0399676	0.0783839	-0.0386272	0.050353	0.0747049	0.0537481	0.0692562	0.106827	-0.00118002	0.071354	0.05598	0.0933518	0.047642	0.00573634
4	sp_P05141_ADT2_HUMAN	-0.0116278	-0.230488	-0.0234156	0.17286	-0.118763	-0.164294	-0.0633565	-0.428371	-0.135177	-0.115501	0.0579015	0.302197	-0.125189	0.00113643	0.0408134	0.0257763	0.001613	-0.162168	0.00545807	-0.151747	0.228971	-0.0793784	-0.211399	0.249348	0.159749	0.0375594	-0.16471	-0.0309113	0.0533715	-0.219479	-0.14675	0.119102	0.259794	0.00514048	0.0705296	0.00765664	-0.0830971	-0.182394	0.140298	-0.00840841	0.108481	0.0119998	-0.317324	-0.128968	-0.0660056	0.0458835	0.259959	-0.0463857
4	sp_P05783_K1C18_HUMAN	-0.178757	-0.31549	-0.138614	0.387804	-0.22607	-0.139667	-0.206139	-0.050232	-0.150365	0.0438838	0.114569	0.0316219	-0.0649707	-0.0789612	-0.000756335	0.109534	-0.133759	0.128656	-0.00947355	-0.0227569	0.230231	-0.151658	-0.37116	0.281267	0.239934	0.0389164	-0.155623	-0.189614	-0.00412032	0.0734174	-0.233956	-0.140707	0.00553491	-0.356771	-0.1518	0.0337959	0.0376244	-0.0965345	-0.0592172	0.0886093	-0.0751676	-0.0871114	0.00755412	-0.151954	-0.151349	0.247866	0.101392	-0.00573928
4	sp_P06132_DCUP_HUMAN	-0.03647	0.0360569	-0.221398	0.0204182	-0.334374	-0.255671	0.142455	-0.225345	-0.0706084	0.0152317	0.237409	-0.133873	-0.0483402	0.0667961	-0.0234478	0.0803202	-0.103505	0.264806	0.0937817	-0.169823	-0.0829479	-0.0061561	0.0552762	0.0201756	0.121436	0.184892	-0.134378	0.0329993	0.0862748	-0.0522458	-0.0230798	-0.0310974	-0.235361	-0.126011	-0.0233675	-0.0886133	-0.144711	-0.021754	-0.00986369	-0.389835	-0.0138368	-0.266101	-0.227628	0.0969432	-0.043555	0.151421	0.173084	-0.161777
4	sp_P06576_ATPB_HUMAN	0.0278256	-0.139775	-0.0137297	0.0726153	-0.247264	-0.0812708	0.130676	-0.253751	0.00474603	0.182275	0.0788028	0.0803412	0.0406036	-0.0137588	0.000311668	-0.0463253	-0.116461	0.122048	0.0605266	-0.047339	0.0791194	0.0406472	-0.162927	0.268746	-0.040478	0.0884928	-0.0740574	0.0637703	0.0187635	-0.156001	0.071566	0.015253	0.0524676	0.0511091	-0.0367839	0.00329897	-0.125978	0.00828359	-0.0315697	-0.225378	-0.0117455	-0.00847138	-0.123572	-0.0411082	-0.0457912	0.0447968	0.0740727	-0.0103208
4	sp_P06737-2_PYGL_HUMAN	-0.25866	0.167328	-0.193112	0.078932	-0.150327	-0.158417	0.0553181	-0.370661	0.118527	-0.00745926	0.00398094	-0.137591	-0.0137645	0.0483382	-0.0075366	0.293297	0.14626	-0.0565281	0.0337116	0.0163612	0.0246997	-0.014994	0.100541	-0.0558796	-0.120451	-0.0773363	0.0500158	-0.0483555	0.125799	0.140546	-0.0931764	0.150733	0.15193	-0.171191	0.0920934	-0.0246254	0.136296	0.127837	0.0538209	0.246297	-0.0358905	-0.352706	0.160881	0.0833	0.0961814	0.000485717	-0.00255268	-0.188375
4	sp_P07305_H10_HUMAN	-0.27995	-0.0883636	-0.697129	-0.101586	0.0501444	-0.91846	-0.0416376	-0.78186	-0.0710793	0.254416	-0.031876	-0.611493	0.197602	-0.0398489	-0.100124	0.195449	0.297899	0.0352082	-0.0351636	0.384276	-0.398979	0.0410644	-0.0143408	0.405068	0.17999	-0.00355888	0.070521	0.0648461	-0.30219	0.269702	-0.22561	-0.0573508	0.0465516	0.524862	0.096623	0.214409	0.238794	-0.10072	-0.548949	0.874834	-0.399993	-0.697281	0.150323	0.0819184	0.0591714	-0.0880428	-0.0740989	-0.205134
4	sp_P07741_APT_HUMAN	0.165968	-0.0697043	-0.29842	-0.0326458	-0.279301	-0.252085	0.0510286	-0.464578	-0.105879	-0.0289074	0.226774	0.186499	-0.0156853	0.00750346	0.0265118	0.03567	-0.115915	0.0195094	0.129117	-0.140372	0.166979	-0.0202821	-0.108174	-0.0520857	-0.0971244	0.182203	-0.0983735	-0.06076	0.024719	0.021651	0.135258	-0.035773	-0.124518	0.173267	-0.104135	-0.0366439	-0.20433	-0.0461795	-0.0211001	0.0943962	0.0950238	-0.265527	-0.0175257	0.00138064	-0.00266711	0.0642647	0.293842	-0.32952
4	sp_P07919_QCR6_HUMAN	0.286116	-0.0661515	-0.242805	0.406471	0.000545451	-0.366485	-0.0134478	0.0591136	-0.116413	0.00460969	0.143003	0.106336	-0.126997	-0.10346	-0.0518549	-0.00334143	0.118459	-0.0419174	0.0538813	-0.273015	-0.0934317	0.0709993	-0.212383	0.114911	0.348201	0.126838	-0.245639	-0.112597	-0.0516028	-0.420477	0.310706	-0.0658273	0.0513275	-0.0409215	0.024885	0.084416	0.0461809	-0.226089	-0.125388	-0.153795	-0.121803	-0.060055	-0.0124381	-0.11161	-0.17374	0.0012136	0.117926	-0.160041
4	sp_P08574_CY1_HUMAN	0.0383866	-0.180852	-0.028658	0.0839859	-0.122548	-0.130005	0.0371535	-0.238403	0.0558183	0.0692237	0.106111	0.17825	-0.0759083	0.026745	0.0367498	0.000961024	-0.0193491	-0.0342902	0.00718619	-0.264587	0.084183	0.107668	-0.148588	0.243872	0.0855853	0.149714	-0.178946	0.0123581	0.0276609	-0.237009	-0.0343663	0.0637919	0.183734	-0.12712	-0.0482633	-0.00632788	-0.117305	-0.0152903	-0.024811	-0.31275	0.089949	-0.317447	-0.378032	0.0380829	0.0192156	0.0713854	0.00333513	-0.0457173
4	sp_P09211_GSTP1_HUMAN	0.0308926	-0.0171452	-0.275659	0.0370905	-0.317754	-0.25852	0.178915	-0.542555	0.0484005	0.151781	0.128819	0.267844	0.0154502	0.00490468	-0.0152883	0.719196	-0.0711957	0.219858	0.0643458	-0.328091	0.147754	-0.0103231	-0.0214514	0.294484	-0.00922705	0.0875471	0.0314127	0.0555733	0.0797988	-0.0318917	-0.136579	0.284135	-0.160868	0.0139055	0.065034	-0.0814319	-0.196374	0.00154515	-0.0281566	-0.0782614	-0.0330925	-0.139483	-0.0702845	-0.015674	-0.149345	0.0197555	0.109272	-0.148052
4	sp_P09417_DHPR_HUMAN	0.036733	0.107886	-0.220573	-0.0761799	-0.144739	-0.244785	0.110412	-0.398013	0.127165	0.134897	0.00511445	0.0312587	0.0669245	0.0206231	0.0126057	0.0336047	-0.0433221	0.108721	-0.0350731	-0.0455529	-0.0456309	0.155491	-0.0140479	0.187996	-0.0717218	0.0424249	0.0299916	0.043461	0.0298681	-0.0512183	-0.016018	0.107647	-0.0697651	0.133476	-0.00731276	0.00797934	0.0531527	0.0869285	0.0290666	-0.00323613	0.0292544	0.0207465	0.100169	0.0575567	0.0444911	-0.0724991	-0.0452351	-0.240905
4	sp_P09543_CN37_HUMAN	0.0752468	-0.150861	-0.119544	0.0985341	-0.00584055	-0.00979595	0.051168	0.0335705	-0.0808377	0.0323882	0.034703	0.0366127	-0.105653	0.0289549	0.0252702	-0.0617862	-0.0354959	-0.0719038	0.016775	0.029941	-0.0708906	0.0104024	-0.0782568	0.0754543	0.199949	0.147915	-0.0665922	-0.043115	0.0313586	0.00399703	-0.0527587	-0.204944	-0.0440305	-0.130324	-0.0785833	-0.0122488	-0.0716106	-0.0900643	0.0631093	0.024709	-0.00127965	-0.0118115	-0.123623	-0.00755947	-0.144681	0.0589349	0.00159296	-0.0589374
4	sp_P09960_LKHA4_HUMAN	-0.00877736	0.0221614	-0.336994	-0.0771703	-0.124909	-0.146655	0.12128	-0.417675	-0.0447998	0.0370675	0.175444	0.161122	0.0156377	-0.00482056	0.00903705	0.135948	-0.0338347	0.170747	0.0872964	-0.228688	0.105419	0.00858152	0.0232291	0.335879	0.101021	0.189051	0.00209924	0.0745407	-0.0672115	0.0186928	-0.189411	0.0600525	-0.0900532	-0.178046	-0.00151491	0.0132055	0.000480628	-0.074353	0.0194904	-0.0649687	0.0417215	-0.114799	-0.079429	-0.0258135	-0.0677239	0.153124	0.164896	-0.0444235
4	sp_P0DMN0_ST1A4_HUMAN	0.159466	-0.0975436	-0.266852	-0.00338708	-0.507569	-0.131983	-0.263111	-0.121377	0.121539	0.511318	0.0874477	-0.150583	0.241632	-0.0421036	-0.0141872	0.0805312	-0.0261599	0.191128	-0.0852678	-0.0287818	-0.18589	0.0831939	-0.344496	0.0382422	0.0515611	0.0354368	0.125168	-0.149323	-0.0265223	-0.149823	-0.045152	-0.322006	-0.126544	0.294511	-0.174459	0.0350534	0.016996	-0.0113582	0.0194926	-0.0111293	-0.307802	0.210321	-0.0144354	0.0102757	-0.00512427	0.0849502	-0.127712	-0.265519
4	sp_P10109_ADX_HUMAN	-0.286847	0.0199145	-0.464155	0.0681493	0.00136602	-0.331365	0.360066	-0.610302	-0.379373	-0.181766	0.267227	-0.0934276	-0.0694841	0.0157233	-0.149634	0.203607	0.190467	-0.226923	0.151067	-0.564185	0.129896	-0.105793	-0.17126	0.387879	0.000510663	0.207418	-0.136069	0.00837254	0.00323453	-0.0984977	-0.315135	0.424189	0.00578503	-0.457197	0.0338463	-0.14379	0.212526	-0.395961	0.0476106	-0.19378	0.325517	-0.384765	-0.286203	-0.15911	-0.0867246	0.0724368	0.204989	-0.345846
4	sp_P10515_ODP2_HUMAN	0.0180102	-0.154129	0.0758894	-0.0296432	-0.0327973	-0.0926181	0.0393789	-0.0756554	0.178518	0.0966343	-0.0108142	0.134253	0.160895	0.037598	0.0267151	-0.128888	0.126431	-0.00267922	0.00210679	-0.162626	-0.0923558	0.0733601	-0.140954	0.124768	-0.122731	0.16228	0.00778055	0.0464868	0.181546	-0.102617	0.0221873	0.0170763	0.112414	0.1621	-0.0403219	-0.0390123	0.127195	0.00986518	0.01296	-0.381331	0.083729	0.108251	-0.373572	-0.0338808	0.0746648	-0.0326676	0.00365063	0.0349482
4	sp_P10599_THIO_HUMAN	0.173298	-0.0636662	-0.272409	-0.172293	-0.0867857	-0.192301	0.0370939	-0.643803	0.216748	-0.0654595	0.0246969	0.478297	0.335605	0.0287663	0.0734521	0.130716	-0.103365	0.095464	0.0210158	-0.346877	0.226153	-0.0293935	-0.0611984	0.182162	-0.050469	0.146281	0.124195	0.0586593	-0.0133331	0.10216	-0.294407	0.0770684	-0.00260463	0.355031	0.174862	0.0305132	-0.00685421	-0.0349084	-0.0765494	-0.169299	-0.0569238	0.0912354	-0.151782	-0.00440159	-0.0369562	-0.0753106	-0.136848	0.00561169
4	sp_P11166_GTR1_HUMAN	-0.220781	-0.0603431	0.0490275	0.00339494	-0.35628	-0.177602	0.126651	-0.273287	0.277549	-0.0795114	0.0470554	0.406094	-0.199398	0.0366289	-0.0591472	0.282837	0.0431786	0.12513	-0.0397537	0.129595	0.31173	-0.0399953	-0.0511697	0.230907	0.24229	-0.0964803	-0.269995	-0.222119	0.2066	0.010145	-0.0451618	0.272243	0.0680536	0.0320472	-0.0386594	-0.0503631	-0.215699	0.00180478	0.061464	0.0077639	-0.0608577	-0.22868	-0.130954	-0.0834008	0.174925	0.0910222	0.0971131	-0.013479
4	sp_P11234_RALB_HUMAN	-0.194245	-0.091154	0.0425981	0.138386	-0.222082	-0.0170252	-0.225787	0.0615699	0.102536	-0.170523	0.0391048	0.113087	-0.122503	0.0217176	0.0277654	0.28746	-0.162602	-0.143312	0.00691845	0.166639	0.145234	-0.0591352	-0.00978402	-0.052112	0.15212	-0.0263984	-0.178323	-0.0354799	0.099557	0.0682439	-0.0252906	0.0378905	0.0306287	-0.131151	0.0328233	0.00613673	-0.0909234	-0.304693	0.05821	-0.0375093	-0.0983738	0.137262	-0.211083	-0.0179696	-0.0908038	0.149623	0.36103	-0.0150192
4	sp_P11766_ADHX_HUMAN	0.168246	0.0412728	-0.159893	0.0082858	-0.0749941	-0.112672	0.0598052	-0.267552	0.205058	0.0954526	0.0408015	0.170441	0.122113	0.0170909	-0.0175444	0.0303328	0.0294509	-0.022416	0.0339396	-0.0454787	0.0444426	0.0675852	0.0258461	0.0267319	0.0214084	0.0903629	0.0316552	0.0434065	0.0152369	0.00531606	0.022196	0.0863136	-0.0105353	0.0556774	0.0843642	-0.00152126	-0.0359691	0.092033	-0.0575395	0.11067	0.0220956	-0.152856	0.0233356	0.0989629	0.0109562	0.0151949	-0.00678156	-0.0171818
4	sp_P12081_SYHC_HUMAN	-0.0974118	0.0558909	-0.132706	-0.153922	-0.0393751	0.0574013	-0.0175509	-0.0195536	0.0262896	-0.101557	0.0874831	-0.286764	0.00698407	-0.0312935	-0.0167866	0.0122605	-0.149791	0.104696	0.0145273	-0.130719	-0.103178	0.0168536	0.0404297	-0.053926	0.113355	0.0333008	-0.0795743	0.0308248	-0.0467391	-0.0292827	-0.130524	-0.119195	-0.19489	-0.148814	-0.0485043	0.0110893	-0.101074	-0.143247	0.0338485	-0.106114	0.00250866	0.144093	-0.080868	-0.0138216	-0.182348	0.102069	0.120806	0.000774036
4	sp_P12236_ADT3_HUMAN	0.0598595	-0.273297	0.142517	0.110331	0.027776	-0.000139926	-0.112523	-0.255691	-0.0694275	-0.0422284	-0.00431574	0.313575	-0.0621556	0.0518578	0.118763	-0.00401703	-0.0925	-0.0314582	-0.00373068	-0.138888	0.227033	0.0141844	-0.226229	0.16709	0.0700912	0.0135071	-0.131293	-0.0180344	-0.0404254	-0.199442	0.125506	0.0342004	0.114218	-0.0579106	0.0204729	0.102989	-0.168565	-0.0468561	0.10443	0.014388	0.109537	-0.0672933	-0.119471	-0.117327	-0.0786311	-0.0233082	0.114094	0.109542
4	sp_P13073_COX41_HUMAN	0.0693647	-0.0693209	-0.130237	0.176833	0.0196136	-0.173137	-0.423062	-0.139935	0.101088	0.0170252	0.0717928	0.12806	-0.154578	-0.00617087	-0.0250697	-0.0458334	-0.0697392	-0.0733701	0.116869	-0.209069	0.0728343	-0.0330667	-0.177914	0.145646	0.149894	0.0811326	-0.235823	0.011966	0.0377332	-0.252224	-0.275056	0.0115264	0.323455	-0.0964123	0.0862185	-0.00715223	-0.0120938	0.068	-0.00688682	-0.0973531	0.0598784	-0.0443185	-0.455743	-0.00605589	-0.00920613	0.122741	0.0976742	-0.0646031
4	sp_P13489_RINI_HUMAN	-0.0877442	0.0281038	-0.719622	-0.0929414	-0.134728	-0.280742	-0.0516347	-0.213448	0.0393126	-0.0235135	0.028727	0.0189363	0.0338077	-0.0530334	0.019577	0.0155136	-0.0486302	-0.0421868	-0.0632456	-0.035453	0.00902266	-0.02409	-0.0741923	-0.199184	-0.0204117	0.0242619	-0.0526762	-0.128557	-0.00381808	-0.0393069	-0.104599	-0.0743195	-0.149609	0.0490764	-0.0383621	0.0337595	-0.0431492	-0.0294947	-0.0245714	-0.0103469	0.0177791	0.0789409	0.0204132	-0.0786782	-0.0346619	-0.0359826	-0.0483746	-0.0690322
4	sp_P13716_HEM2_HUMAN	0.0433554	0.0228933	-0.186923	0.00768388	-0.146531	0.0446256	-0.0817645	-0.319573	0.0127356	-0.0274613	0.0185945	-0.0749127	-0.116835	0.0437235	-0.0306184	0.0625116	-0.0388996	-0.111935	-0.0743269	-0.128055	0.0370032	0.058881	0.0476639	0.539296	-0.000666835	-0.0695826	-0.0568181	0.118024	0.0582058	0.0342867	-0.163407	-0.0963759	-0.0892585	0.00452277	-0.0768898	-0.0400899	0.0573323	-0.140115	-0.0251945	-0.182042	-0.118682	-0.126217	-0.146778	0.0280519	-0.0241303	0.0354081	-0.0463416	-0.0221255
4	sp_P13798_ACPH_HUMAN	-0.152163	0.0557799	-0.373606	-0.0811845	-0.386096	-0.322239	-0.0400138	-0.63511	-0.101672	0.0696073	0.125517	-0.355249	-0.0016668	-0.0267786	-0.0887634	-0.119196	-0.111383	-0.0513644	-0.0157105	-0.181413	-0.328712	-0.0868352	0.0939868	-0.0985333	-0.0301172	0.114411	0.0258724	0.00996585	0.112225	0.0158669	-0.128791	-0.0309477	-0.0203027	-0.00322161	-0.0855166	-0.144941	0.000777588	-0.0279411	0.0222221	-0.0936691	0.0165687	-0.17434	-0.0313832	0.0134582	-0.0914437	0.00585477	0.051258	-0.248346
4	sp_P13861_KAP2_HUMAN	0.0130234	0.0208197	0.0774186	0.0634203	-0.103773	-0.0919582	0.18393	-0.0771453	-0.0579325	0.0953932	0.0655541	0.0144363	0.0577784	-0.0338017	-0.0636958	0.0861836	0.0399485	0.072933	0.0298246	0.00143856	-0.0788063	-0.0909696	0.0123865	0.276074	0.0744815	0.0665496	-0.031083	-0.0122741	0.0506046	0.0351916	0.00611738	0.0796892	-0.0196024	0.106681	0.0663361	-0.0583526	-0.108053	0.0477448	0.0260396	-0.011512	-0.0721108	-0.0896351	0.0131999	0.00959136	0.0419311	0.0846486	0.0547772	-0.089692
4	sp_P14174_MIF_HUMAN	-0.0379225	0.0719302	-0.333032	-0.02443	-0.187107	-0.264787	0.0938132	-0.579492	-0.0425679	-0.129879	0.0175652	0.292647	-0.00888334	0.0338473	0.0356827	-0.0719759	-0.0537868	-0.240807	0.0588204	-0.322559	0.202782	0.048188	0.163711	-0.0520604	-0.0686543	-0.0107803	-0.015069	-0.00345254	0.0931467	0.0182257	-0.252339	-0.00567168	0.0529319	-0.023705	0.201761	-0.0189727	-0.102908	-0.140324	-0.00499193	0.0106571	0.098897	0.0156094	-0.1461	0.0522223	0.00369495	-0.0139217	-0.0260372	-0.109985
4	sp_P14209_CD99_HUMAN	0.325445	0.145498	-0.271114	0.210161	-0.211111	-0.377694	0.305465	-0.21109	-0.211373	0.417866	-0.144922	0.224817	0.151692	0.151747	-0.135233	-0.174873	-0.0177845	-0.0492919	0.0741811	-0.0867236	0.189688	0.0197457	0.176374	0.145834	0.0323586	-0.183827	-0.205207	0.364043	0.0781849	0.142403	0.59069	-0.119775	0.0981205	-0.137743	0.213577	-0.0713117	0.196814	-0.226112	0.0573577	0.191577	-0.127788	-0.149235	0.272142	0.239474	-0.219118	-0.0713524	0.560506	-0.304865
4	sp_P14618_KPYM_HUMAN	0.0723561	0.0926669	-0.122111	-0.00850423	-0.200375	-0.171009	-0.0282777	-0.449943	0.0172873	-0.0867511	-0.0799269	0.350138	0.00710063	-0.03845	0.0172167	0.0976395	-0.0272568	-0.0191955	-0.132934	-0.200668	0.279978	0.00126452	0.165145	0.0134841	0.0572683	-0.146972	-0.0151703	0.088336	-0.00917756	0.0280485	-0.0468717	0.0895581	-0.0883753	0.0126624	-0.0650589	0.0645987	-0.06456	-0.206101	-0.054762	0.000725138	-0.0457901	0.10886	-0.176483	0.000586119	-0.00513125	-0.0323817	0.0291824	0.145596
4	sp_P15121_ALDR_HUMAN	-0.157312	-0.183534	-0.074478	0.0239924	-0.475278	-0.156254	-0.0705924	-0.434587	-0.0211877	0.156761	-0.0139946	-9.03817e-05	0.0601278	0.00279095	0.0249486	0.199016	-0.1015	0.249755	-0.014357	-0.27547	0.272513	-0.240186	-0.328813	-0.0784814	0.162165	-0.189279	-0.0051345	-0.113292	0.167464	0.0844328	0.565801	0.0206135	-0.155661	0.125596	-0.0990269	0.00810768	-0.269689	-0.0709557	0.050167	0.137725	-0.0181986	-0.130654	0.0371602	-0.240288	-0.0589616	0.0369758	0.0440205	-0.110552
4	sp_P15531_NDKA_HUMAN	-0.179652	0.110533	-0.290589	-0.202658	-0.174647	-0.188866	0.0861896	-0.529222	-0.13315	-0.242379	0.247644	0.340777	-0.221387	-0.0994151	-0.0619527	0.16166	-0.216691	0.150846	0.0420187	-0.284916	0.43636	-0.165766	0.132189	-0.183272	0.145943	0.0774086	-0.252924	-0.0643281	0.0323637	0.0285726	-0.251223	0.38934	-0.241864	-0.363666	0.170537	-0.0331042	-0.226886	-0.271179	0.0145895	-0.173208	0.118921	0.0118737	-0.0878053	-0.0635558	-0.237806	0.195495	0.208973	-0.233086
4	sp_P15924_DESP_HUMAN	0.0512284	-0.163384	-0.0124924	0.127227	-0.28454	0.0970145	-0.264246	0.189033	-0.142358	0.111038	0.221788	-0.358709	0.12586	-0.129256	-0.0752359	0.451004	-0.288731	0.0928998	-0.129241	-0.211158	-0.169096	-0.0677926	-0.233619	0.495502	0.186511	0.227547	0.166897	0.0522887	-0.0909319	-0.186528	-0.167156	0.516662	-0.21607	-0.0316086	-0.228585	-0.0390542	-0.0703898	0.102134	-0.173236	0.0654409	-0.103984	-0.314666	-0.0762609	0.0084673	-0.241135	0.125869	0.0911636	-0.190233
4	sp_P16152_CBR1_HUMAN	0.116705	0.00601612	-0.11293	0.0198338	-0.0765644	-0.129697	-0.0323782	-0.375984	0.119578	0.0758082	0.0122574	0.246256	0.122629	-0.0183507	0.07097	-0.0686989	-0.0685385	-0.0269143	-0.0397483	-0.174124	0.115087	0.123842	0.0280373	0.167419	-0.0353534	0.0991246	0.00414278	0.0547088	0.00643325	-0.0338549	-0.172104	0.0150304	-0.0858949	0.0798507	-0.0299521	0.0153795	0.00557777	-0.128513	0.00130804	-0.072372	-0.0320841	0.130399	-0.17373	0.0105398	-0.00263592	-0.0141375	0.0252399	-0.0589797
4	sp_P16989_YBOX3_HUMAN	-0.00224775	-0.11953	-0.106741	-0.0883225	0.0261612	-0.222456	0.458135	-0.118376	-0.0668504	-0.30024	0.295453	-0.00560174	-0.226524	0.0736502	-0.0315793	0.321423	-0.164345	0.313239	0.208112	-0.307554	0.135479	-0.185799	-0.161269	0.109458	0.355142	0.228602	-0.30135	-0.021445	0.0216883	0.0704101	0.237221	0.534477	0.0117579	-0.454957	0.30566	-0.0347019	-0.314388	-0.00664184	0.116593	-0.137003	0.204453	-0.208531	0.000172969	-0.102597	-0.189105	0.1597	0.349483	-0.130385
4	sp_P17152_TMM11_HUMAN	0.0197396	-0.0837793	0.114174	0.0904432	-0.166183	0.0429208	0.0256398	0.136252	0.101259	0.0601528	0.0315899	-0.147489	0.0232379	-0.0603427	-0.0468043	-0.0883936	-0.0252634	0.0135338	-0.0497487	0.04517	-0.117574	-0.0647832	-0.141589	-0.101973	0.0374272	0.0622692	-0.156934	0.0516362	0.0232639	-0.0844237	0.135393	-0.0462283	0.00794919	0.153128	-0.0578642	0.00571308	-0.553767	-0.0573098	-0.0342837	-0.00232226	0.0228834	-0.189136	-0.0355024	-0.0533736	-0.111963	-0.0549658	0.174301	0.00563127
4	sp_P17535_JUND_HUMAN	-0.275613	0.232519	-0.0927614	-0.0665238	0.0282963	0.0366452	0.294667	-0.13582	-0.130219	0.171736	0.134013	-0.469539	0.245579	0.0382562	-0.122753	0.199587	-0.0425441	0.135989	0.137668	0.140605	-0.025675	0.0112197	0.192178	-0.108146	0.0296026	0.0989483	0.29857	-0.0585047	-0.0223938	0.0214409	-0.108927	0.142979	-0.186445	0.301622	0.0696101	-0.178326	-0.0944427	-0.212507	-0.0416587	-0.582999	-0.0624885	-0.530128	-0.439133	0.00468149	-0.0452242	0.00634055	0.0409917	0.257198
4	sp_P17612_KAPCA_HUMAN	-0.0559585	-0.0875031	-0.149245	0.152531	-0.128481	-0.0819792	0.100011	-0.640436	0.174032	0.0534348	-0.0890623	0.0972733	-0.104196	-0.00885937	-0.0524941	0.12654	0.120688	-0.0180597	0.0463076	-0.0967693	0.150212	0.0334389	0.209037	0.126719	-7.16833e-06	-0.152509	-0.0209432	0.0497311	0.0217455	0.0450233	-0.0134273	0.22485	0.041375	0.0592737	0.0551597	-0.0130643	-0.0133137	0.0127468	0.00289729	0.0589381	-0.0487177	0.00670086	0.057999	0.095988	0.0794409	0.0438654	0.25038	-0.179357
4	sp_P18031_PTN1_HUMAN	-0.0529967	-0.0190232	0.132754	-0.0133123	0.00969882	0.0459008	0.137941	0.0443632	0.118504	0.00712176	-0.002688	0.0770483	-0.0520017	0.0267962	0.0119918	0.23709	-0.178497	0.226635	0.0214328	0.234872	0.103052	0.0414696	0.0690456	0.158759	0.158923	-0.0361991	-0.117223	0.0454885	0.0808124	0.0270769	0.168421	0.0434877	-0.0651809	-0.0166029	0.0372491	0.00110464	-0.0961999	-0.0920557	0.0764195	-0.07957	-0.0294491	0.0986966	0.00521902	0.009736	-0.0223837	0.0727391	0.106704	0.00787814
4	sp_P19367-4_HXK1_HUMAN	0.113548	-0.151774	0.260899	0.149841	-0.0742035	-0.014975	0.0222448	0.0103287	0.160291	0.0341592	-0.0115767	0.207062	0.112383	-0.0127229	-0.0590579	0.0547627	-0.0329374	0.111824	0.0621346	-0.147577	0.0887456	-0.0746074	-0.0901127	0.238662	0.16548	0.00766211	-0.061701	0.131098	0.0646966	-0.064372	0.223922	0.152553	0.0181208	0.115928	0.0202561	-0.0130444	-0.116616	-0.114726	0.0664944	-0.131349	-0.0845193	0.243252	-0.179366	-0.0691116	0.044616	0.1534	0.1895	0.024921
4	sp_P19474_RO52_HUMAN	-0.09873	0.0474564	-0.197835	-0.0723193	-0.0719644	0.0115922	0.219168	-0.0948502	0.0851272	-0.0225308	0.329541	0.181985	0.030638	0.0475574	-0.0271226	0.259885	-0.181738	0.259245	-0.0344175	0.014385	-0.0500828	-0.0829883	0.0255564	0.0816813	0.283468	0.313426	-0.0999464	0.042543	-0.06378	-0.0853612	0.28746	0.0679605	-0.275416	-0.266831	-0.11712	0.0604895	-0.249047	-0.118736	0.0848859	-0.148979	0.063626	0.327583	-0.0878102	-0.0199604	-0.17062	0.187725	0.14377	0.0431548
4	sp_P20338_RAB4A_HUMAN	0.0707942	-0.020306	-0.00842828	0.181208	-0.0799572	-0.0539735	0.164736	-0.259608	0.139604	0.0773883	0.0793614	0.442938	-0.0126888	0.0551242	-0.00722905	0.129123	0.153381	0.144468	-0.0192646	-0.0293835	0.296886	0.0890079	0.126958	0.0705878	0.130189	0.0863112	0.177308	0.0993554	-0.0998613	-0.0342632	0.0887112	0.176734	0.0692498	-0.0875306	0.0234369	-0.0386475	0.0188457	-0.0177117	-0.00860795	-0.313815	0.100615	-0.0353801	-0.129389	0.0544563	0.117341	0.16252	0.162379	-0.128476
4	sp_P20962_PTMS_HUMAN	0.0705082	-0.184904	-0.283395	0.0724639	-0.241305	-0.131361	-0.0626594	-0.387057	-0.220627	0.106195	0.108196	0.117126	0.0973106	-0.0100342	-0.0456363	0.153042	-0.191663	-0.0411681	-0.0654147	-0.147033	-0.142216	-0.111234	-0.105387	0.268782	-0.165717	0.102406	-0.0448844	0.101365	-0.0386557	-0.149206	-0.33993	-0.147806	-0.226471	-0.104221	0.0621282	0.010485	-0.188148	-0.197266	-0.222533	-0.0814993	-0.136834	-0.178946	0.281487	-0.0483814	-0.160171	-0.28686	0.0035541	0.0274356
4	sp_P21266_GSTM3_HUMAN	0.0100508	-0.0019776	-0.0960908	0.0323897	0.0106556	0.107992	-0.137458	0.274749	-0.0727154	0.0992559	0.0737077	-0.142136	-0.105093	-0.00356906	-0.114173	-0.0642269	-0.0276903	0.0345163	0.112566	-0.24826	-0.115535	0.000475442	-0.0688314	0.502073	-0.00450154	-0.0334657	0.0161829	0.124059	0.00173553	-0.0993469	-0.0299402	-0.138235	-0.181708	-0.000103943	-0.0505431	-0.0361563	0.109662	-0.136696	0.201839	0.153679	-0.00919643	-0.00480819	-0.0468741	0.0153353	-0.153521	0.0206577	0.031986	-0.205885
4	sp_P21281_VATB2_HUMAN	0.192929	0.0164661	0.111168	-0.120703	-0.0900051	0.15719	-0.0153104	-0.00197224	0.0836901	0.0607187	0.0918191	0.025243	0.116997	-0.05641	-0.0540174	0.0968595	-0.109727	0.222371	0.0936179	0.0273034	0.0490715	0.00168962	0.00908691	0.161411	0.192435	0.171414	0.0533366	0.0111714	-0.0562651	-0.0253279	0.0946488	0.170431	-0.0910647	0.22822	-0.029773	0.0251127	-0.1604	-0.013655	-0.0282077	-0.0517501	-0.0175744	0.0756847	-0.0915219	-0.0335984	-0.0835293	0.20615	0.0297875	0.0614206
4	sp_P21796_VDAC1_HUMAN	0.0280575	-0.264937	0.0934902	0.191568	-0.256208	-0.069422	-0.0495838	-0.231658	-0.0758993	0.0678297	0.00483062	0.179327	-0.0273455	-0.046838	0.0108791	-0.0459253	-0.170491	-0.0540828	0.0169632	-0.0368729	0.0936879	-0.0476665	-0.260529	0.0594777	-0.0929461	0.0770743	-0.159624	-0.074862	0.0540723	-0.170143	0.0700055	0.0142328	0.0921577	0.0163331	0.0353507	0.0171448	-0.300664	-0.0495307	-0.0250426	-0.133862	0.070585	-0.0866176	-0.147819	-0.118612	0.00573247	-0.0630305	0.0489646	0.064675
4	sp_P22314_UBA1_HUMAN	-0.0360594	-0.0649013	-0.114991	0.0096023	-0.198914	-0.0538262	0.178286	-0.0530372	-0.114445	0.0442701	0.22026	-0.276371	0.00120707	0.0260854	-0.0272282	0.207923	0.0277029	0.172414	0.073884	-0.113391	-0.0623099	-0.0794219	-0.0391122	0.208801	0.235358	0.204119	-0.072999	0.0721213	-0.0113086	-0.0358801	-0.0667294	0.0582901	-0.0636684	-0.0314529	0.0330146	-0.00127048	-0.021261	0.00582241	0.0282256	0.0809416	0.0300819	-0.0426998	0.00992075	-0.0376561	-0.044542	0.206082	0.207096	0.029432
4	sp_P22392-2_NDKB_HUMAN	-0.104271	0.0024153	-0.301838	-0.093163	-0.0542654	-0.236633	-0.103954	-0.610059	-0.0648131	-0.203068	0.0200572	0.318905	-0.162087	-0.00580006	0.0928956	-0.0433954	-0.129709	-0.136993	0.0123288	-0.315005	0.347231	0.0388399	0.0802442	-0.13122	-0.0278674	-0.0457436	-0.101244	-0.0911311	-0.0575678	-0.0108881	-0.141789	0.0897392	-0.0653199	-0.265134	0.105252	0.0783928	-0.123242	-0.076137	-0.00711117	0.00715538	0.0968715	-0.096292	-0.115344	-0.0290468	-0.166015	0.00471017	0.0618858	-0.153516
4	sp_P23229-3_ITA6_HUMAN	-0.0264	-0.105999	-0.0645335	0.11187	-0.257856	0.0612766	0.0117346	0.0849829	0.147939	-0.020929	0.0861444	-0.156257	-0.1219	0.0211908	0.0405072	0.393802	0.0454867	0.119065	-0.0265968	-0.021417	-0.0500625	0.0838879	-0.0602617	-0.0899585	0.0741136	-0.0648803	-0.129339	-0.139244	0.0368871	-0.0500598	-0.109068	0.150322	0.387209	-0.248019	-0.12028	-0.0336164	0.317649	0.0319024	0.157482	-0.200175	0.141009	-0.0450815	0.0312921	-0.0152552	0.167898	0.16855	0.0470934	-0.141785
4	sp_P23368_MAOM_HUMAN	0.0156176	-0.115514	-0.156911	0.0628333	-0.0593642	-0.133105	0.238382	-0.106387	-0.0268956	0.152439	0.0650685	-0.0181801	0.102491	0.0321052	-0.0188752	0.0662738	-0.213229	0.2282	0.117272	-0.140263	0.0546762	0.030148	-0.131062	0.215917	-0.00391073	0.0126852	-0.0223091	0.0484536	0.071564	-0.182089	0.0430951	0.147482	0.0432553	0.00500325	0.0411167	-0.0424433	-0.0299947	0.0442541	0.116329	-0.226805	0.0879566	-0.124979	-0.17029	-0.0347901	-0.00151555	0.0913588	0.142752	-0.0147409
4	sp_P23434_GCSH_HUMAN	0.053055	-0.132995	-0.0796651	-0.0169172	-0.102726	-0.118905	-0.010938	-0.345421	-0.0535938	0.242414	0.0135754	0.209426	0.152752	-0.00159111	0.0429264	-0.0643135	-0.0347282	0.115628	-0.0433069	-0.129705	0.12457	0.00560532	-0.196971	0.226119	-0.0817055	0.0651419	0.0140171	-0.0811547	0.0589737	-0.159329	-0.0327025	0.00478844	0.0379917	0.0711098	-0.035718	0.0128212	-0.0333903	0.0752803	0.0671358	-0.191975	0.0847049	-0.203108	0.0860229	-0.111513	-0.019988	-0.0359483	-0.0209186	-0.0348698
4	sp_P23526_SAHH_HUMAN	-0.0324728	-0.0690295	-0.260274	-0.070359	-0.078879	-0.204006	0.00680729	-0.573741	-0.0475557	-0.179675	0.144569	0.398079	-0.135281	0.0269787	0.075474	0.159843	-0.137948	0.0848098	0.00676389	-0.168068	0.37256	-0.0249442	-0.054964	0.0923051	0.0608056	0.0364439	-0.070769	-0.048252	-0.0634272	-0.0125226	-0.107214	0.136945	-0.0911236	-0.25357	-0.0057399	0.0321915	-0.189643	-0.117173	0.0830936	-0.0062519	0.0917769	-0.140078	0.00850336	-0.0712075	-0.175551	0.069424	0.156567	0.0493294
4	sp_P24539_AT5F1_HUMAN	-0.306599	-0.153195	0.0353864	0.130977	-0.206752	-0.00981146	0.0615121	-0.27333	-0.0385387	0.156585	0.0127356	0.0995671	0.0678768	0.04859	0.0754919	-0.0272274	-0.0242466	0.108316	0.0435963	-0.154528	0.0130193	0.00454065	-0.13972	0.257876	0.000833514	0.045394	-0.121541	0.0833856	0.0442967	-0.176119	-0.0712617	0.0524897	0.0969291	0.0789609	-0.003545	-0.0102771	-0.0803352	0.0604915	-0.031632	-0.14746	-0.00831412	0.0223068	-0.240687	0.0494193	0.0370492	0.0279908	-0.0260025	-0.0357432
4	sp_P24752_THIL_HUMAN	0.172106	-0.0610335	-0.141567	0.0217881	-0.230147	-0.270495	0.0816409	-0.385995	0.0210831	0.300644	0.0811828	0.261323	0.274139	-0.00019501	-0.0528659	-0.0155421	-0.110534	0.155609	0.132365	-0.226397	-0.0276963	0.0734168	-0.0864016	0.331645	0.0235707	0.113795	-0.0352681	0.0364119	0.126083	-0.0697416	-0.0331379	0.0855559	-0.0260739	0.277682	0.0980423	-0.083552	-0.162657	0.0776336	-0.0273222	-0.325667	0.0522384	-0.234781	-0.238376	0.0642097	0.0249732	0.0116756	0.0423098	-0.515512
4	sp_P25098_ARBK1_HUMAN	-0.0231026	-0.118395	-0.382452	-0.213245	0.154459	-0.214825	0.083914	0.196727	-0.092503	-0.120317	0.223776	-0.216001	-0.138535	-0.0154135	-0.0600795	0.00199148	0.029623	0.11579	-0.0452233	0.031573	-0.102315	-0.0759276	-0.103477	-0.0634878	0.062185	0.154401	-0.102981	0.0822171	-0.109787	-0.125487	-0.152606	-0.12142	-0.344499	-0.218132	-0.182877	-0.148839	-0.0157166	-0.140504	-0.0520841	-0.474864	0.0190333	-0.265796	-0.242932	0.026439	-0.104536	0.385564	0.413193	-0.0978325
4	sp_P25705_ATPA_HUMAN	-0.0134602	-0.150141	0.00348601	0.149478	-0.170168	-0.124053	0.0649371	-0.222966	-0.0891723	0.045059	0.0667687	0.0524579	0.0616199	-0.0299986	-0.0124369	-0.0235197	-0.0804598	0.0292278	0.0737717	-0.106254	0.0651084	0.0264741	-0.133295	0.235746	0.00405023	0.0650803	-0.116432	0.0638663	0.0061676	-0.154336	-0.00428779	0.00169744	0.0849665	0.126032	0.0196858	0.0208573	-0.111236	-0.077369	-0.051682	-0.099484	-0.00859479	0.0279135	-0.213923	-0.0374094	-0.0241963	0.0879181	0.107978	-0.0360529
4	sp_P26447_S10A4_HUMAN	-0.0905796	-0.263663	-0.245952	0.258227	-0.734924	-0.418674	-0.0914233	-0.876863	-0.0209173	0.380174	-0.0926366	0.439435	0.463956	-0.122298	0.0250406	0.0234034	-0.348956	-0.0866289	-0.0892344	-0.485509	0.197931	-0.127054	-0.341884	0.293921	0.0702085	-0.177812	0.136613	-0.206272	0.255632	-0.0327568	-0.274485	-0.249895	-0.219076	-0.232115	-0.0268292	0.0731345	0.0452184	-0.244049	-0.200864	-0.170229	-0.149599	0.0718496	-0.249785	-0.14957	-0.0631651	-0.224147	-0.308117	-0.134647
4	sp_P26885_FKBP2_HUMAN	-0.256254	0.00446998	-0.0616158	0.109535	-0.207508	-0.149372	0.0752682	-0.413069	0.0612149	0.0795829	0.00109876	0.174866	0.191043	0.00267604	0.00872249	0.0471219	-0.0954119	0.0103888	0.0249079	-0.100613	0.0427133	0.132727	-0.0452528	0.116947	-0.126083	-0.0375489	-0.0135936	-0.0144726	0.15222	0.0244166	-0.0851375	-0.0738148	-0.17218	0.0489593	0.00828576	-0.0232232	-0.115281	-0.186462	-0.0508557	-0.132508	0.00181081	0.0511209	-0.133943	-0.0232014	-0.0114064	-0.043362	-0.0325564	-0.13021
4	sp_P27361_MK03_HUMAN	0.116512	0.0702663	-0.0138274	-0.007848	-0.092368	-0.0468791	-0.035094	-0.00868245	0.0795149	0.211136	0.0202116	-0.411171	0.192986	0.0318775	-0.0450236	-0.0923026	0.180933	0.0616024	-0.0505122	0.0897915	-0.157347	0.0373884	-0.00234294	0.036489	-0.00883605	0.0729916	0.261787	0.0429816	0.00759175	0.0177555	0.126451	-0.111743	-0.102174	-0.053717	0.0142331	-0.0747793	0.0219002	0.0919861	0.0712596	0.10153	0.0745929	-0.219941	-0.0823018	0.126628	0.206807	0.048215	-0.00479954	-0.0360089
4	sp_P28288_ABCD3_HUMAN	0.027835	-0.0110281	-0.0140091	0.342411	-0.0763271	-0.0445077	0.0995705	-0.274383	-0.101495	0.101892	0.0702582	0.221227	0.0607313	-0.0127134	-0.0864831	0.0978825	0.142937	0.0395604	-0.0156497	-0.0478205	0.166725	-0.00756614	0.0299625	0.308258	0.0609183	-0.0509262	-0.0506631	0.076597	-0.0114524	-0.236895	0.0503158	0.0821922	0.140641	0.0889284	-0.014517	-0.123951	-0.0279408	-0.026708	-0.0203655	0.08501	-0.0243532	-0.120937	-0.0234159	-0.0172055	0.0494455	0.225296	0.158994	-0.0310797
4	sp_P28838-2_AMPL_HUMAN	0.108668	0.0888605	-0.0649925	-0.0102976	-0.200166	-0.153761	0.0745058	-0.269809	-0.0152499	0.0203212	0.0132376	-0.440027	0.015614	-0.0132396	-0.0485112	0.165895	-0.128757	0.0440552	0.00662238	-0.173803	-0.242617	0.0501863	0.00206375	0.111774	0.00733995	0.104529	-0.0806068	0.0696907	0.094832	-0.0302648	-0.225687	0.0729568	-0.10494	-0.0689227	0.0597338	-0.0461271	-0.0468721	-0.0218791	0.0231973	-0.0968384	0.0509532	0.0481532	-0.103413	0.00193256	-0.10422	-0.0416613	0.000268615	-0.144341
4	sp_P29218_IMPA1_HUMAN	-0.106534	0.0523635	-0.0235911	-0.0420829	0.00409181	0.0186517	0.13114	-0.128807	0.0993055	-0.10005	0.115666	-0.0427573	0.0637915	-0.0280994	-0.040581	0.0944208	-0.107248	0.00732938	0.059399	-0.104592	-0.188451	0.0448233	0.0176331	0.172396	0.0784372	0.280248	-0.0648009	0.115911	-0.0705052	-0.00408241	-0.032565	-0.00972552	-0.0505547	0.0439031	0.0322154	0.0406485	-0.0259871	-0.116794	0.0197963	-0.0966898	0.0573606	0.144588	-0.157779	0.0103324	-0.0593152	0.0502828	0.113517	0.00514964
4	sp_P29353_SHC1_HUMAN	-0.0248597	-0.0249632	0.105844	0.0704335	0.200868	-0.0795158	0.156089	0.0220705	-0.115766	-0.0639185	0.216541	-0.0223977	-0.0620828	-0.04054	-0.0251704	-0.0563971	0.0696184	0.0205271	0.0258401	-0.0262254	0.123484	0.0668608	0.0487679	0.0187457	0.221411	0.240819	-0.114748	0.134335	-0.0307339	0.0219732	-0.235185	0.179919	0.122958	-0.190512	0.217253	-0.06685	0.0764454	-0.0188448	0.0903882	0.141504	0.140696	0.0693739	-0.0106324	-0.02408	0.0689492	0.23143	0.216466	0.0343923
4	sp_P29590_PML_HUMAN	-0.353595	-0.109345	0.0278143	-0.172327	-0.250414	0.0157173	0.305025	0.038154	-0.203669	-0.203668	0.307569	-0.187435	-0.228908	-0.0172503	-0.0113011	0.948231	-0.287741	-0.0551923	0.101594	-0.203938	-0.0444603	-0.00375047	-0.135252	-0.119949	0.437678	0.163517	-0.388246	-0.112869	0.036655	-0.155613	0.236233	0.299297	-0.344319	-0.183235	0.0530184	-0.0151918	-0.469705	-0.244252	0.142622	-0.260282	-0.0702526	-0.119455	-0.0755699	-0.0930531	-0.149057	0.344237	0.214576	-0.0448879
4	sp_P29992_GNA11_HUMAN	0.0197069	-0.117622	0.000963542	0.143745	-0.159417	0.0504096	-0.0471067	0.142561	0.15218	0.0691819	0.145679	0.232517	0.0173617	0.0356129	-0.0391863	0.306158	0.0109944	0.116577	-0.0703426	0.184231	0.149965	-0.000646675	-0.0596329	0.0271005	0.108853	0.0846639	-0.0222681	-0.0239344	0.0337952	0.0194207	0.182751	0.288542	0.0809858	-0.00173576	-0.121535	-0.040275	-0.191765	-0.0222373	0.117311	-0.245517	0.0294236	-0.0510841	-0.0910766	0.0569748	0.0073038	0.0954909	0.133658	-0.0138004
4	sp_P30046_DOPD_HUMAN	0.0186863	0.00562003	-0.421049	-0.179434	-0.229173	-0.432997	0.11981	-0.681979	0.03215	-0.166576	0.118081	0.203735	-0.160287	0.0575066	0.0141739	0.123972	-0.190086	-0.190601	0.20732	-0.260011	0.117935	0.0252496	0.13027	-0.0556166	-0.0657541	0.140138	-0.0609301	-0.0526247	0.150934	0.0788887	-0.338308	0.0820014	-0.140914	0.0461691	0.191001	-0.100242	-0.135971	-0.118996	-0.00369927	-0.120103	0.0758216	-0.189145	-0.0316739	-0.0143817	0.0119807	-0.097925	-0.00843839	-0.197578
4	sp_P30048-2_PRDX3_HUMAN	0.0175475	-0.163906	-0.166223	0.0365369	-0.287875	-0.266484	0.0430822	-0.291465	-0.0747649	0.295195	0.0817109	0.20646	0.149167	-0.0281533	0.00516316	-0.0218308	-0.174252	0.110088	0.12373	-0.245312	0.0755514	-0.0331011	-0.216062	0.233491	0.0177641	0.129129	-0.0838971	0.00695349	0.0911472	-0.111378	-0.122289	-0.0296813	-0.114939	0.288869	0.086163	-0.0446427	-0.176531	-0.0345417	-0.0163557	-0.326022	0.0305729	-0.0503852	-0.267221	-0.0780902	-0.0375629	0.02395	0.0574117	-0.484095
4	sp_P30049_ATPD_HUMAN	0.0825305	-0.144978	-0.131688	0.25507	-0.239692	-0.285912	-0.0067229	-0.248296	-0.0657853	0.17538	0.0602763	0.0376791	-0.0161402	-0.0481346	-0.0437771	-0.0739709	-0.117178	0.0378974	0.060739	-0.214675	-0.181338	2.65767e-05	-0.148898	0.04727	-0.00501994	0.0469932	-0.213874	0.00552494	-0.00286592	-0.176996	0.176783	-0.0936136	-0.0302472	0.106796	-0.0153541	0.0224368	-0.208552	-0.0675273	-0.102852	-0.389892	-0.0204193	-0.114132	-0.288058	-0.0434635	-0.0781494	0.0101662	0.217286	-0.122629
4	sp_P30085_KCY_HUMAN	-0.116476	-0.108406	0.0430034	-0.0419874	-0.0904233	0.118138	0.208024	-0.0618322	-0.191925	-0.0306907	0.0266291	0.27408	-0.022373	-0.0340096	-0.024968	0.155585	-0.00888517	-0.0610065	0.141567	-0.120941	0.128376	-0.0434677	-0.059821	0.0332732	0.013237	-0.0768319	-0.0504076	-0.0775209	0.0422074	-0.131309	-0.158442	0.0300235	-0.199315	0.0185694	0.0655174	0.0150305	-0.0590555	-0.104556	0.0179493	-0.0420596	-0.0526503	-0.0823577	-0.0100612	-0.0742928	-0.0638173	0.0475128	-0.0597357	-0.146161
4	sp_P30086_PEBP1_HUMAN	0.0917319	0.104948	-0.274207	-0.0438784	-0.33185	-0.224278	-0.0019166	-0.489782	0.122652	0.187824	0.00378383	0.125753	0.0738937	0.0287519	0.0237042	-0.0518784	-0.0522448	-0.0206443	-0.0227768	-0.249046	0.00945252	0.077192	0.111958	-0.0181814	-0.0208799	0.0378938	0.0313775	-0.0190162	0.121713	0.0783594	-0.160211	0.0065947	-0.0576755	0.0320815	0.057171	-0.0292342	-0.125804	0.131777	0.0134576	-0.0792846	0.0238605	-0.0699874	0.0213392	0.0880264	0.0477796	-0.073559	-0.0281088	-0.148195
4	sp_P30519_HMOX2_HUMAN	-0.120541	-0.16315	0.0899278	-0.0684225	-0.11141	0.0655254	-0.0602565	-0.228377	0.226294	-0.131368	0.15117	-0.081091	-0.0286766	-0.00335735	-0.0204718	0.423028	-0.150416	0.0241883	-0.0852325	0.162429	0.00950259	0.0249473	-0.1093	0.049278	0.0770308	0.140592	-0.172209	-0.117046	0.00744671	-0.0942553	0.0249632	-0.0901907	0.00215131	-0.116927	-0.0838151	0.0136273	-0.220703	-0.16953	0.14542	-0.0376435	0.0491267	-0.287197	-0.0556984	-0.00989253	0.0198714	-0.0221348	0.0683473	-0.154872
4	sp_P30740_ILEU_HUMAN	-0.106483	-0.251051	-0.439034	0.125658	-0.282573	-0.218402	0.205987	-0.580361	0.0330288	0.0197634	0.42118	-0.0283708	0.135038	-0.0495243	-0.00629433	0.1529	-0.113553	0.34474	0.068504	-0.255503	0.0258656	-0.0706495	-0.187468	0.251448	0.116935	0.264893	-0.0917682	0.0522763	0.0520721	-0.0972591	-0.0692986	-0.0819965	-0.0138877	-0.23383	-0.0255458	-0.0332974	0.113836	-0.0912233	-0.0278754	0.00518215	0.0352581	-0.372655	-0.0428666	-0.0950236	-0.141159	0.247593	0.369587	-0.219425
4	sp_P31040_SDHA_HUMAN	-0.0890906	-0.0949567	-0.365217	0.0645702	-0.100744	-0.26975	0.0658657	-0.231031	-0.157353	0.0313784	0.0894005	-0.0867808	-0.0497364	0.00349265	-0.0694083	0.0494614	-0.442316	0.0410774	0.103183	-0.271194	-0.0715927	-0.0557655	-0.236322	0.113041	0.11747	0.0657478	-0.212219	0.00609564	0.0990229	-0.246577	-0.0646297	0.0381721	0.0594786	-0.0535815	-0.0100001	-0.103634	-0.136864	-0.0318091	0.0385432	-0.209259	0.0719085	-0.239658	-0.401792	-0.0571847	-0.159059	0.0676819	0.165504	-0.184129
4	sp_P31150_GDIA_HUMAN	-0.117451	-0.0109983	-0.172213	0.062205	-0.161609	-0.087985	0.382286	-0.253662	0.0563415	-0.224321	0.115175	0.273047	-0.036005	0.00893896	-0.0331534	-0.00445794	-0.127976	-0.0217076	0.0297127	0.146559	0.114977	-0.0359996	-0.0995688	0.118325	-0.00460659	0.130929	-0.0591683	0.0374732	0.0558528	-0.0200394	0.289701	-0.00693269	-0.096694	-0.0958012	0.0617241	-0.0405778	-0.221567	-0.198934	-0.030103	-0.0672547	-0.0132759	-0.338408	-0.0685745	-0.0471212	-0.00418551	0.110497	0.273721	0.194017
4	sp_P31749_AKT1_HUMAN	-0.0996192	-0.18762	-0.0696211	0.0129131	-0.0282571	0.049146	0.169438	-0.0366431	-0.0540863	0.212802	0.218084	-0.249793	0.0598265	0.0199135	-0.0335423	0.125131	0.134395	-0.126358	-0.0014342	-0.167997	-0.128259	-0.00148384	-0.133649	0.131796	0.0204152	0.132456	0.0284476	0.0468952	-0.0670732	-0.12682	0.00625452	0.112119	-0.171805	0.0960864	-0.18829	-0.125083	0.291726	0.00874529	0.0806734	-0.316828	0.126248	-0.123453	-0.170218	0.06182	0.102715	0.0835391	0.0405402	0.0758526
4	sp_P31751_AKT2_HUMAN	-0.169188	-0.267206	-0.140038	-0.127268	-0.0168968	0.0095787	-0.0283002	-0.000147618	-0.0616583	0.0697371	0.143434	-0.16159	-0.0493479	-0.00579006	-0.031933	0.0398734	0.078665	0.0657117	0.0745827	-0.124143	-0.114055	-0.000763046	-0.154443	-0.0768383	0.0599059	-0.0145436	0.0443049	-0.0194869	0.00432983	-0.090483	0.0221747	0.0142537	-0.153352	-0.232479	-0.0473105	-0.13354	-0.0516223	-0.138981	-0.0566312	-0.515375	0.00427588	-0.0610971	-0.356644	0.0231256	0.0552961	0.0733161	0.00837191	-0.0902841
4	sp_P31949_S10AB_HUMAN	-0.120235	-0.0339723	0.0298238	-0.0378191	-0.327374	-0.0636384	0.412297	-0.320698	0.20377	0.0701919	0.100176	0.336405	0.0872628	-0.00182764	-0.0390146	0.0765343	-0.17188	0.180933	0.282078	-0.123782	0.283264	-0.196876	-0.16765	-0.0138749	-0.0751336	-0.0621981	-0.0141093	-0.168875	0.0310118	0.0682637	0.42174	-0.0535981	-0.163338	-0.187644	0.303304	0.0228102	-0.257543	-0.0929442	-0.14733	0.0781526	-0.0984741	-0.125944	0.0750548	-0.165731	0.108453	0.118286	0.159633	0.23691
4	sp_P35232_PHB_HUMAN	-0.0207504	-0.122007	-0.182293	0.104233	-0.0337681	-0.134276	-0.00267586	-0.135688	-0.0605081	0.0534323	0.0160377	0.0864288	-0.0126682	-0.0288206	0.0442677	-0.0921983	-0.0157021	-0.0504526	0.0252147	0.0643752	-0.0369502	0.0712238	-0.19264	0.0324881	-0.0717234	0.0380857	-0.123105	-0.0583373	0.0541291	-0.136632	0.081874	0.0351128	0.170118	0.0353834	0.0417014	0.0107522	-0.105106	0.0158812	-0.0505453	-0.0981452	0.0768055	-0.0512082	-0.146405	-0.0628077	0.0839331	-0.0495947	-0.0501372	-0.229694
4	sp_P35237_SPB6_HUMAN	-0.0161556	-0.0167011	-0.2535	-0.0302801	-0.169558	-0.231912	0.125736	-0.326793	-0.0280969	0.114148	0.0889821	-0.0129449	0.0184968	0.0864868	0.0621322	-0.0225247	0.00446094	0.120744	-0.0124517	-0.145633	0.0157323	0.0347512	0.0325337	0.0088853	0.0547984	0.0876849	0.0377368	-0.010226	0.0205053	0.0217984	-0.0126108	-0.0359476	0.0802387	0.0087831	0.0395601	-0.0345262	0.154803	0.0420801	0.0932155	-0.0777984	-0.0126734	-0.174341	0.0525287	0.0490942	0.145544	0.111833	-0.0172423	-0.0668923
4	sp_P35241_RADI_HUMAN	-0.177603	-0.227763	-0.150321	0.17261	-0.0443496	-0.0129226	0.011549	-0.181944	-0.251738	-0.0259075	-0.00706407	-0.0800304	-0.135948	-0.075224	-0.00476881	0.14187	-0.0327292	-0.00248448	-0.0520197	-0.0375613	0.156519	-0.208459	-0.307541	0.0416627	0.104639	-0.0896524	-0.125507	-0.0665371	0.105206	0.214467	-0.18596	0.115518	-0.251845	-0.322472	-0.127478	0.0134234	-0.137819	0.0143806	0.0677841	0.123637	-0.0379306	-0.168888	-0.00340019	-0.221532	-0.136885	0.0638672	0.169485	0.00438399
4	sp_P35270_SPRE_HUMAN	0.140798	0.00662121	-0.147717	0.0621347	-0.0819211	-0.268974	0.073384	-0.291084	-0.048224	0.175175	0.266155	0.0966487	0.146608	0.0128988	0.0426479	0.00349086	-0.000843829	0.110098	0.0808357	-0.229585	0.0891623	0.0370342	0.0291913	-0.0324438	0.141655	0.349575	-0.0186048	0.021605	0.029568	-0.0608976	0.061939	0.0522425	-0.140866	-0.175431	0.00351036	-0.0480667	-0.0706625	-0.0916317	0.079314	-0.299417	0.139889	0.107757	-0.243719	0.0122822	-0.0609627	0.178169	0.206501	-0.103241
4	sp_P35606_COPB2_HUMAN	-0.065047	-0.029898	0.0889932	-0.0313302	-0.114939	0.117618	0.141609	-0.0158394	0.149291	0.0610086	0.0450445	0.0437333	0.00725856	-0.0180045	-0.0235154	0.162614	-0.042019	0.165716	0.0360344	0.122659	-0.012358	0.0485193	0.0412061	0.199844	0.0970161	0.0274616	-0.0178707	0.0295789	-0.0218551	0.0471526	0.139629	0.151937	0.00578599	0.156625	0.00423898	0.0196307	-0.0498804	0.00982287	-0.000417758	-0.0320462	0.0118172	0.092882	0.0437769	0.0053241	0.0118305	0.0927842	0.0495974	0.0270336
4	sp_P35611_ADDA_HUMAN	0.0409339	0.0737782	-0.253222	0.0759412	-0.0568088	-0.130452	-0.0176618	0.193967	-0.0229415	0.396614	-0.0305547	-0.255929	0.0516429	0.0351741	-0.0123614	0.0511853	0.131756	0.167944	-0.0129586	-0.154472	-0.224564	-0.0048404	0.130402	0.159467	-0.059582	-0.0809343	0.129897	0.0800865	0.0116014	0.0291798	-0.107375	-0.102871	-0.0336132	0.0560931	-0.0427628	-0.098223	0.168018	0.359617	-0.0086684	0.0360292	-0.134294	-0.191156	0.0548531	0.107949	0.117276	-0.0258289	-0.00475034	-0.116658
4	sp_P35813-3_PPM1A_HUMAN	-0.131111	-0.0142563	-0.0219302	-0.0742941	-0.130678	0.0669912	0.284373	-0.221299	-0.00176667	0.0518201	0.0743976	0.451253	0.0365519	-0.0227661	-0.0868355	0.309169	-0.154375	0.0354921	0.0696568	-0.0551992	0.361064	-0.0771291	-0.0780349	0.0458198	0.0597202	0.0503557	-0.0834002	-0.0213366	0.0647834	-0.0839719	-0.189869	0.532849	-0.19109	-0.0567194	0.097663	-0.0464928	-0.179649	-0.194076	-0.00441538	-0.152225	0.0725122	-0.129932	-0.272434	-0.0213955	-0.0405037	0.0913472	0.0409074	0.00951511
4	sp_P36507_MP2K2_HUMAN	-0.0157199	0.0334524	-0.0836769	-0.144188	-0.126306	-0.0729652	0.141069	0.0808806	0.0466897	0.0696529	0.0810032	-0.00320463	0.131809	-0.0260159	-0.00898841	0.0309369	0.0311773	0.172922	0.00860753	-0.0589832	0.101296	0.0699672	0.0702444	-0.00179349	0.10393	-0.00328498	0.0239942	0.0265423	-0.135753	0.0268149	0.180495	-0.00799767	-0.0593767	0.00560539	-0.0340455	-0.00469758	-0.11899	0.0219142	-0.0120027	0.0276209	0.0141818	-0.107273	0.0296352	0.0311398	-0.0120836	0.105978	0.104063	-0.0457337
4	sp_P36542_ATPG_HUMAN	0.0357691	-0.15109	0.0351102	0.163553	-0.1866	7.94507e-05	0.0169415	-0.260833	-0.0655128	0.100383	0.056298	0.0478651	0.0187935	-0.0111298	0.004657	-0.0886999	-0.0630091	0.0410855	0.0551663	-0.1539	-0.0307699	0.0490266	-0.165576	0.177248	0.0496798	0.0650123	-0.150878	0.0499758	0.00638687	-0.180611	0.0627273	-0.0170994	0.0797676	0.115828	0.00894396	0.00884412	-0.166373	-0.0283109	-0.103627	-0.137272	0.00784366	0.00247104	-0.230197	-0.013166	0.00774349	0.055979	0.147147	0.0091109
4	sp_P36551_HEM6_HUMAN	0.162439	0.106283	-0.336604	-0.0228421	-0.0589873	-0.246412	0.13463	-0.192204	0.0810388	0.132345	0.175849	0.0621197	0.027281	-0.0118324	-0.14992	0.0830927	0.0377584	0.0931434	-0.0186145	-0.357432	-0.0106152	-0.00193294	0.0725697	0.403652	0.0749851	0.286081	0.0360621	0.0846797	0.00108554	-0.0612773	0.0309589	0.104922	0.0272132	0.103905	0.038017	-0.115688	0.119797	0.0702338	0.0267983	-0.293868	0.0957142	-0.165874	-0.149435	0.0190348	0.121549	0.104164	0.0889208	-0.0663362
4	sp_P36957_ODO2_HUMAN	-0.0260258	-0.280976	-0.0525177	0.0153666	-0.13373	-0.0524238	0.0251896	-0.0887228	-0.0403208	0.118093	0.0513541	-0.0422588	0.0797816	-0.00769249	-0.0177959	0.0579866	-0.0705194	0.115261	0.0222618	-0.218997	-0.0552078	-0.0608178	-0.287074	0.103217	-0.00574736	0.0556506	-0.14667	0.000369848	0.156991	-0.12877	0.031162	-0.00583479	-0.0127589	0.0356552	-0.0714758	-0.0588671	-0.0363151	-0.0220468	-0.0302289	-0.430052	-0.0490853	-0.0970373	-0.479547	-0.0797787	0.0128424	0.0382389	0.120064	-0.040591
4	sp_P37837_TALDO_HUMAN	0.0772444	-0.0437093	-0.196958	0.0171432	-0.229709	-0.22978	0.0973909	-0.40422	0.0781163	0.31175	-0.00162615	0.213041	0.263624	0.032801	0.0711639	0.0328378	0.0491358	0.213113	-0.000141012	-0.254752	0.125766	0.0509101	-0.0612738	0.131716	0.209108	-0.0823599	0.0753796	0.0627976	0.0379235	0.0365401	-0.0665726	-0.00220437	-0.107975	0.175077	0.0125822	0.01231	0.00659533	0.0630677	-0.0942942	0.043965	-0.187463	-0.0118192	0.047328	0.0038258	-0.0522135	0.145803	0.0367169	-0.146293
4	sp_P38606_VATA_HUMAN	0.253672	-0.067794	-0.0695517	-0.0293119	-0.170688	0.0889602	0.102712	0.176726	0.0317165	0.13732	0.127247	-0.154611	0.113622	-0.0581094	-0.121128	0.178373	-0.166399	0.3489	0.0858353	-0.143208	-0.0706112	-0.0616968	-0.0615437	0.305846	0.233593	0.234451	-0.0108182	0.0727832	-0.0524313	-0.0867176	0.0684191	0.216777	-0.19183	0.185107	-0.135689	0.0284763	-0.154764	-0.0842725	-0.0654218	-0.0986277	-0.012257	0.143112	-0.18899	-0.0360415	-0.136197	0.181465	0.115914	0.0540792
4	sp_P40121_CAPG_HUMAN	-0.259427	-0.0404269	-0.389557	-0.0949466	-0.492215	-0.401986	0.0854924	-0.602072	-0.0376283	-0.0818874	0.381137	-0.0786092	-0.123554	-0.0847989	-0.0509818	0.00862163	-0.143187	-0.102699	-0.00892693	-0.283108	-0.225031	-0.0557593	-0.133029	-0.351705	-0.0227607	0.355136	-0.196936	-0.207515	0.116925	-0.0547385	-0.341407	-0.242618	-0.387128	-0.216929	-0.0407709	-0.115409	-0.242249	-0.186466	0.0206424	-0.161428	-0.159434	-0.322668	-0.151664	-0.106907	-0.117598	-0.0312529	-0.0252688	-0.222267
4	sp_P40925_MDHC_HUMAN	-0.0363187	0.0585992	-0.258717	-0.0366291	-0.234628	-0.198771	0.096628	-0.46472	0.15419	0.173644	0.0683473	0.279113	-0.0997574	-0.0336014	-0.00949264	0.164591	-0.00442058	0.103575	0.0831872	-0.159898	0.0625406	0.00173521	0.013193	0.146427	0.185857	0.160134	-0.000190756	-0.0419415	0.0700807	-0.013301	-0.179538	0.185888	-0.15675	0.278406	0.0408846	-0.0314375	-0.0624328	-0.00593035	-0.0190547	-0.0752078	0.0135026	-0.0833773	-0.0743084	-0.000664406	-0.0293626	0.0527386	0.0671659	-0.159767
4	sp_P40926_MDHM_HUMAN	0.0351861	-0.143387	-0.142896	-0.0199619	-0.262659	-0.217954	0.0990468	-0.46109	-0.0781233	0.0599774	0.0856543	0.0707617	0.0335402	-0.0436175	-0.00322364	0.0330711	-0.159898	0.0696584	0.118489	-0.183434	-0.000489257	0.0184727	-0.215512	0.216852	0.045258	0.143105	-0.206708	0.00342812	0.0430547	-0.128777	-0.158355	0.0840376	-0.0329565	0.0739241	0.0195379	-0.0191183	-0.125947	-0.0768232	-0.0755581	-0.14125	0.0529178	-0.074804	-0.156916	-0.0953611	-0.0978836	0.049184	0.0299289	-0.0846813
4	sp_P41214_EIF2D_HUMAN	-0.154338	0.0104562	-0.211265	-0.0729179	-0.110023	-0.144542	0.0250948	-0.366897	0.0430835	0.0257387	0.0503827	-0.584947	0.0448023	-0.00181335	-0.0184496	0.119056	0.0119437	0.113937	-0.0211703	-0.060439	-0.237241	0.0484494	-0.0289635	0.0809288	0.0865544	0.0668386	0.0289956	0.00753363	0.0306871	-0.0189208	-0.101476	0.0353007	-0.0463845	-0.00821062	-0.194799	-0.0187741	-0.00455938	0.110355	0.00936354	-0.070268	0.00648278	0.0382592	0.0308697	0.0298828	0.00864626	-0.0333622	-0.0573857	-0.0619146
4	sp_P41240_CSK_HUMAN	0.00646385	-0.0265442	-0.11581	-0.139624	0.0727226	-0.122158	0.0307854	0.00229471	-0.206442	-0.0225259	0.17754	-0.0589311	-0.0156953	-0.0132381	-0.0265289	0.0489761	0.0549096	0.028932	-0.0273884	-0.0634793	-0.104724	-0.109117	-0.0297842	-0.0881428	0.130174	0.137385	0.0271455	0.0228004	-0.0210963	-0.0244839	-0.0378968	0.092919	-0.213216	-0.119414	-0.0185203	-0.0519528	-0.0140092	-0.118525	0.0444678	-0.162512	0.0481428	0.00619162	-0.157111	-0.0294264	0.00262224	0.065682	0.0595445	0.0445331
4	sp_P42025_ACTY_HUMAN	-0.0940497	-0.0853445	-0.521867	-0.0410824	-0.165095	-0.106967	-0.00341548	-0.139342	0.165233	-0.0503323	0.0155383	-0.415268	-0.0196866	-0.0421392	-0.0207132	0.0582175	-0.00430674	0.0508552	-0.0116038	0.04503	-0.103609	0.0893997	-0.0938073	0.0279045	-0.0367854	-0.00581683	0.0790172	-0.134478	0.0726239	-0.129379	-0.0145506	-0.0288661	-0.0623453	0.0340469	0.113012	-0.0303749	-0.0171894	0.00543016	-0.107472	-0.0290329	-0.0944547	-0.142003	-0.173004	0.0458915	0.0139994	0.0266632	0.0266378	0.00120326
4	sp_P42224-2_STAT1_HUMAN	-0.00572388	-0.555667	0.015336	0.163128	0.0357395	-0.243924	0.19375	0.0841117	0.0692365	0.269066	0.0854227	-0.319238	0.379303	-0.250474	-0.229397	0.201545	0.209764	0.441344	-0.473422	0.218902	-0.0192915	-0.406181	-0.518126	0.182085	-0.0232147	0.0037285	0.202575	-0.147531	-0.0361099	-0.101229	0.242538	0.0883407	0.107788	-0.053061	-0.767473	0.0251428	0.116845	-0.235375	-0.0606459	-0.124965	-0.229076	0.15157	0.154137	-0.267118	0.195549	0.0885455	0.0621273	0.126342
4	sp_P42224_STAT1_HUMAN	-0.0381996	-0.1548	-0.0895946	0.00917626	-0.0965159	-0.0928986	0.172266	-0.177683	0.0576357	0.155495	0.0103179	0.0879842	0.105284	0.0104722	-0.0168805	0.158127	0.244783	0.360262	0.0723449	-0.136437	0.0798496	-0.0355763	-0.11597	0.325788	0.0404033	-0.0354246	0.0553295	0.107903	-0.0215534	0.0114495	-0.0188211	0.271171	0.0651734	-0.054593	-0.059115	-0.0454096	0.0225445	-0.00521926	0.0281702	0.0258724	-0.0855658	-0.266687	-0.00330368	0.0164561	-0.0372361	0.140373	0.0636177	-0.0306119
4	sp_P42696_RBM34_HUMAN	0.0617803	-0.0692087	0.190201	-0.0641803	0.0826745	-0.0880241	0.0760688	-0.14414	-0.237528	-0.158592	0.17835	0.206695	-0.0477206	-0.0173288	-0.194112	-0.193331	-0.0381996	0.0631288	0.0724967	-0.386621	0.168274	-0.144972	-0.14916	-0.0526788	0.0667333	0.153097	0.0619617	-0.0176716	0.00221768	0.00454298	-0.10194	0.275359	-0.0377827	-0.340342	-0.430543	-0.258403	0.00595744	0.105648	-0.0328407	-0.042147	-0.112105	-0.23604	0.21097	-0.060764	-0.133459	0.0894467	0.0886039	-0.124615
4	sp_P42704_LPPRC_HUMAN	-0.086705	0.116904	-0.0494913	0.0661785	0.175521	-0.027299	0.0498205	-0.0565101	0.0835976	0.159127	-0.0148744	-0.0327203	-0.0541086	0.0799529	0.0338238	-0.0109924	-0.0118581	0.186629	0.141744	-0.505918	0.00902466	0.0798759	0.0324545	0.27739	-0.136797	-0.0261933	-0.00794353	0.118864	-0.125019	0.0163426	0.0801256	0.139995	0.238788	0.132925	0.193315	0.0117511	0.0796557	0.233573	0.0661491	0.00453748	0.140429	-0.273225	-0.0363085	0.0379323	0.0475338	0.0335979	0.135873	0.0125172
4	sp_P42765_THIM_HUMAN	0.143856	-0.125848	0.128004	0.189838	-0.171209	0.0271544	-0.130378	-0.0429052	-0.0826786	0.21568	-0.011272	0.0554307	0.125832	0.0299639	0.0293174	0.0973183	-0.149012	-0.00467465	0.0170095	-0.0340267	-0.0230768	0.00557501	-0.155798	0.152153	-0.0316032	-0.0163432	0.00905035	-0.0736829	0.210375	-0.0956453	0.0556694	-0.128135	0.215959	0.191033	0.025967	-0.000925322	0.0480887	0.101353	-0.0149668	-0.0248811	-0.0625839	0.0585008	-0.207918	-0.0279732	0.104733	-0.0188404	0.105634	0.0115792
4	sp_P42785_PCP_HUMAN	0.192335	-0.11117	-0.251545	0.213444	-0.20983	-0.0322663	0.279899	0.0700234	-0.47997	-0.162869	0.0965868	0.631692	-0.0658758	-0.0299641	-0.180805	-0.00197577	-0.0359119	0.0951672	0.0346027	0.143275	0.288799	-0.133076	-0.164427	0.620703	0.0734385	-0.0573066	0.0885863	0.173755	0.00980093	-0.198869	0.0248173	0.601277	-0.321828	-0.126144	0.033862	-0.189339	-0.514139	-0.549932	-0.0334211	0.0639439	-0.0105638	-0.365364	-0.135105	-0.0980644	-0.111201	0.182723	0.353877	-0.328584
4	sp_P43897_EFTS_HUMAN	-0.0351223	-0.0943203	-0.073442	-0.0088319	-0.0664669	-0.115659	-0.0101552	-0.055765	-0.0269883	0.115556	-0.0419409	0.0742623	0.0623551	-0.00990227	-0.0329452	-0.141236	-0.0922846	-0.0142037	0.0944714	-0.241452	-0.0364112	0.0132876	-0.109601	0.19728	-0.0751046	-0.010922	-0.0101146	-0.021572	0.0562249	-0.208026	0.125196	0.00416156	0.0435711	0.170635	0.107448	0.0327097	-0.0114695	-0.114569	-0.0699173	-0.215798	0.0111456	0.220376	-0.278284	-0.016344	0.0187044	-0.0103424	0.0191411	0.00665746
4	sp_P45880_VDAC2_HUMAN	-0.139316	-0.220354	0.0374158	0.126911	-0.14344	-0.0417608	-0.0235374	-0.0351429	0.00354538	-0.0382416	0.101699	0.239485	0.0147727	-0.0377987	0.0147286	0.111492	-0.242153	0.0324546	0.0420483	-0.134789	0.193193	0.01098	-0.24208	0.0524281	0.0277639	0.239335	-0.184727	-0.0568321	-0.0169639	-0.10843	-0.0214787	0.0530188	0.091666	0.153984	0.075844	0.0386224	-0.297497	-0.0895942	-0.00877208	-0.159537	0.0971983	0.228854	-0.211422	-0.13062	-0.0676074	0.0131928	0.12616	-0.0614045
4	sp_P45974-2_UBP5_HUMAN	-0.113244	0.047316	-0.159975	-0.0978113	-0.165822	-0.163555	-0.00327301	-0.153799	-0.115556	-0.0430826	0.0163806	-0.077746	-0.00382902	-0.02238	-0.027386	-0.110005	-0.00240967	-0.0237945	0.0241034	-0.206432	-0.0767501	-0.0300385	0.0471363	-0.0520368	-0.0461214	0.023475	-0.012207	0.0803012	0.0115871	0.0167433	-0.262055	-0.108456	-0.115733	-0.0234278	0.0539431	-0.0877724	-0.0526027	-0.0826828	-0.0670001	-0.112041	-0.0530803	0.107686	-0.136157	-0.0260796	-0.0814415	0.00401686	-0.0172249	-0.114882
4	sp_P45985_MP2K4_HUMAN	-0.130616	-0.0876555	-0.0211492	0.0077174	0.00791936	0.0300098	0.227849	-0.0954204	0.00861424	0.0666953	-0.0894493	-0.00142203	0.0745417	0.000491931	0.0324732	0.0407029	-0.0498949	0.0582507	-0.0246128	-0.0677645	0.127564	-0.0247965	0.0766583	0.261994	-0.182389	-0.0641037	0.0266728	0.126648	-0.0522838	0.00829741	0.082535	0.192245	-0.115756	0.0355305	0.0395771	0.0623119	0.0698272	-0.118728	-0.0151085	-0.128436	0.0467966	0.0652449	-0.126259	-0.056032	-0.0742292	0.0688096	-0.0681183	0.139415
4	sp_P46020-2_KPB1_HUMAN	0.0940549	0.0314569	-0.0150339	-0.0250014	0.142344	0.0666877	0.123704	0.163332	0.0535801	-0.035161	-0.0321143	0.15577	-0.0127743	0.0353886	0.0127769	-0.00990463	0.0468683	0.0597139	0.00632394	-0.0641895	0.216486	-0.0151986	0.0602373	0.0241315	-0.0606472	-0.12727	-0.0414091	0.109598	-0.0353813	-0.00224999	-0.0340993	-0.0288768	0.0143251	0.153522	0.0837723	-0.0409162	0.0413874	-0.0103156	0.0275797	-0.120042	0.0718466	0.0275132	-0.288622	-0.00282334	0.138224	0.0520008	0.0433362	0.161902
4	sp_P46199_IF2M_HUMAN	0.152727	-0.0789903	-0.0772401	0.0494928	-0.0191823	-0.159057	0.259775	-0.196075	0.0447308	0.10265	0.0901997	0.383862	0.111957	-0.0221536	-0.00343285	-0.00615366	-0.156502	0.243969	0.128509	-0.157292	0.156002	0.0467394	-0.0415328	0.211741	0.0451822	0.150046	-0.19039	0.0389346	-0.0253233	-0.153273	-0.0382538	0.0184693	0.137904	0.219455	0.204077	-0.0175545	-0.0782126	0.166234	-0.0731121	-0.356825	-0.0105536	0.0966777	-0.247061	-0.0149141	-0.0454666	0.12461	0.131809	0.0187775
4	sp_P46976-2_GLYG_HUMAN	-0.0281224	0.157898	-0.0464239	-0.121938	-0.00630421	-0.143222	0.162854	-0.445568	0.0945868	-0.0760467	0.0592123	-0.157157	0.0801819	-0.0131958	-0.0101792	0.163299	-0.0328432	0.160227	0.0579945	-0.109163	-0.162032	0.033378	0.0265025	-0.267412	0.0586969	0.123524	0.0603909	0.113687	-0.00361981	0.0622037	-0.0718685	0.0852941	-0.0979128	0.030633	0.0563955	-0.00495472	0.00623577	-0.0183382	0.0741213	-0.184023	0.113729	0.0981408	-0.170765	0.0227857	-0.0122559	0.0716656	0.0435349	0.136115
4	sp_P47897_SYQ_HUMAN	-0.0148889	-0.0705046	-0.0690345	0.0228917	-0.122565	-0.0973982	-0.0444853	-0.19365	-0.119983	-0.038055	0.0668501	-0.288618	-0.0477403	-0.00580702	0.0149365	0.0763924	-0.0454259	0.065519	-0.0458203	-0.129094	-0.1352	-0.0468557	-0.00740235	0.0804965	0.0726755	0.0544212	-0.0108496	0.00334916	-0.0993931	0.00477957	0.0368319	-0.063261	-0.0779628	-0.124266	-0.043417	-0.00351225	0.0948361	-0.0244195	0.0518798	-0.0178829	0.0387592	-0.0581016	-0.0926357	-0.0615199	-0.162184	0.0517365	0.122783	-0.00819569
4	sp_P48047_ATPO_HUMAN	-0.0135743	-0.12473	-0.00570185	0.136806	-0.158793	-0.128509	0.115483	-0.372046	-0.016442	0.216609	0.0167063	0.138045	0.0747553	0.0548916	0.0433667	-0.0299311	-0.0931692	0.111931	0.0664384	-0.205087	0.00764471	0.150971	-0.126138	0.268068	0.00533779	0.0760272	-0.011326	0.0925516	0.064807	-0.180476	-0.0448624	0.0456421	0.0521994	0.637527	0.0200054	0.00761952	-0.106988	0.045666	-0.0322558	-0.161762	0.0440212	-0.0815322	-0.214912	0.00119885	0.0125957	-0.0137088	0.0167625	-0.110179
4	sp_P48444_COPD_HUMAN	-0.10254	-0.0237128	0.058236	-0.0360489	0.0442074	0.164596	0.144945	-0.0588872	0.144206	0.0341802	0.116489	0.040413	-0.0477738	0.00971353	-0.0394086	0.180612	-0.0963184	0.173023	0.0189886	0.141127	0.0909893	0.0483913	0.0139985	0.193928	0.215421	0.0717513	-0.0766678	-0.000228209	-0.0195781	0.023314	-0.0035026	0.129159	-0.0187002	0.0984001	0.0306283	0.0205473	0.00146108	-0.0109001	0.0369363	-0.0243092	0.05294	0.22157	-0.0262003	0.0265907	-0.0736157	0.149569	0.0973402	0.039234
4	sp_P48637_GSHB_HUMAN	0.0375598	0.0294823	-0.310936	0.0140793	-0.166833	-0.258676	0.346636	-0.361869	0.0149159	0.0396994	0.307749	-0.0792476	0.0143337	-0.0323106	-0.082915	0.231357	-0.0335401	0.246735	0.0802779	-0.170072	0.0485922	-0.0752251	-0.0288115	0.210273	0.402356	0.261726	-0.0904995	0.069564	0.0814387	-0.0316883	-0.152754	0.33281	-0.121792	-0.0967496	0.106615	-0.0846753	-0.177534	-0.0639949	0.0681041	0.0516431	0.0825042	-0.270472	-0.0425689	-0.0424914	-0.0798447	0.35862	0.238499	-0.205891
4	sp_P48735_IDHP_HUMAN	0.140756	-0.235473	-0.303469	0.0127814	-0.0897157	-0.35795	-0.186165	-0.517849	0.00940954	0.213927	0.0462742	-0.28014	0.0348274	0.1009	-0.0386492	0.282951	0.0787175	0.0324331	-0.0561593	-0.209312	-0.315773	-0.101009	-0.277271	0.431463	-0.189555	0.0537996	0.0729942	-0.063071	0.277108	-0.312624	-0.000736757	-0.0264112	0.000769742	0.385234	-0.347183	-0.215803	-0.0316358	0.0167886	0.327925	-0.185414	0.0736709	-0.301278	-0.169969	-0.112998	0.0202527	-0.119348	0.0784046	-0.185759
4	sp_P49189_AL9A1_HUMAN	0.0727833	0.0286329	-0.118249	0.0624715	-0.116761	-0.134783	-0.00453579	-0.25268	0.0917544	0.140138	0.00928825	-0.0587941	0.099114	-0.0208891	-0.0544644	0.000959346	-0.090159	0.0361251	0.0200851	-0.130507	-0.140076	0.0316491	-0.00201687	0.122624	-0.0331079	0.0901883	-0.000940418	0.0458525	0.055554	-0.0740719	-0.072523	-0.0588872	-0.0680016	0.0540333	-0.0384322	-0.0437388	0.0222075	-0.032883	0.0293034	-0.15858	0.0177934	0.0988999	-0.125644	0.0505848	-0.073837	0.0120759	-0.00484416	-0.0804174
4	sp_P49411_EFTU_HUMAN	0.0525427	-0.082364	-0.00563904	0.0375831	-0.166643	-0.0826796	0.146751	-0.0406672	-0.00443811	0.0761965	0.0466861	0.166641	0.0373394	0.0257024	0.0153602	-0.0663663	-0.0753605	0.0438892	0.109831	-0.31868	0.0549386	0.0218741	-0.117361	0.247476	-0.0394274	0.0975748	-0.0754593	0.0015124	0.0407031	-0.262707	0.0959368	-0.00692264	0.1089	0.106883	0.121461	-0.0133081	-0.0736969	0.0235297	-0.0352207	-0.273902	0.0175422	0.0534682	-0.22399	-0.0243031	-0.0213925	-0.00271974	0.0781687	-0.00821545
4	sp_P49419-2_AL7A1_HUMAN	-0.0480793	0.050732	-0.339348	0.0175187	-0.373908	-0.3663	0.071849	-0.628864	-0.102152	0.33327	0.0668711	-0.107537	0.154241	0.0010694	-0.0463738	0.215037	0.178903	0.108839	-0.00398674	-0.219196	-0.0553653	-0.0102447	-0.0305769	0.378902	-0.0495763	-0.00827826	0.0507285	-0.0134885	0.344338	-0.123872	-0.195527	0.279382	-0.00869059	0.217976	-0.0123902	-0.157734	0.0114273	0.16749	0.0588836	-0.193366	-0.0428613	-0.285598	-0.0594916	-0.010016	0.162155	-0.0189718	0.0553702	-0.278985
4	sp_P49590-2_SYHM_HUMAN	0.0350725	0.00631548	-0.147782	0.118296	-0.0592099	0.0134586	0.159451	-0.00392827	0.0390118	0.0992413	0.209496	0.335138	0.201983	-0.0371682	-0.036714	0.017924	-0.0903411	0.212477	0.0658658	-0.155899	0.125574	0.00514953	-0.139631	0.222919	0.176552	0.253867	0.0815352	-0.0369614	0.00362304	-0.127841	0.2449	0.0892583	0.0680251	0.0491802	-0.00833089	-0.0125088	-0.00765063	-0.0620616	0.0106267	-0.207261	0.0589119	0.0161177	-0.266902	-0.0253029	0.0811769	0.185041	0.179028	-0.00219692
4	sp_P49593_PPM1F_HUMAN	0.00731058	0.0197594	-0.0441832	0.0127366	-0.202751	-0.200739	0.245071	-0.23924	-0.133069	-0.214479	0.0991174	-0.0269958	-0.256268	0.0273514	-0.0806216	0.132344	0.0128308	-0.057661	0.00646458	-0.00800055	0.0062316	-0.0251232	0.0614111	-0.0369974	0.0885498	0.0371446	-0.332713	0.0532015	0.0741627	0.0401171	-0.00384881	0.0923813	0.100426	-0.217266	-0.0204747	-0.0311764	-0.0652914	-0.269044	0.129728	0.0404374	0.026123	-0.116328	-0.175612	0.0244635	-0.040723	0.0224429	0.300679	-0.0574941
4	sp_P49916-3_DNLI3_HUMAN	-0.0925878	0.0303315	-0.276033	-0.0269324	0.0457389	-0.140188	0.0816635	-0.00893426	-0.0178632	0.0484603	0.147079	-0.0983843	0.0893023	-0.0231304	0.0256071	0.0611607	0.11581	0.0503672	0.0670525	0.18842	-0.237224	-0.0183583	0.0109698	-0.0446174	0.0708959	0.136699	0.15221	0.00328353	-0.0575995	0.0779557	-0.0465761	-0.0139428	0.0991328	0.254323	0.0341375	-0.05316	0.0840401	0.107764	-0.169096	0.0861755	-0.0118746	-0.0863439	0.243492	0.0218379	0.13139	0.0248731	0.0100826	0.00422203
4	sp_P50213_IDH3A_HUMAN	0.0283555	-0.235533	0.0662351	0.0270764	-0.0268846	-0.031892	0.0856124	-0.0823369	-0.0216035	-0.0417035	0.118027	0.0663994	0.0474723	-0.0229162	-0.0244584	-0.045358	-0.208958	-0.069652	0.0986679	-0.250187	0.0901798	-0.0509125	-0.247338	0.322902	-0.0372116	0.239272	-0.157143	0.0348383	0.0512594	-0.168925	-0.0439738	0.00497812	0.0208213	0.156568	0.0196579	-0.0352088	-0.0686466	-0.154363	0.0837198	-0.204045	0.0634185	-0.157258	-0.35147	-0.0924309	-0.080164	0.0414559	0.228183	-0.00206874
4	sp_P50238_CRIP1_HUMAN	-0.176598	-0.209732	-0.628087	0.405975	-0.390192	-0.524767	-0.306073	-0.876623	-0.151068	-0.275665	0.0932001	0.525712	-0.119407	0.0959546	0.0461798	0.102586	-0.0297047	-0.312465	-0.0209139	-0.294823	0.48526	-0.0162312	-0.242089	0.0884403	0.101687	0.00616724	0.0637797	-0.0263982	0.122468	0.0829198	-0.457741	-0.00402185	-0.06098	-0.431542	0.0587226	-0.154957	-0.0198277	-0.208806	0.0334145	-0.175817	0.107155	-0.278481	-0.194268	-0.0117351	-0.190274	-0.11025	-0.0435331	-0.100609
4	sp_P50443_S26A2_HUMAN	-0.0462501	-0.251156	0.179373	0.159923	-0.283179	0.0657878	1.6041	-0.223414	0.161953	-0.140396	0.0409822	0.594017	-0.252963	-0.228705	-0.0725512	-0.073602	-0.147521	0.0711858	0.166736	-0.22126	0.170503	-0.0501517	-0.0173349	-0.122313	0.0985736	0.114687	-0.146629	-0.188763	0.0127737	-0.411282	0.130446	-0.181283	0.150644	-0.400614	-0.0563086	0.01433	-0.285019	-0.0623792	0.259107	-0.326096	0.29706	-0.508745	-0.143418	0.06157	0.244852	0.00132993	-0.0927654	0.0911516
4	sp_P50453_SPB9_HUMAN	-0.099462	-0.146978	-0.0314725	-0.139931	-0.125589	-0.115763	-0.0389389	-0.332228	0.091139	0.0462298	0.126284	-0.169894	-0.0120088	-0.0723038	-0.0297968	-0.0240478	0.0468806	-0.00897752	-0.0126363	-0.0455152	-0.0759018	-0.10162	-0.152861	0.127224	-0.146729	0.100985	-0.141963	-0.0593277	-0.0379265	-0.0635838	0.0833947	-0.106797	-0.0529419	-0.0315359	-0.00266078	-0.00224737	0.0505518	-0.0893687	0.0311023	0.0404012	-0.0281791	-0.106003	0.0460927	-0.128778	-0.00245255	0.0237359	0.0821803	-0.140314
4	sp_P50502_F10A1_HUMAN	0.1534	0.14356	0.213387	-0.10405	-0.0934479	0.086381	-0.0599804	-0.0992858	0.0887669	-0.00920675	0.0156608	-0.00914657	0.106694	-0.00526393	-0.04033	-0.0607831	-0.0491174	-0.111144	0.0274207	-0.137425	0.0651991	0.0561303	0.141162	-0.0946788	-0.0364537	0.0747864	-0.0404372	0.0421056	-0.0514414	-0.00638439	0.0431942	0.0121281	-0.186968	-0.113613	0.157799	0.0147668	-0.164505	-0.00422237	-0.0875468	-0.195201	0.0313345	0.184759	-0.146783	0.103106	-0.102178	-0.0487005	0.083338	0.00296712
4	sp_P50749_RASF2_HUMAN	-0.238059	0.0935794	0.170874	0.041202	-0.0619236	0.104554	0.250544	0.246892	-0.265747	-0.100662	0.00398079	-0.200265	0.009215	0.0230496	-0.119496	0.0284555	0.0600933	0.167515	-0.0662073	-0.0748654	0.042963	-0.339177	-0.308612	-0.166919	0.0210048	-0.237511	-0.027593	-0.170057	0.0278063	-0.275975	-0.0942567	-0.137501	-0.105712	-0.198464	-0.0629645	-0.0990581	0.00488006	-0.119816	0.0268644	-0.202558	-0.0797969	-0.357334	-0.326837	-0.11716	0.0882726	0.160062	-0.00172797	-0.170293
4	sp_P50895_BCAM_HUMAN	0.438942	0.113956	-0.678089	0.303022	-0.213357	-0.648062	-0.0732661	-0.656209	0.18392	0.235499	0.017548	0.101629	-0.0366951	-0.0732779	-0.190763	-0.330827	0.573834	-0.121026	-0.0981396	-0.474402	-0.0183602	0.067019	0.1503	0.0375549	-0.253209	-0.132165	0.188242	-0.11437	0.127657	0.124077	-0.514648	-0.509124	0.310244	-0.115102	0.0648933	-0.324967	0.503694	0.142902	-0.057539	0.252669	-0.0237948	-0.789618	-0.0804363	0.129552	0.237578	-0.218559	-0.163611	-0.816456
4	sp_P50897_PPT1_HUMAN	-0.167462	-0.0159951	-0.493641	0.00800258	-0.233886	-0.204426	0.35208	-0.735916	-0.907851	0.174986	0.0572818	0.193232	-0.681337	-0.0508113	-0.0332622	0.13044	0.110281	0.129331	0.169562	-0.330374	0.0448214	-0.174751	-0.0485305	0.212877	0.00149092	-0.195043	-0.411528	0.114394	-0.120052	0.102822	-0.446883	-0.00069588	-0.289347	-0.162654	0.13758	-0.0537822	-0.12269	-0.166064	-0.022585	-0.0664385	-0.0298368	-0.198732	-0.131583	-0.207593	0.107071	4.947e-05	0.038974	-0.178769
4	sp_P50995-2_ANX11_HUMAN	0.0155876	-0.0167999	-0.0799251	0.133126	-0.26881	-0.109837	-0.0263504	-0.135891	0.0247053	0.144732	0.0229075	-0.0469606	0.0226605	0.0249644	-0.00493329	0.16754	0.221279	0.148056	-0.0421312	0.0316336	0.020622	-0.0167914	-0.0147865	-0.071787	0.121361	-0.0845009	-0.0519847	-0.0363294	0.0005707	0.0407794	-0.0253529	0.000574436	0.0860287	0.124475	0.0014313	-0.0168588	-0.0106084	0.041646	-0.0609708	0.107646	-0.0913102	-0.151862	0.035543	0.0246867	0.162734	0.0636307	0.018573	-0.103622
4	sp_P51148_RAB5C_HUMAN	0.0130522	-0.0045059	0.162357	0.0553768	-0.0389802	0.0757565	0.00482695	-0.0374521	0.171801	-0.00698161	-0.015933	0.199559	-0.0019864	-0.0185904	0.0349495	0.031663	-0.102737	-0.026486	0.000799285	-0.152704	0.134918	0.0382622	0.0130886	-0.0917875	0.110988	0.00252711	-0.0204027	-0.0717916	-0.0285291	-0.124897	0.0836935	-0.0218191	-0.0736573	-0.143738	-0.00963194	0.0384651	-0.0647997	-0.0353697	0.0340639	-0.0919942	0.0503223	0.205653	-0.234066	0.0019767	-0.0789586	-0.0268336	0.0225815	-0.134596
4	sp_P51153_RAB13_HUMAN	-0.103731	-0.0703408	-0.020973	-0.0999062	-0.0691481	0.103872	-0.0702957	-0.237408	-0.719886	0.0378963	0.02735	-0.0119244	-0.159062	-0.0596855	0.0438481	-0.0713664	-0.0750532	0.00497206	0.0688428	-0.317617	-0.0255747	-0.0291769	-0.0689013	0.0528837	0.00969306	0.116809	0.0189796	0.0203351	-0.355185	-0.0918909	-0.0174742	-0.115789	-0.229172	-0.344056	-0.0528397	0.085558	-0.167329	-0.254694	0.00783856	-0.140018	0.0405422	-0.210919	-0.215188	-0.125569	-0.208283	-0.0206701	-0.0726233	-0.0511831
4	sp_P51570_GALK1_HUMAN	0.00330022	-0.0306727	-0.0682905	0.00416282	-0.177384	-0.0949515	-0.00204217	-0.281386	0.111362	-0.0454833	0.20921	-0.168882	-0.0226723	0.014722	0.0195993	0.0899197	-0.0800281	0.017677	-0.00217458	0.119843	0.0307038	0.011213	-0.0536278	0.0375813	0.0720017	0.106117	-0.060999	-0.0138361	0.0302299	-0.0302151	-0.0293063	-0.0103622	0.116695	-0.0354297	-0.0894359	-0.00807371	0.0374256	-0.0217047	0.00760763	0.139584	-0.00336415	-0.0999812	0.1005	0.00785542	-0.0134466	0.116205	0.122793	-0.00793215
4	sp_P51580_TPMT_HUMAN	0.0740665	0.0797325	-0.0656488	-0.0431643	-0.0998453	2.463e-06	0.077738	-0.207705	0.423949	0.0934648	6.90918e-05	-0.0856237	0.105138	0.0274812	0.00254613	-0.0962912	-0.0713499	0.143712	0.0600029	-0.0786956	-0.0791421	0.0358689	0.0686902	0.21551	-0.0376354	0.12393	0.0497059	0.142485	-0.0738843	-0.0521946	-0.102039	-0.102894	-0.0864446	0.0188515	-0.0364533	-0.000314636	0.0526225	-0.110025	0.0319626	-0.165716	0.00836956	0.0644889	-0.0517408	-0.0368298	-0.0355192	0.0373461	0.00998276	-0.031334
4	sp_P51617-2_IRAK1_HUMAN	-0.205034	0.0352433	0.104595	-0.0457377	-0.27568	0.0913422	0.0103464	0.367092	-0.955396	-0.045469	0.282849	-0.246333	0.0858998	-0.017217	0.0531686	0.111283	0.276678	0.0804332	-0.191374	0.30611	-0.100073	0.0300702	-0.11701	-0.00193951	0.101413	0.100991	0.0761868	-0.152178	-0.126376	-0.15167	0.104577	-0.0398979	-0.0955081	-0.120151	-0.175015	-0.0208692	-0.313701	-0.116623	0.0207914	-1.32772	0.00659319	-0.319344	-0.428538	0.0281488	0.189478	0.897524	0.238477	0.00672418
4	sp_P51649_SSDH_HUMAN	0.0886693	0.0062794	-0.0937745	0.114865	-0.0520181	-0.200553	0.0939031	-0.257678	-0.0854997	0.199693	0.206947	0.36518	-0.0394974	-0.034816	-0.0665265	-0.0133662	0.0277748	0.0843939	0.0434147	-0.254049	0.101834	0.0864538	0.0238758	0.361479	0.0238949	0.241545	-0.0705488	0.0569539	0.0799622	-0.0340438	-0.129025	0.122547	0.133501	0.152103	0.0179099	-0.11554	0.0500009	0.0954473	-0.0540543	-0.047357	-0.000853429	-0.0668492	-0.174148	0.030291	0.060591	0.0765948	0.0331025	-0.0136146
4	sp_P51808_DYLT3_HUMAN	0.0726538	0.0868205	0.00310083	0.0655164	-0.337524	-0.0513932	0.315087	-0.259026	0.327112	0.17379	-0.0391454	0.149876	0.0176985	-0.113127	-0.0208381	0.097447	-0.132101	0.040656	0.0306639	0.289	-0.103813	0.0456302	0.0975613	0.0959239	-0.0221784	0.0623189	-0.0589015	-0.0911411	-0.00872717	0.186872	0.231964	0.0233913	-0.251273	0.125132	0.0430184	0.051826	-0.336451	0.0820038	-0.102752	0.211658	-0.00962807	0.164756	0.0931203	-0.0719438	0.0226498	-0.13338	0.155302	-0.0129414
4	sp_P51809_VAMP7_HUMAN	0.0907795	-0.0525796	0.286521	-0.061215	0.0510925	0.152595	0.340607	0.0436541	0.0802678	0.221532	-0.0299004	-0.0815429	0.110491	0.0278018	-0.00193316	0.11455	-0.0801969	0.246119	0.0466439	-0.245454	-0.0447179	0.00408496	-0.0023498	0.330621	-0.0106572	0.185275	-0.0475281	0.0426549	0.0192187	-0.288341	-0.155056	0.255055	0.0915266	-0.289107	-0.0414836	-0.0239462	0.321961	-0.0209062	0.0959591	-0.142168	0.0719887	0.136817	-0.311412	-0.0023284	-0.0201433	0.0850376	0.0565726	-0.0444764
4	sp_P52272_HNRPM_HUMAN	-0.13963	-0.118557	-0.00140478	0.0248201	-0.062068	-0.107683	-0.0212769	-0.0412045	-0.090436	0.0151023	0.068192	0.123274	-0.0697311	-0.0148837	0.00893727	0.0504205	0.0218279	-0.0341166	0.0363435	-0.0946283	0.0423292	-0.0347605	-0.0561678	-0.0522561	0.0349948	0.00514929	-0.138035	0.0227474	-0.0700308	-0.00752889	-0.110488	0.0155498	-0.054185	0.0787872	0.135872	0.0200288	-0.150866	-0.0853586	-0.0680908	-0.0458889	-0.0433975	0.20754	-0.0161868	-0.0596466	0.00283427	-0.0195665	0.0830055	-0.0785624
4	sp_P52298_NCBP2_HUMAN	0.0171158	-0.0611084	-0.16214	-0.0738863	-0.0423028	-0.110208	-0.0857265	-0.394787	-0.130556	-0.171121	0.0888152	-0.0661625	-0.178266	-0.0360904	-0.0420985	0.0352649	-0.0608977	-0.1759	0.0751568	0.000731005	-0.0290389	-0.236054	-0.0513597	0.0403873	0.0735492	0.163925	-0.10501	0.0652894	-0.110865	0.0181636	-0.0420176	-0.347327	-0.356196	0.0208369	0.151431	0.0298867	-0.165441	-0.302949	-0.095898	-0.0301215	-0.11687	-0.147079	0.06881	-0.147898	-0.179067	0.0136859	-0.00692971	-0.0381129
4	sp_P52758_UK114_HUMAN	0.105312	0.120452	-0.101082	0.0859615	-0.14401	-0.211523	0.129474	-0.289585	-0.237202	0.118825	0.110907	0.144989	0.0120229	0.0276501	-0.0414108	-0.034004	-0.0891369	0.176004	0.0732569	-0.224193	0.0111537	0.014553	0.0709883	0.253163	-0.0126598	0.0292264	0.000657457	0.0787276	0.0248925	-0.0876173	-0.212817	-0.00380451	-0.0948325	0.0193041	0.0513184	-0.0612134	0.0125623	-0.0864998	0.110496	-0.123531	0.0627509	-0.104121	-0.0212238	0.0358773	0.0347494	0.0235223	0.0905331	-0.228554
4	sp_P52815_RM12_HUMAN	-0.0724168	0.397472	-0.176276	0.0374179	-0.0419727	-0.300063	-0.0635758	0.0515813	0.0239142	0.118152	0.20611	-0.201518	-0.0485709	-0.194708	-0.0626382	-0.0105031	0.153073	0.0535393	0.094156	0.0172458	0.138002	-0.0808695	-0.434244	0.0756281	0.16232	0.102836	-0.295813	-0.33503	-0.0475051	-0.448594	0.630593	-0.113601	0.15924	0.0310765	-0.431806	0.0530307	-0.0418956	-0.165459	-0.131482	-0.308279	-0.0273534	-0.0223019	-0.0612703	-0.18414	0.110571	-0.0446408	0.0523567	0.187859
4	sp_P53004_BIEA_HUMAN	0.0705473	-0.012231	-0.248903	0.0314639	-0.270722	-0.159015	0.1261	-0.409325	0.122781	0.147483	0.0641965	0.373648	0.0881999	-0.0217009	-0.052939	-0.0302438	-0.0604177	0.11636	-0.0371185	-0.190771	0.277952	0.0130897	-0.0297036	0.0915131	-0.0133678	0.0757341	0.0844157	0.074048	0.0550726	-0.0817583	-0.084305	0.176779	-0.125705	-0.10063	0.000812119	-0.0768698	-0.0321962	-0.0611405	-0.031344	-0.135431	-0.0253229	-0.014191	-0.104484	0.0277733	0.0155634	0.0635014	0.115569	-0.126879
4	sp_P53680_AP2S1_HUMAN	0.0197554	-0.020044	0.0382271	0.0661509	-0.129001	0.130983	0.092182	0.356622	-0.0132402	0.21839	0.101388	0.0438661	-0.11006	-0.0352794	-0.0522926	0.214034	-0.0197743	0.255694	0.0109059	-0.0562736	0.105162	-0.0947227	-0.0702284	0.0306131	0.120982	0.0380641	-0.101119	0.0260896	-0.0811132	-0.0162631	0.116861	0.0707939	-0.13125	-0.0538611	-0.0558068	-0.0424529	-0.155806	-0.0350806	0.000944691	0.000139774	-0.0210032	-0.206705	0.0509765	-0.106775	0.0173164	0.16278	0.20472	-0.166831
4	sp_P53701_CCHL_HUMAN	-0.121787	0.0310865	0.074307	0.0289636	-0.0592788	-0.0447995	-0.0892452	0.0760047	0.139512	0.127576	0.127348	-0.0492988	-0.07985	0.0202859	-0.0589688	0.0319237	0.0826301	-0.00942024	0.0973295	-0.311696	-0.0384823	-0.044361	-0.00488421	0.268111	0.138815	0.148871	-0.0768564	0.0247365	-0.00344384	-0.139701	0.0699439	0.211064	0.103131	-0.125375	0.133069	-0.0553637	0.107803	-0.0553532	0.018695	-0.0241247	0.105543	0.0411107	-0.0699812	-0.0661831	0.0549092	0.140688	0.0719592	-0.416049
4	sp_P53992_SC24C_HUMAN	-0.108864	-0.0252973	-0.282528	0.00403559	-0.0514429	-0.118317	0.118483	-0.0199041	-0.0168082	0.0728518	0.139215	-0.326831	0.0324361	-0.0510502	-0.0737847	0.160994	-0.0964268	0.253952	0.0152001	0.0777352	-0.12828	-0.0740178	-0.0536875	0.174524	0.168265	0.157893	0.000250957	-0.00389593	0.0318663	0.0624644	0.114072	0.0734663	-0.0448343	0.0707732	-0.0740924	-0.0639817	0.0666667	0.0332096	-0.0167569	-0.0590467	0.0124363	0.30742	0.0735882	-0.0557534	-0.0165595	0.182206	0.112794	-0.0300434
4	sp_P53999_TCP4_HUMAN	0.0118936	-0.0918475	-0.0297948	-0.232252	-0.00526405	0.00649351	0.0936813	-0.332508	-0.00275066	0.0261612	0.143596	0.205478	-0.0202404	-0.0186576	-0.0653112	0.20817	-0.106385	0.115296	0.0232333	-0.268505	0.119086	-0.160961	-0.0709924	-0.0341702	0.0636991	0.181581	-0.0701162	-0.00820105	-0.0160396	-0.132603	-0.248724	-0.0203254	-0.109688	-0.0231515	0.123341	-0.0172084	-0.183732	-0.0673556	-0.0321198	-0.16017	0.026828	-0.0380174	-0.0285554	-0.087395	-0.0587347	0.0640847	-0.0836527	0.00985988
4	sp_P54652_HSP72_HUMAN	-0.208532	-0.232263	0.0527929	0.280292	-0.341713	0.4174	0.00918731	-0.184377	-0.104765	0.036722	0.0794738	-0.0564654	-0.124519	-0.141698	-0.0597769	-0.016112	-0.202413	0.147644	-0.157969	-0.0758831	0.0415645	-0.274663	-0.283686	0.118798	0.0170145	-0.0976038	-0.0758078	-0.314308	0.117065	-0.0878603	-0.267532	-0.264386	-0.357777	-0.311215	-0.17008	-0.0662475	-0.177208	-0.0830007	0.176543	-0.339282	0.0959028	-0.286756	-0.247345	-0.246684	-0.132234	-0.0141061	0.13256	-0.294377
4	sp_P54707_AT12A_HUMAN	0.122859	-0.116408	0.103587	0.198297	-0.30061	0.214624	-0.21643	0.133223	0.00683338	0.190619	0.104657	0.00764665	0.0548112	0.0819483	-0.00149928	0.106883	0.118358	0.260958	0.0573187	-0.0284291	-0.381457	0.0932551	-0.0134718	-0.125329	0.292795	0.168235	-0.219328	-0.0354959	-0.123193	-0.159714	-0.0819277	0.144209	0.217937	-0.22034	-0.0125649	0.0748532	-0.00923417	0.0592114	0.069866	-0.0393049	0.122479	0.0927788	-0.0707989	0.061876	0.149856	0.0867483	-0.101464	0.0132998
4	sp_P54886-2_P5CS_HUMAN	-0.165541	-0.105553	-0.0680653	0.0814122	-0.00313823	-0.116378	0.019839	-0.318517	-0.0491685	0.128876	0.0094732	0.0317177	-0.0159154	0.0220603	0.0277031	0.00011645	0.0561489	0.0469495	0.0350246	-0.142744	-0.100052	0.121723	-0.088978	0.140384	-0.0554024	-0.0153418	0.0417505	0.000191043	0.0113355	-0.0596464	0.18752	0.0888312	0.0885723	0.329913	0.0158991	0.00310164	0.0894562	-0.01554	0.0567724	-0.0133475	0.0378436	-0.0990523	0.00754059	0.0374697	0.0667307	0.00838187	0.0316195	-0.0937799
4	sp_P54920_SNAA_HUMAN	0.265909	-0.0847477	0.264675	-0.0839536	-0.251699	-0.0329461	-0.0375848	-0.133013	0.0763585	0.0692698	-0.00283298	-0.219215	0.0426946	-0.0133003	-0.0162334	0.0849056	-0.125751	0.118637	-0.0339259	-0.128788	-0.117588	-0.00301911	-0.0826059	-0.107138	0.0576237	0.0309359	0.0721892	-0.100428	0.0791148	-0.0230831	0.0309512	-0.0541878	-0.195371	0.0135189	-0.0557909	-0.0117901	-0.240126	0.0243284	0.0298126	-0.27741	-0.0244912	0.0256355	-0.21872	-0.00177212	-0.120339	0.0108244	0.0728415	-0.00480199
4	sp_P55072_TERA_HUMAN	0.00769954	-0.0513156	-0.00686756	-0.0230621	-0.0764877	-0.00203846	0.00693088	-0.151717	0.0579356	0.089083	0.0116907	0.160448	0.0532464	-0.0667877	-0.0142134	0.0368885	-0.0572189	0.0715125	0.0500831	0.0755947	0.0309524	-0.0030416	-0.0279357	0.114989	0.0300101	0.0527945	-0.0478549	0.078892	-0.159038	-0.00185625	-0.00549644	0.127633	-0.135222	-0.0106519	-0.0338874	0.0402072	-0.102264	-0.135328	-0.124166	-0.178743	-0.0298584	0.048757	-0.132956	-0.0488522	-0.0963589	0.0283755	0.00161417	-0.00439927
4	sp_P55210_CASP7_HUMAN	0.0320731	-0.121852	-0.295012	-0.132195	-0.015285	0.0805244	-0.0318558	0.204508	0.228767	0.102576	0.0564743	-0.0933288	0.00214943	0.0108737	0.0329897	0.174926	-0.223043	0.125304	-0.0558954	0.247857	-0.236667	-0.108455	-0.0859274	0.266477	0.132507	0.193773	-0.00927716	0.0169781	0.0406985	-0.117151	0.305574	0.0331305	-0.218533	0.0508599	-0.158841	-0.0376952	-0.0864452	0.0129671	0.0227834	0.0392834	-0.00550323	0.118664	0.099955	-0.0579555	-0.223629	0.00468831	-0.0177809	-0.111269
4	sp_P55212_CASP6_HUMAN	0.0575347	0.0476121	-0.475287	0.0458392	-0.13133	-0.26569	0.392603	0.0657602	-0.000681138	-0.0502749	0.151384	-0.0859694	-0.0145082	-0.0320506	-0.159081	0.343116	0.161861	-0.216728	-0.0276129	-0.126734	0.317403	-0.0606641	0.0166942	0.0867989	0.0900603	0.0679608	-0.0500684	0.0264508	0.0747824	-0.0566725	0.0247633	0.421413	-0.118191	-0.482228	-0.0440514	-0.164677	-0.0425486	0.116239	0.0571835	0.166543	-0.0234967	-0.0345166	0.0586787	0.0600107	0.114623	0.156844	0.319288	-0.391971
4	sp_P55265_DSRAD_HUMAN	-0.0517944	-0.0309968	-0.103533	0.080188	0.0959737	-0.00705622	0.0382843	0.138447	-0.0335585	0.00988812	0.308717	0.0733331	0.0875294	-0.0209898	-0.102459	0.0945703	0.00427993	0.142645	0.107284	-0.126534	-0.018062	-0.0743878	-0.0325727	0.0581703	0.30735	0.276101	0.0541942	0.0489897	-0.0190271	0.0411593	0.0221202	0.0775629	0.0253229	0.215299	0.00256419	-0.0555161	0.00578157	0.0653863	-0.0068133	0.122845	0.0202629	-0.0424579	0.0915349	-0.00103053	0.0204755	0.262529	0.23616	-0.0926203
4	sp_P55957_BID_HUMAN	-0.0245669	0.00724078	-0.148205	-0.00754821	-0.0533011	-0.17211	0.0653624	0.165305	0.0964484	-0.0524508	0.117335	-0.198059	-0.0429406	0.0589228	0.0451456	0.0518273	0.00588054	0.138348	-0.0573714	0.0651964	-0.0606037	-0.0316764	-0.048022	-0.139469	0.0838837	-0.0348618	-0.131686	0.00391128	0.00135274	0.0300639	0.338377	-0.0153575	-0.0647835	-0.0921588	-0.0254719	-0.0723392	0.0850114	-0.0156366	0.0673784	-0.111584	0.00457303	0.122287	-0.00215496	0.00755198	-0.0456656	0.159547	0.235624	-0.153177
4	sp_P56381_ATP5E_HUMAN	0.0583191	-0.0257893	-0.063125	0.0987336	-0.0827424	-0.123801	-0.0977009	-0.623474	-0.136838	0.0138221	0.0586915	0.145214	-0.00297358	0.0117237	-0.0119771	-0.134839	0.0209554	-0.164584	0.0924845	-0.252168	0.102217	0.0120518	-0.0261842	0.215569	0.334454	0.051511	-0.163138	0.0869108	-0.0561578	-0.154033	0.0557519	-0.014603	-0.128528	0.336668	0.0933431	0.05183	-0.129168	-0.0581067	-0.108452	0.0688194	0.0928489	0.240223	-0.155536	0.0477974	-0.330557	-0.059482	0.34351	-0.0546037
4	sp_P56385_ATP5I_HUMAN	-0.307023	-0.0987993	0.0671462	0.0659323	-0.168993	-0.271519	0.0913202	-0.266873	-0.0699922	0.268265	0.00984116	0.125753	0.0736474	0.0537672	0.0956859	-0.098924	-0.0640853	0.189212	0.0243645	-0.241604	0.0432211	-0.0145811	-0.154689	0.229323	0.0384446	0.0181854	-0.0940083	0.122467	0.0725933	-0.14303	-0.0819156	-0.0183256	0.0669426	-0.103128	-0.00537247	-0.0226229	0.128357	0.0399677	0.0196637	-0.257763	0.0333492	0.0238715	-0.214482	0.051769	0.0357066	0.0423126	-0.0570833	0.113885
4	sp_P57764_GSDMD_HUMAN	-0.266702	-0.136271	-0.612464	0.0617862	-0.352326	-0.601099	0.109577	-0.615166	-0.0959067	0.301929	0.18887	-0.536901	0.0537862	0.0137352	-0.0404353	0.0907842	-0.0245537	0.124064	-0.0366684	-0.393818	-0.23204	-0.0628113	-0.127949	0.161642	0.13668	0.00211807	0.143552	-0.0936006	0.129013	-0.170857	0.262468	0.05387	-0.00692951	-0.293238	-0.211862	-0.21833	-0.0431465	0.251051	0.00121159	0.111251	-0.128257	-0.670233	0.0863505	-0.00688525	-0.0995971	0.141733	0.284511	-0.590801
4	sp_P59998_ARPC4_HUMAN	-0.116499	-0.0801008	0.0706127	0.0855145	-0.0953546	0.0469694	0.167633	-0.0788526	-0.0905426	-0.036724	-0.000246898	0.254125	-0.0066045	-0.0374421	0.00842947	0.0442371	0.0435182	-0.0478559	0.0200055	-0.130827	0.230793	-0.0916088	-0.0502817	-0.00313245	0.0984401	-0.0424159	-0.113133	-0.0424637	0.0364995	-0.0544521	0.112415	0.052199	-0.0630222	0.227191	0.0212108	0.0437096	-0.11011	-0.0795744	-0.0083281	0.0946104	-0.0196871	-0.0862781	-0.060657	-0.066961	0.00328827	0.0229314	0.0946677	0.0180903
4	sp_P60174-1_TPIS_HUMAN	0.00989458	0.0540387	-0.158222	-0.0821721	-0.183981	-0.200688	-0.0240037	-0.525136	0.0256562	0.0904919	-0.00825212	0.184458	0.0272834	0.00181363	0.00869357	-0.0112081	0.00195661	-0.00534769	-0.00101522	-0.285583	0.134199	-0.00390517	0.0433508	0.0206726	-0.0188411	0.0612507	-0.0211894	0.100691	0.0323383	-0.0334838	-0.280661	-0.0503736	-0.117012	0.162335	0.0857204	-0.0234978	-0.0468962	-0.0117803	0.00738627	0.0304565	0.00939699	-0.0462894	0.0270773	0.00413651	-0.0247889	-0.0331888	-0.0562788	-0.00748216
4	sp_P60602_ROMO1_HUMAN	-0.189409	0.0694317	0.2295	-0.0680958	-0.17359	0.250155	0.0858167	-0.650786	0.3928	0.0477545	0.114779	-0.206199	-0.0340889	-0.0181435	-0.0309272	0.0568735	0.128425	-0.276315	0.0471786	-0.581323	-0.150883	-0.00604896	0.0605313	0.191008	0.219542	0.119623	-0.00981467	0.0917743	-0.165471	0.0784804	-0.106382	0.165661	-0.0656191	0.316689	-0.00714759	-0.102531	-0.102466	-0.346226	-0.0532009	-0.013783	0.0220151	-0.349053	-0.477192	0.0292117	0.306601	0.0028348	0.0138447	0.185723
4	sp_P60953_CDC42_HUMAN	0.0120443	-0.162043	-0.0400846	-0.0201997	-0.173315	-0.0442792	0.0317891	-0.337096	-0.101223	0.145912	-0.0761364	0.293414	0.125632	0.0519096	0.0489566	0.0542591	0.0650829	0.0409679	-0.0434136	-0.0927412	0.166925	0.00917951	-0.0855176	-0.0597076	-0.0622841	-0.0557857	-0.0034756	-0.0112322	0.108511	0.0151338	-0.00484825	0.127943	-0.0189325	0.0760226	0.0594456	0.0455127	-0.110486	0.0639722	-0.00235602	-0.0807252	0.0663407	0.020979	-0.0836812	0.059299	0.102121	-0.130339	-0.15812	0.103339
4	sp_P60981-2_DEST_HUMAN	-0.0569742	-0.0100771	-0.309371	-0.000577236	-0.267275	-0.0607865	-0.0258097	-0.223991	-0.164286	0.152256	-0.177333	0.491972	0.152587	0.013673	0.0781636	0.100256	-0.0661652	0.00418354	-0.0490929	-0.259505	0.408419	-0.0536305	-0.0359259	-0.0922152	-0.128673	-0.259289	0.0404718	-0.0304326	0.0648271	0.0254454	-0.111319	0.00592191	-0.233629	-0.0973815	0.0121472	0.118226	-0.199645	-0.0429261	-0.0981089	0.0295542	-0.0683444	0.107342	-0.0359148	-0.0125956	-0.0873934	-0.121118	-0.0651372	-0.222736
4	sp_P60983_GMFB_HUMAN	0.078434	-0.0652204	0.000345391	-0.0435718	-0.102081	-3.934e-06	0.0998435	-0.457263	0.0118252	0.0515539	0.0295044	0.22275	0.182699	-0.0245037	-0.0302903	-0.0619312	-0.0712206	0.00500474	0.0299592	-0.0579466	0.119017	-0.0666199	-0.0599642	0.0659441	-0.0574055	0.0909651	0.0353256	-0.000903742	0.0453985	0.0187327	-0.164535	-0.0790702	-0.165715	-0.0536873	-0.0189257	-0.000492195	-0.0911344	-0.142011	-0.0662818	-0.184676	-0.0711927	0.0775311	-0.0815272	-0.0197097	-0.112923	0.00126904	-0.0596396	-0.00804931
4	sp_P61158_ARP3_HUMAN	-0.0584489	-0.0220401	-0.058653	0.0105258	-0.153849	-0.0435862	0.111071	-0.149453	-0.0126813	0.00484286	0.00249423	0.12754	-0.00368166	-0.0088735	-0.0123029	0.0818654	0.0269848	0.087619	0.0343728	-0.0685142	0.118239	-0.0506341	-0.0318621	-0.0925137	-0.0699059	-0.0456131	-0.0546908	-0.0268008	-0.0196694	-0.0255181	0.0254877	0.036107	-0.118264	-0.0806513	0.052799	0.0387238	-0.20547	-0.0912166	-0.0209696	-0.086504	-0.0471465	-0.131519	-0.0707542	-0.0441084	0.0348076	0.000762345	0.139641	0.0283754
4	sp_P61160_ARP2_HUMAN	-0.00731158	-0.0177195	0.0330677	-0.0602854	-0.109994	-0.00518766	0.0798795	-0.00548237	-0.00978123	0.0715182	0.0403401	0.125328	0.0250888	0.000621774	-0.00914655	0.122181	-0.00808139	0.145978	0.0239841	-0.0392771	-0.00299179	-0.0322048	-0.0366779	-0.112211	-0.0104464	0.0505776	-0.0298912	-0.00425781	0.00433818	-0.0636256	-0.100246	0.0439676	-0.156391	-0.0549937	-0.00316424	0.0181069	-0.0484182	-0.0462795	-0.000470686	-0.0945163	0.00840022	-0.0350422	-0.0769711	-0.0524046	0.0543696	0.0290507	-0.035494	0.0597685
4	sp_P61163_ACTZ_HUMAN	-0.041381	0.0728201	-0.224882	-0.0135178	-0.114547	-0.039788	-0.00376149	0.0590081	0.152855	-0.00676548	-0.00676729	-0.209596	-0.0285383	-0.0230618	-0.0355316	-0.0316586	-0.0560654	-0.00962443	0.015583	-0.0231707	-0.160809	0.0109329	0.0232463	-0.108042	-0.00236876	0.0367539	0.0550718	0.023212	0.0396031	-0.0327441	0.00710823	-0.00740655	-0.117732	-0.0448629	-0.0756656	-0.0398331	-0.044825	-0.0646985	0.0176303	-0.0363448	0.0520286	-0.136877	-0.193083	0.0683564	-0.00541923	0.00459387	0.0173915	0.0975623
4	sp_P61604_CH10_HUMAN	0.161304	-0.280334	0.452871	-0.0415061	-0.0564244	0.144318	-0.115418	-0.0418514	0.0862544	0.167296	0.045832	0.283207	0.0772535	-0.0421316	0.0232179	-0.0632974	-0.190083	-0.0153889	-0.0919946	0.052397	-0.0376267	0.0374461	-0.274551	0.0307023	-0.0313715	0.233427	-0.158638	0.00232223	0.0305418	-0.226676	0.115845	0.0239479	-0.221832	0.19335	-0.0804524	0.0127953	-0.298224	-0.144523	0.0134088	-0.319273	0.0410172	-0.253838	-0.136817	-0.0906841	-0.0668266	-0.056527	0.0933343	-0.0351379
4	sp_P61923_COPZ1_HUMAN	-0.0405458	-0.00657617	0.0905409	-0.0297918	0.182033	0.0499072	0.0851443	0.208519	0.0119719	0.0507856	0.0220454	-0.192233	0.0310987	-0.00807036	-0.0208154	0.104155	-0.0852035	0.127508	0.0840884	0.116892	-0.0655215	0.0727449	0.0783479	0.151315	0.0881833	0.0190111	-0.0112215	0.0553017	-0.0377211	0.0623339	0.00212014	0.114494	-0.199726	0.172094	0.0642982	0.0224862	-0.0528032	-0.055599	-0.0409742	-0.1212	0.0547472	-0.130012	0.0111346	0.0385329	0.0202951	0.0948538	0.0324824	-0.101148
4	sp_P61956_SUMO2_HUMAN	-0.187631	-0.00677498	-0.116781	-0.140023	-0.0967092	-0.0602032	-0.0247397	-0.159328	-0.258035	0.0016702	0.0736146	0.142065	-0.00109893	0.0137446	-0.00706996	0.0905817	-0.00451064	-0.125499	-0.0860061	-0.313786	0.0235329	0.00415859	0.0254816	-0.0296506	0.105348	-0.00525237	0.0251177	-0.0691542	0.0218575	-0.180388	-0.0937229	-0.180019	-0.181522	0.040042	0.125974	-0.0367238	-0.0537143	-0.179059	-0.0290268	-0.238753	-0.0384026	-0.065695	-0.190533	0.0426971	-0.153374	-0.0644087	0.0154744	-0.109275
4	sp_P61970_NTF2_HUMAN	-0.0252101	0.0766433	-0.316825	-0.0773898	-0.0955508	-0.291278	0.15787	-0.427689	-0.0611477	0.0712721	0.00942679	0.317017	0.0233457	0.0802613	0.0386791	0.0868614	-0.0632968	-0.00634185	0.0894119	-0.116329	0.16393	0.0780488	-0.000976834	-0.0277607	-0.0374215	-0.0167751	-0.0734503	0.0516458	0.0657431	-0.0323	-0.126775	0.0859564	-0.114969	-0.0851055	0.128335	-0.00508653	-0.0613701	-0.0703091	0.0204382	-0.0989772	0.0138461	-0.132505	0.12498	0.0388245	0.0190794	-0.0528663	0.0178198	-0.128131
4	sp_P61978-3_HNRPK_HUMAN	0.0342648	-0.222143	0.0621037	0.0415213	-0.249417	-0.0578725	0.218151	-0.0779448	-0.202191	0.0209049	-0.0617141	0.443408	0.0235931	0.0533024	0.149796	0.184347	-0.00192288	0.274834	-0.0983954	-0.368184	0.16888	0.0407752	0.0650827	0.264119	-0.192362	-0.208867	-0.0726846	-0.0751034	0.0170535	-0.139503	0.171679	0.0378688	-0.164411	0.128629	0.326525	0.150128	-0.289356	-0.207372	-0.0440149	-0.183379	-0.058827	0.323666	-0.348314	0.0245215	0.200715	-0.149204	-0.0112588	0.109982
4	sp_P62158_CALM_HUMAN	-0.124045	-0.0614775	-0.129325	0.325732	-0.0165909	0.00601573	0.130594	-0.809382	-0.325376	-0.00533037	-0.0450228	0.242635	0.0924432	-0.12075	-0.299828	0.0320004	-0.284374	-0.285268	-0.00999799	0.284756	0.0345515	-0.517742	-0.00347134	0.13005	0.369327	0.0664645	-0.195511	-0.361319	0.0220886	0.0513616	0.32794	-0.035382	-0.151205	-0.00246776	-0.0054994	-0.00632353	-0.106372	-0.393133	0.0533155	0.194464	-0.0704042	-0.251544	0.19649	-0.191514	-0.233792	-0.195421	0.0702148	0.0768678
4	sp_P62491_RB11A_HUMAN	-0.00300229	0.0466934	0.0414315	0.0165743	-0.195091	-0.0129627	0.00102549	-0.302754	0.254992	0.061093	0.0206813	0.233477	-0.00861555	-0.0557456	0.0255879	-0.0764132	-0.0391574	-0.0209464	-0.0584747	-0.031023	0.0312227	0.183884	0.0452221	-0.163867	0.00955129	0.095966	0.00438648	-0.0703888	-0.00829127	0.0447482	0.156055	-0.0670324	-0.117405	0.067559	-0.107877	0.0210104	-0.178247	-0.0578744	-0.015023	-0.0561595	0.0521894	0.102016	-0.13257	0.0865701	0.00238224	0.0275537	0.0797709	0.0344644
4	sp_P62877_RBX1_HUMAN	-0.0719782	0.0604524	-0.0560571	-0.250681	-0.105513	0.0856167	0.164265	-0.305176	0.0926507	0.0916857	-0.0406742	-0.256285	-0.00766597	0.0233096	0.125184	0.00740714	-0.0663979	0.130743	-0.00511025	-0.225876	-0.103565	0.0946792	0.178754	0.0382564	-0.142516	-0.0812641	0.00717732	0.0376556	-0.024298	0.0137905	-0.0113585	-0.10285	0.00138128	0.0684476	-0.000599086	-0.0134268	-0.0529342	-0.0012199	-0.0450773	-0.0640936	-0.097075	0.0623655	-0.00392918	0.233926	-0.0495102	-0.121147	0.0721149	0.0224676
4	sp_P62879_GBB2_HUMAN	0.148171	-0.0677902	0.039411	0.158001	-0.143334	0.0193414	0.0761891	-0.0923622	0.107859	0.203633	0.12777	0.218807	0.0662243	0.0483605	-0.0111083	0.155314	0.0873837	0.167956	0.0691826	0.0473701	0.161934	0.0210216	-0.0169098	-0.0181634	0.0589603	0.0619151	-0.0287203	0.00779483	-0.0234185	0.0419911	0.364223	0.201702	0.0525553	-0.142328	0.126425	-0.0306732	-0.256256	0.00229491	0.0198022	0.0631176	0.0384787	-0.048398	0.092177	0.0549	0.0224035	0.10201	0.341717	0.0912896
4	sp_P62937_PPIA_HUMAN	-0.0962479	-0.0668408	-0.176708	-0.0840861	-0.135704	-0.173229	-0.0656794	-0.597641	-0.0537386	-0.0585662	-0.0629588	0.176182	0.0342023	-0.00590355	0.0824895	0.181332	-0.0885922	-0.0697389	-0.0642565	-0.22949	0.176973	-0.0789542	-0.0604611	-0.0691557	-0.0929137	-0.0807425	0.0383345	0.0171218	0.0738575	-0.120149	-0.300989	-0.0921088	-0.0729782	-0.0483967	0.0997553	0.0228784	0.000605418	-0.111575	-0.0445365	-0.0984925	-0.0420254	-0.00251368	-0.171445	-0.040715	-0.0450718	-0.0981887	-0.1358	-0.163198
4	sp_P62942_FKB1A_HUMAN	-0.0358298	-0.0488424	-0.0801156	-0.0156944	-0.172011	-0.137623	0.228622	-0.340874	-0.00309234	0.0997067	0.070752	-0.0189855	-0.0452488	-0.0433884	-0.0279789	0.197016	-0.0159136	0.121172	0.0460753	-0.12286	0.0125592	-0.0674402	-0.0450329	0.083244	0.0524157	0.0246444	-0.0346626	0.0176368	0.0673516	-0.00093287	-0.266338	0.0581534	-0.0951519	-0.054842	0.0738876	-0.03039	-0.0433414	0.0547165	-0.0373283	0.0114816	-0.0163957	-0.00573526	0.00173884	-0.0148693	0.116713	0.095266	-0.0519224	0.0166734
4	sp_P63010_AP2B1_HUMAN	-0.00214776	0.0109259	-0.0276766	0.0557105	-0.0726602	0.0163827	0.131674	0.0359589	-0.0193478	0.175757	0.0241326	0.0501583	0.0218062	-0.00347411	-0.0163398	-0.0207629	0.088913	0.170967	0.0261975	-0.140515	0.0714652	-0.0632586	0.0201714	0.104829	0.0638856	-0.0412032	-0.0184492	0.0807941	-0.0146307	0.110228	0.129177	0.0250942	0.010632	-0.0223031	0.0161437	-0.0431318	-0.0932562	0.00805362	-0.0156232	-0.0616853	0.00366563	-0.199207	-0.0549176	-0.0690761	0.119114	0.0800895	0.196224	-0.0374538
4	sp_P63167_DYL1_HUMAN	-0.141827	0.0797085	-0.0135488	0.031212	0.0728469	0.158879	0.0810641	0.0852066	0.035668	-0.031065	-0.0291985	0.175866	0.0611572	-0.00650521	0.0357027	0.0292926	-0.0429273	-0.00723867	0.00486272	-0.02694	0.0293899	-0.0155514	0.0570806	0.151435	-0.0618899	0.0146089	0.113604	0.136271	-0.0618434	-0.0412079	-0.0418939	0.0424279	-0.16473	-0.203808	0.0597716	-0.00412869	-0.0164866	-0.0819632	0.0506361	-0.103279	0.0322084	-0.412421	-0.106747	0.0267614	-0.0368308	-0.0463524	-0.104613	0.0317202
4	sp_P63208_SKP1_HUMAN	0.0576461	-0.0215978	-0.449575	-0.0568301	0.0844373	0.0958001	0.159746	0.593238	-0.0865024	0.0666655	0.147353	0.036508	-0.0295785	-0.0367804	-0.0580768	0.191985	-0.134711	0.209795	0.0320519	-0.0778567	0.175812	-0.0209963	-0.0241626	0.0784777	0.277364	0.213033	-0.0456685	0.0510302	-0.0562093	-0.127365	-0.196972	0.071247	-0.252852	-0.166951	0.0468243	-0.0295489	0.0400979	-0.188909	-0.0799978	-0.285129	-0.094122	-0.00461206	-0.106378	-0.0147952	-0.215122	0.0538921	-0.0307771	-0.0936709
4	sp_P78318_IGBP1_HUMAN	-0.163795	-0.0439728	-0.0577968	-0.0569165	-0.146261	0.0643909	-0.0223071	0.0510185	-0.0759654	-0.102714	-0.0182469	-0.0868518	-0.0293758	-0.0917775	0.0741376	0.121147	-0.136354	0.0950134	-0.0247364	-0.160954	0.117858	-0.0470445	-0.0923384	-0.0866501	0.0344383	0.0291701	-0.00712855	-0.0401322	-0.159489	0.0461988	-0.222319	0.0250791	-0.132234	-0.381499	0.0140472	0.0874916	-0.0356796	-0.120596	-0.0526355	-0.141602	-0.00170066	0.0447952	-0.0710702	-0.11494	-0.23605	-0.015538	-0.000776427	-0.0257519
4	sp_P78347-2_GTF2I_HUMAN	0.17584	0.140597	-0.168042	0.159562	0.0394494	-0.0192607	-0.0887303	-0.0711282	-0.215475	0.0916962	-0.0106687	-0.298856	0.0313081	-0.0213276	-0.0717164	-0.148865	0.0470927	0.0558247	0.0451245	-0.35697	-0.0076575	0.0159119	0.211575	0.012382	0.0169364	-0.19977	0.142431	0.109981	-0.00764945	0.0499452	-0.145769	-0.224232	0.0142449	0.0566555	0.0871657	-0.170174	0.0476809	0.135806	-0.105251	-0.355154	-0.073441	-0.324441	-0.308847	0.117244	0.0591735	-0.109331	0.0546144	0.00584899
[truncated: 3,559 more rows]
[truncated: 7 more columns]

## Sheet: Cluster 1_BP
Pathway ID	Description	Gene Ratio	Background Ratio	p-value
GO:0006629	lipid metabolic process	75/248	341/3919	1.88e-24
GO:0044255	cellular lipid metabolic process	64/248	264/3919	3.99e-23
GO:0043436	oxoacid metabolic process	75/248	370/3919	4.38e-22
GO:0006082	organic acid metabolic process	75/248	373/3919	7.43e-22
GO:0032787	monocarboxylic acid metabolic process	51/248	192/3919	3.13e-20
[truncated: 121 more rows]

## Sheet: Cluster 1_CC
Pathway ID	Description	Gene Ratio	Background Ratio	p-value
[truncated: 48 more rows]

[truncated: 38 more sheets: Cluster 1_MF, Cluster 2_BP, Cluster 2_CC, Cluster 2_MF, Cluster 3_BP, Cluster 3_CC, Cluster 3_MF, Cluster 4_BP, Cluster 4_CC, Cluster 4_MF, Cluster 5_BP, Cluster 5_CC, Cluster 5_MF, Cluster 6_BP, Cluster 6_CC, Cluster 6_MF, Cluster 7_BP, Cluster 7_CC, Cluster 7_MF, Cluster 8_BP …]
