# Supplementary material for: ProTargetMiner as a proteome signature library of anticancer molecules for functional discovery
Source: Nat Commun. 2019 Dec 16;10:5715. doi: 10.1038/s41467-019-13582-8 (PMC6915695; doi:10.1038/s41467-019-13582-8)
Supplement: Supplementary file 6 — Supplementary Data 3 [file 41467_2019_13582_MOESM6_ESM.xlsx]

## Sheet: Sheet 1
Supplementary Data 3. The specificity of each protein in response to each compound against all other compounds in OPLS models.
Protein IDs	2-methoxyestradiol	5-fluorouracil	8-azaguanine	Afatinib	Apatinib	Auranofin	Axitinib	Azacitidine	b-AP15	Bleomycin	Bortezomib	Bosutinib	Cabozantinib	Camptothecin	Carmofur	Crizotinib	Dasatinib	Docetaxel	Doxorubicin	Enzalutamide	Epirubicin	Etoposide	Everolimus	Floxuridine	Fludarabine	Gefitinib	Genistein	Idarubicin	Irinotecan	Lapatinib	Lomustine	Mitotane	Methotrexate	Nilotinib	Nutlin	OSI-420	OSW-1	Oxaliplatin	Pazopanib	Paclitaxel	Ponatinib	Regorafenib	RITA	Ruxolitinib	Sorafenib	Sunitinib	Temsirolimus	Teniposide	Raltitrexed
sp_P68366-2_TBA4A_HUMAN	-0.0198872	0.00969856	-0.0135913	-0.0118149	-0.0252717	0.00992728	0.00838133	-0.0185547	0.0154046	-0.00160011	0.00791893	-0.0109949	-0.0131117	-0.0067144	0.00581087	-0.0157986	0.0196175	0.0423804	0.0243665	-0.0159379	-2.72e-05	-0.00842211	-0.000911	0.00438079	-0.000171	-0.0315929	-0.00917606	-0.00995155	-0.0119337	-0.011957	-0.0123887	-0.00640419	0.0227529	0.00611121	-0.00713509	-0.0208511	-0.0126018	-0.00762413	-0.0218526	0.058565	-0.0191554	0.00478937	-0.00134528	-0.00288946	-0.000451	-0.0162313	-0.016555	-0.00773927	0.0364201
sp_P68371_TBB4B_HUMAN	-0.0205688	-0.00578614	-0.00259757	-0.00895085	-0.00578317	-0.00569058	-0.00467784	-0.011343	0.00124973	-0.00344153	-0.00459327	-0.00989402	-0.0165674	-0.019007	0.00275509	-0.00935756	0.0391563	0.0525035	-0.00729515	-0.00535773	-0.0159317	-0.012483	-0.00318153	-0.00295125	0.0107142	0.00131216	-0.00438549	-0.0311143	-0.0145258	0.00329067	0.0078688	-0.00617432	0.0261347	0.000522	-0.0140657	-0.0136278	-0.0057516	-0.00178103	-0.00684785	0.0549084	-0.0179656	-0.000776	0.00572266	0.00165416	-0.0017055	0.00618647	-0.00711026	-0.0306346	0.0303035
sp_Q9BUF5_TBB6_HUMAN	-0.0173779	0.00398027	-0.0117234	-0.0129974	-0.0306043	0.00440699	-0.00578543	-0.0131267	0.00280106	0.00982313	-0.00596947	-0.00938175	-0.0237821	0.000627	-0.000666	-0.0133114	0.0197967	0.039937	0.01698	-0.0213629	0.0023483	-0.00424222	-0.00289993	-0.00537724	0.000734	-0.0201687	0.00128953	-0.0177745	0.0124099	-0.0153344	0.00257519	-0.00865088	0.0163725	0.00629922	0.00563609	-0.0210507	-0.0202858	-0.0240105	-0.0235319	0.0548242	-0.0247377	-0.00488087	0.0176733	-0.0156725	-0.00971537	-0.0139402	-0.010285	-0.0117226	0.037118
sp_Q13885_TBB2A_HUMAN	-0.0262465	-0.00291719	-0.014505	0.00310093	-0.0206018	0.0128221	0.0018732	-0.00858289	0.0227219	0.00248198	0.0179989	0.00305135	-0.0164004	-0.00773613	-0.00567355	-0.00711319	0.0191602	0.0280881	-0.00587645	-0.0232153	-0.00626844	-0.013977	0.0105058	-0.00540591	0.00181263	-0.0225541	7.41e-06	-0.0232092	-0.00224976	-0.00261078	-0.00323386	-0.0124915	0.0091157	0.0343267	-0.0114177	-0.00961931	-0.0137401	-0.0129062	-0.00908303	0.05236	-0.00748385	0.0156499	0.00463734	-0.00310255	0.00418462	-0.00891083	-0.0178214	-0.0206106	0.0387663
sp_P68363_TBA1B_HUMAN	-0.0270971	-0.0028652	-0.00171443	-0.00208115	-0.00764307	-0.00411567	-0.00287491	-0.00690489	-0.000873	-0.007041	-0.00453889	-0.00942505	-0.015005	-0.0181079	0.00312979	-0.0064747	0.0402473	0.0514324	-0.0118564	-0.00740234	-0.017051	-0.0150299	-0.00437842	-0.000682	0.0147	0.000229	-0.00511109	-0.0299139	-0.0151437	0.00606168	0.00549637	-0.00514357	0.0279645	0.00768026	-0.015877	-0.0138173	-0.0103918	-0.00113761	-0.00924889	0.0514678	-0.0143842	0.00587319	0.00663075	0.00102002	-0.00275452	0.0102815	-0.00550979	-0.0303001	0.0284602
sp_Q9BQE3_TBA1C_HUMAN	-0.0125518	-0.00795806	0.00564894	-0.00165109	0.00534144	-0.00136392	-0.00836283	-0.00144104	-0.00279707	0.00308333	-0.000843	-0.0102138	-0.0190143	-0.0150829	-0.00282539	-0.00599463	0.025106	0.0364345	-0.000309	-0.00888146	-0.0239034	-0.00197041	-0.00321374	0.00103192	0.0108348	0.00737059	-0.00176249	-0.0349734	-0.0125545	0.0074586	0.0114445	-0.00619486	0.010096	0.00221454	-0.00745835	-0.00790278	-0.00959108	0.000884	0.0155306	0.0511233	-0.0204479	0.00573821	0.0102967	0.00357158	0.000474	0.0017946	-0.00803656	-0.0320729	0.0188495
sp_Q71U36-2_TBA1A_HUMAN	-0.0136769	-0.0100864	0.00110086	-0.000491	-0.0129421	0.00499238	8.13e-06	-0.00972182	0.0115114	0.00473299	-0.000226	0.00502809	-0.00534631	-0.0107704	0.00430743	-0.00911282	0.0291944	0.0359846	-0.0171858	-0.00827053	-0.00585238	-0.00790746	-0.00324884	0.00384785	0.0153359	0.000306	0.000723	-0.0234279	0.004595	0.00763389	0.00304467	-0.00687745	0.0134929	-0.00718409	-0.0193411	-0.0112009	-0.00630391	-0.009237	0.0127521	0.0492056	-0.00818345	-0.00304935	0.0042956	0.010684	-0.00412232	0.00920825	-0.00177856	-0.0125895	0.00458574
sp_Q13509_TBB3_HUMAN	-0.0205429	-0.00344955	-0.00928518	-0.00543688	-0.0191265	0.00388728	-0.0189624	-0.0109319	0.00671363	0.00917207	-0.00225767	-0.00876699	-0.0256101	0.0101816	0.00410127	-0.0216816	0.00545781	0.0215504	0.00867232	-0.0221669	0.00136072	0.000237	-0.0157078	-0.000341	-0.00492103	-0.00863485	0.0105804	-0.00770912	0.0218576	-0.0192973	0.0188232	-0.00149598	-0.00193238	0.0030456	-0.00539293	-0.0135769	-0.0213448	-0.0111639	-0.0122706	0.0490871	-0.0329171	-0.0102268	0.0198991	-0.0107776	-0.0142227	-0.0274141	0.00409185	0.000992	0.026462
tr_Q5JP53_Q5JP53_HUMAN	-0.0163275	-0.00304208	-0.000249	-0.00517086	0.00943075	-0.0189192	-0.00435328	-0.00656872	-0.00815968	-0.0055335	-0.00794418	-0.00520595	-0.0103028	-0.0231957	0.00424889	-0.00470953	0.0409172	0.0510791	-0.0124078	0.00229543	-0.0169487	-0.0194455	0.00129368	0.00102538	0.0175379	0.0124365	-0.0129734	-0.0294074	-0.0220686	0.0061451	-0.00269866	-0.00119308	0.0278207	0.00689455	-0.0195819	-0.00862255	-0.0133647	0.00133609	0.000239	0.0467258	-0.00306331	0.00393424	-0.000336	0.0085277	0.0057163	0.0166968	0.000586	-0.0269052	0.0243999
sp_Q9NTZ6_RBM12_HUMAN	0.0117317	0.0287949	0.0176018	-0.0218187	0.000673	0.00171257	-0.0212605	0.0156217	0.00323335	-0.00411798	-0.00239697	-0.0194521	-0.0179349	0.00754736	0.0215706	-0.0134981	-0.00568959	0.0201809	0.00542829	0.00214091	-0.0133991	0.0123461	0.00478555	0.0186107	0.00378474	-0.004542	-0.00597052	0.00159855	0.006203	-0.0113784	-0.0107906	-0.000245	-0.0323764	0.00235545	-0.00770116	-0.0183885	-0.00742309	0.0219393	-0.030132	0.0453282	-0.0225999	-0.011572	-0.0132934	-0.0111403	-0.00305074	0.00367175	-0.0116025	-0.00331221	-0.0175371
sp_O75152_ZC11A_HUMAN	0.0164124	-0.0117764	0.0238452	-0.00639523	-0.000809	0.0242397	-0.0301504	0.0101811	0.0333571	-0.0152898	0.0139943	-0.00956251	-0.0117974	-0.00210698	0.00430372	-0.0279865	-0.00156234	0.0240414	-0.00795301	-0.0161144	-0.0155104	-0.00689555	0.0221412	-0.00308887	-0.00414359	0.00259757	-0.0192613	0.00572485	0.00498428	-0.00922631	-0.0222857	-0.0073379	-0.0219517	-0.010182	-0.0133444	-0.0291787	-0.00785745	-0.00459603	-0.011237	0.0450174	-0.0208701	-0.0094793	-0.000774	0.0172944	0.000772	0.00407903	-0.0297225	-0.00294251	-0.0023738
sp_P31942_HNRH3_HUMAN	0.0159351	-0.0051122	0.0250978	-0.020561	-0.0135413	-0.0118377	0.00541005	0.0172948	-0.0015727	0.000128	-0.00558929	-0.0103333	-0.00466989	-0.00564106	-0.00883879	-0.0208488	0.000873	0.0338929	0.0071106	0.0179389	-0.0155379	-0.0242262	-0.00224427	-0.0131027	-0.0290559	-0.0174899	-0.00128484	-0.01237	-0.0111836	-0.0141762	-0.0112114	-0.0111162	-0.00485825	0.00539138	-0.00113032	-0.00364415	0.00939503	0.0202473	-0.00226202	0.0438508	-0.0105879	0.0275576	-0.0241554	0.0149952	0.0052038	-0.0279757	0.01527	-0.00682154	-0.0268323
sp_P13693_TCTP_HUMAN	0.0177827	0.0361721	-0.0024051	-0.0187599	0.0010067	0.0073518	-0.00639455	0.0160733	0.0115512	-0.0166118	-0.00622666	-0.00692678	-0.0164138	-0.0156834	0.0233928	-0.00608793	-0.0055035	0.0359302	0.00468571	-0.0170114	-0.0157974	-0.0085205	-0.00289606	0.0341837	0.00710423	0.0155381	-0.00244403	-0.0119933	-0.00905051	0.00325627	0.00568106	-0.00706839	-0.0312121	-0.0026953	-0.016505	-0.0172636	-0.0174013	0.0156383	-0.00619721	0.0420653	-0.0127153	0.00557065	0.00556813	0.0052879	0.0034123	-0.0152693	-0.031895	-0.0190665	-0.00432931
sp_O15305_PMM2_HUMAN	0.0223772	-0.00428253	0.00181304	0.0167466	0.0113089	0.00508149	-0.00332529	-0.00818256	-0.000837	0.000467	-0.0174976	0.0187686	0.0049835	-0.0269163	-0.0060131	0.00847189	-0.0176482	0.024234	0.00417378	-0.0094503	-0.0016987	0.0114406	0.00965795	-0.00656554	0.0354097	0.00137172	-0.0128751	-0.00417556	-0.0241851	-0.00148626	-0.0270725	0.019165	0.00805752	0.00701199	0.00624314	-0.0108867	0.0287419	0.00479766	-0.0146579	0.0416342	0.00175733	0.0140381	-0.0110262	0.0102534	0.01088	-0.00384292	-0.00274935	-0.0148904	-0.0203191
sp_Q16629-3_SRSF7_HUMAN	0.0117154	0.00408002	0.0344106	-0.00275775	-0.00836585	0.016096	-0.0216085	0.00133173	0.00256145	-0.00525977	-0.0146678	-0.0189104	-0.00912875	-0.00832668	0.00403184	-0.021917	0.0091137	0.0402507	0.00675725	0.0016946	-0.0106463	-0.0122902	0.00219981	0.00969395	0.00253802	-0.0126635	-0.0144292	0.00424062	-0.0124969	-0.0149169	-0.0132085	-0.0112353	0.00131263	-0.024852	-0.0082321	-0.0124203	-0.00337637	0.0152777	-0.0413729	0.0415325	-0.0117986	0.0088826	-0.0141192	-0.0128322	0.0104475	-0.0176231	0.00199933	-0.0165325	-0.00607332
sp_Q3ZCM7_TBB8_HUMAN	-0.0187245	-0.0067854	0.00379267	-0.0077451	0.0334245	-0.0154952	-0.00929222	-0.00705723	-0.0189105	-0.000787	-0.00569694	-0.00503893	-0.00650932	-0.0195544	0.00302998	-0.0101027	0.0384397	0.0412555	-0.0229282	0.00296993	-0.0131339	0.0192326	0.000894	-0.000538	0.0118446	0.0205746	-0.00602517	-0.0215066	-0.0207629	0.00586334	0.00412409	0.00558677	0.0213004	-0.00786294	-0.0234371	-0.00779166	-0.00215036	0.0217073	-0.00278028	0.0411911	-0.00997118	-0.000414	0.00526216	0.00467724	0.00230421	0.000664	-0.00867411	-0.0240243	0.0281772
sp_P68104_EF1A1_HUMAN	0.00771474	0.0335571	-0.000455	-0.018694	0.00317684	0.0114745	-0.00710874	0.00661895	0.00943804	-0.0229703	-0.0127025	-0.00389787	-0.0248275	-0.0154763	0.0190978	-0.0168792	0.0118617	0.0335149	0.00656496	-0.0174421	-0.010782	-0.00692149	-0.00613728	0.0364534	0.013367	0.0214733	-0.0114904	-0.0164801	-0.0143058	0.00638996	0.0102206	0.009069	-0.0309045	0.00144206	-0.0133153	-0.000528	-0.020037	0.0272682	-0.0104484	0.0408588	-0.00275496	0.015453	0.00336999	-0.00099	0.00708251	0.00763059	-0.0252049	-0.0182605	-0.00648566
sp_P15170-2_ERF3A_HUMAN	0.0257582	0.00274174	0.0143712	-0.00766984	0.0172276	0.0308336	-0.0268973	0.00163852	0.0158953	-0.0171998	0.00292168	0.0106152	-0.0190834	-0.0189485	-0.00457082	-0.013667	0.00438084	0.0253339	-0.0255283	-0.0259023	-0.0204086	-0.00950394	-0.00396005	-0.000559	0.00553582	0.0178886	-0.0116792	-0.000117	-0.0199375	-0.00431633	0.0152467	0.00529016	-0.00730564	-0.00261621	-0.0246402	-0.0208556	-0.0149654	0.00668043	-0.00447386	0.0407458	-0.0166153	0.00634441	0.0204524	0.0308162	-0.00196887	-0.000937	-0.0280736	-0.0264459	0.00408832
sp_O94925-3_GLSK_HUMAN	0.0143352	0.00208908	-0.00451313	0.0018965	-0.0128545	0.0189697	0.00282494	-0.00467437	0.0166883	0.00133312	0.0240023	-0.00266181	0.00852969	-0.0186453	-0.0162457	0.00589345	-0.0213024	0.00635627	0.00443961	0.00831814	0.0228777	0.0064682	-0.000653	-0.00951968	-0.0200521	-0.0171787	0.0195764	-0.0105784	-0.00614403	-0.00950733	0.0110734	0.00869532	-0.0228162	0.0228819	0.00349531	0.0130999	-0.00741041	0.000502	-0.00494607	0.0402929	-0.0243885	0.00500626	-0.011444	-0.0204226	-0.000749	-0.0477775	0.0220075	0.0115939	0.00526664
sp_O60506_HNRPQ_HUMAN	0.0185756	-0.00127494	0.026349	-0.00955282	0.0055358	0.000275	-0.010553	0.0219796	-0.0035684	-0.0165335	-0.0105842	-0.00813882	-0.00835877	-0.0238008	0.0125824	-0.0169154	-7.56e-05	0.03301	-0.0187988	0.00885985	-0.0197838	-0.0127872	0.00169039	0.00757018	0.00975746	0.0109991	-0.0199098	-0.025762	-0.0198821	-0.00173928	-0.0206847	0.0220165	-0.00472805	-0.0313068	-0.0101808	0.00235198	0.00975181	0.0100709	0.00306614	0.0401907	0.00972803	0.0179038	-0.00227227	0.0102956	0.0201189	-0.0111836	0.00187703	-0.025233	-0.0105303
sp_Q96PK6_RBM14_HUMAN	0.0173421	0.0602795	-0.000115	-0.00711933	-0.0176815	0.00269367	-0.00542894	0.00163099	-0.00191991	-0.00891967	0.000279	-0.0087971	-0.0110589	-0.00227697	0.0493236	-0.0197575	-0.00270886	0.0163536	-0.00116568	-0.0135405	-0.0151883	-0.00161421	0.00618739	0.0530906	-0.0021298	-0.0126943	-0.0160597	-0.00342184	-0.00375975	-0.021979	-0.0165965	-0.0138721	-0.0156948	-0.00668274	0.00714851	-0.00672846	-0.0109793	0.00189433	-0.0199557	0.039865	-0.0155705	0.0053178	-0.0240729	-0.00344168	0.00129522	-0.0156503	-0.00921473	-0.00498862	-0.0161012
tr_A8MXP9_A8MXP9_HUMAN	0.0200877	-0.00978384	0.0232138	-0.023126	0.00362094	0.00885492	0.0143877	0.0173078	0.00541426	-0.0117346	0.00102771	-0.0193397	-0.0104886	-0.00823532	0.0114981	-0.00678415	-0.0212722	0.0035823	-0.00175999	0.00841798	-0.0132215	-0.000954	-0.000987	-0.00204408	-0.0172087	0.00556519	-0.0112812	-0.00841292	-0.0194304	-0.00168191	-0.00831438	-0.00361157	-0.0157448	-0.0292169	-0.0206991	-0.0182991	0.0105085	0.0226476	-0.0115671	0.0396724	-0.0141594	-0.00689024	-0.0107634	0.0342721	-0.010769	-0.0158723	-0.00400056	-0.0115548	-0.0278821
sp_P26641_EF1G_HUMAN	0.0156114	0.0518979	0.00599168	-0.0120987	0.000326	0.0057817	-0.0147414	0.0129714	0.00702084	-0.0205686	-0.00945879	-0.008129	-0.0223461	-0.0109919	0.0191577	-0.0208873	0.00764478	0.0321863	-0.00304691	-0.018311	-0.0126512	-0.0144045	-0.00169902	0.0425729	0.0123496	0.00766049	-0.00459959	-0.00870242	-0.0136594	-0.0208605	-0.00494215	0.00490018	-0.0222861	0.000254	-0.0163268	-0.00843324	-0.0171915	0.0149969	-0.020006	0.039404	-0.0135903	0.0159521	0.0154354	-0.000933	0.00532928	-0.00401452	-0.0255673	-0.0129361	0.0103362
sp_P23246_SFPQ_HUMAN	0.0225318	0.0362519	0.0212874	-0.0144614	-0.00129967	-0.00524391	-0.00168287	0.0172383	-0.0111259	0.00299973	-0.010147	-0.0106481	-0.00817103	-0.0141886	0.019107	-0.0010535	-0.0157316	0.0128161	-0.00245462	0.00806319	-0.0210169	-0.00464366	0.00459175	0.0173749	-0.00487329	0.00820679	0.00252791	-0.00328089	-0.0134168	-0.00472684	-0.00290601	0.00631424	-0.0327021	-0.0169965	-0.003728	0.00196754	0.0106115	0.028762	-0.0145368	0.0393513	-0.0175696	-0.00233491	-0.0259589	0.0232502	-0.00533944	-0.0243416	0.00570278	-0.00828879	-0.0219211
tr_F8VY35_F8VY35_HUMAN	0.0264989	0.0177237	0.00762078	-0.00295345	0.0106397	0.00675235	-0.0201213	0.0223002	0.0106325	-0.0180354	-0.00417876	-4.28e-05	-0.0260064	-0.0184593	0.00930476	-0.014576	0.00695661	0.0343374	-0.00121256	-0.0131838	-0.0127079	-0.0129358	-0.00620912	0.0145446	0.0127142	0.017164	-0.0108616	-0.0198288	-0.0169496	0.00774492	-0.00200429	-0.00639593	-0.0187508	-0.00861405	-0.0184906	-0.0159902	-0.0215134	0.0073088	0.00277572	0.0392824	-0.0136929	-0.00614006	0.0146334	0.00185453	-0.00801918	-0.000694	-0.026569	-0.018023	0.00280346
sp_P34932_HSP74_HUMAN	0.0155604	0.0134254	0.00103572	0.00335706	0.0195502	0.0243069	-0.0141451	-0.0022284	0.0267579	-0.00516293	0.00668534	-0.00140235	-0.0165139	-0.00941023	0.0090549	-0.00150411	-0.00603168	0.0220401	-0.000517	-0.0215813	-0.00947664	-0.00501714	0.00588612	0.0136761	0.0028069	0.0170625	-0.00827258	-0.00502342	-0.00678802	0.00228821	0.00828601	0.00368861	-0.0325254	-0.0143109	0.000247	-0.036951	-0.00502152	0.00630545	-0.023148	0.0390611	-0.027385	0.00329752	0.00904211	0.0463857	-0.00358142	-0.00427918	-0.0372357	-0.00832944	-0.0167245
sp_P61221_ABCE1_HUMAN	0.0242433	-0.0103291	0.00321164	-0.0205632	0.0118502	-0.00859754	-0.0229463	0.0220203	0.0132106	-0.0201483	-0.00616049	-0.000498	-0.0139028	-0.00713323	-0.0103809	-0.00615321	-0.00399017	0.0214492	-0.0277036	-0.0190511	-0.0207259	0.001771	-0.0036281	-0.0176453	0.0141632	0.0193951	-0.0173528	-0.0355193	-0.00170012	-0.00720187	-0.0167134	0.0148964	-0.0145964	-0.00436257	-0.0182571	-0.00125056	-0.0166837	-0.0010284	0.0132989	0.0389573	0.00934545	0.024931	0.0388878	0.0318722	0.0200022	0.00101628	-0.0165662	-0.0235978	-0.00715081
sp_P04350_TBB4A_HUMAN	-0.0159239	0.00122604	-0.0203861	0.012831	-0.0217384	-0.00333353	0.00998814	-0.0161138	0.00217659	-0.00311843	0.0220305	-0.00856372	-0.00937505	0.00609167	-0.000453	-0.000219	0.00593014	0.0252757	0.00775703	-0.0123314	0.00133806	-0.00287479	-0.000431	-0.011091	-0.0127342	-0.0499968	0.00322571	-0.0168598	0.00849544	0.00444628	-0.0263774	0.00228724	0.0120211	0.0123863	-0.00282677	-0.014759	-0.0153231	-0.00501402	-0.00341713	0.038929	-0.0164873	0.00190157	0.0195173	-0.000505	-0.00232569	-0.0292191	-0.0158156	-0.00822173	0.0312123
sp_Q15181_IPYR_HUMAN	0.0149955	0.015911	0.00036	-0.0336328	0.0173746	-0.00465899	-0.0281073	0.00548502	-0.00752201	-0.0266331	-0.0307699	-0.00618793	-0.0204371	-0.0102518	0.00335131	-0.0154774	0.0217376	0.0409707	-0.0174548	-0.0110938	-0.0142473	-0.00526951	-0.00869507	0.021209	0.0268689	0.0161638	-0.00860176	-0.0271006	-0.0155803	-0.0118986	0.00257952	0.0174044	0.00561692	-0.00796215	-0.0253789	-0.0134674	-0.0142598	0.0179842	-0.007608	0.0385982	-0.00709556	0.00875629	0.0245531	0.00602062	0.0126435	0.01067	-0.0197063	-0.0144224	0.021033
sp_P24666_PPAC_HUMAN	0.0253557	0.00078	0.0106112	0.011331	-0.0158188	-0.0261116	-0.0106708	0.00700354	-0.00185063	-0.000332	-0.011958	-0.00463126	-0.0105597	-0.0238662	0.0155787	0.00989675	-0.0195003	0.0196997	0.00784507	0.00811905	-0.00320078	-0.00436537	-0.0127593	0.0197221	-0.00114598	-0.0140242	-0.0119175	-0.00717185	-0.0104506	0.0083255	-0.0175545	0.0105876	0.007607	-0.00513824	-0.00321281	-0.010522	0.00719388	-0.00658689	-0.0169212	0.0383658	-0.00863443	-0.00260563	0.0030267	-0.00515442	0.00436698	-0.0291584	-0.00435606	-0.0123972	0.00675651
sp_Q00839_HNRPU_HUMAN	0.00516646	0.0003	0.0119863	0.00404073	-0.0206051	0.00649146	0.00937449	0.0115884	-0.00967059	-0.0141852	-0.0115073	-0.0306455	-0.00130927	-0.00239739	0.022828	-0.00452523	-0.0121533	0.0227334	-0.0118062	0.0195753	-0.0261022	0.0120174	0.0110867	0.0101461	-0.00940711	-0.0111223	-0.00556621	-0.0229729	-0.0245659	-0.0192393	-0.0193354	-0.00212007	-0.00779521	-0.0110925	-0.0216536	0.00644896	0.017933	0.033677	-0.0299899	0.0383089	-0.00463976	0.00752641	-0.0144838	-0.0205452	0.0131864	-0.0180078	0.0139939	-0.0204542	-0.0370405
sp_Q9Y6Y8_S23IP_HUMAN	0.0116075	-0.00574154	-0.0142682	-0.0193523	0.00651798	0.00558524	0.00487646	-0.00788312	-0.0121506	-0.015181	-0.0120702	0.0063714	-0.00687019	0.00378878	-0.0370802	-0.0207385	-0.0202828	-0.00320328	-0.00451046	-0.00985892	-0.00762928	0.00438978	0.0264882	-0.0251065	0.0144765	0.0089476	0.00476866	0.00126151	-0.000127	-0.0106072	-0.0129505	0.0309012	-0.0115503	0.0091013	-0.0039053	0.00117881	0.0180512	-0.000752	-0.0140627	0.0383018	-0.0176727	0.00951999	0.00534301	0.0376437	0.0123081	-0.0230712	-0.0233433	0.00220291	-0.0164403
sp_P09382_LEG1_HUMAN	0.00225323	0.0221918	-0.0095624	-0.00780738	0.00504613	-0.00990045	0.0153618	-0.0320206	-0.0137831	0.00255041	-0.0306285	-0.0240412	-0.00872675	-0.0153909	0.00705327	-0.00872788	0.00435705	0.0318657	0.00418482	0.000869	-0.0167529	-0.0204846	-0.0152582	0.0113853	-0.00278734	0.00716504	0.00747721	-0.0132248	-0.0113783	-0.020934	0.0091476	-0.017414	0.0153471	0.0158361	-0.0154249	0.0051095	-0.0163984	0.000955	0.00571562	0.0381228	-0.0113263	0.0125849	0.0065297	-0.00729652	0.0111576	-0.00608639	0.0140603	-0.0222177	0.0192801
sp_O76003_GLRX3_HUMAN	0.025358	0.0350949	0.00537629	0.0174613	-0.00282828	0.0215875	-0.0312714	0.0107062	0.0256376	-0.00166853	0.0179322	0.0170082	-0.0111774	-0.0199903	0.0169338	0.0112863	-0.00451563	0.0183867	-0.0166925	-0.0385763	-0.00223517	-0.000588	-0.00846494	0.0316093	-0.0034994	-0.0040577	-0.013584	-0.00156147	-0.00905456	-0.000748	0.0108404	-0.014544	-0.0246253	0.00420739	0.0130148	-0.0174044	4.6e-05	0.00117694	-0.0165043	0.0376393	-0.0131042	-0.0110324	0.0216545	-0.00121191	-0.0146821	-0.0155433	-0.014485	-0.00799651	0.00503941
sp_Q9BXJ9_NAA15_HUMAN	0.0227456	0.00926532	0.0171114	-0.00283627	0.00832631	0.0130308	-0.0139853	0.0269289	0.00793807	-0.0175871	0.00719971	-0.00878602	-0.0218788	-0.0220724	0.00762947	-0.0105295	-0.00215892	0.0158686	-0.0200016	-0.0131029	-0.0168783	-0.031631	-0.00426458	0.00623069	0.010492	0.0133276	-0.0075403	-0.0360831	-0.015876	0.00239987	0.000772	0.00346409	-0.0176205	0.0102766	-0.0139468	-0.00486089	-0.0151572	-0.00208309	0.00293642	0.0372975	-0.0010841	0.0203617	0.0147808	0.0184239	0.0115724	0.00953621	-0.0217356	-0.0260274	-0.00362914
sp_Q01469_FABP5_HUMAN	0.00412658	-0.00847972	0.0109979	-0.0111001	0.0277855	0.00241078	-0.0180412	0.0176531	-0.000494	-0.022878	-0.0204199	-0.00180773	-0.0240645	-0.00992996	-0.00205375	-0.0149909	0.0111699	0.0143253	-0.0165823	-0.00765917	-0.0344196	0.00468168	-0.0108916	0.00684245	0.0285658	0.0273707	0.0160326	-0.0169998	-0.0135632	-0.0075452	-0.00124643	-0.000158	0.00394209	-0.0110726	-0.0295533	-0.00338786	-0.00274216	0.0184173	-0.000324	0.0372108	-0.0125429	0.00715674	0.0147654	0.000916	-0.00157485	0.0253354	-0.0120446	-0.0271455	0.015209
sp_P24534_EF1B_HUMAN	0.0165043	0.0557109	0.0117883	-0.0179618	-0.00217374	0.00698852	-0.0188012	0.00433571	0.0078767	-0.0206082	-0.018888	-0.0101337	-0.0203254	-0.0128893	0.0231334	-0.0209594	0.00576797	0.0386869	0.00431778	-0.00792193	-0.0134417	-0.0160138	0.00368707	0.0474478	0.0153424	0.00538382	-0.0109987	-0.0176555	-0.0147101	-0.0102547	-0.0132353	0.00119642	-0.0158684	-0.00500577	-0.0160689	-0.00955847	-0.013601	0.0126868	-0.0128715	0.0371011	-0.00155485	0.00693765	0.0144497	-0.0102941	0.0119808	-0.0105337	-0.0194899	-0.0223672	0.00849832
sp_Q8TEQ6_GEMI5_HUMAN	0.0400177	-0.000352	0.00226016	-0.0267454	0.0140745	-0.00322433	-0.00879343	0.0217671	0.0065939	-0.0368331	0.0110579	-0.0155657	-0.0357083	-0.00771693	-0.0153739	-0.0289986	-0.00879803	0.0198605	-0.0196897	-0.0166964	-0.02621	0.0013878	0.00450885	-0.00283617	0.00943735	0.0176481	-0.0208392	-0.0195834	-0.0145141	0.00364034	-0.00866567	0.010791	-0.00969836	-0.000822	-0.0231102	-0.00911549	-0.0227597	0.00106838	0.0133136	0.037101	-0.00458918	0.0173421	0.0333214	0.00755633	0.00624885	0.00454175	-0.0270883	-0.0141852	0.0173641
sp_Q9NZI8_IF2B1_HUMAN	0.013631	0.00472709	0.0145698	0.0139387	-0.0362986	0.0308194	-0.0155776	0.0011676	0.00431127	-0.000473	-0.00746193	0.00284693	-0.00374788	-0.0106484	0.0239177	0.00179661	0.00787335	0.0332964	-0.0203889	0.0233016	-0.0123191	-0.018936	0.0146586	0.00255993	-0.00477701	-0.0432261	-0.0279193	-0.00750779	-0.00477519	-0.0188582	-0.016236	0.0431943	-0.00828013	0.0216754	-0.0174825	-0.00156869	0.000532	-0.0100364	-0.0156021	0.0370185	-0.00476892	-0.00061	-0.0233225	0.0216082	0.0151041	-0.0383505	0.0187004	-0.0126102	-0.0253598
sp_P35637-2_FUS_HUMAN	0.0161414	0.0257574	0.0192414	0.0105286	-0.00232282	-0.00190175	-0.0206287	0.00660822	0.00109705	-0.00153604	-0.00051	-0.00587262	0.00394684	-0.0242328	0.0113361	-0.0042427	0.017684	0.0232099	-0.00697922	0.00215839	-0.0176656	-0.00111135	0.00775031	0.00588492	-0.0105289	0.00782493	-0.000428	-0.0173564	-0.0235194	-0.00110594	0.00913011	-0.00168049	-0.0104816	-0.0124969	-0.0144425	0.0027121	0.00218663	0.0340687	-0.040338	0.0369402	0.008377	-0.00829811	-0.0133039	0.00828831	0.00285708	-0.0159802	0.00941025	-0.0262447	-0.0160994
sp_Q15007_FL2D_HUMAN	0.00707961	-0.00491542	0.0103063	-0.0033457	0.000371	0.00981067	-0.00852488	0.00627293	0.0200737	-0.0144998	0.0165976	-0.00493171	-0.00683407	-0.00224106	0.000746	-0.0113401	-0.0106365	0.00285489	-0.00733777	0.000925	-0.00808627	-0.0179374	0.0156581	-0.00136811	0.0133162	0.00924035	-0.0266061	-0.0242271	0.00459893	-0.00633266	-0.000459	-0.00366719	-0.0286245	0.00508664	-0.0163418	-0.00910839	0.00183838	0.00182206	-0.00676902	0.0367759	-0.00556888	0.016323	-0.0135657	0.0111783	0.00689746	0.0149871	-0.00874612	-0.027655	-0.0273136
tr_J3KTA4_J3KTA4_HUMAN	0.0188649	0.0132083	-0.00277415	-0.0111015	-0.00427546	0.0210611	-0.00338639	0.0249066	0.0167907	-0.00565489	0.0121941	-0.0210565	-0.0247213	-0.00116339	0.0147555	-0.0150139	-0.0158727	0.0270479	-0.00884074	-0.0120127	-0.012122	0.00018	-0.0139396	0.0140831	0.000849	0.00819492	-0.0186845	-0.0040602	-0.00253802	-0.00329285	-0.000602	-0.0244239	-0.0308543	-0.00443837	-0.00170746	-0.00849691	-0.0149438	0.000207	-0.00519137	0.0364435	-0.0237605	-0.0219988	-0.00642671	0.0082221	-0.0196157	-0.00932893	-0.00638514	-0.00475134	-0.01149
sp_Q9BRP1_PDD2L_HUMAN	0.0226115	0.0174217	0.0106154	-0.0135315	0.00841464	-0.0310139	-0.00277698	0.0122988	-0.00651325	-0.00929994	-0.0105094	-0.0106374	-0.0222974	0.00469733	0.0125065	-0.0280357	0.00943299	0.0226487	-0.00196464	-0.0104765	-0.00812009	-0.00251804	-0.00770346	0.0186991	0.00989943	0.00825149	0.00819768	-0.00749714	0.00576108	-0.00820118	-0.00730645	0.00163325	-0.0345465	-0.0079278	-0.014545	-0.000298	-0.0303918	0.0174173	-0.00171293	0.0362975	0.000199	0.020174	0.0308905	-0.0208931	0.0162501	-0.00596745	-0.0213211	-0.00803844	0.00486469
sp_Q9Y5S9_RBM8A_HUMAN	0.00870989	0.0141014	0.0441152	-0.0127222	-0.0151007	0.00108593	-0.0398062	0.0248294	0.00718283	-0.0159237	-0.00212158	-0.0120667	-0.0114101	-0.00184847	0.00714296	-0.0160387	-0.00428557	0.0249869	0.00661113	-0.00365143	-0.0139236	-0.00874443	0.00742195	0.0098593	-0.0247726	-0.0184845	-0.0221001	-0.00401233	0.00162294	-0.0126829	-0.0442315	-0.0207472	0.00657285	-0.00926968	-0.014495	-0.0188788	-0.00180039	0.025962	-0.0334916	0.0353162	-0.00442966	0.00773722	0.00249892	-0.00476092	0.016636	-0.0320902	-0.0158794	-0.0193398	0.0058036
sp_Q13247-3_SRSF6_HUMAN	0.00529775	0.00844083	0.0223389	-0.00806206	-0.0317725	0.0104552	0.00262485	0.0184629	-0.000135	-0.00299653	0.00419056	-0.0285031	-0.0155891	0.0015731	0.00446236	-0.0116272	-0.00898464	0.0320667	-0.00333479	-0.00822498	-0.022887	-0.00352238	-0.013816	0.0073154	-0.00163402	-0.0141172	-0.0122831	0.00583481	-0.000686	-0.0107046	-0.0155242	-0.0216385	-0.023042	-0.0190513	-0.001408	-0.0201952	-0.000568	0.0138149	-0.00794925	0.0352935	-0.020385	0.00566638	0.0103042	0.0246613	-0.006745	-0.0097245	-0.0217921	-0.0203268	-0.00205239
sp_Q9H0D6_XRN2_HUMAN	0.0378727	-0.00866759	-0.0207994	-0.0267363	-0.0172191	-0.0132853	-0.000108	0.0294165	0.0026252	-0.00521831	0.00226599	-0.0299963	0.0061259	-6.59e-05	-0.00602568	0.0177417	-0.00801466	0.0256963	0.00135076	-0.0198817	0.00936247	0.0205034	-0.0229107	-0.00382129	-0.00801728	0.00422038	-0.00827839	-0.00237015	0.00192525	0.00824737	-0.00246306	-0.0208837	-0.0116287	-0.0189072	-0.00467222	-0.0267964	0.000732	0.00982701	-0.00025157	0.0350917	-0.000756	-0.0250886	0.0073818	0.00112308	-0.0113029	-0.0216063	-0.0294098	-0.00666654	-0.0167474
sp_P09651_ROA1_HUMAN	0.000102	-0.000717	0.0163125	-0.0128885	0.00280078	-0.0198871	-0.00803753	0.0114525	-0.0154865	-0.0111015	-0.0138461	-0.0154074	-0.0142103	-0.00870615	-0.00792956	0.000413	-0.000417	0.0292102	-0.00184323	0.00975759	-0.0165702	0.0118011	-0.0115067	-0.00338052	0.00854075	0.0207092	0.00697235	0.00524565	-0.0156868	-0.00345761	0.0161106	0.0126548	-0.0178024	0.00577008	-0.007916	-0.0215358	-0.00688466	0.0339518	-0.0153821	0.0350099	-0.0247957	0.00596574	-0.00901706	0.0253396	0.0071166	-0.010586	-0.0248769	-0.00664919	-0.0260553
sp_P13639_EF2_HUMAN	0.0182234	0.018657	0.00538487	-0.0221857	0.00984464	-0.00774044	-0.0149803	0.0132568	0.00231869	-0.0187261	-0.0145154	-0.00646933	-0.0220353	-0.00803133	0.00896593	-0.0235373	0.0141057	0.0213733	0.0124168	-0.01413	0.00415169	-0.000713	-0.0147219	0.0205382	0.00227986	0.0319582	-0.000784	0.00211756	-0.0120473	0.000172	0.0104258	0.0050669	-0.0411783	0.00490668	-0.00629908	-0.00304734	-0.0257107	0.00839307	-0.00332698	0.0348914	0.000937	0.0140299	0.019883	0.00917995	0.00861676	0.00856226	-0.0324081	0.00169119	0.00932863
sp_P18085_ARF4_HUMAN	0.0162218	-0.00188565	0.00741523	-0.0136205	-0.032014	0.0196945	-0.00773314	-0.00443735	0.0283018	0.0137514	0.0106215	0.00832307	-0.00435864	-0.00797622	0.0041643	-0.0202946	-0.0012372	0.00971953	0.0147619	-0.0100953	0.00732687	-0.0169421	0.0201408	-0.00521638	0.0102062	-0.0247112	0.0128364	-0.00124876	-0.00760114	-0.0128095	-0.0215353	-0.00683975	-0.0132125	0.0312582	0.0028894	0.00632766	0.0353001	-0.0125105	-0.0150241	0.0347122	0.00108395	-0.00432944	-0.00910243	0.00335636	0.0111515	-0.0184427	0.00253345	-0.000804	-0.0110695
sp_Q8WUM4_PDC6I_HUMAN	0.00563626	0.0235567	-0.0181676	0.0120025	-0.00293953	0.00381903	0.0133351	-0.0243307	-0.00308015	0.0055464	-0.00366036	0.0439075	0.0260294	-0.0229279	-0.00175283	0.0392761	-0.0235352	-0.00460581	0.00478794	-0.00255587	0.011658	-0.0238331	-0.00127727	-0.00348096	-0.00803478	0.0219235	0.0150735	-0.0203295	-0.00157299	0.00591514	0.00508328	0.0145915	-0.0189277	0.0147401	0.00948868	-0.0104369	0.00564081	-0.0138878	-0.0173119	0.0345217	0.0118725	0.0119393	-0.0107587	0.0134855	-0.00865989	0.004617	-0.00149052	-0.00260764	-0.0355809
sp_O95373_IPO7_HUMAN	0.0133206	0.014521	0.00310191	-0.0219252	-0.000195	0.0163513	-0.0179562	0.0210636	0.00649372	-0.0207634	0.00204593	0.00436226	-0.0237115	-0.0130668	0.0134851	-0.0209045	0.00235141	0.030524	0.00233312	-0.00868933	-0.0123957	-0.00201005	-0.0109039	0.0257729	0.00696552	0.00573158	-0.0114978	-0.0208436	-0.0156353	-0.00261946	-0.0176011	0.00101968	-0.0188163	0.00884827	-0.0191975	-0.00425589	-0.0212831	-0.00437333	-0.00183472	0.0341988	-0.0013072	0.00838567	0.0170526	0.00162486	0.00526715	-0.0151454	-0.0273998	-0.0215161	0.0126431
sp_Q9BY44_EIF2A_HUMAN	0.0251788	0.000152	0.00701687	-0.0226884	0.00327007	0.00878873	-0.0169966	0.00196994	0.0277743	-0.00764367	0.00464705	0.00509131	-0.00830569	-0.0248245	-0.00686452	0.0035734	-0.0172708	0.0139701	-0.00494128	-0.0118595	0.00189928	-0.00222697	0.0115988	-0.00412569	0.0135937	0.0129482	-0.0105205	-0.0184292	-0.0195399	0.00671319	6.81e-05	0.0136698	-0.023722	0.0129972	-0.0115215	-0.00236584	0.00475315	-0.00716574	0.0114769	0.0341501	0.000497	0.0170027	0.00801106	0.0444528	0.0156046	0.00219996	-0.018065	-0.0100581	-0.0309629
sp_P62495_ERF1_HUMAN	0.0159977	0.0186567	0.0120961	-0.00474234	0.010175	0.0143504	-0.0193184	0.0120412	0.0194364	-0.0146999	-0.00225827	0.00654963	-0.0188332	-0.0177074	0.00393759	-0.00914448	0.00599417	0.0212777	-0.0191981	-0.0247598	-0.00668464	-0.0166767	-0.0115648	0.0192707	0.00590764	0.0168222	-0.0140665	-0.0102316	-0.0168531	-0.0030417	-0.00452887	0.00775975	-0.0198002	0.012779	-0.0124063	-0.0114948	-0.00309215	-0.00379234	-0.0104484	0.0339873	-0.00802863	0.00784479	0.0212963	0.0294705	0.00428405	-0.00195267	-0.0341297	-0.0134582	0.00579578
sp_P78318_IGBP1_HUMAN	0.0263373	0.0178793	-0.0109671	-0.0196434	-0.00250609	-0.00310389	-0.00424216	-0.0144984	0.013142	0.00129584	0.00587679	-0.00529049	-0.00873036	0.00244607	-0.00481474	0.000488	-0.0203084	0.0292371	0.0253349	-0.018823	0.0163173	0.00221878	-0.0125224	0.0190805	-0.00363593	-0.0119304	-0.00595296	0.00947062	0.00896053	0.00462931	-0.00221661	0.0150587	-0.0283808	-0.0233235	0.00905314	-0.0142325	-0.0374679	0.00813544	-0.000505	0.0337635	-0.0149382	-0.01115	0.00883271	0.00849076	-0.00424641	-0.0219629	-0.0340434	0.00269898	-0.00539169
sp_Q96AE4-2_FUBP1_HUMAN	0.0154651	-0.00584158	0.0315114	-0.0215244	0.000291	-0.000404	0.004316	0.0137702	-0.00701845	-0.00378748	-0.00164979	-0.00482492	-0.00285751	-0.0230646	0.0077749	0.00344485	-0.0140264	0.0170729	0.000494	0.00871443	-0.0156298	0.00593947	-3.8e-05	-0.00996993	-0.00821142	0.00688618	0.00824741	-0.0187927	-0.0130725	-0.0102818	0.0161743	0.0199592	-0.0155809	-0.00530646	-0.0014868	-0.00625408	0.01124	0.0362541	-0.0173018	0.0337075	-0.0156501	0.000211	-0.0157319	0.0258244	-0.00213623	-0.0197133	-0.00324041	-0.0156912	-0.035152
sp_P27348_1433T_HUMAN	0.0142622	0.0259069	0.00366578	0.00259033	0.0197387	-0.000674	-0.0140138	-0.021789	0.0077769	-0.00572801	-0.0190834	-0.0156559	-0.0093359	-0.0124201	0.0128159	-0.00413771	0.00695399	0.0322504	0.0168459	0.000767	0.0127095	-0.0263225	-0.00457675	0.0210909	-0.00268856	0.0176242	-0.00797541	-0.015269	-0.0285686	-0.00395169	-0.00331198	0.00191464	0.0148131	-0.0100847	-0.00763824	-0.022255	-0.00644881	0.00954661	-0.0381824	0.0336383	-0.0144637	0.00328329	-0.0185688	-0.00535172	0.000325	-0.020577	0.00758202	-0.00917502	0.0092761
sp_Q6P3X3_TTC27_HUMAN	0.0345374	-0.00123696	-0.00369019	-0.000759	0.00931962	-0.0217714	0.00891064	0.0190601	0.00989477	-0.0119302	0.0157529	0.00592982	-0.00711841	-0.0221034	-0.0247548	0.0041652	7.5e-05	0.0104146	-0.00265746	-0.0105594	-0.00478581	0.00536093	0.0014147	-0.0103327	0.0121817	0.0162946	-0.0181058	-0.0290349	-0.0151617	0.0142561	-0.00482051	0.000296	-0.00454802	0.0186318	0.0036851	-0.00890897	-0.0133663	0.00711607	-0.000637	0.033587	0.0124325	0.0144756	-0.0083766	0.00153475	0.00361883	0.00071	-0.00588973	-0.0244319	-0.00220117
sp_Q07955_SRSF1_HUMAN	0.01434	0.00274099	0.0478058	-0.0103322	-0.00322944	0.00180051	-0.0098821	0.00213442	-0.0139649	0.00162083	-0.0140394	-0.0139216	0.00555398	-0.0103732	0.00643626	-1.78e-05	-0.0140178	0.0144597	-0.00809884	0.00896363	-0.00896167	-0.0099376	-0.00069	0.00785564	-0.018642	-0.0141499	-0.00672617	-0.00815987	-0.0125688	-0.00436458	-0.0187099	0.00435741	-0.0136825	-0.0169036	-0.0025101	-0.00289079	0.000863	0.0181266	-0.022126	0.0335736	0.00596022	0.00782511	-0.0380971	0.0203545	0.0254651	-0.0318524	-0.00412389	-0.00955396	-0.030908
sp_Q9Y3F4_STRAP_HUMAN	0.0316964	0.00441189	0.0189427	-0.0219797	0.000634	0.0129622	-0.0141042	0.0169393	0.0251507	-0.011293	0.0220111	-0.00966248	-0.0162896	-0.00905354	-0.0138161	-0.00389407	-0.0146963	0.0139485	-0.0180197	-0.0200815	-0.00886316	0.0119945	0.000794	-0.00404692	0.00302029	0.00672248	-0.0116724	-0.0112105	-0.000951	0.00813658	0.0072733	-0.0138973	-0.0320806	-0.00938588	-0.0163065	-0.0116378	-0.0157149	-0.00193057	-0.00285921	0.0334202	-0.0143104	-0.00831525	0.0234313	0.0283555	-0.00266002	-0.00719553	-0.0230478	-0.00656726	-0.00380526
sp_Q96C19_EFHD2_HUMAN	0.0316611	0.00345642	0.00962175	-0.000925	0.0150214	-0.00482022	0.00747394	-4.33e-05	-0.0046327	-0.0146327	-0.0106994	-0.00739911	-0.00550323	-0.025003	-0.00878076	-0.00188398	0.00791624	0.0193498	-0.0214279	0.0150336	-0.0196546	-0.00300095	0.000193	0.0064331	0.00889618	0.0122936	-0.0245493	-0.0115926	-0.0257198	0.002071	-0.0164791	0.00161099	0.0180267	0.00151764	-0.0251165	-0.00387915	-0.00404616	0.00216315	0.0101926	0.0332373	0.0258001	0.0203464	0.00793299	-0.00831888	0.0101149	0.0115991	0.00427879	-0.0209707	0.0201812
sp_P52294_IMA5_HUMAN	0.00622206	0.0143194	-0.0118977	-0.0227051	0.00322292	0.016646	-0.0012369	0.015275	0.00954362	-0.00256348	0.0143739	0.00105758	-0.00390002	-0.0216571	0.0134747	0.00220272	-0.0264058	0.0136172	0.00905673	0.00826994	0.00545662	0.00176343	0.0122405	0.00276073	-0.00221199	0.0062351	-0.00962161	-0.0170102	-0.0126582	0.0107841	0.00615659	-0.00283627	-0.0230246	-0.00426377	0.00249106	-0.0114461	-0.0166739	-0.00018	0.0113859	0.0331863	-0.0198107	-0.0157017	0.00410254	0.0357382	-0.012419	-0.0107175	0.000254	-0.00963189	-0.0169097
sp_Q14019_COTL1_HUMAN	0.0184628	0.0370951	0.0181468	-0.0127271	-0.0105118	-0.00310897	-0.0159426	-0.0159391	-0.0101856	-0.00493352	-0.0275097	-0.0301832	-0.00306079	-0.0134051	0.00403474	-0.00371851	0.0162196	0.0298733	0.00413044	-0.000485	0.00578831	0.00340499	-0.0142948	0.00979856	-0.0120805	-0.0103718	-0.000664	-0.00697556	-0.0174464	-0.0188675	-0.0343038	0.000374	0.016332	-0.00252041	-0.00709099	-0.00481792	-0.0102565	0.0201281	-0.023192	0.0330788	0.000976	0.0199785	0.0288258	-0.00137943	0.0188	-0.0254562	-0.00463199	-0.00329279	0.0292364
sp_P46060_RAGP1_HUMAN	0.019505	0.0144681	0.0141516	-0.0178915	-0.00615299	0.0303478	-0.02861	0.00866148	0.0127196	-0.0162018	0.0171821	-0.0282843	-0.0263771	-0.00232037	-0.020138	-0.0205121	0.00974195	0.034486	0.0163388	-0.0244164	-0.0217397	-0.0216486	0.0189181	-0.00483211	0.00191654	0.0151122	-0.0205487	-0.00383415	-0.00436282	-0.0120287	-0.0100928	-0.0131433	1.26e-05	0.00968022	0.00574531	-0.0266085	-0.0150553	-0.00492015	-0.00287015	0.0329546	-0.0374598	-0.0196832	0.0194816	-0.00174848	-0.0147341	-0.0103971	-0.0205381	-0.0148736	0.0367061
sp_P07355_ANXA2_HUMAN	0.0287979	0.0237976	-0.0035444	-0.0135248	-0.0272525	-0.00441509	0.0253051	-0.0274711	-0.00662746	0.0165897	-0.00736043	-0.00746578	0.0128427	-0.0235269	0.0297295	0.0180462	-0.000623	0.0251457	0.0220023	0.00369184	0.00938529	-0.0120715	0.00963807	0.0235864	0.0069951	-0.0248251	-0.00169495	-0.0130954	-0.0289428	0.00422393	-0.00440824	0.00510933	0.0123697	0.0121315	0.011713	-0.00509178	-0.0191707	0.00180036	-0.0258974	0.0329383	0.00266996	0.00100313	-0.0212724	-0.0120393	-0.00821443	-0.0118036	0.01978	-0.00704372	-0.0127373
sp_P13797_PLST_HUMAN	0.0221441	0.0322867	-0.00699769	0.0141017	-0.00253047	-0.0102254	0.0248079	-0.0247198	0.000621	-0.00152021	-0.0114707	0.00535762	0.019315	-0.0285012	0.0252587	0.0290112	-0.00929342	0.0128905	0.0169154	-0.014186	0.0112436	-0.00227399	-0.00452669	0.0307529	-0.00457774	-0.00184856	0.00891869	-0.0169345	-0.0256958	0.00739317	-0.000873	0.0263993	-0.00683226	-0.000277	0.00530024	-0.00952449	-0.0133071	-0.000527	-0.0171414	0.0328889	0.0281297	0.0110344	0.00835092	0.0110421	0.00873826	-0.0121399	-0.0202012	0.00139463	-0.0161455
tr_J3KQE5_J3KQE5_HUMAN	0.000133	0.00227083	0.0171297	-0.0141152	-0.0063896	-0.00657575	-0.0194752	0.0190804	-0.00865003	-0.0286169	-0.0146835	-0.00601252	-0.0205447	-0.0141094	0.00969977	-0.0176771	0.0182856	0.0490184	-0.0249855	-0.0133033	-0.0349706	-0.0177532	-0.00417237	-0.000896	0.0102157	-0.000111	-0.0267683	-0.0261731	-0.0114002	0.0027858	-0.00969725	0.00570819	0.0137663	-0.000327	-0.0229755	-0.0137348	-0.00783688	0.00568536	-0.00371461	0.0327942	-0.00712453	0.0209521	0.0198636	0.0151013	0.00962742	-0.00490326	-0.0214063	-0.0388601	0.00803353
sp_O95232_LC7L3_HUMAN	0.00104582	0.0354294	0.0138293	-0.00325881	-0.0130585	0.0220233	-0.0145837	0.0164092	0.00216504	-0.0151456	-0.0011681	-0.0202817	-0.0115101	0.00510666	0.0285587	-0.0145965	-0.0133666	0.0167851	0.000635	-0.000911	-0.0124311	-0.00722046	-0.0132776	0.0358973	-0.0118958	-0.00344466	-0.0148453	-0.00769437	0.00527048	-0.0138807	-0.0086737	-0.0210412	-0.024011	-0.0184312	-0.0162306	-0.0248716	-0.00480095	0.0114234	-0.0223594	0.0327892	-0.0118598	-0.00125117	0.00215282	0.0101694	-0.00704291	-0.0197341	-0.0140104	-0.018558	-0.00771846
sp_P50579_MAP2_HUMAN	0.00227792	0.0116066	0.0173482	-0.0177811	-0.00169824	-0.017173	-0.0167161	0.0159543	0.00333233	-0.0241747	0.010436	-0.00516845	-0.0236434	-0.00682213	-0.0235542	-0.0148927	-0.0131954	0.0110399	-0.00769338	-0.0378479	-0.0200381	-0.00237596	-0.00442213	0.000554	-0.00316547	0.0171001	-0.0271439	-0.012847	-0.000143	-0.00500953	-0.0148723	0.00278977	-0.00680984	-0.0137706	-0.00896056	0.00771165	-0.0105171	0.00797541	-0.00440234	0.0327454	-0.00335388	0.0172297	0.014255	0.0210591	0.00207482	-0.0126767	-0.0358225	-0.010832	-0.00524683
sp_O75369-8_FLNB_HUMAN	0.0248035	0.0200903	-0.00298378	-0.00972074	0.00407164	0.00269409	-2.76e-05	-0.0210464	-0.00732794	-0.0100271	-0.00545368	0.0051398	-0.00418349	-0.0352319	0.00674059	-0.0046299	0.0276274	0.0335295	-0.00207247	0.00963791	-0.00531487	0.00748551	0.0101692	0.0166862	-0.00371387	0.0202552	-0.00413866	-0.0197015	-0.0346897	-0.00547569	-0.0252139	0.026318	0.0184414	-0.00298154	-0.00453827	0.0134023	-0.0207095	0.0271049	0.00498019	0.0324764	0.014397	0.00363997	-0.00347118	-0.017127	0.0154761	0.00445879	0.000468	-0.0241772	0.0107317
tr_E7EW69_E7EW69_HUMAN	0.0138747	0.00846672	-0.0152623	-0.0130252	-0.0205255	-0.00167705	0.00868073	-0.000576	0.00497802	-8.22e-05	0.0061348	-0.00234651	4.89e-05	-0.0326599	-0.0118524	0.00444082	0.00311714	0.0157729	0.00908737	0.0047048	-0.0119254	-0.0381912	0.013221	0.000782	-0.0163381	-0.0072912	0.012531	-0.0208086	-0.0310662	-0.00581587	-0.0100294	0.0141059	0.0267162	0.0112199	-0.00565779	0.00102188	-0.00781707	0.00552737	0.0219172	0.0320398	-0.00709119	0.00445464	-0.015454	-0.00743402	0.00384527	-0.00404864	0.0102794	-0.0217433	0.0126708
sp_Q9NR31_SAR1A_HUMAN	-0.00654903	-0.012142	0.000141	0.00326368	-0.00508677	0.0111395	0.00460377	0.00306133	0.0112506	-0.0168966	0.00085	0.0318303	-0.0131683	-0.0247445	0.0137483	-0.00867112	0.00205646	0.0238809	-0.016142	-0.0185469	-0.0223848	-0.0268799	0.00554605	-0.00370741	0.0343756	0.0189463	0.00294343	-0.0187069	-0.0147536	0.0106728	0.00553986	-0.00157373	0.00405591	0.0264512	-0.0307273	-0.0147595	0.0292834	-0.0203561	0.0164573	0.0319156	-0.0117516	-0.00511786	0.00363117	0.031653	-0.0187348	0.0154089	-0.0104835	-0.0200586	-0.0054598
sp_Q16637-3_SMN_HUMAN	0.0219241	0.00558052	0.0190489	-0.0165779	-0.0141515	0.0260629	-0.0212041	0.00430803	0.0109671	0.00424771	0.0128279	-0.0104213	-0.0250809	0.00571229	0.00712882	-0.0113131	-0.011218	0.015729	0.00955014	-0.0257412	-0.00701077	0.0126134	0.00281082	0.0142712	-0.00354336	-0.0245561	-0.00939596	0.000607	0.00583543	-0.0179972	-0.0141301	-0.0237701	-0.0189804	0.0030459	0.00405999	-0.016132	-0.0183869	0.00883436	0.00545313	0.0318702	-0.0298483	-0.0141616	0.00938575	0.0225945	-0.0134009	-0.00516476	-0.0260643	-0.00207692	-0.00911105
sp_P52788_SPSY_HUMAN	0.0152199	0.0109127	0.0149447	-0.00113525	0.0174499	0.00203111	-0.01962	-0.00423112	-0.000774	-0.0070655	-0.0169613	0.00741519	-0.000768	-0.0280288	-0.00786161	0.00216294	0.0196497	0.0368214	-0.00683946	0.0121428	-0.0159325	-0.0261946	0.0113653	-0.00204773	0.00133321	0.00754836	-0.00874573	-0.0244355	-0.024999	0.00671673	-0.0274532	0.000279	0.0111209	0.01315	-0.0153047	-0.0104954	0.00101086	0.0109032	0.000576	0.0317866	0.00245985	0.022567	0.0107146	-0.00500546	0.0137797	-0.000846	0.00476918	-0.0256886	0.0258301
sp_O14737_PDCD5_HUMAN	0.00226843	0.00434737	0.000739	-0.0165285	0.0186574	-0.00529859	-0.0276429	0.0157323	0.0113976	-0.0319526	-0.000511	0.00662483	-0.0193752	-0.0054955	-0.00511696	-0.0132987	0.00566186	0.0437357	-0.0234408	-0.0114978	-0.020601	-0.00368791	0.00532021	0.00352686	0.0292825	0.00520096	-0.0281456	0.00106557	-0.00319944	0.00617853	-0.0192059	0.000328	-0.0115202	-0.00327511	-0.027119	-0.00771952	-0.0207647	-0.00264568	-0.00384198	0.0317374	0.00582942	0.0246358	0.0184089	0.00542955	0.022951	-0.000468	-0.0272418	-0.0218366	0.0039227
sp_P67870_CSK2B_HUMAN	0.0224298	-0.00161603	0.0167572	-0.0213767	-0.00536792	0.0299283	-0.0229132	-0.000182	0.0121036	-0.00997844	0.00780599	-0.00992625	-0.0179574	0.0038612	0.0117462	-0.0222236	0.00290956	0.0381329	0.00384683	-0.0166582	-0.00993483	-0.00791186	0.00186008	0.00888495	0.0189777	-0.0084164	-0.0127699	-0.00882297	0.00268156	-0.0202319	-0.0110744	-0.0121012	-0.00608459	-0.010809	-0.00991749	-0.0224106	-0.0259692	0.00461278	-0.00387318	0.0317186	-0.0295671	-0.0235372	0.0224161	-0.000518	-0.00310451	0.0045718	-0.0110957	-0.00987539	0.00837699
sp_Q8WU90_ZC3HF_HUMAN	0.00665119	0.0131893	0.010328	-0.00192091	0.0200987	0.00447256	-0.000909	0.0112455	0.0102148	-0.0196882	0.00986135	-0.00847735	-0.0208982	0.000707	0.00467989	-0.026349	-0.0305012	0.0101718	-0.0121426	-0.00264882	-0.00988059	0.00886956	-0.00442703	0.0114149	0.0158238	0.0275057	-0.0111932	-0.0186768	0.00135083	-0.00514408	0.0079479	0.0259346	-0.0414972	-0.0106225	-0.011808	-0.0170141	-0.00216706	0.0105872	-0.00225354	0.0316902	-0.00881872	0.00750087	0.000924	0.0279291	-0.00942933	0.00157536	-0.0288442	-0.0133121	-0.0187976
sp_Q01518_CAP1_HUMAN	0.00409703	0.00786383	0.00602386	0.000528	0.00459983	0.00467647	0.00145937	-0.0103715	-0.00276529	0.00292884	-0.000395	0.0239375	-0.0163964	-0.0206832	0.0116094	0.0144081	0.00398336	0.00757732	0.00599857	-0.00941542	-0.0277856	0.000577	0.0134173	-0.00382287	0.0036448	0.00714981	-0.0142444	-0.00147334	-0.0168985	-0.00216507	-0.00780257	0.00987997	0.0186876	0.014614	-0.0178709	-0.0158402	-0.0131598	0.00645425	-0.0113048	0.0316579	-0.0104046	0.0257657	0.000392	0.0185044	-0.00213612	0.0198464	0.00457434	-0.0182076	-0.00492819
sp_Q92973-2_TNPO1_HUMAN	0.00872393	0.00409324	0.0252615	0.000617	-0.00648989	0.0268113	-0.020083	0.0228453	0.0201783	-0.00488558	0.0168882	0.00618118	-0.0182767	-0.0133014	0.0148695	-0.0080831	-0.00157149	0.0146628	-0.0175475	-0.0076182	-0.016495	-0.00576001	0.00702046	0.0100583	0.00680865	0.00573946	-0.0129848	-0.0239687	0.00431097	-0.00140024	-0.0039478	0.00847531	-0.0378415	0.00879041	-0.0146569	0.00750361	-0.00655493	0.00422568	-0.00584926	0.0316233	-0.00934834	0.0132021	0.00623985	0.0252361	0.0099859	-0.0123375	-0.00961762	-0.00592261	-0.00323139
sp_Q9NT62_ATG3_HUMAN	0.0194026	0.00216551	0.0206112	0.000733	0.0283877	0.00864798	-0.0196347	0.00922298	0.0180808	-0.00889252	0.00239743	0.00361892	-0.021024	-0.0278632	-0.00376293	-0.0139777	0.0171886	0.0219497	-0.0251008	0.000887	-0.0098707	-0.0202814	0.0108538	-0.00763419	0.0155208	0.0180978	-0.0166676	-0.0207898	-0.0211288	0.0169728	-0.00512885	0.00715045	-0.00247387	-0.0145822	-0.0203546	0.00687812	-0.0119486	0.00746081	0.00414597	0.031528	0.00711425	0.00670182	0.00235792	-0.0157033	0.0111597	-0.00464752	-0.00456937	-0.00715239	0.0189402
sp_P22061_PIMT_HUMAN	-0.00150121	-0.00132272	0.0208704	-0.000874	0.0128855	0.0200543	-0.0173197	-0.00988148	0.0160644	-0.0157446	0.0105061	0.0119715	-0.012229	-0.0287046	-0.0028005	0.00279239	0.0219458	0.0208071	-0.0171333	-0.0172567	-0.0253843	-0.0039656	0.00513265	-0.00768756	0.00327218	0.0212582	0.00880922	-0.0430525	-0.0127041	-0.00476859	0.0115701	0.0111683	0.0178018	-0.00652824	-0.0222379	-0.000563	0.00607162	0.00876011	-0.0109614	0.0314697	-0.00725302	0.00285548	-0.00590002	0.0186383	0.00183655	0.00785667	-0.00537625	-0.0267819	0.0170523
sp_P17655_CAN2_HUMAN	0.0181056	0.0434574	-0.0109873	-0.00529366	0.00958939	-0.00697228	0.0157562	-0.0355852	-0.0147348	0.0117915	-0.0137304	-0.00773814	0.00253309	-0.016835	0.000846	0.00989607	-0.00149538	0.0130136	0.0132878	-0.00593136	0.0169567	0.00472208	0.00669884	0.0217928	0.00386845	-0.00344288	-0.00739212	0.00726943	-0.0238397	-0.0105418	-0.0132158	0.0102129	0.0173035	0.0138357	0.0176814	-0.0175112	-0.0153063	0.0110106	-0.0216495	0.0314343	0.00275033	0.0121218	-0.000868	-0.0147612	0.0100755	-0.00858774	0.0027977	0.00458281	0.00972078
sp_O43765_SGTA_HUMAN	0.0121722	0.0116047	0.0379498	-0.000742	0.00625692	0.0159097	-0.0152976	0.00647309	0.00371935	-0.0102125	-0.00342596	0.00268018	-0.0220587	-0.0185531	0.00697938	-0.0294064	0.01355	0.0186289	-0.0264323	-0.0103611	-0.0216907	-0.00394852	-0.00315913	0.00639625	-0.0046682	0.0103309	-0.0230373	0.0119516	-0.0148359	-0.0105221	-0.0041755	-0.0113224	0.00352533	0.00399786	-0.0227056	-0.00970382	-0.0330854	-0.000406	-0.00491763	0.0314077	-0.0223937	-0.00950906	0.0210453	0.0106895	0.00529566	0.00382332	-0.00639577	0.00129732	0.0221334
sp_Q9ULV4_COR1C_HUMAN	0.00381687	0.0290036	-0.00288152	-0.0180968	0.0107928	0.0218336	-0.00765041	-0.0169195	0.00682382	-0.0143008	0.000163	-0.00588155	-0.0151298	-0.0287938	0.0090167	-0.00292141	0.0117925	0.0160704	-0.000522	-0.0111454	-0.011804	-0.000573	0.0109216	0.0203251	0.00235103	0.00339605	-0.00732569	-0.0130904	-0.0241514	-0.011374	-0.00595849	0.002249	0.0257572	0.00940533	-0.00277142	-0.0127462	-0.0155253	0.0263715	-0.0274802	0.0311852	0.0014075	0.027868	0.0143606	-0.00712449	0.0160461	0.0024021	-0.0107533	-0.0253155	0.0265181
sp_P50990_TCPQ_HUMAN	0.00741673	-0.00078	0.00580922	0.00346998	0.0210299	0.0211304	-0.0183452	0.0084761	0.0114371	-0.0222993	-0.00378845	0.0106723	-0.0227702	-0.0161411	0.0148545	-0.0154683	0.00478886	0.0328204	-0.0340875	-0.0112698	-0.0304107	-0.00837854	0.013334	0.00161369	0.0216921	0.0203359	-0.025244	-0.0230793	-0.00504132	0.0016551	-0.00297921	0.00687879	-0.0102957	-0.0109236	-0.0221109	-0.0237147	-0.0102058	0.00757108	-0.00428654	0.0311626	-0.0209089	0.00898016	0.0315163	0.0464528	-0.00452091	0.0144464	-0.00952763	-0.0231003	-0.000835
sp_P63104_1433Z_HUMAN	0.0124824	0.0171998	0.0155377	0.00533868	0.0101309	-0.0105561	0.00752769	-0.0247821	-0.0109657	0.00897603	-0.0285294	0.00407722	0.00215713	-0.0269595	0.0293492	0.0159399	-0.013912	0.0024246	-0.000191	0.0102411	-0.00897475	-0.0080272	0.00883075	0.0129806	-0.00244904	0.0193478	-0.00226266	-0.0252306	-0.0229656	0.00156807	0.00510727	0.00441678	0.0108778	0.00624628	9.81e-05	-0.0105632	-0.00937249	0.0195362	-0.0120333	0.0311384	-0.00161585	0.015039	-0.011503	0.00736254	0.0123476	0.00863913	0.0126262	-0.0199259	-0.0308326
sp_O60678_ANM3_HUMAN	0.0257925	-0.0117604	0.0091684	0.0114259	0.00900336	0.000127	-0.0059358	0.0277794	0.00530985	-0.0143629	-0.00252087	0.00250595	-0.00747496	-0.0249372	-0.0207197	-0.00873046	0.00274448	0.0105683	-0.0145484	0.0102499	-0.00564699	-0.00391572	-0.000843	-0.0107302	0.0045844	0.0245258	-7.98e-05	-0.0276694	-0.0240983	0.0141846	0.0103512	0.0254138	-0.0253911	-0.00726175	-0.00844342	0.00765206	-0.0204978	0.0123725	0.0179777	0.0310613	0.0122815	0.022664	0.0243334	-0.00288443	0.00801986	-0.0103287	-0.00318479	-0.0188239	-0.0044911
sp_Q15061_WDR43_HUMAN	0.0224899	0.0442951	0.00663183	-0.0220681	0.00179356	0.00342309	-0.00813608	0.0132231	-0.0016977	-0.000873	0.00583304	-0.0169855	-0.0207042	0.0161211	-0.00233061	-0.0191522	-0.00699447	0.0213908	-0.0095862	-0.018631	0.0021251	0.0377973	-0.0133322	0.0212746	-0.00348971	-0.0016357	-0.0168422	-0.00147763	0.0103242	-0.0203573	-0.0115863	0.0128532	-0.0298609	-0.0133107	-0.00555473	-0.0034466	-0.00945678	0.0449978	-0.0216437	0.0310559	-0.0268863	-0.0122577	0.0319167	0.00878134	-0.0118755	-0.0106968	-0.00985611	-1.63e-05	-0.0106447
sp_P21980_TGM2_HUMAN	0.0206708	0.0319719	-0.0140829	-0.0144096	-0.0334069	-0.0140402	0.0259958	0.000485	0.00458563	0.00930969	-0.00597211	0.00815061	0.00150409	-0.0188588	-0.0177015	-0.0181354	-0.0210448	-0.000465	0.0272027	0.0204055	0.0105974	-0.00236086	0.0057301	0.00950346	-0.0191102	-0.0332407	-0.00227812	0.013795	-0.027391	-0.0192749	-0.0136347	0.024413	0.00765612	0.0402555	-0.00288944	-0.0106529	-0.00638997	-0.0126373	0.0210464	0.0308543	-0.0253669	0.00137477	0.0117542	-0.000662	0.00878958	-0.0380621	0.0173757	0.0129506	0.0500602
sp_P29692_EF1D_HUMAN	-0.00150587	0.0356999	-0.00430148	-0.0150553	0.00953707	-0.0035999	-0.0147791	0.0200021	-0.00492699	-0.0193454	-0.0160861	-0.00965496	-0.0281018	-0.00633491	0.00513448	-0.0299848	0.0172953	0.03567	0.0138051	-0.0113083	-0.0113154	0.00195925	-0.00287445	0.0352669	0.0153433	0.01098	0.00012	0.00308435	-0.013389	-0.0203025	0.00167165	0.0160214	-0.0275639	-0.0103931	-0.00496144	-0.00655378	-0.0256241	-0.00933805	-0.0115725	0.0308334	0.000876	0.0220906	0.0187404	-0.0118068	0.0169521	0.00273629	-0.0350158	-0.00195378	0.0179574
sp_Q9Y3D8_KAD6_HUMAN	0.0335537	0.0136009	0.0160599	0.0135901	-0.00955005	0.00510669	-0.0153443	0.0107724	0.00149318	-0.0172939	0.0167099	0.000638	-0.00450995	-0.000952	0.0150382	-0.00326855	0.00212785	0.019825	-0.00442865	-0.00647793	0.000768	-0.0106228	0.0128553	0.015961	0.00291711	-0.00411708	-0.00805324	-0.0110761	0.000954	-0.00171416	-0.00593778	0.00897001	-0.0376793	-0.00402004	-0.019303	-0.016243	-0.00300709	0.0036722	-0.0128998	0.0308078	0.000784	-0.00859829	0.0190133	0.0163553	-0.00804865	-0.00492823	-0.0275359	-0.00285739	0.00381505
sp_Q7L1Q6_BZW1_HUMAN	0.0113054	-0.0162643	0.007601	-0.0178166	-0.019558	0.0380121	-0.00339335	0.0167341	0.0374578	-0.0166293	0.0141	-0.0129528	-0.0163926	0.0104601	-0.010704	-0.0101998	-0.040314	0.0199844	-0.00769706	-0.0119332	-0.0194168	-0.00476111	-0.0021522	-0.0160136	-0.00299736	-0.00666771	-0.0254542	0.000634	0.00836188	-0.00872022	0.000172	-0.0182902	-0.000177	0.017519	-0.0247148	-0.0330739	-0.00583909	-0.0220581	-0.00969232	0.0307663	-0.0383864	-0.0182687	0.0101448	0.0216266	-0.0206577	-0.0337135	-0.00685126	0.00291666	-0.00595098
sp_Q9Y265_RUVB1_HUMAN	-0.00344199	0.0388442	0.00112881	-0.00766797	0.0260581	-0.0129724	-0.0148756	-0.0167338	-0.0241926	-0.00286841	-0.0244162	0.00317865	-0.0257511	0.00458135	0.013536	-0.0243944	-0.0164338	0.0211246	-0.00172639	0.00809736	-0.00671732	-3.56e-05	0.0110398	0.0235803	0.0109576	0.0130031	0.011	-0.0109362	-0.0155979	-0.034905	-0.0194146	0.0180392	-0.0117316	-0.0167616	0.000494	0.00916727	-0.00901491	0.0343639	-0.0235044	0.0307627	-0.00674201	0.0163685	0.0470248	0.00211383	0.00545677	-0.00320522	0.0176952	-0.0160506	-0.00363201
sp_P48643_TCPE_HUMAN	0.0144966	-0.00300989	0.0137658	0.0027126	0.0202505	0.0267813	-0.0143451	0.0139695	0.0221805	-0.0203716	0.00285628	0.00798039	-0.0274614	-0.0108831	0.0146205	-0.0187302	-0.00475584	0.0290632	-0.0304673	-0.0113275	-0.0400232	-0.00854355	0.0179986	-0.00274383	0.0132921	0.0104842	-0.0252222	-0.017244	-0.00151248	-0.00836697	-0.0111892	0.0070462	-0.0126193	0.00168984	-0.0216808	-0.0212945	-0.0102648	0.0109688	-0.00694092	0.0306975	-0.0213564	0.00897249	0.0256494	0.0435233	-0.00172116	0.00603609	-0.0150254	-0.0235952	-0.00626296
sp_Q05519-2_SRS11_HUMAN	0.00630281	0.0171276	0.0343429	0.0100832	-0.0326199	0.00259586	-0.0111358	0.0101489	-0.00208495	0.00111076	0.00309743	-0.0161735	-0.00917834	-0.000493	0.0186286	0.00217274	0.000242	0.0269895	-0.0123297	-0.00656761	-0.0194611	-0.0142582	0.00347396	0.0196616	0.00633655	-0.0100663	0.00115701	-0.00251506	-0.00171826	-0.0117766	-0.00150783	-0.00451169	-0.0337207	-0.0150584	-0.000719	-0.0165371	0.00410931	0.0119567	-0.0146986	0.0306817	-6.33e-05	0.00354961	0.00688319	0.0157457	-0.000859	-0.0214061	-0.0197216	-0.0121358	-0.00715898
sp_P35219_CAH8_HUMAN	0.0122986	-0.00454741	-0.00185107	-0.0127074	-2.34e-19	0.0132895	-0.00819711	-0.0018655	0.0170899	-0.00456991	0.0133155	0.0146181	-0.00327395	-0.0216255	-0.0118898	0.00265356	-0.00302976	0.00879675	-0.0216033	0.0172121	0.00158306	-3.14e-19	0.0210784	0.000104	0.0117433	-2.16e-19	-0.0172111	0.00105824	-0.022848	-0.0070256	-0.0141292	-2.08e-19	-0.00406476	0.0540814	-0.0185694	0.0144156	-0.00499928	-1.36e-19	0.000752	0.0305939	-0.0174796	-0.00273363	-0.00881082	0.00613874	0.00629454	-0.0140031	0.0166754	-0.00207963	0.0179265
sp_P51153_RAB13_HUMAN	0.029338	0.00416567	-0.013922	-0.00292972	0.000635	0.0044286	-0.00294321	0.000476	0.0163641	0.000381	-0.0077374	-0.0528631	0.00943258	0.0119115	0.00374468	-0.00922528	0.00346274	0.0219563	0.00037	-4.43e-05	0.00688571	0.0280874	-0.0159684	0.00420946	0.0076201	0.000777	0.00944549	0.00807063	0.018812	0.0115853	0.0183569	-0.00222435	-0.0422692	0.00474177	-0.00436949	-0.0148611	-0.0195102	0.00258354	-0.00959771	0.0304591	-0.0205729	-0.0045011	0.0223834	-0.0101138	-0.0104089	-0.0091353	-0.0150705	0.00583941	0.0148317
tr_E7EU96_E7EU96_HUMAN	0.016747	-0.00906175	0.0173986	0.014431	-0.00776025	0.0412668	-0.0144015	0.016269	0.0309614	-0.0140323	0.0220018	-0.004197	-0.0192783	-0.00405943	0.00387119	-0.0284962	-0.00448613	0.0239118	-0.0168253	0.0038294	-0.0166929	-0.0200188	0.0253397	-0.0023225	0.0196186	0.00316611	-0.0125099	-0.0200734	-0.00438865	-0.0153484	-0.0201716	-4.61e-05	-0.0208501	0.011889	-0.0140685	-0.00445088	-0.0265601	-0.000843	-0.023104	0.0304321	-0.015949	-0.00872049	0.00690562	0.012108	0.0134129	0.00362195	-0.00587197	-0.0193053	-0.0149504
sp_Q9UKY7_CDV3_HUMAN	0.0160051	-0.000199	0.0479137	0.0017977	0.0190168	0.00787601	-0.0207813	0.0020471	0.0105522	-0.0110707	0.0041749	-0.0014155	-0.00797544	-0.0157509	-0.00397118	0.0017757	-0.00705039	0.0173903	-0.0196015	-0.0040582	-0.0148205	-0.0107061	0.0148432	-0.0149478	0.0184647	0.0110574	-0.00914443	-0.0190429	-0.00239573	0.00190819	-0.0108506	0.0146558	-0.018736	0.0218664	-0.0217536	0.0101887	-0.00443269	0.0191689	-0.0225476	0.0302805	0.00845224	0.0304186	0.00580189	-0.0115466	0.0250064	0.00402771	0.00511156	-0.0214704	0.00237564
tr_A0A0A0MS59_A0A0A0MS59_HUMAN	0.0205757	0.0176564	-0.00316309	-0.00679037	-0.0252114	-0.00579145	0.0034465	0.00769348	-0.00929585	-0.0201533	-0.0100999	-0.00614392	-0.0186382	-0.00601699	0.0232788	-0.00957269	-0.0117579	-0.000146	-0.000778	-0.00514507	-0.00717254	-0.0269133	-0.00393802	0.0246924	-0.00132495	0.00722217	-0.00159965	0.0089013	-0.00423268	0.00275275	-0.0037417	0.000714	-0.0160955	-0.0072196	-0.0113955	-0.0111368	-0.00082	0.0077816	0.0072514	0.0301249	0.00537221	0.0146938	0.00375262	0.0119006	0.00552756	-0.00362425	-0.029835	-0.0215253	7.78e-05
sp_P26038_MOES_HUMAN	0.00286593	0.0127362	0.00334561	-0.00686824	-0.0356362	0.0108077	0.0070422	-0.0150125	0.0133055	-0.00435757	0.00393275	0.000819	-0.00970473	-0.0220615	0.0155474	-0.00496031	3.29e-05	0.0176054	0.00738014	0.000797	-0.0144075	-0.00946667	0.0149489	0.0128609	-0.0200305	-0.0375352	-0.00736326	-0.00281924	-0.0304287	-0.0187617	-0.0218321	0.0386933	0.026666	0.017899	-0.00780997	-0.00415478	-0.0165309	0.00925792	-0.00901168	0.03009	-0.0183237	0.00636099	-0.00539403	0.0129848	-0.000359	-0.0207462	0.0118428	-0.00474256	0.00617956
sp_Q9NZM1-6_MYOF_HUMAN	0.024349	0.0207202	-0.0118807	0.000404	-0.0205708	0.0102808	0.0327254	-0.0119045	-0.00115463	0.00563533	-0.00215452	0.00279226	-0.00166875	-0.0228623	0.00442093	-0.00199431	0.0114885	0.0322405	0.00533248	0.0089983	0.0198948	0.0140354	0.00434885	0.0187053	0.00466664	-0.0113872	-0.00656154	0.00739147	-0.0253041	-0.0260186	-0.0112985	-0.00560081	0.00971295	0.00705427	0.024461	0.0175741	-0.0561353	0.0175295	-0.0122424	0.0300831	-0.00174258	-0.00665056	0.00455763	-0.00440822	-0.00897639	-0.00645684	0.0306251	0.00451618	0.00433359
sp_P11387_TOP1_HUMAN	0.0135495	0.00507118	0.00765662	0.00215952	0.0125266	0.0152798	-0.00324246	0.0122741	0.00926708	-0.00895186	0.00754754	-0.00384703	-0.00855668	-0.048592	0.000862	-0.00181052	0.00301125	0.0137725	0.00570115	-0.000953	-0.00258368	6.39e-05	0.00728549	0.0013512	0.0151052	0.0263051	-0.0074694	0.000582	-0.0266428	-0.000831	0.00440457	0.0035869	-0.000933	0.00245798	-0.0027919	0.0036225	0.0028405	0.0103943	0.00737319	0.0300463	-0.00783274	0.00356761	0.0203891	0.0148337	0.0079037	0.0102065	3.76e-05	0.00268591	0.00506922
sp_P61978-2_HNRPK_HUMAN	0.0113219	0.00118482	0.0314963	-0.0120671	0.0097906	-0.00561767	0.000699	0.00193093	-0.0250846	0.00440458	-0.0103722	-0.0264672	4.03e-05	-0.00577844	0.0140041	0.00172567	-0.0226134	0.0124538	-0.00367014	0.0154057	-0.0159489	-0.00310015	-0.00862389	0.00855042	-0.00802721	-0.00135764	-0.0076397	-0.00134795	-0.0111911	0.000104	-0.000777	0.00839833	-0.0207966	-0.0100766	-0.00329798	-0.010793	0.0117713	0.0369383	-0.0130975	0.0299679	0.002573	0.0057599	-0.0205946	0.00431419	0.00876242	-0.00540398	-0.0170519	-0.0124211	-0.0378424
sp_O75369-2_FLNB_HUMAN	0.0115686	0.0195914	-0.00641453	0.00069	0.0320198	0.00258842	-0.00468816	-0.02031	-0.0158692	-0.0127013	-0.00632431	0.00794325	-0.00066	-0.0318601	0.00566189	-0.00422969	0.0214065	0.0308492	-0.00747646	0.0165254	-0.0016574	0.0350923	0.0112673	0.0148765	0.00527122	0.0306471	-0.00668894	-0.0275742	-0.0338198	-0.009659	-0.009104	0.0456704	0.00721714	-0.00281218	-0.000461	0.0152473	-0.0188085	0.0326081	0.00898279	0.0297803	0.00675239	-0.000181	-0.0116659	-0.0188991	0.00699881	0.00229537	0.00899029	-0.0184236	0.00572545
sp_Q9H8H0_NOL11_HUMAN	0.0175227	0.0295095	0.00768016	-0.00390773	-0.00332279	0.0143526	-0.0210687	0.0201833	0.023784	-0.0124568	0.0182853	-0.0148059	-0.018	0.014989	0.00472792	-0.0137574	-0.0261292	0.0174342	-0.00389015	-0.0283547	-0.00344121	0.0126173	-0.00967417	0.0262871	-0.00310845	-0.00241655	-0.0144208	-0.00819228	0.00477514	-0.0148139	-0.0178455	-0.00182709	-0.0341433	-0.00388661	-0.00986965	-0.0165386	-0.0116304	0.025599	-0.0139434	0.0297787	-0.0184321	-0.00870191	0.0223278	0.0123512	-0.0071004	-0.0274212	-0.0269455	-0.00391016	-0.0143083
sp_Q12965_MYO1E_HUMAN	0.0276689	0.0157125	-0.0235228	0.00948898	-0.00156394	0.0075495	0.0238477	0.0083289	0.0194378	0.00549352	0.0426987	0.00878733	0.000697	-0.0299922	-0.00806546	0.00846312	-0.0152182	0.00437446	0.00485648	-0.00934129	0.00239133	0.00202139	0.00295882	0.00165886	0.000134	-0.0100972	0.00895016	-0.00770566	-0.0284775	-0.000186	-0.00411784	0.0144575	0.00398564	0.00769978	-0.00552852	-0.00636902	-0.0126993	-0.00746981	0.00729293	0.0297276	-0.00665419	-0.010918	0.00277191	0.0143439	-0.0196367	-0.0112381	-0.00105119	-0.0110418	0.000507
sp_O00299_CLIC1_HUMAN	0.0103001	0.0121529	0.0135665	-0.0246697	0.0321722	-0.00432439	-0.015148	-0.00991583	-0.00938809	-0.0127516	-0.022772	-0.00800395	-0.0144002	0.00156893	0.01411	-0.00502798	0.0213862	0.0162365	-0.0070697	-0.00916368	-0.011347	0.0239132	0.00400095	0.0169749	0.00932147	0.0175921	-0.0320278	-0.0181045	-0.00176992	-0.0121784	0.0129926	0.0046331	0.0205095	0.00298088	-0.0221795	-0.0310512	-0.0239314	0.0104378	-0.0205186	0.0297003	-0.0216578	-0.000546	-0.000235	0.0227092	0.00290771	0.00903904	-0.00223405	-0.00855655	0.0114132
sp_Q9HAV7_GRPE1_HUMAN	0.00387881	0.00939094	0.00911497	-0.01632	-0.0265177	0.0211635	0.00278801	-0.00614107	0.00343855	-0.00713496	-0.00722755	-0.0158865	-0.023187	0.00901702	0.0252194	-0.0249611	-0.0076205	0.0143248	0.00337655	-0.00852428	-0.0104942	0.0134616	-0.0118082	0.01063	-0.00067	-0.0354922	0.00658684	0.00815793	0.0152141	-0.045967	-0.0338544	-0.0280936	0.00172151	-0.00326267	-0.00280078	-0.00928743	-0.0157371	0.0145246	-0.00819867	0.0296913	-0.0434356	-0.00368853	0.0509526	0.011526	-0.0118189	-0.0196927	-0.0136512	-0.00769434	0.024263
sp_P50395_GDIB_HUMAN	0.0155711	0.00993254	-0.00621803	-0.00305592	0.0138175	-0.0174509	-0.00888774	0.00158716	0.000652	-0.00472738	-0.0189595	0.00920941	-0.0145819	-0.0236602	-0.00326937	-0.0128474	0.0134382	0.027012	0.0142889	-0.0126814	-0.00768467	-0.0137097	-0.00663823	0.00496831	0.0269328	0.0120932	-0.00333203	-0.0233229	-0.0131624	0.0116639	0.00439101	-0.00066	0.0101084	0.0154138	-0.0054684	-0.0112874	0.00823177	-0.00352968	-0.00910107	0.0296199	0.00247687	0.00590662	0.0227908	-0.0174698	0.00437783	0.0155135	-0.0188055	-0.0166036	0.0159885
sp_Q9UQN3_CHM2B_HUMAN	0.0111952	-0.014035	-0.00105739	-0.0198893	0.00163189	0.0113757	0.0106074	0.00260526	0.0149444	-0.00991121	0.0242372	0.00377537	0.00388128	-0.00237839	-0.0175021	0.0264713	-0.00279293	0.0191154	-0.00887177	-0.0083281	-0.0203365	0.000984	0.00474592	-0.0217803	0.0175466	0.0116775	-0.000523	0.00770777	0.00418901	0.0251444	0.000817	0.00309361	-0.031524	0.00758196	-0.00696378	-0.00861899	0.020112	-0.0108523	0.000489	0.0294257	0.00500363	-0.00305836	0.0131086	0.0122166	-0.00693256	0.00389643	-0.0201108	-0.0122166	-0.0237988
sp_Q15637-5_SF01_HUMAN	0.023142	-0.0045777	0.0339233	0.0001	0.0124167	-0.00999839	-0.00869	0.0156177	0.00995767	-0.00541217	0.013403	-0.0186274	-0.00597401	-0.0117462	-0.0015677	0.00213994	0.00137331	0.0152921	-0.0135085	-0.000141	-0.0175015	-0.000316	0.00571041	-0.00323042	0.00475893	0.0115882	-0.00578337	-0.0147462	-0.0119998	-0.00345691	-0.00164894	0.00236405	-0.028516	-0.011957	-0.015041	-0.0150461	0.00641893	0.0285403	0.003532	0.0293737	-0.00523883	-0.00163872	-0.00619728	0.0392299	0.00245638	-0.0117741	-0.0111284	-0.0217429	-0.0138407
sp_P12429_ANXA3_HUMAN	0.0167405	0.0167848	-0.0123715	-0.0156199	-0.0155283	-0.000289	0.0141788	-0.0281289	-0.00267841	-0.0184411	-0.00906872	0.0101411	0.0039863	-0.00959347	-0.00870737	0.0192783	0.00443167	0.0252207	0.00715109	-0.00140324	0.00329171	-0.00189922	0.016832	0.00747108	-0.00522547	-0.0231427	-0.0158565	-0.00598158	-0.0157503	-0.0047938	-0.056533	0.0122488	0.0283511	0.0105375	-0.01246	0.00609693	-0.0134658	-0.00820814	-0.0146303	0.0293619	0.0202237	0.0226552	0.0153996	-0.0107035	0.019411	-0.00758872	0.00192203	-0.00514383	0.0173058
sp_P60981-2_DEST_HUMAN	0.0134918	0.0296674	-0.0117733	-0.00252184	0.00335996	-0.0233635	0.00382134	-0.0206475	-0.00264852	0.000599	-0.00931917	-0.0110494	0.0158516	-0.0173016	0.0320374	0.0207248	0.0109222	0.0209955	0.0151415	-0.00420404	0.00325114	-0.00331276	-0.0152724	0.0386918	-0.0036121	-0.000463	-0.004522	-0.00941113	-0.0228023	0.00924694	0.00042	0.00767894	0.0150239	-0.00668246	0.0041881	-0.0198026	-0.0048068	0.00541123	-0.0177223	0.0293409	-0.00121328	0.00438113	-0.00711673	0.010633	-0.000255	0.00366917	-0.00633307	-0.00980066	-0.0120606
sp_O00233_PSMD9_HUMAN	0.0088192	0.000322	0.00320124	-0.0132285	0.006144	-0.00874117	-0.00917476	-0.0134548	-0.00186565	-0.00418019	-0.00467462	0.0165853	0.000196	-0.0165676	-0.01677	0.00967859	-0.0011244	0.0280755	-0.0104761	0.00669488	-0.0211623	-0.0153654	0.0110574	0.00541707	0.0118456	0.00942919	-0.0163785	-0.00766596	-0.017267	0.0101966	-0.00640785	0.0063222	0.0106715	0.0065438	-0.00498728	-0.00604398	-0.00392036	0.000398	-0.0160467	0.0293288	-0.00156688	0.00864241	-0.0195051	-0.021173	0.00323867	-0.00247907	-0.0118236	-0.0175567	0.00991985
sp_P38159_RBMX_HUMAN	0.000704	0.00972647	0.0178677	-0.0206978	-0.00620221	-0.0101966	0.00064	0.0119571	-0.0165561	0.000839	-0.0145399	-0.022585	-0.0104708	-0.0141208	0.0123197	-0.00305518	-0.0100949	0.0191925	0.00633307	0.014032	-0.0185451	0.00949786	-0.00831985	0.0146192	-0.012079	-3.16e-05	0.00107993	0.0171851	-0.0163337	-0.0128899	-0.00890877	0.00226987	-0.00293738	-0.0301713	0.000544	0.00086	0.00776248	0.026496	-0.0182557	0.0292994	-0.0128444	0.00620411	-0.0112453	0.0158348	-0.000215	-0.0112457	-0.00271444	0.00891262	-0.021575
tr_A0A087WUT6_A0A087WUT6_HUMAN	0.0159696	-0.000344	0.0176786	-0.02775	0.0113356	0.00612001	-0.0248442	0.0264939	-0.000984	-0.00966548	0.00173972	-0.00368788	-0.0325037	-0.0121131	-0.00309381	-0.00704915	-0.0289179	-0.00129793	-0.0188276	0.00618191	-0.0240716	0.0001	0.00490087	0.00250409	-0.00657026	0.00868537	-0.010015	0.011608	-0.00732101	-0.00474049	-0.0179521	0.0227935	-0.0165032	-0.0054184	-0.00102973	-0.00194911	-0.0068869	0.000975	-0.00372214	0.0292526	0.00500694	0.0176581	0.0151068	0.0135544	0.0108512	-0.0073508	-0.0260964	-0.00678347	0.00293756
sp_Q8TCS8_PNPT1_HUMAN	0.0160179	0.00160976	-0.013336	0.00653929	-0.0328906	-0.00884994	0.00323181	0.00577721	-0.00777693	-0.000485	-0.00452786	-0.0144179	0.000959	-0.00379566	-0.00483028	0.00953445	0.00475282	0.0310413	-0.0101322	-0.0229374	0.00958516	0.0197774	-0.0113711	-0.0110092	0.0102206	-0.0393493	0.0265565	-0.0201706	0.00246142	-0.0149306	-0.0069475	-0.0241677	0.0149538	0.0133971	3.41e-05	0.0203206	0.00629312	0.00460656	-0.0148287	0.0292124	-0.00198072	-0.0332751	0.0372752	-0.0185629	-0.0345306	-0.0146084	-0.00582232	-0.00693562	0.0127684
sp_Q9NX58_LYAR_HUMAN	0.0166942	0.0142988	0.0370648	-0.0155734	-0.00194962	0.00278703	-0.0402201	0.028679	-0.00306099	-0.0149451	-0.010638	-0.0180917	-0.0300161	0.0110338	-0.000741	-0.0169498	0.00202921	0.00565399	-0.00718465	-0.013518	-0.0271948	0.0102164	-0.00483292	0.00335662	-0.00521878	0.00609066	-0.0179151	0.00439638	0.0165489	-0.0267912	-0.0217877	-0.000589	-0.00805008	-0.0260726	-0.0082128	-0.00780606	-0.0065396	0.000603	-0.012173	0.0291712	-0.0302351	0.014719	0.00627281	0.0195489	0.00902199	0.00737422	-0.0148648	-0.0109048	0.0137989
sp_P06748_NPM_HUMAN	0.0105249	0.00257145	0.0215132	-0.00649906	-0.00975211	-0.00283504	-0.00646861	0.0109896	-0.00617585	-0.00689054	-0.0118524	-0.0178915	-0.0155576	-0.00650085	0.00353398	-0.00710019	-0.0043435	0.0284832	-0.0100973	-0.00372782	-0.0164987	-0.00167922	-0.0066811	0.00443428	-0.00100774	-0.00567546	-0.000525	-0.00619321	-0.00191951	-0.0144467	-0.0127	0.0105618	-0.00825993	-0.0151325	0.00165211	0.00138728	0.00431018	-0.00106484	-0.0104539	0.029161	-0.00360138	0.0223585	-0.0128926	0.00732106	0.00871874	-0.0129327	-0.020094	-0.0119084	-0.0196813
sp_Q8IYD1_ERF3B_HUMAN	0.00650315	-0.0146267	0.0137809	-0.0112495	-0.00278651	0.00862921	-0.0057482	0.00381194	0.00029	0.0118623	-0.0119802	0.00136427	0.0117227	0.00122886	0.000162	0.00585792	-0.0237702	-0.020097	0.00539316	-0.00650898	0.0248762	0.00941891	0.0106436	-0.0125829	-0.0041169	0.0135238	0.0130497	0.00692917	-0.00308927	-0.000712	0.0174004	0.00784908	-0.0207592	0.0032694	0.00396658	-0.0217772	-0.00130802	-0.00566717	-0.0081735	0.0290712	-0.0145363	-0.0111533	-0.0129191	0.0103622	0.00424479	-0.0108082	-0.00114251	0.0146384	-0.0209344
sp_Q99729-3_ROAA_HUMAN	-0.00369763	-0.00626369	0.0147703	-0.0113125	-0.00612123	-0.000517	-0.0141894	0.0143439	0.00459694	-0.0183617	-0.00488949	-0.018638	-0.0278578	-0.0143297	-0.000133	-0.0223805	0.0105415	0.0385613	-0.00514946	0.00778389	-0.0324876	-0.0086929	-0.00557656	0.00505532	0.000882	0.00365313	-0.0132526	-0.00618072	-0.0182691	-0.00572384	-0.0118455	0.00465523	0.000235	-0.0115918	-0.0206622	-0.0044657	-0.00110301	0.0138722	-0.00042	0.0290006	-0.00268197	0.0229662	0.00459603	0.0105826	0.00723066	-0.00938261	-0.0119232	-0.0212878	0.00747497
tr_E7ETZ4_E7ETZ4_HUMAN	0.0248477	-0.00594115	-0.000608	-0.0145853	0.0244403	0.00924025	-0.00178303	0.0167617	0.0255356	-0.026211	-0.0019401	-0.0211222	-0.0186813	0.00713667	-0.0195139	-0.0226628	-0.0204826	0.0142032	-0.00266885	-0.00898686	-0.00561773	0.0149845	-0.00829823	-0.0229065	0.0183438	0.0279859	-0.0170452	-0.00215071	-0.00946429	-0.0133097	-0.0117385	0.000961	0.0104034	0.00475978	-0.0178847	-0.0273227	-0.0139273	0.0197063	-0.0288076	0.0289181	-0.0180068	-0.0159577	0.0398276	-0.0159242	-0.0174258	0.00873221	-0.0131113	-0.00607065	0.0118355
sp_P78371_TCPB_HUMAN	0.0215561	-0.00494266	0.0086137	0.000378	0.0131916	0.0258984	-0.0132622	0.021349	0.025154	-0.0220647	0.0132123	0.00131983	-0.0300243	-0.00386008	0.00161527	-0.0123771	-0.0142874	0.0232863	-0.0308683	-0.0186564	-0.0275464	-0.00848475	0.00887285	-0.00601154	-0.00135136	0.0201208	-0.0255624	-0.0192153	0.00845988	-0.00705424	-0.00539419	0.00524202	-0.021983	-0.003085	-0.0260291	-0.0229251	-0.0181451	0.00573356	-0.00105846	0.0288809	-0.030344	0.00365065	0.0338973	0.0316815	-0.0105077	-0.0106509	-0.0179873	-0.0174026	-0.00248669
sp_Q15582_BGH3_HUMAN	0.0164325	0.00851906	-0.0213972	-0.00636696	0.000695	0.0064549	0.0106961	-0.00636582	0.0290101	-0.0119288	0.00063	0.0128925	0.00195328	-0.0176593	-0.0124589	0.00366836	-0.0100507	0.0351885	0.011551	0.00398097	0.00562073	0.0100161	-0.00480387	0.0125124	0.00481409	-0.00629933	0.00203474	-0.000983	-0.0157465	-0.00394641	-0.0137136	-0.00111641	-0.0115862	0.0218703	-0.00829998	0.00858658	0.0220036	-0.00125761	-0.0150279	0.0288403	-0.00680372	0.0140108	-0.0361613	-0.0162372	0.00756635	-0.0158054	0.0145405	-0.00422147	-0.0158422
sp_P50991_TCPD_HUMAN	0.00928543	-0.00563154	0.00665086	-0.00570483	0.016331	0.0246135	-0.000831	0.0218766	0.0292423	-0.0242713	0.0145283	-0.000426	-0.0287048	-0.00540437	0.00443855	-0.0160784	-0.0138622	0.018269	-0.0280135	-0.0194301	-0.0352232	-0.00852728	0.0123384	-0.00469521	0.00320994	0.00812367	-0.0243589	-0.00797097	0.00693947	-0.00412759	-0.00629852	0.00782243	-0.0221679	-0.0015877	-0.0276389	-0.0180225	-0.0164748	0.010383	-0.00597962	0.0287468	-0.0261237	0.00358233	0.0289183	0.0368904	-0.0146943	-0.00397153	-0.017682	-0.0114919	-0.00916709
sp_P16070-18_CD44_HUMAN	0.0177374	0.0246979	0.00511464	-0.0112147	-0.00711568	0.0169789	0.000429	-0.0130958	-0.000182	-0.0205556	0.00720753	-0.0108311	0.00256717	-0.023237	0.00725521	-0.00451587	0.00249948	0.0219045	0.00570869	-0.0157111	0.00051	0.00351398	0.00286892	0.011782	0.00803052	-0.0202274	-0.00959112	0.00538558	-0.0236766	-0.0138522	-0.0190596	0.0223839	0.0133849	0.0387203	-0.000675	-0.00972958	-0.0146246	0.0142255	0.000886	0.0285746	-0.0125296	0.0203384	0.0122616	-0.00380351	0.0223918	-0.021364	0.0133606	-0.00279459	0.0284317
tr_G8JLB6_G8JLB6_HUMAN	0.0201562	0.0194436	0.021706	-0.0339879	-0.00304243	0.00533169	0.015637	0.0101891	0.00471877	0.0125674	-0.00629854	-0.0197419	0.00217526	-0.00937157	-0.00255581	-0.00550556	-0.0159426	0.0155428	-0.00155488	0.00404365	-0.00261484	0.0153469	-0.00349037	0.0191946	-0.0124225	0.00383513	0.0149798	-0.0226173	-0.0156471	-0.00304658	0.00940932	-0.00118274	-0.0250472	0.00578814	-0.00612121	-0.00924694	0.0150222	0.040552	-0.0161266	0.0284591	-0.0143209	-0.0128067	-0.0296422	-0.000415	-0.00187583	-0.0210202	0.00411134	-0.021285	-0.0420889
tr_A0A087X020_A0A087X020_HUMAN	0.00875057	-0.00688194	0.0187084	-0.0167243	-0.0212119	0.0317452	-0.0171207	-0.00779721	0.0277415	-0.00718405	0.0172871	-0.00245919	-0.0143032	0.00850835	-0.00689351	-0.00810278	-0.0240542	-0.00570117	-0.0032994	-0.0152432	0.00255534	0.00151154	0.0237138	-0.0111746	-0.0105406	-0.0164881	-0.0104904	0.0178955	0.00499431	-0.0242123	-0.025736	-0.00148386	-0.0146938	0.00830867	0.000592	-0.00727668	-0.0086972	-0.012289	-0.0193546	0.0283793	0.00280293	0.0231981	0.00470669	0.0148956	0.0234858	-0.0168334	-0.0149995	0.0137006	0.00595885
sp_P04083_ANXA1_HUMAN	0.03096	0.00502914	-0.000471	-0.00179272	-0.0410195	0.000187	0.0106136	-0.0134129	0.0247999	-0.0020295	0.00913051	-0.00562905	0.00346638	-0.012495	0.00796611	0.0149645	-0.0104128	0.029062	0.00122387	0.00323046	-0.0115359	-0.0266613	0.0326537	0.00119635	-0.00723717	-0.0565184	-0.0151863	-0.0109761	-0.0247212	0.00926242	-0.0418309	-0.0191902	0.0179797	0.00988167	-0.00444401	-0.0111575	-0.0201552	0.0081413	-0.016294	0.0283752	-0.0079806	0.000953	-0.000122	0.00362931	0.00112443	-0.025159	0.0130181	-0.010628	-0.0104737
sp_Q9Y295_DRG1_HUMAN	0.0170537	0.0156079	0.0156474	-0.00192401	0.0115704	0.00556747	-0.0146663	0.0170895	0.00695534	-0.0145784	0.0233758	-0.000668	-0.00543324	-0.000837	-0.00123888	-0.0392403	-0.0396137	0.00260665	-0.00729776	0.00269188	-0.00325887	-0.013597	-0.0060894	0.00356627	0.00822945	0.0147383	-0.0102425	-0.0135378	0.00585342	-0.00573443	0.000897	0.0189801	-0.0416922	6.64e-06	-0.00183303	-0.00136653	-0.0011577	-0.00480028	-0.00549386	0.0283043	0.00229071	0.00191469	-0.000179	0.0354542	-0.00468048	-0.00412072	-0.00846293	-0.00552314	-0.0171861
sp_P68036_UB2L3_HUMAN	0.0240579	0.029176	0.00632643	-0.0107747	0.0198918	-0.000104	-0.0115565	-0.0140816	0.00312217	-0.00797663	-0.0112109	0.00640516	0.00122384	-0.0195186	0.00236289	0.0145472	-0.00422067	0.00922918	-0.000322	0.00131824	-0.00196806	0.00107575	-0.00729302	0.0213688	-0.0112166	0.0209612	-0.0160131	-0.0074591	-0.0167517	-0.00242891	0.0279652	-0.00422829	0.00240856	-0.00925335	-0.00367527	-0.0340642	0.000135	0.00842308	-0.0275624	0.028287	-0.0211462	-0.0153151	0.0120984	-0.0138886	-0.010498	-0.000942	-0.00758961	-0.0161577	0.00823237
sp_Q7KZF4_SND1_HUMAN	0.0252207	-0.022578	-0.00879407	0.00174611	0.00982647	0.00906372	0.00645255	-0.0016498	0.00849707	0.00298134	-0.000582	0.00616275	0.0109951	-0.0417689	-0.00788472	0.0152459	-0.000165	0.0099477	-0.0014244	0.0128723	0.00593913	-0.0117455	0.00925122	-0.0170516	0.0176483	0.011687	0.0190449	-0.00838988	-0.0398532	0.0187223	0.00560125	0.0149122	-0.00612414	0.0247959	0.00426033	0.00411129	0.0194765	-0.00412415	0.0098262	0.0282747	0.00767514	0.00516997	-0.0226512	0.00104359	0.00887782	0.00797699	0.00818594	-0.00608216	-0.00219653
tr_A0A0J9YVP6_A0A0J9YVP6_HUMAN	0.0206731	-0.0142108	0.0277713	0.00463201	0.00296869	-0.0174331	-0.0153645	0.0208488	0.00718197	-0.0113205	0.022119	-0.0150475	-0.0122927	-0.00303009	0.00794573	-0.000641	-0.0169749	0.00831543	-0.0204434	-0.00372879	-0.0165017	-0.0183496	0.0130938	0.00442721	-0.00268744	0.0123607	-0.0156392	-0.0140746	-0.00013	0.0187996	0.0035755	-0.00611501	-0.0302261	-0.00904661	-0.0195715	-0.0159029	-0.00903543	0.00578732	-0.00699265	0.0282731	-0.0112208	-0.00307233	-0.00875943	0.0238584	0.00515634	-0.00611411	-0.0157906	-0.0123365	-0.0280895
sp_O60884_DNJA2_HUMAN	0.00476275	0.0108421	0.0147143	-0.0210385	-0.0231775	0.0209359	-0.0168307	0.0150683	0.0181528	-0.0232544	0.00534855	0.00602023	-0.0138292	0.0147397	-0.00914997	-0.0130989	-0.022441	0.022498	-0.0029444	-0.041884	-0.0109478	-0.0085772	0.00179305	0.00505904	-0.0147326	-0.00539683	-0.0207227	-0.00178556	0.010604	-0.00457753	-0.0155764	-0.011306	-0.0119953	-0.0167111	-0.0149959	-0.0182053	-0.0252836	-0.0156918	-0.00811627	0.0282515	-0.0175395	-0.0176296	0.0271368	0.0418709	-0.011692	-0.0220117	-0.027321	-0.000684	-0.0024505
sp_Q16643_DREB_HUMAN	-0.00525858	0.0131749	-0.0133075	-0.0383382	0.0299021	-0.000822	-0.00196988	0.0020882	-0.000837	-0.00475586	-0.0024072	-0.0228136	-0.0324919	0.00526145	0.00460831	-0.0149111	0.00091	0.011519	-0.0182282	0.00717515	-0.0273975	0.0157739	0.00231158	0.0107517	0.0181003	0.0233785	-0.019551	-0.00969367	-0.0149007	-0.0175517	-0.00389735	0.00846526	0.00346547	0.00117265	-0.029999	0.00711083	-0.0472982	0.0145325	0.00402562	0.0282424	-0.0152704	0.0183622	0.0127391	-0.00966611	0.00286363	0.0260712	0.00409064	0.00209633	0.00209422
sp_Q08211_DHX9_HUMAN	0.009074	-0.00754625	0.00215208	0.00724362	-0.0140312	0.00739173	0.0213108	0.00884267	0.00214094	-0.00860075	-0.000473	-0.0243621	0.000579	0.00998254	-0.00510065	0.00629544	0.00242327	0.034913	-0.0109134	-0.00359262	-0.00190544	0.00496147	-0.00399089	-0.00223291	-0.0210419	-0.0153638	-0.00325736	-0.0178606	-0.00165024	-0.011835	0.00610753	0.00115579	-0.0319822	0.00518993	0.00151934	-0.000696	0.00806914	0.00321466	-0.0339506	0.0282102	-0.0119268	-0.00957185	-0.0153669	-0.0123951	-0.0066446	-0.031211	-0.000818	-0.000935	-0.00469561
sp_Q9BTE7_DCNL5_HUMAN	0.0154323	-0.00777387	0.0179863	-0.00341822	-0.00734469	0.0115814	-0.0201739	0.0153426	0.031624	-0.0149885	0.0274723	-0.0168526	-0.0290035	-0.000574	-0.00484178	-0.0078585	-0.0154654	0.015434	-0.0206033	-0.00890856	-0.0174445	0.00525464	0.0078221	0.00572001	-0.00373521	0.000342	-0.00499944	-0.00637394	0.00459972	-0.000393	-0.0165823	0.00152181	-0.0185287	0.00464397	-0.0408342	-0.00601378	-0.0065004	0.00606154	-0.0171674	0.0279015	-0.0188758	0.0017744	0.0106363	0.00555993	0.00596897	-0.00997421	-0.0107039	-0.00620527	-0.00599205
sp_O94925_GLSK_HUMAN	0.00407152	0.000105	-0.000493	0.0134697	-0.0068488	0.0191216	0.0152433	-0.00735851	0.0337656	0.0031727	0.0303365	0.00112377	0.00522511	-0.00159621	-0.00516758	0.00656736	-0.0216446	-0.00764266	-0.00478198	-0.00546152	0.0198009	-0.00206744	-0.0118349	-0.00640895	-0.0199159	-0.00529568	-0.00815746	0.0143426	0.000114	-0.00714983	-0.00118303	-0.00385598	-0.0207517	0.0136818	0.00102243	0.00970545	-0.00208206	-0.0030829	-0.0076366	0.027801	-0.0318867	-0.00867962	-0.00115858	0.00363134	-0.0288244	-0.0250842	0.0160016	0.0267089	-0.00475802
sp_Q15365_PCBP1_HUMAN	0.0137027	-0.00787221	0.00766834	-0.0352308	-0.00577744	0.00337956	-0.0123889	0.0051301	-0.0190371	-0.00790983	-0.0168321	-0.00440264	0.00644994	0.00656825	0.024957	0.0188917	0.0102146	0.0165443	0.00341423	-0.00721312	0.0033075	0.0250122	-0.0169234	0.0188199	-0.00561503	-0.00318242	-0.0142544	0.010953	0.0022842	0.00197987	0.0126896	0.00485483	-0.00625212	-0.0082844	-0.0104668	-0.0193373	0.00741181	0.0287667	-0.0158406	0.0276597	-0.0161922	-0.0189388	-0.0325313	0.043967	-0.0177322	0.00114183	-0.00380503	-0.00259991	-0.0275925
sp_P30153_2AAA_HUMAN	0.0184545	0.0169601	0.0110118	0.025282	0.00535712	0.0248639	-0.0127752	0.0123859	0.0326774	-0.00738021	0.00618269	0.00464319	-0.00935324	-0.0166003	0.0194917	-0.00586115	0.00797695	0.0167039	-0.0101559	-0.00640983	-0.00147524	-0.00981965	-0.00305026	0.0160908	0.0130777	0.00875555	-0.00652089	0.000361	-0.0218258	-0.000658	0.0030518	-0.01755	-0.0279774	-0.00311815	-0.00655155	-0.0160317	-0.016754	0.00222716	-0.00181096	0.0276312	-0.00736097	-0.00899095	0.0111076	0.0250236	-0.0196119	-0.00350622	-0.00599258	-0.00189805	-0.0145266
sp_P28066_PSA5_HUMAN	0.0189169	0.00505893	0.0140962	0.00212329	0.0155483	-0.00857546	-0.0194329	-0.00632936	0.0105733	0.00526263	0.00536835	0.0224569	-0.0080679	-0.0051771	0.0034865	-0.0143743	-0.00785007	0.0208437	0.00223855	0.00310954	-0.0187703	0.00660618	0.0168215	-0.00725556	0.0213296	-0.000181	-0.0162229	-0.0231288	0.0104712	-0.0104556	-0.00143726	-0.00566093	-0.0201094	0.0148134	0.00198545	-0.0127644	0.00908596	0.0160062	-0.014709	0.0275641	-0.0125338	-0.0199113	0.0067732	0.00534935	0.000387	-0.0101431	0.0124246	-0.0160028	-0.0198592
sp_Q15046_SYK_HUMAN	0.0334078	0.0056708	0.0343707	0.00412932	0.00746679	-0.00976058	-0.0219871	0.0110324	-0.000107	-0.0093346	-0.0148705	-0.00238616	-0.0321267	-0.0137655	0.00183815	-0.0212743	0.00757298	0.0174416	-0.013433	-0.00214183	-0.0167449	-0.0109349	-0.00339056	0.00192714	0.00998784	-0.00281556	-0.0123864	-0.00500654	-0.0118996	-0.00598863	-0.0113436	-0.00156453	-0.0107876	-0.00460753	-0.0202554	-0.00991049	-0.00855601	0.00715984	0.0047805	0.0275348	0.0112887	0.0256041	0.0267073	0.0420601	0.0204816	0.00488725	-0.0270445	-0.0231904	-0.00798733
sp_Q9Y679_AUP1_HUMAN	0.0141078	0.0100433	-0.00800487	-0.00892164	-0.0173171	-0.000221	-0.000976	-0.00310221	0.00891852	0.00296126	0.0155583	-0.0238469	-0.0169558	-0.00177809	0.00317741	0.00498801	-0.0175619	0.0143426	0.0195155	-0.00807088	0.00775187	-0.0052681	-0.021653	0.00514792	-0.0145927	-0.015713	0.0103955	0.00465632	0.0133543	-0.0212775	0.0043433	-0.00701574	0.0165147	-0.0138701	-0.0248044	-0.0370339	0.00818149	-0.0024507	-0.0359697	0.0274914	-0.0605749	-0.0132081	0.00409332	0.0342633	-0.0280188	-0.0176714	0.012431	0.0042761	0.00873541
sp_P84103-2_SRSF3_HUMAN	-0.00181749	0.0120057	0.0235961	-0.00682947	-0.00214581	-0.00184316	-0.0178186	0.0103637	-0.00597976	-0.00722172	-0.00824671	-0.0183072	0.00369259	-0.00564426	0.0188414	-0.0120105	-0.00813705	0.0137302	0.0142439	0.00964392	-0.00762434	0.00545248	-0.00684642	0.0113788	-0.0126473	0.00247236	-0.0125613	0.000636	-0.00367147	-0.0113237	-0.0135611	0.00254041	-0.0095528	-0.0302582	0.00906218	-0.0199966	0.0105264	0.0281385	-0.015005	0.0274848	0.00177141	0.00909525	-0.0211544	0.0132705	0.0112711	-0.0199313	-0.010266	-0.012846	-0.0304118
sp_Q7Z6E9_RBBP6_HUMAN	0.00774835	0.00128866	0.0191262	-0.0175377	-0.0117755	0.00914504	-0.0198273	-0.00711158	0.00234158	0.000308	0.00894703	-0.016082	-0.0117785	0.0118986	0.0330899	-0.0015723	-0.00348147	0.01392	0.00175607	-0.00784464	-0.0112149	-0.00210692	-0.00436149	0.0163163	-0.0114343	-0.00614851	0.00464064	0.0113936	0.0150542	-0.00738549	0.00669251	0.00878485	-0.0204659	-0.0224665	-0.0110743	-0.0324289	-0.00186389	0.0177021	-0.0203283	0.0274458	-0.0123741	-0.0165731	-0.00531803	0.00582325	-0.0106303	-0.00524682	-0.0278645	-0.00725868	-0.004307
sp_Q9BUP3-3_HTAI2_HUMAN	0.00543835	-0.00591253	0.00813814	0.0281254	-0.0179966	-0.000458	0.0395968	-0.0022897	-0.000647	-0.00671922	-0.0150846	-0.0150949	0.00707038	-0.0145782	0.0125587	0.0414015	-0.0263798	0.0246396	0.0146395	-0.0180442	0.00909882	-0.00460495	-0.00884449	-0.002958	0.0170105	-0.0253456	0.00632279	0.00997334	-0.00260589	-0.0209973	-0.00169631	-0.0128182	-0.00575495	-0.030938	-0.00288149	-0.0194462	0.0363687	-0.0305029	-0.010208	0.0274311	-0.0181141	0.0143843	0.0149256	-0.0032096	0.0110044	-0.00644337	-0.012196	0.00843834	-0.0332789
tr_E9PNW4_E9PNW4_HUMAN	0.00652006	0.0139377	0.0106714	-0.00551395	-0.00835204	0.01614	0.0063152	-0.0177496	-0.00232898	0.0201434	0.0100596	0.00110112	0.00956474	-0.00616342	0.0222134	-0.0171437	0.0125276	0.0123637	0.0371583	-0.0185761	0.000689	0.0177593	-0.00883623	0.00251133	0.00507378	-0.00357271	0.0117609	-0.00671685	-0.0149559	-0.0220207	0.00635274	-0.00732537	0.017683	0.0120942	-0.00378883	0.00588342	-0.0405145	0.00589456	-0.0290832	0.0274304	-0.0243684	-0.0139594	0.0044149	-0.0239564	-0.0121725	0.00409418	0.0152991	-0.0104489	0.0161268
sp_O75663_TIPRL_HUMAN	-0.00336174	0.0106342	0.014773	-0.0497012	-0.0252242	0.00316351	-0.00611652	0.00785983	0.0191737	-0.0220333	0.0128253	0.00762754	-0.021171	0.0147527	-0.0100158	-0.0109945	-0.0155231	0.0145659	-0.00460683	-0.0175451	-0.00753705	0.040034	0.0131626	-0.00833198	-0.000936	-0.00629038	-0.0119428	0.00233911	0.0203669	-0.0206257	-0.0171985	0.0159187	-0.0117356	-0.0167528	-0.0213993	-0.0166947	-0.0361671	-0.00488276	-0.0213868	0.0273994	-0.0198018	0.0211176	0.0171672	-0.00180088	0.0163704	-0.0167566	-0.0308498	0.00864718	0.00774795
sp_Q9NR30_DDX21_HUMAN	0.0152897	0.00481786	0.0165093	-0.0163685	0.00776251	0.0152331	-0.0108988	0.0197235	0.0100417	-0.0233043	0.00583922	-0.0115959	-0.0372308	0.0118553	-0.000956	-0.0163261	-0.00201583	0.018305	-0.0316113	-0.021467	-0.0238706	0.0102845	-0.0038395	0.0111134	0.000537	0.00864668	-0.0261008	-0.00441251	0.00908444	-0.00685108	-0.0155038	0.00420254	-0.0365764	-0.00170213	-0.00406769	0.00357016	-0.02417	-0.0111646	-0.00574861	0.0273884	-0.010112	0.0118968	0.017674	0.00630505	0.00964159	-0.00278713	-0.031434	-0.00856445	-0.00345895
sp_Q9H4M9_EHD1_HUMAN	0.00120862	0.019553	-0.0093909	-0.0211433	-0.0156729	-0.00719028	-0.00399195	-0.0214239	-0.00664487	0.0106375	-0.00851735	-0.0128709	-0.0196931	0.0160662	-0.00445745	-0.00386679	0.00446979	0.0235089	0.0406807	-0.0164442	0.0186817	0.00716252	0.00400994	0.0111117	-0.0113372	-0.000442	-0.00322683	0.011944	0.000524	-0.027593	-0.0158159	-0.0065701	0.000727	0.0420773	0.0125005	-0.00509431	-0.0332317	-0.000558	-0.0213086	0.0272033	-0.0184507	-0.00620642	0.0109345	-0.0150016	-0.00292072	-0.0287218	-0.00167032	0.0109557	0.0245097
sp_Q00610-2_CLH1_HUMAN	0.0105538	0.019623	-0.0251145	0.0285628	-0.0103119	0.0355204	-0.0142969	-0.0200999	0.0144998	-0.00192074	0.00635427	0.0222483	0.0127448	-0.0110473	0.0211604	0.0111296	-0.00839602	0.00943444	-0.00163612	-0.0129903	0.0135591	-0.00735765	0.00561931	0.0178501	0.00341163	-0.00472611	-0.00265896	-0.00596379	-0.00937566	0.00412122	-0.00998316	-0.00115012	-0.0143793	0.0262588	0.00254119	-0.00139588	0.0141719	-0.00968436	-0.0281836	0.0271483	0.0176792	-0.00431425	-0.00683999	-0.000839	0.00484336	-0.0074698	0.00416833	0.0010118	-0.0143193
sp_Q9BXP5-4_SRRT_HUMAN	-0.0093213	0.0229301	0.0173336	-0.0144657	-0.0158273	0.00447016	-0.013202	0.00877028	0.00638277	-0.0139237	0.000276	-0.0244768	-0.0122825	0.0170497	0.0391587	-0.0099413	-0.00153469	0.0226534	-0.00229737	-0.0124056	-0.0246117	0.0130491	-0.00813565	0.0320691	-0.00390229	-0.00757471	-0.00945814	-0.0213214	0.0204034	-0.00707391	-0.0104157	0.000151	-0.0221091	-0.0183368	-0.0150742	-0.0244234	0.00185834	0.0189097	-0.0144757	0.0271315	-0.0210507	-0.0221434	0.00696926	0.0148323	-0.0124188	-0.0173935	-0.013788	-0.0184758	0.000273
sp_O43447_PPIH_HUMAN	0.0211966	-0.00683413	0.0155881	-0.00252059	0.0208857	-0.00874995	-0.0233452	0.00835449	-0.00360655	-0.0212233	-0.0125836	-0.01203	-0.00593486	-0.0146366	-0.006735	-0.0241725	0.0322209	0.03767	-0.0147721	0.000323	-0.0286041	-0.0416368	-0.013175	-0.0161338	0.020041	0.0136908	-0.0220952	-0.029259	-0.00114512	0.00695411	0.0180512	-0.0120575	0.0203879	-0.00294207	-0.0227444	-0.0164503	0.003735	0.00779145	-0.00495812	0.0271287	-0.0165978	0.00294507	0.00989955	0.003949	0.00518055	0.0213088	0.00169428	-0.0247385	0.0248929
sp_O00148_DX39A_HUMAN	0.00572284	0.000964	0.0368378	-0.00187562	-0.0313983	0.0196235	-0.0141038	0.00359103	-0.00127348	-0.0115622	-0.0184166	0.00331747	-0.00319642	-0.00971507	0.0129062	-0.00295673	0.0229229	0.0259795	0.00365854	0.000522	-0.0148641	-0.0121889	0.00340658	0.00985145	-0.00299564	-0.0214372	-0.0106472	-0.0084765	-0.0134132	-0.00500416	-0.0196712	-0.0159895	0.0127132	0.00853264	-0.0157543	-0.0174146	0.0197201	0.0163537	-0.0284509	0.0271164	-0.00222735	-0.00937599	-0.01101	0.0249228	0.00586025	-0.0145208	-0.00511411	-0.0189691	-0.0093793
sp_Q9NP72_RAB18_HUMAN	-0.00178947	-0.015314	-0.0232373	0.0132815	0.00705771	0.011347	0.00479268	0.0048629	0.0135064	-0.0200896	0.000763	0.0515362	-0.00277039	-0.0285513	0.00414524	-0.00801906	-0.00194523	0.0184295	-0.0136053	-0.0125367	-0.0133441	-0.0106746	0.0183925	-0.0121178	0.0353997	0.0167267	0.000794	-0.00655613	-0.0136366	0.0238304	-0.00642636	-0.0124704	0.000723	0.000188	-0.00676645	-0.00273123	0.00832944	-0.0204365	0.00669864	0.0270796	-0.00381159	-0.00654144	0.0110738	0.0185392	-0.0140458	0.0306307	-0.00969505	-0.0156418	-0.0132233
sp_P33240-2_CSTF2_HUMAN	0.011931	-0.0109948	0.00963877	-0.00114298	-0.00617354	0.0293623	-0.0208967	0.00250263	0.0263204	-0.0040617	0.00481981	-0.0159929	-0.0102453	0.00335607	-0.0144958	-0.0161672	-0.00966295	0.0372288	0.00548873	-0.0180096	-0.00288946	0.0116506	0.0116339	-0.00934823	0.0382177	-0.0134772	-0.0112902	-0.011473	0.00166784	-0.0130133	-0.00433885	0.00389727	0.000289	-0.0153926	-0.0063374	-0.0289053	-0.011952	0.00587214	-0.0139176	0.0268197	-0.0306804	-0.0161011	0.00833905	-0.00733967	-0.00820609	-0.00370598	-0.0170436	-0.010761	0.0163806
sp_Q6P9B6_TLDC1_HUMAN	0.0017099	0.0231508	-0.0265605	-0.0146092	0.00529864	-0.00263538	-0.00109157	-0.0127703	-0.00655575	0.0196157	0.00305056	-0.00548733	-0.00489481	0.00153512	0.00223485	-0.0114226	-0.000774	0.0153236	0.00762134	0.0110492	0.00961728	0.00646811	0.00927187	0.0253441	0.00750218	0.0204499	0.00182604	0.0197967	0.000122	-0.0331296	-0.00986971	0.0145544	0.00381633	0.000192	-0.00757846	-0.0173785	-0.0297932	0.0346646	-0.00380679	0.0268132	-0.0261708	0.00189127	0.00801775	-0.00741307	-0.0150358	0.00801187	0.0174416	0.011152	0.0160445
sp_Q9P287_BCCIP_HUMAN	0.0164613	0.00824184	0.0144592	-0.0114425	0.00303725	0.000715	-0.0367843	0.0149494	0.0178799	-0.0174167	-0.000488	-0.0171102	-0.0236628	0.0119459	0.0274808	-0.0232515	-0.0166906	0.0203445	-0.00780064	-0.0169699	-0.0162162	0.0104592	-0.0100362	0.00800204	-0.00564716	-0.00143485	-0.0203449	-0.00302715	0.0192428	-0.00804461	-0.0232766	-0.00331326	-0.00279066	-0.0227113	-0.0547586	-0.0314929	-0.00691818	0.0126078	-0.0133868	0.026813	-0.0282414	-0.00369734	0.0207638	0.0149153	-0.00516212	-0.01864	-0.0246046	-0.00595042	0.0152231
sp_P52597_HNRPF_HUMAN	0.0159968	-0.0249486	0.0316986	0.0216091	0.000979	0.00303926	-0.0281881	0.0126264	-0.00943308	-0.0174615	-0.0123646	-0.00673172	-0.0117062	0.0155169	0.00955222	-0.0130844	0.0179259	0.0272537	0.00456497	-0.00547535	-0.0224242	-0.00970093	-0.0179324	-0.00399315	0.000423	0.0123543	-0.0318228	-0.0100893	0.00835282	0.00325084	-0.0225146	0.0135287	0.00897871	-0.0137276	-0.0171018	-0.0313778	0.00794908	0.0101067	-0.0231355	0.0266159	-0.0231454	-0.016116	0.000313	0.00383014	-0.0112074	0.0168394	-0.00210319	-0.0250957	0.0126971
sp_Q8WZ82_OVCA2_HUMAN	0.0335193	0.0257283	0.0033463	-0.0151188	-0.0058089	-0.00527659	0.00580005	-0.00254328	-0.00982103	0.018013	0.00689821	-0.0127233	-0.00990191	0.0143349	0.00859791	-0.00928387	-0.0104205	0.0103882	0.00751209	0.00838738	0.00821739	0.00909146	-0.00991679	0.0256049	-0.00604191	-0.00986621	-0.00238781	0.00275476	0.00104342	-0.00798039	-0.00806105	-0.0123716	-0.0174793	0.00670342	0.00713797	-0.0174258	-0.0157385	-0.0106637	0.00303255	0.0265911	-0.0251807	-0.0120408	-0.00558599	0.0102711	-0.0123647	-0.0164761	-0.020338	0.0183659	-0.00845416
sp_Q53GS9_SNUT2_HUMAN	0.0294109	-0.000616	-0.000417	0.0045863	0.0092832	-0.00716387	-0.0222281	0.0201429	-0.00183305	-0.0182026	0.00597409	-0.0241885	-0.0166655	-0.00604025	0.00666701	-0.0169341	0.0192715	0.0311623	-0.00881097	-0.000146	-0.0169612	0.000706	-0.011381	0.0168281	0.000285	0.00465987	-0.011483	-0.0181398	-0.00671984	0.0119595	-0.00595617	0.00756456	-0.0136413	-0.00169877	-0.0226543	-0.0240464	-0.0165571	0.00808676	-0.0083314	0.0265816	-0.0163774	0.00704944	-0.00909316	0.0200988	0.00660765	-0.00817862	-0.0141261	-0.0265941	0.0130414
sp_P54136_SYRC_HUMAN	0.0158445	0.00566766	0.00478515	-0.0118424	-0.00351408	0.0152437	-0.00524166	0.0154073	-0.00120562	0.0149307	-0.0130628	0.00758224	-0.0117108	0.00735904	-0.010277	-0.00479761	-0.0264029	0.0158784	0.00643094	-0.00903818	0.00882235	0.0174118	-0.00501363	-0.00630315	0.0120562	-0.0118661	0.00664956	-0.00153266	-0.00193446	0.000113	-0.0102734	0.0166416	-0.0374108	0.00709595	-0.00128128	-0.0077893	0.011352	0.00794683	-0.0215314	0.0265637	-0.0168796	0.00537206	0.0159345	0.0118008	-0.0040032	-0.0271795	-0.00745741	0.011971	-0.0232253
sp_O43390_HNRPR_HUMAN	0.0108037	0.00538053	0.0317819	-0.0066406	-0.0063276	0.0111526	0.00196095	0.0060848	-0.0205974	-0.000608	-0.0161389	-0.00678419	0.00939504	-0.0187031	0.00345626	0.00174708	0.0184865	0.0204999	-0.0231556	0.0157747	-0.0110332	-0.00222768	-0.000942	0.00249026	0.0174534	0.00105473	0.00660242	-0.0253127	-0.0222623	0.00534746	0.0155134	0.0158286	-0.00983323	-0.0520616	-0.000183	-0.00528611	0.0194781	0.0284609	-0.00919597	0.0265544	0.00884968	0.0020975	-0.0376507	0.00856857	0.0117043	0.0175616	0.00753133	-0.0147713	-0.0345612
sp_Q14498-2_RBM39_HUMAN	0.00613307	-0.0148718	0.0294572	0.00625598	0.00293374	0.0168767	-0.00271213	0.0155448	0.00143948	-0.0189486	0.0226034	-0.00829027	-0.0147927	-0.0116963	-0.000335	-0.00467588	-0.00399324	0.0150815	-0.0158728	-0.0122662	-0.0251662	-0.0176275	0.00503473	-0.00795391	-0.00645342	0.0123555	-0.0160261	-0.025292	-0.00315352	0.00727828	0.00467123	-0.0120012	-0.0268684	-0.00329202	-0.00626043	-0.00127463	-0.0011899	0.0112853	-0.00136454	0.0265533	-0.00830288	-0.00799169	0.00509631	0.0501473	-0.0037827	-0.0113313	-0.00757276	-0.0291964	-0.0198172
sp_Q68EM7-5_RHG17_HUMAN	0.00595215	0.0135013	-0.0246651	0.0145209	-0.00145754	-0.00163708	-0.0123516	-0.00937728	0.00501263	-0.0206595	0.00408508	0.0104458	0.0122283	-0.00604944	0.00467071	0.0137645	-0.0119041	-0.000962	-0.00200075	0.0349938	-0.0219619	-0.0288955	0.0101786	0.00178227	-0.0189419	-0.00270831	-0.0137074	-0.0186562	-0.00761185	0.0185601	0.00398337	0.0074505	-0.00118505	0.00719725	-0.0120499	-0.0160745	0.0150534	-0.00536667	0.0017649	0.026423	-0.0140867	-0.00763706	-0.0395129	-0.00470206	-0.0131314	-0.00710034	0.030111	-0.00961104	0.000831
sp_Q9Y6G9_DC1L1_HUMAN	-0.00016	0.0173242	0.0119036	-0.00309275	0.00146924	0.0256414	-0.0231908	0.00538801	0.0283692	-0.0108749	0.0163134	0.0210621	-0.0171756	-0.0224146	0.0257403	0.00182343	-0.0147586	0.0148832	-0.0229208	-0.0101156	-0.0202382	-0.0260495	0.0182635	0.0109144	0.0122735	0.00264521	-0.0139292	-0.0248031	-0.00557435	0.00695013	0.0121898	0.0074501	-0.0110243	-0.0106689	-0.00931329	0.00109131	-0.00912893	-0.00420546	-0.00109663	0.0264212	-0.00577144	0.00930046	0.0030774	0.0215194	-0.00492484	-0.00064	0.0109537	-0.0182147	-0.020556
sp_O95486_SC24A_HUMAN	0.0138939	-0.00692109	-0.0180621	-0.0175549	-0.0245049	0.0175173	0.00678852	-0.00265531	0.0177344	0.00254014	-0.00112994	-5.41e-05	-0.00243683	-0.00263388	-0.0191736	-0.0112878	-0.00943162	0.00416661	0.0129875	-0.00292255	0.00626721	-0.0157223	0.0115721	-0.00887959	0.0091149	-0.0125564	-0.000895	0.00718504	-0.00494442	-0.00563608	-0.0186928	-0.00458447	-0.0113952	0.0346178	-0.00035	-0.00924815	0.0413476	-0.0236004	-0.000614	0.0264005	0.000514	-0.0142729	-0.0124341	0.0232145	0.00307338	-0.016488	0.00602029	0.0247398	-0.00298004
tr_A0A024R412_A0A024R412_HUMAN	0.0455086	0.000449	-0.0255205	-0.0126089	0.00203732	-0.0108214	0.0321809	-0.00168792	0.0102911	-0.0168798	0.00887188	0.037738	0.0143361	-0.0212471	-0.0128132	0.00931229	-0.00468849	0.00352442	-0.00208666	0.0130759	-0.000825	-0.00207448	0.0112427	-0.000553	0.0134434	-0.00554124	-0.00221981	-0.00857118	-0.0296593	0.00493018	-0.0112612	-0.00304014	0.00650194	0.0518522	-0.00661685	-0.00119472	-0.0194675	-0.00383891	0.00947674	0.0263862	-0.010735	0.00588076	-0.0225938	0.0025448	0.00461499	0.00149799	0.0188261	0.00048	-0.0263012
sp_P62820_RAB1A_HUMAN	-0.0018554	0.0362885	-0.0210516	-0.00861791	-0.0250153	0.0142505	0.00221035	-0.0117044	0.0147455	0.0171677	-0.0162866	0.0284011	0.00166902	-0.0120559	0.0233765	0.0029958	-0.013712	0.0155417	0.0143586	-0.00883649	0.00219808	-0.0241124	0.00656369	0.0349438	0.0173457	-0.0087923	2.57e-05	-0.000428	-0.00624118	-0.00229396	-0.0282806	-0.015867	-0.00499276	0.00635611	0.0565544	-0.00558973	0.0244438	-0.0217557	-0.0146482	0.0263262	-0.00767017	-0.0132132	0.0119089	0.00256763	-0.0148737	-0.00397594	-0.0109648	-0.00400547	-0.00685437
sp_Q969X6_UTP4_HUMAN	0.00558737	0.0420787	0.0021408	-0.000566	0.00227717	0.0129681	-0.0134704	0.00989472	0.0342255	-0.00778366	0.0159841	-0.0140525	-0.0157031	0.0168899	0.00968988	-0.00976396	-0.00473989	0.0160619	-8.78e-05	-0.0293411	-0.00158829	0.0205076	-0.00471407	0.0202509	-0.00391033	-0.00390407	-0.00958816	-0.00780745	0.00581052	-0.0232005	-0.0174428	-0.00957004	-0.0304202	-0.000548	-0.0065523	-0.0135198	-0.0119115	0.0288781	-0.0212546	0.0262325	-0.0220975	-0.00977093	0.0279481	-0.00818082	-0.00329028	-0.0131901	-0.0165868	-0.00964901	-0.0080553
sp_P52907_CAZA1_HUMAN	0.0079701	0.0171793	0.00625745	0.00197172	-0.013755	0.00205815	0.00428648	-0.018728	0.00447259	0.0180954	-0.00538388	0.012678	0.00328489	-0.0322759	-0.000262	0.0222472	-0.00468554	0.0368312	0.000329	0.0119784	-0.00188853	-0.0414795	0.00905699	0.0046809	-0.03061	-0.00464003	-0.000135	-0.011628	-0.0289887	-0.00052	0.00107522	-0.0194284	0.0114925	0.0160815	0.00646481	-0.0062288	-0.00692902	-0.0224324	-0.0122165	0.0260358	0.0112905	0.00371043	0.00809188	-0.00593136	0.00995883	-0.00662628	0.00545601	-0.0148643	0.00112272
tr_D3DQV9_D3DQV9_HUMAN	0.0095001	0.0255202	0.0122411	-0.00970973	-0.015532	0.0169937	-0.0151684	0.0121301	0.0281569	-0.0231831	0.0252212	-0.00266821	-0.0191178	-0.0104508	0.00791355	-0.0241898	0.00577361	0.03293	-0.0124975	-0.0288352	-0.0118336	-0.0237187	0.000354	0.0193886	-0.00619732	-0.0121268	-0.0261922	-0.00457937	-0.00899667	-0.00775814	-0.011653	-0.00339214	-0.0199995	0.0130921	-0.0102319	0.00351478	-0.0231899	-0.00946066	-0.0125006	0.026006	0.0135708	0.041479	0.00801372	-0.00324015	0.0261502	-0.0278036	-0.0370367	-0.0054395	0.00833046
sp_Q6P1Q9_MET2B_HUMAN	0.00115468	-0.00679253	0.016491	-0.0186583	-0.00165165	-0.00579549	0.00249931	0.00503486	0.00320317	-0.00483409	0.0322323	0.0025891	0.000475	-0.00378634	-0.0274079	-0.000707	-0.0315045	-0.002182	0.00062	-0.00303407	0.0035685	0.00175442	0.0229271	-0.0163755	0.00598238	-0.0261498	-0.0114245	0.00745633	-0.0115755	0.0116955	-0.0117172	0.00324695	-0.0272131	0.00290516	0.000679	0.00259558	0.00347267	-0.0157986	0.00216131	0.0259973	0.00401035	-0.0041186	0.00486357	0.00565891	-0.00931155	0.00206901	0.00562076	-0.000404	-0.0103758
sp_P30405_PPIF_HUMAN	-0.0144077	-0.00851536	0.0158682	-0.00338919	-0.035539	0.031024	-0.0331887	0.0176571	0.00374328	-0.0185102	-0.00313925	-0.00156362	-0.00523666	-0.00497164	-0.00461025	-0.00808976	0.00286323	0.0281856	0.00699001	-0.0179276	0.00163239	-0.00647074	0.0128595	-0.00535157	0.0165495	-0.0397607	-0.000328	-0.00609239	0.00795437	-0.0225856	-0.0280253	-0.0388226	0.00347091	0.045232	-0.000345	0.00528831	0.00708522	-0.00528851	-0.0173681	0.0258149	-0.0135292	-0.00889333	0.0264098	-0.00473812	-0.0102468	-0.0169687	0.00248851	-0.0111751	0.0529143
sp_P17301_ITA2_HUMAN	0.0129862	0.0206142	-0.0236444	-0.00691865	-0.0125574	0.00348604	-0.00498337	-0.0146637	0.00335788	0.0203794	0.00735594	-0.00784977	0.000462	-0.0157526	0.0107697	0.00102363	-0.00749808	-0.00124394	0.00964704	-0.00234681	-0.000294	-0.00415644	0.0186128	0.0103565	0.0010432	0.000387	0.00299922	-0.00763121	-0.0139058	-0.0311884	-0.0121332	0.0126254	0.0208429	0.0374426	0.0150653	0.00981982	-0.000573	0.00649727	0.00476494	0.0258141	-0.0147534	-0.00666988	-0.00420911	-0.00318304	0.00740546	-0.012081	0.0434154	0.00130955	-0.00128394
sp_Q9Y230_RUVB2_HUMAN	0.0109059	0.0283169	0.00675393	-0.0158792	0.0207918	-0.00285675	-0.00506285	-0.0148905	-0.00160737	-0.00887196	0.00162558	0.00752941	-0.0104809	0.00553415	0.00506181	-0.015799	-0.0117485	0.0143392	-0.00881488	-0.0014769	-0.0017669	-0.00584008	0.0158726	0.00369163	0.00891963	0.0126408	-0.00140012	-0.01838	-0.0125307	-0.0111585	-0.0293411	0.0171362	-0.0135464	0.0016489	-0.00489238	0.000471	-0.0149642	0.0256035	-0.0207534	0.0255878	-0.00479081	-0.00252074	0.050157	-0.00136414	0.0123922	-0.0101323	0.0159903	-0.0223935	-0.00534645
tr_A0A0D9SEY1_A0A0D9SEY1_HUMAN	0.0157295	0.0132453	-0.0317982	-0.025986	-0.015208	0.00359576	-0.0127581	0.00445593	0.0100553	0.0180056	0.0195543	-0.0110488	-0.00507194	0.0118504	-0.00729344	-0.010714	-0.0020535	0.0126924	0.0218179	0.000416	0.0270536	0.00210022	0.00774675	0.00442179	-0.01033	0.00903036	-0.0117618	0.0144648	-0.000498	-0.0247419	0.000462	-0.00521795	-0.024858	0.0214304	0.0158659	-0.0182041	-0.0163372	0.00289088	-0.00398254	0.0255275	-0.0194207	-0.0248729	0.00635813	-0.0110475	-0.0160876	-0.0305304	-0.00218397	0.02222	0.00147306
sp_P22626_ROA2_HUMAN	-0.00462814	-0.00879954	0.0227492	0.00228306	0.0260507	-0.000867	0.00554554	-0.00400039	-0.018412	-0.007026	-0.0142359	-0.00577723	0.0035559	-0.0246855	0.00802344	0.00599321	0.00147977	0.0207096	-0.00696887	0.0113501	-0.0265149	0.0192868	-0.00360852	-0.00751142	0.00568803	0.0269771	-0.00493982	-0.0177033	-0.0213591	0.00642265	0.0235534	0.0318539	-0.00862862	-0.00472653	-0.00532551	-0.00471034	0.0262019	0.0409569	-0.0137358	0.0254698	-0.0156765	-0.00180411	-0.0200353	-0.0145227	0.00447054	-0.00279993	-0.00402596	-0.0222548	-0.0253222
sp_Q9UBP6_TRMB_HUMAN	0.0117906	0.00656221	-0.00600868	-0.00902896	0.0219584	-0.00248664	0.00163032	-0.0099716	-0.00229458	-0.021767	0.000585	-0.0127273	-0.0101091	0.00186649	-0.00663155	-0.00502592	0.0361538	0.0405515	-0.010266	0.0021959	-0.00515854	0.00132942	0.0117722	0.00373774	0.0362172	-0.00129669	-0.0256335	-0.00847876	-0.000417	0.00273343	-0.00758111	0.00168275	-0.0127731	0.0161544	-0.0394103	0.0118394	-6.46e-05	-0.00976662	-0.000264	0.0254353	-0.0113197	0.00434195	0.000255	-0.00287658	0.0121954	0.00121339	0.00968305	-0.000749	0.0131975
sp_P61019_RAB2A_HUMAN	0.00684449	-0.00569631	7.17e-05	0.0185375	0.0102276	0.0238303	0.0156691	0.00290261	0.0169621	-0.00735126	0.00327455	0.0250501	0.00659737	-0.0374622	0.0110112	0.0118579	-0.00668061	0.0100974	-0.0265675	0.00381538	-0.0142056	-0.0177091	0.00955857	-0.000812	0.0240287	0.0159601	-0.00517156	-0.0208952	-0.0261672	0.0214601	-0.0059817	-2e-05	-0.00311591	0.0231149	-0.0176987	0.0067604	0.0221032	0.00169377	0.0088656	0.0253721	0.0114683	0.00433716	-0.000659	0.0147132	-0.00631278	0.00905668	0.00830887	-0.0215509	-0.00933301
sp_Q9Y6B6_SAR1B_HUMAN	0.00993701	-0.00797292	0.00581148	-0.00931833	-0.00777161	0.010296	0.00421641	-0.0141053	0.00196934	0.00909231	-0.0159874	0.0245896	-0.00868566	-0.0125521	0.00972819	0.000789	-0.00160381	0.0114904	0.00969786	-0.0160927	-0.0101655	-0.0147258	-0.00192873	0.00385081	0.027507	-0.0282156	0.0109244	-0.015156	0.0121072	0.0199554	0.00550668	0.00830499	-0.00062	-0.0126172	0.00768964	-0.01734	0.0204979	-0.0201091	0.000874	0.0252883	-0.0301729	-0.014712	-0.00651052	0.0347902	-0.0280088	-0.000828	-0.0129607	-0.0054073	-0.00042
sp_P37802_TAGL2_HUMAN	0.00570061	0.0234803	0.00934694	-0.0272792	-0.0586539	-0.00755223	0.00238365	-0.0238691	-0.0104642	-0.000618	-0.0215126	-0.0131934	-0.00767958	-0.0082343	0.00864935	0.00525244	0.00988681	0.0348817	0.0206605	-0.00757602	-0.000744	-0.0348859	-0.0121225	0.0128859	-0.0107657	-0.0591655	-0.00595264	-0.00929807	-0.0163509	-0.000465	-0.0270756	-0.0117049	0.0319703	-0.00289134	-0.0176235	-0.0111901	1.33e-05	-0.0241058	-0.0269758	0.0252224	0.00708291	0.0122619	0.012717	-0.00679043	0.00926352	-0.0235841	-0.00344702	-0.0122889	0.0299339
sp_Q9Y4E8_UBP15_HUMAN	0.0318605	0.0405615	-0.00568423	-0.00267527	0.00352285	0.00332546	-0.0090413	0.00747016	0.0147292	-0.0111511	0.0169904	0.0086953	-0.00450476	-0.0284004	0.00311909	-0.008394	-0.0181495	0.00190226	0.0150873	-0.0125593	0.00590406	-0.0161696	0.00593588	0.0208089	-0.000238	-0.00134989	-0.000579	-0.0381432	-0.0295635	0.00393593	-0.00081	-0.0144974	-0.00829549	0.00577448	0.0246991	0.00148659	-0.0129231	-0.00737336	0.000381	0.0251995	0.00581288	0.0176015	0.0133585	0.00554257	0.0176812	0.00718465	-0.0287394	-0.0157116	0.00107514
sp_P26368-2_U2AF2_HUMAN	-0.0136301	0.0206421	0.0293205	-0.0398253	-0.0195982	0.0285787	-0.0140215	0.0173826	-0.0039919	-0.0144464	-0.00638616	-0.0259646	-0.0189205	0.00539395	0.00943364	-0.0271354	0.0215276	0.0457237	-0.00290513	-0.00321679	-0.0232148	-0.0138183	0.0094297	0.0273938	-0.0125399	-0.00972686	-0.0153198	-0.00319911	0.00534616	-0.0205039	-0.0231361	-0.0187657	-0.000761	-0.0265188	-0.0103763	-0.014373	-0.00359073	0.0323801	-0.022166	0.0251928	-0.0273152	-0.00490264	0.0203411	0.013537	-0.000313	-0.0284686	-0.00919251	-0.0175891	0.0278438
sp_Q01082_SPTB2_HUMAN	0.0212604	0.0251997	-0.0173046	0.0178977	-0.0152916	-0.0137397	0.00717855	-0.0145879	0.00334919	-0.0275502	0.0137441	0.00305249	0.0030636	-0.0305911	-0.010097	0.00806909	0.0111352	0.0144251	-0.00543588	0.0193127	-0.00514853	-0.0119219	0.0197094	0.00872149	0.00232468	-0.00476979	-0.0138655	-0.00808265	-0.03554	0.000936	-0.019176	0.0308071	0.00582054	0.0177796	-0.0123957	0.0183097	-0.0187981	-0.00717547	0.00183762	0.0251469	0.0407443	0.0253811	-0.0112779	0.000161	0.0262743	0.00391002	0.0106532	-0.0126593	0.00634167
sp_O15498_YKT6_HUMAN	0.00136301	0.0118758	0.0289792	-8.47e-05	-0.0230697	0.0152793	-0.00537819	-0.000118	0.0235118	0.00319394	0.0081669	0.00322529	-0.00198342	-0.0129026	0.0130628	-0.0197466	-0.0118149	-0.00165231	0.00410653	-0.00127616	0.00458376	-0.0216656	0.00288373	0.0107908	0.00143306	-0.0179248	0.00544794	0.0222814	0.00160267	-0.0147643	-0.0210692	-0.0143647	-0.0124039	0.0101426	0.00359432	-0.0124607	0.00966716	-0.0229467	-0.0102199	0.025137	0.00394802	0.0118539	0.00802726	0.020063	0.0116695	-0.0133813	-0.0294232	0.00486472	0.0131752
sp_P57081_WDR4_HUMAN	-0.00134918	0.00576441	-0.0100778	-0.0106637	0.0276576	-0.0036893	-0.0180408	-0.0128103	-0.0110934	-0.00284735	-0.0121269	-0.0101451	-0.00493533	-0.000834	-0.0143658	0.00136462	0.0190662	0.0308842	-0.00664635	0.00244235	0.00120698	-0.00579334	0.0170803	0.00845108	0.0231171	0.0164142	-0.0290774	-0.00014	-0.00358298	0.00540141	-0.00494069	0.0144968	-0.0138709	0.00361459	-0.0292571	0.00632492	-0.00564219	-0.0382018	0.00855538	0.0250885	0.00625871	0.0259812	-0.00295938	-0.0134105	0.0212609	0.0106853	-0.00388402	-0.000198	0.0073948
sp_Q15555_MARE2_HUMAN	-0.0041724	-0.0181548	-0.00527813	0.0196067	-0.0186492	-0.00922899	0.0210108	-0.0163439	0.0255704	-0.00666785	0.015616	0.0152584	0.0269892	-0.0172763	0.00487471	0.0437297	-0.0207794	-0.00921052	0.00179573	-0.0190482	0.015449	-0.0205051	0.0118422	-0.0188384	0.0180075	-0.00384258	0.0259685	-0.00623895	-0.0072122	0.025064	0.0253998	-0.00232204	-0.0138103	0.00364862	-0.0124423	0.00284369	0.0046974	-0.0373529	-0.0038459	0.0250789	-0.00245718	-0.0166372	-0.0199897	0.0086843	-0.00903909	0.00348155	-0.00638952	0.000677	-0.0152139
sp_Q5VTL8_PR38B_HUMAN	0.0147145	0.00425678	0.0218146	-0.0105143	-0.0041316	-0.00258578	-0.0107563	-0.00701937	-0.00251849	-0.00800403	-0.00441779	-0.00409074	0.00315654	-0.00821586	-0.00759354	0.0210102	0.0216289	0.0284011	0.00344144	0.00157879	-0.0259449	-0.00276451	0.00225054	0.00473029	0.0147946	0.00135417	-0.00850303	-0.00717013	-0.00725996	0.00208295	0.000384	-0.00114293	0.014212	0.00438083	-0.0164665	-0.0108027	0.00655773	0.00888415	-0.00735111	0.0250171	-0.0110436	-0.00256392	-0.00466248	0.00782692	-0.00552674	-0.00121093	0.006065	-0.0274379	-0.0205867
sp_Q96E11-3_RRFM_HUMAN	0.00565324	0.0116525	-0.0140861	0.0371306	-0.00572219	0.00355658	0.0118297	0.000835	2.46e-05	-0.0308542	-0.0120452	-0.0129685	0.012122	-0.00353894	-0.0131668	0.018453	0.0177299	0.020461	-0.010819	0.000708	0.00342658	0.0132428	-0.0135946	-0.00219694	-0.000163	-0.0138661	-0.00187239	0.0189993	-0.0120456	-0.000587	-0.000684	-0.0679099	-0.0094324	0.00549893	0.00759081	0.00532828	0.0101199	0.0139293	0.0102323	0.0250154	0.00291037	-0.0183154	0.00352406	-0.0105601	-0.0167511	0.00923108	-0.00667327	-0.00215894	-0.0030365
sp_Q8N8S7-3_ENAH_HUMAN	0.00960185	0.0198092	-0.00210611	0.0101247	0.00816359	0.0165953	0.0223512	0.00011	0.00803886	-0.00799445	0.0122236	-0.000907	-0.00294084	-0.0296246	0.00566634	0.0126526	-0.00727698	0.0135731	-0.00169216	-0.00138723	-0.00676062	-0.0122072	0.0105281	0.0174563	0.00263079	-0.00195357	0.000576	-0.0139599	-0.0268275	-0.0040023	-0.00691337	0.0156464	-0.0055957	0.00751074	-0.0100154	-0.00415292	-0.0247946	0.0030658	-0.014563	0.0249869	0.0184185	0.0518404	-0.019126	-0.00611039	0.022814	-0.0068182	-0.00618511	-0.0103921	-0.00929965
sp_P12236_ADT3_HUMAN	-0.0081324	0.0298175	0.000691	0.00769881	-0.0508678	0.014979	0.0164176	0.00304275	-1.63e-05	-0.012444	-0.0155002	-0.00725191	-0.00451031	-0.000642	0.0238504	-0.00866412	0.0152571	0.0280444	-0.00057	-0.0144087	-0.00346645	-0.000931	-0.0116388	0.0248062	0.00302768	-0.0387347	0.0157717	0.00854635	0.00169164	-0.0207019	-0.00444133	-0.0328804	-0.00776624	0.0132603	0.00463554	0.014008	-0.00534732	0.00308606	-0.0222641	0.0249563	-0.00682712	0.00126386	0.0271255	-0.00636906	-0.0112839	-0.0268562	-0.0113084	-0.003212	0.0239262
sp_P17812_PYRG1_HUMAN	0.00798491	0.0340217	0.00612473	-0.0298501	0.0029359	0.0146747	0.00682714	0.00698475	-0.00102326	-0.0034953	-0.00696854	-0.00110229	-0.0278903	-0.0279844	0.0202242	-0.0352554	0.0132655	0.0234709	0.00773432	-0.00657501	-0.00917507	-0.0150012	0.00286808	0.0350746	-0.00072	0.000665	-0.010193	-0.00920498	-0.0281659	-0.00866075	-0.0134498	0.00146283	0.0139622	0.00194775	0.0259547	0.0009	-0.0208514	-0.00546831	-0.00613302	0.0248696	0.0124263	0.0236423	0.0237503	-0.0227159	0.0185197	-0.0115043	-0.0070665	-0.0225318	0.0154296
sp_P61326_MGN_HUMAN	0.00283183	0.0181765	0.0362446	-0.0163708	-0.00832688	0.0162636	-0.0199437	0.0176004	0.0148256	-0.00944589	-0.00697227	-0.0124649	-0.0150217	-0.00379044	0.0129862	-0.0105237	0.0163528	0.0191967	0.00316577	-0.00722153	-0.0199495	-0.0164147	-0.00031	0.0104196	-0.00558554	-0.0116494	-0.0133415	-0.00534743	0.00266553	-0.0110379	-0.0175927	-0.0134584	0.00205766	0.0113154	-0.00735404	-0.00778613	0.00154294	0.0232372	-0.0305493	0.024824	-0.0108451	0.0194721	0.000833	-0.0212717	0.0074399	-0.0127105	-0.00780114	-0.0131327	0.00404494
sp_Q5JSH3_WDR44_HUMAN	0.0336273	-0.0207215	-0.0214647	-0.023116	0.00940772	-0.0123836	-0.00498661	-0.00919414	0.0133448	0.0105927	0.0210822	-0.0160041	-0.0251208	0.00595892	-0.016833	-0.00443002	-0.0425764	-0.01552	0.0130287	-0.00179229	0.00325337	0.00555698	0.0270524	-0.023809	-0.0179452	-0.00260733	-0.00205984	-0.00488047	-0.000311	0.0104953	-0.011134	0.00935762	-0.000909	0.0167637	0.000683	-0.0118539	-0.00867486	0.00104254	0.0134809	0.0248157	0.00461946	-0.0155065	-0.0201928	-0.0183048	0.00378625	-0.0387207	0.00289637	0.0169964	-0.015316
sp_P22392-2_NDKB_HUMAN	0.00578167	0.0427668	0.00233453	-0.00857237	0.00596781	-0.0262188	-0.00838862	-0.00223281	-0.022096	-0.00733866	-0.0324111	-0.00314849	-0.016883	0.00720088	0.0247123	-0.0167482	0.0071968	0.0273408	-0.00146582	-0.0140488	-0.010681	0.0102873	-0.0219257	0.0383638	0.0140375	0.01782	-0.00864496	0.000493	-0.00156516	-0.0100679	-0.0134207	0.00325663	-0.0045029	-0.0107099	0.0152973	-0.00375422	-0.0198986	0.019176	-0.011122	0.0248047	-0.00591861	0.00320162	0.0295832	-0.00560969	-0.00726303	0.000676	-0.0178022	0.00471119	0.00532649
sp_P07195_LDHB_HUMAN	0.0242037	0.0143954	0.00805779	0.0179828	0.0249813	-0.0157076	0.000455	-0.00305351	-0.0102367	-0.0137045	-0.0354345	0.0233444	0.0132086	-0.0195436	0.0214175	0.0174742	0.00253973	0.0118754	-0.0274472	-0.0123172	-0.00464357	-0.0192193	-0.0187028	0.0195704	0.0181825	0.0301136	-0.00268397	-0.0184668	-0.0184183	0.0114684	0.0125131	-0.0138684	0.000476	-0.0123172	-0.00902013	-0.0196788	-0.00300415	0.0065404	-0.00337444	0.0247921	-0.00208063	0.00243112	0.0283949	0.0167792	-0.00386653	0.0262251	-0.0119029	-0.0102086	-0.00655882
sp_O75534_CSDE1_HUMAN	0.0165584	-0.00432274	-0.00681452	-0.00139989	-0.0057549	0.0233198	0.00206151	0.0280097	0.0259284	-0.0220869	0.021613	-0.00658087	-0.00780537	-0.00553203	-0.0114514	-0.00187312	-0.0227957	0.000654	-0.0176434	-0.0131952	-0.00396531	-0.0118175	-0.00577626	-0.00717799	-0.00796699	0.00805914	-0.0159437	-0.00708608	-0.00417874	0.0154764	0.0042635	-0.0100091	-0.0336903	0.00400457	-0.0186459	-0.0127539	-0.0129095	-0.0174604	0.00477417	0.024782	-0.00860258	-0.0112789	0.0189105	0.0243532	-0.0100593	-0.00726562	-0.0232287	-0.00787331	-0.0051604
sp_P07305_H10_HUMAN	0.000603	-0.00471893	-0.00484391	-0.0125656	-0.00376063	-0.0280044	-0.00380234	0.003924	-0.0415894	-0.000144	-0.01823	-0.00138017	0.0126513	0.000394	-0.0176312	0.0133076	-0.000171	-0.00589435	0.0134298	0.0211905	0.00328154	0.000328	0.0143279	-0.0159356	0.00686188	0.0016672	0.0169322	0.0107717	0.00176564	0.00694783	0.0102865	0.020547	-0.020498	-0.00800011	-0.00103824	0.00421493	0.0210385	0.0082334	0.0148101	0.0247808	-0.00367216	0.0324478	-0.0362186	-0.0252243	0.00721058	0.0111414	0.00567682	-0.00276648	-0.0473137
sp_Q9HAV4_XPO5_HUMAN	0.0216343	-5.63e-05	0.00309139	-0.020521	-0.00144003	-0.0423043	-0.0166102	0.0063836	0.00151027	-0.0135533	-0.000288	-0.0100601	-0.0264898	0.0108955	-0.0202977	-0.0166421	0.0279036	0.0366163	-0.0325484	-0.0125399	-0.0155619	0.0226203	-0.00657094	-0.013099	0.0010151	0.00553026	-0.0203582	0.00051	0.00832158	-0.00097	-0.00310896	-0.00342367	-0.00412861	0.0100684	4.5e-05	0.011053	-0.0328724	-0.00560188	-0.00508352	0.024726	0.00563563	0.00731429	0.0114753	-0.0281847	0.00940796	-0.00825344	-0.0144368	0.00646253	0.0285465
sp_Q99832_TCPH_HUMAN	0.0175976	-0.00252011	0.0107185	-0.00390034	0.0176921	0.0225967	-0.02652	0.0155127	0.0244911	-0.0205889	0.0225117	0.0125463	-0.0178601	-0.0136393	0.0140626	-0.0177307	-0.00595757	0.0200821	-0.032041	-0.00871902	-0.0260809	-0.0147118	0.0167412	-0.0014209	0.00844962	0.0105463	-0.0224776	-0.021402	-0.00511135	0.0018486	-0.00543192	0.00283161	-0.0125941	-0.00304996	-0.0217303	-0.0170215	-0.00471315	0.00364514	-0.00380448	0.0246883	-0.0154378	0.00206611	0.0249471	0.041552	-0.00198946	-0.00478077	-0.00303482	-0.0181786	-0.00221606
sp_Q8NFJ5_RAI3_HUMAN	0.0138317	-0.0020689	0.0129751	-0.0277067	-0.0278968	0.000662	-0.0153018	-0.0140628	0.00641498	-0.00195546	0.0149307	0.00428057	-0.0128771	0.0243534	-0.000475	-0.0259611	0.00444649	0.0155662	0.0162663	-0.0115955	0.00589594	-0.00804229	-0.00582948	0.00383124	-0.000224	-0.0068265	0.0020475	0.00351156	0.0268162	-0.0402156	-0.0203465	-0.00327454	0.00879207	-0.00291747	-0.00967582	-0.0107411	-0.0273804	-0.00585051	-0.0259527	0.0246283	-0.0186822	-0.017415	0.0365813	-0.0125397	-0.0126637	-0.00222988	0.000787	0.00690905	0.020441
sp_Q99543_DNJC2_HUMAN	0.0293413	0.00266882	0.0193314	-0.0043257	0.0134497	0.0251899	-0.0244063	0.00235244	0.0203956	-0.022297	0.02666	0.00608822	-0.0122853	-0.00979986	-0.00111982	-0.0055946	-0.0211075	-0.00342531	-0.0128345	0.00953929	-0.0112485	-0.0217155	0.0232041	0.00899819	0.000564	0.0126612	-0.0332498	-0.00845885	-0.00362398	0.00903474	-0.0180676	-0.00289747	-0.0280063	0.000567	-0.0120127	0.0020961	0.00163333	0.00266169	-0.0102691	0.0246233	0.00998832	0.00677079	0.0128301	-0.00427078	0.0155403	-0.0157685	-0.015821	-0.0223049	-0.007404
sp_P17987_TCPA_HUMAN	0.00682681	-0.00113841	0.0124661	0.0016282	0.0274113	0.0150867	-0.0100234	0.00774066	0.0298632	-0.017092	0.0109073	0.0102154	-0.0227937	-0.0159615	0.0140601	-0.0186409	0.00228567	0.0240884	-0.036289	-0.0112713	-0.033643	-0.0111343	0.0206077	0.00207306	0.0123239	0.0145512	-0.0230065	-0.0257939	-0.0070885	-0.00552342	-0.00363431	0.00892078	-0.00933353	0.00686124	-0.0218308	-0.0186175	-0.00585895	0.0164456	-0.00539892	0.024621	-0.0190462	0.0056007	0.0233063	0.0361487	0.00176711	0.00738303	-0.00562119	-0.0239368	-0.00109342
sp_O43399_TPD54_HUMAN	0.0226397	0.00398682	0.0278147	-0.00152467	0.0219096	-0.0136113	-0.0104259	0.00904055	0.0130126	0.0056139	-0.00513468	-0.00392165	-0.0153065	-0.0169042	0.00645104	-0.0124991	-0.00226865	0.0251759	-0.00582263	-0.00418775	-0.0138527	-0.01287	0.0321282	0.00445816	0.00243997	0.0122818	-0.00664436	-0.00750236	-0.0098981	-0.0248111	-0.0151572	0.00454409	0.0118269	0.0445478	-0.0187481	-0.00958317	-0.00727055	-0.00103676	-0.00339938	0.0245449	-0.00657894	0.00994412	0.00363869	-0.0264912	0.018122	0.0029441	0.0252387	-0.0105134	0.021951
sp_Q16719_KYNU_HUMAN	0.010576	-0.0036488	-0.00882912	-0.00358203	0.00114387	-0.00306908	0.0240746	0.00752438	0.00454764	0.0178269	-0.00932497	0.0218184	0.005809	-0.0333453	0.0197385	0.0390463	-0.0184556	0.00534407	-0.00128806	0.0118109	-0.00207392	0.00202505	-0.00245903	0.00182796	0.00145794	-0.0169499	0.00825019	-0.0197983	-0.02781	0.00940664	0.0109318	0.0447728	-0.00726285	0.0330875	0.00573672	0.0197652	0.0320609	0.016581	0.0021769	0.0245442	-0.0131666	-0.00271679	-0.0100161	-0.00838834	-0.0074214	-0.0168745	0.0290372	-0.00967501	-0.0121422
sp_O14944_EREG_HUMAN	0.0141602	-0.00823476	0.00111353	-0.0024479	-0.0124878	0.0114032	-0.00940975	0.00433934	0.0225293	-0.00808332	0.0140165	0.0375243	-0.0125578	-0.00480532	0.00815927	-0.0032361	-0.0242848	-0.0149652	-0.00930646	-0.00425586	-0.0162513	-0.0224235	0.0370396	-0.000665	-0.0172221	-0.0102891	-0.0100809	-0.00320182	0.000136	0.00346481	-0.0339823	0.000855	-0.0177047	0.0210985	-0.015849	0.0255991	-0.000392	-0.0156053	0.00977649	0.0245203	-0.0115376	-0.00620793	0.00501143	0.00589353	0.00705588	-0.0142792	0.0205021	-0.00998813	-0.00928017
sp_P40227_TCPZ_HUMAN	0.0137281	-0.00269959	0.0113315	-0.0034245	0.015949	0.0178343	-0.0133828	0.0131418	0.0144872	-0.0216467	0.0042086	0.0099743	-0.020822	-0.0183728	0.0118163	-0.0142756	-0.00628917	0.0281899	-0.0346444	-0.0111817	-0.0311317	-0.0195049	0.0219443	-0.00150139	0.0114842	0.0141141	-0.0270062	-0.0179095	-0.00611274	0.00617098	-0.00187776	0.00771542	-0.00731617	-0.00995157	-0.0208154	-0.0148713	-0.00955959	0.00678929	0.00345259	0.0245017	-0.0182211	0.00576662	0.0254851	0.0496931	-0.000873	0.00284673	-0.00356783	-0.0226677	-0.00829354
sp_Q96ER3_SAAL1_HUMAN	0.0133933	-0.0018284	0.00695489	-0.0269979	0.0086058	-0.00324528	-0.0119939	0.0134758	0.0175647	-0.0173822	0.0116754	-0.0159983	-0.0418849	-0.00173458	-0.0120589	-0.0157251	0.00701506	0.0211244	-0.00656461	-0.0173209	-0.0177342	-0.0175798	0.00406632	-0.0054839	0.00290867	0.00752305	-0.0227286	-0.0121766	0.00552576	0.00821648	-0.0127483	-0.014989	-0.00604163	0.00613654	-0.0168343	-0.0204466	-0.00756362	-0.0102762	0.00554086	0.0244836	-0.00632713	0.00378823	0.0227361	0.00764617	-0.0169684	-0.000784	-0.0343966	-0.031413	0.0261948
sp_Q15382_RHEB_HUMAN	-0.000114	-0.00845098	0.00709998	0.0202658	0.000414	0.0278779	0.0021015	0.011702	0.0284647	-0.0104863	0.0134517	0.0181689	-0.00718816	-0.0297638	0.0264585	0.00235476	0.00600689	0.0172116	-0.0233316	0.00946944	-0.0126255	-0.0248902	0.0152465	0.000582	0.0124591	0.0121539	-0.00788675	-0.0173368	-0.0219255	0.0157545	-0.0133967	-0.0109989	-0.0144236	0.0101456	-0.0186074	0.00197017	0.00551058	0.00645903	0.00129742	0.0244399	0.00272636	0.00365868	-0.00578797	0.0207469	-0.00846887	0.0120007	0.00736152	-0.0153167	-0.00835632
sp_P14868_SYDC_HUMAN	0.0232376	0.000124	0.0144167	0.0173143	0.0100561	0.0121974	-0.00301156	-0.0012616	-0.0135255	-0.0016232	-0.0224752	0.0106712	-0.00125318	-0.0142302	0.0044468	0.00385304	-0.0143494	-0.00391082	-0.00966378	0.0101925	-0.014533	-0.0111853	0.0177724	-0.00122121	0.0147025	-0.00998515	0.00272538	-0.0279275	-0.0164285	0.00134268	-0.0203057	0.0147276	0.00358114	0.0108494	0.00299084	0.00642145	0.00695181	0.00517858	-0.00229213	0.0244173	0.0127616	0.0160534	-0.00772118	-0.0282619	0.0168166	-0.00133579	0.0213595	-0.0222346	-0.0162026
sp_O75915_PRAF3_HUMAN	0.0176009	0.0146664	-0.00986725	0.00783156	-0.00486407	0.0177681	0.043191	-0.0302676	-0.00652109	0.0155463	-0.0138674	0.0107118	0.0114267	-0.00678144	0.0139004	-0.00103519	-0.0066004	-0.00413313	0.0305313	0.00648272	0.0116271	-0.0112337	0.000936	0.00209113	0.00747448	-0.00761238	0.00123401	0.00553022	-0.0116487	-0.0129756	-0.00943697	-0.00103936	0.00910194	0.0154033	0.00540803	0.00535281	-0.00903472	-0.0156563	-0.0131096	0.024357	0.00161244	0.00848832	-0.00100151	-0.0199601	-0.000777	0.00243629	0.0176312	-0.00704649	-0.00510979
sp_Q9H583_HEAT1_HUMAN	0.0231774	0.026195	-0.0018678	0.00476189	0.00313767	0.00658395	-0.00822481	0.00961962	0.0128733	-0.00909548	0.00879562	-0.00732237	-0.0177954	0.0153902	0.00699679	-0.0203352	-0.0026957	0.0167736	-0.00251134	-0.0226438	-0.00170116	0.0148484	0.00537525	0.0203397	0.00156182	-0.00550511	-0.0145991	-0.0099198	0.00542463	-0.0173771	-0.0181279	0.00451012	-0.0337434	0.0076688	-0.00762619	0.00137034	-0.00775315	0.0263946	-0.0195297	0.0243198	-0.0167653	-0.00929101	0.0236068	-0.00378476	-0.00312627	-0.0141995	-0.0101217	-0.00289487	-0.0161518
sp_Q8WXF1_PSPC1_HUMAN	0.0142583	0.0454253	-0.00845356	0.0406237	0.0128509	-0.00856777	-0.00428198	-0.0143747	0.00688957	-0.00130366	-0.017587	-0.0239161	0.0131714	0.000728	-0.0219974	0.00258078	-0.000866	0.0052779	0.00985965	-0.00827481	-0.000227	0.00707745	0.008565	0.00374842	0.00101042	0.0053118	-0.00680464	0.0107299	-0.030388	-0.0152128	-0.0366849	-0.0186673	0.0196109	-0.00932675	0.00424929	-0.0252203	-0.00637253	0.0242411	-0.0225133	0.0242928	-0.00815762	-0.00206613	-0.0318899	-0.00287464	0.0112025	0.0134295	-0.00927422	-0.00429471	-0.0152183
sp_Q14669-3_TRIPC_HUMAN	0.0182923	-0.000415	-0.0120192	-0.000411	0.00069	0.00596498	0.011457	0.0180817	0.0310952	-0.0020869	0.0358108	-0.00558192	-0.0116008	-0.0171015	-0.00235333	0.00637655	-0.0143873	0.00307862	-0.00985164	-0.00763239	-0.0106934	0.00302124	0.0103427	0.000774	-0.000565	0.00383877	-0.00802032	-0.0136038	-0.0130651	0.0129225	0.0094707	0.00313145	-0.0352903	0.00433543	-0.0154111	0.00344909	-0.00416154	0.00972877	0.0145788	0.0242896	-0.00564983	-0.00177421	-0.00621383	0.0212245	-0.00199788	-0.00182233	-0.00613788	-0.0132707	-0.0197714
sp_Q9BQ67_GRWD1_HUMAN	0.0207736	-0.00805468	0.0244568	-0.0275427	0.00919415	-0.0002	-0.0395193	0.0228164	0.00909398	-0.0180401	0.00700756	-0.0175379	-0.0200993	0.0176291	0.00809005	-0.0205097	-0.00672576	0.0205922	-0.00529347	-0.0263657	-0.00808877	0.0101836	-0.00143651	0.0106373	0.0068286	0.00194902	-0.0236004	-0.000342	0.00802095	-0.00876983	-0.0117061	0.000598	-0.017499	-0.0156446	-0.0117202	-0.0276357	-0.0145756	-0.00283058	-0.0190914	0.0242857	-0.0165487	-0.0126365	0.0124878	0.031536	0.00263345	-0.0103277	-0.0275041	-0.00746277	0.000977
sp_Q99460_PSMD1_HUMAN	0.00105362	0.0238446	-0.00783281	0.00014	-0.0131992	0.0407249	-0.0126305	-4.29e-05	0.0480671	0.00532654	0.02418	0.00578087	-0.0116079	-0.0151722	0.0171383	-0.016055	-0.0168718	0.00525458	-0.00963531	0.000975	-0.0112037	-0.0120936	0.0107171	0.014482	-0.000243	-0.0121969	-0.00715943	-0.0216582	-0.0175851	-0.0125735	0.00697349	-0.00489346	-0.00662074	0.000218	-0.00331049	-0.0160425	-0.00468169	-0.000267	-0.0140871	0.0242673	-0.0103052	0.0045652	0.00830082	0.0329821	0.00187163	-0.0193491	0.00232208	-0.022138	-0.0183672
sp_Q9NZL4-3_HPBP1_HUMAN	0.0100608	-0.00274972	0.0215668	-0.00134091	-0.00261066	0.00849906	0.00326783	0.0166729	-0.00288629	-0.0376346	0.0142568	-0.00327659	-0.0378863	-0.00273668	-0.0168146	-0.0232633	-0.00443522	0.0212502	-0.013976	-0.0140688	-0.0242194	-0.0302569	0.00069	0.00377889	-0.00617442	0.00390837	-0.024502	-0.000356	-0.00197633	0.0097241	-0.0175291	-2.11e-05	-0.0216382	-0.000101	-0.0199323	0.00178242	-0.0282607	-0.0263402	0.00748594	0.0241653	0.00954045	0.0153371	0.0267582	0.00979027	0.00748098	-0.0187738	-0.0338688	-0.00468604	0.0124701
sp_P48307-2_TFPI2_HUMAN	0.0047616	-0.0074558	-0.00823241	-0.0297301	-0.00650332	-0.00605978	-0.00809242	-0.00123839	0.00847786	0.0089737	0.00153759	0.0130719	-0.0149656	0.00614625	-0.00806711	0.0253488	0.0471598	0.0252177	0.0420905	-0.0127526	0.0382031	0.00924231	-0.00590956	-0.0102366	-0.00665022	-0.00909727	0.00605859	0.00978723	0.00735366	-0.0215854	-0.0122942	0.00829347	0.00968964	0.0332426	-0.00817933	-0.014667	-0.0223557	0.0062874	0.00477822	0.024157	-0.0263032	-0.0306133	-0.00823049	-0.0233929	-0.0297047	0.0032555	0.0042596	0.00835577	0.0261074
sp_Q14116_IL18_HUMAN	0.0136871	0.00288059	-0.00940516	-0.0136547	-0.0320905	-0.00096	0.0122407	-0.0225094	0.00104573	0.00975627	-0.00577789	-0.000141	-0.00332474	0.0121989	0.0404837	0.0177285	-0.0226523	0.00989833	0.0173908	-0.014722	0.0185235	0.00913713	-0.0114038	0.0322837	-0.0291681	-0.0361104	0.0142877	0.0147848	0.00382103	-0.000643	-0.0122683	0.0223545	-0.0171179	-0.00237112	-0.00534519	-0.00887095	-0.00784233	1.2e-05	-0.0291026	0.0241277	-0.0233047	0.00576858	0.00685846	-0.0165998	-0.00263886	-0.0511749	-0.00179784	0.0240833	-0.00179026
sp_P31939_PUR9_HUMAN	0.0242541	-0.0120062	-0.0197302	0.00376113	0.0358038	-0.0208697	0.00880828	-0.00624632	-0.0235433	-0.0134841	-0.0380351	0.0145206	0.00518297	-0.0128619	-0.0200436	0.0214515	0.0108468	0.0317366	-0.0318916	0.0193095	-0.0106931	0.0192486	0.000423	-0.00980535	0.0175875	0.030021	-0.00864512	-0.0260512	-0.0193359	0.0126956	-0.00585916	0.0272215	0.0123309	-0.0111661	-0.0161544	-0.00369134	-0.00629401	0.0185481	0.0103536	0.0241159	0.00119167	0.0100675	0.0161207	0.0188961	0.00332381	0.0234897	0.00333001	-0.0182103	-0.00596711
sp_Q15424_SAFB1_HUMAN	0.0249873	0.00199453	0.0178228	-0.0115065	0.0108985	-0.00196936	-0.00350323	0.0173123	0.00404151	0.00574521	-0.00299168	-0.0234566	-0.0039138	0.000537	-0.0102593	-0.00409709	-0.00310869	0.00894256	0.0107701	0.0036961	-0.0054953	0.0261017	-0.00246641	-2.93e-05	-0.0192387	0.0148893	0.000317	0.0267839	-0.00869787	-0.0171286	0.00365958	-0.00644644	-0.0225031	-0.0290303	-0.0069204	-0.0244037	0.00981703	0.0433966	-0.0360257	0.0239893	-0.00954359	-0.0110287	-0.0250679	0.0249401	-0.00226552	0.00573864	-0.0226417	-3.03e-05	-0.0325776
sp_P26639_SYTC_HUMAN	0.015932	-0.0197049	0.0264505	0.00961403	0.0143127	0.0178963	-0.0244471	0.0202008	0.00180418	-0.0283005	-0.0126687	0.0307541	-0.0106656	-0.0152239	-0.0163811	-0.0145136	0.0310762	0.0148861	-0.021564	-0.0240844	-0.0140172	-9e-05	-0.0225114	-0.00896686	0.0240615	0.0255604	-0.00701196	-0.0151465	-0.00938368	0.00768427	-0.00911657	0.0274317	-0.0203613	0.00850976	0.0152323	0.0178448	-0.0113636	-0.00353828	0.0256816	0.0239789	0.0326795	0.00508838	0.0375032	0.0157735	0.00185121	0.0324452	-0.028587	-0.0122428	0.0116985
sp_P61106_RAB14_HUMAN	0.00235617	-0.00633286	0.00614275	-0.00639698	-0.00180591	0.0230565	-0.00831399	-0.00266679	0.0233156	0.00481184	-0.00412452	0.0211602	-0.0156972	-0.00734166	0.0352616	-0.0112137	-0.00335555	0.010564	-0.0129655	-0.00490617	-0.0173733	-0.0308488	-0.00222568	0.0148113	0.0373682	0.0301035	-0.00519091	-0.0143283	0.0100935	-0.0200913	-0.00743827	-0.0078611	-0.000562	0.0147518	-0.00666008	-0.00471998	0.00448157	-0.0270059	-0.0141471	0.0239308	-0.00574845	-0.00355609	0.0273004	0.0166317	-0.0143052	0.0296966	0.00372962	-0.00178053	-0.00345185
sp_Q9Y262_EIF3L_HUMAN	0.0214915	0.0197346	0.005861	-0.000346	0.00660146	0.0168212	-0.0155635	0.0164744	0.0146612	-0.0182824	-0.00374221	-0.000778	-0.00470787	-7.47e-05	-0.0128673	-0.0082562	-0.00041	0.01938	-0.00838445	-0.00308403	0.00234425	-0.00863152	-0.01171	0.00721544	0.00681397	0.0139029	-0.0193286	-0.00833011	-0.000839	0.00354879	-0.00190321	0.0110389	-0.0317009	0.011496	-0.0100087	-0.000371	-0.0218513	0.0125451	-0.0161285	0.0239203	-0.00222069	0.00652521	0.0199026	-0.00340353	0.00922837	-0.00441537	-0.0147989	-0.00731792	-0.000512
sp_O60664-4_PLIN3_HUMAN	-0.00222675	0.0120642	-0.0150969	-0.0115526	0.024821	-0.00136245	-0.00272726	-0.0158479	-0.000455	0.00325907	-0.00603252	0.00230379	-0.0141541	0.0230758	0.00185239	-0.0253022	0.000709	0.00731982	0.00645332	0.0057638	-0.00841161	0.0111298	0.00947743	0.0077255	-0.0101852	0.0168028	-0.0205621	0.0272216	0.00274424	-0.0238659	0.000748	-0.0393357	-0.0102691	0.0174755	-0.0190714	-0.00411068	-0.0145545	0.0144548	-0.000675	0.0238451	-0.0307473	0.00161555	0.00339354	-0.00425627	0.00075	-0.00652135	0.00908092	0.00596814	-0.00540557
sp_Q9BPZ3_PAIP2_HUMAN	0.00557673	-0.000796	-0.0104726	0.00271735	-0.00418904	-0.00655811	0.00990721	0.0156426	0.0132752	-0.00744221	0.00399686	-0.0202952	-0.0120215	0.00704978	0.00437604	-0.00812329	-0.0145614	0.00439882	0.0129988	-0.00152909	-0.00451117	0.0167068	-0.00505376	0.00450675	-0.0153238	0.0136583	-0.00422613	0.0100786	0.00168663	-0.00847285	0.00492725	-0.00658502	-0.0265678	0.0104334	-0.00892043	-0.0276245	-0.0116429	0.00179297	0.00268438	0.0238098	-0.0313126	-0.00727984	-0.0151239	0.00690679	-0.00745069	-0.0179815	-0.0283152	0.0110066	-0.010334
sp_Q9H814_PHAX_HUMAN	0.0112791	0.0031445	0.0278635	-0.00998398	-0.000884	-0.0121441	-0.0237953	0.0151847	0.00906401	-0.000624	0.011543	-0.0327508	-0.0248998	0.0121147	0.00805526	-0.0221446	-0.0220371	0.00867831	0.0155762	-0.0250907	-0.00989535	-0.00101567	-0.0144574	0.0120963	-0.0261867	-0.00465729	-0.0191418	0.0229685	0.0127327	-0.0130585	-0.0118856	-0.0177079	-0.00615457	-0.0189504	-0.0127146	-0.0283466	-0.0210576	0.0107063	-0.0116153	0.0237545	-0.0324519	0.00216039	0.0143505	0.0154199	-0.0107775	-0.0208056	-0.0283266	0.00301659	0.00445084
sp_Q15185-4_TEBP_HUMAN	0.00734582	-0.00810851	0.0202335	0.00274945	-0.00381385	0.0372563	-0.021251	0.0277405	0.0115566	-0.011097	-0.00782045	0.00350481	-0.00858981	-0.0176727	0.0103535	-0.00600369	0.00358881	0.0215169	-0.0292871	0.00598587	-0.0242652	-0.0264847	0.00476691	-0.00299159	0.013941	0.0117285	-0.0146589	-0.0262711	-0.0106813	0.0017328	0.00671372	-0.000545	-0.0113592	-0.0139525	-0.0174532	-0.0122328	0.00262917	-0.00791256	0.0112068	0.0237312	-0.0108289	-0.00160596	0.0033212	0.00762957	-0.00401143	0.0149703	-0.000109	-0.0278984	-0.00878984
sp_Q969U7-2_PSMG2_HUMAN	0.0145045	-0.0237859	-0.00474943	-0.00284141	0.0321241	0.00245249	-0.00994518	0.0267184	0.010894	-0.0235721	0.00874434	0.00629354	-0.00646998	-0.00596555	-0.0361578	-0.00205528	0.00357599	0.0321423	-0.0102055	0.00867294	-0.0190726	-0.0139497	-0.0117671	-0.0257948	0.0123611	0.0245273	-0.015295	-0.0153715	0.00399254	0.0200101	-0.0141487	0.0138788	-0.0199824	0.0063836	-0.00773345	-0.00663293	0.0119646	-0.00692525	0.00518886	0.0236929	0.012641	0.00521736	0.00172145	-0.00610815	0.00330576	-0.00783996	-0.00467503	-0.0243579	0.00451565
sp_O43396_TXNL1_HUMAN	0.0160283	0.0104418	0.00895168	-0.0197599	0.000515	-0.110345	-0.00747946	0.00382925	-0.00616459	0.000543	0.0120906	0.00495474	-0.000284	-0.00440599	0.0158687	0.00915574	-0.00653394	0.0091714	0.00351668	-0.00692427	-0.00155784	0.0057864	-2.11e-05	0.0139754	0.00178723	-0.00136543	0.00273898	-0.0049607	0.00381546	0.00818488	0.00432939	-0.0138565	-0.0161726	-0.00358282	0.00198888	-0.00397438	-0.000477	0.00476444	-0.00600796	0.023636	-0.00337257	-0.00604271	0.00662349	0.0239609	-0.00386453	-0.00277388	-0.00410009	-0.00322841	-0.0115689
sp_Q9BPX5_ARP5L_HUMAN	-0.00316133	0.0127445	0.0103769	-0.026564	0.0227908	0.000373	-0.0201471	0.0216862	0.00640213	-0.000675	0.0021362	-0.0298676	-0.0405931	-0.00366174	0.00759579	-0.0276821	0.0194344	0.00211813	0.0107571	-0.00496713	-0.00624648	0.0174179	-0.00574435	0.0277014	-0.00739363	0.0205936	-0.00522131	-0.00926451	-0.00129287	-0.0152634	0.00723773	-0.0142998	-0.0222314	-0.0145123	-0.00480605	-0.00962217	-0.0139469	0.018877	0.0048587	0.0236109	-0.029135	0.0118569	-0.00719876	0.0200206	0.00989625	0.0128352	-0.0052671	-0.00754488	0.0117414
sp_Q15008_PSMD6_HUMAN	0.00648222	0.021722	0.0109027	-0.0111573	-0.015095	0.0291963	-0.00879755	-0.0143204	0.0391297	0.01258	0.0295782	0.0151312	-0.0143176	-0.0125898	0.0100976	-0.00612025	-0.00453213	0.00883034	0.00965667	-0.0243923	-0.00618728	-0.000391	0.016325	0.00347078	-0.000895	-0.0109994	-0.0114477	-0.0117526	-0.01082	-0.0235155	0.00241327	-0.0114823	0.00164684	-0.00509764	-0.00289578	-0.0210553	-0.026435	-0.000925	-0.0202933	0.0235874	-0.0156887	0.0163322	0.0098757	0.0176549	0.00421708	-0.00613637	-0.00530578	-0.0142413	-0.0118772
sp_P63241_IF5A1_HUMAN	0.0176717	0.00360882	0.0278098	-0.0130596	0.0122669	-0.0107134	-0.0221131	0.000761	0.00678524	-0.00771853	-0.00715248	-0.013617	-0.0190045	-0.00231662	0.00173354	-0.0130118	0.0149896	0.037015	-0.0144826	0.00147076	-0.0109708	0.0160513	-0.00666099	0.00358472	0.0137429	0.0119148	-0.0214328	-0.0190422	-0.0124516	-0.0252918	0.00201225	0.00638359	-0.0102116	0.00102484	-0.0177201	-0.0138173	-0.00662501	0.0190142	-0.0276521	0.0235692	-0.0054022	0.000494	0.0285352	-0.0142326	0.00394692	0.00495571	-0.0219429	-0.0136156	0.00870503
sp_Q15233_NONO_HUMAN	0.0204141	0.0185166	0.024544	0.00434341	-0.0115577	0.00814021	0.000522	0.0229963	-0.00424519	-0.0032807	0.007799	-0.0216947	-0.016503	0.00613808	0.0146102	-0.00608596	-0.00912246	0.0186878	-0.00802016	0.00708195	-0.0305766	0.000112	-0.00294869	0.0146835	-0.0066762	-0.00397057	-0.000627	0.00652784	-0.00682002	-0.0173097	-0.00267529	-0.00399286	-0.0301603	-0.00936885	-0.0156003	-0.00980935	-0.000216	0.0229259	-0.0198376	0.0235635	-0.00737858	0.00988472	-0.0272662	0.0204314	0.00159201	-0.0280861	-0.00399086	-0.00833622	-0.0224358
sp_Q01995_TAGL_HUMAN	0.0109459	0.0223176	-0.00842413	-0.0223622	0.00369887	-0.00445803	-0.000905	-0.0228419	0.00159476	-0.0188495	0.00587602	-0.0124099	-0.0196432	-0.0140877	-0.0018174	0.000434	0.0135231	0.0188283	0.00402239	-0.0100074	-0.0052561	-0.0127955	-0.00687693	0.00362413	0.00336993	-0.00579301	-0.0212279	-0.0108087	-0.0221378	0.000987	-0.00787966	-0.00533908	0.0350779	0.00181954	-0.0190967	-0.0111354	-0.0142751	0.026068	-0.0248787	0.0234941	0.00320831	0.028943	-0.00483404	-0.00579454	0.0322483	0.00187434	-0.00267866	-0.0036351	0.0274415
sp_Q92922_SMRC1_HUMAN	0.0191407	-0.00439958	0.018234	-0.00173896	-0.00160999	0.0168507	-0.00467636	0.0190794	0.0149811	-0.00692155	0.0173121	-0.00693977	-0.0188365	-0.0171857	-0.0113523	-0.0132044	0.00105591	0.015368	-0.00932064	0.0139638	-0.0259538	-0.0150453	0.00828666	-0.00693573	-0.00608399	0.0044444	-0.00741181	-0.00709633	-0.0244318	0.00231754	-0.00291942	-0.00738319	-0.0128459	-0.00702273	-0.00888837	0.00146834	-0.00253623	-0.00264407	0.00291876	0.0234077	-0.0121686	8.36e-06	-0.00208763	0.00479166	-0.00552802	0.00611043	-0.00485883	-0.0160985	-0.016004
sp_P53384-2_NUBP1_HUMAN	-0.00122137	0.00965264	-0.000732	-0.00276936	-0.0103938	-0.00694494	-0.00819355	0.0129341	-0.0373663	-0.0101621	-0.00611269	0.0158162	0.00875264	-0.00877683	0.00103829	-0.00267312	0.00750191	0.0206578	0.00223746	-0.000684	-0.0135929	-0.0124248	0.0106176	-0.0130295	0.0309184	0.00824637	0.00249495	-0.017962	-0.0137988	0.0149126	-0.0231982	-0.00281064	0.00790893	-0.00152686	-0.00715831	-0.012062	0.00369632	-0.00610218	0.0225683	0.0234066	-0.00486243	-0.00207039	-0.000314	0.0323031	-0.00727287	0.0260745	0.00333342	-0.0145785	-0.0134439
sp_Q9Y3X0_CCDC9_HUMAN	-0.000719	0.00651999	-0.00351101	-0.00449574	-0.00369318	0.0041127	-0.0101589	0.0203524	-0.00403772	-0.0188546	0.00578012	-0.00923278	-0.0220185	-0.000398	-0.000715	-0.0108551	-0.0147166	0.0187927	-0.00572526	-0.00136894	-0.0329277	-0.00751591	0.0196899	0.0139175	-0.0118648	-0.00883776	-0.0102396	0.0138333	-0.000868	-0.0154313	-0.0264021	0.00924114	0.00595773	-0.00906746	-0.000274	-0.0139854	-0.0125253	-0.0126297	-0.0108808	0.0234025	-0.0151771	0.0220764	-0.00706556	0.0238836	0.0109491	-0.0157158	-0.0147566	-0.00487094	-0.000448
sp_Q8TED0_UTP15_HUMAN	0.00552093	0.0237549	-0.020203	0.000334	-0.00472734	0.00443441	-0.00865758	0.0012129	0.00693261	-0.038159	0.00804446	-0.00642063	-0.0178784	0.0140679	-0.0227159	-0.00673156	-0.00482578	0.0177745	0.0073751	-0.010726	-0.00760017	0.0209748	0.00452704	-0.0234262	-0.000197	-0.00652646	-0.0311587	0.0102568	0.00892257	-0.0110502	-0.0082233	0.00399922	-0.0165312	0.0042602	0.00359921	-0.00574206	-0.00557127	0.0193283	-0.0104447	0.0233867	-0.0187209	0.00129351	0.0218789	0.00171745	0.00468883	0.000479	-0.0109332	0.00470313	-0.00310468
tr_A0A087X0M4_A0A087X0M4_HUMAN	0.00435731	0.00388431	0.00806856	0.00420993	-0.0135854	0.0134337	-0.0195565	0.0117878	0.0274589	-0.0351288	0.0212116	-0.00954312	-0.018982	-0.000676	0.00677591	-0.022308	-0.0282226	0.0223391	-0.00428823	-0.0220946	-0.0198793	-0.00610337	-0.000253	0.0202203	-0.0165014	-0.00899759	-0.0229642	0.00781487	0.0101339	0.00353138	-0.0294721	-0.0148836	-0.0033981	-0.00989547	-0.00890235	-0.0269819	-0.0124168	-0.00701749	0.000523	0.0233813	-0.0137442	-0.000667	-0.00453633	0.0246971	0.00084	-0.0277263	-0.0310492	-0.00914291	0.000702
sp_O14548_COX7R_HUMAN	0.0141214	0.0241514	0.0133614	0.013093	-0.0406723	-0.0188866	0.0183366	-0.00160152	-0.0235675	-0.0445609	-0.00578882	0.00433236	0.00341212	0.000317	0.0154855	-0.0100431	0.0324614	0.0215832	0.00697219	-0.0207842	0.00625707	0.00939295	-0.00927035	0.0108019	0.0101329	-0.0373334	0.00376151	0.00908627	0.0016912	-0.0207731	0.0152776	-0.0277427	0.0122301	-0.0181052	-0.012665	0.0225406	0.0161569	-0.00608607	0.00135878	0.0233806	0.0149173	-0.0395496	0.0225497	-0.00597002	-0.0292669	-0.00563629	0.000944	0.00447081	0.0228391
sp_Q01082-3_SPTB2_HUMAN	0.0198489	0.0187372	-0.0110292	0.0169336	-0.0137677	-0.00932471	-7.45e-05	-0.0120889	0.00741603	-0.0229542	-0.00250168	-0.00322931	0.00576539	-0.0146151	-0.00571816	0.0112659	0.000862	0.0104854	-0.00387993	0.0212591	-0.00575335	-0.0172498	0.0103172	0.00951703	0.00378182	-0.00442982	-0.013899	-0.00795519	-0.0304639	0.00744028	-0.0454612	0.0322763	0.00831864	0.0245662	-0.00270797	0.00544365	-0.0132953	-0.00736799	-0.00810935	0.0233785	0.0350183	0.0106553	-0.0113256	-0.0053498	0.0340377	-0.00500549	0.0174129	-0.0100341	0.000607
sp_Q9NTK5_OLA1_HUMAN	0.012644	0.0343521	0.00265438	0.00748748	0.0142467	-0.00139117	0.00696575	0.0100766	0.000634	-0.00458868	-0.00238604	0.00242357	0.000135	-0.0427278	0.00792724	-0.00156055	0.0100828	0.0166707	-0.0140099	0.000161	-0.00931403	-0.019249	-0.00372366	0.017875	0.00723594	0.0166059	0.00122068	-0.0311179	-0.0379798	0.00181479	0.0191886	0.00909921	0.00122802	0.000628	-0.00279149	0.0115985	-0.00519909	0.0129655	0.00554579	0.0233459	0.00965145	0.0243439	0.000321	0.00145049	0.00947458	0.00796773	-0.00279915	-0.0189467	0.00721135
sp_Q8IWA0_WDR75_HUMAN	0.0278443	0.033136	-0.00118555	0.000723	-0.0078658	0.0146821	-0.00656497	0.0137644	0.0163699	-0.00498236	0.0087807	-0.0161996	-0.0205937	0.0187335	0.00558088	-0.0188605	-0.00360572	0.0116003	0.000588	-0.0309254	-0.0034099	0.0215893	0.00750902	0.0214033	0.00307361	-0.00887995	-0.0108713	-0.0110671	0.0130227	-0.0253583	-0.0135034	0.00797071	-0.0323065	-0.00343501	-0.00412613	-0.00459045	-0.0121755	0.0266011	-0.0157093	0.0233393	-0.025971	-0.00787834	0.0282615	0.00290349	-0.00559752	-0.00932617	-0.0173069	-0.00967555	-0.0169546
sp_O75083_WDR1_HUMAN	0.000875	0.0275172	-0.0186559	-0.0156134	-0.0051542	-0.00485565	0.0063769	-0.0194746	-0.00539473	0.0103313	-0.0106968	0.00701516	-0.0041947	-0.0250367	0.0265266	0.00876537	0.012219	0.0131981	0.0250616	0.0014343	-0.00606195	0.0177017	-8.26e-05	0.0156784	-0.00533622	-0.00583084	-0.00550858	-0.00390553	-0.0257403	-0.0120919	-0.0033799	-0.000588	0.0302402	0.00439221	0.0112376	-0.00380654	-0.0200134	0.0299163	-0.0180935	0.0232105	0.0119421	0.0154366	-0.000857	-0.000833	0.0070333	-0.00022	-0.00282582	-0.0125309	-0.000846
sp_Q9UHD1_CHRD1_HUMAN	0.0129015	0.00251143	0.00148636	0.0155411	-0.00472185	0.0647166	-0.0207386	0.0177173	0.037877	-0.0242653	0.0151924	0.000434	-0.0156859	-0.00715217	-0.00285779	-0.00536273	-0.0125526	0.0191711	-0.00912282	-0.0234551	-0.0180599	-0.0082775	0.0209318	-4.71e-05	0.0127592	0.00519809	-0.0120404	-0.0109968	0.00320823	0.00686624	-0.0013733	-0.0035054	-0.0244649	0.00825035	-0.0104911	-0.0240256	-0.0162461	-0.0108642	-0.012859	0.0231108	-0.0223997	-0.00316119	0.0265596	0.0017612	-0.00191021	-0.000221	-0.0250415	-0.0113051	-0.00579071
sp_Q13347_EIF3I_HUMAN	0.0313508	0.0303766	0.0154039	-0.0198805	0.0314053	0.0287237	-0.0258124	0.0082862	0.0241722	-0.0245698	0.0139463	-5.55e-05	-0.0133572	0.0104216	-0.00173504	-0.0237266	-0.00706158	0.00273348	-0.00956733	-0.0169792	-0.00482684	-0.000917	-0.000724	0.0114579	0.0112999	0.0237239	-0.0294305	0.0127414	0.0109715	-0.0176848	-0.00978976	0.00713508	-0.0314447	-0.0109422	-0.0202183	-0.0102356	-0.0140356	0.00200412	-0.0149575	0.0230776	-0.00413751	0.00517728	0.0183645	0.0159932	0.0128037	-0.00442851	-0.028748	-0.00283982	-0.0186688
sp_P55072_TERA_HUMAN	-0.000211	-0.00659988	-0.0196843	0.00595154	-0.00783133	0.00257151	3.31e-05	-0.00873719	0.00370314	0.00499029	-0.0116625	0.0126892	0.0179558	0.00777572	0.0209126	0.0159554	-0.0191936	0.00318063	0.0127734	-0.00793071	0.0156263	0.0273736	0.0123957	0.00885961	0.00644481	-0.00121118	0.0195288	0.00971485	0.01425	-0.00581742	0.0376446	0.00527047	-0.0390652	0.00280186	0.0306077	-0.0205656	0.00173607	-0.00240934	-0.0156315	0.0230059	-0.0244563	-0.0204525	-0.00246453	0.0101973	-0.0155178	-0.00878691	-0.0157491	0.0106427	-0.0346273
sp_O00303_EIF3F_HUMAN	0.0187285	0.0210394	-0.00110093	0.00159437	0.0149437	0.0219397	-0.0164546	0.0222226	0.0203176	-0.0179162	0.000891	-0.00343215	-0.0201163	-0.00350293	0.00323001	-0.0169762	0.00264891	0.0183586	-0.00645511	-0.0201712	0.00554913	-0.00328795	-0.00685228	0.0187092	0.00789311	0.015118	-0.0230227	-0.0105278	-0.00264	-0.00128373	0.000647	0.00941407	-0.0357257	0.00481161	-0.00335491	-0.00860514	-0.00639228	0.0138646	-0.00998362	0.0230054	-0.0140929	0.0113462	0.0255832	0.00163696	0.00841841	-0.00522766	-0.024002	-0.0132053	-0.000231
sp_Q9UNM6_PSD13_HUMAN	0.014367	0.00520188	0.00959479	-0.00996952	-0.0157621	0.0334483	-0.00114548	-0.000471	0.033287	0.0113296	0.018218	0.0120605	-0.00120229	-0.0062914	0.00938807	-0.0197882	-0.0163893	0.0116143	0.00611031	-0.00270201	-0.00255859	-0.00381422	0.019541	0.00219577	-0.00587178	-0.0262344	-0.0106579	-0.0100767	-0.0023779	-0.00667701	-0.00338093	-0.00394506	-0.0060523	-0.0049944	-0.00601894	-0.0101343	-0.00624036	-0.00633401	-0.0220565	0.0229996	-0.00628393	0.00819243	0.0203536	0.00745888	0.00964909	-0.0168011	0.010506	-0.0121334	-0.0160618
sp_P62258_1433E_HUMAN	0.00914639	0.0180443	0.0167292	-0.000868	0.00391253	-0.00736745	0.000518	-0.011096	-0.00364529	0.00312999	-0.0254713	0.00378039	-0.00121863	-0.0172058	0.0278524	-0.0019459	-0.0037873	0.014518	-0.00466224	0.0108593	-0.00895631	-0.0321011	-0.00311838	0.0188982	-0.00722354	-0.0019073	-0.00640098	-0.0237793	-0.0220437	0.0023515	-0.0106401	0.00441813	0.00741354	0.00281811	-0.00154126	-0.00715174	-0.00298327	0.00182971	-0.0096273	0.0229869	-0.00454188	0.0120103	-0.018229	0.0177709	0.0120539	-0.00383173	0.00157372	-0.0303747	-0.0163276
sp_P25788-2_PSA3_HUMAN	-0.0116858	0.01231	0.00987739	0.00846216	0.0156613	-0.0135843	-0.00209011	0.0116257	0.0107589	-0.00163886	-0.000267	0.0163279	-0.00520805	-0.0170649	0.0148583	0.00438322	-0.000223	0.00231077	-0.0138932	0.0171946	-0.0162829	-0.00455846	0.00540992	0.0148608	-0.0029404	0.0109812	-0.0108871	-0.00074	-0.00743786	-0.0057174	0.00984555	0.0169193	-0.00633635	-0.00168023	0.00121333	-0.0201108	0.00618819	0.0238672	-0.0246018	0.0229817	-0.00915471	0.0203892	0.0113315	0.0180951	0.00376173	-0.0122012	-0.00457639	-0.0251665	-0.022911
sp_Q13610_PWP1_HUMAN	0.00667656	-0.0177753	0.00103892	-0.00391029	0.0313752	0.016626	-0.0270783	0.0125853	0.0257953	-0.0253504	0.0156598	-0.0253155	-0.0248981	0.00862457	-0.0252975	-0.0249052	0.00298246	0.0270305	-0.0234756	-0.0119442	-0.00538035	0.0345877	0.0149437	-0.0265972	0.00464667	0.0095099	-0.0183053	0.00411635	0.0152422	-0.00409771	0.0210674	0.0178481	-0.026872	-0.000368	0.000501	-0.0173264	-0.0166052	-0.00726758	-0.00862251	0.0229627	-0.0144315	-0.0133594	0.00560024	0.0200936	-0.0056856	0.00317197	-0.0264332	-0.000691	0.00305287
sp_Q9UQ80_PA2G4_HUMAN	0.00938925	0.0386455	0.00845568	-0.0252117	0.00275414	-0.0110892	-0.0409374	0.00199855	-0.00921538	-0.0151219	-0.0172633	-0.0145943	-0.0240577	0.0177651	0.00889622	-0.0216273	-0.0130755	0.00371513	0.0213698	-0.0149869	-0.01278	-0.0200901	-0.00731857	0.0296281	-0.00527132	0.00907878	-0.0318417	-0.00586752	0.00500528	-0.0169812	-0.0371322	-0.00295547	0.00951087	-0.0274125	0.0163531	-0.0157399	-0.0179855	-0.0352658	-0.0161721	0.0229531	-0.017084	0.00498167	0.0314201	-0.00122102	0.0114939	-0.0188503	-0.0207635	-0.0161409	0.00943222
sp_P18206-2_VINC_HUMAN	0.0129957	0.00796538	-0.00751537	0.00216203	-0.00392919	0.0084503	0.0112143	-0.0195282	0.00706279	-0.0120715	0.00745534	0.0242976	-0.0041266	-0.0352346	0.00356991	0.0120473	0.000461	0.0163572	-0.00247393	0.00975548	-0.0112634	-0.0198306	0.0104146	0.00514421	0.00542782	-0.00215426	-0.00598106	-0.0176583	-0.0361865	-0.00140668	-0.0233897	0.00906883	0.0284453	0.0139037	-0.00663371	0.0080098	-0.0228038	-0.00493475	-0.000699	0.0229197	0.0200224	0.0168221	0.00273318	-0.00427372	0.0168891	-0.000383	0.0107874	-0.0162425	0.00958208
sp_Q9Y3E5_PTH2_HUMAN	0.00177101	-0.0170794	-0.00701729	0.00758483	-0.0120346	0.000904	0.00641118	-0.00798901	-0.0102582	-0.0116059	-0.0167432	0.01029	-0.00557763	0.0214691	0.0140008	0.0183398	-0.0192812	0.0161723	-0.00655407	-0.0371614	0.000784	0.0114791	0.0121044	-0.000114	0.00106174	-0.0123902	-0.00863227	-0.00695434	0.0200907	0.0094395	-0.0266405	0.0149529	0.00363141	0.00503646	-0.0249625	-0.0122568	0.0131806	-0.000866	-0.0299671	0.0228276	-0.0322971	-0.0121868	0.0282291	0.0186466	-0.0145503	-0.0272573	-0.00609294	-0.0153595	0.0100324
sp_O75822_EIF3J_HUMAN	0.0150845	0.00117184	0.0420473	-0.00737556	0.000996	0.0191921	-0.0295532	0.0172076	0.0158325	-0.000618	-0.00451205	0.00180475	-0.0234341	-0.01166	0.00348841	-0.0164773	-0.00779337	0.0183461	-0.0224825	-0.00123285	-0.0227479	-0.0215507	0.00979965	-7.19e-05	0.0127948	-0.00544137	-0.0116856	-0.0337534	-0.00358049	-0.00678395	-0.0215781	0.0146685	-0.0119842	-0.0177169	-0.00550578	0.00390503	-0.01475	0.00384015	0.00725562	0.0228026	0.00126112	0.0143055	0.00612453	0.0013974	0.0168426	-0.02053	-0.0151522	-0.0302375	-0.00463078
sp_P63151_2ABA_HUMAN	0.0101274	0.0204946	0.0191276	0.00857031	-0.00683679	-0.0255583	-0.00325717	0.0188745	0.031407	0.000481	0.0229218	0.0144382	-0.0131724	-0.0222846	0.0242751	-0.00574819	-0.00651721	0.0167101	-0.00936147	-0.00589494	-0.0115744	-0.019438	0.0170331	0.0191355	0.000557	-0.00462058	-0.000945	-0.0152071	-0.0158358	-0.00723739	-0.0134234	-0.0156559	-0.0148745	-0.00545061	-0.00358889	-0.00577299	-0.00816645	0.000294	0.00283703	0.022793	-0.00588361	0.0306745	0.00799627	0.0316795	0.00855436	0.00207512	-0.0182128	-0.0147357	-0.0233831
sp_O43143_DHX15_HUMAN	0.0118811	0.0116877	0.0342359	-0.00531636	-0.00791568	0.0127004	0.0170017	0.00715428	0.00869284	-0.0132354	0.0100807	-0.0213093	-0.02309	-0.00883398	0.000282	-0.0105416	0.0143003	0.0158213	-0.0209994	-0.0133468	-0.0268325	-0.00631181	-0.00138872	0.00748793	-0.0200134	0.00894824	-0.023043	-0.0219119	-0.00430218	-0.0042172	-0.00663832	-0.0117588	-0.0219995	0.0081238	-0.0182675	-0.000739	0.00240312	0.00514324	0.00718941	0.0227639	-0.02513	0.010506	-0.00460604	0.0412459	-0.00128662	-0.00781206	-0.0158842	-0.0152329	-0.00193019
sp_P09601_HMOX1_HUMAN	0.0194189	0.00855504	0.00316522	0.0545226	-0.00340093	0.0475487	0.0173332	-0.00637662	-0.00732033	-0.00804682	-0.00846932	0.00146053	0.0271603	-0.00782447	0.0265241	0.0171005	-0.0115341	0.0236465	-0.00394974	0.00782332	-0.00612956	0.00163976	0.00538454	0.0186898	-0.00242304	-0.00643071	-0.0125683	0.00897428	0.00303827	0.0347924	-0.0096534	0.0367475	-0.0271404	-0.00706809	0.00949399	-0.0105576	-0.0211059	-0.00662717	-0.022816	0.0227303	0.00353769	-0.0184216	-0.0236725	-0.00601509	-0.015718	-0.0166138	-0.0113121	-0.00329995	-0.00230662
sp_P08579_RU2B_HUMAN	-0.00909814	0.00847915	0.0140591	0.00844389	0.0152331	0.00691994	-0.0189392	0.0130409	0.0131972	-0.0264916	0.0150515	-0.00902005	-0.0078503	-0.00399851	0.0045023	-0.0094918	-2.54e-05	0.0149116	-0.00930092	0.00140297	-0.0184157	-0.00198409	0.0142261	0.00897288	0.00916172	-0.00248704	-0.00880891	0.00888941	-0.0024272	-0.0179319	-0.0100961	-0.00613062	-0.0157833	0.000453	-0.0135844	-0.0273322	0.00952696	0.00999639	-0.00129998	0.0227033	-0.00818037	0.0167598	-0.00316575	0.0233319	0.0251147	-0.0082647	-0.0298061	-0.0284083	-0.00648646
sp_Q9BV86_NTM1A_HUMAN	0.0209249	0.000367	0.0122329	-0.0268309	-0.00553775	0.0122258	-0.0342661	0.0233223	0.0280878	-0.0343083	0.00325099	-0.00169661	-0.0185951	0.0052048	-0.00302825	-0.0227382	0.00554415	-6.74e-05	0.00461306	-0.0293676	-0.00909835	0.00836424	-0.00858534	0.00129442	-0.000687	0.0102663	-0.0145127	0.00362426	0.00576945	0.00083	-0.0283087	-0.0156623	-0.00590501	-0.00451956	-0.0214277	-0.0305496	0.0182441	0.0167037	-0.00688603	0.0226979	-0.0207849	-0.00372077	0.00378162	0.0114825	-0.0073368	0.0242938	-0.0349006	-0.00885305	0.0180567
sp_P10809_CH60_HUMAN	0.00186045	-0.0127955	0.0070706	0.0232278	-0.0489242	0.0602834	-0.00602147	0.00645288	0.0361035	-0.019789	0.00185776	-0.00709287	0.00539285	-0.0115838	0.0171322	0.00861608	-0.00940142	0.0175255	-0.0278437	-0.0173027	-0.00832184	-0.0134633	0.00662446	0.00280091	0.0161083	-0.0390297	0.0151752	-0.01548	0.0101888	-0.01598	0.00491422	-0.0317985	0.00121875	0.00315882	-0.0109963	0.00475065	0.00208423	-0.0110513	-0.0151937	0.0225993	-0.0119419	-0.0173538	0.012544	0.0105456	-0.00874309	-0.0163296	-0.0041826	-0.0110277	0.00888692
sp_Q6IN85_P4R3A_HUMAN	0.0129869	0.0335275	0.0126592	-0.0101752	-0.00556617	-0.0087614	-0.000607	0.00374408	0.00422703	0.0169406	-0.00112254	-0.0159286	-0.000946	0.00511571	0.0326508	-0.00669716	-0.00487445	-0.000715	0.00679262	-0.0164854	-0.00384647	0.00416971	-0.0064677	0.0322522	-0.00397549	-0.00763048	-0.000141	0.00717059	0.00308938	-0.00426254	0.00248908	-0.0239757	-0.0204631	-0.0143861	0.00819802	-0.032665	-0.00279851	0.0241884	-0.0249238	0.0225639	-0.0300325	-0.0276472	0.0153435	0.026905	-0.0150049	-0.0158989	-0.023028	-0.0143217	-0.01272
tr_I3L2C7_I3L2C7_HUMAN	0.0217556	-0.00937852	0.0154443	-0.00561936	-0.00760386	0.00241534	0.00150503	0.0130622	0.016166	-0.0133721	0.0130386	-0.0158241	-0.0297267	0.00541727	-0.00352623	-0.0178471	0.00217111	0.0270147	-0.00653986	-0.0153867	-0.0342749	-0.00114696	-0.00776865	-0.00243945	-4.43e-06	-0.00420935	-0.0173964	0.00417862	0.00570514	-0.00194959	-0.0117698	-0.00444191	-0.00819039	0.00864969	-0.0157324	-0.0105573	-0.024708	-0.00973329	-0.0018059	0.0225466	-0.0183212	0.0011223	0.0235427	0.0157659	-0.00761354	0.000294	-0.0318146	-0.0170907	0.0169282
sp_Q7Z5H4_VN1R5_HUMAN	0.00424151	-0.00766529	-0.0252939	0.00639077	-0.0406364	0.00783453	0.00918971	-0.0172233	0.0133295	-0.0335077	0.0175545	0.0114908	0.00147203	0.016569	-0.0219887	-0.00620252	-0.0187507	0.0111298	0.0122591	-0.00520597	-0.000276	-0.00996662	0.0146094	-0.0262453	0.0105618	-0.0312745	-0.0163602	0.0088849	0.0182792	-0.0267205	-0.0531036	0.00537034	0.000956	0.0254329	0.00688328	0.0208129	0.00386685	-0.0236602	-0.0246798	0.0224615	0.00256633	-0.0176233	0.0309983	0.00473678	-0.0111368	-0.0239896	0.00910134	0.00403785	-0.00346561
sp_Q8TEX9_IPO4_HUMAN	0.024232	-0.000755	-0.00737573	-0.0674651	0.0165983	-0.0435291	-0.00117178	0.00560263	-0.00846877	-0.0176524	0.000276	-0.00434214	-0.0258254	0.0146577	-0.0176129	-0.0187076	0.0100831	0.0201114	-0.00387609	-0.0129602	-0.00288049	-0.00259577	-0.013968	0.00158375	0.0194409	0.00625312	-0.0123702	-0.00507914	0.00435955	0.00334646	-0.00618491	-0.00398504	0.000985	0.000295	-0.0184082	0.00039	-0.0181058	-0.00368191	-0.000493	0.0224349	-0.0117529	0.007392	0.032975	0.00919869	-0.00365381	0.00113801	-0.0147801	0.00441123	0.0203838
sp_Q9NQC3-2_RTN4_HUMAN	-0.00600803	0.000768	0.00951075	-0.00367881	-0.00632144	0.0248205	0.0267492	-0.0158333	0.00185051	-0.00735211	0.00884685	0.0150047	0.00165627	-0.0184808	0.0107599	-0.0023744	0.0105289	0.0186324	-0.000145	0.000572	-0.00271558	-0.0152752	0.0260042	0.00400209	0.00437468	-0.00343384	0.000186	-0.0151754	-0.0203953	-0.0137755	-0.0183053	0.0254795	0.00501364	0.0414986	-2.47e-05	0.0126187	-0.00601516	-0.00734282	-0.0218927	0.0224271	-0.00659403	0.0125344	-0.0138515	-0.0140836	0.0056618	0.00016	0.00726307	-0.00698596	0.0038318
sp_O75962-5_TRIO_HUMAN	0.0157065	0.0064389	-0.0120183	-0.00161985	-0.0290502	0.00953452	0.0138624	-0.00377498	0.00528262	-0.00651143	0.0101408	0.00824355	0.00018	-0.0112074	-0.00677584	0.00603408	0.0041914	0.0261833	0.0100848	-0.014388	0.00449741	-0.0277215	0.00996128	-0.00359671	0.00619443	-0.0272057	-0.00908601	0.00682834	-0.0208636	0.00976388	0.00931787	-0.00966978	-0.00122079	0.0049272	0.00547176	0.0264568	-0.0113538	-0.0279922	0.000631	0.0224025	0.00158021	0.00529625	-0.00895924	-0.00694396	0.0117396	0.0277647	-0.00871856	-0.0108165	0.00519973
sp_Q96RS6_NUDC1_HUMAN	0.0102139	-0.00028	0.00375875	-0.013252	-0.000498	0.00911249	-0.0243247	0.0194037	0.00324387	-0.0206278	0.00289534	0.00676269	-0.0111369	-0.0202768	-0.00346797	-0.0213141	0.00355904	0.0124401	-0.00408763	-0.00679043	-0.0123463	0.00807765	0.025848	0.00183436	0.00336601	-0.00829697	-0.0212954	-0.0297628	-0.022469	-0.00823414	-0.0132753	-0.00752729	0.0234441	-0.00345614	-0.00567933	-0.0125891	-0.00939089	0.0265658	0.000127	0.0223955	-0.0156692	0.0192503	0.0115315	-0.00064	0.0373358	0.00560684	0.00115343	-0.020638	0.0217707
sp_Q8IXT5_RB12B_HUMAN	0.0223488	0.013675	0.0150326	-0.0161887	-0.0218436	0.0100468	-0.00581584	-0.000197	-0.00133411	0.00732701	-0.000732	-0.00709016	-0.00853359	0.00307887	0.00939029	-0.00908129	-0.00289569	0.0137691	0.0142329	-0.00102514	-0.0308537	-0.00764182	0.0154825	0.0102791	-0.00159267	-0.00767454	0.00860093	0.0256567	-0.0065684	-0.0101159	-0.0245503	-0.0212735	-0.00946776	-0.0118776	-0.00310112	-0.00305697	-0.011122	0.00297262	-0.0100873	0.0223881	-0.0123524	-0.00658981	-0.0255569	0.015747	-0.00776189	-0.0122417	-0.0115279	0.0161484	-0.00687397
sp_P61201_CSN2_HUMAN	0.0161994	0.0233528	0.0164749	-0.0104481	0.00635728	-0.0123002	-0.00318354	-0.00635469	0.00796246	0.0132005	0.0261766	-0.00461625	-0.0102989	-0.00383464	0.00464881	-0.0156263	0.00109717	-0.00216673	-0.00156831	-0.020813	0.00671173	-0.00656746	0.0022121	0.0184398	-0.00336732	0.00752839	0.00583866	-0.0103142	0.00398108	-0.013799	0.025839	-0.00339476	-0.00634376	-0.00308341	-0.00565105	-0.0158638	-0.0038972	-0.00727143	-0.0294554	0.0223628	-0.0246125	-0.00143017	0.00833001	0.00218012	-0.00224769	-0.0057917	-0.0206332	-0.0035546	-0.0152676
tr_B2R5W2_B2R5W2_HUMAN	-0.00798289	0.00846261	0.0270705	-0.0133356	-0.0177312	-0.0124474	-0.00206763	0.0064351	-0.0100847	-0.0139561	-0.0176327	-0.0143596	-0.00145277	0.00363481	0.0374633	-0.0111306	0.00265105	0.0209949	-0.0151363	-0.00201412	-0.0229468	-0.014854	-0.00476713	0.0262846	-5.04e-05	-0.00878596	-0.00633751	-0.0327536	-0.00181598	-0.00956687	0.0053724	0.011061	-0.0102122	-0.0158354	-0.00789888	-0.00328074	0.00886935	0.00770025	-0.0173712	0.0222507	-0.00771481	0.0171263	-0.0216524	0.018655	0.012301	-0.00722175	-0.0215294	-0.0262114	-0.0365663
sp_Q14CX7_NAA25_HUMAN	0.0324748	0.014228	0.000815	-0.00399732	0.0104449	0.00304793	-0.0218676	0.0144197	0.0073579	-0.0104349	0.0196703	-0.00087	-0.0149411	-0.0267364	-0.0103283	0.00171991	-0.0137803	0.0221591	-0.00464106	-0.0199489	-0.0107014	-0.0152663	0.000624	0.000891	0.00417192	0.0119462	-0.0102609	-0.0416869	-0.0214545	0.0184562	0.00184805	0.0148884	0.00335769	-0.00115186	-0.00239984	-0.0153062	-0.00872996	0.00602455	0.000907	0.0221889	-0.00204763	0.0187058	0.0110146	-0.00525484	0.0119423	-0.0147183	-0.0198007	-0.0236112	-0.00675962
sp_Q14331_FRG1_HUMAN	0.0164122	-0.00494625	0.026938	-0.00969648	0.0132477	0.0181948	-0.0380734	0.0163493	0.0194885	-0.0223288	0.0228058	-0.0179964	-0.0211262	0.00234706	0.00372914	-0.0204812	-0.000543	0.0149061	-0.00469976	0.00936786	-0.0347226	-0.0216772	0.010003	0.00426147	-0.00490231	0.00316508	-0.0329319	0.00469768	0.00943847	0.00734786	-0.0172757	-0.0186822	-0.0157347	0.000882	-0.0270865	-0.0168094	-0.0178428	-0.0136453	0.00222101	0.0221854	-0.00877726	0.00206242	0.00338795	0.0198449	0.00170912	-0.00122388	-0.00732737	-0.0353344	0.00627842
sp_Q9UKK9_NUDT5_HUMAN	-0.00351624	0.0224753	-0.00556066	-0.0109615	0.015705	-0.0125753	-0.0263941	-0.0135058	0.00536569	0.00344658	-0.0243875	0.0143066	-0.00843887	0.00596698	0.00718992	-0.00818073	0.0160657	0.0206297	0.0167303	-0.0253392	-0.018743	0.00739283	-0.0168054	0.0136941	0.0163913	0.0312909	-0.00250439	-0.00248893	0.0206684	-0.0211422	0.00340664	0.0170409	-0.00943136	-0.0115196	0.0170076	-0.0100872	-0.0116058	0.0169363	-0.0291699	0.0221687	-0.0144006	0.00137612	0.0239375	-0.0405997	-7.77e-05	0.00454025	-0.0190115	-0.0165695	0.02208
tr_Q5TCU3_Q5TCU3_HUMAN	0.00515241	-0.000148	-0.00455791	-0.0248063	-0.000725	0.00727985	0.00808908	-0.00110386	0.0319317	-0.0227788	0.0131244	0.0146623	-0.00812456	-0.0235165	0.0124406	0.00535282	0.00872997	0.0230928	-0.0108924	0.00114815	-0.0117961	-0.0181945	-0.000194	0.00393726	0.00152866	-0.00949307	-0.0133464	-0.015014	-0.0341514	-0.0127822	-0.0178363	0.00688744	0.0099234	0.0121458	-0.0228332	0.00423924	-0.00993075	0.00310459	0.00317763	0.022111	0.020567	0.0122834	-0.0113882	0.00259471	0.0148151	-0.00166282	-0.00429832	-0.0161368	-0.00386027
sp_Q9BQ52_RNZ2_HUMAN	0.0223397	-0.0136416	-0.00262567	-0.0395904	-0.0011585	-0.0265865	-0.00717943	0.0310493	0.0140501	-0.026766	0.0182942	-0.0182121	-0.0245222	0.00676301	-0.032621	-0.0245348	-0.00847364	0.0180806	-0.00671625	-0.015039	-0.0089544	0.0080269	-0.005621	-0.0161313	-0.0122742	-0.0093886	-0.0141066	0.00125931	0.015188	-0.000817	-0.00339693	-0.00965181	-0.0148713	-0.000819	-0.0221744	-0.00462236	-0.028102	-0.00143372	0.00479289	0.0221063	-0.0172345	0.00383237	0.0299246	0.0276757	0.00537818	-0.0090659	-0.0158949	-0.00593429	0.0178021
sp_P84022_SMAD3_HUMAN	0.0303422	0.0161816	0.00279361	-0.000369	-0.0294402	0.0132244	0.00697922	-0.0036918	0.0139029	0.00261847	0.0137179	0.00536823	-0.00310897	-0.0353699	0.00306386	0.0150771	0.00742171	0.00864303	-0.00407193	0.0270299	-0.00914755	-0.0339247	0.0231444	0.0119915	0.00262907	-0.012309	-0.0128777	-0.00857459	-0.0370331	-0.0140486	-0.0145449	0.0324289	0.0199519	0.0158932	-0.000904	0.00591055	0.000298	-0.011433	0.00319837	0.0220002	-0.00341557	-0.0024018	-0.0241295	0.00163182	-0.00425015	0.0101767	0.00947449	-0.0177278	-0.00293201
sp_Q9Y5V0_ZN706_HUMAN	-0.030039	-0.0160434	0.00414246	-0.0139584	0.0314823	0.00337373	-0.00393814	0.00231121	0.011094	-0.0189478	0.00905827	-0.00937027	0.00634548	0.0157009	-0.00983298	0.00342421	-0.0378195	-0.0229006	0.00114037	0.0043833	-0.0005	0.00761485	0.00387704	-0.0109737	-0.0112375	0.0212505	0.00436397	0.00766147	0.0094028	0.00838798	-0.0157772	0.00936784	-0.0264696	-0.00930592	0.000291	-0.0127367	-0.00653155	0.00936775	-0.00131873	0.0219049	-0.0129953	-0.0298784	-0.0121051	0.00127702	-0.0242092	-0.00933039	0.00700654	0.00599652	-0.0269197
sp_P11940_PABP1_HUMAN	0.0116266	-0.00363267	0.0115134	-0.00186536	0.00227018	0.0189561	-0.0131549	0.0267149	0.0129195	-0.0190318	-0.00913443	-0.00509328	-0.0205112	0.00724116	-0.0176866	-0.0062384	-0.0130513	0.0107907	-0.0103319	-0.0144255	-0.0157905	0.00418277	0.00154618	-0.00657393	-0.00324091	0.0169848	-0.0178107	-0.0054309	0.0145072	0.00589463	0.00932294	-0.00807976	-0.0410688	-0.00332175	-0.0124374	-0.0114736	-0.012827	0.0118554	0.00208303	0.0218703	-0.018453	-0.00349352	0.0330859	0.00973057	-0.0116715	-0.00833907	-0.0147806	-0.011764	0.0080953
sp_P00338_LDHA_HUMAN	0.0101523	0.0205635	-0.00545079	-0.000394	-0.0013378	-0.0185779	0.00902326	-0.00442247	-0.0151269	-0.0232486	-0.0308149	0.01825	-0.00102416	-0.0120174	0.0168171	-0.0163518	-0.00332327	0.0276254	-0.00967525	-0.00891212	-0.0174401	-0.0301882	-0.0199574	0.0282087	-0.016237	-0.00496451	-0.0124394	-0.0169023	-0.011922	-0.000721	0.00937868	-0.00585869	0.0148513	-0.00891499	-0.0118675	-0.00967303	0.0110431	-0.00813289	0.00236755	0.0218615	-0.0125432	-0.00663225	0.0188005	0.0114241	-0.0100939	-0.0223483	-0.000316	-0.0194127	0.0088223
sp_P60900_PSA6_HUMAN	0.00408045	0.0140533	0.0133371	0.0133493	0.0219457	-0.00963845	-0.0200557	0.000858	0.00968082	-0.00416313	0.0035341	0.0219743	-8.64e-05	-0.0181365	0.0168151	-0.00630095	-0.00969991	0.00328908	-0.00914168	0.00152035	-0.00387671	-0.00244216	0.00697489	0.00667126	0.0083016	0.00735093	-0.0120224	-0.0202648	-0.00437068	0.00328002	0.009393	0.0107447	-0.00468325	-0.0132978	0.0048068	-0.0113805	0.0145597	0.0140117	-0.0323683	0.0218386	-0.000487	0.0108522	0.00722886	0.0044171	0.0104331	-0.00177574	0.00525558	-0.0211305	-0.0201757
sp_O95816_BAG2_HUMAN	0.00733434	-0.0275068	0.00255098	0.0167463	0.00159079	0.0321834	0.00680069	0.0294375	0.0156044	-0.0325625	0.00994736	0.0129191	-0.0128953	-0.00749194	0.00227296	-0.0131534	-0.00576757	0.012707	-0.0255895	0.00715547	-0.0322062	-0.0150975	0.0319075	-0.0162941	0.0144855	0.00337678	-0.0154488	-0.0166094	-0.00590326	0.00480817	-0.0234042	-0.00699794	-0.00715368	-0.00886115	-0.0311653	0.00985661	-0.00875583	-0.0166914	0.0271269	0.021798	-0.00962544	0.00472458	0.00725129	0.00597051	-0.0014242	0.00582721	0.0122706	-0.0185669	0.00207614
sp_P49368_TCPG_HUMAN	0.0143952	0.000786	0.0148328	-0.00157194	0.0228077	0.0256754	-0.0148392	0.015487	0.0187024	-0.0186382	0.0031507	0.0106393	-0.0235545	-0.01278	0.0145014	-0.0173359	-0.0106928	0.0207773	-0.0362356	-0.0116437	-0.0319792	-0.010224	0.0178834	0.00247571	0.0127918	0.015334	-0.0277726	-0.0239224	-0.00639302	-0.00521795	-0.00717231	0.00759478	-0.0124124	-0.00616867	-0.0210088	-0.0171913	-0.0125615	0.00785125	0.00305043	0.0217675	-0.0202244	0.00895224	0.0258952	0.0504075	-0.00185575	-0.00126191	-0.0127936	-0.0265547	-0.00470052
sp_P02786_TFR1_HUMAN	0.013679	-0.00198112	0.00317629	0.0303934	-0.000914	0.0146472	0.00268484	0.018423	0.0108425	-0.030915	0.00525769	0.0172776	-0.0119246	-0.00588854	-0.0257452	-0.0259526	0.00105287	0.0117059	-0.0344495	0.0172781	-0.0156468	-0.0158436	-0.0133066	-0.00933276	0.0369796	0.046037	0.00346576	-0.0147941	-3.87e-06	-0.0236279	-0.0052752	0.0307384	-0.0290534	0.0160797	-0.0189005	0.0292445	-0.0104742	-0.0109618	-0.00898532	0.0217489	-0.00455249	0.0119241	0.0456297	0.0170664	0.0108488	0.0215125	-0.00719476	-0.0160797	0.00912585
tr_E7EQ69_E7EQ69_HUMAN	0.00809168	0.0027766	0.0116439	-0.00838805	0.00309136	0.00680365	-0.00807477	0.0238273	0.0295003	-0.0142966	0.0400246	-0.00954827	-0.0128982	-0.0185264	-0.00258441	-0.00488231	-0.000688	0.0118708	-0.022323	-0.0103101	-0.0152281	-0.0209904	0.0124363	0.00128137	0.0126288	0.00873886	-0.0130125	-0.0241379	-0.0153801	0.00967636	0.00239402	-0.000169	-0.0200392	0.00549214	-0.0187865	-0.0106469	-0.0196847	-0.00269491	0.0212102	0.0216231	0.000599	0.0126941	0.013684	0.0277928	0.0109929	0.00721961	-0.0161538	-0.0246493	-0.0105565
sp_Q9UI30_TR112_HUMAN	0.0252092	-0.0083318	0.0134374	-0.00211773	0.00616843	0.0319866	-0.00778064	0.010138	0.0232112	-0.0207803	0.0147854	-0.0125594	-0.0189517	0.00817034	0.0122134	-0.022102	-0.0241399	0.0158284	-0.0137178	0.00111596	-0.000955	-0.0100006	0.0154544	0.0165285	-0.00118573	0.000158	-0.0343736	0.0111534	0.00674407	-0.00234989	-0.0223451	-0.00625268	-0.0295644	-0.000575	-0.005427	-0.00363223	-0.0204065	-0.0222572	-0.0037432	0.0215961	-0.0120297	0.00109851	0.00386034	-0.00158168	-0.00444466	-0.00198147	0.00970016	0.00805251	-0.0205833
sp_P39687_AN32A_HUMAN	0.0108206	0.0139443	0.0201077	-0.0137827	0.00564591	-0.0408451	-0.0188971	0.0143978	-0.0338034	0.000419	-0.0298817	-0.0161479	-0.00614534	0.00542185	0.0213608	-0.00335613	-0.00259937	0.016063	4.65e-05	0.0166513	-0.0188342	0.00181847	-0.00683611	0.0126528	-0.00129858	-0.00123376	-0.014957	-0.00238584	-0.00753328	-0.0149641	-0.0217898	0.00660064	0.00402339	-0.0208096	-0.00239295	-0.00684129	0.0079051	0.0322921	-0.0139575	0.0215946	-0.00958207	0.00838535	-0.00624955	-0.00772964	0.0142934	-0.0151298	0.00212344	-0.00809061	-0.0225312
sp_O00220_TR10A_HUMAN	-0.00821406	0.017301	-0.00315934	-0.00061	-0.00232017	0.0227312	-0.0111967	0.00305024	0.0233895	-0.0112446	0.0228637	0.033501	-0.0267493	-0.00300352	0.0103777	-0.0114659	-0.00849898	-0.00301648	-0.00935029	-0.0300202	-0.0146862	-0.00781681	0.0260415	0.0110213	0.00207174	-0.00298438	-0.0104066	0.00928862	0.00225155	-0.013677	-0.0158621	-0.0109369	-0.00999272	0.0242777	-0.0162293	0.0137461	0.00292212	-0.00835694	-0.00422621	0.0214544	-0.0129288	-0.00813157	0.0357422	0.0124335	-0.00602351	-0.0115286	-0.00478749	-0.00373485	0.0338278
sp_Q8TEW0-7_PARD3_HUMAN	0.0395022	0.00561373	-0.00520331	-0.00299178	0.00635867	0.012771	0.00686227	0.00968719	0.00614295	-0.000368	0.0130239	0.00632121	0.0031961	-0.0348824	0.00199875	0.00554311	0.0134834	0.0269798	-0.00853556	0.00798092	0.00149319	-0.0109631	0.00186062	0.0068654	0.0299861	0.00306704	0.00127028	-0.0235864	-0.03016	0.00985112	0.0192417	0.000788	-0.00041	0.00594109	-0.00332242	0.00885813	-0.0101926	0.000326	0.00266906	0.0213727	0.00123713	-0.00192771	-0.00267117	-0.0154037	-0.000911	0.0100668	0.0138599	-0.0177353	0.00267042
sp_P12814_ACTN1_HUMAN	0.0126647	0.039265	-0.00546749	-0.0112811	0.0092133	0.00368322	-0.00972133	-0.027702	-0.000146	0.00551289	-0.00829352	0.00965592	-0.00784735	-0.0228766	0.0128589	0.00921528	0.0155482	0.00606521	0.0315942	-0.00623535	0.0135288	-0.0246069	0.00115752	0.0256136	-0.015562	0.00353975	-0.00859845	-4.37e-05	-0.0309543	-0.0110238	-0.0158657	0.00189883	0.026247	0.0197973	0.0186441	-0.0102348	-0.0200215	0.0122546	-0.0134858	0.0213133	0.00681144	0.0179269	-0.00675138	-0.0189547	0.0174804	0.00278518	0.00210601	-0.00713464	0.017449
sp_Q96MU7-2_YTDC1_HUMAN	-0.00665468	0.00653993	0.0116771	-0.00570075	-0.00719244	0.0268406	9.88e-05	-0.000296	0.0187735	0.000657	0.0062463	-0.0215262	-0.0240347	0.00486294	-0.00245955	-0.00382623	-0.0183449	0.00626895	0.00535487	2.84e-05	-0.0299151	0.00855752	-0.00307085	-0.00683837	-0.0136235	-0.0019527	0.0135971	0.000403	0.001076	-0.0138333	0.00819562	0.00204435	-0.00481779	-0.0299228	-0.00626473	-0.00969815	0.00294794	0.0180535	-0.0110797	0.0212948	-0.0162194	0.0177208	-0.00402565	0.000618	0.00266984	-0.0131755	-0.026413	-0.0105729	-0.0186392
sp_Q9HCD5_NCOA5_HUMAN	0.00920898	0.00129917	0.0217878	-0.000595	0.00646607	-0.00569434	-0.00391146	0.0241009	-0.0211987	0.0056108	-0.0111714	-0.0285741	-0.00463489	0.00903249	0.00326451	0.00119899	-0.00835138	0.0191579	0.0158725	-0.00198849	-0.0164939	0.0188304	-0.00600408	0.00765561	-0.00266125	0.0195542	0.00587357	0.0111212	0.00272485	-0.0181944	-0.00310247	0.0174338	-0.0336555	-0.0154309	-0.00191253	-0.00730865	0.00543882	0.00749306	-0.0153573	0.0212867	-0.0207579	-0.00500168	-0.00123356	0.0106639	-0.0131271	-0.00616297	-0.000536	0.00289997	-0.00278952
sp_P63261_ACTG_HUMAN	0.00697242	0.0162772	0.00201412	-0.0175041	-0.027091	-0.0114297	0.0136619	-0.0264186	-0.00823739	-0.00886744	-0.0154839	0.00863339	-0.00473997	-0.017591	0.0269531	0.000789	0.00939787	0.0303921	0.0027826	0.0103015	-0.00822297	-0.0340441	-0.00355064	0.0171804	-0.00565431	-0.0125756	9.94e-05	-0.0227497	-0.0190129	-0.0043812	-0.0125973	0.00833128	0.0352791	0.00544984	-0.00861083	-0.00199189	-0.0294918	-0.00441416	-0.0231273	0.0212801	0.016279	0.00151386	0.0010747	-0.00910164	-0.00322547	0.00227581	0.0148609	-0.0181141	0.00915802
sp_P25786_PSA1_HUMAN	-0.0071875	0.0145017	0.0152352	0.00411408	0.0184071	-0.016021	-0.0061718	0.0160762	0.0190496	-0.0115657	0.00166593	0.0171638	-0.0226853	-0.0201884	0.0164466	0.00878354	-0.0229208	-0.00851756	-0.00236893	0.000935	-0.0200811	0.00689727	0.015622	0.0161298	-0.0244462	0.0111141	-0.00990121	-0.0207825	-0.00832155	-0.00213552	0.00447692	0.0161247	-0.0108845	-0.00212501	0.0087911	-0.0090992	0.0215717	0.0253783	0.00514077	0.0212769	-0.00314334	0.0222196	0.00456932	0.0186348	0.0073679	-0.0142859	0.00195495	-0.0263472	-0.0221794
tr_G3V1L9_G3V1L9_HUMAN	0.0164238	0.00718663	-0.0192185	-0.00757207	0.00866254	0.0101031	-0.00232405	0.00332502	0.0112264	-0.0181698	0.0121171	0.015341	-0.00944559	-0.0297156	-0.0121569	-0.0112159	0.00860455	0.0180884	-0.0105088	-0.0059932	-0.0168383	0.00900461	0.0185226	-0.00472144	0.00133237	0.00677631	-0.0183686	-0.0256647	-0.0275301	0.000479	0.00539823	0.0185402	0.00619828	0.000732	-0.0205132	0.00840607	-0.0185469	0.0215107	-0.00642775	0.021263	0.0266186	0.0181733	0.000156	-0.0202719	0.0102471	0.00807282	-0.0081523	-0.0227744	0.00679717
sp_O75533_SF3B1_HUMAN	0.00977292	-0.00213693	0.0127718	0.0111952	-0.00017	0.00553948	0.003384	0.0166464	0.0137418	-0.0265427	0.00961861	-0.0268024	-0.00349627	0.00690091	-0.00453491	0.0101387	-0.0235057	0.0209478	-0.014716	-0.00563212	-0.0150901	0.000382	-0.00943971	-0.00588685	0.00037	0.00532596	-0.0182446	-0.0115945	-0.000311	0.00201429	-0.00824914	-0.00203805	-0.0178097	0.0207109	-0.02842	-0.0228161	0.0149207	0.0165419	-0.0263964	0.0212282	-0.0201531	-0.00286233	-0.00419368	0.012923	-0.0180577	-0.0216844	-0.0132009	-0.0102208	-0.0185189
sp_P61006_RAB8A_HUMAN	-0.00394883	-0.00682547	-0.00627212	0.00448719	-0.00113437	0.0175454	0.0195238	-0.00571186	0.0149314	-0.00846074	-0.0128272	0.00933889	-0.0037225	-0.0210825	-4.95e-05	0.000505	0.0236857	0.0182093	-0.00438417	0.000301	-0.00640023	-0.0169711	-0.00435594	0.0084096	0.018222	0.014806	-0.00359649	0.00372487	-0.00698118	0.0126159	0.000182	-0.00476777	0.0187718	0.00768023	-0.0139487	-0.029234	-0.0022778	-0.0188765	-0.0169014	0.0211885	-0.0204569	-0.0151066	0.0185745	0.000548	-0.0200111	0.0212291	-0.0260853	-0.0178971	0.0136637
sp_P31153_METK2_HUMAN	-0.0118703	-0.00558566	-0.00556845	0.00292286	0.00218316	0.00612733	-0.00701635	0.0293677	0.0189996	-0.0238725	0.00576676	-0.0110704	-0.0229517	-0.00186296	0.0123417	-0.0137188	-0.0268448	0.0138056	-0.00734214	0.00817786	-0.0315733	-0.0182647	0.0313277	0.00182511	-0.00294583	0.0182681	-0.0146078	-0.00621399	0.000119	0.00731927	0.00580333	-0.00219245	-0.027805	-0.000774	-0.0122918	-0.0041175	-0.0161871	0.00108042	0.00391822	0.0211868	-0.0181944	-3.77e-05	0.0157967	0.00215372	-0.00685855	-0.0189696	0.00720244	-0.013777	-0.0214424
sp_P49773_HINT1_HUMAN	0.00526169	0.0248487	0.0186454	-0.0092348	0.0115751	-0.00612532	-0.0177658	0.00194635	-0.0162335	-0.00242712	-0.0187317	0.00615498	-0.00745234	-0.0139415	0.0188511	-0.000726	0.00931735	0.00798142	-0.0029835	0.00099	-0.0141727	-0.00810159	-0.00582744	0.0198026	-0.00741547	0.00131473	-0.0100903	-0.0208666	-0.00815426	-0.00293106	-0.012652	0.00787921	0.00638907	-0.023656	-0.00262356	0.00790278	-0.00417815	0.0320678	0.00178966	0.0211488	0.0141922	0.0105454	0.00606724	0.00150998	0.0202856	-0.00316877	0.00881572	-0.0223495	0.0021261
sp_P09132_SRP19_HUMAN	0.0262027	0.0252591	0.00886505	-0.0183061	0.0121238	0.00245895	-0.0185194	0.010162	-0.00431641	-0.00456167	-0.00525496	0.00714314	-0.0057129	-0.0139127	0.00792309	0.0114553	0.00313282	0.0145921	-0.00304889	-0.00744781	-0.00481543	-0.0108785	0.00847725	0.0296035	0.021219	0.00647245	-0.0492521	-0.0168099	-0.00666251	0.00561489	0.00742421	0.00631565	-0.0274462	-0.00179562	-0.00500654	-0.000884	-0.00136124	0.00501421	0.0032738	0.0211321	0.00438861	0.0170674	0.00216115	0.00284522	0.0195026	0.00877325	-0.00743575	-0.0064845	0.000921
sp_P05198_IF2A_HUMAN	0.00228943	0.0131203	0.039102	-0.0187233	-0.000923	0.022108	-0.0353189	0.0102775	0.0206717	-0.0120295	0.000872	-0.00818313	-0.0220976	0.0016182	0.0147743	-0.011453	-0.00728566	0.00695991	-0.00549566	-0.0115817	-0.00841396	-0.0119819	0.00667966	0.0153009	-0.00191657	-0.0159349	-0.0294145	-0.00965628	0.0119766	-0.0105679	-0.0375575	0.000522	-0.0106956	-0.00316059	-0.00320932	-0.00870391	-0.0143739	-0.00690652	-0.00839619	0.0211205	0.00848309	0.0104871	0.0323819	0.0321445	0.0225151	-0.0177853	-0.0200435	-0.0157507	0.00533508
sp_O75821_EIF3G_HUMAN	0.0305936	0.0327621	0.0101165	-0.017438	0.0174064	0.0120314	-0.0273326	0.00418684	0.0118302	-0.022711	-0.0130335	-0.0044207	-0.0324586	0.0158967	-0.00597404	-0.0229823	-0.0199847	0.000371	-0.00201946	-0.0178984	-0.0196163	0.0136479	-0.00203917	0.0160232	-0.0164542	0.0229551	-0.0262963	0.0101415	0.0146857	-0.0201831	-0.0173411	0.00626009	-0.0231112	-0.0130981	-0.00911042	-0.0172258	-0.0098556	0.0191412	-0.0170629	0.021107	-0.020368	0.00639487	0.0170558	0.0110248	0.0100194	0.0113617	-0.0347585	-0.00328299	-0.00685143
sp_Q53EU6_GPAT3_HUMAN	0.0198009	-0.0127457	-0.00540718	0.0245439	0.00626132	0.0228236	-0.0172293	0.00946719	0.0210186	0.000888	0.00423558	-0.00931304	-0.00632173	-0.0252597	0.00406881	-0.00622291	-0.00828168	0.0172355	-0.00525193	0.0168037	-0.0085104	-0.0232695	0.0211691	-0.00816459	0.0151055	0.0186448	-0.00938005	-0.0242761	-0.0206406	0.00118857	-0.0123866	0.0191546	-0.00559046	-0.0219432	-0.0115882	0.0224766	0.00665069	-0.0206015	0.0156026	0.0211009	-0.00842477	0.01151	-0.023526	0.0217642	0.00854082	0.00248696	0.0164881	-0.0186937	-0.0155216
sp_Q9BVG4_PBDC1_HUMAN	0.00521043	-0.0113741	0.0151966	0.0063037	-0.0117377	-0.00280012	-0.00748229	-0.00259119	0.00159554	-0.00506146	-0.00758766	0.00192398	-0.0202682	0.013422	-0.00138861	-0.000499	-0.0145693	0.00991127	-0.0065231	-0.0289436	-0.00686106	0.011551	-0.00187857	-0.00206647	-0.00894458	-0.00155165	0.00253638	0.00687724	0.0264321	-0.00997007	0.00404189	0.00931669	-0.0186155	0.00909805	-0.00689952	-0.00734443	-0.0141174	-0.0115105	-0.0135921	0.021087	-0.0249303	-0.00904926	0.00563752	-0.00348722	-0.00151238	-0.0265193	-0.0305448	-0.00169655	0.00819263
sp_P06753-5_TPM3_HUMAN	-0.00867751	0.0146346	-0.00787196	-0.0172083	-0.00700528	-0.00420003	0.0189364	-0.0127205	0.00310652	-0.0134832	-0.00660612	0.00731119	-0.00179236	-0.0233467	0.0105089	0.014225	0.0135734	0.0213893	-0.000744	0.0136272	-0.0125576	-0.0287141	0.00957197	0.00819851	0.00442886	-0.00827523	-0.00454829	-0.00878962	-0.0218147	-0.0152171	-0.0105749	0.00129108	0.0237818	0.0119827	-0.0118035	-0.013792	-0.00860915	0.00710559	0.0120913	0.0210516	0.0182926	0.0120515	-0.0115838	0.00310697	0.0166096	0.00753276	-0.0101912	-0.0236695	0.0039465
sp_Q16658_FSCN1_HUMAN	0.0054829	0.0272438	-0.00139367	-0.0388366	0.0157102	-0.00823636	-0.0187431	-0.0187908	-0.00799007	0.00448389	-0.032094	-0.0216516	-0.018529	0.0112001	0.0148601	-0.0265168	-0.0131839	0.00862131	0.053254	0.0027924	-0.00252785	-0.0145623	-0.00394173	0.0218395	-0.00664915	0.0139169	-0.016514	0.00775761	-0.00638836	-0.0186608	-0.0382414	-0.000649	0.0115949	0.0113184	0.0133989	-0.00509749	-0.0154931	-0.00723127	-0.0110829	0.0210506	-0.00314887	0.01105	0.00626061	-0.0148483	0.00959223	-0.0224563	0.000313	-0.00255009	0.0112562
sp_Q9BWF3_RBM4_HUMAN	0.0123987	0.0513722	-0.00459307	-0.00679928	-0.00621304	0.0139155	-0.00510244	0.00302938	0.0306164	-0.0140561	0.00722097	-0.0123512	-0.0131135	0.0139425	0.0273609	-0.0170953	-0.0100428	0.00513721	-0.00622851	-0.0214415	-0.00936399	0.0163837	-0.00542889	0.0447011	-0.0142681	-0.00744834	-0.0197963	-0.000925	0.00444822	-0.0187092	-0.019216	-0.010993	-0.0223062	0.00267898	-0.01224	-0.0275906	-0.00452941	-0.00203027	-0.0246948	0.021043	-0.0260315	-0.00667191	-0.00747377	-0.00207413	-0.0103728	-0.011052	-0.0167477	0.00364736	-0.0146028
sp_P61158_ARP3_HUMAN	0.00986435	0.0274807	-0.00921732	-0.00778844	-0.000998	-0.00639723	0.00654871	-0.0224768	-0.00444255	0.0217242	-0.0120345	0.000922	0.00378039	0.00473741	0.01684	0.00313231	0.00429541	0.00221991	0.0216023	0.0107421	0.0177284	0.0199982	-0.00635344	0.0226505	-0.0103968	-0.00346737	-0.0105905	-0.00950157	-0.00514694	-0.00865016	-0.00309769	-0.0017531	-0.000339	0.00704623	0.0112213	-0.018548	-0.00869975	0.0162939	-0.0374374	0.021023	-0.0160616	-0.00905513	-0.0107529	-0.016216	-0.00748153	-0.00888513	0.0116234	0.0040251	-0.000856
sp_Q96BW9-3_TAM41_HUMAN	0.00607652	-0.00563364	0.00514048	0.00207331	-0.0106681	0.00713565	0.000623	-0.000304	-0.00242669	0.00747627	-0.00876245	0.0136575	0.0142341	0.000375	-0.00530576	0.0100752	0.012875	0.00545038	-0.00549893	0.00393859	0.00471361	0.00903429	-0.020318	-0.00658777	-0.0151775	-0.00479585	0.0078921	0.00257079	0.00359779	0.0023712	0.00642738	-0.0143779	-0.027392	0.0189659	0.00817041	0.0136886	0.0119259	0.0129472	0.00314667	0.0210164	0.00714277	-0.0184698	0.00264393	0.00805306	-0.0253199	-0.00215362	0.0103059	0.00505829	-0.00776225
sp_O60506-3_HNRPQ_HUMAN	0.0300519	-0.00613004	0.00954692	-0.0279951	0.025132	-0.0039217	-0.0215757	0.0124695	-0.0262507	-0.0141587	-0.00558675	0.00563646	0.00593625	-0.0118383	-0.00554812	0.00620916	0.0211913	-0.0119511	0.000926	0.0167105	0.0138559	-0.0213574	-0.0111489	-0.00131339	-0.0274268	1.37e-05	-0.0312296	-0.00813362	-0.00548451	0.0204077	-0.00809549	0.00290058	-0.00427218	-0.0256431	-0.0137787	0.00429783	0.00523181	0.00721472	0.0121117	0.0210122	0.0261723	0.000697	-0.0138608	0.0014919	0.0113457	-0.0235848	0.0146552	-0.0108735	-0.004553
sp_P61088_UBE2N_HUMAN	0.00894917	0.0136818	0.0209677	-0.00717125	0.00770066	0.00110111	-0.0201646	-0.00353259	-0.00944165	0.010505	-0.0228388	-0.00353568	-0.00229454	-0.0178595	0.00924354	0.000292	0.0108622	0.0207258	0.00603197	-0.00685388	-0.00512785	0.0101876	-0.017096	0.00461289	0.00993684	0.0102335	-0.00444024	-0.019938	-0.01965	-0.00918558	0.00575472	0.00567406	0.0268754	-0.0122778	-0.00385827	-0.0151309	-0.0118666	0.0193315	-0.00258637	0.020943	-0.0208442	0.00159293	0.0111098	-0.0191825	-0.0017205	0.0157369	0.00636037	-0.0168322	0.0207407
sp_O95905_ECD_HUMAN	0.0105021	-0.00453388	0.00217703	-0.00404879	-0.00611131	0.0206129	-0.0130256	0.0140678	0.0213813	-0.00832197	0.0272598	-0.0109517	-0.0191823	-0.0109972	0.0119896	-0.00518609	-0.00706797	-0.00107803	-0.000707	-0.0223759	-0.0107521	-0.00450553	0.00745289	0.00514901	0.00161368	0.00340423	-0.0130201	-0.00294245	-0.00366153	0.0163698	-0.004034	-0.00894563	-0.0239639	0.0179256	-0.00926107	-0.0208566	-0.00147992	-0.0101316	0.00511817	0.0209413	-0.0127414	-0.000773	-0.00203839	0.0262248	-0.00231231	-0.00420712	-0.019286	0.00338538	-0.00991581
sp_P13489_RINI_HUMAN	0.00584528	0.00469931	0.00433616	-0.00799649	0.0147978	-0.0877547	-0.0101975	-0.0131052	-0.03484	-0.00199217	-0.0130884	0.00973629	0.00174925	0.011945	0.00519428	0.0120548	-0.00580311	0.0163113	0.00910114	-0.00223366	-0.000712	-0.00803643	0.000149	0.00613704	0.00334518	-0.00780776	-0.0187328	0.00245945	0.00936833	-0.00304124	-0.0276046	-0.000484	0.0077738	-0.00874686	-0.00620178	-0.016904	0.00970959	-0.000269	-0.00100863	0.0209413	0.00132047	0.00285296	0.0165611	0.0134092	0.00662075	-0.0116939	0.000395	0.000155	0.00345585
sp_Q93009-3_UBP7_HUMAN	0.00940469	0.017882	-0.020019	-0.0226612	-0.00708867	0.0264129	-0.00984969	0.00319165	0.0125827	-0.0169854	0.0313102	-0.0105395	-0.0217549	0.00399852	0.0100655	-0.023862	0.00393665	0.012362	0.00143283	-0.0133752	-0.00770295	-0.000531	0.0137205	0.0206044	-0.00103283	0.00143593	-0.0140714	0.00289238	-0.000463	-0.013919	0.000429	-0.0057794	-0.0123128	0.00581406	-0.00622676	-0.00821879	-0.00491779	0.0186266	-0.0204152	0.0209045	-0.0103797	0.000595	0.000197	-0.00429353	0.00645388	-0.0206731	-0.0160155	-0.00866208	0.00292355
sp_P15374_UCHL3_HUMAN	0.0232611	0.024559	-0.00209809	-0.026586	0.0332247	0.0047118	-0.0213117	-0.00218587	0.0108498	0.00769128	-0.01904	0.00736373	-0.00806996	-0.0194547	-0.0082877	-0.0220324	0.02739	0.00376093	0.0094152	0.00570049	0.0078253	0.039149	-0.00409582	-0.000525	0.00268938	-0.000968	0.0077018	-0.0187606	-0.0226729	0.00162683	0.0199538	0.0163667	-0.00094	-0.00118141	0.00185479	-0.00977594	-0.00655229	0.0312522	0.0170273	0.0209019	-0.00906372	-0.00366542	-0.0137733	-0.0165536	0.0172802	0.0118196	-0.00795644	0.00571373	0.00737927
sp_P54105_ICLN_HUMAN	0.0163939	-0.00887724	0.00846574	0.00270161	0.0130194	0.00647255	-0.00403136	0.00604175	0.00948115	-0.0113389	0.0109536	-0.0203594	-0.0114188	0.0121325	-0.0123066	-0.00309786	-0.0110674	0.0116817	0.00970657	-0.00580138	0.00422443	-0.00168162	0.00185207	-0.0132003	0.00694322	0.0190996	-0.0106889	0.00596388	0.000791	-0.00382588	0.00197166	-0.000968	-0.0064232	0.00686027	-0.00169131	-0.0187626	-0.0291026	0.00114034	-0.0233018	0.0208928	-0.0261747	-0.0439374	0.00192237	0.00440298	-0.0297784	0.00960923	-0.00285792	-0.000421	0.00480946
sp_P09496-2_CLCA_HUMAN	0.0060302	0.0196224	-0.0254365	0.0337477	0.00451441	0.0138235	-0.0142557	-0.0101512	-0.00110993	-3.66e-05	-0.00308666	0.0113484	0.017999	-0.0139777	0.0125343	0.0306072	0.000102	0.00926014	0.00308694	-0.00719629	0.00548778	-0.0150555	-0.00110025	0.00126593	0.0110544	0.00233054	-0.00103953	-0.00415639	0.00107326	0.0109059	-0.0026929	-0.00215641	-0.00285976	0.0250831	-0.00152825	-0.012679	0.0117671	-0.00469619	-0.00359943	0.0208502	0.00698872	-0.0138387	-0.0405277	-0.0083587	0.0111254	0.00488724	-0.00913609	-0.00734278	-0.0166221
sp_Q9C0C2_TB182_HUMAN	0.000132	-0.0201908	-0.0200234	0.00364349	0.0171204	-0.00862476	0.0207817	-0.00608106	-0.0065168	-0.0322672	0.00331026	0.0227776	0.00214138	-0.00153221	-0.0193267	0.0127806	-0.00400046	0.00664633	-0.0136357	-0.00495505	-0.0107753	-0.00538841	0.0137149	-0.0232092	-0.00920218	0.00945238	-0.0156939	0.000873	-0.00186933	0.00068	-0.0187219	0.0255313	-0.0115556	0.0223114	-0.0169409	0.0367456	-0.028236	-0.00437363	0.010149	0.0208212	0.0375162	0.0260514	-0.00545329	0.000159	0.013874	-0.00245479	-0.0124197	0.00616301	-0.0117864
sp_P84095_RHOG_HUMAN	0.00184206	-0.00248885	0.0207225	0.0113373	-0.0200506	-0.0066476	-0.0126156	-0.00678681	-0.00211993	-0.00236964	-0.00502295	0.00444969	0.0137948	-0.0217984	0.0224767	0.0102895	0.0137896	0.00853336	0.00369683	0.00898809	-0.018263	-0.016456	0.00671741	0.0036588	0.021181	-0.0134966	-0.00576729	0.00460018	-0.00873639	-0.000299	-0.0252951	-0.00275184	0.0213691	0.0126492	-0.00086	0.0133583	0.000864	-0.0010998	-0.00270601	0.0208144	0.0112664	0.0188524	-0.00772071	0.0057579	-0.00614444	0.0189611	0.00976883	-0.0152259	0.00200181
sp_Q00765_REEP5_HUMAN	-0.0171176	-0.00551127	0.0199508	-0.0156434	0.0116851	0.0271944	0.0373671	-0.00531783	0.00770892	0.00325138	-0.0173311	0.0112981	0.00647584	-0.0225524	0.0165599	0.018624	0.00217101	0.00903892	0.00255941	0.0173247	-0.0159088	-0.0258732	-0.0109485	-0.000949	-0.0144094	0.00179303	0.0164693	-0.0113144	-0.00789255	0.000725	-0.00550532	0.0347321	0.00737511	0.00999153	0.000503	-0.000111	-0.00744994	-0.0094361	0.00230621	0.02079	-0.0179868	0.0213028	-0.00544821	0.0133922	-0.00977437	0.0119672	0.00313338	-0.0101701	-0.0103934
sp_Q9Y316_MEMO1_HUMAN	0.0157395	0.0203774	-0.0186776	0.0243925	0.014223	0.0119763	-0.00600182	-0.00245434	0.0200551	-0.00983978	0.00596797	0.00868317	0.00702916	-0.0255388	-0.0157536	0.0204575	0.00866384	0.0159664	0.00568826	-0.0158335	0.018338	0.00144968	-0.012183	0.00945312	0.029434	0.00650562	0.00484326	-0.0145924	-0.0287294	0.00707807	0.00300713	0.000327	-0.00953023	0.00817324	6.19e-05	-0.0133503	-0.00443014	0.00285852	-0.0158839	0.0207886	0.000413	-0.00501521	0.00804206	-0.0258433	-0.00440227	0.0115838	-0.00844445	0.00189474	0.0155847
sp_O43172_PRP4_HUMAN	0.0170661	-0.012909	0.0317916	-0.0093848	-0.0165344	0.00846084	-0.021664	0.0159621	0.00966084	-0.0201153	0.0163944	-0.0151322	-0.0209921	0.00314297	-0.011822	-0.0184354	0.00347799	0.0197198	-0.00422231	-0.0196693	-0.0270899	-0.0160834	-0.00420259	-0.00815787	-0.00273895	-0.00619229	-0.0195197	-0.0214412	0.00757254	0.00177571	-0.0104953	-0.00315392	-0.0109526	0.00456151	-0.0196451	-0.0168689	-0.0102944	-0.00836142	-0.00425066	0.0207175	-0.0106544	-0.0134096	-0.00367138	0.051853	-0.00372377	-0.00348911	-0.00912328	-0.0255704	-0.0011834
sp_Q9NWH9_SLTM_HUMAN	0.0077445	0.0018729	0.0167074	-0.00648006	-0.00753839	0.00996853	-0.00271771	0.0190997	-0.00312725	0.00453128	0.00447048	-0.0130128	-0.0101583	0.00644919	-0.0216863	0.00497825	-0.0210931	-0.00527108	0.00201706	0.00804769	-0.00437688	0.0228594	0.00930467	-0.00588116	-0.0183825	-0.000439	-0.00154904	0.0216573	-0.000732	-0.0112685	-0.012774	-0.00118946	-0.0278386	-0.0167668	-0.000802	0.0057569	0.0140778	0.0245264	-0.0151485	0.0206647	0.00296495	0.00285466	-0.0155069	0.00501009	0.00825993	-0.00846864	-0.0122122	0.0325438	-0.0226778
sp_P08758_ANXA5_HUMAN	-0.00382754	-0.00749135	-0.00745749	0.0117573	-0.0164851	0.0364996	0.0214031	-0.0143223	0.0150816	0.00159728	0.00216484	0.00273997	0.00256645	-0.0118257	0.00272092	0.0118984	-0.00863036	0.016699	0.00839923	-0.00565604	-0.0149535	-0.0212992	0.0336466	-0.0077853	0.0107972	-0.0188061	0.00226739	-0.017145	-0.00677675	0.00177235	-0.0121649	0.0247037	0.00596092	0.0434286	0.00108643	0.00131856	0.0114391	0.00322575	-0.0169009	0.0206089	-0.0041525	0.0189276	-0.0181653	0.00228477	-5.3e-05	-0.00694145	0.0136808	-0.0130613	-0.0120933
tr_A0A1B0GWJ0_A0A1B0GWJ0_HUMAN	0.00220317	0.0119673	-0.0061768	-0.00975424	0.00943106	-0.0242709	-0.0074077	0.0113954	-0.0108738	-0.0124725	-0.00569162	0.00969981	-0.00764318	-0.00851643	-0.00823489	-0.00502585	-0.000293	0.0170713	-0.0115752	-0.012545	-0.0130479	-0.00256565	-0.00313505	0.00197099	0.0106762	0.00989842	-0.00884204	0.00513599	-0.00629385	-0.000333	-0.0088923	0.00631436	-0.000764	-0.00416598	-0.0149075	0.0181793	-0.00589735	0.00253588	-0.00589784	0.0205922	0.00501376	0.0256605	0.00476631	0.0165242	0.00136554	0.00292787	-0.0229003	0.0056033	-0.00258689
sp_P61978-3_HNRPK_HUMAN	0.0185107	0.0118539	0.0185884	0.00229595	-0.0269188	0.00373033	0.00334058	-0.0177361	-0.00473556	0.0148606	-0.0032282	-0.0137861	0.00100249	-0.00595332	0.0210771	0.00154579	0.00880126	0.0215026	0.00962163	-0.000791	0.0187653	-0.0165178	-0.0198748	0.0112707	0.00469087	0.00640014	0.015433	-0.0153334	-0.0102353	-0.0078711	-0.0126713	-0.0152102	0.00124228	0.0110859	0.00163746	-0.0132505	0.00716982	0.0306065	-0.0247277	0.0205912	-0.0197091	-0.0105461	-0.00611232	0.0190464	-0.0212112	0.00267301	0.0177363	-0.0135613	-0.00436483
sp_Q969H8_MYDGF_HUMAN	-0.00619841	-0.00302798	0.00779408	-0.000508	0.0113644	0.0293131	0.00136157	-0.00701416	0.0139224	0.00745442	-0.0125011	0.0109581	0.00619179	-0.0108387	0.00385416	0.00694845	-0.00947483	-0.00174222	0.0109208	-0.0174624	-0.00556336	-0.01516	0.0188079	-0.00748723	0.0324952	0.0057838	0.0178782	-0.00726319	-0.00288932	-0.0129927	-0.00603652	0.00917516	0.00259915	0.0351649	0.000673	-0.0109346	-0.0507497	-0.0344311	-0.00700893	0.0205487	-0.0182521	0.0154032	0.0117246	0.01274	0.0168116	0.0147839	-0.00398983	-0.014881	0.000325
sp_Q0VDF9_HSP7E_HUMAN	0.00784444	0.0041042	-0.0194267	0.00596689	0.00298268	0.0264963	-0.0136876	0.0139706	0.0221084	-0.0510247	0.023237	-0.001312	-0.00710258	-0.00582276	-0.0100544	-0.00983844	-0.00364136	0.0127571	-0.0110044	-0.000154	-0.0188003	-0.0132934	0.0124567	-0.0211966	0.0116903	0.00735613	-0.0146523	-0.0145048	0.00198877	0.0177678	-0.00213612	-0.000218	-0.0191504	0.00496057	-0.00599556	-0.0253506	-0.00481418	-0.00413264	0.00681245	0.0205462	-0.0020372	0.00413403	0.018414	0.00890725	0.00364373	-0.00527687	-0.0183594	-0.020753	0.00877608
sp_Q08J23_NSUN2_HUMAN	0.014597	-0.00693917	0.00295894	-0.0122097	-0.00370279	0.01115	-0.00876462	0.0186153	0.0230411	-0.00373131	0.00908379	-0.0110944	-0.0176503	0.0197147	-0.0336532	-0.00337524	0.00762075	0.00725515	0.00832177	-0.022473	0.00800774	0.0348277	0.00499538	-0.0221291	-0.000599	-0.0162988	-0.0148525	0.000836	0.014431	-0.0144832	-0.0127851	-0.0042377	-0.00988864	0.0112211	-0.0579399	-0.0101073	-0.0045377	0.0195526	-0.0129347	0.0205371	0.00135111	0.00417382	0.0184424	0.00743345	0.0227358	-0.00768119	-0.0137083	0.000736	0.00584202
sp_P43034_LIS1_HUMAN	0.00409453	0.00764226	0.00141746	0.00117067	0.00198133	0.0217495	-0.00193932	0.0111555	0.0220072	-0.00756902	0.0217698	0.0242127	-0.00705327	-0.0286893	0.00657295	0.0150155	-0.00818704	0.00220689	-0.0307969	-0.00393571	-0.0183956	-0.0208694	0.0219416	-0.00305324	0.00691327	0.00237168	-0.0159762	-0.0127101	-0.0242038	0.00975479	-0.00184733	-0.00117986	-0.00862684	0.00866732	-0.0213418	0.00391049	0.00809446	-0.0047847	0.000472	0.0205016	0.00442011	0.0178855	-0.00528303	0.0129947	0.0122995	0.00291636	0.0139276	-0.0227168	-0.033758
sp_Q9Y383_LC7L2_HUMAN	0.00612014	0.0225703	0.032148	-0.00648073	-0.0153842	0.00503855	-0.0174802	0.0143246	-0.00799767	-0.0109805	-0.00282197	-0.021522	-0.0117403	0.0019742	0.0353193	-0.000647	-0.00214264	0.010753	0.00689245	-0.00295498	-0.0220192	0.00246182	-0.000479	0.0189196	-0.00962663	0.00644878	-0.00606924	-0.0102836	0.00277087	0.0105686	-0.0119415	-0.0144847	-0.0137952	-0.0132615	-0.01593	-0.0253164	-0.000183	0.018414	-0.012136	0.0204836	-0.013015	0.00411688	-0.00530054	0.00294119	0.008938	-0.000709	-0.0217386	-0.0328715	-0.0220864
sp_O15371-3_EIF3D_HUMAN	0.0198163	0.0206717	0.0132057	-0.00953319	0.0185664	0.0319838	-0.0222185	0.0214543	0.015394	-0.0185286	-0.00943478	0.00236317	-0.0194616	0.00399095	-0.0106424	-0.00867144	-0.00596094	0.00416374	-0.0083159	-0.0138673	-0.000645	0.0111324	-0.00202917	0.0110098	-0.00951497	0.020503	-0.0254059	-0.0122348	0.00104378	-0.000901	-0.00415716	0.0133957	-0.0398874	0.00255814	-0.0119402	-0.0105212	-0.0146082	0.0239939	-0.00664245	0.0204501	-0.0166942	0.0102041	0.0272895	0.0128614	0.0161659	-0.0159531	-0.0277468	-0.0135506	0.00441589
sp_Q14151_SAFB2_HUMAN	0.020578	-5.21e-05	0.0129029	-0.00409815	-0.0128727	-0.00482256	-0.0187498	0.00550981	0.00129799	0.00929561	-0.00121569	-0.0252006	-0.0138397	0.0139014	-0.0275256	0.000789	-0.00624435	0.00111561	0.0156999	-0.0140819	-0.00519713	0.0245414	-0.0105689	-0.018673	-0.0168852	0.00534442	0.0132581	0.0422425	0.00275809	-0.00286121	-0.0117626	-0.000169	-0.0311857	-0.0211061	-0.0100381	-0.013182	0.00534934	0.013261	-0.0171838	0.0204373	-0.0110401	-0.0154717	-0.0033827	0.0118813	-0.00882023	-0.0117553	-0.0218854	0.0260259	-0.00478342
sp_P50552_VASP_HUMAN	0.0235433	0.00717087	-0.00633365	-0.0121623	-0.00298082	0.01245	-0.00376681	-0.0167894	-0.00067	-0.0133168	0.00282	0.0211256	-0.0118273	0.00799325	0.00543882	-0.0092651	-0.0231338	-0.00417428	0.00191157	-0.00535876	-0.00944019	-0.021576	0.0393359	0.00437299	-0.0088688	0.0175943	-0.0337141	-0.00809378	-0.00449215	-0.00565914	-0.0144359	-0.000623	-0.000708	-0.00318223	-0.0249479	-0.00377956	-0.0212296	0.00649757	-0.00579248	0.0203627	-0.0116845	0.00554894	-0.0039762	0.0152566	0.0204601	-0.0168304	0.0191634	-0.013074	-0.00865136
tr_Q5JR08_Q5JR08_HUMAN	0.00665406	0.0263092	-0.0173016	0.00857132	-0.0178115	-0.0157348	0.0268442	-0.0244495	-0.00332723	0.0161319	0.00203954	-0.0144903	0.00228572	0.00397557	0.0163554	-0.000434	-0.00871443	0.0142312	-0.003776	0.0117378	0.0119621	-0.0031574	-0.013119	0.0251436	0.000468	-0.0230577	-0.00591435	0.0350252	-0.0144503	-0.0274594	0.0068209	-0.00726257	-0.0106313	-0.00629489	-0.00515934	-0.0226015	-0.000153	0.00520125	-0.0164963	0.0203472	-0.0269949	0.00938518	0.000713	0.000229	-0.0113122	-0.0168829	-0.00805338	0.0284211	-0.0154526
sp_O43795-2_MYO1B_HUMAN	0.00689649	0.0214289	-0.0247825	0.00672805	-0.0238708	0.0103722	0.0322043	-0.0153524	0.0128059	-0.0151042	0.0149362	0.00770785	0.0193882	-0.0170656	-0.00596288	0.0253602	0.0190625	0.0208473	0.0131313	-0.00330002	0.0206401	-0.00427894	0.0187078	0.00972773	-0.00365999	-0.0224866	0.00104501	-0.00401333	-0.0224243	-0.00507131	-0.014229	0.0158967	-0.00464211	0.0270801	0.0188659	0.0170023	-0.0371593	-0.000447	-0.0329887	0.0202856	0.0224097	0.0239253	-0.00997415	-0.0132567	0.0113242	-0.00520211	-0.0179327	0.00396101	0.00413812
sp_Q01105_SET_HUMAN	-0.011045	0.00605066	0.0282658	-0.00764416	-0.0161077	-0.0177173	-0.00263465	0.0129248	-0.0144742	-0.0132615	-0.0172433	-0.0149624	-0.00488162	0.00616064	0.0126532	-0.002206	0.0170116	0.0147398	-0.0137792	0.014724	-0.0147299	0.00244256	-0.0119133	0.0120653	-0.00323553	0.000631	-0.0188413	-0.00809194	0.0111956	-0.00451777	0.00101709	-0.0166281	-0.0156903	-0.0281377	-0.0212148	-0.0155321	0.00396955	0.0253388	-0.010404	0.0202617	0.00807278	0.000585	-0.00809794	0.0102587	0.00338281	0.0129137	-0.0212751	-0.0161346	-0.0230761
sp_P23284_PPIB_HUMAN	-0.00443553	-0.00295857	0.00257774	-0.0087398	0.0082338	0.0192938	0.00401909	-0.00977498	0.0172407	0.00705612	-0.0218721	0.00165267	0.0146331	-0.0102502	0.00489826	0.00710941	-0.0085868	0.0131	0.00622785	-0.0154397	0.00118697	-0.00153672	0.0106352	-0.00507514	0.041669	0.00540195	0.0102497	-0.0131283	-0.0143496	-0.0106575	-0.0190995	0.0106746	-0.00225999	0.0400879	0.00951371	-0.00916995	-0.0478182	-0.0159771	-0.00858037	0.0202445	-0.0185188	0.0237371	0.0119424	0.0352894	0.0254728	0.00608933	0.00112675	-0.00497622	0.00376501
sp_Q9H2U1-2_DHX36_HUMAN	0.00866427	-0.0180578	-0.0301122	-0.0158	0.00878373	0.00105045	-0.00295654	0.025688	0.017091	-0.0144947	0.0196067	-0.00432969	7.13e-05	-0.00773632	-0.0416084	0.00674499	-0.037433	-0.00593169	-0.0132186	-0.00924405	0.00850236	0.000268	-0.00922319	-0.0241488	-0.0156801	0.0147121	-0.00967055	-0.00498248	0.000601	0.0118501	0.00316141	0.01659	-0.00951119	-0.00129457	-0.0221251	-0.0123857	-0.00641246	0.000884	0.0144271	0.0201769	-0.00456382	0.00188881	0.0244727	0.0136511	-0.00935842	-0.0109644	-0.0203506	0.0046027	-0.00197338
sp_Q9NPQ8-4_RIC8A_HUMAN	-0.0128234	0.00154276	-0.00297313	-0.0165588	-0.0017506	0.0322696	-0.0215653	-0.00139204	0.00875793	-0.019912	0.0251494	-0.000649	-0.0192403	-0.00250041	-7.06e-05	-0.00670584	0.00978002	0.0178586	-0.0174355	0.00159184	-0.00571675	0.00891834	0.0218002	0.0106953	-0.0067435	-0.000825	-0.0398991	0.00727375	0.00135502	0.0042215	-0.027192	0.000519	0.00583993	0.0121906	-0.0143349	-0.018279	-0.035346	0.00401219	0.000483	0.0201653	-0.00171818	0.00497726	0.0103861	6.11e-05	-0.00252782	0.00764502	-0.0017367	0.0134231	0.0282627
sp_P05455_LA_HUMAN	0.0189797	0.0252643	0.0181082	-0.00194425	-0.00443927	0.00129872	-0.00866522	0.00286419	0.00540437	0.00736672	-0.012329	-0.0141849	-0.00679511	0.0223689	0.0320919	0.00735149	-0.0227695	0.00545426	-0.0175259	-0.00955201	-0.00240584	0.0258087	-0.0163867	0.035634	-0.0142093	-0.0167883	0.00320703	-0.00569448	0.0190871	-0.0113528	-0.00581433	0.0190215	-0.0295885	-0.00373055	-0.017269	-0.0161919	-0.0141915	0.0175971	-0.0190307	0.0200664	-0.0134171	0.00325648	-0.00938384	0.00265997	0.0038753	-0.0274929	-0.0197412	-0.000368	-0.027246
sp_Q9NZU5_LMCD1_HUMAN	0.0184446	0.0418595	0.000504	-0.00114048	-0.0157239	0.000593	-0.00119736	-0.0140338	0.00627215	-0.0157745	-0.00832257	0.00233828	-0.000164	-0.0219947	0.00934084	0.00417112	0.0112295	0.0149983	0.0193235	0.0125464	0.000471	-0.0259216	-0.000828	0.0287481	0.00448231	-0.0198724	-0.00571419	-0.00849087	-0.032803	-0.000465	-0.0422706	-0.0106238	0.0298282	-0.0145445	-0.00353572	0.0112534	-0.02657	0.00340478	-0.0123306	0.0200646	0.0120252	0.00990223	-0.00893331	-0.0183972	0.00913717	0.00381778	-0.00274603	-0.0102793	0.0119457
tr_H0Y614_H0Y614_HUMAN	0.0188856	-0.0025095	0.0187523	-0.0273928	0.00727131	0.0362166	0.00220604	-0.0010124	0.0170728	0.00885862	-0.00555573	0.00696819	-0.00350597	-0.0306976	0.0117529	0.012233	-0.0103081	0.00280001	0.00469945	0.00185196	-0.00659259	-0.00201836	0.021118	-0.00755138	0.0139178	-0.00211303	0.00137178	-0.0157597	-0.0150056	0.00744185	0.0104892	0.0157931	0.0016308	0.0191689	0.0261734	-0.00426734	0.022037	0.0035212	-0.00489105	0.0200606	0.00594559	0.00141021	-0.000628	0.00631353	0.00842389	0.000686	0.0101983	-0.0136144	-0.0199676
sp_Q8WUI4-3_HDAC7_HUMAN	0.00549515	-0.00583902	0.000306	0.00448406	-0.0467597	0.0188868	0.00457884	-0.0244745	0.0316892	0.00113476	0.0213419	0.00954952	-0.00513035	0.0135499	-0.000517	-0.00833254	-0.0225357	0.0047026	0.00642135	-0.0114497	-0.00855597	-0.0206197	0.0177552	0.00218449	0.0105979	-0.0372008	0.00158931	0.0137125	0.0125682	-0.026538	-0.0253536	0.0019631	-0.00879726	0.0279788	0.00158902	0.0196422	0.00918951	-0.0303248	-0.0351912	0.0200606	-0.00403788	-0.0210673	0.0175883	0.00267364	-0.0140114	-0.0185565	0.00113077	-0.00476539	-0.00944576
sp_O15372_EIF3H_HUMAN	0.0162879	0.0213062	0.00440216	-0.00527179	0.0187884	0.029619	-0.0140121	0.0227189	0.0274732	-0.0154379	0.0141427	-0.00553218	-0.0147344	-0.00434859	-0.0107516	-0.0103632	-0.00537098	0.00438442	-0.0158446	-0.0123168	-0.00160305	0.00337722	-0.00176216	0.0148223	-0.00675647	0.0287527	-0.0204341	-0.00739235	-0.00420903	-0.00700003	0.00196815	0.00986173	-0.0400721	-0.00497889	-0.0149064	-0.00947628	-0.020482	0.0230353	-0.0106701	0.0200389	-0.015191	0.0145146	0.0185575	0.0172069	0.019811	-0.00407776	-0.0253417	-0.0159892	-0.00628337
sp_Q02750_MP2K1_HUMAN	0.0060212	-0.0101211	0.0134546	-0.00139533	0.00160223	0.0380622	-0.0296895	0.00895547	0.0451078	-0.00555404	0.0346464	0.0100762	-0.0118336	-0.0217449	-0.00936671	-0.00832532	-0.00674945	0.015645	-0.0101198	-0.0222865	-0.00831692	-0.0125209	0.0126029	-0.00698546	0.0137095	0.00253098	-0.00377654	0.00400375	-0.0218522	-0.00804335	-0.00571713	0.00061	-0.00926031	0.0296206	-0.0200941	-0.00207585	0.00293926	-0.0130672	0.0062215	0.0200121	-0.00366481	0.0118102	-0.00561663	0.020741	0.00545256	-0.00413588	-0.00935132	-0.0102267	0.0155339
sp_Q13185_CBX3_HUMAN	0.00794191	-0.0195429	0.0207842	-0.0130893	0.00309557	-0.00286412	-0.0169065	0.0238128	0.00661607	-0.0196023	-0.00263832	-0.0171402	-0.00973166	0.00478556	-0.00746516	0.0027236	-0.0111926	0.0198003	-0.0141548	-0.00121714	-0.0229398	-0.0140208	-0.0123096	-0.0132895	0.00472018	0.00310514	-0.00707237	-0.0176027	0.0160712	0.0241362	0.011407	-0.00951234	-0.0194799	-0.0106346	-0.0135813	-0.0187365	0.00394568	-0.0014974	0.00264468	0.0199884	-0.0195893	-0.0147531	0.00610618	0.00518561	-0.0126396	-0.00675469	-0.00640276	-0.0197674	-0.0140147
sp_P60842_IF4A1_HUMAN	0.00993605	0.00242914	0.0139569	-0.00644123	-0.0152627	0.0358995	-0.0210811	0.0260058	0.0316283	-0.0176969	0.0167268	-0.00932354	-0.0175935	0.00941078	-0.00288453	-0.0135552	-0.00868442	0.003752	-0.00330803	-0.0160338	0.000574	0.00170664	-0.0059235	0.00284673	-0.0142301	0.00181989	-0.00571537	0.00960383	0.00820692	-0.00620398	0.00380846	-0.00340634	-0.0418542	0.00568446	-0.0138904	-0.00967384	-0.0252852	-0.00590102	-0.0124455	0.0199579	-0.0145964	-0.00682358	0.0188916	0.00875335	-0.00146212	-0.0237096	-0.0209875	0.00177894	0.0053748
sp_Q6GMV3_PTRD1_HUMAN	0.00178758	0.0116151	-0.0108353	-0.0194927	-0.00201527	0.0134516	-0.00207269	-0.00210049	-0.00158363	-0.00968602	-0.0138772	0.00629668	0.00528524	0.00637591	-0.00149882	0.0163466	0.00388571	0.0180004	-0.00199494	-0.0156828	-0.00122856	0.0111693	-0.0104867	-0.00223749	0.0135429	-0.00119606	-0.0114149	-0.00470559	0.0114805	-0.00342654	0.0041937	-0.0033926	0.00449215	-0.0105142	-0.00621074	-0.01233	0.0344503	0.00313809	-0.0161235	0.0199286	-0.00136604	-0.0126381	-0.0108432	0.00288575	-0.00351453	0.000908	-0.00914199	0.00406792	-0.0191396
sp_O43583_DENR_HUMAN	0.0107607	0.0235531	0.0200375	-0.00526546	0.00330554	-0.0113579	-0.0162434	-0.000247	-0.0208647	0.0210711	-0.023497	-0.0104241	0.00218675	0.00280023	0.0199376	0.00792328	-0.0189912	-0.00584576	-0.00151464	0.0200201	0.00927912	-0.00517339	-0.00828277	0.0106648	0.000294	0.00390754	-0.00800732	-0.00524853	0.00840176	-0.00779874	-0.00579834	0.030602	-0.0132302	-0.0143575	0.00648162	-0.0142153	-0.00254353	0.00642518	-0.0159662	0.0199269	0.0130137	0.0112116	0.0015598	-0.0349025	0.0134728	-0.0123225	0.0104834	-0.00299775	-0.0076558
sp_O14818_PSA7_HUMAN	0.0141164	0.00581825	0.0164627	0.00432379	0.00769046	-0.00129015	-0.00124059	0.0198756	0.0230679	-0.0101451	0.0138713	0.0242442	-0.000814	-0.0194069	-0.00183335	-0.00739454	-0.0121161	0.00913187	-0.0276819	-0.00316443	-0.0121783	-0.0183741	0.00995631	-0.00448069	0.011064	0.00992393	-0.0245417	-0.015268	-0.0118134	-0.00607345	0.00815141	0.0050011	-0.0103475	-0.0115025	-0.00385527	-0.00446835	0.00974087	0.00776945	-0.0109312	0.0199167	-0.00872372	0.0293817	0.00701594	0.015052	0.00159654	0.0155742	0.00012	-0.0227897	-0.0147752
sp_P51151_RAB9A_HUMAN	0.0101763	-0.0185264	0.0015253	0.00792403	-0.00747102	0.0235412	-0.00683073	-0.00984063	0.0160509	0.0177214	0.0145618	0.0436318	0.0112466	-0.00470771	-0.0354905	0.00623677	-0.00370002	-0.00275815	-0.011162	0.00439869	-0.0045783	-0.0223604	0.0131794	-0.0152869	0.0134421	-0.00381235	-0.00466485	-0.00247028	0.00880929	-0.00390294	-0.0135815	-0.0033684	-0.0125313	0.035294	-0.0127919	0.0157711	0.0178221	-0.0120988	-0.0161038	0.019914	0.00292406	-0.00127776	-0.00824587	-0.00110393	-0.0022015	0.00765647	0.0161291	-0.00672291	0.00213456
sp_P05387_RLA2_HUMAN	0.00758274	0.0072026	0.00553812	-0.0163449	0.00370137	0.0469415	-0.0125072	0.00888761	0.0221999	-0.00594247	-0.00771201	-0.0103883	-0.00728423	-0.0046179	-0.00947546	0.00626912	0.000152	0.0210969	-0.0160394	-0.0118934	0.00887145	-0.00456497	0.00327201	0.000642	0.0079167	0.00627639	-0.0122302	-0.0172262	0.00353926	0.00398267	-0.00207648	-0.00340477	-0.0190515	0.0151613	-0.0156138	-0.00544399	-0.0155432	-0.0228179	-0.00612743	0.0199138	-0.00929507	-0.00861498	0.000588	-0.0106397	0.0279771	-0.00778874	-0.0204374	-0.00433067	0.00704511
tr_H3BPE1_H3BPE1_HUMAN	0.0137623	0.0134086	-0.0270146	-0.00633265	0.00493133	0.018849	-0.00174465	-0.0198002	0.0112641	-0.00287816	0.0204423	0.0132134	-0.00732844	-0.032783	-0.0144573	0.0139216	-0.00756466	-0.00181215	0.0139087	-0.0135496	0.00251068	0.00105282	0.0254037	-0.00890598	-0.00339057	-0.00299733	-0.0131177	6.25e-05	-0.034724	3.69e-05	-0.00777303	0.00780005	0.015285	0.014666	0.0176438	0.0065595	-0.0102744	0.00753191	-0.0021916	0.0199031	0.0144127	0.00718983	-0.0160101	-0.0114922	0.0113829	-0.00175957	-0.00157031	0.00991098	0.0117528
sp_P08240_SRPRA_HUMAN	0.0116257	-0.0312409	0.00809707	9.27e-05	-0.0271662	0.00466133	-0.0038029	-0.00344356	0.00860026	0.0222893	0.0116971	0.0149284	-0.00585039	-0.00917875	-0.0223608	0.00182664	-0.012644	0.0086463	0.0200613	-0.0381812	-0.00886776	-0.0186718	0.0314743	-0.0301775	-0.00359051	0.00121048	0.0290048	-0.00778512	0.00127872	-0.0211856	-0.0159757	-0.0424833	-0.00250966	0.0273612	0.00670918	0.00312448	0.0142769	-0.031629	-0.00800211	0.019848	-0.00859604	0.00237962	-0.00987787	0.0163386	0.0180399	-0.0111141	-0.0202939	-0.00458056	-0.0049792
sp_Q8N3C0_ASCC3_HUMAN	0.01711	0.031506	-0.0184817	-0.00741447	-0.00243679	-0.0143306	0.028154	0.00840479	-0.00509976	0.0185079	0.0164998	-0.00775399	-0.00111843	-0.0314116	0.00132826	0.01445	-0.00236642	0.00298486	0.0134099	0.00215862	0.0157041	0.0058618	-0.000239	0.0167086	0.0081136	-0.004787	0.0134382	-0.00652059	-0.0359217	-0.0102486	0.00964619	0.00107201	0.00641601	0.00396024	0.0286276	-0.00969729	-0.00557159	0.0126727	-0.00489835	0.0198432	-0.0104252	0.00931385	0.0064987	-0.00319546	-0.00271561	-0.0025514	-0.00408296	0.0134635	0.0123648
sp_O96008_TOM40_HUMAN	-0.00172946	-0.00529716	0.0065774	0.0126744	-0.0314302	0.0244271	0.0129082	-0.00577764	0.0127706	-0.013968	0.00203686	-0.00893412	-0.00622609	-0.00148586	0.0139347	-0.00655657	0.0112531	0.0314415	-0.0323695	-0.020489	-0.00860763	-0.00901469	0.00261823	0.0132948	0.0248226	-0.0386239	0.00157267	-0.0208855	0.00762624	-0.0186702	-0.000125	-0.0228578	0.00877253	0.00614035	-0.0190904	0.0285862	0.00277826	-0.00917444	-0.0229081	0.0198348	0.00229357	-0.016555	0.0271062	-3.85e-06	-0.0160023	-0.0106898	0.0046972	-0.0124975	0.0132093
sp_O00629_IMA3_HUMAN	0.0080104	0.00117169	-0.0006	0.00537554	0.00549118	0.023426	0.00222687	0.0100677	0.0138502	-0.0321044	0.0145827	0.0115648	-0.00856173	-0.0207672	-0.0154382	-0.00337047	0.00614613	0.0157223	-0.0113256	0.00627658	-0.00690009	-0.00221073	0.0115924	-0.0232139	-0.00496848	0.016021	-0.0213014	-0.0245103	-0.0222896	0.00869596	-0.00179228	-0.00893067	0.000918	0.00933287	-0.0129142	0.00188442	-0.0172718	-0.00266057	0.0109459	0.0198308	0.00586373	0.00813018	0.00103063	0.017768	0.0044895	-0.00237175	0.00179188	-0.0131324	0.00347376
sp_Q8TCT9-5_HM13_HUMAN	0.00221392	-0.00347146	0.000462	0.00872651	-0.000808	0.014999	0.0209953	-0.0116022	0.0163616	0.0084455	0.00656697	0.00323608	-0.00343572	-0.00612846	0.00281198	-0.0158146	-0.012344	0.00444287	0.0146852	0.00332534	0.00299126	-0.0135534	0.0336548	0.00657764	0.0109044	-0.00460325	0.00841123	0.00295689	-0.0102838	-0.00925981	-0.0254599	-0.018232	-0.0150795	0.0364434	-0.0147385	0.0076781	0.0296489	-0.00577652	-0.0183165	0.0198161	-0.0152613	-0.00955953	-0.00503844	-0.000605	0.0105994	-0.00526465	0.024895	0.00343027	0.00289564
sp_O75312_ZPR1_HUMAN	-0.00649315	0.00256767	0.0099432	0.0298848	0.0143592	-0.0148461	-0.0327101	0.0101836	0.0191103	-0.0131198	0.0184018	0.002413	-0.0307305	-0.000889	-0.00131748	-0.0204688	-0.0109827	0.00363936	0.00683974	-0.0260867	-0.00239771	-0.00885632	0.0171975	0.000994	0.0123921	0.00756551	-0.00423737	-0.00336051	0.0051145	-0.0080689	-0.0052452	0.00926254	-0.0269567	-0.0181308	-0.00868777	-0.00533021	-0.0371128	0.00215	0.00681317	0.0197876	0.00611886	0.0106909	0.0103941	0.0218873	0.0234523	-0.00804882	-0.0280669	-0.00519699	0.0113133
tr_H3BLZ8_H3BLZ8_HUMAN	0.0238317	0.0532286	0.00201606	0.00662683	0.0240792	-0.0101162	-0.000812	0.00339018	-0.0117545	-0.00948771	-0.0126185	-0.0240789	0.0044368	-0.0121795	0.0191001	-0.00795713	-0.00796728	0.012678	-0.0334452	-0.0107939	-0.0256934	-0.0141437	0.00484694	0.0419479	0.0085874	0.00738889	-0.00272336	-0.0254283	-0.0119392	-0.000331	-0.00767706	0.034521	0.0120399	-0.0140877	0.00731581	0.000515	0.00959229	-0.00505869	-0.0201078	0.019754	0.00103797	0.0154921	-0.0697951	-0.00956892	0.0133361	0.00218247	-0.0198884	-0.0281763	-0.0650348
sp_P17252_KPCA_HUMAN	-0.000779	0.000552	-0.00458481	0.0151138	0.0020376	0.0240187	0.00993281	-0.00539223	0.00423137	-0.00110873	0.00390261	0.00855753	0.00865981	-0.0405195	0.00281896	0.00884492	0.00387387	0.00590935	-0.00235203	0.0199314	-0.00103609	-0.0105667	0.0162137	0.00388583	0.0126141	-0.00663014	0.00290235	-0.00529188	-0.0395636	-0.00650895	0.00616476	0.0245972	0.0162821	0.00882216	0.00454775	0.0210028	0.00392877	0.00314153	0.0031102	0.0196823	0.00537629	0.0152415	-0.0415177	-0.00467587	0.0132469	0.00397101	0.0250937	-0.00606548	-0.0197646
sp_Q9UIW2_PLXA1_HUMAN	0.0129607	0.00418963	0.0106414	-0.000538	-0.01155	0.000595	-0.000209	0.00627147	-0.0040803	0.000258	-0.00885411	-0.011878	0.00761778	-0.00184682	0.0123473	0.00487151	-0.00891153	0.0119849	0.00113991	0.00933732	-0.00849695	0.00649746	0.00625285	-0.00339448	-0.000284	-0.00130278	0.0015074	-0.00313622	-0.00691912	-0.00714855	-0.00525908	0.00396266	-0.00363403	0.0126724	-0.00895189	-0.00442492	-8.89e-05	0.0227438	-0.0425068	0.0196747	0.00516573	0.005786	0.00347296	-0.0250629	0.0101381	-0.000379	0.00648781	-0.0212355	-0.00941564
sp_P11172_UMPS_HUMAN	0.00748667	0.0103652	0.0068633	-0.0119037	-0.0142229	-0.0178097	-0.0187649	0.0134548	-0.00842204	-0.00803003	5.33e-05	-0.00864344	-0.0367905	0.00220107	0.00726375	-0.0103682	0.0134171	0.026993	0.00115897	-0.0251217	-0.0179846	-2.88e-05	-0.00867534	0.0153287	0.0188632	-0.00689421	-0.0160626	-0.0096931	0.00317249	-0.000958	-0.0205857	-0.0282405	0.0190491	0.00678952	-0.000732	-0.021703	-0.0134694	-0.0075349	-0.0109707	0.0196684	-0.0248285	0.00847322	0.0467527	-0.0172618	-0.00986557	0.00648071	-0.0306351	-0.0289923	0.0455306
sp_Q9HD42_CHM1A_HUMAN	-0.0278251	-0.00526367	-0.00855563	0.000556	-0.00223138	0.00875922	0.00444619	-0.00509962	0.0128691	-0.0297647	0.0144148	-0.000703	0.0060636	-0.000314	0.006223	0.00890017	0.00715719	0.00483192	0.00260097	0.00339924	-0.00940456	0.00181503	-0.00228078	0.00602181	0.00962221	0.00772078	-0.000284	0.0206144	-0.00471162	0.00482824	0.00803787	-0.00283103	-0.00936126	-0.0025404	-0.00790974	-0.033231	-0.014811	-0.0179826	-0.00214679	0.0196649	-0.00303755	-0.00178692	-0.0116534	0.00515311	-0.00836447	0.0126577	-0.0274787	-0.00446385	0.00163531
sp_P21291_CSRP1_HUMAN	-0.00421913	0.0277496	-0.0027558	-0.0309093	-0.000227	0.00393521	0.000962	-0.0146318	-0.0044391	-0.0171972	-0.0053778	0.00306156	-0.0136506	-0.0123087	0.00153952	-0.0232854	0.00757803	0.0156617	0.012	-0.010449	-0.00430575	0.00414677	-0.00220751	0.0204791	-0.00588156	-0.00435677	-0.00596876	0.00280634	-0.0175695	-0.0317606	-0.0259318	0.0157229	0.0251373	0.0242866	0.00328311	-0.00221537	-0.0229329	0.000751	-0.0325538	0.019612	0.0155589	0.0380721	0.0141111	-0.0242742	0.0295941	-0.0202898	-0.00635857	0.00027	0.0391576
sp_P06733_ENOA_HUMAN	0.000964	0.0255354	0.0117245	0.0140736	0.00692553	-0.0204935	-0.00346364	-0.00985838	-0.0225088	-0.010804	-0.0327155	0.00187771	0.00383	-0.0238267	0.0246724	0.00537192	0.0125556	0.0289479	-0.00417722	0.0036838	-0.0126497	-0.0373117	-0.0159896	0.0182145	-0.00287838	0.0124744	-0.0130379	-0.0113782	-0.0237544	0.00260791	0.00728275	0.00541815	0.015624	-0.0247137	0.00722484	0.00722491	0.003131	0.011511	0.0104782	0.0194979	0.0129148	0.0117839	0.00330573	0.0182341	-0.0011736	0.00799775	0.00423835	-0.0160546	-0.00522535
sp_P14618_KPYM_HUMAN	0.00261915	0.0263641	-0.00753259	0.0114614	0.0208429	-0.0136453	-0.000286	-0.0238743	-0.0216001	-0.00267463	-0.0302452	0.00283227	-0.00961469	-0.0122529	0.0305652	0.00218102	-0.0104848	0.00638411	0.0166929	-0.00358824	-0.00153826	-0.0354285	-0.0182914	0.0352774	0.00193714	0.033145	0.00215523	0.00879465	-0.0197646	-0.00148654	0.0263778	0.00646767	-0.000515	-0.00476701	0.0147035	-0.0112642	0.00202295	-0.00988756	-0.00858972	0.0194778	-0.0326947	0.000744	-0.0108716	0.0123244	-0.018044	0.00190259	0.00027	-0.00396962	-0.0123726
sp_P30520_PURA2_HUMAN	0.0147896	-0.00795753	-0.00983813	0.0138407	0.0175652	-0.0248904	-0.0200702	0.00715646	-0.00818787	-0.0328179	-0.0130347	0.0442033	0.00869947	-0.00313008	-0.0290946	0.0109709	0.011759	0.0323881	-0.0156538	-0.0176796	-0.0129649	-0.00839737	-0.00146134	-0.0161894	0.0167689	0.0171595	-0.0312343	-0.0208694	-0.00421333	0.0325138	-0.0111672	0.00468225	0.00852395	-0.0139812	-0.0241597	-0.0115298	-0.0289823	-0.00307028	0.000248	0.019477	0.0202147	0.00932221	0.0241136	-0.0183865	0.0104571	0.0243351	-0.0176948	-0.015659	0.0106905
tr_E9PMJ2_E9PMJ2_HUMAN	0.00586435	-0.0189013	0.00715371	-0.0159052	0.00753293	-1.51e-19	-0.0118426	0.00837723	-1.68e-19	0.00906775	0.019892	0.0136795	-0.00297382	0.00855045	-0.00983817	-0.0102754	-0.00352331	-0.00102226	-0.00131916	-0.0182842	0.0183526	0.017345	-0.0103584	-0.00619363	-0.000353	-0.00516724	0.0170275	0.00647615	0.0102061	0.00474204	0.00528089	0.00161597	-0.00957208	0.0015157	-0.0123505	-0.0134988	-1.33e-19	0.000907	-0.0383737	0.0194634	-0.00561728	-0.0322051	-0.00908571	-0.00681104	-0.0283339	0.0159879	-0.0206714	0.00717891	-0.00307188
sp_O43395_PRPF3_HUMAN	0.0116858	-0.00514439	0.023196	-0.00516772	-0.0109381	0.00392945	-0.0142779	0.0115371	0.00926518	-0.0139795	0.0114693	-0.0184887	-0.019762	0.00563528	-0.0121874	-0.0191218	0.000282	0.0125403	-0.0052137	-0.0136646	-0.0294878	-0.00197745	-0.00248849	-0.0142068	-0.00880691	-0.0020085	-0.0158886	-0.00121658	0.00753652	-0.00253144	-0.0214995	-0.0028125	-0.00805593	-0.0128285	-0.0245894	-0.0115427	-0.0103411	0.00956042	-0.00334741	0.019384	-0.01972	-0.00374683	-0.0121438	0.0666076	-0.00128114	-0.0119075	-0.0234319	-0.00698982	-0.0144067
sp_O15446_RPA34_HUMAN	0.0132394	-9.1e-05	0.0261826	-0.0204585	-0.0070629	-0.00779322	-0.0172882	0.00898929	-0.0147679	-0.00484709	-0.0104891	-0.0191332	-0.0285682	0.0281597	-0.0103294	-0.0188563	0.00445349	0.0277337	-0.0128891	-0.0171742	-0.0141678	0.00960707	-0.00509618	0.00651589	-0.013976	-0.0146143	-0.00598312	-0.0146793	0.0203746	-0.0083361	-0.0261212	0.0154452	-0.00240498	-0.00663485	-0.0216882	-0.00488569	-0.0199948	-0.00705216	-0.0222192	0.0193615	-0.00416461	-0.00818466	0.0339858	-0.0164002	0.0119013	-0.0258453	-0.0261907	-0.0106722	0.0175686
tr_E7EVA0_E7EVA0_HUMAN	0.00953148	0.00647753	0.00544065	-0.00330046	0.017712	-0.00593866	0.00709807	-0.0169754	-0.0107084	2.6e-05	-0.00320935	-0.000954	0.0110567	-0.0394666	0.00558501	0.0122731	0.0169762	0.00981165	-0.000905	0.0084672	0.00358837	0.0127764	0.00725604	0.00438445	0.00172033	0.0176272	0.00402793	-0.00676123	-0.0432	0.00203129	0.00958227	0.0233497	0.00808751	0.00466462	0.00411348	0.015544	-0.00727466	0.0138224	0.000643	0.019338	0.0272955	0.0191194	-0.0249321	-0.0115013	0.018885	0.0187922	-0.00322799	-0.0107254	-0.00464641
sp_O00410_IPO5_HUMAN	0.00648468	0.0186485	0.0115035	-0.00922857	0.014221	0.0141571	-0.0172185	0.0162094	0.00420637	-0.0258587	-0.00832913	-0.00348198	-0.019803	-0.0224735	0.00199974	-0.0229738	0.0160752	0.0314304	-0.0230923	-0.0015865	-0.0192086	-0.0204562	-0.00704496	0.0110794	0.0108262	0.0168603	-0.0185765	-0.0331778	-0.0223068	0.00949015	-0.00641582	0.00392187	-0.0059341	0.00998947	-0.0259631	0.0022171	-0.017061	0.0109443	0.00731911	0.0193152	0.0119211	0.00972039	0.0294895	0.0123686	0.00150723	0.00257206	-0.00988259	-0.0250136	0.0267127
tr_E5RIW3_E5RIW3_HUMAN	0.0164902	0.00627504	0.012809	-0.000397	0.0123493	0.0073745	-0.0144954	0.00879189	0.0209808	-0.00282615	0.0183385	-0.00572248	-0.000272	-0.0290137	0.00852803	0.00440954	0.000749	0.0182385	-0.00456818	-0.00604408	-0.018554	-0.0028297	0.00156042	-0.00624089	0.0112627	0.00751025	-0.00789048	-0.0297616	-0.0251042	0.00486847	0.0152885	-0.0113985	0.0080769	-0.00572303	-0.00440703	-0.0144698	-0.0266484	0.0101546	0.00880541	0.0192992	-0.0138384	-0.00274422	0.00828848	0.0219362	-0.00346439	0.0171544	-0.0078225	-0.0263309	-0.00464957
sp_O95777_LSM8_HUMAN	0.048771	-0.00342068	0.0267835	-0.00098	0.00687201	-0.0140544	-0.00697425	0.00495959	-0.0109605	0.00856083	-0.0180897	-0.00517463	-0.00670446	-0.00511634	-3.11e-05	-0.0114783	0.00992602	0.0117126	0.015156	0.00776205	-0.0220189	-0.00548383	-0.0150105	-0.0129789	-0.00100939	0.0132841	-0.0139855	-0.0264323	-0.00175935	-0.00268827	0.00324864	0.00490773	0.0150373	0.00768542	0.00797976	-0.0115933	-0.00300138	0.00389828	-0.00884135	0.0192988	-0.0266477	-0.00933514	-0.00625578	-0.00848337	-0.0196076	0.0057246	0.00654675	-0.0124216	-0.00611568
sp_Q9H920_RN121_HUMAN	-0.0126097	0.029078	-0.00561213	-0.0135834	0.00169254	0.00049	0.0168518	-0.0115345	-0.00354654	-0.000482	0.00667849	-0.00129853	-0.00147381	-0.012656	0.0198779	-0.00971125	0.0121643	0.0128735	0.0148203	0.0180134	-0.00702018	-0.00220221	0.00658606	0.0116416	0.00895447	-0.0026918	0.00261036	0.0228119	-0.0283215	-0.00484187	-0.00389293	0.00408477	0.00174885	0.00575973	0.0109431	0.00902602	-0.00475618	0.00847947	-0.00906026	0.0192684	0.00764785	0.0169282	0.000257	-0.00330435	0.0115776	-0.00562874	0.0100984	-0.00510215	-0.00335398
sp_Q9NSD9_SYFB_HUMAN	0.00947359	0.0168202	-0.00889927	-0.00413581	0.0155883	-0.00762105	-0.00782991	0.00613552	-0.0131157	-0.00979278	-0.0264062	-0.0117526	-0.0221273	-0.00475482	0.00691212	-0.00998237	-0.0129502	0.0160696	-0.0101164	0.00255572	-0.0189526	-0.0046249	-0.00843069	0.00901104	0.00544147	0.00553567	-0.0082006	-0.0134635	-0.00735406	-0.0154769	0.0138859	0.0281162	-5.13e-05	-0.01508	-0.00774839	0.00022	0.0108558	0.0294792	-0.00969534	0.0192349	-0.0197177	0.0117384	0.0190083	-0.00629916	0.0033455	-0.01828	-0.0101647	-0.0027314	-0.00426178
sp_Q96AC1_FERM2_HUMAN	-0.00281223	0.00369296	-0.00221066	-0.0223586	0.0332582	0.0195051	-0.0118062	-0.00678407	0.0155908	-0.0151268	0.0139856	0.00665799	-0.0100559	-0.0180849	0.00267027	0.00659083	-0.0191688	0.00896021	-0.00041	-0.00419069	-0.00527366	-0.00353626	0.00870994	-0.00747339	-0.0133599	0.0151808	-0.0107867	-0.0187559	-0.0176256	-0.0099163	-0.0314812	0.0172282	0.0157841	0.0253489	-0.0158174	0.006689	-0.017265	0.010336	-0.0206225	0.0191976	0.0234472	0.0263775	-0.0273097	-0.00229477	0.0222835	-0.0339364	-0.00905292	-0.000676	0.00912532
sp_Q13769_THOC5_HUMAN	-0.00916972	0.0100396	-0.0181989	0.0104563	0.0289707	0.0136654	0.0102902	0.00254909	0.0303031	-0.0135542	0.00868741	-0.00694922	-0.00195302	-0.00244932	-0.0150599	-0.0017361	-0.00995673	0.00370128	-0.00514659	-0.00622487	-0.0130544	0.00234604	0.0129064	-0.00308383	-0.00524452	-0.0049736	-0.0045767	-0.0298048	-0.0110676	-0.00592605	-0.0253743	-0.00269352	0.000515	0.000323	-0.0192174	0.0187874	-3.37e-06	0.0219663	-0.0119514	0.0191131	-0.00799773	0.0054267	-0.0222265	-0.016671	0.00784371	0.00843827	0.0169655	-0.019173	-0.0259981
sp_P61011_SRP54_HUMAN	0.0169764	0.0235151	0.00665243	-0.00498638	0.00939963	0.00159299	-0.00198189	0.0226236	0.00765963	-0.00486538	0.0195893	0.00490358	-0.00442726	-0.0158864	0.016167	-0.00121686	-0.00472436	0.00251373	-0.0122832	-0.00520719	-0.000692	-0.0114161	0.00984814	0.0240033	0.0220115	0.0142293	-0.0616336	-0.00808651	-0.0126596	0.013015	0.00644753	0.0142362	-0.0306481	0.00752747	-0.00780124	-0.00102322	-0.00448176	0.00152462	0.021218	0.0191007	0.000268	0.0210114	-0.00467044	0.0266741	0.0148392	0.00728055	-0.0197559	-0.00730677	-0.00365141
sp_Q04724_TLE1_HUMAN	0.00188571	-0.0123252	0.00188112	0.00381283	0.000143	0.0050549	0.0137417	0.0169023	0.0166045	-0.0022045	0.013883	-0.00391159	0.00640468	-0.00465191	-0.0243389	0.0165806	-0.010754	0.000189	-0.00235586	-0.000713	0.0125604	-0.000439	-0.00994093	-0.0176468	-0.00583715	-0.00496473	-0.00528122	-0.00175727	-0.00493736	0.00282006	0.00869431	0.00607822	-0.0115412	0.0181534	-0.00688897	-0.00523305	0.00201176	0.00773472	0.00669972	0.0190323	-0.0179115	-0.026154	0.00839256	-0.000276	-0.0477064	-0.00337317	0.0134257	-0.00284955	-0.0133
sp_O43707_ACTN4_HUMAN	0.0143576	0.0240181	-0.0120888	-0.00894318	-0.0158241	-0.00525534	0.00220275	-0.0235552	-0.0102012	0.00334781	-0.0146792	0.00338822	-0.000626	-0.0187481	0.0133179	0.000901	-0.0015997	0.0122754	0.016607	0.00352296	0.00514334	-0.0121849	-0.00123475	0.0243153	-0.0210327	-0.0208349	-0.00897051	0.00282652	-0.032597	-0.00881883	-0.0473537	0.0168479	0.0413929	-0.0107793	0.0169869	-0.00882916	-0.0191513	-0.00111604	-0.00704878	0.0189746	0.0205749	0.0166404	-0.00538322	-0.0115217	0.0113393	-0.0293828	0.00146787	-0.0100211	0.00992598
sp_Q14195-2_DPYL3_HUMAN	0.00476984	0.00497725	0.00753371	-0.0186573	-0.0175522	-0.0135524	-0.0164331	0.000858	-0.00542271	0.000498	0.00463232	-0.00949665	-0.00355436	-0.0196964	-0.0170601	-0.0168255	0.0124636	0.0157865	-0.00273202	0.0101136	-0.0135709	-0.00215898	0.0115106	-0.0271602	0.0157418	-0.0209958	-0.00787834	-0.0121822	-0.0235828	0.00119649	-0.0136578	-0.00445599	0.0272265	0.00932271	-0.0148064	-0.00509768	-0.0122831	-0.00974456	0.00544203	0.0189157	0.00998189	0.00628219	0.0219824	0.0122414	0.0232526	0.000954	0.0219102	-0.00652794	0.0332648
sp_Q6UN15_FIP1_HUMAN	-0.0183634	0.00991185	0.0056594	0.00876417	0.0089377	-0.0149594	0.011846	-0.006613	-0.00971507	-0.00660447	0.0108311	-0.0179532	-0.00891865	-0.00551644	-0.0167524	0.00930261	0.000788	0.0197389	0.000322	-0.000159	-0.0038272	0.016297	0.0148092	-0.00728042	0.00235969	0.0246757	-0.000816	-0.0261204	-0.00330359	-0.00886364	0.0163982	0.00802662	-0.00490185	0.0241523	-0.000795	-0.00256967	0.00312324	0.0318172	-0.0126145	0.0188806	0.0104198	0.00256751	-0.000741	-0.0123722	0.0143848	0.000103	-0.014073	-0.013144	-0.00849519
sp_P17096_HMGA1_HUMAN	-0.00455835	0.00626078	0.00483138	-0.00859321	0.0061115	-0.00328862	-0.00131086	0.0148177	-0.010059	-0.00586728	-0.00175856	-0.0196961	-0.0154724	-0.00626288	0.00744802	-0.00678707	-0.00723065	0.00173191	0.00536167	0.00157801	-0.0188184	0.00201859	0.0058326	0.0158933	-0.0131306	0.0118551	-0.0016703	0.00556425	-0.0102243	-0.0343653	0.00106662	0.0148988	0.00705402	-0.00502417	-0.00932107	0.00221903	0.00400749	0.029949	0.00489979	0.018878	-0.025875	0.0232856	-0.0212165	0.00976275	0.00138243	-0.00675487	0.00214518	-0.00174486	-0.00667997
sp_P08238_HS90B_HUMAN	0.0157144	-0.016385	0.00983535	0.00557731	0.0192987	0.0370178	-0.0202241	0.0214105	0.0362043	-0.0162305	0.0120518	0.00186196	-0.0197012	-0.00399905	-0.00312149	-0.005226	-0.0199329	0.00608972	-0.00848441	-0.012705	-0.0142256	-0.00725997	0.0232525	-0.0100007	0.0109077	0.0193779	-0.0198655	-0.00223193	0.00261001	0.0154914	-0.00089	0.00241133	-0.0340014	-0.00579821	-0.00478054	-0.0287736	-0.026182	-0.00178986	0.00387187	0.0188545	-0.0380778	-0.00196461	0.0142538	0.0196869	0.00168892	0.00468023	-0.0201571	-0.0121919	-0.00837517
sp_P48507_GSH0_HUMAN	0.0106949	-0.00290037	0.017924	0.0311151	-0.0177011	0.024384	-0.0132384	0.016055	0.00299017	-0.0174538	-0.00410985	0.0331196	0.028158	-0.0198834	0.0188741	0.0405689	-0.00458822	0.00769695	-0.0122597	0.00977677	-0.000521	-0.0165285	0.00497197	0.0125836	0.00720149	-0.00985567	0.00264019	-0.0216398	-0.00513815	0.0278703	0.00252332	0.0110891	-0.0341576	-0.0016292	0.00394319	0.0111849	0.0169427	-0.00689867	0.00358966	0.0188527	0.00665675	-0.00720262	-0.0100902	0.0105424	-0.0112838	-0.00957547	-0.0225171	-0.00976542	-0.00342335
tr_F5H2A4_F5H2A4_HUMAN	-0.00317416	0.0103035	0.00816404	0.0142386	0.00563125	-0.00146015	-0.000122	-0.0126893	-0.0158898	0.0115209	-0.0169398	-0.00889676	0.00483822	-0.0163861	0.00320634	0.0116694	-0.00458242	-0.00811652	0.00258632	0.00956858	-0.0170034	-0.00107628	0.0155826	-0.0114956	0.00254934	0.0067365	-0.0133665	-0.0104699	-0.0121715	-0.00789667	0.00294825	0.00343116	0.00306294	0.0407057	0.00092	-0.00181188	0.0149958	0.0143024	0.00806774	0.0188492	-0.00045	0.0126053	-0.0139467	0.00265512	0.00866877	0.00732834	0.0446846	-0.0183287	-0.00968071
sp_P51114_FXR1_HUMAN	0.0200135	-0.000522	0.00600356	0.0125475	-0.00172775	0.036269	-0.00292647	0.0190116	0.0219799	-0.00347912	0.0349226	0.000914	-0.0099892	-0.0153953	-0.0130247	-0.00765511	-0.0230731	-0.0036849	-0.00830971	-0.00672962	-0.00568448	-0.003057	0.0131857	0.00141681	-0.0164599	0.00490801	-0.0103431	0.0012701	-0.00802239	0.00187155	0.00218624	0.00331621	-0.036068	0.00998786	-0.0035908	-0.00437191	-0.0101594	-0.00304006	-0.000579	0.0188325	-0.00410354	0.0200888	0.00477561	0.00820531	0.0177366	-0.0207988	-0.0226095	0.00123299	-0.0193359
sp_O94808_GFPT2_HUMAN	0.00876524	-0.0100569	-0.0173299	-0.0130385	-0.0133881	0.0316644	0.000836	0.0057284	0.0261744	-0.0148769	0.0241027	0.0201617	-0.00664335	-0.0174353	-0.0149928	0.00331298	-0.0191326	-0.00939804	0.00346512	-0.00552629	0.00422972	-0.0136915	0.0371939	-0.013859	-0.0177569	-0.0023837	-0.00862088	-0.00916488	-0.0181461	-0.00987195	-0.0118618	0.00923505	-0.000461	0.05955	-0.0225216	0.0222543	-0.014718	-0.00847118	-0.00223054	0.01881	-0.00978182	0.00953343	-0.00917057	0.0030145	0.0142084	-0.0257908	0.00946115	0.00164895	0.0112324
sp_O94979_SC31A_HUMAN	0.0106769	0.0245859	-0.0194359	-0.0119105	-0.0257373	-0.0121014	0.00914657	-0.0266592	-0.00290988	0.0186174	-0.0114341	-0.00937468	0.00298911	0.012485	-0.00875477	-0.0140935	-0.0200624	0.00899805	0.0322903	-0.0239889	0.0177408	0.0158506	0.0119818	0.00397812	0.00104146	-0.0290504	0.0204294	0.00059	-0.000672	-0.0254075	-0.023174	0.0165147	0.00170359	0.0106337	0.0405094	-0.0120684	0.0282848	-0.000576	-0.0214974	0.0187739	0.00208097	0.00640674	-0.00697212	0.00248521	0.0135918	-0.0352733	-0.0210088	0.00563369	-0.00395145
sp_Q5T6F2_UBAP2_HUMAN	0.028805	-0.0317088	-0.0106315	-0.00297678	0.00352682	0.00981957	-0.00528311	0.0221536	0.00683976	-0.0118107	0.00166835	0.00186792	-0.0165419	0.000553	-0.0272326	0.00951088	0.00584887	0.0213705	-0.0015931	-0.0251288	-0.00895817	0.013517	-0.0165936	-0.01612	0.0117258	0.0176649	0.00342289	-0.0113682	-0.00126346	0.00814065	-0.00209773	0.0113573	0.00379421	0.000366	-0.0173804	-0.0333833	-0.0121842	-0.00131837	-0.0118982	0.0187629	-0.00986315	-0.018467	0.0214527	-0.0239284	-0.0223381	0.00135062	-0.0286172	-0.0180395	0.0341825
sp_Q15427_SF3B4_HUMAN	0.0283186	-0.00317305	0.0226941	0.00739209	-0.00404466	0.0306204	0.000761	0.00956707	0.031738	-0.0163097	0.0229308	-0.0189846	-0.0041909	-0.00732993	-0.0200909	0.000101	-0.0102103	0.0207512	-0.0145025	0.00584109	-0.00656151	-0.00330066	0.0140232	-0.0095462	-0.0335658	-0.000474	-0.0284422	-0.0156227	-0.016974	0.00211805	-0.0270563	-0.00151171	-0.00974965	0.00795353	-0.0182654	-0.0126427	0.0197896	0.0162149	-0.0164614	0.0187193	-0.000471	-0.00360804	0.00597006	0.0114213	-0.00751685	-0.0294795	-0.00702956	-0.0115176	-0.00145575
sp_Q8N884_CGAS_HUMAN	-0.0237555	-0.011236	-0.00677462	0.00110526	-0.0172061	0.034424	-0.0194796	0.0153733	0.0244634	-0.0342634	0.0166504	0.0190519	-0.00356866	0.00260997	-0.00755469	-0.00736634	-0.00204743	0.00263154	0.00254306	0.000391	-0.0132802	-0.0108325	0.0215722	0.0284192	-0.0052857	-0.00642192	-0.0100453	0.00292198	0.00481023	0.0025708	-0.0310985	-0.0223503	-0.0100556	0.0323484	-0.0128828	0.00120666	-0.0148661	-0.0229137	-0.00481967	0.0187066	-0.00528444	0.000468	-0.00272989	0.00374711	0.00680578	0.000765	0.00117292	-0.00726598	0.00257812
tr_F8VZJ2_F8VZJ2_HUMAN	0.0199912	-0.0135904	0.0228861	-0.00144925	0.00847993	0.00567886	-0.0118408	0.0200183	0.0246784	-0.00859034	0.0078409	-0.00343995	-0.00757556	0.00634309	-0.0131712	-0.00841396	-0.0181948	0.00617666	-0.00773382	-0.00171425	-6.7e-05	-0.00131965	-0.00355257	-0.00800043	-5.19e-05	0.0162055	-0.0104598	-0.000243	0.00366105	-0.0080141	-0.00280307	-0.00124081	-0.0436806	0.0132009	-0.00312676	-0.00405695	-0.0200314	-0.0082235	-0.00873064	0.0186693	0.00171547	0.00324525	0.00987972	-0.00458295	0.00823656	-0.00413544	-0.0139739	-0.0060812	-0.0202139
sp_P60228_EIF3E_HUMAN	0.0192125	0.0163322	0.00649553	0.00663576	0.000643	0.0530092	-0.00709974	0.0151466	0.0310676	-0.017513	0.021389	-0.00013	-0.00889022	-0.000478	-0.00878957	-0.00926555	-0.0137023	-0.000364	-0.0145993	-0.0125374	-0.00186554	-0.0114088	-0.00391352	0.00780068	-0.00546372	0.0128594	-0.0222227	-0.011657	-5.11e-05	-0.0115749	-0.012013	0.00528828	-0.0323637	0.00944404	-0.01556	-0.00539495	0.00169062	0.00602469	-0.0225034	0.0186595	-0.00972241	0.00313402	0.0229561	0.0127906	0.0109525	-0.0119992	-0.0172155	-0.00962323	-0.00446338
sp_Q7L2H7_EIF3M_HUMAN	0.0119508	0.0155789	0.00243742	0.000951	0.0111372	0.0130428	-0.00955215	0.0117733	0.0171587	-0.014924	0.0189576	-0.00313152	-0.0182472	-0.00301574	0.00177648	-0.0123226	-0.00888968	0.00670766	-0.00924881	-0.0102912	-0.00580085	-0.000885	0.00617186	0.0169513	-0.00129335	0.0146856	-0.0221746	-0.00242847	-0.0019526	-0.00261812	-0.000896	0.0118792	-0.0358615	0.0177575	-0.00524316	-0.000858	-0.0146021	0.0105953	-0.0137568	0.0185995	-0.0168697	0.00723836	0.0216362	0.00569636	0.00809829	-0.00850674	-0.024177	-0.00432604	0.0103816
sp_Q9NRL2_BAZ1A_HUMAN	0.0230354	-0.00953122	-0.00376125	-0.00402569	0.0152609	0.0155116	-0.00710069	0.024251	0.0291795	-0.0142183	0.0178562	-0.0196058	-0.0269045	0.00309326	-0.0252577	-0.0204589	-0.0068879	0.0013014	0.0112854	0.00675304	-0.0213992	0.00377257	-0.014396	-0.00685681	-0.016474	0.0128826	-0.0113423	-0.0229419	-0.00553665	-0.00505843	0.00142427	-0.00945398	-0.0115149	0.00995611	-0.010627	-0.0113892	-0.0225109	0.00717858	0.0104156	0.0185017	-0.0169532	-0.0052294	0.0121122	0.00431236	-0.0188506	-0.00411281	-0.000301	-0.00124387	0.0151952
tr_B2WTI3_B2WTI3_HUMAN	0.0302604	-0.00437186	0.015173	0.0100878	-0.00385531	0.0466671	-0.0162651	0.0217863	0.0344929	-0.0150229	0.0203429	0.000481	-0.0158247	-0.00309075	0.010955	-0.0150726	-0.0171357	-0.00112346	-0.00751175	-0.0227877	-0.018958	-0.00161864	0.0198008	0.00955383	-0.0123295	0.0030753	-0.0166794	-5.41e-05	0.00502867	-0.0038601	-0.0240927	0.00176795	-0.0217878	0.00507936	-0.0167432	-0.0207145	-0.00777679	-0.0245315	-0.00888057	0.0184656	-0.0122145	-0.0136168	-0.000807	0.0395885	-0.0045929	-0.0258084	-0.0134348	-0.00375018	-0.00475474
sp_Q9Y4B5_MTCL1_HUMAN	-0.0259465	0.0117112	-0.010283	-0.0062642	-0.0122307	0.00581458	0.00946215	-0.00442968	0.0185123	-0.0150358	0.0179647	0.00145193	0.00694182	-0.00648715	0.00503885	-0.00154153	-0.0198355	-0.00357835	0.00478026	-0.00824755	-0.000716	-0.0155038	0.0112977	-0.0115769	-0.000623	-0.0165816	-0.00312688	0.000769	-0.0208378	-0.0056265	-0.0276793	0.00388838	0.00104235	0.00647262	0.00244422	0.00179496	-0.00330215	-0.0124371	0.0100697	0.01844	0.0171925	-0.00482109	-0.000696	-0.0106277	-0.00701519	-0.0079081	0.00314935	-0.00343259	0.00216717
sp_Q9NWX6_THG1_HUMAN	0.0313415	0.00922991	0.0243302	-0.011839	-0.00948927	0.0124187	-0.0250055	0.00597362	0.0184015	-0.00949482	-0.000492	4.14e-05	-0.00841848	0.00295008	0.00450169	-0.013322	-0.00498403	0.00940262	-0.00837564	-0.0413195	0.00291736	-0.0189639	-0.00274155	0.00751027	0.0052514	-0.0274751	0.00123761	-0.0102574	0.0133228	-0.0218305	-0.0262485	-0.00473234	-0.00592539	0.00570643	-0.0134337	0.0171898	-0.00831045	-0.0123124	0.00130024	0.0184192	-0.0030353	0.0145915	0.0188463	0.0104311	0.0112299	-0.00968214	0.0131169	-0.0136412	0.00438422
sp_P14618-2_KPYM_HUMAN	0.0176712	0.0195793	0.0264227	-0.0120846	0.00631617	-0.0110657	0.000304	-0.00706961	0.00049	0.000943	-0.00612439	-0.0087146	0.00138901	-0.0207772	0.0599356	0.000926	0.00141749	-0.00682623	0.0130233	0.000994	-0.00266356	-0.0188557	0.00114994	0.0331217	0.00638208	0.01085	-0.00488695	-0.008976	-0.0169859	0.000709	0.0232299	-0.0100285	0.00144149	0.00253181	-0.00388892	-0.00655619	-0.00925075	0.00840448	-0.0146365	0.0184043	-0.00554469	0.00471461	-0.00150724	0.00577118	-0.000452	0.0140959	0.00383822	-0.0189205	-0.0142841
sp_P23588_IF4B_HUMAN	-0.0034011	0.0181178	0.00635229	0.00037	0.025877	-0.00443253	-0.00247273	0.0181542	-0.00891352	-0.0272478	-0.0107322	-0.00676077	-0.0205006	-0.00998408	0.00123572	-0.00781742	-0.00330369	0.00936361	-0.0125399	0.00460789	-0.0248327	0.00753968	0.00445292	0.0139629	0.000675	0.0281687	-0.0171631	0.00625876	-0.00901379	-0.00218827	-0.00431497	0.0262462	-0.026061	-0.0038889	-0.0115942	0.00135616	-0.0106926	0.0267417	-0.00362752	0.0183886	0.00812814	0.0205203	-0.00391287	0.015723	0.0180026	0.00354093	-0.0231639	-0.0120137	-0.0146704
sp_Q9UHB9_SRP68_HUMAN	-0.00164926	0.0414497	-0.00221069	-0.00673388	-0.014682	0.0138841	-0.000973	0.0165651	0.0114142	-0.0141598	0.00894149	0.00985257	-0.0131856	-0.0133991	0.0108347	-0.00491906	-0.0159107	0.00533278	-0.00695357	-0.013043	-0.00972403	-0.0211117	0.0138793	0.0321238	-0.00327567	-0.0117552	-0.0316804	-0.0181127	-0.0137665	-0.00507438	-0.0107815	0.00296661	-0.0166448	0.00970376	-0.00519514	0.00725687	0.00211182	-0.00905912	0.00223894	0.0183851	-0.00344938	0.0288752	0.00572677	0.0167382	0.0171359	-0.0142924	-0.0239732	-0.000806	-0.00361001
sp_P67936_TPM4_HUMAN	0.0179159	0.0114306	-0.00450341	-0.0183435	0.00383794	-0.0113403	0.0225312	-0.0226322	-0.0135592	-0.00918939	0.00186012	0.0133372	-0.00336092	-0.0238385	0.00394982	0.00975155	0.00702186	0.0162299	0.00752513	0.0135948	-0.00622055	-0.017117	0.0142502	0.00160465	-0.0130325	-0.0141727	-0.017538	-0.0206529	-0.0189531	-0.0152784	-0.0222549	0.00613345	0.02892	0.0203015	-0.0126734	-0.00350485	-0.0208258	-0.000952	0.00899945	0.0183523	0.0168146	0.0113268	-0.0193195	0.00434502	0.0173275	0.0043421	0.00154182	-0.0107778	-0.00437702
sp_P61457_PHS_HUMAN	-0.00259784	0.00677156	-0.00648223	0.0216759	0.0140867	-0.0273946	-0.00605152	-0.00513568	-0.0423133	-0.0171897	-0.0336389	0.0211827	0.0165296	-0.00625547	0.0171158	0.0165856	-0.00211695	0.0398206	-0.00495958	0.00719184	-0.0111003	-0.0236653	-0.00963766	0.0115163	0.0192818	0.0201879	-0.00393064	-0.00327743	0.00758292	0.0157614	0.000924	0.00396465	0.00423583	-0.01393	0.0151429	-0.00770736	-0.00616563	-0.00426451	0.0093846	0.0182868	0.0132855	0.00207698	0.00970272	0.00413227	0.00459975	0.00820373	-0.000368	-0.0170191	-0.00891087
sp_O14530_TXND9_HUMAN	0.0103017	-0.0179929	0.012114	-0.0129508	-0.00922317	0.0297236	-0.0335158	0.0268892	0.0250688	-0.0224203	0.0275641	-0.00908469	-0.0310624	-0.00676059	-0.0140709	-0.0173011	0.000902	0.0268054	-0.00471015	-0.0045041	-0.0147615	-0.00178287	0.0177722	-0.0260944	0.0131296	-0.00269664	-0.0288669	-0.000972	0.00614783	0.00154609	-0.0150832	0.00340303	0.0061048	0.0113051	-0.016304	-0.0160979	-0.0280725	-0.00432468	-0.00725718	0.0182723	-0.0204324	-0.00284343	0.0066024	0.00740955	-0.00481528	0.00289537	-0.0115532	-0.00272694	-5.82e-07
sp_Q5GLZ8-2_HERC4_HUMAN	0.02007	0.000365	-0.0165123	0.00633201	0.0137722	-0.0594271	0.01179	-0.0027579	-0.0320379	0.00730816	-0.0161441	0.020202	0.0116875	-0.016438	-0.0210804	0.00179978	0.0137268	0.0150874	-0.00255271	0.00523727	0.0129123	0.0202219	-0.0108177	-0.0119837	0.0101425	0.0232465	0.00474557	-0.0238337	-0.0183695	0.016093	0.0151724	0.00943712	-0.0101437	0.0150593	-0.00293651	0.0109986	0.00352904	0.0120048	0.0262572	0.0182321	0.0303576	-0.000426	0.0359008	-0.0143648	-0.00419309	0.00811679	0.00890315	0.00424735	0.0227277
sp_P78332_RBM6_HUMAN	-0.0261735	0.00425751	-0.0106292	-0.0107731	0.00543321	0.017606	0.00303982	0.00441468	0.0150683	-0.0101152	0.00641138	0.00553485	-0.00233719	-0.000766	-0.0163938	-0.0122197	0.00320127	0.0117314	0.00112286	-0.00420999	-0.00575633	0.00190074	0.00609945	0.00119463	0.00213038	0.0069116	-0.00700815	0.0138141	-0.000859	-0.000561	-0.00284743	0.00477129	-0.0186356	-0.008584	-0.00525704	-0.00458592	0.000179	0.00822439	0.0024333	0.0182298	0.00288945	-0.00116762	-0.00240826	-0.00159816	0.00693111	-0.0019419	-0.03376	-0.0214001	0.00393726
sp_P61026_RAB10_HUMAN	0.0067456	0.0066	0.00376103	0.0517225	-0.00864044	0.0213506	0.0131178	0.0106083	0.00701049	-0.00423819	0.00194765	0.0235467	0.00891597	-0.0347852	0.0303825	0.0225632	0.00270534	0.0170946	-0.0259418	-0.011316	-0.000252	-0.0158844	0.000789	0.00971025	0.0370972	0.0018591	-0.00796479	-0.00537446	-0.0268866	0.017093	0.00896224	0.00351429	-0.0116104	-0.000106	0.0055616	0.00417513	0.0164078	-0.00698902	-0.0037931	0.0182108	0.00650118	0.00676635	-0.000837	0.00943518	-0.0138122	0.0148956	-0.00380509	-0.0142805	-0.0182588
sp_P08670_VIME_HUMAN	-0.0018012	-0.00395597	0.0137277	0.00244985	-0.036349	0.00160567	-0.00977943	-0.00860828	-0.00894192	0.0144522	-0.0191686	-0.0116339	-0.00613438	0.00291444	0.000578	-0.0211637	0.0148706	0.0213775	0.0220988	0.0110001	0.0177897	-0.00718455	-0.00690901	-0.00945785	-0.0241103	-0.0547838	0.0100187	0.00782849	-0.000878	-0.0243457	0.000103	0.0653633	-0.0135779	0.0124635	-0.0131733	0.00921661	-0.00813682	-0.00909802	-0.0213414	0.0181862	0.0173586	0.026286	-0.0243697	-0.038392	0.0297079	-0.0357916	0.0255364	0.00743394	0.00534258
sp_Q9UMS4_PRP19_HUMAN	0.000916	-0.0242526	0.0286818	0.00440277	0.00724229	0.0162702	-0.0188926	0.0182332	0.0123763	-0.0279263	0.00239548	-0.0210063	-0.0188564	0.0198736	-0.0107608	-0.0202435	0.000594	0.015861	0.00314675	-0.0156783	-0.0207963	0.01379	-0.00172864	-0.0177263	-0.00881757	0.008508	-0.0247814	0.00733959	0.0202587	-0.00576904	-0.000631	-0.00188309	-0.0107762	-0.0110731	-0.0212615	-0.0286875	-0.00407828	0.023406	-0.0162386	0.0181789	-0.0278666	-0.0138245	0.0126132	0.0155859	-0.00854247	-0.0135641	-0.0174615	-0.0170754	0.00902259
sp_Q99442_SEC62_HUMAN	-0.00305902	-0.0357099	-0.000105	0.00417378	0.00962841	0.00152093	0.0166793	0.012251	0.0192507	-0.00522061	0.0156851	-0.00537736	0.0137702	-0.0226324	-0.00957013	-0.00625589	-0.0110387	-0.00413755	-0.022828	0.003706	-0.000694	-0.0175356	0.0275305	-0.0291831	0.0146249	0.00575737	0.00455158	0.0036071	-0.0215602	0.0128427	-0.00265512	0.013524	-0.0173809	0.0157482	-0.0133381	0.0190645	0.0316992	-0.0321384	0.0115784	0.0181471	0.000325	0.0185284	-0.00171447	0.00904492	0.0090901	0.00639052	0.0125789	0.00145345	-0.0160557
sp_P52565_GDIR1_HUMAN	-0.0145509	0.0087394	0.00489866	0.0114252	0.00859179	0.00804882	-0.00363636	-0.00275472	0.00667381	-0.0117764	-0.0158094	-0.00543258	-0.0311188	-0.00152766	0.0160668	-0.00397378	0.00624113	0.00592357	-0.0110901	0.00557459	-0.0396107	-0.0099907	0.00847384	0.0176987	-0.00344427	0.00281423	-0.0199891	0.000261	-0.00383722	-0.00362243	-0.012526	0.0230048	0.00897206	0.00935372	-0.0106946	-0.0153575	-0.00719101	0.00655541	-0.0297927	0.0181467	-0.0221096	0.0197566	-0.000479	-0.000223	0.000608	0.00639964	-0.00912647	-0.0164793	-0.0129259
sp_Q6PIU2_NCEH1_HUMAN	-0.00654209	0.0351916	0.006361	-0.0111943	-0.022225	0.0201365	0.00640664	-0.0122508	0.0133586	0.00886024	-0.00639198	-0.00277338	-0.0111381	-0.0133001	0.0212022	-0.013361	0.0126639	0.0211352	0.0305196	-0.0224927	0.0046499	-0.00694056	0.00843722	0.0405036	0.00988697	-0.0295361	0.000407	-0.00890071	-0.0192299	-0.0273596	-0.0198871	0.011185	0.0101424	0.0204147	0.0121749	0.0109679	-0.00381958	-0.00363817	-0.00132439	0.0181265	-0.0294219	0.002109	0.0127985	-0.0112582	-0.00423692	-0.0164328	0.00784118	-0.00590981	0.0281282
sp_Q9NQ29_LUC7L_HUMAN	0.00684641	0.0396542	0.00518329	-0.000532	0.0124681	0.000416	-0.0300162	0.0148243	0.00887127	-0.0228074	-0.00601518	-0.026037	-0.00992118	0.0061614	0.0190579	-0.0253882	0.00354045	0.0324868	0.00661261	-0.00561726	-0.0142768	-0.0185488	-0.00314355	0.0311169	-0.028536	-0.0103384	-0.00607147	-0.00345933	0.00361101	-0.00426534	-0.0388689	-0.0225824	0.0030819	-0.0151449	-0.0191141	-0.0205049	-0.0112326	-0.00294695	-0.00684781	0.0180957	-0.0235834	-0.00339422	0.00519959	-0.016985	-0.00824901	-0.0173799	-0.0177812	-0.0202135	0.0050402
sp_Q9NYV6-3_RRN3_HUMAN	0.00211066	-0.00520765	-0.00075	0.017035	-0.00419481	0.0062484	-0.0102387	-0.00281057	0.0160002	-0.00568902	0.0240345	-0.022095	-0.0267212	0.016439	-0.00429109	0.000162	-0.00659908	0.00856385	0.0119447	-0.0121628	0.0201419	0.00454775	-0.00284654	-0.00179005	-0.00750862	0.00162414	0.00421243	0.000233	0.00820961	-0.0113159	-0.0069511	-0.0142815	-0.0218509	-0.00261957	-0.020191	-0.0139742	-0.0173029	0.0200281	-0.00869383	0.0180807	-0.0171751	-0.00916068	0.0530214	0.0121696	-0.000576	-0.00767431	-0.0185675	0.00383978	0.0031695
sp_Q6NYC8_PPR18_HUMAN	0.0150527	-0.00230388	0.00369153	-0.0161205	0.0212442	0.00233274	-0.0271356	-0.0200733	0.00438017	-0.000817	-0.00652177	-0.012924	-0.0268074	0.0166058	-0.0108316	-0.0155474	0.00510585	0.00384365	0.016593	-0.0111732	-0.0102411	0.0215809	0.0138497	-0.00723645	-0.0136521	0.0120746	-0.025746	0.011755	0.0119338	-0.0294418	0.0169608	0.00678427	0.00995845	0.0231673	-0.00542303	-0.0252677	-0.0244657	0.0159562	-0.0258091	0.0180644	-0.0298592	-0.00408946	-0.00571918	-0.00827302	0.00535082	0.011539	0.01375	0.00337285	0.0215189
sp_P04632_CPNS1_HUMAN	0.00688196	0.0334036	-0.0176389	-0.00785909	0.00696677	-0.0135387	0.00850805	-0.0355869	-0.00987414	0.0134182	-0.0087999	-0.00261585	0.0045809	0.0024739	0.00429826	0.0101717	-0.00899183	0.00602715	0.0232811	-0.00556939	0.0172464	0.0124205	0.00228987	0.0256209	-0.00676429	-0.00228465	-0.00480053	0.0106224	-0.0113627	-0.012294	-0.0159923	0.00903424	0.00854639	0.0145322	0.0193545	-0.0200576	-0.0125405	0.0067289	-0.0186729	0.0180439	-0.00177605	0.0146078	-0.00608958	-0.0150636	0.010276	-0.0158413	0.000366	0.00706173	0.0022709
sp_P67775_PP2AA_HUMAN	0.0110575	0.00734794	0.0117685	-0.00217794	0.00765519	0.0283725	-0.0197701	0.00309953	0.0355553	-0.00552899	0.0259822	0.0169208	-0.00186727	-0.019497	0.0151375	-0.000498	-0.00198528	0.00924236	-0.00300819	-0.00360469	-0.00477831	-0.0163418	0.0130477	0.0156158	-0.00624028	0.0110589	-0.00975345	-0.00933253	-0.0196727	0.0115691	-0.0103277	-0.00935961	-0.022728	-0.00920295	-0.00705485	-0.014538	-0.0101907	-0.00532971	-0.0125793	0.0180146	-0.00622581	-0.00240297	0.00180951	0.0101388	0.0132793	-0.00192331	-0.00129721	-0.0102416	-0.00414537
sp_O60271-4_JIP4_HUMAN	0.0020297	0.00608679	-0.00576008	0.0306795	0.00710832	0.0435489	-0.0136043	-0.00399409	0.0205135	-0.0127957	0.0187428	0.0294889	0.00373609	-0.0317203	-0.00417327	0.00713241	-0.0173239	-0.0115734	-0.0183834	0.00198052	-0.0138	-0.00700759	0.0218115	-0.00236606	-0.00581797	0.000171	-0.00545608	-0.0149007	-0.0220377	0.0154929	-0.00875921	0.0216259	-0.0100921	0.0111031	-0.0024016	0.00110705	0.0263264	-0.00689834	-0.00523053	0.0179825	0.0267226	0.00454953	-0.0160137	0.00212792	0.00652218	-0.00608661	0.0119779	-0.00866437	0.000248
sp_Q96EY4_TMA16_HUMAN	0.0150296	-0.0286193	0.0326377	-0.00532099	0.0203922	0.00415059	-0.0315563	0.017935	0.00699376	-0.0190698	-0.00674655	-0.00790614	-0.0146742	-0.00987485	-0.0123894	-0.00834835	-0.0121886	0.00928534	0.00288531	-0.00398017	-0.035431	-0.050154	0.000397	-0.0282245	0.0158389	0.0225839	-0.015172	-0.0108776	-0.00185099	0.0145978	-0.0147261	0.000257	-0.0160533	-0.00868509	-0.00211125	0.0143677	-0.00203238	0.0044594	0.0118302	0.0179777	0.0048895	0.0101601	0.012521	-0.00546156	0.00997992	0.00227349	0.00133926	-0.00785723	-0.028559
tr_K7EIU8_K7EIU8_HUMAN	-0.00876427	-0.00121797	0.0131224	0.00413062	-0.0086992	0.00580816	-0.00839242	0.0127935	0.00555804	-0.0147362	0.0166042	-0.000271	-0.0204555	-0.0161847	-0.00653056	-0.00471628	-0.00424377	0.00459341	-0.00693986	0.00656418	-0.043572	-0.0379137	0.0120034	-0.0126246	0.0116277	-0.000789	-0.0100518	-0.00446506	-0.00345985	0.0208855	-0.016815	0.0101389	-0.0127974	0.00957833	-0.00498428	0.00110865	0.0117619	-0.0207238	0.0121847	0.0179633	0.0157789	0.00794444	0.00207609	0.0103949	0.0099362	0.00471604	-0.0182184	-0.0170495	-0.0106285
sp_P61077_UB2D3_HUMAN	0.0184138	0.0032007	0.0107707	-0.0159874	-0.00996796	0.024002	0.00622165	0.0227941	0.0220009	-0.00191781	0.00953091	0.0119629	-0.00223769	-0.0228091	0.0100775	-0.0198102	0.00224816	0.0104459	-0.0137592	-0.0100171	0.00273161	-0.0185177	0.000686	0.00389768	-0.0014514	0.00348005	-0.00656026	-0.0202454	-0.0124121	-0.0090752	0.00860608	-0.0107437	-0.00612575	-0.0251379	-0.00705533	-0.00478461	-0.00891824	-0.0112979	0.0144649	0.0179618	0.0119763	0.0083213	0.00791785	0.0266488	0.00502986	-0.00671094	-0.00376639	-0.0116717	-0.00526773
sp_Q6P1N9_TATD1_HUMAN	0.016623	0.0307277	0.0111134	0.0095492	0.0303848	-0.0104784	-0.0216046	0.00258328	0.00578908	0.00181437	-0.00151096	0.00790785	-0.00289351	-0.0270374	0.0159304	-0.00397824	-0.00596328	0.00782263	-0.00786617	-0.00585815	-0.0107489	0.00758303	0.00889939	0.0179192	0.0263668	0.0110051	-0.00990205	-0.0308487	-0.0172478	-0.00358325	0.00264178	0.00927756	-0.00350946	-0.0296608	0.00109706	0.0237573	-0.0206551	0.0258716	0.0145724	0.0179446	0.0210971	0.0195571	0.0108222	-0.0181868	0.0255144	-0.00222904	0.00272708	-0.0188728	-0.010848
sp_O00469-2_PLOD2_HUMAN	0.0273705	0.0211033	-0.0180438	-0.0168613	-0.00303631	0.000759	0.0264782	-0.00892002	0.00113828	0.0266693	-0.00730931	0.00443334	-0.0022795	-0.0239656	-0.00012	0.004353	0.00570145	0.00803898	0.0196915	0.00690928	0.0266276	0.0157355	0.00504436	0.0201475	-0.0189865	-0.00850788	0.014426	-0.00362029	-0.0226515	-0.0104959	0.0215975	0.0155875	0.0140431	0.00171493	-0.00862565	0.0104404	-0.0148165	0.00912609	-0.00238715	0.0179138	-1.81e-05	-0.0288155	0.0109771	-0.047036	-0.036881	-0.0148287	0.0126408	0.0143082	0.0176293
sp_O94804_STK10_HUMAN	0.0171734	-0.00236405	-0.00871847	-0.0193478	-0.00106657	0.0130485	-0.00176788	-0.000408	0.0149618	-0.00936404	0.0152553	-0.0100218	-0.0228455	0.00290583	-0.0297164	-0.0169736	-0.00775268	0.000973	0.0220697	-0.00220414	-0.00143062	0.0166346	0.0212558	-0.0158697	-0.00799597	-0.0014416	-0.00377633	0.0256937	-0.00813447	-0.010206	0.0026076	0.007281	-0.00672164	0.0140026	0.00414537	-0.0127017	-0.0154913	0.00354031	-0.00540846	0.0178903	-0.0472737	0.00339276	-0.00421509	0.00307689	-0.0123633	-0.00445881	-0.0127694	0.0313504	0.0298061
sp_Q9NUU7_DD19A_HUMAN	0.00351355	-0.00464092	-0.000495	0.0162077	0.0299602	0.0026864	-0.0140449	-0.0122297	-0.0071013	-0.00571313	0.0220863	-0.00138116	-0.00555693	-0.000987	-0.0282814	-0.00330889	-0.00322646	-0.00311465	-0.00897328	-0.0108247	0.00236643	0.00722985	-0.00935801	-0.0115909	-0.00223357	0.0102718	-0.00610545	-0.00652744	-0.000256	0.00762998	0.00609526	-0.00213043	0.00130254	0.00569634	-0.0103843	-0.0186323	-0.00788706	0.00491129	-0.0120866	0.0178806	0.00369044	0.0227111	-0.00380189	0.0134957	0.00241459	0.000331	-0.0273227	-0.00161014	0.00532534
sp_Q9Y263_PLAP_HUMAN	0.00110751	0.0114138	-0.0016914	0.00249607	-0.003239	-0.0590139	-0.0118182	0.00956392	0.0322223	0.00938037	0.0193961	0.00106086	-0.0190729	-0.00777283	0.012827	-0.0053248	-0.0144117	0.0226919	-0.000179	0.0113259	-0.0199073	-0.00455571	0.00319315	0.00618644	0.0109977	-0.0139209	-0.00140413	-0.0127813	-0.0102535	-0.00172972	-0.0237842	-0.0192542	0.0181611	-0.00197488	-0.00367926	-0.0103637	-0.0083201	-0.0124921	0.00477369	0.0178289	-0.00539927	0.00494179	0.00361598	0.0216117	-0.0039415	-0.0190243	0.00543659	0.00136832	0.00451149
sp_Q9H0C8_ILKAP_HUMAN	0.00125333	0.00598714	0.00557254	-0.0196149	0.000955	0.00979194	-0.0347225	0.0105973	-0.00693962	-0.0288104	-0.0101331	-0.023633	-0.0309056	0.00453793	-0.0117952	-0.025049	0.0251396	0.0276845	0.00260221	-0.008993	-0.0319044	0.00740994	-0.00388273	-0.00937234	-0.0145493	0.00296633	-0.0232639	0.00917385	0.00517215	-0.00854391	0.00577696	-0.00479683	0.0103137	-0.0195746	-0.0126458	-0.023499	-0.00842339	0.0146717	0.00229314	0.0177988	-0.0217371	0.00462413	-0.0013373	0.00918147	0.00790853	-0.00369506	-0.039962	-0.013139	0.0302731
sp_Q9H2P9_DPH5_HUMAN	0.029829	0.00439429	-0.00805081	0.00258087	0.025595	-0.00347859	-0.00672358	0.00690065	0.00170683	-0.00520376	0.000479	-0.00451855	-0.0117307	-0.00540184	-0.0267254	0.0115146	-0.00472028	0.01804	-0.000516	-0.017523	0.00299052	-0.0120699	-0.00932146	-0.015333	0.0151147	0.0268542	0.00116827	-0.0153951	-0.00110313	-0.00106073	0.000365	-0.00295445	-0.00788179	-0.00810336	0.000847	-0.0101545	-0.0127375	-0.0032538	0.00362571	0.0177966	-0.0204506	0.0366946	0.0153895	-0.0046707	-0.00329519	0.0178012	-0.00897198	-0.00956692	-0.00620734
sp_Q9NRN7_ADPPT_HUMAN	0.0140213	-0.00394392	0.0216777	-0.0160952	-0.00228029	-0.000674	-0.00393113	0.038989	0.00764406	-0.00661702	0.0111399	-0.00421407	-0.00902605	0.00326428	-0.000551	-0.0177105	0.0167386	0.021147	-0.013728	-0.00211094	-0.00985829	-0.00377525	-0.012921	-0.00114696	0.0132393	0.00236544	-0.0123362	-0.00782226	0.00462882	-0.0142258	0.00733521	-0.0112282	-0.0264692	-0.00474807	-0.0109862	-0.0110082	-0.0282434	0.00108502	0.0476179	0.0177942	-0.014162	-0.00526089	0.0244216	0.0409345	-0.00404656	0.0126109	-0.0111755	-0.00553064	-0.0118024
sp_P00492_HPRT_HUMAN	0.00974265	-0.000985	0.00602444	0.00660215	0.0226073	0.00286347	-0.0141458	0.0123215	-0.00208007	-0.0174907	-0.0149505	0.00641602	-0.0091942	-0.0324851	0.00379511	-0.00450212	0.0259901	0.028495	-0.0195179	0.0130956	-0.0263592	-0.015162	-0.0023589	0.00137396	0.016641	0.0133972	-0.0129367	-0.0367611	-0.0232442	0.0167356	-0.00125093	0.00950687	0.0243697	-0.0126271	-0.0218503	-0.0079728	-0.00204693	0.00508818	0.0225509	0.0177903	0.00453443	0.0125441	0.0100593	0.00554524	0.00364629	0.015194	0.01067	-0.0308419	0.0289805
sp_Q92747_ARC1A_HUMAN	-0.000491	0.0400053	0.00357818	-0.032911	-0.00325638	0.0301641	-0.0132696	-0.00692557	0.0194532	0.00260326	0.00200608	0.000804	-0.0191744	0.00155573	0.043701	-0.00653711	0.00905536	0.0172999	0.0151043	-0.00768115	-0.00226405	0.0252791	-0.00296868	0.0288951	0.00590078	-0.00393309	-0.0159852	-0.00845356	-0.0125359	-0.0166789	-0.0176189	-0.0164649	0.0116934	-0.0109262	0.00159532	-0.00991231	-0.0284296	0.0225878	-0.019153	0.0177722	-0.0201977	-0.00822152	0.0208293	0.00809863	-0.0126329	-0.0133061	-0.00426464	-0.0195332	0.0167169
sp_Q8NE71_ABCF1_HUMAN	0.0260302	-0.0190474	0.0013066	-0.0117034	-0.0131692	0.0102789	-0.00636291	0.0103051	0.00223634	-0.0185154	0.000476	0.0183294	-0.00056	0.00703435	-0.0131334	0.0175037	-0.0150574	-0.00229162	-0.0282325	-0.0147507	0.00245067	-0.00148295	0.00682429	-0.0202994	-0.00406725	-0.0237402	-0.0259962	-0.00621286	0.00668677	0.0236216	-0.00371799	0.0173862	-0.0279764	0.0289149	-0.024229	-0.0131227	0.00774931	-0.0243617	-0.00652677	0.0177713	8.61e-05	0.0049156	0.00591393	0.0460613	0.00892001	-0.00631714	-0.0258714	-0.00193699	-0.0192232
sp_P19532_TFE3_HUMAN	-0.0208081	-0.00779494	-0.00236745	0.00586372	0.00229303	0.000291	-0.000486	-0.0271409	-0.00200297	-0.0147983	0.00735649	0.00574932	0.0113489	1.91e-05	-0.0150017	0.019707	-0.0169735	0.0254051	0.00983341	-0.00166952	-0.00509609	0.0145727	0.0214729	-0.00359561	-0.0172545	-0.00752256	-0.019406	0.0220261	0.00573473	0.00705516	-0.00757496	0.0207638	-0.00598625	0.00496641	-0.0114727	0.00182165	0.0039629	-0.0101892	-0.0127821	0.0177597	-0.0100758	0.0260006	-0.0161195	-0.00406361	0.00959007	-0.000566	-0.0128345	0.00487634	-0.00106517
sp_Q9Y6N5_SQRD_HUMAN	0.000964	0.0020466	-0.0135253	0.00997113	-0.0149834	0.0113622	0.0241812	-0.015394	-0.00616773	0.00485762	-0.00188942	0.0141824	0.0179284	-0.00459909	0.0138198	0.0343251	-0.00621839	0.0155172	-0.00544501	-0.00291913	0.00443339	-0.0011908	-0.0166065	-0.00646954	0.00862813	-0.0216347	0.00767243	-0.0102891	-0.00295564	-0.00842341	0.00755957	0.000734	0.00115994	0.05955	0.000459	0.0163984	0.0296245	-0.00438152	-0.00610282	0.0177106	-0.0146976	-0.0230491	-0.00991721	0.0065353	-0.0283775	-0.0122179	0.0327251	-0.00318158	0.0070827
sp_Q9H444_CHM4B_HUMAN	-0.00431197	0.00813827	-0.000396	-0.0045412	-0.00998511	0.010237	-0.0091856	-0.0180889	0.0245857	-0.0228491	0.00964243	-0.00534573	0.00370452	0.0160318	0.00625326	0.0148556	-0.0170805	0.00763651	0.0196973	-0.00729089	-0.00226518	0.00592483	0.0106544	-0.00469548	-0.0156932	-0.00597147	-0.0273784	0.0264242	0.00720378	-0.00130352	-0.0287515	-0.0115363	-0.0149995	0.0119529	-0.00259925	-0.0402654	0.00890909	-9.86e-05	-0.0219931	0.0176706	-0.0114475	0.00439048	-0.0186824	0.0233682	-0.010407	-0.0112278	-0.0236672	0.000764	-0.00595889
sp_P45985_MP2K4_HUMAN	0.003053	0.021669	-0.0128955	-0.0228224	-0.0226728	-0.00375067	0.000253	0.000215	0.00357122	0.0317148	-0.00799407	0.000299	0.00833921	-0.0184738	-0.000771	0.0122999	-0.00225353	0.00797133	0.00630559	-0.0113576	0.00739845	-0.0100216	-0.00804941	0.0171436	-0.00862507	0.0155772	0.0312425	-0.0298117	-0.0114358	0.00413834	0.0383494	0.000404	-0.0146019	0.0104163	0.0326198	-0.0194025	0.00348268	0.00647515	0.0108481	0.0175437	-0.0236122	-0.0153389	0.012953	0.0072119	-0.0162271	-0.018509	-0.0150182	0.0111369	-0.00638368
sp_P52292_IMA1_HUMAN	0.012225	-0.0209838	0.0105566	0.0035788	-0.00100775	0.0198303	-0.013665	0.0286984	0.0291753	-0.0304947	0.0218776	-0.0128068	-0.025237	-0.0149331	-0.0104558	-0.0145408	0.0133742	0.0384042	-0.0200812	-0.00751252	-0.0285542	-0.0073588	-0.00246044	-0.0129605	0.011099	0.00815969	-0.0186173	-0.0201373	-0.011631	0.0173347	-0.00115253	-0.009977	0.00699461	0.00550494	-0.01935	-0.0159805	-0.0180011	-0.0100007	0.0039855	0.0174847	-0.0180075	-0.0110721	0.0123328	0.014109	-0.0146011	-0.00105736	-0.00537607	-0.0270033	0.0246365
sp_P07737_PROF1_HUMAN	0.000925	0.0167487	0.00856181	-0.0113165	-0.000616	-0.0088265	-0.00585238	-0.0133222	-0.0143061	-0.00937663	-0.0294547	0.00764486	-0.00849478	-0.0222971	0.0145593	-0.00874584	0.00743978	0.0193423	-0.00663212	0.00885876	-0.0184004	-0.0231233	-0.00864789	0.0225715	0.00225011	0.00441255	-0.00965256	-0.0126976	-0.0255262	-0.0016464	0.00730991	-0.00251943	0.0306444	-0.0062766	-0.0237041	0.000536	-0.00426191	-0.00279842	0.00568972	0.0174782	0.00201214	0.00678368	0.00300669	0.0152236	0.00796168	0.0107372	0.0156852	-0.0130993	-0.000314
sp_Q8TEA8_DTD1_HUMAN	0.0131569	-0.00684437	0.0205328	0.0169304	0.020261	-0.0113642	-0.010329	0.0197409	-0.0092023	-0.00494937	-0.0126693	0.00150749	-0.00506435	-0.0325229	-0.012754	0.0120421	0.0163571	0.0133243	-0.000578	0.0211586	0.00218253	-0.00806357	-0.00560326	-0.00417309	0.0193869	0.0187255	0.00478742	0.0111883	-0.0246301	0.024155	0.00703715	0.0132886	-0.00196293	0.00154224	-0.000644	0.0212953	-0.00580206	0.00369008	0.0125271	0.0173884	0.0272788	0.0217517	-0.0169987	-0.0185223	0.0162013	0.0224094	0.00159573	-0.0172003	-0.0072217
sp_P49915_GUAA_HUMAN	0.000858	0.00290672	0.00445726	-0.00115402	-0.00617848	0.00987684	-0.018528	0.0302301	0.0147077	-0.0272447	0.0102752	-0.0221839	-0.015707	-0.0193184	-0.0102492	-0.00534552	0.00823645	0.0266927	-0.00910686	0.00335156	-0.0245146	-0.0185282	-0.0199997	-0.00747184	-0.00861197	0.00079	-0.0204314	-0.0230499	-0.0223306	0.017415	0.00571344	-0.00627664	-0.000494	-0.0100682	-0.0187656	-0.0138146	-0.000282	0.000898	0.0148514	0.0173788	-0.0149284	0.00664412	0.0136275	0.00179426	-0.0054306	-0.00499604	-0.00596293	-0.0254202	0.0208977
tr_A0A087WSW9_A0A087WSW9_HUMAN	-0.000933	0.000974	0.0194047	0.00929287	-0.0120596	-0.0120145	0.00871628	0.00687299	-0.0106561	0.00705561	-0.00951095	0.00504065	0.00519172	-0.0315153	0.0337901	0.0384723	0.010375	0.0184119	-0.00782683	0.0163283	0.00178841	-0.00075	0.00579121	0.0200121	0.00362741	-0.0118205	0.0182131	-0.0225813	-0.0291094	0.0123787	-0.00788031	0.0384997	0.00511648	0.0100449	0.00582554	0.0244229	0.0260038	0.0130365	-0.00426902	0.0173736	0.00660424	0.00141085	-0.0280854	0.00160219	-0.00279751	-0.00486573	0.0221227	-0.0121167	-0.0195737
tr_K7EM02_K7EM02_HUMAN	0.00172685	0.00299976	-0.0112682	0.00687555	-0.0437927	0.00609761	-0.000919	-0.00300199	-0.00317796	0.00407117	-0.0035695	0.0149439	0.0189739	0.00485359	0.0172193	0.000654	-0.00481494	0.00550018	0.0130336	-0.0201024	0.0113066	0.00278441	0.00804396	-0.000554	-0.00361042	-0.0154479	0.0122272	0.00134462	0.0162744	-0.00511788	0.0183254	-0.0077628	-0.0237312	0.0064771	0.0231497	-0.0107481	-0.00362122	-0.000141	-0.00610722	0.017365	-0.0185884	0.0152373	0.0213585	0.00641139	-0.00483496	-0.00541681	-0.00719393	0.00217173	-0.0210134
sp_Q05639_EF1A2_HUMAN	-0.00629011	0.012509	-0.0121536	-0.0101562	-0.0139174	-0.00321796	0.00729739	0.0031749	0.000184	-0.00574606	-0.0139079	-0.00974411	0.00139821	-0.00701497	0.0218987	0.00950643	-0.00263588	0.0143658	-0.0117112	0.0192389	-0.016524	-0.00496653	-0.00115247	0.0074732	-0.00921133	-0.0321447	-0.0192491	-0.0180212	-0.0213928	-0.00496744	-0.0290167	0.0486508	0.00460864	-0.00750352	-0.0126217	0.0190279	0.0052158	0.0167226	0.00129381	0.0173125	0.0150514	0.039227	-0.000123	-0.00469504	0.0265277	-0.0063746	0.0214066	-8.98e-05	0.0058912
tr_A0A0C4DG89_A0A0C4DG89_HUMAN	0.017782	0.0257471	0.00282753	0.0074447	-0.0212436	0.00511748	-0.0266552	0.00988603	-0.00325998	-0.00612519	-0.0041269	-0.0156798	-0.00488256	0.0138519	-0.0107864	-0.0145411	0.000672	0.0105717	0.0129177	-0.0105822	0.0060941	0.0178766	-0.00763296	0.00483435	-0.0225094	-0.00529062	-0.0217341	0.0119881	0.00127839	-0.0112336	-0.00241226	-0.000895	-0.00337416	-0.0159358	-0.00951799	-0.0317926	0.0224204	0.0205858	-0.0521633	0.0172657	-0.0157567	-0.00830263	-0.0187998	-0.0169254	-0.0127559	-0.034235	-0.0119753	-0.00254104	-0.00107188
sp_Q92734-2_TFG_HUMAN	0.00870468	0.00133808	0.0142292	-0.0045505	-0.0226877	-0.00625737	0.0100368	-0.00803533	2.07e-05	0.00280137	0.00413916	0.00137729	-0.013259	-0.0055734	0.0123304	-0.008428	-0.0295129	-0.00177641	0.015922	-0.00693498	-0.011248	-0.00998555	0.0210712	0.0170701	-0.00364213	-0.0295001	0.00498778	0.0222783	-0.00891182	-0.01836	-0.0264755	0.0167633	-0.00657244	0.00455333	0.0120557	0.00948936	0.0184194	-0.0127551	-0.00791701	0.0172648	-0.0123555	0.0144843	-0.0128682	0.0264739	0.0118319	-0.0273738	0.00352376	0.0109247	-0.0285026
sp_O75494-5_SRS10_HUMAN	0.00472803	-0.00448589	0.0396109	0.00128466	-0.00664605	-0.00684991	0.00281303	0.01483	0.00765375	0.00418011	0.000796	-0.0180171	-0.00771358	-0.00568371	0.0120191	-0.0186209	-0.015963	-0.00501308	0.0067489	0.0119229	-0.0105598	0.0115973	0.00193153	0.00284738	-0.0237082	0.00464391	0.00547078	-0.00141897	-0.00579993	0.00143788	-0.00565316	-0.00305648	-0.00877932	-0.0213743	-0.00333486	-0.0205528	0.00830392	0.0283237	-0.0296579	0.0172601	0.000333	0.00756659	-0.0249304	-0.0112871	0.00852919	-0.00667848	-0.000931	0.000134	-0.0179742
sp_P49247_RPIA_HUMAN	0.00894532	0.00244333	0.0219516	0.00610608	0.00449148	0.00397329	-0.0275679	0.0275449	-0.0063178	-0.0134546	-0.00133724	-0.0138247	-0.0354424	-0.00476514	0.015505	-0.0101955	-0.00291198	0.0125651	0.00336356	-0.00291017	-0.0359398	-0.0142945	0.00531129	0.00298062	0.00793402	-0.00106562	-0.023058	-0.0133568	-0.0199756	-0.00721205	-0.0256327	-0.00733304	0.00244955	0.00255307	-0.00311466	0.00851112	-0.008932	0.00343742	0.0138008	0.0172546	-0.013559	0.0175412	0.0251238	0.0295748	-0.00348126	-0.00643635	-3.85e-06	-0.0342525	0.0239701
sp_Q12904_AIMP1_HUMAN	0.0043407	0.00476108	0.0258253	0.00958675	-0.000673	0.00991074	-0.0178381	0.00267377	-0.0130509	0.00187998	-0.0266895	0.0093439	-0.0118244	-0.00840479	0.0119695	0.00340391	-0.0174862	0.00572855	-0.015985	0.0152837	-0.0158419	-0.00203632	0.00706673	0.0110365	0.0012797	-0.0211816	0.0206563	-0.0098129	-0.00958017	-0.00979865	-0.0193903	0.011114	-0.00318456	-0.016019	0.00146321	0.00257182	0.00265179	0.0176265	0.00164187	0.0172518	0.00742895	0.0142279	0.0182751	0.0177232	0.011424	-0.0122878	-0.00127121	-0.0109515	-0.0191576
sp_Q9BZX2_UCK2_HUMAN	0.011232	-0.0128205	0.0129394	-0.000503	-6.2e-06	0.0200932	-0.02384	0.044466	0.0354903	-0.0185082	0.0252491	-0.00497396	-0.0127969	-0.00959233	-0.00861488	-0.00819526	-0.0155604	0.00615813	-0.0163276	-0.00646492	-0.00588052	-0.00772068	-0.0019804	-0.00805394	-0.00222508	0.0123036	-0.0122991	-0.018622	-0.00815075	0.0147682	-0.0153069	0.00190737	-0.0188213	-0.00530236	-0.00568424	-0.0155541	-0.0195988	-0.0044411	0.00914368	0.0172229	-0.0133658	-0.0127218	0.00677446	0.0140145	-0.0164142	-0.0096676	-0.00640986	-0.0186376	-0.0102679
sp_Q9Y5M8_SRPRB_HUMAN	0.00514558	-0.0149212	0.0211933	0.0084237	0.00590465	0.0151826	-0.00466944	0.000728	0.0273433	-0.00649514	0.0112684	-0.0132314	-0.00415211	0.0030717	0.0103501	-0.00981981	-0.0274798	-0.00380955	-0.0107234	0.00769407	-0.00983086	-0.0124126	0.0323605	-0.0115992	0.00450805	-0.00396966	0.010548	-0.00657842	0.008676	-0.00392124	-0.00965968	0.018395	-0.0336791	0.0206311	-0.00691944	0.00449759	0.0216866	-0.00457046	-0.0190866	0.0172185	-0.00935459	0.00945953	-0.00489246	0.038328	0.0192995	-0.0169977	0.00880522	-0.00527292	-0.0267797
sp_Q9H223_EHD4_HUMAN	0.0258514	0.00828269	0.0171784	-0.0213138	-0.00549248	0.0245256	-0.0238562	-0.0282475	0.0174135	-0.00562219	0.00994233	-0.00373895	-0.0277924	0.000431	9.08e-05	-0.00435907	0.00242502	0.0115863	0.00879889	-0.0222703	0.0106167	-0.00912727	0.027544	0.0131049	-0.0079122	0.016327	0.013662	-0.0229008	-0.0218558	-0.0210686	-0.0162667	-0.0081012	0.0126067	0.018681	-0.0051149	-0.00718207	0.000122	-0.0155335	-0.0321453	0.0172139	-0.00521277	0.0262819	-0.0297338	-0.0104672	0.00940849	-0.0143791	-0.0115892	-0.0225671	0.0472165
sp_Q86VP6_CAND1_HUMAN	-0.0134635	0.00264631	-0.00885879	-0.0047761	0.00963596	-0.0180817	-0.0100496	0.00638072	-0.0110042	-0.00324406	-0.0216593	0.00977415	0.00553026	-0.0231152	0.0141332	0.0133089	0.0190522	0.00141219	-0.0021294	0.0110669	-0.0112469	0.00969941	-0.0126318	-0.000165	0.00208468	0.0179553	0.000417	-0.0328702	-0.00896111	0.0169299	0.0373976	-0.00155408	-0.00249934	0.000696	-0.00568449	-0.00505322	0.0116562	0.0168201	-0.00583701	0.0171897	0.00867146	0.00757436	-0.00232879	0.0138554	-0.00394345	0.0235574	-0.00838025	-0.0239485	-0.00115321
sp_O43242_PSMD3_HUMAN	0.0139275	0.0155852	0.0121844	-0.0131891	-0.0179837	0.0355896	0.00358835	0.00143795	0.0314803	0.00795903	0.0239109	0.00491959	-0.0151532	-0.00558442	0.00857121	-0.0174828	-0.0118553	0.00352149	-0.0016527	-0.00722097	-0.0103558	-0.00884047	0.0235354	0.00830135	0.000781	-0.0148208	-0.0134908	6.91e-05	-0.00438046	-0.00581166	-0.00557324	-0.0093473	-0.00842366	0.00234621	-0.0043237	-0.0155495	-0.0116058	-0.00739376	-0.00739303	0.0171399	-0.0184093	0.0156722	0.00676327	0.0211903	-0.00508959	-0.00985118	-0.00701652	-0.00347199	-0.0168793
sp_Q8N183_MIMIT_HUMAN	0.0145389	-0.000835	0.0200907	0.00667274	0.0179742	0.00778513	-0.00412131	0.00233586	-0.00628578	-0.00938905	-0.00803764	0.00716179	0.00936644	-0.0282474	-0.00346041	0.0136534	0.0106943	0.00075	-0.0107163	0.0122924	0.00785929	0.020364	0.00164611	-0.00586723	0.00452616	0.0124992	0.0239139	-0.0119908	-0.0281271	0.0074528	0.0143581	-0.0278496	0.00485195	-0.0101565	0.00269363	0.013832	0.0296247	0.0221319	0.00547653	0.0171226	0.00699821	-0.0338422	-0.0211056	-0.021517	-0.0142557	0.0159899	0.0170167	0.00678678	0.0167215
tr_J3KNZ9_J3KNZ9_HUMAN	-1.85e-19	0.019827	-8.45e-20	-0.0123652	-0.00125712	-0.00406741	0.0140878	-0.017024	0.00490034	-1.19e-19	-0.00665553	-0.00321132	-0.00634226	-0.018936	-5.47e-20	0.00258098	0.0195745	0.0144699	0.0124899	0.00398405	-0.00500601	0.0105393	-0.00398975	-1.18e-19	-0.00877916	-0.00573057	-1.02e-19	-0.00216628	-0.013425	-0.00188106	-0.0051559	-0.00843915	0.0239051	0.0144924	0.00834984	-0.0216781	-0.0193778	0.0417584	-0.0146295	0.017088	0.0111245	0.0168412	0.00737968	-0.00232862	0.00372991	0.00490047	-0.0105586	-0.0164363	0.00729415
tr_A0A087WY55_A0A087WY55_HUMAN	0.00446521	0.0152475	0.00768091	-0.00166818	0.0100763	0.0169355	-0.0100946	-0.0145816	0.00642162	0.0263552	-0.0158319	0.0011059	-0.00453022	-0.00584519	0.0300857	0.00134897	-0.00424559	0.0190748	-0.000458	-0.0137159	0.0101533	0.0155435	-0.00299483	0.013653	0.059306	0.0084088	-0.00198058	-0.0285029	-0.00773694	-0.00388108	0.00356003	-0.00190953	0.0023464	-0.0161213	0.0132322	-0.0137614	-0.0283522	-0.00298612	-0.0173677	0.0170843	-0.020695	-0.00766746	0.0112239	0.00873633	0.00496935	-0.00112039	-0.0278127	-0.0181656	-0.0153082
sp_Q96EM0_T3HPD_HUMAN	0.0126185	0.0168566	0.0189923	-0.0323316	0.00273841	-0.0186892	0.0139321	-0.0183096	-0.01398	0.0184506	-0.00150461	-0.0052672	0.0054719	-0.0263222	0.0254819	-0.00786807	0.00974355	0.0257193	0.00217424	0.0182508	-0.00108371	0.00484861	-0.00374872	0.0162398	0.00248396	0.00389252	0.00980659	0.00144783	-0.0285502	-0.00950295	-0.00683263	0.0109837	0.0192877	-0.00888076	0.00600676	0.00788539	0.00154512	-0.000473	-0.00825161	0.0170147	-0.00992823	-0.00133694	0.00731513	-0.0184627	-0.00657828	-0.0036752	0.0249916	0.000983	0.00248651
sp_P04075_ALDOA_HUMAN	0.00746576	0.00412974	-0.00590402	0.0122449	-0.0154251	-0.0205202	-0.0204397	-0.0151152	-0.0139022	-0.0138716	-0.0212625	0.0447108	0.0131795	-0.0175854	0.0285026	0.0226974	0.0134937	0.0198266	0.000653	-0.00826985	-0.00849918	-0.0197562	-0.022814	0.0162754	0.0108713	0.0213923	0.0166157	-0.00233341	0.00597896	0.0201421	0.0409393	-0.00873978	-0.00391689	-0.0204337	-0.0150286	-0.0232823	0.0190627	-0.00696986	-0.0149262	0.016994	-0.0110336	-0.00125737	0.00196213	0.0144587	-0.0162759	0.0168265	-0.0209388	-0.0141463	-0.0041421
sp_Q9UHD8_SEPT9_HUMAN	0.00385097	-0.0148644	-0.00607819	0.00487901	0.00300797	-0.0021161	0.0146222	0.0018905	-0.00845785	0.00253415	0.00269885	-0.00965918	0.00252211	-0.0295784	-0.0424277	-0.00103495	0.0129645	0.0177079	0.0166967	0.0106592	-0.0114371	-0.0192462	0.00665368	-0.0298263	-0.00151319	-0.000256	0.0088743	0.0150131	-0.0426191	-0.00164888	0.00621642	0.0214792	0.0190516	-0.000255	0.0164162	0.00105861	-0.00974678	-0.000321	0.0166331	0.0169888	0.00712595	0.0195095	-0.0116706	-0.00388189	0.0157815	-0.00107768	-0.00397339	-0.0206206	0.00837802
sp_Q8N684-2_CPSF7_HUMAN	0.0135565	0.018848	0.00599874	-0.0191643	-0.0240991	-0.0160757	0.00344878	0.0218207	-0.0282409	0.0115869	0.00270691	-0.0199178	-0.00907381	0.0137851	-0.0129584	0.00441885	-0.0098817	0.0106453	0.0338028	0.00366349	-0.0157744	-0.00473437	0.00874301	-0.00217031	-0.0166305	-0.00687068	-0.00184001	0.0157139	0.0039838	-0.0102795	-0.019578	-0.0280528	0.00544017	-0.0354011	0.0062157	-0.0230504	0.000151	0.0137341	-0.0326822	0.0169619	-0.0252049	-0.00931757	-0.00585184	0.0259891	-0.0108023	-0.0322115	-0.00301624	-0.0113754	-0.0266695
sp_P22087_FBRL_HUMAN	-0.00965497	-0.0054164	0.0268422	-0.00992547	-0.0160283	0.00680689	-0.0169435	0.0236138	0.015362	-0.000558	-0.0113904	-0.021616	-0.0224709	0.0145628	0.0055098	-0.00461437	-0.00618201	0.0192731	-0.0214618	0.00507975	-0.0267863	0.00467121	-2.37e-05	0.000604	0.0337529	-0.0160332	-0.0104632	-0.00793104	0.00561046	-0.0186568	-0.0143748	0.00974939	-0.0217577	-0.00589297	-0.0143023	0.0119758	0.00548523	0.0311359	-0.0131959	0.0169533	-0.024019	0.0130952	-0.0129404	0.00290098	0.0180284	-0.00938408	0.0117774	-0.0199732	-0.0282425
sp_P14735_IDE_HUMAN	0.0172311	-0.0271605	-0.0246301	0.00872851	0.00828385	-0.000461	0.0169058	-0.00187164	0.0119805	0.00698371	0.0086557	0.00774099	0.0131326	-0.0268335	-0.0168426	0.024524	-0.00795566	0.014963	-0.0172301	-0.00221127	0.000421	-0.00332545	0.0183387	-0.026285	0.00837008	0.00650559	0.0127878	-0.00667751	-0.0385763	0.0302127	0.00751861	0.0160044	-0.00209567	0.00811314	0.00528423	-0.00883557	0.00851129	-0.0111408	0.0235138	0.0169398	-0.010282	-0.0161198	0.0113306	0.0119039	-0.00339281	-0.00954131	0.00550862	-0.00335898	0.0081288
sp_Q9NQ48-2_LZTL1_HUMAN	0.00217556	-0.00478956	-0.00103634	-0.0012498	0.02225	0.0050474	-0.0152552	-0.00278618	-0.00225357	0.000134	0.0126032	0.0141795	0.00182214	-0.0100651	-0.00741064	0.0163661	-0.0128443	-0.00362329	0.0136552	-0.00618881	0.00766554	0.00248909	0.0328095	-0.011036	0.0138908	0.0222998	-0.00784323	-0.0215081	-0.00360959	0.00827942	0.00262435	0.0150523	-0.00361152	0.0149606	-0.00219726	-0.0138571	0.0081661	0.0185355	0.000831	0.0169269	-0.00370444	-0.0168615	-0.0290849	0.0134506	-0.0060729	-0.00215336	0.00457604	-0.0106043	-0.0194855
tr_A0A024RA52_A0A024RA52_HUMAN	-0.00131575	0.0191592	-0.00106159	0.00803877	0.0253988	-0.012407	-0.019718	-0.00438994	0.0177926	-0.0143457	0.0231342	0.0210067	-0.00593114	-0.0195896	0.00831588	-0.00491851	-0.0119941	0.00887145	-0.0142496	0.00727786	-0.00947128	0.00868948	0.0105125	-0.0136799	-0.000153	0.0062073	-0.0127058	-0.0224782	-0.00473637	0.00398425	0.00954806	0.00604523	-0.000114	0.000974	0.00122724	-0.0209292	0.00733932	0.022896	-0.00950846	0.0169265	-0.0010617	0.000239	0.0240293	0.0106089	-0.00352954	-0.00299912	0.0156675	-0.0218312	-0.00718576
sp_Q9H2J4_PDCL3_HUMAN	0.0187578	0.00905153	0.0187541	-0.00997272	0.00260807	0.0018376	-0.0122342	0.0152516	0.0192483	-0.0198495	0.0110339	-0.00467427	-0.0204092	0.0140684	0.00748698	-0.0142032	-0.0102337	0.0101137	0.00788368	-0.0280643	0.00212731	-0.00326069	-0.00296522	0.0137139	-0.0105836	0.00260509	-0.0251353	0.00262766	0.00470727	0.00468662	-0.0139047	-0.0215962	-0.0123646	-0.00619245	-0.00490707	-0.0272585	-0.0388538	-0.00985388	-0.0181505	0.0169012	-0.0192451	-0.0047457	0.0195857	0.0134474	-0.0102287	-0.0146328	-0.0194629	-0.00759509	0.0107667
sp_P40313_CTRL_HUMAN	1.54e-19	-0.0138496	7.04e-20	0.00169255	-0.0377798	0.0064063	0.010462	-0.0229946	0.0175303	9.95e-20	0.0196658	0.0110297	-0.00293324	0.0151111	1.09e-19	-0.00098	-0.0248347	0.00688448	0.00824053	-0.00808533	-0.00396298	-0.0140379	0.0146943	9.83e-20	0.00444878	-0.0328334	8.49e-20	0.0047177	0.0154331	-0.0220637	-0.049946	0.00042	-0.00782383	0.0335719	0.0039773	0.0137648	0.00316962	-0.0248526	-0.0328221	0.0168886	-0.00182306	-0.0222732	0.0264927	0.00304905	-0.014293	-0.0254354	0.00249917	0.00164971	-0.0093691
sp_Q6GMV2_SMYD5_HUMAN	-0.0281425	-0.00645651	-0.00141592	-0.0242516	0.0348958	-0.0109879	0.00052	0.0135987	0.0103688	-0.0278993	0.00235081	0.00884125	-0.0210286	0.00113665	0.0023613	-0.00261189	-0.00170402	0.0175976	-0.0148013	-0.0063326	-0.0211515	-0.0109721	0.0167037	-0.00676676	0.0605675	0.0190071	-0.0388363	-0.00610197	0.00397813	0.00601865	-0.0325783	0.0130097	-0.00618814	0.0154892	-0.016995	0.00609843	-0.00674117	0.0130289	0.016094	0.0167962	-0.000694	-0.00625696	0.00922765	0.0123679	0.00446499	0.0241135	-0.00841712	-0.0152466	-0.00978104
sp_Q8N3K9_CMYA5_HUMAN	0.0234834	-0.0034061	-0.00372663	0.0168372	-0.0056658	0.0239804	-0.0183816	6.37e-05	0.0131027	0.00252985	0.00646076	0.0155939	0.00927686	-0.00806006	0.0172835	0.0144506	-0.00838798	0.00410014	-0.00825716	-0.00311016	0.00671462	-0.0205348	0.00170039	0.00242441	0.00208604	-0.00452251	-0.00269982	-0.00303794	0.00248757	-0.0123342	-0.00456487	0.00419332	-0.0126758	0.0257267	-0.00866769	-0.00884481	0.0126329	-0.00884596	-0.0339311	0.0167818	0.0201204	-0.000451	0.0032765	-0.00331366	0.00889063	-0.00557745	0.00117	-0.0116433	-0.0115756
sp_P52306_GDS1_HUMAN	0.015496	-0.00270798	-0.00558997	-0.00111223	0.0279722	0.0137559	0.0103989	0.00345069	0.00984156	0.00822016	0.0121726	-0.00138553	0.00972873	-0.0298906	-0.0054127	0.0036227	0.00626683	0.0147848	-0.00398003	-0.00106003	0.00938198	-0.0113821	-0.00168651	-0.0091005	0.0172776	0.0278401	0.000751	-0.0254486	-0.0509535	0.0081757	0.0142116	0.0118333	0.0062024	0.0151857	-0.0147647	-0.0121944	-0.0194781	-0.0027039	0.00938173	0.0167782	0.0114237	0.00971075	-0.00308504	0.0182855	0.00694902	0.0123044	0.00254594	0.00764715	0.00727048
sp_P62256_UBE2H_HUMAN	0.0127131	0.0365888	-0.00244531	0.00239587	-0.0140458	0.0031361	0.00902836	-0.00197045	0.020971	0.00395111	0.0298727	0.00364256	0.00776901	-0.0123014	0.00167031	-0.00191248	0.0121407	0.0078886	0.0219503	-0.0256573	0.025478	-0.0172537	-0.00474202	0.0237927	-0.0101241	-0.0158072	0.0115955	0.0243774	-0.0206385	-0.0173629	0.00190058	-0.0137903	-0.0226961	0.0211033	0.0259925	-0.00417793	-0.0213426	-0.0329015	-0.0181117	0.0167508	-0.00189708	0.0204483	0.00240703	0.00458109	0.0128904	-0.0111645	-0.0338569	0.0199162	0.0123818
sp_Q3KQU3_MA7D1_HUMAN	-0.00418169	0.00123167	-0.00157796	-0.00386078	-0.00484523	-0.0043942	0.00725465	0.00719513	0.00250108	-0.00810643	0.0226501	-0.00845116	-0.0225936	0.000372	-0.0179317	-0.00696125	-0.00093	0.00857337	0.00350084	-0.00272457	-0.0111056	0.00732871	0.000183	-0.00198784	-0.00923402	-8.94e-05	-0.0101322	0.0237608	-0.00121146	-0.00637662	-0.0021023	0.000491	-0.00782704	-0.000248	-0.00938429	-0.00688791	-0.0184105	0.00148686	-0.00476962	0.0167425	-0.018455	0.0121849	-0.00321472	0.0111945	-0.00853812	0.00482482	-0.0159519	0.0130486	0.00701901
sp_Q9UNN5_FAF1_HUMAN	0.0235173	-0.00216973	-0.00145324	0.00323497	0.0315772	0.00350069	0.000698	0.000684	0.00376898	0.000606	0.00753536	0.0041692	-0.000165	-0.0399747	-0.00624299	0.00391129	0.0168933	0.0143348	-0.0126992	0.0100743	-0.0119085	-0.00779761	0.00321015	-0.00498639	0.00781633	0.020005	-0.00014	-0.0231286	-0.0393825	0.0169496	0.00948237	0.0123916	0.00680029	0.000318	0.003822	3.86e-05	0.00155611	0.0109615	0.0199058	0.0167408	0.0121366	0.00419324	-0.0252129	-0.000319	0.00658859	0.00741692	0.0032553	-0.0173356	-0.00176816
tr_A0A0U1RR63_A0A0U1RR63_HUMAN	0.00342277	-0.00907846	0.00349331	0.00322056	-0.0522353	0.0112891	0.00701114	-0.0261245	0.0213394	0.00460389	0.0211266	0.0121318	-0.00117415	0.0144778	0.00132256	-0.0080952	-0.026726	0.00565409	0.0143756	-0.0162391	-0.000139	-0.0188261	0.0167127	0.00256299	0.00326672	-0.0430454	0.00424588	0.00448283	0.0115114	-0.0315483	-0.0538372	0.00736282	-0.00644965	0.0329821	0.00464233	0.023174	0.00487097	-0.0319403	-0.0289134	0.01674	-0.00440271	-0.0192849	0.018385	0.000265	-0.0138562	-0.0280435	0.00490708	-0.00157953	-0.00886036
sp_Q15417_CNN3_HUMAN	0.0252654	0.0120304	0.0057128	-0.00141946	-0.0110794	-0.0155982	0.0173185	-0.00683574	1.62e-05	-0.0155957	0.00266701	0.00668525	0.0380607	-0.0114878	-0.0045148	0.0247301	0.0180895	0.00294588	0.00757409	-0.020591	0.0149597	0.0205567	-0.0228294	-0.00148743	-0.00293989	-0.00138254	0.00203595	-0.00795524	-0.00401617	0.0396135	0.0332421	-0.0177888	-0.00956763	-0.0142239	-0.0038764	-0.0230852	-0.0331942	0.0202304	-0.0141708	0.0167333	0.0179404	0.0114386	-0.00274332	-0.0150646	-0.00964194	0.019461	-0.0246023	-0.00244036	0.0127821
sp_O15523_DDX3Y_HUMAN	0.010174	-0.00943201	-0.0181506	-0.00817015	-0.0388654	0.0238773	-0.0220559	0.0066685	0.0267842	0.00757438	0.0149527	3.15e-05	-0.013451	0.0200906	0.0141542	-0.00933288	-0.0319124	0.00223334	0.0045417	-0.00905806	0.00252709	-0.0118936	0.0110113	0.0045341	-0.0295716	-0.0352788	-0.00558664	0.0146234	0.0210891	-0.0206026	-0.00906208	-0.00237158	-0.0175502	-0.00784829	0.000464	-0.0136643	0.000715	-0.00220757	-0.0228361	0.0166838	-0.02021	-0.00553591	-3.47e-05	0.0115901	-0.00137429	-0.0421812	-0.0176143	0.0132739	-0.00487382
sp_Q96AG4_LRC59_HUMAN	0.00910692	-0.00813545	0.021074	-0.0175054	-0.00798655	0.014461	-0.00893791	0.0109686	0.0177338	-0.0061386	0.00967828	-0.0118088	-0.0124814	-0.0135796	0.00785485	-0.0087681	-0.00436472	0.0135669	-0.00932996	-0.014569	-0.0197008	-0.0106285	0.0226581	0.00438805	0.0016748	-0.0044152	-0.00763165	0.00400248	-0.0195678	-0.0140597	-0.0308291	0.00185451	-0.00605998	0.0092797	-0.0100439	-0.000758	0.0228549	-0.00463318	-0.00786687	0.0166489	-0.00868519	0.0319352	0.0108757	0.0374021	0.0135694	-0.0128522	-0.0129078	-0.0120857	0.0166551
sp_Q9NYF8-2_BCLF1_HUMAN	-0.0157854	-0.00325808	0.012413	-0.025906	-0.00474091	-0.00575939	-0.0208244	0.0110302	0.000352	-0.0161763	-0.00759006	-0.0103344	-0.00881482	0.0238661	-0.0078405	-0.0104251	0.00374298	0.0111577	0.0100803	-0.00749323	-0.00914629	0.0231004	-0.00159179	-0.0114626	-0.00788761	-0.00562119	-0.0101927	-0.00291754	0.0199696	-0.0235378	0.0085738	-0.00024	-0.0127663	-0.028575	-0.00234209	-0.0224459	0.0071624	0.0295157	-0.0218025	0.016604	-0.00616346	0.00566251	0.0144538	0.00533374	-0.00249688	-0.00707828	-0.0175684	-0.00349013	-0.00141129
sp_Q9BRX2_PELO_HUMAN	0.00502606	-0.00571596	0.0163475	-0.0111051	-0.0244836	0.016404	-0.0102046	0.00657238	0.0369784	-0.00407274	0.0416594	-0.000917	-0.0152591	0.000346	0.00282372	-0.00737682	-0.014746	-0.00228622	0.0154603	-0.0259558	-0.00289931	-0.0291534	0.0298488	-0.00338288	-0.018654	-0.0208479	-0.0126091	0.0101592	0.00903264	-0.0199343	-0.0145539	-0.0139646	-0.0134202	0.000594	0.00680722	-0.0108082	-0.00975753	-0.027219	-0.00457643	0.0166021	-0.0158379	0.00854864	0.000386	0.0335488	-0.00561665	-0.0134199	-0.0245352	0.0032646	-0.0164652
sp_P52298_NCBP2_HUMAN	-0.0215553	0.00699167	0.002196	0.00738902	-0.00189158	-0.0102466	-0.00315575	0.000667	-0.00614573	-0.00347719	-0.0181004	-0.00733169	-0.011242	0.0177728	-0.00110526	-0.0155327	0.00337214	0.00148026	0.0103835	-0.0015547	-0.0120536	0.0268482	0.00362764	0.0019183	-0.0344455	-0.000297	0.00732149	0.0129528	0.0230871	-0.00758581	0.0244038	0.00962087	-0.0102148	0.00067	-0.0349093	-0.0325277	0.00560195	0.0261599	-0.0132536	0.0165964	-0.0319389	0.00145996	-0.0144524	-0.00799515	0.00964652	-0.019498	-0.0161251	0.00750871	-0.00921803
sp_Q16831_UPP1_HUMAN	0.00761337	-0.00763157	0.0282734	-0.012901	0.00516449	-0.000287	-0.0140819	0.025644	0.0193387	-0.0107901	0.00817135	0.014618	-0.0137556	-0.0161448	0.00996271	0.0108358	-0.0154494	-0.0128442	0.0126619	0.00380016	-0.0157111	-0.0157586	0.0540007	0.00565378	-0.00657854	0.0124742	-0.0106091	0.00245999	-0.0110538	-0.00603881	-0.0089115	0.0295759	-0.01446	0.0187104	-0.0106504	-0.00249452	0.00579724	0.0240364	0.00163865	0.0165721	-0.00665998	0.00592275	-0.0231709	0.0195124	0.0130468	-0.00334247	0.00594229	-0.00924566	-0.00741697
sp_Q96FQ6_S10AG_HUMAN	0.0058704	0.0147219	-0.00903266	-0.0257284	0.0271932	0.00435686	-0.00251442	-0.0223389	0.00741679	0.0181032	0.00219008	-0.0255173	-0.00366223	0.0187477	-8.41e-05	-0.0137039	-0.0079208	0.00686354	0.0112763	-0.0275142	0.00845241	0.0330476	-0.0211119	0.00866751	-0.0184399	0.0377607	0.00230421	0.00881104	0.00820776	-0.0278216	0.0134978	-0.000275	0.000392	-0.0253348	0.00823913	-0.0460204	-0.032052	0.0142849	-0.0193712	0.0165572	-0.0471899	-0.00482844	0.00838961	0.00432125	-0.0015664	-0.0169694	-0.0149917	0.00837421	0.0156346
sp_P49321_NASP_HUMAN	0.00316765	-0.0124503	0.0141724	-0.00324482	0.0266565	-0.00623241	-0.0192185	0.0167808	-0.00408425	-0.0168903	-0.000705	-0.0163828	-0.0161433	-0.0253922	-0.00719699	-0.0130196	0.0309748	0.0296435	-0.00997789	0.00448003	-0.0307942	-0.0177739	-0.00918631	-0.00964871	0.0128966	0.024102	-0.00230056	-0.028996	-0.0211814	0.0131645	0.0217634	-0.00170142	0.0213528	-0.0112279	-0.0278669	-0.0145135	-0.000448	0.00725673	0.00944619	0.0165531	-0.0029965	-0.00215401	-0.00347021	0.00236077	0.000322	0.0177486	-0.013005	-0.0382991	0.0162058
sp_Q96LD4_TRI47_HUMAN	-0.00591718	0.00710969	-0.0152487	-0.0240306	-0.00645943	0.00141458	0.0236718	0.00359086	-0.00491262	-0.0126566	0.0106176	0.0194684	-0.014861	0.00865476	-0.00763834	-0.00338261	0.0043997	0.00805535	0.00797078	0.00459648	-0.0267993	-0.0214233	0.0313629	0.0105156	-0.0101399	-0.0152837	-0.022993	0.00718918	0.00590767	0.00136542	-0.0494738	0.00872212	-0.0167987	0.00481834	-0.000771	0.0225213	-0.0101636	-0.00850947	-0.000301	0.01651	0.0163966	0.0313512	0.0120141	-0.0197787	0.0282289	-0.014652	0.020983	-0.00970197	0.0135616
sp_Q99436_PSB7_HUMAN	0.00715339	0.0100482	0.0115894	0.0092031	0.0128839	-0.00667473	-0.019126	0.00537527	0.0060933	-0.00119813	0.0509682	0.0187785	-0.00289837	-0.0182017	0.0145386	-0.00926138	-0.0109191	0.00226356	-0.00841847	0.000726	-0.000267	-0.0125729	0.0172803	0.00146642	0.00329485	0.00257849	-0.00274217	-0.0212652	-0.00415593	-0.00688199	0.00602938	0.00571738	-0.0118844	-0.0027242	-9.97e-06	-0.0166632	0.00662844	0.00868393	-0.0164363	0.0165056	-0.0159246	-0.00247037	0.00714835	0.0141404	0.00149939	-0.00321864	0.00705811	-0.0197448	-0.0228373
sp_Q58FF8_H90B2_HUMAN	0.0200133	-0.00800457	0.00921873	-0.00732546	0.0119099	0.0234655	-0.0184644	0.013414	0.0251461	-0.0116539	0.00228134	0.00477123	-0.0185385	-0.00218376	-0.00530811	0.00340069	-0.0197923	0.0120506	-0.00396696	-0.0103991	-0.00555548	-0.00840555	0.0133612	-0.00661029	0.0230509	0.0177925	-0.01882	-0.00930586	0.0102794	0.0256776	0.0118152	0.00659345	-0.0318419	-0.010921	-0.00436331	-0.0251008	-0.0270135	-0.000393	-0.00435667	0.016487	-0.0305873	-0.00993974	0.0388653	-0.00424783	-0.00589244	0.0149694	-0.0167904	-0.00902899	0.00359844
sp_Q9BY32_ITPA_HUMAN	0.00870428	0.00304802	-0.00409341	0.0145309	0.00156284	-0.0297147	-0.0115445	-0.00694705	-0.0132526	0.0126631	-0.0242651	-0.00649937	0.0190871	0.0194476	-0.0168644	0.0278394	-0.00817315	0.0194085	0.0136059	-0.0111287	0.0211747	0.0144405	-0.0093896	-0.0135114	0.0063138	-0.00147529	-0.00075	0.00567478	0.00265674	-0.0122463	-0.000332	0.0198958	0.010136	-0.00784653	0.0123278	-0.0197116	-0.00652228	0.0102321	-0.0324002	0.0164659	0.0013925	-0.0172852	2.42e-05	-0.014567	-0.00757014	-0.0294885	0.0121389	0.0102017	0.0086986
sp_P47813_IF1AX_HUMAN	-0.0139983	-0.0401846	0.030312	0.00368324	0.0117503	0.012734	-0.01011	0.0197231	0.0105666	-0.0123787	-0.00362634	0.00124712	-0.0176307	-0.00073	-0.0109755	-0.0265371	0.00899959	0.0199985	-0.0282766	-0.00270283	-0.0154201	0.00363703	-0.00776125	-0.0243013	0.0236909	0.0125246	-0.0139646	-0.013301	0.0118131	0.00394928	0.00443427	0.00550148	-0.0179818	0.00809261	-0.0109439	0.00237876	-0.00802595	-0.023068	-0.016996	0.016464	0.0126752	0.00291993	0.040373	-0.0162235	0.00461634	0.00527792	-0.0100356	-0.0133503	0.0123038
tr_F5GWX5_F5GWX5_HUMAN	0.00749638	-0.0222867	0.0138538	0.00520806	-0.00150169	0.0086782	-0.00835569	0.0282909	0.0202694	-0.0276343	0.0255915	-0.0149103	-0.0112922	-0.00244914	-0.00466464	-0.0160796	0.00168435	0.0086025	-0.00820415	0.00787932	-0.0265964	-0.0168709	-0.00537279	-0.00813215	-0.00517267	0.0092358	-0.0225407	-0.0124475	-0.0054105	0.015803	0.0087674	-0.0122132	-0.0148604	-0.00278135	-0.0312196	-0.0136852	-0.00387678	0.00818542	0.0137628	0.0164082	0.000445	-0.0120483	-0.0121954	0.00865527	-0.00363446	0.00181665	-0.00437015	-0.0305573	-0.0111921
sp_Q8NFH4_NUP37_HUMAN	-0.00182838	-0.0118257	0.00847071	-0.00153331	0.00898405	0.00875443	-0.0101984	0.0285938	0.0252256	-0.0131142	0.00718962	-0.0252905	-0.00819626	-0.0106255	-0.0105577	-0.0136792	0.00308496	0.02444	-0.00778647	0.006355	-0.0179468	-0.0149457	0.00272559	-0.0106401	0.00244896	0.00488576	-0.0298912	-0.0305954	-0.00993337	0.0203482	-0.0186578	-0.0174786	-0.00104482	0.00594014	-0.0208797	-0.00951638	-0.00851373	0.00137117	0.00559636	0.0163983	-0.0178612	-0.00646332	0.0101469	0.00793334	0.00396885	-0.0105714	0.00751565	-0.0217197	0.00450369
sp_Q6UX04_CWC27_HUMAN	0.0106955	0.0115264	0.0103235	0.0198653	0.00985257	0.0170694	0.00174249	0.0171295	0.0202955	-0.0172306	0.00939764	0.00849421	-0.00509342	-0.0207629	-0.00246687	0.00521244	-0.0103439	0.00830745	-0.0131229	0.00406404	-0.00590283	-0.0049695	0.00253599	0.00735095	-0.00397835	0.00533596	-0.0100155	-0.0112087	-0.0269357	0.0132779	0.00302523	0.0130608	-0.0035558	0.00766962	-0.013174	-0.0122009	-0.0163044	0.0127879	-0.00757697	0.0163874	0.00548955	0.0180012	-0.0219863	0.018413	0.00161177	0.0156032	-0.0239067	-0.0275535	-0.00999131
sp_P62995_TRA2B_HUMAN	0.00314124	-0.00833816	0.0350256	-0.00521251	-0.0115728	0.0302684	0.00461001	0.00347986	0.00323488	-0.000362	-0.0143303	-0.0245602	-0.0135306	-0.0126632	0.010122	-0.0165438	-0.00094	0.0322732	0.010406	0.00225091	-0.0291008	-0.0220873	0.0281724	0.00881774	-0.0140048	-0.00422745	-0.00251504	-0.0221077	-0.0116032	-0.00615721	-0.0171745	-0.00704551	0.000923	-0.0159812	-0.0138315	-0.00215998	0.00280486	0.0236643	-0.0182783	0.0163781	-0.0203561	0.0113385	-0.0187141	0.0187096	0.0193611	-0.0134108	-0.00410924	-0.0101248	-0.0157192
sp_Q5TDH0_DDI2_HUMAN	0.0269064	-0.0117011	0.0332005	0.0194664	0.00590759	-0.00812797	-0.0241042	0.0279695	-0.00531252	0.0137291	-0.0207699	0.00427819	-0.0125032	0.0090582	0.012129	-0.0173873	-0.00746407	-0.000236	-0.00303112	-0.00795143	-0.015357	0.000366	0.00194795	-0.00418226	0.00491787	0.0122914	0.00820374	0.00446763	0.0253038	-0.0137909	-0.000803	0.0052743	-0.0279554	0.00793243	-0.00553085	0.00363228	-0.0166188	0.00407868	-0.012022	0.0163428	-0.0233243	0.00567725	0.0144632	-0.00933669	-0.00674855	0.0122532	-0.00379267	-0.0171677	-0.00680418
sp_O43324_MCA3_HUMAN	-0.0101285	0.0107889	0.0165216	-0.0148351	-0.00232596	0.0234612	0.00834212	0.0189679	0.00985405	-0.00345398	-0.00789016	0.00802552	-0.0122455	-0.0122976	0.0180529	-0.016165	-0.0193388	0.00906653	-0.0168198	-0.00270005	-0.0263513	-0.0100288	0.00353827	0.0208828	0.0147439	0.000227	-0.00615009	-0.0185167	-0.00562742	-0.0147202	-0.0237755	0.0156156	-0.00292606	0.0110296	-0.0199654	0.00987496	0.016206	0.00609929	-0.00290729	0.0163403	-0.0131614	0.0252618	0.0159239	0.00268604	0.00693505	0.000997	0.00692294	-0.0103641	-0.0154
sp_Q5BJH7-6_YIF1B_HUMAN	-0.0168092	0.00127025	0.00420624	0.00457026	-0.00653565	-1.89e-20	0.0098908	0.00120834	-2.1e-20	0.00129264	0.00746273	0.0107824	-0.00265921	-0.018674	0.0175415	-0.00309067	-0.00877638	0.000171	0.0136765	-0.00920997	0.00317906	-0.0207466	0.0170998	0.00351441	-0.0108686	-0.014883	0.00746435	-0.0252799	0.00145379	-0.00975422	-0.00363081	-0.00392727	-0.00280658	0.0398541	0.00426419	-0.00167719	-1.66e-20	-0.0168388	0.0203357	0.0163351	-0.000224	-0.0118973	-0.00467286	0.0261384	-0.00500431	-0.0153874	0.0105092	-0.00231132	1.35e-05
sp_Q9NY27_PP4R2_HUMAN	0.0113831	0.0195719	0.00206652	-0.00652955	-0.00525182	-0.00689066	-0.000938	0.0160526	0.00495304	0.000865	0.000311	-0.0141515	-0.00653731	-0.00224617	0.0180018	-0.00453995	-0.0231626	-0.000159	0.00248959	0.00435437	-0.00713982	0.0206708	-0.0109747	0.0274202	-0.016208	-0.00782613	0.00184413	0.00366938	-0.000998	-0.00182372	0.00129031	-0.0173438	-0.0239788	-0.00294017	0.00633341	-0.0204307	0.000655	0.022655	0.0271645	0.0163237	-0.0169385	-0.0262294	0.00556099	0.0400613	-0.00591289	-0.017135	-0.00763222	-0.0107485	-0.0262231
sp_P00558_PGK1_HUMAN	0.0117287	-0.00719379	0.00487316	0.00976192	-0.00781294	0.0195948	-0.00444118	-0.0310799	-0.00410668	0.00774267	-0.0172102	0.0222825	0.0194541	-0.0181558	0.0217416	0.0157988	-0.00520818	0.0110414	0.00754844	-0.0133457	0.00253367	-0.0149821	-0.00458537	0.00112794	-0.00981246	-0.0133604	0.000512	-0.0103986	-0.00562549	0.00775934	0.00868858	-0.00260363	0.0142995	-0.012938	-0.0105342	-0.0105852	0.0548214	0.00309111	-0.00395536	0.0163196	0.00700947	-0.000881	-0.00678855	0.0201691	-0.00219022	-0.0119524	0.00785395	-0.00601187	-0.0206954
sp_Q96PZ0_PUS7_HUMAN	0.00739409	0.0526212	0.00382481	-0.00432879	0.00263078	-0.0182431	-0.016624	0.0105593	-0.0105242	-0.0157715	0.00532816	-0.0197202	-0.00498603	0.00448542	0.00952208	-0.0116401	0.0023256	0.0225142	-0.0149147	0.00189557	-0.000206	0.00685101	-0.0150951	0.023522	0.0136891	0.00583305	0.00118401	0.00206417	-0.00437526	-0.0189685	0.00721004	0.00949829	-0.00393058	-0.000766	-0.0717919	-0.0128476	-0.0153738	0.0306384	-0.0131928	0.0162941	0.0131131	0.00280375	0.0256853	-0.0101465	0.00986713	-0.0159257	0.00123863	-0.00408797	0.00617895
sp_Q9Y305_ACOT9_HUMAN	-0.00750249	0.00791353	-0.0182215	-0.000537	-0.0298381	0.0143981	0.0128946	-0.023206	-0.00386041	0.00881494	-0.00682218	0.00162407	0.00850978	0.0133499	-0.00165884	0.0235378	0.00402971	0.0157864	0.0211995	-0.0215619	0.0173962	0.0276074	-0.0125936	-0.0084187	-0.00822699	-0.0371214	0.015091	0.0047859	0.0110139	-0.0136412	-0.00366639	0.00838705	0.0196797	0.0195711	0.00228759	0.00453545	0.00100798	0.0176116	-0.0113508	0.0162874	-0.00302354	-0.0224954	-0.00259757	-0.0281542	-0.031179	-0.00736034	0.0082518	0.00506598	0.00233407
sp_Q9ULC4_MCTS1_HUMAN	0.00419353	0.0127109	0.014754	-0.00803501	-0.00576502	0.0125846	-0.0102951	0.00730055	0.00327409	0.00753237	-0.0231708	-0.00859874	-0.0016917	-0.01286	0.0115756	0.00981074	0.00710245	0.0151595	0.00575818	0.014346	-0.000197	-0.0148189	-0.0146645	0.00201276	0.0125698	-0.00228117	-0.00459433	-0.0103402	-0.00204723	0.000134	0.0162123	0.011497	-0.00390083	-0.00929684	-0.00578945	-0.00286682	0.0350633	0.00370546	0.00908147	0.0162862	0.00276062	0.00380999	0.000773	-0.000594	-0.000544	-0.00845508	0.0113007	-0.00746351	-0.00577569
sp_P49750-4_YLPM1_HUMAN	-0.00831456	0.0237867	-0.0176811	0.0110355	0.000499	-0.00941464	0.0137531	-0.0112118	-0.0127459	0.0038609	-0.00956928	-0.021522	-0.00755906	-0.00655757	0.00104669	0.0126003	-0.00190515	0.0158584	0.00317886	0.0183553	-0.0223757	-0.00466973	-0.00285774	0.0114002	-0.00681578	0.00111269	-0.0150524	0.00285758	-0.0106361	-0.00446583	-0.0141729	0.005341	0.0025481	-0.022833	-0.00430414	0.00297721	-0.000849	0.0135704	0.00233736	0.0162839	0.00234743	0.00167785	-0.0347817	-0.00662953	0.0107434	-0.0121585	0.00396031	0.0128323	-0.01555
sp_Q9H0G5_NSRP1_HUMAN	-0.0183138	0.000889	0.00778543	0.00510973	0.00887347	-0.00256308	-0.00368529	0.0305583	-0.00662996	-0.0120809	0.0208446	-0.0194393	-0.0207822	-0.00984392	-0.00565583	-0.0133534	-0.00815238	0.0069804	-0.00864119	-0.00743179	-0.0130951	0.010076	-8.66e-05	0.00409951	-0.0161276	0.0131376	-0.000333	-0.00381454	-0.0118223	0.000389	0.00615223	0.0104124	-0.0122223	-0.0102807	-0.00772748	-0.0117183	0.00239066	0.0178542	0.0152126	0.0162838	-0.0353756	0.0108359	0.00485071	0.0187584	-0.011611	9.64e-05	-0.0158477	0.00401158	0.00344914
sp_P15311_EZRI_HUMAN	-0.00383313	0.025274	-0.000574	0.0121282	-0.0173434	0.00457565	-0.00146726	-0.0207839	0.0101021	-0.0193475	0.00199099	0.00983386	-0.0243247	-0.0190854	0.0116454	-0.00303611	0.0262233	0.0164211	0.0143464	-0.00295793	-0.00940823	-0.00993536	0.0127967	0.0270229	-0.0123	-0.000893	-0.0174223	0.00299972	-0.0246496	-0.0129613	-0.0409338	0.0134856	0.028825	-0.0125149	0.00160891	0.00351466	-0.0176764	0.0312575	-0.0167466	0.0162661	0.00741974	0.0230625	0.00375918	-0.0152083	0.00705278	0.014917	0.00249852	-0.0078774	0.0111423
sp_P38919_IF4A3_HUMAN	0.0039328	-0.014396	0.0288211	-0.00259977	-0.0165292	0.0175058	-0.0232807	0.0258734	0.0616814	-0.0212775	0.010663	-0.0114083	-0.019039	0.00580522	0.00824621	-0.0279252	0.00172076	0.0131374	-0.00457564	-0.00605407	-0.025378	-0.00738819	-0.00271645	-0.00406705	-0.0107296	-0.0126392	-0.0156474	-0.00343195	0.00636754	0.00273172	-0.0164486	-0.00912969	-0.00831541	0.000241	-0.0176925	-0.0258325	-0.00641499	-0.00303274	-0.0113863	0.016204	-0.0150103	-0.00332265	0.00499091	0.0274991	-0.000928	-0.0164892	-0.0179613	-0.0192402	0.0159982
sp_Q96A00_PP14A_HUMAN	0.0158103	0.00337186	-0.0153918	0.00521239	-0.00515795	-0.0161262	-0.0109502	-0.000971	-0.00722157	-0.0211378	-0.00154593	-0.0133493	-0.00201775	-0.00769343	-0.0161087	-0.0174755	0.0132399	0.0479855	-0.00734733	-0.00252244	-0.00913664	-0.000381	0.00587421	0.00588669	0.00666471	-0.0135934	-0.0111822	-0.0329312	-0.0167819	0.00189807	-0.0238808	0.0329154	0.0138622	-0.01039	-0.0445123	-0.0155412	-0.00239129	-0.0136392	0.00380013	0.0161487	0.00728914	0.0196402	0.0189997	-0.0194405	0.0177589	-0.0113473	0.0136643	-0.0173451	0.0251288
sp_O14646-2_CHD1_HUMAN	0.0162982	-0.0111735	-0.0103112	0.0100302	-0.0123826	0.0111293	0.00182103	0.0333841	0.0174365	-0.0240494	0.0271859	-0.003098	-0.00855601	-0.00215345	-0.0288689	-0.0125394	-0.0410836	-0.00947119	-0.00994662	-0.00297302	-0.0150101	-0.0257055	0.00631728	-0.0176892	-0.0116079	-0.0202784	-0.0208992	-0.00981699	0.000729	0.00731758	-0.0289277	-0.0202532	-0.0127417	0.000695	-0.0148093	-0.00653802	0.00300766	-0.0154489	0.0103768	0.0161311	-0.0132217	-0.00109817	0.00977945	0.0160788	-0.00772683	-0.0207689	-0.0013654	-0.00347867	-0.00825179
sp_P43897_EFTS_HUMAN	0.012881	-0.00372695	-0.00231302	-0.00315718	-0.0193687	-0.00798975	0.00160188	-0.00730104	-0.0155065	0.000994	-0.00316896	-0.0014229	0.018995	-0.00501613	0.00930789	0.0148292	0.00274421	-0.00510611	-0.0237201	-0.0157838	0.000391	0.0373014	-0.0252816	-0.0028713	0.00863931	-0.0213316	0.0271477	-0.00954127	0.000997	0.00142576	-0.00156316	-0.0423349	0.0188559	0.0201577	0.00382459	0.00995261	0.0232529	0.0251654	0.000954	0.0161295	-0.0191253	-0.023473	0.00931078	0.0301578	-0.0331669	0.000155	0.00686747	0.00120393	-0.016332
sp_Q15024_EXOS7_HUMAN	0.0081055	-0.00750268	0.0127647	-0.00625508	0.0187695	-0.00748311	-0.0165298	0.0164616	-0.000265	-0.0130929	-0.00576641	-0.0256643	-0.0187179	0.00944587	-0.0153113	-0.0185948	-0.000611	0.0129524	-0.0129538	0.0137398	-0.033196	-0.0273257	-0.00677324	-0.0107134	-0.0107139	0.0141006	-0.016856	0.0119315	0.0207879	-0.00282188	-0.0137414	-0.00111667	0.00773208	-0.0111189	-0.0132546	-0.0369574	0.00408589	-0.0125175	-0.015157	0.0161153	-0.0313066	0.00730916	0.0122307	-0.0121822	0.0106524	-0.000207	-0.0247449	-0.0208116	0.0122976
sp_P61586_RHOA_HUMAN	0.00725198	-0.013349	0.00533192	0.0304387	0.0185057	-0.00628612	0.0110864	0.002825	0.0054886	-0.0120609	0.0176405	0.00589826	-0.00661641	-0.0237082	0.00479861	0.00456576	0.00902364	0.0151504	-0.0356194	0.0207442	-0.0198798	-0.0160531	0.00910971	0.00276554	0.0118421	0.0153064	-0.00687668	-0.00132853	-0.0263645	0.0134981	-0.000255	0.0148141	-0.000771	0.0087756	-0.0173509	0.00991707	0.00897079	0.00194068	0.00592227	0.0160874	0.00681012	0.0104955	-0.019341	0.00611125	-0.00136296	0.0298097	0.00458918	-0.0256317	-0.0332716
sp_O00264_PGRC1_HUMAN	-0.00719473	-0.0119627	0.0155853	0.0161282	0.0064641	0.0184114	0.0161216	-0.0176639	0.0256779	-0.0215233	0.014745	0.0201006	0.0194272	-0.0146641	0.00876719	0.00430321	0.0115811	0.0270555	0.000379	-0.00401238	-0.0187364	-0.043775	0.020917	-0.0018362	0.0408892	0.00696087	-0.0131939	-0.0289303	-0.00988313	0.00308254	-0.0322717	-0.0260282	0.0125769	0.0061727	-0.0265537	0.00732846	0.00690661	-0.02542	0.0119377	0.0160765	0.00254803	0.0104257	-0.0159	0.0157638	-0.00514402	0.0236979	0.0176799	-0.0377748	0.0129961
sp_P35268_RL22_HUMAN	0.0368771	-0.0374331	0.0285104	-0.0161954	-0.0126219	-0.00141237	-0.0141531	0.0257936	-0.00858548	0.0066828	-0.0221225	-0.0046823	0.00314048	-0.00304502	-0.00103064	-0.00275428	0.00784253	0.0166822	-0.0111435	-0.00528408	0.0106932	-0.0184408	0.007848	-0.00626363	0.00384566	-0.00391461	-0.0130644	-0.00782046	-0.0089394	-0.000887	-0.0148209	0.0196896	-0.0200662	0.00617269	-0.00669432	-0.00581508	-0.0120805	-0.0251018	0.00446084	0.0160296	0.0179977	0.0250833	-0.00850923	-0.0125886	0.0235663	-0.0223261	-0.0156959	-0.0023072	0.00178024
sp_Q5VW36_FOCAD_HUMAN	-0.00268081	0.00283973	-0.0150386	-0.0172865	-0.000848	0.00741517	0.0105007	-0.00113851	-0.0048292	0.00391099	0.000537	-0.0076803	-0.00684418	-0.0232082	-0.0170268	-0.00634858	0.0120037	0.0199283	0.00432196	0.0354997	0.00211234	0.00248322	-0.00671626	0.00543964	0.0367497	0.000273	0.00565892	0.00449927	-0.0219207	0.0129181	0.00569118	0.0222189	-0.00629615	0.00578806	0.00505952	0.0128668	-0.00787631	-0.0108106	0.0245229	0.0160098	0.0109029	0.00526458	-0.00903323	-0.00939341	0.00744315	-0.00310649	0.0141784	0.00631956	-0.001498
sp_P62070_RRAS2_HUMAN	-0.00345654	0.0201093	0.0171837	-0.00835404	-0.026423	0.0295865	0.00146946	-0.00961962	0.0100973	-0.000704	0.00211565	0.00873119	0.0133935	-0.00915161	0.0188738	0.00969207	0.00402935	-0.00443652	-0.000987	-0.0168494	0.00463972	-0.00592776	0.0165515	0.0275162	-0.00629836	-0.0046089	0.00388064	-0.0162913	-0.00776514	-0.0148145	-0.0174154	0.0177653	0.00561211	0.0213158	0.00673545	0.00458941	-0.0243374	0.0122967	-0.0261297	0.0159872	0.00734091	0.0142915	-0.0107201	-0.0168821	0.0132713	0.000688	-0.0150189	-0.0119108	0.00817711
sp_Q13155_AIMP2_HUMAN	0.0137738	-0.00812283	0.0212948	0.00912611	-0.00326534	0.0262511	-0.0197205	0.012947	0.00349567	-0.00712333	-0.0138469	0.00906492	-0.0243757	-0.00828723	0.00229256	-0.00584516	0.0134108	0.0226007	-0.0255571	0.00209687	-0.00657072	-0.0222589	-0.00361459	-0.000147	0.0129044	-0.00105323	0.00606895	-0.0104695	-0.00288143	-0.00493246	-0.0153221	0.0369514	-0.0109561	-0.00678218	-0.00515393	0.0161105	0.0160188	0.00492371	0.00314936	0.0159601	0.014653	0.0245213	0.0273264	0.00883381	0.0116022	0.00418702	-0.00171003	-0.024638	-0.011235
sp_Q08257_QOR_HUMAN	0.0255926	-0.00309567	-0.00988245	0.0386863	-0.0289707	0.00244388	0.0213389	-0.0347477	-0.00384891	-0.00745597	-0.000812	0.0116932	0.0306581	-0.019156	0.00806757	0.0366649	-0.00508036	0.0167087	-0.00384022	-0.00144978	0.000689	-0.00433181	0.00900817	-0.00495204	0.020259	-0.0137218	-0.00234911	-0.0120932	-0.019849	0.00388759	-0.00285167	-0.00776299	0.0251972	0.0104642	-0.00953407	0.0143359	0.0118139	0.00235177	-0.0192944	0.0159483	0.0123377	-0.00655273	0.000234	0.00759382	-0.00184702	0.00624581	0.0289931	-0.00140938	-0.0214216
sp_Q04837_SSBP_HUMAN	0.00895407	0.0079436	0.0250296	0.0188782	-0.0275107	0.0151793	-0.00244584	-0.000495	-0.0151162	0.00831801	-0.0135706	0.0160968	0.0188062	-0.0150139	0.0191762	0.0161932	0.00296822	0.006097	-0.0196892	-0.0177807	0.0108513	0.00591702	-0.00679593	0.00562135	0.0133003	-0.0282511	0.0234431	-0.00895813	-0.00491617	-0.0120191	-0.00528171	-0.0345386	0.00857892	0.00675658	0.0114512	0.0186681	0.0117471	0.0106863	-0.0161069	0.0159373	0.0183725	-0.00104996	0.0217861	-0.00750876	0.00142138	-0.00911189	0.0078544	-0.00309421	-0.00269038
sp_Q03001_DYST_HUMAN	0.00352121	0.00558488	0.0165305	-0.00546127	6.48e-05	0.0347757	0.00918671	-0.0138922	0.0447477	-0.0125028	0.014439	-0.0139696	0.00212275	-0.0259029	0.00313626	0.0106618	-0.0241199	-0.00596088	0.00856119	0.00237709	0.0118988	-0.00054	0.00408367	-0.00912206	-0.0121961	0.00546078	0.000598	-0.00746614	-0.0289855	-0.00171577	-0.00774538	0.0147395	0.00426247	0.0135729	-0.0022048	0.00261394	0.0066678	0.00852817	-0.00234944	0.0158881	0.00272104	0.000435	-0.0195735	-0.00851558	-0.00209479	-0.0141415	-0.00385353	0.0108179	0.00100645
sp_O95433_AHSA1_HUMAN	0.00345491	-0.0152604	0.00349686	0.0124723	0.0187037	0.043719	-0.0168728	0.0172486	0.0301978	-0.0279101	0.0215781	0.00244179	-0.0179344	0.00301592	-0.00139643	-0.0134559	-0.0172534	0.0138602	-0.0135499	-0.0225243	-0.0230624	-0.00481972	0.00675444	-0.00942903	0.00965207	0.0172028	-0.0245725	0.0106544	0.00758875	-0.00613257	0.000861	-0.000764	-0.0210377	0.00135152	-0.0171337	-0.0258192	-0.00833014	0.000581	-0.0126875	0.0158569	-0.0318619	-0.00293311	0.0161451	0.0313666	-0.0130914	-0.000389	-0.036607	0.000637	0.000969
tr_A0A087WUD1_A0A087WUD1_HUMAN	-0.0347927	-0.00794861	0.0030697	-0.00567847	-0.000483	0.00578297	-0.0116656	0.0206616	-0.00276826	-0.0265396	0.012223	-0.0139616	-0.021593	-0.000901	-0.00505376	-0.00906635	0.0044608	0.0218892	0.000309	0.0067646	-0.0264455	-0.0125921	0.00761433	0.0056676	-0.00481205	0.000515	0.00752207	0.00900007	-0.00034	-0.0080456	-0.00375564	0.00315173	-0.00970755	-0.00733499	0.00233959	-0.00219499	-0.00323137	-0.020561	0.0134032	0.0158396	-0.000739	0.0188844	-0.00381919	0.00775662	0.002076	-0.00137213	-0.00630582	-0.00674328	-0.027046
sp_Q2KHT3_CL16A_HUMAN	-0.00896551	0.0247363	0.0210637	0.0094032	0.0188636	2.27e-19	-0.00975896	-0.000124	2.52e-19	0.00716808	-0.00940086	0.0198982	0.0110431	-0.0251929	0.0258239	0.000237	-0.003229	-0.00722202	-0.00881259	-0.000245	-0.0148937	-0.00403049	0.00303892	0.00771807	0.0102682	0.012198	-0.00825233	-0.0106034	-0.00362675	-0.0110344	0.0223301	0.0118188	0.00823498	-0.0222805	0.00257183	-0.00259713	1.99e-19	0.0147616	-0.00929678	0.0158284	-0.000216	0.00954246	0.0210408	-0.00314701	0.00391063	0.00412585	0.0205735	-0.0245691	-0.0183225
sp_Q92889_XPF_HUMAN	0.00454725	0.000773	-0.00217391	-0.00426404	-0.00962622	-0.000699	0.019432	0.00165693	0.00278495	0.0107964	0.00407658	-0.00767538	-0.00786184	0.00399859	-0.00423791	-0.00259984	-0.0120049	-0.00521691	0.00471419	-0.00131868	-0.00478785	-0.00807931	-0.00185121	0.00115436	-0.00743318	-0.0132149	0.00401977	-0.00357576	0.00575366	0.000207	-0.00174939	-0.00722994	-0.00891543	0.00122055	-0.00687552	-0.00553535	-0.00406254	-0.00435032	-0.00347203	0.015824	-0.00893734	0.00193341	-0.00381305	-0.00200676	-0.00325184	-0.00910621	-0.00496656	0.00286329	-0.00104073
sp_P09661_RU2A_HUMAN	-0.0042022	0.0183805	0.0182665	0.002154	-0.0062017	0.00032	-0.00648769	0.0128739	0.010943	-0.0205748	0.0107587	-0.0174932	-0.0178213	-0.00398253	0.00168499	-0.00712274	-0.00308652	0.0110469	-0.0140554	-0.00456631	-0.0294523	-0.0103297	0.00300818	0.00921852	-0.0103204	-0.00768061	-0.0214768	0.00447795	-0.00502618	-0.00279853	-0.0170813	-0.00703424	-0.00894708	-0.00504183	-0.0148233	-0.00216172	0.0102044	0.00835753	-0.00182947	0.0158225	-0.0278825	0.0105351	-0.00196475	0.0231085	0.00509697	-0.0198115	-0.027736	-0.00598313	-0.0122656
sp_Q9Y312_AAR2_HUMAN	0.00940197	-0.0104231	0.0230407	-0.00454262	-0.0203223	0.0187476	-0.0123723	0.0111634	0.0349617	-0.0118371	0.0214682	-0.0142987	-0.0302235	0.00837286	0.0060648	-0.00817998	-0.00659477	0.0158329	-0.00642377	-0.0253991	-0.0165756	-0.00946772	0.00659135	-0.00187745	0.000456	-0.00440267	-0.00898843	0.00165243	0.0166042	0.00334552	-0.0192459	-0.0151975	-0.0229392	0.00741592	-0.00245696	-0.00405261	-0.0291531	-0.00382806	-0.00781789	0.0158021	-0.0237828	-0.00911463	0.00328983	0.0329579	-0.00354792	-0.0123834	-0.0227574	-0.0108982	-0.00451627
sp_Q676U5_A16L1_HUMAN	0.0389373	0.00691683	0.0104758	0.0192022	0.00982211	0.0101003	-0.00194566	0.00312233	0.0112134	0.00225439	0.0104387	0.0192768	-0.00415586	-0.0260536	-0.00244592	-0.00674186	-0.015606	-0.0120004	-0.00623142	0.0187764	-0.00709732	-0.0140314	0.0200243	-0.00354591	-0.0048491	0.00293416	-8.73e-05	-0.0243235	-0.0227645	0.0138597	-0.0273913	0.00879115	-0.00730805	0.0018512	-0.00401513	0.0102701	0.00169515	-0.00100918	0.0185909	0.0157923	0.00469039	0.00962958	-0.0160565	-0.0088377	0.010046	-0.0117999	0.00488605	-0.00686749	-0.00911354
sp_P22102_PUR2_HUMAN	0.0143599	-0.0113421	0.00275513	-0.00418817	0.0311731	-0.0231224	-0.0138172	0.0240758	-0.00860841	-0.0247309	-0.00957	0.00674319	-0.0236329	-0.0216884	-0.00626834	-0.0192745	0.0278352	0.0148599	-0.0338953	0.00728029	-0.0316899	0.00168186	0.00751881	-0.0124277	0.0219754	0.0332527	-0.0213133	-0.0348344	-0.0206264	0.0116853	-0.0122081	0.0235107	0.0153947	0.000405	-0.023359	0.0110328	-0.022936	0.00706388	0.0258863	0.0157896	0.0129871	0.0168138	0.0287126	0.0141369	0.0125222	0.0361812	0.00337057	-0.0298279	0.0189961
sp_Q9BTD8-4_RBM42_HUMAN	0.00352577	-0.00809179	0.035568	-0.0118948	-0.0057685	-0.00431632	-0.0165623	0.0231233	0.0298018	-0.0129826	0.0373897	-0.0232607	-0.0161943	-0.0015376	0.00700097	-0.0231466	0.00405429	0.0236542	-0.00341291	-0.000724	-0.0315772	-0.0144753	-0.00150061	0.00330886	0.00376896	-0.0126834	-0.0134269	0.0114922	0.00189879	-0.0150633	-0.0132342	-0.00287807	-0.0102723	-0.0138665	-0.00775539	-0.0264552	-0.00675637	-0.00453669	0.00310542	0.015771	-0.00920332	-0.00746816	-0.013264	0.0303716	-0.00883132	-0.00598447	-0.0216194	-0.0198423	0.00242094
sp_O00592-2_PODXL_HUMAN	-0.0053861	0.0200118	0.00275943	-0.0240461	-0.00761385	0.00366527	-0.021508	-0.0220059	-0.00763501	-0.0121265	-0.0101177	-0.0131596	-0.0151744	0.00141067	0.00456833	-0.0287803	0.00846712	0.00794422	0.0268336	-0.0136869	-0.00814228	0.0146836	0.00167756	0.0129137	0.00221208	0.00606607	-0.0194574	-0.00849148	-0.00978255	-0.0309823	-0.0409796	0.0173537	0.0271571	0.0467366	0.0210905	0.00106236	-0.0104259	-0.00127681	-0.0114005	0.0157666	-0.00382476	0.0157232	0.00123156	-0.0224805	0.0240777	-0.00686236	0.0173372	-0.011416	0.02431
sp_Q9H6Z4-3_RANB3_HUMAN	-0.0079383	0.00519707	-0.0220255	-0.0194858	0.0183593	-4.55e-06	0.00484352	0.0242701	0.00620748	-0.0178237	0.0141413	-0.0119184	-0.0119888	0.000689	-0.0194046	-0.0110383	-0.0101357	0.00121855	6.32e-05	-0.000184	-0.0112277	-0.00239572	0.00314367	0.00822529	-0.00658559	0.0173008	-0.00607586	-0.0046358	-0.00538313	-0.0105004	-0.000108	-0.00328307	-0.0131556	-0.00854124	-0.0101768	-0.0171478	-0.0111524	0.00790669	0.000283	0.0157382	-0.0214059	0.0127829	-0.00048	-0.000157	0.008128	-0.00884789	-0.0330764	-0.0132155	-0.00145743
sp_P53611_PGTB2_HUMAN	0.0209877	0.00759426	-0.00448345	0.020938	0.00612053	0.0020973	-0.00514551	0.0165081	0.00818406	0.0172387	0.00908979	0.00863086	-0.0215135	0.00534971	0.010367	-0.0144124	-0.0155208	-0.00225781	-0.0018217	-0.0187697	-0.0012449	0.0126353	-0.0128086	0.00820515	0.00162512	0.0116137	0.0291947	-0.0151031	0.0107667	0.00992348	0.0135078	-0.00707724	-0.0342176	-0.00636889	0.00247683	-0.026121	-0.0228276	0.000698	-0.0170727	0.0157282	-0.0428541	-0.0063251	0.0219743	-0.00388551	-0.0106895	-0.00896068	-0.0340427	-0.00320034	-0.0104511
sp_P28072_PSB6_HUMAN	0.0101974	0.0102713	0.0136891	0.0119395	0.00625885	0.00806536	-0.0215633	-0.00387648	0.0179958	0.00287763	0.0109305	0.0193988	0.000165	-0.0115102	0.0146688	-0.0187872	-0.00996519	0.0101406	-0.00569288	0.00445258	-7.25e-05	-0.0116499	0.0121678	0.0138701	0.0221506	0.001365	-0.00568871	-0.014791	-0.0162993	-0.0160517	-0.0128226	0.0051891	-0.00953858	-0.0016706	-0.0026213	-0.0086804	0.0118502	0.00912594	-0.0218469	0.0157081	-0.00567457	0.00071	-0.00302532	0.00200994	0.0101421	0.00128764	0.0133603	-0.00999054	-0.0208244
sp_Q9NS86_LANC2_HUMAN	-0.0129344	-0.00257926	0.00536556	-0.0142077	-0.00725047	-0.00370767	-0.010504	-0.000918	-0.0156349	-0.00795568	0.0174725	-0.0147516	-0.0160285	0.00634139	0.00800076	-0.0168339	-0.00471954	-0.00534672	0.000558	0.0143158	0.00383491	-0.00124355	0.0235919	-0.000228	-0.00337641	-0.00898083	0.00697476	0.0134842	-0.000262	-0.000387	0.000848	-0.0119512	0.00147318	0.000884	-0.0197616	-0.00433916	0.00347524	-0.0130636	-0.0250768	0.015704	-0.0218583	-0.00249188	-0.0162137	0.00894739	0.00340013	-0.00203807	0.0102314	0.00725197	-0.00949486
tr_Q6JHV3_Q6JHV3_HUMAN	0.00676827	-0.00841057	-0.000576	0.00617755	0.0058268	0.00613845	0.00551161	0.0242376	0.014932	-0.00198897	0.0199895	-0.0173456	0.00112378	-0.00469823	-0.0152093	0.00432707	-0.00960478	0.00964879	-0.0139418	0.0122437	-0.026741	-0.00136265	-0.0201847	0.000604	-0.00599788	0.00257851	-0.00881745	-0.01461	-0.0121417	0.019371	0.000827	-0.00246845	-0.0251085	0.00613016	-0.0139924	0.0151521	0.00151508	-0.0019635	0.020846	0.0156673	-0.00679419	0.00581616	-0.00841901	0.0104861	-0.00156602	-0.000482	-0.000821	-0.0186048	-0.0309741
sp_Q9UBQ5_EIF3K_HUMAN	0.00322332	0.00235798	-0.000636	0.00301566	0.0113551	0.0141555	-0.0164684	0.0275497	0.0227758	-0.0223407	0.0288402	-0.00976045	-0.0187051	0.0125202	-0.0250066	-0.00559419	-0.0209809	0.0028269	-0.00362607	-0.0102607	-0.00670351	0.00543375	-0.00226973	0.00255498	-0.0149994	0.0149904	-0.0276862	0.0054553	0.0050367	0.00574734	-0.0127343	0.00851765	-0.0407672	-0.00189348	-0.0104133	-0.00553365	-0.0173646	0.00947137	-0.00606959	0.0156421	-0.00730927	0.011334	0.0177023	0.00938139	0.00682416	-0.00775121	-0.018537	-0.00425202	-0.000868
sp_Q9H936_GHC1_HUMAN	-0.0018138	0.00452447	-0.00102894	-0.00883558	-0.0147643	-0.00847243	0.00501472	0.00139623	-0.0240485	0.0101133	-0.00907801	-0.026857	-0.0176329	0.0198583	0.0159396	-0.00651109	0.0177873	0.0261585	-0.000691	-0.0297497	-0.013	0.0446789	-0.0130775	0.00584466	0.0274508	-0.012812	0.00117552	-0.012096	0.0215201	-0.0232307	0.0103692	-0.0170147	0.00405726	0.020027	0.00479618	-0.00273897	0.012988	0.0112744	-0.0180842	0.0156046	-0.0213204	-0.0227868	0.016491	-0.00405193	-0.0262703	-0.00179452	-0.00181219	-0.00339802	0.0120654
sp_Q9H3N1_TMX1_HUMAN	-0.0146981	0.00254835	0.00344229	-0.0117474	-0.0123886	0.00955914	0.0021544	-0.0084285	-0.00658425	-0.00104632	-0.0227469	0.00317277	0.00300374	-0.0219295	0.00968338	-0.00161096	-0.00396712	0.0175671	0.0256074	-0.00466711	-0.00592058	-0.0379573	0.0139125	0.0087463	0.0217807	-0.0105231	-0.00336505	-0.0229933	-0.00971029	0.000395	-0.0287031	0.000194	0.0299811	-0.0126024	0.0152271	0.000794	0.00994956	-0.0172066	0.00598936	0.0155996	-0.016886	0.00826464	0.00399696	0.00971309	-0.00843353	-0.00400049	0.0175492	-0.0180698	-0.000992
tr_E7ESP4_E7ESP4_HUMAN	0.0179836	0.0101064	-0.00990662	0.00249984	-0.00894885	0.00282556	0.00636318	-0.0123405	-0.00406869	0.0182108	0.00974327	0.00299288	0.0116846	-0.0136346	0.015054	-0.00114379	-0.0297771	-0.0196955	0.00738303	0.0103895	0.0108554	-0.0121356	0.0266512	0.0180289	-0.0251947	-0.00438992	-0.00157038	-0.0166414	-0.00760994	-0.0132237	-0.024294	0.00433175	0.00913307	0.036345	0.00793726	0.00191097	0.00633657	0.000626	0.0107472	0.015565	-0.00517925	-0.00187961	-0.00987125	-0.00950702	0.014647	-0.0277142	0.0241169	0.000765	-0.00191076
sp_Q9BZK7_TBL1R_HUMAN	0.00743074	0.000249	-0.00453758	0.00809452	0.0266425	0.00212782	0.00567704	0.00495415	0.00481812	-0.0209165	-0.00348222	-0.00172026	0.00501483	-0.0275768	-0.0144713	0.00388042	0.00861047	0.0104443	-0.0124438	0.0233016	-0.0193565	-0.0167504	-0.000111	-0.0215434	0.0269963	0.0296108	-0.0253521	-0.0215207	-0.019461	0.0222148	0.0256697	-0.00190954	-0.0014787	-0.00308975	-0.0109216	-0.00775148	0.0128196	0.00747763	0.0144032	0.0154978	0.00305036	0.00578849	0.0029086	0.00575936	0.00939782	0.0257419	0.0180463	-0.0151738	-0.00786142
sp_P26447_S10A4_HUMAN	0.0120523	0.01766	-0.0179956	-0.000929	-0.0153314	-0.00784925	0.0214593	-0.0314363	-0.0174864	-0.000839	-0.0211324	0.00240452	0.0210583	-0.00120807	0.0169527	0.0325534	-0.0061771	0.0101476	0.00599998	-0.0185992	-0.000607	-0.00165666	-0.0149742	0.0128968	-0.00492213	-0.0199182	0.0150751	0.00763085	-0.00564789	0.0144139	-0.0141495	0.0029477	0.0274892	-0.0091992	-0.0103542	-0.007728	-0.00634122	0.00308304	0.00683303	0.0154729	-0.0107611	-0.0036721	-0.0081345	0.00599077	-0.00721083	-0.00751622	0.000673	-0.00898712	-0.0126254
sp_Q9BTE6_AASD1_HUMAN	0.0338398	0.00451709	-0.00278604	-0.0552556	0.00769231	-0.0343837	0.0046835	-0.00580466	-0.0157772	-0.00165961	0.00117151	-0.00672724	-0.00943014	0.0127491	0.00125312	-0.00188602	-0.0147179	0.0112475	-0.000967	-0.00585397	0.00259567	-0.0134258	-0.00274488	0.0137159	0.000497	-0.00155737	-0.00690725	-0.00870168	0.00323511	-0.00977886	-0.018291	-0.0155947	0.0187528	0.00130212	-0.0177886	-0.0238105	-0.00668313	0.0014591	-0.0105376	0.0154133	0.000401	-0.00136793	0.0209871	0.0292575	-0.00559728	-0.00654633	7.47e-05	-0.000482	-0.0147685
sp_P35579_MYH9_HUMAN	0.00567817	0.0297821	-0.00629546	-0.0108741	-0.0132582	0.0105277	0.00371036	-0.0321098	0.00386527	0.00552282	0.00693512	-0.00267582	-0.00201068	-0.0240077	0.0173883	0.00773889	0.002828	0.00734833	0.0226792	0.0102798	0.00694106	-0.0126532	0.0158316	0.0246151	-0.0120403	-0.00778185	-0.00583043	0.000494	-0.0338333	-0.0223155	-0.0195952	-0.00234019	0.0251609	0.0196088	0.00772216	0.0181011	-0.0144279	0.0038989	-0.0178857	0.0153986	0.0184624	0.0173703	-0.0293268	-0.0118997	0.0160664	-0.0130386	0.0199967	-0.0108789	0.00370085
sp_Q15393_SF3B3_HUMAN	0.0106294	-0.00518933	0.0101759	0.00846463	0.021039	-0.00237996	-0.00601053	0.00289806	-0.000744	-0.0211046	-0.00582638	-0.0271082	0.000754	0.00244477	-0.0124884	-0.00871811	0.00122696	0.0129539	-0.0128639	-0.00534707	-0.0138445	-0.00333033	0.00611731	-0.0105354	0.00323195	0.0317201	-0.0206436	-0.00888094	-0.00154385	-0.0173551	0.00975085	-0.00186613	-0.00931543	0.0345105	-0.029429	-0.0309157	0.0145708	0.02057	-0.013534	0.0153977	-0.016866	-0.011332	0.00371731	-0.00691562	-0.0077379	0.00118125	-0.011238	-0.0230594	0.00199985
sp_Q99615_DNJC7_HUMAN	0.0116517	-0.0102339	0.00516053	0.0114914	0.0044451	0.0466874	-0.00233179	0.0174892	0.0352952	-0.0198643	0.0247823	0.00185719	-0.0106091	-0.00179392	-0.021649	-0.00464562	-0.0250682	0.00752766	-0.0190847	-0.000163	-0.0162653	-0.0215052	0.0132975	-0.0162954	0.00260846	0.00953614	-0.0217172	0.000572	0.00267441	0.0213713	-0.0238206	0.00681579	-0.0343672	-0.0191848	-0.00862027	-0.00684805	-0.0141362	-0.0180241	0.00766655	0.0153975	-0.00985728	0.00385097	0.0169109	0.0183344	0.00542631	-0.0115201	-0.0125492	-0.0112169	-0.00505247
sp_Q9UI26_IPO11_HUMAN	0.0126001	-0.0103277	-0.00840967	-0.000734	-0.000564	0.00728612	0.00332543	0.0166921	0.00750545	-0.00906427	0.0132758	-0.00794299	-0.0152859	-0.00301128	0.00558484	-0.0203939	0.0108395	0.0411251	-0.00184936	-0.00747492	-0.00592228	-0.0147717	0.00140296	-0.0159977	0.0177456	-0.00237311	0.00932368	-0.0123433	-0.0170838	0.00571143	0.000705	0.0133008	-0.000532	0.012242	-0.0132137	-0.0292298	0.01175	-0.00648824	-0.0113442	0.0153652	-0.029636	-0.0116341	0.00103653	0.00424073	-0.0142558	0.0106812	-0.0142066	-0.0086923	0.00654495
sp_P53367_ARFP1_HUMAN	0.0015712	-0.00764752	0.0129313	0.033593	-0.00161298	-0.00283394	-0.00405186	0.000571	-0.000561	-0.00159468	-0.00272176	-0.0101977	0.0119862	-0.00744272	0.00361572	0.0064038	-0.013684	-0.00549587	0.0079048	0.00222798	0.00271432	-0.00840695	-0.0108141	-0.00594967	0.00286613	-0.0097203	0.0138349	-0.00801039	-0.0148665	0.025293	0.00151352	0.00128381	-0.0108099	-9.41e-05	0.0115682	-0.0127099	-0.00240924	-0.0138497	-0.0128695	0.0153609	-0.00480567	-0.00352558	-0.0107195	0.00506284	0.00999684	-0.00165179	0.038983	0.000588	-0.0145026
sp_Q13151_ROA0_HUMAN	7.86e-05	-0.0138475	0.0383499	-0.0074897	0.00941793	-0.024026	-0.00071	0.0163283	-0.0283165	-0.0182184	-0.0143112	-0.0152324	-0.00874827	0.00135929	0.00543708	-0.0303531	-0.00111479	0.0120941	-0.0195203	0.0208246	-0.0349421	0.00697575	-0.00969959	-0.0091455	-0.0225708	0.0243895	-0.00297128	-0.00569368	-0.00817748	0.00365678	-0.00335041	0.033744	-0.00756397	-0.0119879	-0.0225981	0.000793	-0.00794078	0.0331774	-0.00280732	0.0153565	0.00405939	0.00998502	-0.0196022	0.0107214	0.00332001	-0.01371	0.000603	-0.0181354	-0.0213808
sp_P11233_RALA_HUMAN	-0.00247203	0.0171135	0.00767036	-0.00524448	-0.00887391	0.00157919	-0.00770987	0.00465011	0.0175009	-0.0189382	0.018097	0.0302244	-0.00804491	-0.0130359	0.0187415	6.72e-05	-0.00929916	-0.0139993	0.00694935	-0.0121306	-0.00941122	-0.00941593	0.0243124	0.0244851	-0.00273932	0.011687	-0.00269328	-0.0069528	-0.0103671	0.00419459	-0.0216695	-0.00509086	0.000879	0.0263936	0.0180357	-0.00827162	0.0130735	0.00432734	-0.00984616	0.0153545	-0.0115589	0.0147569	-0.0181554	0.0227066	0.00152562	0.00571335	-0.0247299	-0.0246886	-0.00144388
sp_A2RRP1_NBAS_HUMAN	0.0126667	0.00768184	-0.0196089	0.0011294	0.00133289	0.00700855	0.0193706	-0.00429723	0.00695866	0.00531984	0.0137706	-0.0126015	-0.0252494	-0.022175	-0.016142	0.00700948	0.00274174	0.010661	0.0148017	0.0126312	-0.00124682	-0.0249154	0.0233377	-0.00651884	0.00298984	0.00868616	0.0056462	-0.0151659	-0.0316516	0.0158945	-0.00370042	0.00664655	0.00442178	0.0161502	0.0198738	0.00346172	0.00688236	-0.0193457	0.0054079	0.0153265	0.00259606	0.00377895	-0.0310084	0.0121979	0.0130036	0.00143343	0.015392	-0.0047638	-0.0146353
sp_Q7Z417_NUFP2_HUMAN	-0.002432	-0.011606	0.0167914	-0.00495851	-0.000613	0.0152182	-0.00889041	0.0211122	0.0177067	-0.0147192	0.0167841	-0.00597703	-0.0387959	0.000191	-0.00450602	-0.00826314	-0.0138423	-0.00361502	-0.0049529	-0.0166131	-0.0277491	0.00568733	0.0124431	-0.000296	-0.0191146	0.00202474	-0.0179866	0.0111139	0.00779936	-0.00677972	-0.00414235	0.00584107	-0.0240192	0.00644199	-0.0141234	-0.00697934	-0.0071543	-0.00362124	-0.00391726	0.0153245	-0.0117104	0.0116718	0.00779537	0.01678	0.00500162	-0.0119826	-0.0326621	0.0046722	-0.000675
sp_O95292_VAPB_HUMAN	-0.00480337	0.0131379	0.0115431	-0.00858544	0.00209375	0.0191728	0.0110867	-0.00364366	-0.00373966	0.0159239	-0.0190689	0.00249839	-0.000293	-0.0312773	0.0173784	0.0297164	0.0107658	0.0163173	0.0121496	0.00605413	6.05e-05	-0.0257945	0.00678316	0.00970058	0.020886	0.00549452	-0.000143	-0.0118624	-0.0301519	0.00297369	-0.012179	-0.00373557	0.025998	-0.00337661	0.00619131	-0.00177469	0.00386196	-0.0124682	0.00561422	0.015299	-0.00120644	0.00103853	-0.0179162	0.0123809	-0.00646266	0.00843881	0.000643	-0.0191924	-0.0022654
sp_O00232_PSD12_HUMAN	0.00195132	0.00818464	0.00248375	-0.00707729	-0.00814221	0.0285776	-0.00921596	0.0053494	0.0304037	0.00445686	0.0474658	0.0077213	-0.00960124	-0.00440011	0.00566747	-0.00961569	-0.0154829	0.000113	-0.00143391	0.00130622	-0.0058714	-0.00272228	0.0161275	0.00633863	-0.00620165	-0.0121286	-0.0142401	-0.00981099	-2.43e-05	-0.00389836	-0.0140686	-0.0062786	-0.0135799	-0.000603	-0.00614209	-0.00943159	-0.00719684	-0.00620973	-0.00953286	0.0152973	-0.00889099	0.00556318	0.0135566	0.013573	-0.000382	-0.018927	-0.000643	-0.00293197	-0.0144944
sp_P05121_PAI1_HUMAN	0.00501361	0.0392039	-0.00344018	-0.0169728	-0.0166797	0.0135955	0.0186206	-0.0243134	0.0136776	0.00391687	-0.00907555	0.00304589	-0.00353275	-0.0166688	0.0188691	-0.0133861	0.00874732	0.0022545	0.0100374	0.00672738	0.00819276	0.00464653	0.00674327	0.0310234	-0.0272182	-0.018665	-0.00693733	-0.00167204	-0.0163509	-0.0204945	-0.0286513	-0.0072359	0.0207346	0.0352295	0.00756633	0.00356201	-0.0345926	0.0279625	-0.0274181	0.0152805	0.00913893	0.0248054	-0.0171906	-0.0255738	0.0172122	-0.0302942	0.00541817	-0.000699	0.0343561
sp_P55010_IF5_HUMAN	0.0040283	-0.0029301	0.0240388	-0.00236934	0.017062	0.0275429	-0.01127	0.0122645	0.0153518	-0.0202709	0.0180048	0.00762283	-0.0161165	-0.0134445	0.0263869	-0.0124172	-0.0082106	0.00834821	-0.00975242	-0.0064296	-0.0128119	-0.0250854	0.0200422	0.0131879	-0.00531714	0.00917616	-0.0294525	-0.00301729	0.000431	0.00903949	-0.0102265	0.0194905	-0.0389939	0.0193241	-0.000157	0.0175037	-0.00889772	-0.0197173	0.0162965	0.0152701	0.0122241	0.0264187	-0.00446818	0.00859862	0.0242808	-0.0115791	-0.0179162	-0.0118652	-0.00466271
sp_Q96BY6_DOC10_HUMAN	0.0138268	0.00125291	-0.00674312	0.00952689	0.011939	0.0132671	0.00143925	0.0152506	0.00496908	-0.0186211	0.00460581	-0.0066132	-0.0024166	-0.0329921	-0.00760191	-0.00635525	0.0108924	0.0281801	-0.014092	0.00321341	-0.00071	0.0142339	0.00727534	-0.00412388	0.0141589	0.0149695	-0.00876634	-0.0134914	-0.0383608	0.00482393	-0.00640247	0.00164213	0.00876455	0.0154159	-0.00853559	-0.00295385	-0.0058998	-0.0079174	0.00957193	0.0152456	0.00491253	0.0210894	-0.0130805	0.00342196	0.003649	-0.00575681	0.0101906	-0.00931599	0.0106416
sp_Q9HB07_MYG1_HUMAN	0.0118124	0.0182213	0.0123013	-0.0030332	0.00201632	-0.0267369	-0.00774061	0.000474	-0.0209417	0.0138631	-0.0154645	-0.00412048	-0.00233914	0.0273419	0.00468183	0.00388217	-0.0164132	0.00896123	0.0120116	-0.0118755	0.0140626	-0.00439987	-0.00136626	0.00897352	-0.00261846	0.000628	-0.0183142	0.00898005	0.0141378	-0.0193645	-0.0135915	-0.00838487	-0.00831103	0.00088	-0.00882174	-0.0183465	-0.0067879	0.0267192	-0.0188013	0.0152193	0.000974	-0.000967	-0.00208235	0.00842935	0.000502	-0.0303162	-0.0191015	0.00590217	-0.0236799
sp_Q14152_EIF3A_HUMAN	0.00095	0.0191673	-0.00192398	-0.00673576	0.0039257	0.0273995	-0.0113692	0.0251398	0.0132705	-0.0272245	0.00708176	-0.00416453	-0.0203363	0.00412862	-0.0181782	-0.00388879	-0.0130934	-0.000467	-0.00368629	-0.0036251	-0.0162876	0.00808649	-0.000375	0.00360314	-0.0125969	0.0200742	-0.0235247	0.0104694	0.000558	0.00178078	0.000502	0.0192165	-0.0360342	0.00235822	-0.0152566	-0.00579593	-0.0141512	0.0174772	-0.00776707	0.0151776	-0.0111011	0.0133429	0.0179251	0.017091	0.00903508	0.000174	-0.0366408	-0.0082466	-0.00117443
sp_Q96FV9_THOC1_HUMAN	0.00500332	0.0204429	-0.0177605	-0.00217451	-0.00777432	0.000929	-0.0109864	0.00533075	0.00878221	-0.00985487	-0.00721992	-0.010941	0.0206976	-0.00604656	-0.00822065	0.00742976	-0.00980032	0.00474001	-0.00343815	-0.00651532	-0.00994106	-0.00582404	0.00500741	-0.00330167	0.0196759	0.000315	-0.00534872	-0.0398065	-0.0112357	0.00762248	0.0248676	0.00698651	0.00707808	-0.0124011	-0.0102662	0.00549991	0.0173413	0.0343991	-0.00368489	0.0151629	-0.0186055	-0.000558	-0.0132239	-0.030925	0.00491577	0.0387592	-0.00165249	-0.0350437	-0.0149324
sp_P61758_PFD3_HUMAN	-0.0184988	0.0109472	0.0346315	-0.0111373	0.0138673	0.000701	-0.0270348	0.0148997	0.0118381	-0.00908516	-0.00580728	0.00435813	-0.025115	-0.0167793	0.0118482	-0.0212424	-0.00320695	0.00982042	-0.0115457	-0.00957861	-0.0251091	-0.00853629	0.0010399	0.0195525	0.00757511	0.0131482	-0.00936303	-0.00684708	-0.00917014	-0.00118294	0.00660017	-0.00205626	0.00469555	-0.0330187	-0.00461645	-0.0126865	-0.0184279	0.00292435	0.00800108	0.0151565	-0.0172102	0.01264	0.0124321	0.0184264	0.000932	0.00765065	-0.0184387	-0.0273907	-0.00969404
sp_P42166_LAP2A_HUMAN	0.00102693	-0.0127785	0.0215365	-0.0108687	0.00720424	0.00501553	-0.00972852	0.0276173	0.000925	-0.0255854	-0.00343663	-0.0122353	-0.0131384	-0.0203921	-0.00158752	-0.0208223	0.030255	0.0308399	-0.012839	0.00696751	-0.0360767	-0.0156188	-0.0122746	-0.00820037	0.011249	0.0163578	-0.0208092	-0.0361026	-0.0170174	0.015822	0.00285031	-0.00231114	0.012829	-0.0193504	-0.0269509	0.00353224	0.00524316	0.000392	0.0162937	0.0151391	0.00535613	0.00742962	-0.00132058	0.013085	-0.000775	0.0185801	-0.00187079	-0.0419971	0.0144494
sp_Q86W50_MET16_HUMAN	0.0237727	0.00564119	0.00871831	0.00692788	-0.0260644	-0.00865356	0.00012	0.0275056	-0.00661085	-0.0245084	0.00600192	-0.0080198	-0.00636596	-0.000361	0.00539081	-0.00563942	0.00594139	0.022716	-0.0104712	0.0159659	-0.00733995	-0.0217179	-0.00122983	0.00499159	0.000969	-0.0248514	-0.0047011	-0.0122242	0.00421447	0.01852	-0.0193143	-0.00701864	0.00466453	-0.00996049	-0.0485243	-0.00266917	-0.00266061	-0.0296761	0.0133982	0.0151306	0.0167485	0.000544	-0.0298192	0.0180628	0.00934906	-0.0167122	-0.000546	-0.0159218	-0.0302633
sp_O00743_PPP6_HUMAN	-0.00827104	-0.0124156	-0.0100607	-0.022276	-0.00170509	0.0192911	-0.00314049	0.0181679	0.0227177	-0.00185583	0.02364	0.00308432	-0.0257097	-0.00414262	-0.0280081	-0.0217739	-0.00737546	0.00692293	-0.00508505	-0.00728213	-0.0188381	0.000254	0.00957363	-0.00717352	0.0169462	0.00164086	-0.00681119	0.0125585	-0.00963335	-0.00115544	0.0059942	0.00718904	-0.00954797	0.000316	-0.00377128	-0.0107563	-0.00195628	-0.0142703	-0.00402583	0.0150989	-0.0221706	0.0207597	0.0135408	0.00231422	-0.00161378	-0.00369444	-0.0147793	-0.0017996	0.00414605
sp_O43823_AKAP8_HUMAN	0.0197401	0.0113613	0.00856202	-0.0080995	-0.00429568	-0.00433248	-0.00798847	0.000663	0.00195316	3.74e-05	-0.00472222	-0.0203224	-0.000965	0.0142897	0.0070815	-0.0021761	-0.0151865	0.00330476	0.00789772	-0.0206102	0.00124438	-0.00425867	-0.00924449	0.0124369	0.0102608	0.000963	-0.0135117	0.0223316	0.0143124	-0.0158818	-0.0129158	0.00719664	-0.0131478	-0.0217253	0.00719753	-0.0139884	0.00515938	0.00452176	-0.0146333	0.0150904	-0.0062939	-0.0055025	-0.0134429	0.01107	-0.00653754	-0.0113186	-0.0138091	-0.00796655	-0.0257456
sp_Q99584_S10AD_HUMAN	-0.00389614	0.000372	-0.00975767	-0.0234433	0.0153426	-0.007232	0.0023622	-0.0335955	-0.00430244	0.0296337	-0.0117462	-0.00840607	0.0131731	0.0204556	0.00418997	0.0108798	-0.00954961	0.00460887	0.028463	-0.00831804	0.0126955	0.0395271	-0.01832	-0.00818811	-0.0162737	0.0262449	0.000834	0.015814	0.0243037	-0.0107589	0.0168965	-0.00584216	-0.000938	-0.0162094	-0.0190248	-0.0266748	-0.0279261	0.0145595	-0.0134389	0.0150793	-0.0255607	-0.0141269	0.00769395	-0.00942256	-0.0094368	-0.012135	-0.0021446	0.0132286	-0.00192933
sp_Q99733_NP1L4_HUMAN	0.00505495	0.0205817	-0.00591608	-0.0105834	0.00847146	-0.00678864	-0.022698	0.00544722	0.000123	-0.010435	-0.00931715	-0.000992	-0.0239187	-0.0121677	0.0150669	-0.0103832	-0.0146699	0.0104475	0.0130379	-0.00826508	-0.0154671	-0.0321552	0.00104974	0.0332063	-0.00291229	0.0110269	-0.0194186	-0.00121948	-0.0183732	0.00693436	-0.0223813	-0.00572195	0.0200728	-0.0245606	0.00422525	-0.0279314	-0.0102264	-0.0161084	-0.0120183	0.0150701	-0.0203256	-0.00213	0.00230903	-0.0282579	-0.0172174	-0.00614971	-0.0205902	-2.24e-05	0.0174764
sp_Q6DD88_ATLA3_HUMAN	-0.00875085	0.0136898	0.00401316	-0.00477448	-0.0296208	0.0121952	0.0233657	-0.0194271	0.0024554	-0.000986	-0.00715065	0.00351414	-0.00590869	-0.00558589	0.0453767	-0.00698561	0.00992879	0.0170948	0.0129369	-0.0174183	-0.0132672	-0.030884	0.0157247	0.0317309	-0.00464245	-0.0110283	-0.0216165	-0.0108384	-0.00325978	-0.0189301	-0.0230228	-0.0056322	0.0254182	0.00824963	0.00470644	0.0191982	-0.0200115	-0.0263545	-0.0224404	0.0150157	-0.00789653	-0.00720427	0.00227594	0.00137051	-0.0052687	-0.0173394	0.00972944	-0.0146497	0.00599127
sp_P67936-2_TPM4_HUMAN	0.0145586	0.013294	-0.00324493	-0.0196919	0.0020064	-0.00749021	0.0124773	-0.0192549	0.00196499	-0.00645914	-0.00184522	0.00833121	0.000142	-0.0221125	0.00488624	0.0129784	0.00688885	0.00943935	0.00206038	0.00923859	-0.0077817	-0.0204248	0.00867981	-0.0019254	-0.00411836	-0.00808633	-0.0111258	-0.0159695	-0.0212706	-0.0140431	-0.0148933	-0.00127068	0.0255298	0.0101214	-0.00976611	-0.00619368	-0.0103435	0.00576638	0.01449	0.0150064	0.0116028	0.00592281	-0.0209919	-0.00287776	0.0156999	-0.00292437	0.00310465	-0.00874059	-0.00231629
sp_Q9BWH2_FUND2_HUMAN	0.0273735	0.00383488	0.00420843	0.0352924	0.00620665	-0.00343597	0.0114026	-0.00640246	0.00311168	0.0298678	-0.00239811	-0.00890477	0.0175076	-0.00947701	0.0370941	0.0155831	-0.00348334	-0.00352722	-0.00249316	0.00927567	0.0134524	0.00786736	-0.0192742	0.0108261	-0.000998	-0.00321169	0.0189576	-0.000707	-0.00778009	-0.000946	-0.0118233	-0.0128191	-0.00342361	0.0237617	0.00738315	-0.0135378	-0.0066081	0.0123822	0.00134173	0.0149665	0.000422	-0.00861241	-0.0314328	-0.0117609	-0.0186907	-0.000894	0.0120934	0.00276047	-0.0389283
sp_Q68D10_SPT2_HUMAN	0.0141565	-0.0170666	0.00758092	-0.0181322	-0.0134236	0.00413716	-0.0189157	0.023475	0.0314139	0.00153016	0.0260264	-0.0188251	-0.0226564	0.00298263	0.00196059	-0.0036364	-0.00291216	0.0195698	-0.00862929	-0.0182388	-0.0108753	0.0035253	0.00600581	0.00367837	-0.00156908	0.00206788	0.00543208	0.00974975	0.00671442	0.00708182	0.0074259	-0.00122768	-0.0168183	-0.00703877	-0.0140147	-0.0251411	0.0148063	0.000453	0.0134675	0.0149653	-0.0262667	-0.0109997	-0.00163378	0.0246281	-0.00656305	0.00153726	-0.0326903	-0.019292	-0.00942815
tr_G3V1A4_G3V1A4_HUMAN	-0.0248327	0.0221682	-0.00209038	-0.00980015	-0.0165856	-0.00231771	-0.000595	-0.0205535	-0.00331146	0.0034369	-0.020226	-0.0337453	-0.0106001	-0.0129589	0.015656	-0.001432	0.00757241	0.00940454	0.015793	0.000361	-0.0101138	0.00558221	-0.0200142	0.0135704	-0.010188	-0.00701036	-0.00187727	0.0087429	-0.0119126	-0.0111499	0.0173095	-0.00654043	0.0311263	-0.0202597	-0.0114036	-0.023046	0.0053833	0.0119459	-0.0184741	0.0149584	-0.0046127	0.0142628	0.0200199	0.0152149	-0.00623604	-0.0044117	-0.0111037	-0.00653773	0.00923951
sp_O43818_U3IP2_HUMAN	-0.00185701	0.0215774	0.013582	-0.0111577	-7.67e-05	-0.0155432	-0.00396474	-0.00644655	-0.00879036	-0.0201889	-0.0152918	-0.0107974	-0.0158415	0.0228501	-0.0192742	-0.00395846	-0.0106083	0.0021171	-0.00950038	-0.0101624	-0.0122516	0.0120214	0.00469017	-0.00662898	-0.00892905	-0.0044259	-0.0246967	0.000183	0.0252574	-0.0141425	-0.0244832	0.0146205	-0.00191742	0.000702	0.00689211	-0.0142952	-0.0102732	0.0204367	-0.0327997	0.0149222	-0.0185629	0.0231706	0.0219668	-0.00359626	0.0153607	-0.00371423	-0.00770977	0.00160561	0.00752841
sp_Q07666_KHDR1_HUMAN	0.00174015	-0.00656801	0.00455329	-0.00351775	0.00490271	6.96e-05	0.00798162	0.0101657	-0.0121434	-0.00188112	-0.000295	-0.0162607	-0.00426328	-0.00290698	-0.0192508	0.00408699	0.00409688	0.0122213	0.00377835	0.00611594	-0.02033	0.00678678	-0.0129055	-0.0148782	-0.000305	0.00596499	-0.00356593	0.019764	-0.0103263	-0.00706089	0.0112022	0.00502988	0.00742917	-0.0189519	-0.00181882	-0.0132232	0.0109713	0.0266209	-0.0112454	0.0148908	-0.0144715	0.0271231	-0.0155695	0.00345629	-0.00498936	-0.00154041	-0.0112672	-0.00121412	-0.00941698
sp_Q7Z4Q2_HEAT3_HUMAN	0.0187205	-0.0061185	0.00176878	-0.0312634	0.00788095	-0.00184134	0.000467	0.0170171	-0.00177414	-0.00410546	-0.00645526	-0.00789291	-0.0186363	0.0160188	-0.0253407	0.00274225	0.00267337	0.0227227	0.00774977	-0.0223403	-0.00964143	0.00363605	-0.0118763	0.00326401	0.00503486	0.00244646	0.00630608	0.0103163	0.0114697	-0.0142915	-0.00200431	0.00925651	-0.0163137	0.00341691	-0.00924526	-0.00375538	-0.00376374	0.00424122	-0.0146066	0.0148767	-0.00639668	-0.0053013	0.0172742	-0.00528447	-0.00894015	0.000104	-0.0308288	0.0041846	-0.0110825
sp_O60231_DHX16_HUMAN	-0.0119432	-0.00628529	-0.0136434	0.00043	0.00489483	0.0159637	-0.00193771	0.00226371	0.0096056	-0.00370398	0.0180035	0.0041997	-0.00738834	0.00937618	0.0133662	-0.00348511	-0.0106285	-0.000118	0.00520585	-0.0252305	-0.0179157	-0.00410936	-0.00137039	0.00626102	-0.029568	-0.00238566	0.00390622	0.0270904	0.010352	-0.0204275	-0.0111084	-0.00283556	-0.00922185	0.0127413	-0.0191119	-0.0232706	-0.0055484	0.00494517	-0.0059646	0.01486	-0.00276239	0.00502377	-0.0141136	0.0217927	-0.00317509	-0.0159201	-0.0444242	-0.00652023	-0.0126376
sp_P61086_UBE2K_HUMAN	0.0235947	-0.000781	0.0118712	0.0255277	0.00917274	0.00858736	-0.00780591	0.00699161	0.0171052	-0.000155	0.0166411	0.0139388	-0.00477887	-0.0151654	-0.00745899	-0.0022709	0.0161885	0.00866	-0.0190351	0.0115497	-0.0110123	-0.00802933	0.00463096	-0.00828553	-0.00370814	0.010674	-0.00697093	-0.0298356	-0.0109493	-0.00712983	0.0283079	-0.00286086	-0.0176197	0.00960494	-0.0135251	-0.000511	-0.0104625	0.0234486	-0.0033368	0.0148464	0.00148858	-0.00814727	-0.00283922	-0.0258768	-0.00292214	0.00800727	0.00320051	-0.0171314	0.00671052
tr_E9PGT1_E9PGT1_HUMAN	-0.0086126	0.00155508	0.000428	-0.00263908	0.00967224	-0.0106982	-0.00874894	-0.00472267	-0.0217644	0.00465051	-0.0234569	-0.0157265	-0.00905989	0.0117412	0.0195843	-0.00455482	-0.013486	0.00294517	0.00135583	0.00774222	-0.0144065	0.0176591	-0.0101843	0.0121925	-0.0207594	0.00554522	-0.00433294	0.00430664	0.0114421	-0.0119627	-0.0161318	0.00514565	0.0161246	-0.0121011	-0.00638	-0.0183146	-0.00709738	0.0153555	-0.0203854	0.0148302	-0.00680812	0.021244	-0.0158729	0.0185243	-0.00260274	-0.00678436	-0.0149815	-0.00382104	-0.00718217
sp_P61224_RAP1B_HUMAN	-0.0181207	0.0149655	0.0127218	0.0231703	-0.0120469	0.0179729	-0.00438983	-0.00480492	0.010836	-0.00666382	-0.00375194	0.0258644	0.0106432	-0.0345856	0.0129629	0.0148484	0.0151647	0.00213948	0.0130336	-0.00525039	-0.000492	-0.00572314	0.0132797	0.00190546	0.0119159	0.00246338	0.00149429	-0.0138765	-0.000731	-0.008003	-0.0149168	0.00167731	0.0170644	0.0236643	-0.00142912	0.0159739	0.00127792	0.00956758	0.0034807	0.0147967	0.00784668	-0.000989	-0.012512	0.01005	0.00308706	0.0173207	0.00908667	-0.0160108	-0.00331943
tr_B4DJV2_B4DJV2_HUMAN	-0.00428826	0.00712964	-0.00013	0.00461186	-0.0395486	0.00518735	0.00646869	-0.0175493	-0.00720938	0.00535449	-0.0125915	-0.00229018	0.0193729	0.0044371	0.0150551	0.0154538	0.0145195	0.0153922	-0.0267149	-0.0278053	0.0100313	0.0284464	-0.0262712	-0.00164805	0.0127434	-0.0280989	0.0267153	0.000372	0.0187082	-0.0141304	0.0193465	-0.0428385	0.0209249	0.00141145	-0.00874346	-0.0010032	-0.00364325	0.00412454	-0.0172551	0.0147956	0.00503094	-0.0268358	0.0226724	-0.0107861	-0.0327051	0.00108462	-0.00402975	-0.000747	0.0133329
sp_Q16763_UBE2S_HUMAN	0.0105966	-0.0126406	0.0232371	0.00228389	-0.0043785	0.0272819	-0.0176106	0.0311141	0.0428264	-0.0203253	0.0215017	-0.0255001	-0.0341649	-0.0115537	-0.00158335	-0.0157515	0.00718366	0.0260643	-0.00806627	-0.0031658	-0.0377717	-0.00381515	-0.0136139	-0.00919809	0.0063754	0.000432	-0.0173964	-0.0232546	-0.00725523	0.0115187	-0.00294385	-0.00711322	0.00535537	0.00420888	-0.011187	-0.0125262	-0.0120761	-0.00388269	0.00263282	0.01478	-0.0194585	-0.0114042	0.0104055	0.00933224	-0.0218302	-0.0013614	0.00113071	-0.0262311	0.0255427
sp_Q09161_NCBP1_HUMAN	0.00301213	0.0110294	0.00620764	-0.00134221	0.026863	-0.0026839	-0.0171148	0.00347926	-0.00220249	-0.00267393	-0.00648356	-0.0249801	-0.0218129	0.0126472	-0.00929274	-0.0340761	0.0138675	0.022893	0.00137504	-0.00167546	-0.00545055	0.0297632	-0.0162933	0.00619071	-0.029056	0.00832113	0.00487588	-0.00232593	0.0107564	-0.00515695	0.0113635	9.9e-05	-0.00347131	-0.00678262	-0.0556172	-0.0250729	-0.00728663	0.0282487	-0.0232812	0.0147645	-0.0215621	-0.0132286	0.0098976	-0.0174841	-0.00775329	-0.0149177	-0.00953503	0.00569008	0.0238746
sp_Q86TI2_DPP9_HUMAN	0.0282361	0.0190503	-0.0142531	-0.0144866	0.0383695	-0.00553321	-0.0174216	-0.0196904	-0.000731	0.0200708	-0.00784584	0.00134459	-0.00607081	-0.00796524	0.010545	-0.0121309	0.00909087	0.0386174	0.012243	0.0100849	0.00930142	0.0159924	0.00723257	0.0229692	0.077241	-0.000297281	-0.0105655	0.00629889	-0.0143966	-0.00712661	-0.023738	-0.0143637	0.00237008	0.0151635	-0.0129519	-0.00718794	-0.00536891	-0.00769002	-0.0205558	0.0147405	1.62e-05	-0.00688675	-0.0243947	-0.00897267	0.00431162	0.0277895	0.0217069	0.00193974	0.000316
sp_Q96BY9_SARAF_HUMAN	6.16e-19	-0.0274305	2.82e-19	-0.000325	0.00488282	0.00378345	0.0363614	-0.00706618	0.0136896	3.98e-19	0.0362192	-0.00978963	0.0183054	0.00137823	2.19e-19	0.0298867	-0.00736689	-0.0152132	0.00408397	0.0014027	0.00903393	0.0262539	0.0239352	3.93e-19	-0.0218131	0.0269903	3.4e-19	-0.000722	0.0057953	0.00332459	0.0526859	0.0454903	-0.0135535	-0.00441418	-0.0237111	0.00232052	-0.0139732	0.00481745	4.83e-05	0.0146471	-0.00699812	-0.0199926	-0.0258818	0.00908213	-0.0124811	0.000547	0.00660157	0.00545749	-0.0282162
sp_Q6GQQ9_OTU7B_HUMAN	0.0572242	-0.00429507	0.0179039	-0.0057645	0.00187314	0.00343516	-0.000325	0.00295642	0.00602843	-0.000533	0.0105106	-0.0105255	-0.0243865	-0.000761	0.00253234	0.00523381	-0.035169	-0.0300594	0.00106186	-0.00887511	-0.00637628	-0.00649916	0.00677909	0.0109596	-0.0410205	-0.00137037	0.0121984	-0.00186797	0.00204939	0.00965881	-0.0264826	0.000838	-0.0133936	0.0199892	-0.00483709	-0.00538178	-0.00338417	0.00248784	0.00396367	0.0146398	-0.0122692	-0.00921678	-0.00216625	0.00176872	-0.00662847	-0.0287512	-0.00572081	-0.000281	-0.00110984
sp_O75116_ROCK2_HUMAN	0.0192381	0.0162728	-0.0165548	-0.00267242	0.0223966	0.00884717	0.0269286	-0.00194261	0.00807867	-0.00744399	0.00359033	0.0145109	0.0183688	-0.0304679	-0.0105196	0.0207413	0.00492582	-0.00422282	-0.0072323	0.011662	0.014446	-0.0179422	0.00169775	0.00757145	-0.0155092	0.0269376	0.0173742	-0.0242593	-0.0358289	0.0182352	0.0192997	0.00969424	-0.0173312	-0.00624781	-0.0097407	-0.00549242	-0.00376846	0.0150975	-0.000972	0.0146314	0.0103227	-0.00118227	-0.013757	0.00185586	-0.00907816	0.00557371	-0.00629306	0.00103603	-0.00788844
sp_Q13813_SPTN1_HUMAN	0.0191759	0.0241735	-0.0153902	0.01872	-0.000513	-0.0107684	0.00983726	-0.0198389	0.00312581	-0.0232007	0.0171138	0.00258617	0.00290087	-0.0293269	-0.00452667	0.00781135	0.00940672	0.00903129	-0.0072479	0.0205207	-0.00598548	0.00165154	0.0215642	0.0121108	-0.00415553	0.00289017	-0.00966843	-0.00487806	-0.0399718	-0.00273735	-0.0231118	0.0348418	0.00961462	0.0196702	-0.0145694	0.018861	-0.015955	-0.000807	-0.00360621	0.0146131	0.0438915	0.0261655	-0.0142317	-0.00965569	0.0310432	0.00150786	0.0100488	-0.0122452	0.00396005
sp_Q96B36_AKTS1_HUMAN	0.0102577	0.00664659	0.00127355	-0.00793437	-0.010882	0.0270373	0.00515731	0.0135082	0.00526304	-0.0106652	0.016557	-0.00600315	-0.0221749	0.00682384	0.00186513	-0.00749525	-0.00606192	-0.00419553	-0.00988791	-0.0271773	-0.00419743	-0.0166088	-0.00393601	-0.00143898	-0.00252104	0.00263429	-0.0161198	0.00700684	0.00587106	0.00371325	-0.0129061	-0.00197291	-0.0243131	-0.00915562	-0.0103606	-0.0308487	-0.0153055	-0.0107324	0.00839627	0.0145667	-0.00317443	0.0111627	0.0088215	0.0269337	-0.00853442	-0.009073	-0.0268863	-0.000726	-0.00207531
sp_O00505_IMA4_HUMAN	0.0186274	0.00951089	0.00630809	-0.0111264	0.0238277	0.0086707	0.00558034	0.00843972	0.00951929	-0.00838465	0.00579815	0.0206434	-0.0124643	-0.0273291	0.00521821	-0.0181476	0.0102068	0.005523	-0.0136371	0.00284705	-0.00896466	-0.0207122	0.010011	0.00398373	0.00878562	0.0316513	-0.0172786	-0.0397001	-0.0311767	0.00818596	0.00112909	-0.00851588	5.67e-05	0.0158581	-0.0154655	-0.0161909	-0.0232402	-0.00910683	0.00764677	0.0145651	0.00139637	0.000163	0.00547247	0.0235512	0.00475886	0.0184478	-0.00146211	-0.0246721	0.00519817
sp_P54578_UBP14_HUMAN	-0.00308739	0.0109555	0.00472269	-0.00425999	0.0214209	-0.0316332	0.00250869	0.00222468	0.00771424	-0.00513763	0.00987848	0.0201786	0.000416	-0.0338817	-0.0051843	0.0054811	0.0117959	0.00335913	-0.0107852	0.00152241	-0.0192648	-0.019997	-0.00063	-0.00293706	0.0219516	0.0131535	-0.00566019	-0.0366886	-0.0197249	0.0202207	0.00941155	0.00484739	0.0112385	0.00531555	-0.00344296	0.012112	0.00633213	0.022395	0.0112221	0.0145614	0.0162449	0.019491	0.0155996	0.0105122	0.013172	0.0319856	0.00116011	-0.0391772	-0.0103282
tr_C9J2P0_C9J2P0_HUMAN	0.0105617	-0.000764	0.00875934	-0.00926288	0.00196997	0.0184827	-0.033403	0.0231342	0.0277608	-0.0209384	0.0333538	-0.00868381	-0.00323947	0.00526022	0.0106516	0.00227724	-0.00920689	0.00807125	-0.0206541	-0.00361517	-0.0020766	0.00892706	0.0154052	0.00154543	-0.0155947	-0.000412	-0.0220422	-0.00804655	-0.00268267	-0.00437812	-0.0192371	-0.00860728	-0.00923591	0.0104656	-0.032468	-0.024982	-0.0240898	0.0258552	-0.0163195	0.0145573	-0.00966975	-0.0141063	0.0171707	-0.000906	-0.00629572	-0.00458975	-0.000767	-0.00664429	-0.00348124
sp_Q92530_PSMF1_HUMAN	0.0236171	-0.00708755	0.0195777	-0.00635212	0.00302343	-0.00478347	-0.0131189	-0.000492	-0.00927532	0.00263807	-0.0094985	0.00512795	-0.0223387	-0.00720997	-0.0226923	-0.00773689	0.0145724	0.025707	0.00418295	0.00291124	-0.0173336	-0.00124217	-0.00231983	-0.00724726	0.007168	0.00465974	-0.0057202	0.00988067	-0.0113203	-0.0117074	0.00809866	0.00555804	-0.010964	-0.0106504	-0.00176006	0.0120382	-0.0272984	-0.00179258	0.00580423	0.0145404	0.0283036	0.0235565	0.0026901	-0.00399476	0.0272302	-0.00498713	-0.00601899	0.00247119	0.0020346
sp_P46109_CRKL_HUMAN	0.010187	0.0191406	0.0224841	-0.0187828	0.00451242	-0.0220608	-0.0181059	-0.0183801	-0.0227579	0.00512249	-0.0224811	-0.00596467	-0.0105259	0.00324515	0.0232573	-0.020482	-0.00677831	-0.00411796	0.00984777	0.00063	-0.0104397	-0.0297431	0.00177436	0.0370033	-0.0169221	0.0128041	-0.0109436	-0.0221622	-0.00183436	0.00554022	0.00933496	-0.0110917	0.000742	0.00252684	0.0310525	-0.0223087	-0.00545906	-0.00881489	0.00135898	0.0145277	-0.0150888	-0.0122418	-0.00599207	0.0217143	-0.0107561	-0.0021841	-0.0237247	-0.0230275	0.00646375
sp_P18669_PGAM1_HUMAN	0.00618357	0.0225118	0.00458927	-0.0231242	0.008391	-0.0153765	-0.0126988	-0.0240741	-0.018501	-0.0140669	-0.0359617	-0.00447262	-0.0156047	-0.00793121	0.0118333	-0.00707321	0.0164197	0.0284044	0.00354216	-0.00497663	-0.0142829	-0.00025	-0.0184537	0.0234318	-0.00541477	0.0155133	-0.0157113	-0.00991339	-0.00489117	-0.00115658	0.00830875	-0.00924629	0.0203595	-0.0213194	-0.0131091	-0.0201117	-0.0105897	0.00138616	-0.0191253	0.0145225	-0.0185103	-0.00490682	0.0260012	0.0108836	-0.00636357	0.0106979	-0.0257552	-0.00840931	0.0308828
sp_P30622-1_CLIP1_HUMAN	0.0181321	-0.00341603	0.00421702	0.00387881	0.0147842	0.00939023	-0.013355	0.00232826	0.000295	-0.0135994	0.00578622	0.0192277	-0.00823221	-0.0264221	-0.011797	0.00195395	0.00390517	0.0132421	0.00353851	0.00475629	-0.0149971	-0.00107793	0.0232617	0.00115092	0.00105077	-0.00425361	-0.0219563	-0.00938287	-0.0287202	0.0125546	-0.0191214	0.00838369	-0.00547452	-0.0055394	-0.00596882	0.030296	-0.0145501	-0.0124658	0.00172239	0.014508	0.0463584	0.0268698	-0.000195	-0.0161181	0.0154383	0.00428764	-0.0120444	-0.0124531	0.00317457
sp_Q9Y3C6_PPIL1_HUMAN	-0.000982	0.00581502	0.0301084	-0.00257258	0.00725451	-0.021666	-0.00448412	0.000462	-0.0302196	0.00813827	-0.0201669	-0.0153291	-0.00148289	0.00854074	0.008087	-0.00334293	0.0147053	0.0190407	0.00980557	0.00180268	0.00396517	0.00375498	0.0041755	0.00159899	0.00921396	0.0150503	0.00245446	-0.00131082	0.00991981	-0.0158388	0.00407119	0.0130619	0.00438035	-0.019586	0.0112357	-0.0215411	-0.0100999	0.0354482	-0.0165473	0.0144967	-0.00658511	0.00687364	0.0014339	-0.00347678	0.0255752	-0.00316506	-0.00749677	-0.0250424	0.000384
sp_Q8NHH9_ATLA2_HUMAN	-0.0204222	-0.00891688	-0.0130184	0.00394579	0.00105882	0.0270559	0.0102672	0.0174089	0.0289246	-0.0295903	0.00140314	0.00404189	-0.0255606	-0.00555958	0.0110929	-0.0236397	-0.00295342	0.0165791	0.00765542	-0.00602748	-0.0279341	-0.0288445	0.00641683	-0.000484	0.0254455	-0.00352777	-0.0116244	-0.00938954	0.00654563	0.0177225	-0.0152408	0.0200785	-0.0126897	-0.00305355	-0.0103295	0.000943	0.0037812	-0.024181	-0.00288547	0.0144902	-0.036474	0.00615603	0.0232809	-0.00995677	-0.00358219	-0.0143056	-0.0067822	-0.0244591	0.0151478
sp_P04406_G3P_HUMAN	-0.00107535	0.0241552	-0.00156281	0.00116347	0.0103588	-0.0128698	0.00329445	-0.00579352	-0.0296134	-0.0156962	-0.0364791	0.00545321	-0.0108722	-0.00949648	0.02167	0.000122	0.00377017	0.0225323	0.0104128	-0.00109907	0.00358277	-0.0285062	-0.0272219	0.0378633	0.0113197	0.0249171	0.0103512	-0.00578176	-0.0164028	0.00107097	0.0468135	-0.00676482	-0.0109648	-0.0120914	-0.0149203	0.00719666	-0.00453144	-0.0118074	-0.00237178	0.0144807	-0.0084766	0.00908095	0.00110037	-0.00401461	-0.00647335	0.0165957	-0.0206579	0.00158287	0.000534
sp_Q9UG63_ABCF2_HUMAN	0.0215908	-0.0085202	0.0206455	-0.0351932	-0.00693479	0.00952433	-0.00361315	0.0169625	0.0205379	-0.0202362	0.0191864	-0.0138063	-0.0181829	0.011532	-0.0244662	-0.0164968	-0.0125035	0.00994364	-0.00789623	-0.0256734	0.00662516	0.00331827	-0.00252167	-0.0119088	0.00466531	0.00196712	-0.0195983	0.00174531	0.0033133	0.00868098	-0.0181881	-0.00287109	-0.0304805	-0.000128	-0.0152794	-0.0142232	-0.0267612	-0.0126046	0.00216857	0.0144785	-0.00983276	-0.00221136	0.0397041	0.0207145	-0.00269451	-0.00731212	-0.0348351	0.00618977	0.00167483
tr_B7ZM99_B7ZM99_HUMAN	0.0291304	-0.018857	0.0103254	0.00806529	0.00318734	0.00300445	0.00611957	0.0083958	-0.0109049	-0.00296296	-0.00677172	-0.00550838	0.000507	-0.0298785	-0.0106658	-0.011681	0.0164157	0.0283158	-0.0111133	-0.00296675	0.0129614	0.00566118	-0.00367423	-0.0134557	0.0248557	-0.000366	0.0193703	-0.0132811	-0.0388522	-0.00182681	-0.02546	0.0103455	0.0157623	0.00401067	0.0198884	0.0358009	-0.0163754	0.00906882	0.0233169	0.0144735	0.0204501	0.00296524	0.0182116	-0.0233052	0.00709724	0.0125358	-0.00690194	-0.0238529	0.00322725
sp_Q01081_U2AF1_HUMAN	-0.00792792	0.0183187	0.0102256	-0.0210382	-0.00955643	0.0113397	-0.0148146	0.00659882	-0.0118005	-0.00190036	0.00567457	-0.0282897	-0.0251062	0.0141153	0.0113464	-0.0201012	0.018775	0.0160329	0.0146615	0.0029378	-0.0320169	0.00456357	0.00710203	0.021572	-0.00659113	-0.0142208	-0.00648185	0.00883179	0.0083494	-0.0299572	-0.0119143	-0.0128277	0.0137654	-0.0183251	-0.00536522	-0.00965542	0.00591189	0.0361525	-0.0288485	0.0144548	-0.0126948	0.0242232	0.00101068	-0.00770794	-0.000721	-0.0206334	0.00160212	-0.00395154	0.0154571
sp_Q92879-2_CELF1_HUMAN	0.0105976	-0.0177373	0.0326683	0.00327897	-0.0104185	0.0352437	-0.000871	0.0146726	0.0135501	-0.00980884	0.0150756	0.0108989	-0.00766097	-0.012937	-0.0161346	-0.00260774	0.0102697	0.00231771	-0.0172765	-0.00517798	-0.0154823	-0.00233233	0.00254782	-0.0166382	-0.0059986	-0.0051522	0.00229295	-0.0160578	-0.0142423	0.00853191	0.00348524	-0.0106668	-0.0224352	0.00893282	-0.0166692	0.00783962	-0.00278685	0.0072786	0.0122455	0.0144209	-0.0067503	0.0104476	-0.00871712	0.0258131	0.00529822	-0.000814	-0.0144891	-0.0163386	-0.00532671
sp_A3KN83-2_SBNO1_HUMAN	0.0128062	-0.00645525	-0.0104034	0.00125545	0.00521196	-0.0114665	-0.0124147	0.0236263	-0.00114622	-0.0133493	0.0123461	-0.0160151	-0.0100897	0.0151894	-0.000397	-0.014802	-0.0130921	0.00344577	-0.00379629	-0.0123157	0.00214662	0.00939278	-0.0262096	0.000323	-0.00248202	0.015977	-0.00897697	0.00184163	0.0147515	0.00197962	0.0167005	-0.0014696	-0.0279208	-0.00680265	-0.0155289	-0.0203149	-0.00757498	0.00816804	0.00430752	0.0143519	-0.0166792	-0.021172	0.0172861	0.0224403	-0.0362151	-0.00268948	-0.00961803	-0.000559	-0.00150983
sp_Q14103-3_HNRPD_HUMAN	0.00351382	0.0110399	0.0197547	-0.00319593	0.00709483	-0.0191762	-0.0139811	0.00196649	-0.0115642	0.00366471	-0.0292091	-0.0182847	0.0104693	-0.018476	0.0166919	0.0117819	-0.000304	0.0117593	0.0029232	0.0171594	-0.0114081	-0.00405671	-0.0032653	0.0111013	-0.00333768	0.00226718	-0.00456476	-0.00962907	-0.0184047	0.00119575	-0.00830925	-0.00175986	0.00902604	-0.0200577	-0.00403807	-0.00719663	0.0146288	0.0325794	-0.00691736	0.0143284	0.00977704	0.0100946	-0.0177486	-0.00691468	0.0147594	-0.0123371	0.00998136	-0.0197581	-0.0177663
sp_P28074_PSB5_HUMAN	0.00499863	0.00926334	0.0212617	0.0140776	0.0188701	0.0074217	-0.00901858	0.00645087	0.0150013	-0.0037743	0.0100754	0.0156487	-0.00922211	-0.020435	0.0175724	-0.00995019	-0.00212207	0.00603194	-0.011922	0.000954	-0.00881003	0.0121644	0.00889727	0.011583	0.0029871	0.0110996	-0.00578305	-0.0281958	-0.00781807	-0.000626	0.00734893	0.00728156	-0.00976942	0.00513036	-0.0051333	-0.0126275	0.00402882	0.0137155	-0.0159459	0.0143029	-0.00196398	0.00565292	0.018537	0.000193	-0.00453656	0.00367899	0.000123	-0.0191696	-0.0122461
sp_P51148_RAB5C_HUMAN	0.00942193	0.0055257	0.00832804	0.00321468	0.0003	0.0235257	0.0121068	-0.00485281	0.0126766	0.00155279	-0.00256215	0.024694	-0.00018	-0.00202493	0.0207931	0.000692	-0.00504439	0.0127885	0.00706728	-0.0201269	-0.00304806	0.00216465	-0.0164042	0.020464	0.0125012	0.00428789	-0.0108197	0.0189509	0.00137484	-0.00308407	-0.0216717	-0.0261673	-0.0058368	0.0125805	-0.00290669	-0.0110968	-0.016973	-0.000786	-0.0103929	0.0142578	-0.00575418	-0.0100928	0.0184811	0.0266426	-0.028723	0.00234507	-0.0140282	-0.00387568	0.0121378
sp_Q9H9Q4_NHEJ1_HUMAN	0.0159508	-0.00205559	0.0351447	-0.000562	0.0203988	0.00639279	-0.0115367	0.0138204	-0.000266	-0.0214778	0.00603215	-0.0070136	-0.00874301	-0.00789854	0.00770595	0.0101396	0.0155769	0.0105553	0.00213025	-0.0074798	-0.00629299	-0.0189053	0.0037952	-0.0160431	0.0250147	0.00234519	0.0211945	-0.0210318	-0.00972781	0.0213508	0.000773	-0.00528032	0.00121116	-9.22e-05	-0.0414972	0.00193405	0.00603967	0.00246195	-0.0267216	0.0142436	0.00548393	0.000351	-0.0388047	-0.00621279	0.00496949	0.00245507	0.00252799	-0.0251212	8.49e-06
sp_P48059_LIMS1_HUMAN	0.00681055	0.0225146	0.00144898	-0.0117049	-0.00514674	-0.00128896	-0.00539231	-0.0143742	-0.0141136	-0.00560664	0.00470613	0.0119817	-0.00399188	-0.0324571	0.00950637	0.025012	0.0128991	0.00708042	0.0201556	0.00142182	-0.00467171	-0.0187338	0.0107767	0.0118553	-0.017027	-0.00828088	0.00102468	-0.0073187	-0.0231134	-0.00159937	-0.00720929	0.00599777	0.0245423	0.0141775	-0.00502569	-0.00275969	-0.00954861	0.000783	-0.0191309	0.01422	0.0186006	0.0239344	-0.0175177	0.00397463	0.0295102	-0.0112863	0.0102059	-0.0217611	0.0149337
sp_Q6IQ22_RAB12_HUMAN	0.00250923	0.00247284	0.0119078	-0.00952733	0.0154987	0.00508401	-0.0041774	0.00435641	0.00437613	-0.00809692	0.0177018	0.0192253	-0.0129796	-0.00994958	-0.00545425	-0.00906573	-0.0216779	-0.011607	0.00797161	0.0114518	-0.00923937	-0.0213316	0.0057644	0.0171814	-0.000198	0.016085	0.002705	-0.0255953	-0.0091766	0.00287287	-0.0221272	0.00365753	-0.0176796	0.0156822	-0.00254818	0.0145728	-0.00103979	-0.0106254	-0.00333366	0.0142027	0.00369478	-0.0101756	0.0189584	0.0224213	-0.00451537	0.0114485	-0.00652138	-0.0064897	0.00596469
sp_O15116_LSM1_HUMAN	0.011557	0.0168765	0.00448163	-0.00225405	-0.0240555	-0.00246875	-0.00833451	0.00480252	-0.00163459	0.0129475	-0.00687263	0.00490522	0.00165214	0.0103625	0.0127269	-0.000706	-0.0002	0.0201146	0.00650097	-0.0144183	0.00466562	-0.0115018	-0.0118329	0.0192835	0.00232864	-0.0281926	0.000461	-0.00327792	0.0113096	-0.0217878	0.00114032	-0.00587001	0.00101229	0.00365431	-0.0123928	-0.0165377	-0.0223267	-0.00347403	-0.0138256	0.0142026	-0.00712739	-0.000876	-0.00302033	0.00474007	-0.00577708	-0.00610475	-0.0191375	-0.0136592	0.00778923
sp_Q13162_PRDX4_HUMAN	-0.0242092	-0.0076245	0.00882627	0.00518773	-0.00283864	-0.0214076	0.00581088	-0.00194854	0.00114451	-0.0116637	-0.0208707	0.000463	-0.0150304	-0.00638027	0.0258386	-0.00722752	0.00909589	0.0189483	-0.00218714	0.00222074	-0.0345354	-0.00590316	-0.0065214	0.0132685	0.0302866	0.00954973	0.0127877	-0.00725555	-0.00926078	-0.00217472	-0.00807637	0.0127477	0.0177701	0.0012339	-0.00971224	-0.000772	-0.000806	-0.020883	-0.000448	0.0141972	-0.0186528	0.0124548	0.0229152	0.0114399	0.00281062	0.014638	-0.0137833	-0.0328771	0.0199851
sp_O14980_XPO1_HUMAN	-0.00294742	-0.00622453	-0.011088	0.0244812	0.0208407	0.0151897	-0.0171145	0.021065	0.0103507	-0.00816735	0.00713316	0.00638058	-0.000555	-0.0232559	-0.00229535	-0.00871689	0.00923746	0.00797758	-0.0042854	0.0237135	-0.0185645	-0.0330602	0.00270093	-0.0063554	0.0135567	0.0211883	-0.001055	-0.0380959	-0.0142137	0.0197652	0.0125789	0.00393944	-0.0248944	0.00828319	-0.00168089	0.0051107	0.0111985	0.0187569	0.0099051	0.0141645	0.0130808	0.0161833	-0.00202699	-0.000787	0.0106996	0.0108637	0.00859133	-0.0314801	-0.010456
sp_Q5T6V5_CI064_HUMAN	-0.00305925	0.0072452	0.018321	0.00189437	0.00415342	-0.0111513	0.0111197	0.00857351	-0.0232291	-0.00303079	-0.0280191	0.00497661	0.000409	0.00340556	0.00303952	0.00928168	0.0183896	0.0102715	0.000405	0.013018	-0.00828592	-0.00928258	0.00144006	0.00383219	-0.0016659	-5.42e-05	-0.0163793	0.0246059	-0.000134	-0.00480995	-0.00694315	-0.0049794	-0.00189672	0.0187566	0.0187166	0.00924451	-0.0247866	-0.00731198	0.0101798	0.0141551	0.0182464	0.0173812	-0.0081681	0.0114522	0.0173567	-0.0090176	0.0109802	-0.00308737	-0.0111588
sp_O95273_CCDB1_HUMAN	0.0126413	0.0177167	0.0176986	-0.00344179	0.00672319	-0.00382691	-0.00399175	0.000129	0.00363665	0.000371	-0.000254	-0.00544326	-0.0115503	0.0169953	0.00649901	-0.000684	-0.0173719	-0.00723908	0.0143897	-0.00839051	0.0114406	-0.0120524	0.001082	0.0162815	-0.00065	0.000178	-0.0115701	0.00208792	0.00920098	0.0207092	-0.00734875	-0.01253	-0.0134157	0.00764142	-0.00662982	-0.0110755	-0.00828576	0.0080412	-0.00525906	0.0141524	-0.00979875	-0.0543101	0.00500365	0.000672	-0.0152268	-0.00523693	-0.0068359	0.00595253	-0.0123763
sp_O94906_PRP6_HUMAN	-0.00306706	-8.71e-05	-0.0121674	-0.00371526	-0.00857958	-0.00576755	0.00928061	0.016791	-0.00280975	-0.0224664	0.0211868	-0.0146242	-0.0147997	0.0201509	-0.0263478	-0.0207791	-0.00525495	0.0135721	0.00850883	0.0127853	-0.0175542	0.000251	0.00929523	-0.0138648	-0.00474724	-0.00809584	-0.029994	0.019591	0.00606249	-0.0123645	-0.0181737	0.00327759	-0.0175489	0.00284291	-0.0117527	-0.00578412	-0.0113354	0.00449929	-0.00663471	0.0141415	-0.00427007	0.0080202	-0.0109941	0.0202451	0.00627489	-0.0187647	-0.0113521	0.00181839	-0.00581541
sp_Q15942_ZYX_HUMAN	5.13e-05	0.0192481	0.0085912	-0.0241849	0.0434285	-0.00292699	-0.00448024	-0.0158443	0.00201142	-0.0101088	0.00254529	0.0145213	-0.0102983	-0.0186421	0.00936784	0.0094421	0.00341164	0.000598	0.0053183	-0.00264176	-0.00670933	-0.00635487	0.0122123	6.45e-05	0.0104929	0.0339467	-0.0173934	-0.0135437	-0.0212117	-0.0227336	0.00617136	-0.0015528	0.0181689	0.0144871	-0.00846817	0.00749765	-0.0234253	0.0240184	-0.0225603	0.0141409	0.0301734	0.0247311	0.000793	-0.0119523	0.0309692	0.0187788	0.0168356	-0.0140445	0.0149886
tr_F5GZ78_F5GZ78_HUMAN	0.00847829	0.0330316	-0.00032	-0.0283908	0.028515	0.0233642	-0.0163075	-0.0328255	-0.011729	0.00120731	0.00377203	-0.0116116	-0.0237397	-0.000247	-0.0091456	-0.0131828	0.00415467	0.00439529	0.0173742	-0.0133837	-0.00148485	0.0234962	0.0181755	0.0136007	-0.0238594	0.0233736	-0.00629627	0.00221516	-0.0147845	-0.0329189	-0.00275852	0.02273	0.0160868	-0.0056846	-0.00256018	-0.0114727	-0.0222137	0.0311132	-0.0279887	0.0141406	-0.0125995	0.0252842	0.00911041	-0.0281788	0.022109	-0.0229509	0.00304318	0.00452496	0.0143159
sp_Q9BRF8_CPPED_HUMAN	0.0166192	0.00799428	-0.00663338	0.0368215	-0.00510897	-0.00648284	-0.00382629	-0.0238466	-0.00434284	0.00830132	-0.00913986	0.00719995	0.0147314	-0.0276428	-0.00317579	0.0398878	0.00923722	0.00746073	0.0157678	0.00222266	0.0157509	-0.0169712	0.00459035	0.00499927	0.00275267	-0.00752026	-0.000397	0.018636	-0.0325154	0.00778092	-0.0100892	0.00619521	0.0290809	0.0201369	0.00758481	0.001874	0.0221511	-0.000785	-0.0101063	0.0141382	0.00865624	0.00240596	-0.0340927	-0.00812523	-0.00155639	0.00378743	0.0141539	0.00019	-0.00486963
sp_Q9Y266_NUDC_HUMAN	0.00694512	-0.00349402	0.0165696	0.00132609	0.04235	0.0441441	-0.0186642	0.0179722	0.0330005	-0.0319782	0.00462188	0.00623626	-0.0214576	-0.0137655	-0.0163285	-0.0212032	0.00393122	0.00945469	-0.0237036	-0.00739704	-0.0236241	-0.0249938	0.0129098	-0.00547742	0.00923095	0.0265072	-0.0294065	-0.0072268	-0.0140566	0.00538985	-0.00886584	-0.00404881	-0.00297126	-0.00853692	-0.0260697	-0.0166863	-0.0185993	-0.000705	0.00610418	0.0141178	-0.0122113	0.0147044	0.0120446	0.0255324	0.00950186	0.0106005	-0.0183314	-0.0215745	0.0119642
sp_Q32MZ4-2_LRRF1_HUMAN	0.0204133	-0.00548498	0.0301586	0.0175347	0.0224264	0.0228155	0.0059924	-0.000159	0.00503455	-0.0129251	-0.000273	0.0230272	0.00702773	-0.0282207	-0.00226112	0.0102501	-0.0157685	0.00254616	-0.0222235	0.00056	-0.0127833	-0.00914394	0.0329022	-0.0085692	-0.00531137	0.0177046	-0.0186425	-0.00479958	-0.0297828	0.0043226	-0.0198906	0.0318123	-0.00521122	0.00763644	-0.0165753	0.0108302	0.0121753	0.00280191	0.0100723	0.0141068	0.0171257	0.0187444	-0.00812209	-0.000974	0.0214684	-0.00149486	-0.00122323	-0.0146653	-0.02187
sp_Q8NB16_MLKL_HUMAN	0.0205359	-0.0156565	-0.00580122	-0.035251	0.00761552	0.00638403	-0.0326079	0.00851534	0.00830424	-0.0168623	0.0061576	0.0225744	-0.000221	0.0257534	-0.020463	-0.0146612	-0.0131861	0.00701152	-0.0047466	0.00437385	-0.00887952	-0.0300275	0.0233838	-0.0120191	0.0216803	0.0125435	-0.0258029	0.00572927	0.0188168	-0.00662179	-0.0211441	0.00218465	-0.0258777	0.0326856	-0.0232129	-0.00539892	0.0108663	-0.028575	0.00760244	0.0140994	0.00867456	-0.00606996	0.0121503	0.00864675	0.00773541	0.00933115	0.0137113	0.00223577	0.00686115
sp_Q8N2G8-3_GHDC_HUMAN	0.00466401	-0.00925559	-0.0221037	0.00601937	0.00911904	-0.0130775	0.0219652	-0.0235257	-0.00816045	0.00638068	0.00248223	0.00271334	0.0223166	0.0113426	-0.0216508	0.0146523	-0.00679822	-0.00412733	-0.00739378	-0.00987195	3.24e-05	-0.00268	0.00566937	-0.0247914	0.00637	-0.00128304	0.0146784	-0.00791747	-0.0101753	0.000599	-0.0174254	0.000588	0.0136392	0.00614688	-0.0166803	0.015693	-0.00892374	-0.00946438	-0.00660109	0.014099	0.00923617	0.00272756	0.00123826	-5.14e-05	0.00892263	0.00210588	0.0235673	-0.0107216	-0.00765416
sp_Q8WUA2_PPIL4_HUMAN	0.00565488	0.0136632	-0.00492401	-0.00275944	0.00124969	0.00649713	-0.0139322	0.00687968	0.00879829	-0.0330399	0.0135383	-0.0018661	-0.00899039	0.000998	-0.0260637	-0.00635012	-0.00225742	0.00847043	0.000626	0.0111294	-0.00159186	-0.00475569	0.0103342	-0.0298472	-0.0150257	-0.00117003	-0.0353028	-0.000635	0.00191851	0.00233049	-0.0121984	-0.00693808	-0.00016	0.00170592	-0.00685802	-0.00547016	-0.00152108	0.00734787	-0.00365046	0.0140549	-0.00155777	-0.00141133	0.00766885	0.00728307	0.0141583	-0.0115315	-0.00353677	0.000273	0.0089092
sp_Q494V2_CP100_HUMAN	-0.0112797	-0.00427277	-0.00499637	0.0192663	0.029626	0.0129481	0.00201534	-0.0149335	0.0292404	-0.00461702	0.0161643	-0.000642	-0.00491419	-0.00117389	0.00515071	-0.000977	-0.00429887	0.0206037	0.00822829	-0.0143766	-0.0115784	0.011677	0.0187681	-0.00310745	0.0395835	-0.00933114	-0.00609522	-0.00593584	-0.00133698	-0.0148403	-0.0178422	-0.01757	-0.00597394	0.0259029	-0.00315927	-0.0116699	0.00148526	-0.0044698	-0.00868062	0.0140533	-0.0119654	0.0190501	-0.0157169	0.00894046	0.0193417	0.0135697	0.00370732	-0.00681049	-0.0117881
sp_P06756-3_ITAV_HUMAN	0.00596612	-0.0104939	-0.0283035	0.00509167	-0.0231649	-0.00266318	0.0307368	-0.0134102	0.0129127	-0.000152	0.0264764	0.0179065	0.0235361	-0.0272974	0.00371778	0.0346352	0.00364512	-6.01e-05	-0.00412459	0.0220905	0.0084186	0.00873512	0.0111079	-0.00838238	-0.00012	-0.000757	0.0076681	-0.0115913	-0.0267119	-0.000213	-9.41e-05	0.00819224	0.0157816	0.00589823	-0.00873418	0.0239404	0.0285296	0.00734111	0.0124261	0.014026	-0.00801534	-0.0124781	-0.00882882	-0.014653	-0.0216232	-0.00415184	0.0367739	-0.00481646	-0.0117149
sp_P56545_CTBP2_HUMAN	0.007482	-0.00347147	0.00353949	0.0173767	-0.000453	-0.000911	0.0262335	0.0126314	-0.00712413	-0.00828618	0.0119079	-0.00284037	0.00358741	-0.0323759	-0.021497	0.000883	0.00475132	0.00868626	0.00383753	0.0193017	0.00123172	-0.0203653	0.0194803	-0.0217639	0.0175113	-0.00496642	-0.00983084	0.00542019	-0.0327808	0.000569	0.0056766	-0.00556092	-0.00614584	0.00785984	0.00426837	0.00424867	0.0138726	0.00164331	0.016373	0.0140173	-0.00221965	0.00392346	-0.000867	0.0295222	0.0100658	0.00590353	0.0233503	-0.0264895	-0.00929966
sp_Q8NI27_THOC2_HUMAN	0.0246893	0.00603889	-0.0173235	0.00802695	-0.0106233	-0.00629782	0.0251641	0.0304627	0.000348	-0.0190974	0.0103115	-0.0168032	-0.0148269	-0.00367759	-0.0215365	-0.00550486	-0.00939225	-0.00236163	-0.012122	-0.00265319	-0.0238498	0.00477529	0.000776	-0.0026904	0.0014281	0.00330466	-0.00888821	-0.0223466	-0.0131671	0.00718459	-0.0046702	0.00779821	0.00868042	0.00109452	-0.0175214	0.00368523	0.00537215	0.022865	0.00158666	0.0140094	-0.009406	0.0117739	-0.00623207	-0.0253245	0.00436674	0.00166575	-0.00836651	-0.0338457	-0.0222386
sp_Q15019_SEPT2_HUMAN	-0.0207113	0.0054925	-0.0129983	-0.0177805	-0.0138859	0.00122012	0.0169023	-0.00962163	0.016255	0.00756119	0.0113749	-0.00419294	0.00974639	-0.0163674	-0.0300903	0.00975719	0.00968641	0.0130243	0.0165194	0.00295584	-0.00228073	-0.0164409	0.0125264	-0.00991096	0.00351418	-0.00627714	0.00798214	-0.0252015	-0.0268317	-0.0133826	0.0055058	0.0042649	0.0348764	0.00209201	-0.00590206	-0.00562337	-0.00668449	0.0132668	-0.00154309	0.0139759	-0.00537907	0.0131493	-0.0124776	-0.030317	0.00874621	0.00738339	0.0157518	-0.0157889	0.0200322
sp_P53582_MAP11_HUMAN	-0.0034872	-0.00189148	-0.00675635	-0.00650931	0.0293572	-0.00931012	-0.00363933	-0.000497	-0.00863978	-0.0131941	-0.00778924	-0.00180455	-0.00424221	-0.00508139	-0.0111293	0.00328544	0.0178731	0.0107618	-0.00531054	0.00271481	-0.0246177	0.0180926	-0.0133644	-0.00462081	0.0234639	0.019981	0.00703813	-0.00420249	-0.00246287	0.00102879	0.0263562	0.018708	-0.00688437	-0.0230516	0.00643428	-0.0159369	-0.00430937	0.00939594	0.00168407	0.013967	0.00127051	0.0105434	0.00039	-0.0102312	-0.00193442	0.0239625	-0.0235758	-0.00970102	-0.0146048
sp_P18754_RCC1_HUMAN	0.00765609	-0.00222972	0.0280116	-0.018682	0.00782505	-0.0128239	-0.0232373	0.00826667	-0.0228838	0.00436023	-0.0286525	-0.0267413	-0.00564664	0.0106652	0.00765686	-0.00872777	0.0272501	0.0208253	0.00259581	0.0108532	-0.0168494	0.00360922	-0.00731673	0.000942	0.00825547	0.00929953	-0.00622911	-0.0207701	0.0142593	-0.0117939	-0.00609109	0.00152298	0.0110736	-0.0100438	-0.000725	-0.0201527	0.00282267	0.030654	-0.0368659	0.0139602	-0.0159667	-0.00632334	0.00995045	-0.0395039	0.00506175	-0.00690979	-0.00411279	-0.0152899	0.0182095
sp_P35269_T2FA_HUMAN	0.0101382	0.0145932	0.0193585	-0.00245165	4.97e-05	0.000426	-0.0338591	0.0299918	0.0156096	-0.00527197	0.021687	-0.0229249	-0.019153	0.00044	-0.00729106	-0.0161334	0.0116318	0.0170342	0.0193656	-0.0259336	-0.00479879	0.0218058	-0.0125073	-0.0048498	-0.0110437	0.00340872	-0.0222036	-0.00579855	-0.00940343	-0.0123826	-0.0190445	0.00261206	0.000898	-0.0259299	-0.0179147	-0.0264719	-0.00584519	0.0173728	0.00559863	0.0139532	-0.0150409	-0.000204	-0.011327	0.00281218	0.00232127	0.000665	-0.0478047	-0.0240005	0.00216699
sp_Q53EP0_FND3B_HUMAN	0.0210967	0.0138268	-0.0294403	0.0014192	0.00184738	0.00793991	0.00829166	0.00847578	0.0112808	-0.00248151	0.0228937	0.0225819	0.00728893	-0.0372428	-0.00683632	0.0135054	-0.00792686	-0.0150034	0.00444387	0.00959329	0.00485447	-0.000512	0.0175872	-0.00523262	-0.00672486	0.00758747	1.66e-05	-0.0106892	-0.0268	-0.000674	0.0233429	0.00562582	-0.00247495	0.0271432	0.00691515	0.0189008	0.0115996	-0.00389332	0.0132493	0.0139416	-0.000714	-0.00312751	-0.00351589	0.0063053	0.000184	-0.00476086	0.0119852	-0.00131018	2.66e-05
sp_Q15366-3_PCBP2_HUMAN	0.0178656	0.00633701	0.00825865	-0.022018	-0.00303202	0.00982431	-0.00390534	0.0183765	0.00262263	0.00282619	-0.00269704	-0.0139506	-0.0221754	-0.0144853	-0.00207733	-0.0035098	0.00826202	0.00715204	0.000712	0.009575	-0.00358923	-0.00302767	-0.00818071	0.0114336	0.0120544	0.0155258	0.00261164	0.0024691	-0.00941781	0.0181597	0.0334572	-0.00414469	-0.0289585	-0.017489	-0.00618972	0.00319992	-0.0130144	0.0118769	0.0116754	0.0139255	-0.0141619	-0.00757799	-0.000859	0.00165684	-0.00257141	0.0106761	-0.00426178	-0.00157537	-0.0139617
sp_Q9GZS1-2_RPA49_HUMAN	0.011192	-0.000324	0.0332033	-0.018365	-0.00834342	0.0122502	-0.0173803	0.0100762	0.0125723	-0.0122612	-0.011724	-0.0248105	-0.0232813	0.0263123	-0.00272088	-0.0254757	-0.00818552	0.0213204	-0.0164664	-0.0228534	-0.0204263	-0.0131993	-0.00333097	0.00525682	-0.00213688	-0.0105234	-0.00825111	-0.0137036	0.0285343	-0.0142484	-0.031527	0.0182006	-0.00591982	-0.00736172	-0.0231903	-0.0151085	-0.0249734	-0.0137883	-0.00972763	0.0138864	-0.0108755	0.00698115	0.0407983	-0.0129942	0.00917664	-0.0272591	-0.0131185	-0.0191422	0.0162335
sp_Q8IVS2_FABD_HUMAN	0.000496	-0.00258365	-0.0050141	0.00466292	-0.0163001	-0.0275619	0.00108447	-0.0100744	-0.00173015	-0.00231272	-0.00866686	-0.00256953	0.0061885	0.0137787	-0.00937648	0.0100031	0.0158634	0.0189056	0.0116093	-0.0241125	0.0178201	0.0177681	-0.00848249	-0.00524283	0.0134635	-0.0211333	0.00508894	-0.00344685	0.00719281	-0.0125948	-0.00416868	-0.0495202	0.00110676	0.0100784	0.0104821	-0.0058488	0.00287709	0.00584239	0.019136	0.0138854	0.00709821	-0.0203653	0.0238911	0.00373027	-0.0113471	-0.0150445	-0.0108578	0.0158171	0.00668319
sp_P07919_QCR6_HUMAN	-0.026856	0.00709942	-0.018449	0.0204261	-0.00345911	-0.0113036	0.0326514	0.00164359	-0.019842	0.00088	0.00269756	-0.00458515	0.00182116	0.0129093	0.00519336	-0.00686197	-0.0109955	-0.00268841	0.0018522	0.011587	-0.000703	0.0104439	-0.0102875	-0.00353169	0.0107756	-0.015791	0.00685259	0.023177	0.00984418	-0.0171829	-0.0103374	-0.0324818	-0.00216284	0.018088	-0.00249681	0.00497651	-0.000543	0.00410925	0.00501722	0.0138706	-0.0144437	-0.0055094	-0.0115425	-0.0014684	0.0008	-0.00949427	-0.010465	0.00211403	-0.0110927
sp_Q9HB71_CYBP_HUMAN	0.00222925	-0.0142624	0.014731	0.0202565	0.0200272	0.0509075	-0.0178495	0.00996467	0.0474099	-0.0216487	0.0113484	0.00704513	-0.00522292	-0.020497	-0.00187598	-0.00175993	-0.00367933	0.0110068	-0.0208903	-0.00467214	-0.0236953	-0.0402511	0.0150045	-0.0111583	0.00980089	0.021411	-0.0200691	-0.0102436	-0.00575011	0.0134191	-0.00106963	0.000323	-0.0117525	0.00173984	-0.0230134	-0.0238433	-0.00665874	-0.0137863	-0.00499438	0.0138506	-0.0182825	0.00191457	0.0227502	0.0180447	0.00264401	0.00630423	-0.0103982	-0.0279597	0.00651457
sp_Q01581_HMCS1_HUMAN	0.0162545	-0.01727	-0.00631367	-0.00166475	0.0028385	0.0178962	0.00108085	0.0061487	0.0203289	-0.0266984	0.01482	0.039304	0.0150948	-0.00813231	-0.012793	0.0181304	0.00248094	0.00739851	-0.0108809	-0.0222751	-0.00353784	-0.019123	-0.000882	-0.0118382	0.0410814	0.0641585	-0.0148636	-0.00587703	0.0224895	0.0702339	-0.0126165	-0.0101127	-0.0218442	0.00285061	-0.00412009	-0.00981478	-0.0266829	-0.00753705	-0.00767485	0.0138285	0.00908794	-0.0103597	0.00820899	0.00218936	-0.0175637	0.0485497	-0.0230435	-0.0130139	-0.00536662
sp_O15160_RPAC1_HUMAN	0.0117913	-0.00852579	0.00389613	-0.0003	-0.00945438	-0.0156786	-0.0132465	0.0155468	-0.0116047	-0.0129179	0.00330696	0.00259551	-0.00936982	0.0299513	0.00562108	-0.0188745	-0.0224168	0.00308045	0.000685	-0.0148193	0.00415793	-0.00493849	0.00147855	0.0143384	-0.0202353	-0.015675	-0.00638455	0.0242167	0.0073532	-0.017811	-0.0245297	-0.0141316	-0.0176798	0.00711977	-0.00555957	-0.00339679	-0.0210395	-0.0113133	-0.0177572	0.0138225	-0.017914	-0.0181471	0.0064521	0.00966472	-0.00313946	-0.0204303	-0.00961168	0.020626	0.0135518
sp_Q9P0L0_VAPA_HUMAN	-0.0183117	0.0190132	-0.000375	0.00284712	0.00592976	0.0220119	0.0131982	-0.0115288	-0.00691944	-0.00244825	-0.0216021	0.0218868	0.00373688	-0.0129405	0.0334972	0.0340041	-0.00479002	0.0198019	-0.00840202	0.00308168	-0.0280631	-0.0265869	0.00885172	0.0186134	0.0167289	0.00934763	-0.00789222	-0.0243082	-0.0125153	0.0112233	-0.0251712	0.0225576	0.0111562	-0.00582245	-0.00226401	0.00443885	0.0240866	0.0235004	-0.00135124	0.0138145	-0.01462	0.0049482	-0.0177475	-0.0024194	-0.00963762	-0.00999478	0.0174363	-0.0306967	-0.0180419
sp_Q13617_CUL2_HUMAN	-0.00227514	0.0116861	-0.0411869	-0.00236538	0.00702012	0.0112361	-0.00536397	0.00250314	0.00916537	-0.0543287	0.00108002	0.00653771	-0.00214552	0.00196057	-0.0374551	-0.00209079	0.0143652	0.00842066	0.00544332	-0.00265108	0.00180196	0.00870047	-0.00185013	-0.0497002	0.00680467	0.00520191	-0.0366237	0.0029778	0.000829	0.00250322	0.0128516	0.00377628	0.012925	-0.000587	-0.00456085	0.000625	0.0032105	0.00817514	0.00452751	0.0137964	0.000164	-0.000871	0.00843098	0.00955315	0.0012177	0.00842739	-0.00754212	-0.00473272	0.0135279
sp_O00429_DNM1L_HUMAN	-0.00282781	0.00402038	-0.0195565	0.00479964	0.00665053	0.0281518	-0.00601063	0.00819726	0.0133208	-0.00168567	0.00821594	0.0273394	0.00266449	-0.027207	-0.0186448	0.00353405	-0.00191352	-0.0116951	-0.00586522	-0.0252931	0.00487491	-0.0127184	-0.00458527	-0.0194434	0.0084911	0.0231898	0.0198897	-0.0423332	-0.0153491	0.00797944	0.047276	0.00558059	0.0103004	0.0182175	-0.012318	-0.012163	0.00314409	0.00126615	0.0121094	0.0137871	0.0163449	-0.00294965	-0.0044077	0.00055	-0.00588909	0.0230188	-0.0149665	-0.0172574	0.0118412
sp_Q99873-3_ANM1_HUMAN	0.0125509	0.00978281	0.0058989	-0.0383071	-0.0127707	-0.0149343	-0.0123727	-0.00227936	-0.00151593	-0.00174475	-0.011269	-0.00673639	-0.0113714	0.0230253	-0.0159567	-0.0306762	0.0102962	0.0209684	0.00506883	-0.00650897	-0.00831311	0.00291968	0.002043	0.0110487	-0.00407401	-0.0100504	-0.00785677	-0.00300708	0.00822275	0.00316716	-0.0252742	-0.00690268	-0.0069995	0.0138784	-0.00403311	-0.00632175	-0.00829377	0.0143191	-0.0205086	0.0137784	-0.0165633	-0.00847752	0.0344031	-0.0401053	0.00103375	-0.00991675	-0.0122011	-0.0021591	0.0143378
sp_O14776-2_TCRG1_HUMAN	0.00158678	-0.00142073	0.00595495	0.00845809	0.00240372	0.0040711	-0.0306098	0.0192011	0.00186724	-0.0196107	0.0106193	-0.00904991	-0.0149493	-0.00653756	-0.00904391	-0.018687	0.0146771	0.0203702	-0.0175964	-0.0185787	-0.0284902	-0.00824987	0.00142472	-0.0093152	0.00317502	0.0109367	-0.0102391	-0.0400092	0.00190827	-0.00158898	0.02219	0.00784796	0.00775517	-0.0312812	-0.0123027	-0.0163452	-0.000582	0.00843495	0.00188636	0.013747	-0.0259569	-0.00538613	0.00364403	0.0468577	0.00520276	0.0002	-0.0220366	-0.042005	-0.0102773
sp_P29966_MARCS_HUMAN	-0.00826859	-0.015854	-0.0159591	-0.0151799	-0.00920517	-0.0133125	0.0295733	-0.00853425	-0.0134076	-0.000675	-0.0138649	-0.0116408	0.0125701	0.00149098	-0.0233515	0.0244264	-0.00055	0.0186725	0.00562828	0.033175	0.0028197	-0.0103976	0.0109899	-0.0358597	0.00932811	-0.0188446	0.00238993	-0.0167063	-0.00255922	0.0121991	-0.00906283	0.0305204	-0.0180816	0.0472762	0.000333	-0.00103868	-0.0170139	-0.00248946	0.035186	0.0137256	0.00129777	0.00900286	0.00191675	0.000574	0.00606501	0.0105165	0.00664047	-0.00641568	-0.0238562
sp_O95456_PSMG1_HUMAN	0.0183314	-0.0321167	0.0100675	-0.00804027	0.0202363	1.7e-19	-0.015692	0.0211989	1.89e-19	-0.0166787	0.00173184	0.00391275	-0.0124848	-0.00427991	-0.0307115	0.00288963	0.0117665	0.0161369	-0.0198276	0.00538208	-0.0245209	-0.01765	-0.00802166	-0.02234	0.0190589	0.0168187	-0.0107982	-0.000959	0.00745577	0.0220891	0.00371131	0.00445702	-0.0173357	0.013421	-0.0166031	-0.0057253	1.5e-19	-0.00417117	0.00533555	0.0137131	0.00814653	0.0112761	-0.000883	0.00446849	0.00325084	0.0677679	-0.00435372	-0.0202121	0.0078178
sp_O95149_SPN1_HUMAN	0.00808718	-0.00517908	-0.000913	0.00153311	0.00419741	-0.0346849	0.00209221	-0.00296153	-0.00952082	-0.00164238	0.00253115	-0.00769122	0.0012828	0.00510824	-0.00274872	0.00269874	-0.000266	0.0138594	-0.0135765	-0.0106226	-0.00510374	0.0035992	-0.00595762	0.00225086	0.0184302	0.009284	-0.012864	-0.015305	0.00554322	0.000481	0.00644189	-0.00484738	-0.0130957	0.000147	0.0109333	-0.0228349	-0.00798836	0.00440361	-0.00528664	0.0136788	-0.00702925	-0.0224106	0.00217536	-0.00793268	-0.0104108	-0.000523	-0.0244601	0.0124365	0.00105933
sp_Q9NWB6_ARGL1_HUMAN	0.00722464	0.00738108	0.020234	-0.00188199	-0.00695995	-0.00644568	0.0118733	0.00304241	-0.00679854	-0.0172242	-0.00292175	-0.0137164	0.00323464	-0.00045	0.0153731	0.000672	-0.0129669	-0.00181445	0.00813996	0.0129122	-0.0100375	0.00549094	-0.00164967	0.0129642	-0.0077058	-0.0031789	-0.00562654	-0.0144546	-0.00675924	0.00368296	-0.0138865	-0.0100696	0.00374905	-0.0165389	-0.0142261	-0.0152703	0.00990863	0.0211631	-0.00608322	0.0136612	-0.0095626	0.00870163	-0.00190578	-0.0151496	-0.0141533	0.00582565	-0.000851	-0.0273605	0.00395312
tr_B3KNS4_B3KNS4_HUMAN	-0.0300148	0.00477663	-0.00374295	-0.00938893	0.00230459	0.0288464	-0.0148793	0.0203729	0.0252912	-0.0279175	0.00730941	0.000389	-0.00345368	-0.0109633	-0.00766371	-0.00660408	0.0203516	0.020342	-0.0137632	-0.0082833	-0.00895421	-0.00890951	0.000824	0.00972255	0.00271156	0.00534709	-0.0168164	0.0016883	-0.00411377	0.00826723	-0.00378506	0.00209842	-0.0071947	-0.00765941	-0.0127498	0.014969	-0.00805849	-0.00698737	0.00483357	0.0136159	0.000584	0.00651409	-0.000548	0.0120543	0.000243	-0.00716496	0.00353367	0.00336766	0.000481
tr_B1AK87_B1AK87_HUMAN	0.00259629	0.012529	0.00158271	0.0109911	0.0223659	-0.0048245	0.017577	-0.0170478	-0.00313035	0.00419392	-0.00746325	0.0149515	0.0100647	-0.0375333	0.00176147	0.0283576	0.00208649	-0.00428897	-0.00633657	0.0211674	0.00307056	-0.0108383	-0.00974258	-0.00108908	-0.000186	0.0108603	-0.0117089	-0.00669253	-0.0418728	0.00883715	0.00320597	0.00372385	0.0184372	0.00395172	0.00154042	0.000388	0.000824	0.00540549	0.00258591	0.0135804	0.0108425	0.0317249	-0.007411	0.00706728	0.00972406	0.00613003	0.0190467	-0.0121512	-0.0101525
sp_Q9Y508_RN114_HUMAN	-0.000892	0.0135482	0.00481054	-0.00531693	0.00181175	0.00458637	-0.00746194	0.0120026	0.000156	-0.019764	0.0174233	-0.00413283	-0.0292896	0.0110458	-0.0104174	-0.0290983	0.0226385	0.0168463	0.00598451	-0.0117463	-0.0161649	0.0155145	0.00377359	0.00432955	0.00266348	-0.00763797	-0.01375	0.0103732	0.00523688	-0.018184	-0.0072066	-0.0174151	-0.0149557	-0.00691277	0.0137977	-0.0385885	-0.0234236	0.00485025	-0.0068174	0.0135395	-0.0140487	0.0257256	0.000482	0.0211876	0.00330785	0.00361481	-0.0368899	0.00443215	0.0171625
sp_Q9H832_UBE2Z_HUMAN	-0.000244	-0.013312	0.02048	-0.00907352	-0.0180378	-0.00429637	-0.011709	0.0163762	0.0179108	0.0115244	0.0187231	0.00447666	-0.0121479	0.00794914	-0.00458272	0.000456	-0.0206805	0.00831823	-0.00121733	-0.00623257	-0.000868	0.00309026	0.0275734	-0.00649517	-0.0195346	-0.0164358	0.00028	-0.00376861	0.00401412	-0.000587	-0.0251934	0.0151879	-0.0156579	0.0303251	0.00291245	-0.0146079	-0.0178028	-0.015058	-0.0213514	0.0135069	-0.0248492	0.00964886	-0.00561998	-0.0286584	0.0116223	-0.0342833	-0.000607	0.00126814	-0.00762081
sp_Q9BS40_LXN_HUMAN	-0.00865408	-0.00586998	-0.0179699	0.00274223	0.00356143	-0.0172003	0.0325267	-0.00809692	-0.000994	-0.0102208	-0.00852804	0.0112044	0.0350797	0.0157965	0.0113447	0.0156142	-0.01889	-0.0114844	-0.00644849	0.0305186	-0.00371363	-0.0125088	-0.0116082	0.000194	0.0116231	0.00534089	0.0133991	-0.00546065	0.0299654	0.0163137	-0.00431313	0.00384763	-0.0101653	-0.0171991	-0.0166128	-0.0147487	0.00553309	-0.00325382	0.024604	0.0134899	-0.0174819	-0.00317957	-0.0348858	-0.00374914	-0.00117211	-0.0067639	-0.00452969	-0.00216809	-0.0047336
tr_I3L0A0_I3L0A0_HUMAN	0.0235542	0.0313766	0.0257235	-0.00271667	0.00510675	-0.00139532	-0.0192993	0.000576	0.0038182	0.0196171	-0.0247137	-0.00447736	-0.0107605	-0.0127488	0.0169034	0.00776895	0.00283787	0.00616038	0.00446143	-0.0213324	0.00993886	-0.0171056	-0.0202815	0.0222012	-0.0103161	0.00886298	-0.00427646	-0.012751	-0.013674	0.000902	0.00505773	-0.010246	-0.00178329	-0.0133672	-0.00765777	-0.0165351	-0.0210779	0.00733974	0.00438125	0.0134721	-0.0317893	0.00903766	0.00675116	-0.00445992	0.00212015	-0.00738962	-0.017354	-0.00148263	0.0103667
sp_P05386_RLA1_HUMAN	0.0118867	0.0131229	-0.003073	-0.0129875	0.00957066	-0.00612703	0.00254108	0.0125487	-0.00651596	0.00384086	-0.00889248	-0.0149982	-0.00827648	-0.00213114	-0.0123455	0.00680103	0.00879042	0.023122	-0.0134114	-0.00795005	0.0147884	-0.00519765	-0.000127	-0.00638707	0.00740568	0.0107246	-0.00500161	-0.0221952	0.0117324	-0.00151891	0.0106966	-0.00380734	-0.0119823	0.020682	-0.0226193	-0.0169461	-0.0134812	-0.0144536	0.00975997	0.0134682	-0.0158609	-0.0141923	-0.0205777	-0.000872	0.0154879	0.00109612	-0.00987936	-0.000607	-0.00197242
sp_O14744_ANM5_HUMAN	-0.00405644	0.021983	0.0020568	-0.0154456	0.0202288	-0.0158771	-0.0198528	-0.00673845	0.00381196	-0.00760208	-0.000395	0.00296561	-0.0251978	0.0251736	0.00802447	-0.0147729	-0.008103	0.0205259	-0.0088736	-0.0156399	-0.00738976	0.00730054	0.0146247	0.0202654	0.0173666	0.000382	-0.00972057	0.00392596	0.0193313	-0.0131666	-0.0213256	-0.00100027	-0.0147082	-0.000661	-0.00082	-0.0147657	-0.0114319	0.0236721	-0.0314485	0.0134589	-0.0231027	-0.00647239	0.0418303	-0.0177231	-0.00319525	-0.0154002	-0.00146479	0.0039532	-0.00278792
sp_Q9Y673_ALG5_HUMAN	0.00869434	-0.0117563	0.0185092	0.0134289	-0.0122225	0.0141392	-0.00299891	-0.0110782	-0.00596445	-0.00291252	-0.0082036	0.0101091	0.0122433	-0.0118115	0.000841	0.00759629	0.00841807	0.0238691	0.0213306	0.00250453	0.000229	-0.0417161	0.0251188	-0.00580894	0.0172973	-0.00871516	0.00306814	-0.0171759	-0.00794903	0.00229203	-0.0101005	0.010928	0.00337073	0.0207282	0.000721	0.0041299	0.011247	-0.0203268	-0.00530916	0.0134586	-0.0199468	0.00496675	-0.0115391	0.00778772	0.00177684	-0.00261648	0.0175476	-0.00664822	-0.00141299
sp_P21796_VDAC1_HUMAN	-0.00886579	0.0112737	0.00141808	0.0085606	-0.0427145	0.0139446	0.034489	-0.0241731	-0.00373115	-0.001315	-0.0118735	-0.00401946	0.0114016	0.0064128	0.0166881	0.00147474	-0.00268211	0.0116186	-0.00116331	-0.0208825	-0.00181123	0.0138085	7.98e-05	0.0145183	-0.00212451	-0.0385305	0.00927934	-0.00679222	0.0145386	-0.0194069	-0.00921882	-0.0220433	0.0178373	0.0115106	0.00712819	0.0161064	0.00505218	0.0111439	-0.0350795	0.0134569	-0.00172474	-0.00852454	0.0271241	-0.00466714	-0.0104982	-0.0186873	0.00632832	-0.00351104	0.00295703
sp_Q16181_SEPT7_HUMAN	-0.0254099	0.00620445	-0.014045	-0.0206448	-0.00953646	-0.010503	0.0131787	0.00258966	-0.0100435	-0.00128242	-0.00165319	-0.0120217	-0.0125329	-0.0133855	-0.00934916	-0.00155154	0.00883056	0.00168572	0.0120759	0.0110277	-0.0195096	-0.00890166	0.00381305	-0.0017643	-0.0160966	-0.00793032	0.00811504	-0.000786	-0.0243606	-0.0114354	0.00542135	-2.24e-05	0.0275525	-0.0038645	-0.00212365	0.00230818	-0.00161998	0.00612292	0.00963961	0.0134509	-0.00672377	0.028359	-0.0109941	-0.006663	0.00262623	0.0111742	-0.000644	-0.00282506	0.0147076
sp_P31948_STIP1_HUMAN	-0.00299923	0.0045247	0.0133618	0.00905769	0.0157242	0.0491492	-0.0182611	0.0165753	0.0341275	-0.0281379	-0.00810299	0.00967233	-0.015835	-0.018741	0.0158461	-0.0138732	-0.0123797	0.00850559	-0.0288001	-0.000659	-0.0333297	-0.0310438	0.0140749	0.00401211	0.00467881	0.0161361	-0.0273539	-0.0033915	-0.00510577	0.000935	0.00187548	0.0064783	-0.00266423	-0.0140789	-0.00847905	-0.021184	-0.00769882	-0.00841764	-0.0033403	0.0134402	-0.0142789	0.00640989	0.017264	0.0227924	-0.00223303	0.0036301	-0.0148872	-0.0208429	-0.00998053
sp_Q9Y5L0_TNPO3_HUMAN	0.00911316	-0.00416558	-0.0120636	0.0197927	0.0240495	0.0155828	-0.0183404	0.00208723	0.00874262	-0.0197022	0.0213534	0.0130028	-0.0111574	-0.0154824	-0.00890308	-0.00939123	-0.00366716	0.00239582	-0.00113577	-0.00210635	-0.018038	-0.0065274	0.00966355	-0.00669145	0.0125235	0.0167958	-0.00720916	-0.0335849	-0.0113524	-0.00242293	0.00890391	0.00421644	-0.00236621	0.00114212	0.000311	-0.014077	-0.00592791	0.00593782	-0.0128669	0.0134305	-0.00455987	0.0144398	-0.0052632	0.0275029	0.00636289	0.014077	-0.0139736	-0.028701	0.00126031
sp_P05023-4_AT1A1_HUMAN	-0.0054026	0.014975	-0.00818515	0.0165127	-0.034934	0.00649953	0.0183037	-0.0321092	0.0148954	0.0152716	0.0101946	0.00546216	0.0117133	0.0110953	0.0244535	0.0010915	0.0297185	0.00353758	0.0288443	0.0128728	0.0187933	0.0105224	0.00211003	0.0043498	0.00410653	-0.0154557	0.00935849	0.01695	0.00360009	-0.0388295	-0.0056233	-0.04199	-0.0386264	0.0123862	0.0206916	0.0214976	-0.019277	0.00161325	-0.0106553	0.0134162	0.00331869	0.00234739	0.0110827	0.00837004	-0.00350751	0.0108025	0.00421653	0.010028	0.011705
sp_P04637-4_P53_HUMAN	-0.00119467	0.0222848	-0.00959413	-0.0234701	-0.01497	3.55e-20	-0.00372097	-0.00899711	3.94e-20	-0.00466107	0.0134261	-0.00826648	-0.00478116	0.010455	0.0186596	-0.00640012	0.0106619	0.00540875	0.0284838	-0.0246338	0.00105816	0.00888038	-0.00336763	0.0287373	-0.00571494	-0.0122838	-0.00388378	0.0141884	0.00722502	-0.0271362	-0.013357	-0.00577246	0.0053085	-0.0119003	0.0278359	-0.0158503	3.12e-20	0.0057221	-0.0283127	0.0134074	-0.0122002	-0.00368764	0.0247316	-0.00463544	-0.00751945	-0.0104822	-0.0282044	0.00301688	0.0272637
sp_Q9ULT8_HECD1_HUMAN	-0.0042412	-0.00234724	-0.0181725	0.00110954	0.00778773	0.0148121	0.00165763	0.019442	0.0244746	-0.0217371	0.0244666	0.000735	-0.00121828	-0.000485	-0.00838607	0.00817541	-0.0184674	-0.00385534	0.000125	-0.00396255	-4.09e-05	0.00298366	0.0130165	0.000555	0.018227	0.01397	-0.0150775	-0.00628826	0.00337337	0.013919	0.00281579	-0.000989	-0.0445712	0.00438174	2.41e-05	-0.0156161	-0.0064635	-0.00149555	-0.00349435	0.0133944	-0.0124904	-0.0159344	0.00434644	0.0161206	-0.00851467	-0.00461173	-0.0181009	0.0152338	-0.0193371
sp_Q13033-2_STRN3_HUMAN	0.0204337	0.0128895	-0.00473936	0.0131978	-0.0164581	0.00987888	-0.00164841	-0.0118894	0.0143801	0.0102823	0.0204823	0.00575222	-0.0129607	-0.0216253	0.0204116	-0.00323754	-0.0214685	-0.0142737	0.0217055	-0.00613425	-0.00772097	-0.02575	0.0208079	0.0178126	0.00173949	-0.0320164	-0.0181926	-0.0251728	-0.02356	-0.0037486	-0.0141373	-0.000602	0.00934736	0.0165122	0.00675334	-0.0110526	-0.0055116	-0.0188936	-0.00254148	0.0133934	-0.0125744	0.0138212	0.00549921	0.0267263	0.000449	-0.00612919	-0.00795809	-0.00497084	-0.00774575
sp_P30049_ATPD_HUMAN	-0.00013	0.0032243	-0.00116181	0.0134744	-0.0154244	-0.00755785	0.0367643	-0.017635	-0.0232619	0.0034455	-0.0101892	-0.0018338	0.0193691	0.0128598	0.00515499	0.00326024	-0.000882	0.000141	-0.00345088	-0.00933713	0.00748833	0.0216528	-0.0117616	-0.0123311	0.00783808	-0.0147424	0.00714397	0.00397005	0.00945002	-0.0220263	0.0101606	-0.0180156	0.00659654	0.0192819	-0.00549031	0.0014415	0.0115219	0.0036232	-0.0178708	0.0133771	-0.00276735	-0.0250217	0.00491787	-0.00543556	-0.0189725	0.000195	-0.00399139	0.00621303	-0.0110263
sp_Q9UIV1_CNOT7_HUMAN	0.0222206	-0.00396429	-0.00182938	0.00673232	-0.0339104	0.00749567	0.00445085	-0.00436075	0.00844087	0.00451875	0.013882	0.00391331	0.00733194	0.00187504	-0.00739275	-0.0142665	-0.0209379	-0.0143224	0.00712204	0.00815454	0.00784452	-0.036427	0.00788038	-0.0110973	0.00267975	-0.0429511	-0.00582978	-0.00409975	-0.00547816	0.0245481	0.0171547	0.00274477	-0.0121467	-0.00165716	-0.00362606	-0.000418	0.000787	-0.0319433	0.00673941	0.0133731	0.00289995	-0.00722007	-0.00484476	-0.00666749	-0.00697645	0.00382797	0.00475785	0.00597271	-0.018406
sp_Q96EK9_KTI12_HUMAN	0.00438786	-0.0037346	0.0132983	-0.00658056	0.00340564	-0.0112372	-0.02176	0.00949886	0.0112991	-0.015473	0.00671945	0.000822	-0.0186746	0.0036915	0.00688634	0.0115736	0.00758905	0.0104428	0.01269	-0.00382048	0.00947215	-0.0128143	-0.00181972	-0.00663556	0.0211882	0.0155842	-0.0156856	-0.00106506	0.000734	0.00531435	-0.00723987	0.0192598	-0.024993	0.00419376	-0.00087	-0.0264377	0.0275636	0.00271124	-0.0063039	0.0133317	0.0110916	-0.00388895	0.000149	0.00974251	-0.0193655	0.0244046	-0.0116901	-0.005621	-0.00897656
sp_Q9NQ88_TIGAR_HUMAN	0.0112628	0.0242282	-0.0101724	-0.0110304	-0.00639786	-0.0172842	0.00288628	-0.00913551	-0.0152804	0.0313812	-0.01044	-0.00695204	0.00190234	0.0167319	0.0128426	0.00475732	-0.00802501	-0.00518578	0.0384432	-0.0269851	0.0325054	0.0303549	-0.0122704	0.0261497	-0.00914687	-0.0123444	0.0154054	0.021826	0.011124	-0.023623	0.00207605	-0.0160191	5.78e-05	-0.0142064	0.0399596	-0.0200433	-0.0242496	0.0155791	-0.0228672	0.0133161	-0.0200905	-0.0115918	0.0114907	-0.0097493	-0.00803031	-0.012631	-0.0214392	0.0203383	0.000439
sp_Q00653_NFKB2_HUMAN	-0.00861614	-0.0134429	-0.0201542	-0.033827	-0.00646271	-0.00624942	-0.0138625	0.00505007	0.0153814	-0.00200608	-0.000607	0.0356841	-0.0119126	0.0162573	-0.0172539	0.000241	-0.00394287	-0.00374653	0.00715438	-0.0186319	-0.0285965	0.0212398	0.0300827	-0.0115624	0.00183944	-0.010379	-0.0157936	0.000178	0.0154831	-0.0219017	-0.0272429	0.00126807	0.00695296	0.0498709	-0.0108929	0.0034539	0.00749947	0.0067768	-0.000803	0.0132794	-0.0150676	0.0137775	0.0156656	0.025223	0.006893	-0.00662858	-0.000296	-0.0111365	0.0166737
sp_Q9Y5B0_CTDP1_HUMAN	0.00781876	-0.00484231	0.008462	-0.0218859	0.00109475	-0.0124417	-0.00319042	-0.00723098	-0.0176619	0.00507327	0.0242988	0.00106583	0.00236167	0.00715527	0.00600482	-0.00136415	-0.0128037	-0.0127899	0.0239259	0.00473628	0.0024249	0.021775	0.000544	-0.0104654	-0.0268938	-0.00095	-0.0100519	0.00938813	-0.00338851	0.0126659	-0.0116846	0.00787919	-0.0162218	0.00168168	0.0092583	-0.0169825	0.00559417	0.0120598	-0.0146468	0.0132606	0.00884163	-0.00979402	-0.00711074	-0.0165962	0.00448595	-0.00179343	-0.0106181	-0.00343323	0.000545
sp_Q9BV44_THUM3_HUMAN	0.0208231	0.0215322	0.0290627	-0.00586924	0.0353331	-0.0156735	-0.0015507	0.0105329	0.00265682	-0.0168649	0.00908419	0.00676254	-0.0106451	-6.43e-05	-0.0112433	-0.0148925	-0.0158204	0.00717428	-0.0251487	0.0068077	-0.00914869	0.0102408	0.0273525	0.0129863	0.00162933	0.0107157	-0.0159731	0.0196258	-0.0052502	-0.0120392	-0.012503	0.0238285	-0.0176071	0.00193382	-0.0118374	-0.0116833	-0.0222961	-0.0149795	0.0178633	0.0132397	-0.00607782	0.00153063	0.0175609	0.0253836	0.00122306	-0.00461459	-0.0399962	0.0123477	-0.021896
sp_Q96B97-2_SH3K1_HUMAN	0.00319174	0.0147532	0.0116376	-0.0085168	-0.012635	0.0335993	-0.0195304	-0.00221007	0.0130835	-0.000324	-0.00402946	0.000658	-0.0110341	-0.0213739	-0.00515189	-0.0209857	0.00916595	0.00611843	-0.0150914	0.0106945	-0.00801647	-0.00943641	0.0350961	0.00277873	-0.00841342	-0.0174126	-0.0124791	-0.00116918	-0.0289029	-0.0292852	-0.0225488	0.034607	0.0245225	0.015179	-0.0105359	0.0179995	-0.0143549	-4.53e-05	0.000933	0.0132309	-0.00265285	0.0102421	-0.0142421	-0.000605	0.0260202	-0.00551836	0.0350917	-0.00488979	0.00813107
sp_P09038-2_FGF2_HUMAN	0.00671858	0.029024	0.00964147	-0.0130712	-0.0223547	0.00708245	-0.00644216	-0.00735147	0.00399419	0.00328431	0.00948652	-0.00980835	-0.00636033	-0.00896494	0.011846	-0.000802	0.00181117	0.000942	0.00593999	0.00928845	-0.00596062	-0.0109055	0.0255374	0.0184371	-0.0264811	-0.0281088	-0.00633146	0.000775	-0.0174245	-0.0131879	-0.0439194	0.0260599	0.0194199	0.0231246	0.0126634	0.0039981	0.0112986	-0.00730297	-0.0329147	0.0132163	-0.00355896	0.0222507	-0.0112058	-0.0297545	0.0204183	-0.0306151	0.0164437	0.00136572	0.00754796
sp_P08648_ITA5_HUMAN	-0.0185795	-0.00830937	-0.0212419	0.00432341	0.0308904	0.0145312	0.00654184	-0.00241196	0.0191636	-0.019182	0.0177425	0.00931263	-0.00807063	-0.00310592	-0.025321	-0.00783631	-0.00091	0.0072614	-0.00529273	0.0140964	-0.00875127	-0.0217191	0.00161714	-0.0101814	0.00329615	0.0604168	-0.0124543	-0.0104227	0.00124512	-0.00453364	0.00902237	0.0182772	-0.0225863	0.0266951	-0.0196438	0.0181781	-0.00726175	-0.00829081	0.00843113	0.0131832	-0.0088868	0.0103677	0.00704127	0.00938288	0.0178662	0.00286254	-0.00590814	0.00435357	0.0176287
sp_P17706-2_PTN2_HUMAN	-0.0146942	0.0104051	-0.011949	-0.00482232	-0.0112685	0.00342969	-0.0123052	0.00819298	0.00539693	-0.00851927	-0.00735403	-0.00104728	0.00421186	-0.00376475	-0.0211826	0.00616288	-0.0115892	-0.000174	0.0100336	0.0112393	0.0089517	-0.00603584	0.00651222	-0.00802062	0.00990609	-0.00562667	-0.0262151	-0.0024843	-0.00522971	0.0220625	-0.0171753	-0.00401831	-0.00782625	0.00824587	-0.0104839	-0.0034372	0.00454291	-0.00163741	0.00223035	0.0131827	-0.00202931	-0.00142454	-0.00484703	-0.00777886	0.000111	0.0133542	-0.00245712	-0.000694	-0.000927
sp_P41227_NAA10_HUMAN	0.00440286	0.0181091	0.0113145	-0.00074	0.0266277	0.0156859	-0.0179264	0.0287939	0.0182912	-0.0237773	0.0135441	-0.017927	-0.0359062	-0.0148951	0.00341679	-0.015651	0.00618631	0.00570245	-0.0229569	-0.00870753	-0.0334172	-0.0110152	-0.00345797	0.00721192	0.00495931	0.0207259	-0.0125469	-0.0202738	-0.0180563	-0.00573363	0.00649814	0.00406705	-0.0183396	-0.00308487	-0.0116251	-0.00204463	-0.0133273	0.011836	0.00333296	0.0131699	-0.0111748	0.0317567	0.0269776	0.0196701	0.0140656	0.0160376	-0.0218642	-0.012618	0.00959952
sp_Q9Y3B8-2_ORN_HUMAN	0.014084	0.00870286	0.0039174	-0.0274513	0.0122252	-0.0258732	-0.0215526	0.00577644	0.0111705	0.0241069	0.0171642	-0.0075777	-0.02097	-0.00838116	0.00486655	-0.00840128	-0.0175959	-0.00252336	0.0515609	-0.01841	0.013617	0.030943	-0.0196779	0.00981731	-0.0118714	-0.0142436	-0.00496548	0.0247843	-0.00906139	-0.0146605	-0.000661	-0.00827413	-0.00597954	-0.0126618	0.0491805	-0.00668585	-0.0202112	0.0288051	0.0116849	0.013168	-0.0180361	0.000294	0.0234644	-0.0295051	0.00608189	-0.0291777	-0.0203505	0.00787966	0.00403372
sp_P12956_XRCC6_HUMAN	0.000883	0.0202815	0.0311416	-0.0098846	-0.003958	-0.00024	0.0021081	-0.00207183	0.00841123	-0.0172188	-0.0161752	-0.0276851	-0.00276987	-0.00937694	0.0236077	-0.00190753	-0.00388231	0.0233051	-0.0130167	-0.000505	-0.0118288	0.0122898	-0.00133962	0.0223784	-0.00433309	-0.00259759	-0.01089	-0.0298473	-0.0101434	0.0157893	0.000262	0.0133165	0.00575563	-0.0138414	-0.0577783	-0.0183777	0.00671513	0.0255969	-0.0153725	0.0131279	-0.00284029	0.00471787	-0.0173021	0.0132545	0.0189547	-0.0142752	-0.0129139	-0.0273806	-0.0104254
sp_O00622_CYR61_HUMAN	-0.00227608	0.0128603	0.0163994	-0.0283029	-0.0277693	0.0357659	-0.0121595	-0.000536	0.0261665	-0.0246129	0.0108041	-0.00102709	-0.0192868	-0.00595667	0.0222725	-0.00889737	0.010108	-0.00364577	0.00475623	-0.00801052	0.000195	0.000882	0.0188343	0.011837	-0.0245628	-0.0245658	-0.00209236	-0.017946	-0.00571208	-0.0119121	-0.0112182	-0.0202478	0.0196453	0.0146116	-0.0048289	0.000412	-0.026018	0.02415	-0.0180181	0.0131242	-0.00113196	0.0404866	-0.0129877	-0.0191496	0.026726	-0.00132339	0.00787476	-0.0141223	0.00732905
sp_Q9NX55_HYPK_HUMAN	0.0159024	0.0158488	-0.00654529	0.0183469	0.00964622	-0.00663256	-0.00543594	0.00521497	0.00244808	-0.018872	0.0155108	-0.011748	-0.0072783	-0.00345255	0.00573993	0.00445785	-0.0216415	-0.0100523	-0.0106619	-0.00453663	-0.00823011	-0.00879428	0.0159623	0.0108184	-0.0238222	0.0140024	-0.0110039	-0.0147884	0.00226269	-0.00498109	-0.0114746	-0.00321126	-0.0140264	0.0254844	-0.00788538	-0.0112034	-0.0126605	0.0085673	0.0186474	0.0131228	-0.0200061	-0.0147609	-0.00924775	0.00812363	0.0152365	-0.0205263	-0.0150075	0.00193041	-0.0192476
sp_Q8NC51-2_PAIRB_HUMAN	-0.0028484	-0.0159629	0.0181634	-0.0220143	0.0120239	-0.00239978	-0.0126492	0.0172331	0.00443988	-0.00613415	-0.014758	-0.0208483	-0.0255546	-0.00447847	-0.0257766	-0.0175724	0.00312104	0.0107707	-0.00850947	0.00575593	-0.0225339	0.0059865	-0.00391043	-0.0250398	0.00160431	0.021914	-0.00722562	-0.00269052	-0.00352544	-0.0131879	0.00730694	0.0151683	-0.00596118	-0.0193235	-0.00399467	-0.0107811	-0.00458386	-0.00775725	-0.00127374	0.0131173	-0.0161457	0.0311328	0.022799	-0.00518819	0.0115617	0.000725	-0.020395	-0.0087613	0.00274649
sp_Q96C90_PP14B_HUMAN	0.00451952	0.00625929	0.0118882	0.0125982	0.0153902	-0.0180129	-0.015655	0.0220611	-0.0067084	0.0105732	0.00718738	-0.0163497	-0.00299278	-0.00820797	-0.00158871	-0.0201922	0.0280728	0.0213471	0.0135929	0.00644735	-0.000956	0.00221692	0.00299813	-0.000294	-0.00930632	0.0248185	-0.00428354	-0.0209953	-0.0144312	-0.0256031	0.000574	-0.00605201	-0.00101783	-0.0109233	-0.00701954	-0.00732823	-0.0112136	0.0118681	0.0127754	0.0130767	-0.02323	0.00750169	-0.0218003	0.0232716	0.00355633	0.0189666	0.0164456	-0.00972153	-0.0170858
sp_Q9UHV9_PFD2_HUMAN	-0.0255154	0.030758	0.0195846	-0.00721798	0.0147146	-0.00506602	-0.019952	0.00587644	0.00795133	-0.016891	-0.00634335	0.00522966	-0.0211936	-0.0186071	-0.00788726	-0.0220897	-0.00117228	0.00574402	-0.0173345	-0.00735011	-0.014737	-0.0060353	0.00784023	0.00512538	-0.00203752	0.000937	-0.0252533	-0.00019	-0.0142061	-0.00257245	-0.00306157	0.00522861	0.000552	-0.0218453	-0.00865301	0.015911	-0.0132818	0.0131423	0.00901091	0.013042	-0.00890218	0.0125853	0.0205844	0.0188157	0.00799757	0.00804082	-0.00357246	-0.00668436	-0.00524881
sp_P42285_SK2L2_HUMAN	0.0177179	-0.0273955	-0.00337974	-0.00218697	0.0121362	-0.0143595	-0.0197937	0.0389567	0.015783	-0.0273042	0.0226372	-0.020705	-0.0163501	-0.000972	-0.0293164	0.000404	-0.0146899	0.011233	-0.0337042	-0.00408918	-0.0193948	-0.00612651	-0.00699186	-0.0304924	-0.00412282	0.0156025	-0.0256844	-0.013348	0.00225695	0.0123429	-0.0128798	0.00590466	-0.00166903	0.00686835	-0.0317124	-0.00686242	0.0102984	-0.0133526	0.00274213	0.0130179	-0.00928971	0.00372242	-0.00352998	0.0134092	0.00248543	0.000927	-0.00799383	-0.00679429	-0.0122594
tr_F8W0P7_F8W0P7_HUMAN	-0.0235239	-0.00709713	-0.0142464	-0.00168633	-0.0241684	-5.67e-20	0.0113338	-0.0120887	-6.31e-20	-0.00641357	-0.00245042	-0.00756456	0.00959788	0.0142593	-0.0140726	0.0020886	-0.0138089	-0.0128707	-0.00481975	0.000881	0.0191884	-0.0296264	-0.00252471	0.00990262	-0.00795067	-0.0164378	-0.0127768	-0.00637263	0.0149732	0.00278289	-0.00590818	-0.017517	-0.00268452	0.0217368	0.00134557	-0.00181703	-4.98e-20	-0.0226064	0.0034711	0.0130147	-0.00102769	-0.00378488	-0.000797048	0.0244171	-0.0122094	-0.00509636	-0.00036	0.0269222	-0.00133503
sp_Q96KC8_DNJC1_HUMAN	0.00207217	-0.00344048	0.00158287	-0.00266089	-0.0168175	0.0227839	-0.00613422	-0.00148601	0.0243137	-0.00507244	0.0200942	-0.0229731	-0.0121006	-0.0288193	-0.000388	-0.0113294	0.00840959	0.0162855	0.00524503	0.0102274	-0.011731	0.00140704	0.0245881	0.000311	0.00034	-0.00024	0.00445521	-0.0235613	-0.0247989	-0.00675692	0.0077021	-0.00917298	0.000628	0.0140789	-0.0281139	0.00328654	0.00799812	-0.0013006	0.0122764	0.0130083	0.0088234	0.00936655	-0.020149	0.00736724	0.0186988	-0.00331675	0.0119322	-0.00640663	0.0173088
sp_Q9UHI6_DDX20_HUMAN	0.0195307	-0.00313715	0.0182456	-0.013831	-0.00511871	0.0154342	-0.0201663	0.0146227	0.01291	-0.00946605	0.0140089	-0.00310936	-0.0235225	0.00429911	-0.00272845	-0.0245863	-0.0125028	0.0084617	0.00260469	-0.0212503	-0.00702032	-0.00286127	0.0186839	-0.00206443	-0.000414	-0.0114892	-0.0178579	-0.0113702	-0.0026211	-0.00674044	-0.0314533	-0.0109456	-0.0100806	-0.00967953	-0.00518228	-0.00316884	-0.023425	-0.0160307	0.00853659	0.0129865	-0.0226567	-0.0109158	0.0180222	0.0353162	0.00887835	-0.00182254	-0.016708	-0.0233607	0.00555192
sp_P05783_K1C18_HUMAN	0.0188309	0.0127459	-0.0100233	-0.0164605	-0.0455564	-0.00984822	0.052956	-0.0184462	-0.0110523	-0.0167401	-0.00110442	-0.0108356	0.00663927	0.0182344	0.00393138	-0.00429419	-0.0125787	0.00567574	0.0167849	-0.0139499	0.0148276	0.00413899	0.00044	0.0241806	-0.0223775	-0.0500479	0.0250034	0.0279948	0.00725344	-0.0170649	-0.033803	0.0144062	0.0040657	-0.0185028	-0.0129422	0.00360673	-0.0258561	-0.0158215	0.00750411	0.0129749	-0.00841634	0.00881524	-0.00978521	-0.00470538	0.00294053	-0.0240559	-0.0150398	0.0325737	-0.00593219
sp_Q5T200_ZC3HD_HUMAN	0.00920989	-0.00447395	0.00213106	-0.00357091	-0.00250424	0.00353546	0.0106119	0.00214748	0.00274905	0.0010503	0.00778893	0.00394802	-0.0122023	0.00764936	0.000188	-0.00995289	-0.00310772	0.0103491	0.0075879	-0.015383	-0.0183919	-0.00630068	0.0166218	0.00190957	-0.0107666	-0.00294061	-0.0101424	0.00900062	0.00953805	-0.0055727	-0.0189452	0.0012602	-0.0076957	0.00152802	-0.00605508	-0.00145231	-0.000236	-0.00457111	-0.00213237	0.0129668	0.000267	0.00505686	-0.00156562	0.00384784	0.00262499	0.00211906	-0.0413813	-0.0351006	-0.00034
sp_Q07960_RHG01_HUMAN	-0.00933209	-0.00871214	-0.0147237	-0.00427626	0.00853744	-0.00786805	0.000263	-0.0127151	-0.00810549	0.00472543	-0.0241746	-0.0100064	-0.00199054	-0.0128623	-0.0126884	-0.00676328	0.0124423	0.0185063	0.0164388	0.0240048	-0.00792609	-0.020462	-0.00239865	-0.0216742	0.0205273	0.00501993	-0.00902054	-0.00779036	-0.00682162	0.000168	-0.0331912	0.00181597	0.0423424	0.0270928	-0.0074572	-0.0142127	0.0173078	-0.00900691	-0.0102064	0.0129655	-0.00102454	0.00892959	0.00772886	0.00100081	0.00307743	0.00384598	0.0166985	-0.0118437	0.0207611
sp_P0DMN0_ST1A4_HUMAN	0.0238938	-0.0136067	-0.0328985	0.0187291	-0.00831992	-0.0178758	0.00372386	-0.0381582	-0.00820207	-0.0185028	-0.00377972	0.0122772	0.0433837	0.0137347	-0.00638733	0.0287809	-0.00107246	0.00402088	0.0123754	0.00127133	0.0186305	-0.00888364	0.000521	-0.0120323	0.0190267	-0.0389653	0.00527199	0.00801285	0.00673469	0.0189567	-0.0204519	-0.0137519	0.00151641	-0.000624	-0.028588	-0.00811588	0.0226809	-0.0153235	0.00529907	0.0129621	0.00278628	0.00169459	-0.0496271	0.0173472	0.0015909	0.00804431	0.00341408	0.0124637	0.0096155
sp_Q92598_HS105_HUMAN	0.00697507	-0.00599643	0.00485583	0.00587371	0.00351089	0.0646214	-0.0161948	0.00835822	0.0562083	-0.0248232	0.0285253	0.00047	-0.0162748	-0.00634731	-0.00549352	-0.00708943	-0.0197393	0.00797604	-0.00490055	-0.0254544	-0.0113791	-0.00758983	0.0279095	-0.00353647	-0.00939286	-0.00227179	-0.0155948	-0.00376434	0.00311165	0.00354811	-0.00615224	0.00621635	-0.0182215	0.0120098	-0.0107752	-0.0228826	-0.0155596	-0.00931078	-0.00734319	0.0129243	-0.0226791	-0.00632388	0.0161379	0.019754	-0.0025596	-0.0215392	-0.0226562	-0.0104758	0.00186444
tr_E7EUU4_E7EUU4_HUMAN	0.0163084	-0.00234119	-0.00257374	-0.0216711	0.00178105	0.0166676	-0.00685714	0.0147212	0.00401163	-0.0184774	-0.00308226	-0.0188496	-0.0268284	0.00941174	-0.0128277	-0.00894866	0.00810195	0.0120922	-0.00960374	-0.0273777	-0.00241677	0.0245627	0.00109666	0.00640892	-0.0150731	0.0121814	-0.0135325	0.0106429	-0.00231991	0.00273018	0.00885853	0.0128208	-0.033302	-0.0120063	-0.0140813	-0.0112677	-0.0328447	0.000992	0.00553369	0.0129127	-0.0216909	0.00527782	0.0181864	0.0161418	-0.00383154	-0.000347	-0.0479831	-0.00311904	0.00171797
sp_Q68CZ2_TENS3_HUMAN	0.0473905	0.00367877	-0.0151046	-0.00623481	0.000513	-0.00146587	0.0321179	0.000245	0.00463942	0.000878	0.000795	0.000477	0.0148945	-0.036156	-0.0236867	0.0217175	0.0198551	0.0183602	-0.00690994	0.036322	0.0127486	0.000306	-0.00533236	-0.0104928	-0.00237461	0.00122032	-0.00064	0.000596	-0.0320223	0.0119247	0.00707252	0.00676697	0.0091619	0.00467653	-0.00360018	0.0116439	-0.00520347	0.0093591	0.0176057	0.0129099	-0.000958	-0.0101864	0.0100219	-0.00361888	-0.0130467	0.0149333	0.0241914	-0.0057861	-0.0145272
sp_Q70UQ0-4_IKIP_HUMAN	-0.00674638	0.0235231	0.00127903	-0.0274433	-0.0449387	-0.00789894	0.01063	-0.0135252	0.00190433	0.0213474	-0.00992517	-0.00843728	0.0078809	0.015961	0.0400458	-0.00458984	0.00297533	0.00795901	0.0233574	-0.00703624	0.0235059	0.00528948	0.00633706	0.0303094	-0.00346684	-0.0368068	0.00647146	0.0251082	-0.00135304	-0.0130733	-0.0172564	-0.0329803	-0.0069511	0.00708127	0.0152458	0.00228195	0.005005	-0.0159151	-0.0254078	0.0129033	-0.0242573	-0.0275672	0.00186374	-0.0154807	-0.017673	-0.0292947	0.00253231	0.023099	0.0166207
sp_Q9NVD7_PARVA_HUMAN	0.00779961	0.0240818	-0.0068827	-0.0121614	-0.0306337	-0.00694835	0.00523755	-0.0196884	-0.00378258	0.0227712	0.00215913	0.00467631	0.00652093	-0.0192411	0.0050857	0.033115	0.0180161	0.00642224	-0.00563723	0.0152905	0.016065	0.00973751	-0.00959741	0.0196956	-0.0352135	-0.0132432	0.000726	0.0026405	-0.0403681	0.00164769	0.00908302	0.000717	0.0196819	0.0256899	-0.0155415	-0.00287717	-0.00891282	5.73e-05	-0.00740424	0.0128935	0.0192359	0.0142416	-0.0389085	0.00247613	0.00647743	-0.00845014	0.00315424	0.0115562	0.0280861
sp_P26640_SYVC_HUMAN	0.0230625	0.0133246	-0.0126579	-0.0317385	0.020131	-0.0128035	-0.012571	-0.0182616	-0.00842469	-0.00804771	-0.0292207	-0.00854706	-0.0102713	0.0260858	-0.0116346	-0.0175046	-0.000787	0.0104722	0.00305466	-0.0127068	-0.00473216	0.00318745	0.00216053	-0.000995	0.0614424	0.0052371	-0.0117017	-0.000968	0.00680349	-0.0234114	-0.0423686	0.0168024	0.000837	0.0158609	-0.0087522	-0.0219063	-0.0104895	-0.00139793	-0.00966949	0.0128812	-0.00548916	0.0230409	0.0202227	0.00403834	0.0190474	-0.00966321	-0.0259548	-0.0026581	0.00350717
sp_P55263-2_ADK_HUMAN	0.0066389	0.0165028	-0.00278397	0.018486	0.0130774	-0.00566812	-0.00686192	-0.00620116	-0.00308498	0.00648709	0.00453128	0.00589134	0.00354932	-0.0430523	0.00230952	0.00746327	0.0184131	0.019708	0.0418548	-0.00767793	0.00373021	-0.00630264	0.00616079	0.00911841	0.00906204	0.0123375	0.0131319	-0.0265496	-0.0409647	0.0059734	0.00634648	0.0157336	0.0100953	0.00528746	0.0200719	0.0124113	0.00951332	0.00961294	0.0037779	0.0127998	0.00439708	0.011164	-0.0307279	-0.00402589	0.0114232	0.00214292	0.00435214	-0.0147151	0.0235357
sp_P52272_HNRPM_HUMAN	-0.0129219	0.0245465	0.0149414	-0.0255803	-0.0308381	0.00199092	0.00896856	-0.00839758	-0.017355	-0.00136855	-0.00265397	-0.0126771	0.00480179	0.0191415	0.0163855	-0.0123694	-0.000677	0.00832173	0.0142845	0.00865398	-0.00359339	0.0195666	-0.0107242	0.00960033	-0.00717691	-0.0115335	-0.00577633	0.0093041	0.00366584	-0.0309648	0.014039	0.00153178	-0.0171383	-0.0161615	0.00618897	-0.00787802	0.0134187	0.0354657	-0.0286089	0.0127752	-0.0165178	-0.00449399	-0.0116973	0.0329588	-0.000411	-0.0166739	0.00368503	-0.0013339	-0.0197382
sp_P19784_CSK22_HUMAN	-0.00293559	0.0127089	0.0105206	-0.000589	-0.012543	0.0210343	-0.010801	0.00275976	0.0209946	-0.00423197	0.0236571	-0.00184205	-0.0184247	0.00670671	0.00994459	-0.0172777	-0.00200547	0.0197782	0.0112039	-0.0165255	-0.0143743	-0.00606813	0.00317993	0.0128808	-0.00216312	0.000536	-0.00912681	0.0034197	0.00900002	-0.0166929	-0.00148895	-0.00957391	-0.00513523	0.010203	0.00451951	-0.0132544	-0.0142574	0.00101858	-0.0423836	0.0127198	-0.0233255	-0.00924385	0.00804735	-0.0219298	-0.0119784	-0.000776	-0.0116223	0.00385252	0.0159946
sp_Q9NR12_PDLI7_HUMAN	-0.0119384	0.00819239	-0.00926514	-0.0334479	-0.00222095	0.0031613	0.00512222	-0.0179986	0.00208376	-0.0142815	0.0083633	-0.000611	-0.0132269	-0.00568618	-0.0155339	-0.00828822	0.00670145	0.0115505	0.0183243	-0.00599717	-0.00822286	-0.0163176	0.00689662	-0.00211602	-0.0219226	-0.0107882	-0.0152326	-0.007905	-0.0160866	-0.0220323	-0.0093701	0.00147088	0.0340582	0.0274288	-0.00918299	0.00293681	-0.0276837	-0.00640607	-0.0167897	0.012707	0.0119325	0.0455391	-0.00719578	-0.0214397	0.02495	-0.0169832	0.00661068	-0.00556769	0.0171326
sp_Q9NV35_NUD15_HUMAN	0.00280648	0.000512	0.0239781	-0.00138072	0.0219911	-0.0066773	-0.00540676	0.0208825	-0.00484107	-0.01489	0.00282449	-0.0201999	-0.0113701	-0.00905573	0.00494771	-0.0142294	0.0128746	0.0225446	0.00225915	-0.00690422	-0.0218295	0.00121391	-0.0124133	-0.00260152	0.0271956	0.000735	-0.0150846	-0.0240795	-0.00566545	0.0169789	-0.00458364	-0.0134131	0.01497	-0.0047918	-0.00465458	-0.0124233	-0.00287068	-0.00370075	-0.00593182	0.0127029	-0.00906898	-0.00781267	0.0163297	-0.00583112	-0.0054775	0.00800125	-0.0145589	-0.0253743	0.0189948
sp_O14786_NRP1_HUMAN	0.0317358	-0.0158329	-0.00154349	0.00806284	0.00715031	-0.0102813	0.00891451	0.00980812	-0.00801841	0.00468497	-0.0141791	0.0341156	0.0126545	-0.0295058	-0.00728791	-0.00354587	-0.00479438	-0.00600798	-0.0162187	0.0504653	-0.00192233	-0.00553531	-0.00197175	-0.0156116	0.0210767	0.0223958	-0.00178919	-0.0162649	-0.0315528	0.00380402	-0.00797434	0.0227477	0.0052642	0.0188291	-0.0220455	0.0258818	0.0133445	0.0103952	0.0154602	0.0126673	-0.00687495	-0.0124757	-0.00336878	-0.00735077	0.000363	0.0243064	0.0501725	0.000491	-0.0226573
sp_Q8N9N2-2_ASCC1_HUMAN	0.0217246	0.0196694	-0.0175602	0.000119	0.0077098	-0.00728383	0.00159351	0.0210313	-0.00156951	0.0276721	0.0140361	-0.00640015	-0.0067809	-0.0286759	-0.00990473	0.0176169	0.0144345	0.00902192	0.0137426	0.00803173	0.00286295	-0.00203331	2.84e-05	0.00721643	0.00632042	0.00102391	0.0195746	-0.00746761	-0.0374821	-0.0211846	0.013862	0.00303254	0.001	0.00200952	0.0303048	-0.00386686	0.000909	0.00776664	-0.00904474	0.0126657	-0.00752152	0.00523502	0.000118	0.0107615	0.00216389	-0.00130662	-0.00434605	0.00126412	0.00435752
sp_O76094_SRP72_HUMAN	0.00165124	0.037088	0.00149541	-0.015304	0.00934161	0.0131419	-0.000761	0.0158982	-0.000909	-0.0141317	-0.0159625	-0.000226	-0.010129	-0.013233	0.0184482	-0.00357488	-0.020836	-0.00193306	-0.0122579	-0.00119079	-0.00186047	-0.0176494	0.0116752	0.0320718	0.0120543	0.00203048	-0.0327317	-0.00935736	-0.0103336	0.00733961	-0.000416	0.0181371	-0.0182594	0.0176248	-0.00570336	0.00199958	0.00526288	0.00593958	0.00451134	0.0126651	0.00424013	0.0295577	0.00486642	0.0168976	0.0202282	0.00390011	-0.0191265	-0.00680207	-0.0210956
sp_Q7L0Y3_MRRP1_HUMAN	0.00986457	-0.00277216	0.0353183	-0.011212	-0.0116797	-0.00304139	-0.0077765	0.0162867	-0.00503427	0.00167959	-0.00525173	-0.00298368	-0.00334247	0.0168933	0.0125638	0.0123172	0.00268962	0.0129678	-0.00681827	-0.0339477	0.00773293	0.0374797	-0.0340839	0.000952	-0.00354709	-0.00863066	0.0070683	-0.00116876	0.0241693	-0.0146686	8.25e-06	-0.0219638	-0.00137111	0.00203576	-0.00693843	-0.00118632	-0.00652739	0.0185691	-0.00267027	0.0126589	-0.023992	-0.0338107	0.0413869	0.0210709	-0.0321262	-0.0117974	-0.00881688	0.00548632	-0.0177048
tr_G5E9W7_G5E9W7_HUMAN	0.00660374	0.0096519	0.00609961	0.00422464	0.0207974	-0.0202613	0.0141778	0.00769697	-0.0330653	0.00580914	-0.00239812	-0.0025331	0.0114051	0.010654	-0.000155	0.0130911	0.0170165	0.0214881	-0.011694	-0.00758561	0.00805855	0.0305708	-0.0436885	0.00321016	0.0240284	-0.00069	0.0232666	0.00795783	0.0173936	-0.00633429	0.0173794	-0.0218846	-0.0219788	0.0122419	0.00547619	0.0171567	0.00749032	0.0231506	0.00442317	0.0126589	0.00453491	-0.0365623	0.0273278	-0.00449929	-0.0492326	0.00472877	-0.000636	0.00917838	0.00305624
sp_Q92769_HDAC2_HUMAN	-0.00670851	-0.00994551	0.0021417	0.00482393	-0.00313286	0.00327772	0.00810307	0.0234993	0.0172714	-0.0193487	0.0181688	-0.0137721	-0.0272671	0.00990672	-0.00675394	-0.010295	-0.0139649	0.01	-0.000367	-0.00588999	-0.0255993	0.000804	0.00752882	-0.00559258	-0.0162747	0.000795	-0.00904181	0.0105397	0.00233837	0.00517421	-0.0135684	0.0167848	-0.0202671	0.00671103	-0.00900882	-0.000128	-0.00580486	-0.00673498	-0.0018025	0.0126535	-0.0165073	0.00399174	0.00904918	0.00121994	0.00104109	-0.0271536	-0.0252085	-0.0074771	-0.00221271
sp_Q9NQX3_GEPH_HUMAN	0.00192514	0.0059299	-0.00596012	0.0106862	0.0178657	0.0071517	-0.000511	0.00388951	0.00164777	0.00176605	0.00177984	-0.00476761	0.00228819	-0.0410391	-0.00119195	-0.00112152	0.01166	0.015183	0.00491463	0.00799604	-0.00590118	-0.0084316	0.00354391	-0.00232841	0.00943986	0.0184132	0.00671209	-0.0199216	-0.0419228	-0.000606	0.0117016	0.0146061	0.0135641	0.00211381	0.0295811	0.00108403	0.00340081	0.00334348	0.00996254	0.0126512	0.00522602	0.0127215	-0.0320398	0.0010207	0.000737	0.0138161	0.00357632	-0.0177031	0.00945902
sp_Q9Y333_LSM2_HUMAN	0.0336435	0.00852163	0.01941	0.00202764	0.0239444	-0.0209641	-0.0210193	0.0140987	-0.0234227	0.00248786	-0.0236888	-0.00576462	-0.00388139	-0.000572	0.0115891	-0.0313072	0.0112162	0.00486654	-0.000764	-0.00110968	-0.0116697	0.0114315	-0.0162975	0.00486102	0.00334644	0.0126395	0.00750136	-0.0172262	0.00437361	-0.000542	0.00306852	0.00102572	0.0146544	-0.0125907	-0.000334	-0.0105226	-0.002193	0.0267199	-0.0283778	0.0126499	-0.00780182	-0.00607964	0.00864942	-0.0164989	0.00307264	0.00355031	0.00704245	-0.0187924	0.0131996
tr_D6RBW1_D6RBW1_HUMAN	0.00874548	-0.0033929	0.0165775	-0.00376911	0.0305244	0.0057052	-0.0105074	0.00140442	0.00840844	-0.0134724	-0.0198723	-0.0104168	-0.0114716	-0.0146631	0.0201828	-0.00156302	0.0117777	0.0111172	-0.00170345	-0.0162973	-0.0156813	0.00287885	-0.0091769	0.00237373	0.0280805	0.0291954	-0.017841	-0.0138521	-0.0170708	-0.00723748	0.017235	0.0280127	0.00815674	0.0044189	-0.00387192	-0.0133337	0.00908925	0.0264773	-0.00691668	0.0126446	-0.0286232	-0.00833248	0.000326	0.0243555	-0.00780987	0.0180145	0.0130003	-0.0206955	-0.018752
sp_Q69YN4_VIR_HUMAN	0.00808241	-0.0024509	0.00865117	0.00537127	-0.00986195	0.00721575	0.00285515	3.34e-05	0.0131281	-0.000694	0.0204343	0.000895	-0.0172621	0.00241057	0.00344321	-0.0167206	-0.00986575	0.0195136	-0.00438415	0.0206781	-0.00540668	-0.0133267	0.00736048	0.00787742	-0.00260896	-0.00738314	-0.0139739	-0.0162085	-0.000692	-0.010866	-0.0114008	-0.0128559	-0.0226945	0.00744324	-0.0136059	0.00155896	-0.00940102	-0.00481249	0.00456181	0.0126291	-0.00355764	0.00931516	-0.00603453	0.0181157	3.54e-05	-0.000413	-0.0221599	0.0186274	-0.0168898
sp_Q99623_PHB2_HUMAN	-0.025438	0.00697755	0.0146488	-0.00234596	-0.0345634	-0.00835646	0.0451376	0.00556043	-0.0114238	-0.00629604	-0.0101729	-0.00805626	0.00257513	0.00588667	0.00684178	-0.00899878	-0.000804	0.00644891	-0.0151355	-0.00702306	-0.00705103	0.0161433	-0.00295342	0.0044096	0.014998	-0.0367809	0.0060815	-0.00871705	0.00382693	-0.0261442	-0.0216799	-0.0230743	0.0143631	0.0154456	0.00466795	0.0320811	0.00872945	0.0159191	-0.00784528	0.0126229	0.00661153	0.0121447	0.0274317	0.00126046	-0.0178476	-0.0084336	0.00945152	-0.00689759	-0.000425
[truncated: 3,841 more rows]
[truncated: 6 more columns]
