# Supplementary material for: ProTargetMiner as a proteome signature library of anticancer molecules for functional discovery
Source: Nat Commun. 2019 Dec 16;10:5715. doi: 10.1038/s41467-019-13582-8 (PMC6915695; doi:10.1038/s41467-019-13582-8)
Supplement: Supplementary file 7 — Supplementary Data 4 [file 41467_2019_13582_MOESM7_ESM.xlsx]

## Sheet: Sheet1
Supplementary Data 4. The deep proteomics dataset with 9 drugs in A549 cells (normalized and reported in fold changes vs. control).
Majority protein IDs	Protein names	Gene names	Peptides	Sequence coverage [%]	8-Azaguanine_1	Raltitrexed_1	Topotecan_1	Floxuridine_1	Nutlin_1	Dasatinib_1	Gefitinib_1	Vincristine_1	Bortezomib_1	8-Azaguanine_2	Raltitrexed_2	Topotecan_2	Floxuridine_2	Nutlin_2	Dasatinib_2	Gefitinib_2	Vincristine_2	Bortezomib_2	8-Azaguanine_3	Raltitrexed_3	Topotecan_3	Floxuridine_3	Nutlin_3	Dasatinib_3	Gefitinib_3	Vincristine_3	Bortezomib_3
E9PK54;E9PQQ4;E9PQK7;E9PPY6;E9PN25		HSPA8	17	93.4	0.420193	0.49121	0.405595	0.478725	0.376728	0.409443	0.4325	0.438696	0.568232	0.479988	0.767633	0.57717	0.685985	0.821689	0.558277	0.891645	0.815682	1.85288	0.747424	0.839443	0.944543	0.631226	0.733412	0.689334	0.748782	0.671097	0.979561
P05783	Keratin, type I cytoskeletal 18	KRT18	54	90.9	1.11098	1.20922	1.28772	1.2784	1.18527	1.01213	0.937931	1.09432	0.937345	1.12903	1.25179	1.27997	1.30714	1.21588	1.00422	0.927207	1.09341	0.94727	1.13601	1.18867	1.2682	1.26669	1.15281	1.02161	0.940661	1.07538	0.948374
P07737;K7EJ44	Profilin-1	PFN1	13	89.3	1.4351	0.981223	1.03492	1.03529	0.937346	1.00924	0.997425	1.10212	0.915102	1.29278	0.954762	0.970179	1.04185	0.910056	0.982151	0.987752	1.09988	0.8473	1.22398	0.974356	0.947185	1.00545	0.921375	0.932749	0.979284	1.04751	0.836523
P04792	Heat shock protein beta-1	HSPB1	15	88.8	0.908267	1.21892	1.13907	1.44574	1.65906	0.899398	1.22218	1.372	2.52475	0.899641	1.12848	1.04885	1.31615	1.44463	0.868135	1.0842	1.22026	2.07815	0.886304	1.15847	1.07727	1.32415	1.50102	0.889952	1.10372	1.23587	2.16793
K7ENI6;K7ERE1;Q8N2U0	Transmembrane protein 256	TMEM256	2	87.8	1.17248	1.36664	1.57098	1.49584	1.55537	1.6583	1.26163	1.54275	1.01518	1.20616	1.3769	1.19624	1.26679	1.48945	1.23515	1.13235	1.2705	1.00576	0.720706	0.733672	1.57435	0.499499	1.2344	0.62596	1.14997	0.81336	1.15434
P80723;P80723-2	Brain acid soluble protein 1	BASP1	20	86.3	0.822095	0.741411	0.707529	0.989891	0.725194	0.944613	0.724625	0.580794	0.447773	1.28131	0.984487	1.25015	1.09698	1.23959	1.55319	1.62922	1.19436	0.765053	1.04329	0.744915	0.645222	0.910393	0.834392	1.37884	0.731596	0.514171	0.44573
P10599;P10599-2	Thioredoxin	TXN	8	85.7	1.58379	0.974775	1.09214	1.07328	1.11465	0.996248	1.12864	0.9757	0.721619	1.23826	0.88733	1.01349	1.0359	1.07446	0.97831	1.1001	0.934931	0.71483	1.54307	0.957645	1.07259	1.02783	1.15114	0.9446	1.1519	0.89988	0.653271
P04075;J3KPS3;P04075-2;H3BQN4;H3BPS8;H3BUH7;H3BR04	Fructose-bisphosphate aldolase A;Fructose-bisphosphate aldolase	ALDOA	32	84.9	1.06518	0.955735	1.02163	1.03324	1.02133	1.05733	1.14294	1.04721	0.834033	1.0157	0.982413	0.973983	0.976584	1.01302	1.05079	1.13529	1.0173	0.849951	1.0343	0.957669	0.987067	1.04657	1.01022	1.0445	1.15369	1.08473	0.908802
P14854	Cytochrome c oxidase subunit 6B1	COX6B1	7	83.7	0.931761	0.941975	0.965807	0.959265	0.919669	1.11805	0.870712	0.825489	0.816488	1.02641	0.947482	0.924385	0.909885	1.08412	1.12116	0.976081	0.918886	0.829511	1.03989	0.891516	0.973791	0.930407	0.914538	1.20779	0.905448	0.898246	0.841203
P60660-2;F8W1R7;G8JLA2;G3V1V0;F8VPF3	Myosin light polypeptide 6	MYL6	11	82.8	0.947849	1.227	1.11613	1.23153	1.11141	1.11301	1.07678	1.36932	1.08944	1.16559	1.3485	1.2795	1.27963	1.30928	1.34529	1.37633	1.63465	1.24335	0.886485	1.17712	1.0394	1.24036	1.04562	1.2195	1.00389	1.335	1.09636
E7EUI8;E7EM57	Glucose-6-phosphate 1-dehydrogenase	G6PD	33	81.4	0.979559	0.820844	1.01665	0.902479	0.915401	0.919683	1.06499	0.725737	0.585692	1.05465	0.977236	1.14325	1.22904	1.26112	1.20585	1.00196	0.99052	1.06696	0.901658	0.966346	0.857735	0.831037	1.1286	1.07071	0.863293	0.699734	0.78886
H0YFI1;F5H479;F5GX19;F5H3Y3;Q6IAA8	Ragulator complex protein LAMTOR1	LAMTOR1	4	81	1.04635	1.00992	1.12326	0.985315	1.40575	1.28191	1.33222	0.933948	0.761152	1.12709	1.00471	1.21183	0.981208	1.27653	1.34323	1.24943	0.899994	0.785027	1.06006	1.02236	1.12555	0.975619	1.28476	1.31035	1.21667	0.915606	0.938948
P23528;G3V1A4;E9PP50;E9PK25;E9PQB7;E9PS23	Cofilin-1	CFL1	18	80.7	1.07543	1.0958	1.03061	1.22208	0.946278	1.08922	0.976769	1.16723	0.814345	1.11659	1.23924	1.07286	1.05785	1.13911	1.13466	1.17251	1.22306	0.842491	1.14325	1.0821	1.03832	1.19436	0.96985	1.02967	0.991994	1.19054	0.854221
Q6EEV4-2;E9PP13;E9PSG9;Q6EEV4	DNA-directed RNA polymerase II subunit GRINL1A, isoforms 4/5	POLR2M	5	80.2	0.953183	0.858945	0.989153	0.846826	0.971212	0.858566	0.929542	0.714342	1.01424	0.895714	1.01636	1.04179	0.906225	0.765635	0.742031	0.612184	0.671737	0.745493	0.844567	0.604257	1.21138	1.19052	0.720269	1.29192	1.08513	0.667451	1.06626
P30086	Phosphatidylethanolamine-binding protein 1;Hippocampal cholinergic neurostimulating peptide	PEBP1	13	79.7	1.11055	1.13696	1.18323	1.23601	1.12371	1.29315	1.15034	1.16774	0.823485	1.16007	1.16665	1.11469	1.09581	1.17401	1.24468	1.23576	1.17399	0.838718	1.03892	1.07884	1.13255	1.17504	1.09015	1.25321	1.14333	1.20944	0.808073
P04080	Cystatin-B	CSTB	7	79.6	1.04587	1.10659	1.27401	1.23294	1.25713	1.17939	1.39826	1.18437	0.813835	1.03041	1.16186	1.18149	1.16566	1.39379	1.24885	1.62988	1.18715	0.791315	0.972705	0.973626	1.14654	1.19229	1.15452	1.18188	1.33573	1.16298	0.753883
G3V1D1;G3V192;P02794	Ferritin;Ferritin heavy chain;Ferritin heavy chain, N-terminally processed	FTH1	8	79.6	1.33338	0.98189	0.779981	1.41784	1.20347	1.73463	1.96383	1.71836	0.846837	1.6147	0.79732	0.966354	1.92085	1.16632	1.80115	2.09608	1.87868	0.847742	1.42519	1.04431	0.951452	1.3981	1.22463	1.89478	2.07146	1.36533	0.853526
P63218	Guanine nucleotide-binding protein G(I)/G(S)/G(O) subunit gamma-5	GNG5	5	79.4	0.856265	0.865589	0.975451	0.854313	1.04947	0.900468	0.945092	0.690165	0.850297	0.877446	0.84706	0.912965	0.926533	0.991681	0.857054	0.784153	0.624814	0.843784	0.880759	0.893434	0.986861	0.843607	1.07131	0.733698	0.953752	0.671405	0.873624
Q71U36-2;Q71U36;Q13748;Q13748-2	Tubulin alpha-1A chain;Tubulin alpha-3C/D chain	TUBA1A;TUBA3C	33	79.3	0.962228	1.05419	0.965354	0.994055	0.944245	0.906777	0.918981	0.678571	0.934531	0.953579	1.08829	0.933077	0.986961	0.879473	0.916798	0.914961	0.660974	0.899319	0.96303	1.09223	0.956787	0.966485	0.891334	0.929194	0.890452	0.61984	0.923912
K7EM38		ACTG1	10	78.9	0.980137	1.29256	1.19701	1.42065	1.4183	1.22023	1.42004	1.48213	1.13244	0.957165	1.04807	1.1923	1.1326	1.04839	0.938986	1.21167	1.22614	0.891314	0.891464	1.00945	0.97145	0.976572	0.916286	0.962481	0.958188	1.16558	0.849195
P11413;P11413-2;P11413-3;E9PD92	Glucose-6-phosphate 1-dehydrogenase	G6PD	50	78.8	0.957727	0.887755	0.974586	0.995554	1.17301	1.11578	1.09729	0.888166	0.66394	1.02965	0.907023	1.0243	0.9706	1.18857	1.11819	1.08286	0.853535	0.680071	0.931007	0.911872	0.991848	0.985004	1.16426	1.12729	1.12067	0.883714	0.618632
P49773;D6REP8;D6RE99;D6RD60	Histidine triad nucleotide-binding protein 1	HINT1	9	77.8	1.06137	1.00938	0.96675	1.04255	0.914394	1.02518	0.969852	1.02497	0.793666	1.04403	0.938717	0.948676	1.06476	0.886503	0.959291	0.924685	1.02734	0.790482	1.0379	1.0184	1.01383	1.07061	0.954366	1.05872	0.981758	1.10008	0.831227
P60709	Actin, cytoplasmic 1;Actin, cytoplasmic 1, N-terminally processed	ACTB	30	77.6	1.26834	1.0731	1.07065	1.12459	0.978857	1.05628	1.00897	1.32225	1.00287	1.2987	1.12691	1.06064	1.06034	0.979384	1.04957	1.0563	1.26281	0.953954	1.21889	1.0751	1.05084	1.2237	0.962935	1.12007	1.00567	1.4429	0.997113
P63261;I3L3I0;I3L1U9	Actin, cytoplasmic 2;Actin, cytoplasmic 2, N-terminally processed	ACTG1	29	77.6	0.978889	1.00594	0.874411	0.941305	0.745307	0.927664	0.885691	1.39013	0.865184	0.970774	0.972966	0.928269	0.972917	0.71492	0.944444	0.894823	1.34048	0.877995	1.03429	1.00143	0.925886	0.998136	0.75268	0.988608	0.942119	1.43508	0.898607
Q9Y281;Q9Y281-3	Cofilin-2	CFL2	15	77.1	0.842002	0.917508	0.984248	0.942035	0.823317	0.786931	0.969992	0.959818	0.689518	0.898312	0.907304	0.976026	1.03132	0.839645	0.84377	1.00644	1.04468	0.749172	0.937809	1.00829	0.98529	0.967519	0.854921	0.874108	1.04864	1.01447	0.715777
P04406;P04406-2;E7EUT5	Glyceraldehyde-3-phosphate dehydrogenase	GAPDH	25	76.7	1.06573	0.921148	0.992829	1.06811	0.941661	1.01785	0.988787	1.02056	0.714971	1.07012	0.881843	0.981604	1.02983	0.855323	0.967011	0.897173	0.929455	0.707628	1.03683	0.895653	0.979622	1.01582	0.881846	1.02766	0.937128	0.96494	0.696166
P07355;P07355-2;H0YN42;H0YMD0;H0YMU9;H0YM50;A6NMY6	Annexin A2;Annexin;Putative annexin A2-like protein	ANXA2;ANXA2P2	39	76.1	1.01444	1.00031	0.993908	1.18551	1.07039	1.06184	1.03355	1.28022	0.846042	1.17883	1.06361	0.974631	1.0359	1.1473	1.0542	1.1449	1.2448	0.786865	1.15149	0.953267	0.995923	1.19386	1.0542	1.06865	1.03762	1.36264	0.82341
P00352	Retinal dehydrogenase 1	ALDH1A1	40	76	1.1775	0.910994	0.871647	1.04542	1.12759	1.00492	1.05858	1.05911	0.731996	1.20413	0.930165	0.861537	1.03254	1.15671	1.01579	1.05676	1.05807	0.730957	1.07619	0.886183	0.843999	1.04762	1.11237	1.02357	1.05132	1.07764	0.712248
P04083;Q5T3N1	Annexin A1;Annexin	ANXA1	30	74.9	1.00491	0.977315	0.952093	0.969169	0.926506	0.906845	0.905278	1.13228	1.27313	1.00735	0.98603	0.963769	0.999414	0.958086	0.945754	0.940885	1.15882	1.30062	0.99128	0.988791	0.944193	0.977789	0.922176	0.905747	0.90761	1.14457	1.2659
P05387;H0YDD8	60S acidic ribosomal protein P2	RPLP2	6	74.8	1.20707	1.14503	0.987807	0.972279	0.850412	1.02761	0.901374	1.1566	0.846121	1.3518	1.0581	1.1475	0.952426	0.94558	1.1988	1.1096	1.32678	1.02113	1.30459	1.04709	1.01324	0.941282	0.976125	1.04073	0.906503	0.952738	0.758925
Q9Y2Z0-2	Suppressor of G2 allele of SKP1 homolog	SUGT1	24	74.8	0.944658	0.992864	0.97628	0.975322	0.872312	0.959865	0.958209	1.02972	1.05811	0.952409	1.01975	0.979653	0.89164	0.933591	0.963799	1.02427	1.02912	1.01814	0.891324	0.927638	0.910053	0.923611	0.849523	0.869717	0.924605	0.978562	0.972649
P00558;P00558-2	Phosphoglycerate kinase 1	PGK1	30	74.6	1.01909	0.95195	0.937017	0.973909	0.966403	0.979618	1.01484	1.00249	0.903346	1.06601	0.960676	0.99756	1.01905	0.995526	1.03417	1.01554	1.04067	0.943901	1.05551	0.988091	0.960693	1.00179	1.00986	0.992918	1.04098	1.02384	0.913643
Q9H2H8;H7BZ14;B8ZZ77;Q9H2H8-2;C9K058	Peptidyl-prolyl cis-trans isomerase-like 3;Peptidyl-prolyl cis-trans isomerase	PPIL3	10	74.5	0.965424	0.892127	0.924969	0.916628	0.891101	1.00695	0.969287	0.885494	0.709653	1.04124	0.99295	0.953078	0.971008	0.924008	1.03664	0.972344	0.972091	0.798136	1.03453	0.995304	1.00923	0.960882	0.91997	1.12193	0.951546	0.937598	0.794444
P49006	MARCKS-related protein	MARCKSL1	7	74.4	0.846079	0.967127	0.910126	0.773306	0.612078	0.929354	0.890746	0.876897	0.693436	1.03775	0.946307	0.971469	0.7154	0.509329	1.04852	0.981135	0.936711	0.587173	0.937191	0.877477	0.853931	0.779813	0.551767	1.16281	0.912697	1.11366	0.884179
P60174-1;P60174;P60174-4;U3KPZ0;U3KQF3	Triosephosphate isomerase	TPI1	18	73.9	1.12341	0.985247	1.06394	1.09096	0.982428	1.03033	0.99563	0.994568	0.759518	1.11716	0.969537	1.0334	1.06918	1.00134	1.0173	0.990337	0.979887	0.801433	1.05899	0.961542	1.01536	1.06761	0.956433	0.998699	0.977528	0.980744	0.731028
Q9HB71;Q9HB71-3	Calcyclin-binding protein	CACYBP	24	73.7	0.990709	0.951937	0.84424	0.97558	0.827351	1.02852	1.00309	1.08241	1.30661	1.0109	0.995223	0.825576	0.810718	0.884394	1.0188	1.12189	1.07036	1.33686	0.93976	0.954056	0.828097	0.913262	0.808232	0.937222	0.989304	1.10385	1.27754
P61024;Q5T179	Cyclin-dependent kinases regulatory subunit 1;Cyclin-dependent kinases regulatory subunit	CKS1B	6	73.4	0.854219	1.29657	0.539068	0.865161	0.328664	0.847633	0.92415	0.413311	1.35296	1.08336	1.83826	0.654498	0.675662	0.457268	0.965255	1.47473	0.625687	1.40484	0.879234	1.23452	0.498869	0.964046	0.338606	0.861647	0.996572	0.518192	1.60196
P37802;P37802-2;X6RJP6	Transgelin-2	TAGLN2	13	73.4	0.956232	1.07795	0.881503	0.983622	0.820662	0.854239	0.903548	1.31606	0.811859	0.915081	0.962101	0.920867	0.987907	0.760679	0.848772	0.855934	1.17817	0.856155	0.967646	1.16021	0.886476	0.939462	0.805019	0.82984	0.920502	1.27409	0.810458
P62937;F8WE65;C9J5S7	Peptidyl-prolyl cis-trans isomerase A;Peptidyl-prolyl cis-trans isomerase A, N-terminally processed;Peptidyl-prolyl cis-trans isomerase	PPIA	14	73.3	1.29663	1.08111	1.1339	1.13634	1.06039	1.07683	1.09533	1.15902	0.82661	1.14381	0.93985	1.03706	1.09574	0.936118	0.985326	0.980134	1.03036	0.756098	1.13881	1.17127	1.05431	1.06234	1.00979	0.965128	1.01008	1.03682	0.777412
P12004	Proliferating cell nuclear antigen	PCNA	18	73.2	1.0682	0.930844	1.11381	0.940446	1.14672	0.737786	0.74381	0.910207	0.781037	1.11416	1.00822	1.19678	0.987292	1.23094	0.801289	0.819902	0.944554	0.841122	1.16335	0.965668	1.15701	0.969651	1.14014	0.737375	0.763667	0.923009	0.804989
P68363;P68363-2	Tubulin alpha-1B chain	TUBA1B	33	73.2	1.06	1.28411	0.964978	1.04429	0.908486	0.900389	0.962753	0.528851	0.854495	0.928004	1.04414	0.844944	1.03965	0.841137	0.885539	0.874813	0.503138	0.807324	1.05044	1.36801	0.891709	1.01288	0.933522	0.808354	1.02213	0.489691	0.799906
A0A087WTB8;P15374;Q5TBK7	Ubiquitin carboxyl-terminal hydrolase;Ubiquitin carboxyl-terminal hydrolase isozyme L3	UCHL3	15	73.2	0.924044	1.10678	1.01681	1.19101	1.12847	1.09112	1.05033	1.1723	0.892509	1.02734	1.16992	1.18172	1.1297	1.19271	1.14665	1.14342	1.24487	0.933607	0.974933	1.166	1.12467	1.34069	1.21504	1.15499	1.02771	1.33063	0.884094
P42330;A0A0A0MSS8;S4R3Z2	Aldo-keto reductase family 1 member C3	AKR1C3	25	73.1	0.97426	0.860398	0.96557	1.15332	1.19639	1.0315	1.03964	0.839951	0.663054	0.968521	0.879323	0.935477	1.00857	1.29352	1.00443	1.08563	0.813122	0.645266	0.917743	0.849245	0.925433	1.14769	1.20362	0.993826	1.03535	0.838426	0.640415
P27348;E9PG15	14-3-3 protein theta	YWHAQ	18	73.1	1.01926	1.07295	1.02338	1.1437	1.0572	1.03556	1.00077	1.23573	1.00925	1.01269	1.09574	1.05309	1.1173	1.1251	1.07909	1.03975	1.25867	1.00762	1.02768	1.07985	1.0302	1.11125	1.06574	0.973412	1.00853	1.21983	0.990611
P09525;Q6P452;P09525-2	Annexin A4;Annexin	ANXA4	30	73	0.886568	1.27329	1.23319	1.32123	1.62175	1.09752	1.11428	1.15477	0.845822	0.88555	1.23757	1.15866	1.20539	1.54466	1.04345	1.04353	1.0976	0.818735	0.863215	1.18035	1.1909	1.22618	1.45776	1.05816	1.05072	1.10338	0.808422
E5RHG8;Q15369;Q15369-2;R4GMY8	Transcription elongation factor B polypeptide 1	TCEB1	5	73	0.802965	0.876767	0.957029	1.04396	0.872882	0.909195	0.799365	0.858655	0.82851	1.09945	1.0327	1.19522	0.975991	1.10535	1.15642	1.2001	1.05936	0.958793	0.90133	0.925347	0.948414	1.22603	0.940093	1.15956	0.86364	0.954891	0.998979
P62820;E7END7;P62820-2;P62820-3	Ras-related protein Rab-1A	RAB1A	16	72.7	0.984057	1.15225	1.11651	1.33872	1.31859	1.24824	1.10703	1.24378	0.977505	1.03673	1.36845	1.15905	1.22561	1.6571	1.36853	1.33807	1.29303	1.00686	1.00588	1.16504	1.11719	1.41877	1.40428	1.2452	1.12449	1.36758	0.975577
Q01469;I6L8B7	Fatty acid-binding protein, epidermal	FABP5	11	72.6	1.11359	1.13179	0.930831	0.994538	0.829197	1.04485	1.03502	1.2927	0.846284	1.11243	1.06616	0.960407	0.971334	0.792096	1.02717	1.04654	1.27962	0.826984	1.14547	1.08749	0.917485	0.990949	0.809216	1.01087	1.00908	1.2709	0.790563
P62258;P62258-2	14-3-3 protein epsilon	YWHAE	21	72.5	1.10427	0.986102	0.998325	1.09503	1.03723	1.01579	1.00955	1.11283	0.932477	1.1096	0.975345	0.986037	1.08706	1.04188	1.04993	1.04661	1.11607	0.906228	1.08766	1.0004	0.970076	1.13531	1.05254	1.04294	1.0134	1.12646	0.89133
Q06830;A0A0A0MSI0	Peroxiredoxin-1	PRDX1	19	72.4	1.11997	0.98761	1.13266	1.08015	1.1811	0.96521	1.09995	1.02628	0.740814	1.10231	0.894589	1.03488	1.05751	1.11354	0.908295	1.03893	0.971654	0.718387	1.11788	0.930038	1.07384	1.01574	1.0924	0.917422	1.04785	0.94755	0.730109
P23396;P23396-2;E9PL09;E9PPU1;F2Z2S8;H0YCJ7;H0YF32;H0YEU2;E9PQ96;E9PJH4;E9PK82	40S ribosomal protein S3	RPS3	22	72.4	1.01843	0.930592	0.995178	0.649313	0.88152	0.924205	0.895329	0.856495	0.756943	1.03993	0.91267	0.961997	0.682867	0.845341	0.901723	0.88233	0.822222	0.73487	0.983591	0.939848	0.978115	0.642639	0.85857	0.911014	0.917873	0.834398	0.740668
Q9H3K6;Q9H3K6-2	BolA-like protein 2	BOLA2	5	72.1	0.869284	0.931853	0.841715	0.984244	0.947089	0.836753	0.8209	0.861587	0.836326	1.03565	0.969093	1.06056	1.08203	1.09077	1.03689	0.995115	1.03493	0.906094	0.933586	1.38325	1.04167	1.05885	1.06739	0.907085	0.953019	0.953868	0.885573
Q9UKY7;Q9UKY7-2;H0Y8K3	Protein CDV3 homolog	CDV3	12	72.1	1.14076	0.979834	0.924565	0.954102	0.882654	1.03105	1.08311	1.33976	1.14307	1.14555	0.911389	0.954496	0.941886	0.910168	1.08756	1.12997	1.44721	1.15863	1.15955	0.983748	0.9152	0.933487	0.876685	1.03095	1.02571	1.28832	1.11133
P29401;P29401-2;A0A0B4J1R6;E9PFF2	Transketolase	TKT	40	71.9	1.02306	0.954032	1.05698	1.13471	1.23949	1.07434	1.04176	0.968575	0.757014	1.03012	0.999896	1.08022	1.12223	1.2951	1.08263	1.06163	0.989969	0.808959	1.03764	0.948574	1.05343	1.11205	1.223	1.05948	1.02112	0.962219	0.766378
P63104;B0AZS6;P63104-2	14-3-3 protein zeta/delta	YWHAZ	19	71.8	1.00994	0.97844	0.961118	1.09621	1.02652	1.03364	1.0418	1.21248	0.865678	1.08867	1.00135	0.997269	1.07634	1.11684	1.07277	1.11405	1.26456	0.893181	1.00475	0.975184	0.958308	1.08436	1.07002	0.989774	1.05248	1.20297	0.827679
P51149;C9J592;C9J8S3;C9J4V0	Ras-related protein Rab-7a	RAB7A	13	71.5	1.11566	1.03659	1.07136	1.06069	1.30552	1.35691	1.4513	1.18557	1.09704	1.13011	1.05488	0.967252	1.03177	1.2954	1.37462	1.49017	1.16159	1.05943	1.07271	1.01024	0.983044	1.03017	1.31874	1.38044	1.5073	1.1793	1.10155
E5RIW3;E5RJD8;O75347;E5RHG6;O75347-2;E5RIX8	Tubulin-specific chaperone A	TBCA	11	71.4	0.93443	0.966625	0.781443	0.973477	0.866508	0.932137	0.898384	1.06777	1.10334	1.0847	0.968557	0.891674	0.855596	1.0179	1.06514	1.12588	1.25943	1.18296	0.960606	0.980131	0.811528	0.964055	0.894636	1.03195	0.892419	1.09937	1.15029
P07108;B8ZWD1;A0A0A0MTI5;P07108-3;P07108-2;P07108-4;P07108-5;P07108-6	Acyl-CoA-binding protein	DBI	5	71.3	0.641834	0.759725	0.643464	0.693441	0.75306	1.13247	1.0669	0.681333	0.498725	0.686966	0.800249	0.87293	0.772245	0.902687	1.33991	1.54621	0.973909	0.564824	0.785976	0.763183	0.651599	0.66355	0.819982	1.40893	1.11284	0.708729	0.484559
E5RIM7;O00244;E5RGN3	Copper transport protein ATOX1	ATOX1	6	71.2	0.896406	1.06553	1.10158	1.03717	1.03112	0.908052	0.87413	1.02418	0.727847	0.975128	1.05628	1.11601	1.04662	1.18168	0.993045	1.08241	1.09377	0.685581	0.91522	1.12246	1.08764	1.08225	0.991008	1.00669	0.91527	0.948111	0.67938
P53999	Activated RNA polymerase II transcriptional coactivator p15	SUB1	12	70.9	1.02441	1.10018	1.07831	1.09383	1.05045	0.948981	0.992417	0.944467	0.912168	1.04966	1.08021	1.09934	1.1495	1.04131	0.961571	1.01905	0.98496	0.937708	1.09769	1.05819	1.10248	1.14369	1.04023	0.980218	0.976241	0.963336	0.92391
A0A0B4J1R7;Q96B45	UPF0693 protein C10orf32	C10orf32-ASMT;C10orf32	5	70.8	1.09698	1.17105	1.10621	1.09136	1.12448	1.11714	1.02484	0.960134	1.01363	1.08814	1.00462	1.05377	1.06803	1.14706	1.00009	1.0184	0.985909	1.04341	1.07946	1.02871	1.09729	0.974071	1.13849	1.04986	0.97427	0.878493	0.985898
P41227;P41227-2;C9JN83;F8W808;A8MWP7	N-alpha-acetyltransferase 10	NAA10	14	70.6	1.06252	0.962608	0.940468	1.103	0.865366	1.03803	0.957674	1.10108	1.16755	1.04625	0.950864	0.940081	0.997416	0.87921	0.983635	1.02322	1.10516	1.10926	0.988134	0.925317	0.91135	1.05618	0.864179	1.01918	0.921496	1.12005	1.08874
Q8WVC2;P63220;Q9BYK1	40S ribosomal protein S21	RPS21	7	70.4	1.05209	0.896434	1.00462	0.709062	0.90104	0.895707	0.940203	0.901352	0.853603	1.01173	0.916946	0.988656	0.727971	0.878098	0.907474	0.917422	0.887742	0.837071	0.998953	0.942947	1.01582	0.762469	0.920819	0.966194	0.948056	0.906369	0.847077
P50990-2;P50990;P50990-3	T-complex protein 1 subunit theta	CCT8	36	70.3	0.964615	0.937778	0.941389	0.973445	0.840772	0.974991	0.953503	1.13338	0.925918	0.95717	0.92985	0.931713	0.941564	0.83277	0.964019	0.945304	1.06547	0.916285	0.977598	0.95133	0.908459	0.961305	0.81528	0.981448	0.956986	1.15264	0.92768
P63244;J3KPE3;H0YAF8;D6RHH4;D6RAC2;H0Y8W2;D6R9Z1;H0YAM7;D6R9L0;D6REE5;D6RFX4;D6RFZ9	Guanine nucleotide-binding protein subunit beta-2-like 1;Guanine nucleotide-binding protein subunit beta-2-like 1, N-terminally processed	GNB2L1	19	70.3	1.03963	0.919302	0.980525	0.648944	0.889215	0.911388	0.913057	0.852694	0.955775	1.00617	0.893485	0.962419	0.69215	0.845617	0.903559	0.89586	0.841413	0.926116	1.01055	0.915811	0.975573	0.674902	0.857095	0.948738	0.915356	0.865209	0.976402
P02545-2;Q3BDU5;Q5TCI8	Prelamin-A/C;Lamin-A/C	LMNA	57	70.3	0.769389	0.766769	0.850264	0.810592	0.851141	0.773505	0.680877	0.86339	0.943023	1.11287	1.07801	1.08008	1.06387	1.01016	0.949139	0.854395	1.00744	1.2576	1.01316	1.1006	1.02982	0.737209	0.748558	0.826999	0.620966	1.01331	0.959358
Q9NQR4;H7C579	Omega-amidase NIT2	NIT2	18	70.3	0.975244	1.11146	1.12826	1.07784	1.03665	1.15688	1.07517	1.12331	0.935358	1.02939	1.12981	1.12028	0.992901	1.10321	1.14955	1.11405	1.06779	0.874974	0.9391	1.09189	1.127	1.12434	1.05529	1.14475	1.09558	1.15578	0.92572
F8VY35;F5H4R6;H0YIV4;P55209-2;P55209;F8VUX1;F8W0J6;F8W020;F8VXI6;H0YH88	Nucleosome assembly protein 1-like 1	NAP1L1	16	70.1	1.02549	0.936918	0.879611	1.12117	0.811761	0.864572	0.986059	1.31695	0.913098	1.1268	1.00237	0.923618	1.0224	0.838903	0.920791	1.04832	1.25756	0.905597	0.968035	0.930038	0.814962	1.08861	0.78572	0.82638	0.945949	1.30491	0.847334
O00161;O00161-2;H3BM38;H3BNE1;H3BR18;H3BPJ0;H3BV99	Synaptosomal-associated protein 23;Synaptosomal-associated protein	SNAP23	13	69.7	0.94889	1.01566	1.10088	0.998571	1.03007	1.06968	1.00407	0.915834	0.7711	0.938464	1.00287	1.10657	1.03491	1.00973	1.0535	0.96203	0.931216	0.824626	0.963892	0.997686	1.10386	1.0161	1.04111	1.06061	1.01719	0.901716	0.806293
P42330-2	Aldo-keto reductase family 1 member C3	AKR1C3	15	69.6	0.61585	0.663489	0.72471	0.799335	0.761219	0.681068	0.756108	0.582998	0.464539	0.892125	0.734954	0.708762	1.0838	1.21894	0.850116	1.13243	0.85698	0.57724	0.851624	0.699832	0.854339	1.07304	1.0072	0.838647	0.870237	0.675649	0.52955
P63241;I3L397;I3L504;P63241-2;Q6IS14	Eukaryotic translation initiation factor 5A-1;Eukaryotic translation initiation factor 5A;Eukaryotic translation initiation factor 5A-1-like	EIF5A;EIF5AL1	12	69.5	1.58689	0.904306	1.0355	0.970239	0.9252	1.00291	0.939181	1.08089	1.03062	1.12847	0.90247	0.949168	0.913067	0.84021	0.953328	0.907943	1.04486	0.944588	1.11737	0.894496	0.934184	0.896487	0.80939	0.97959	0.845893	1.01657	0.938235
Q9H910;Q9H910-3;A6NGP5;H3BMV3	Hematological and neurological expressed 1-like protein	HN1L	10	69.5	1.01493	1.03498	0.878839	0.935353	0.927195	0.949729	0.964625	1.00677	0.931986	0.969451	0.933952	0.880523	0.94166	0.853609	0.884279	0.907557	0.988723	0.892773	0.981762	1.04036	0.875281	0.887979	0.894153	0.903869	0.914124	0.929867	0.889543
Q9Y5L4;K7EIT2	Mitochondrial import inner membrane translocase subunit Tim13	TIMM13	6	69.5	0.980663	0.936145	0.9213	0.884172	1.04268	1.02893	1.01061	0.861907	0.623708	0.978915	0.873146	1.01809	0.933098	1.01172	0.998107	0.961562	0.845531	0.649649	0.969973	0.915278	0.957902	0.794988	0.997575	0.96316	0.976579	0.773388	0.57935
P22626;P22626-2;A0A087WUI2	Heterogeneous nuclear ribonucleoproteins A2/B1	HNRNPA2B1	26	69.4	1.0845	0.921529	0.916582	1.00373	0.937845	1.02393	0.95635	1.03846	0.915843	1.09864	0.928234	0.89982	0.918353	0.963075	0.985258	0.959997	0.979326	0.874622	1.0591	0.870409	0.888483	0.924749	0.901915	0.981387	0.922077	0.995445	0.87039
O43399;O43399-5;O43399-7;A0A087WYR3;A0A087WZ51	Tumor protein D54	TPD52L2	14	69.4	1.06816	1.09558	0.979321	0.98158	0.876052	0.979166	1.00109	1.30903	1.08737	1.13408	1.11679	1.06126	1.09613	0.940249	1.02123	1.02896	1.31753	1.08846	1.18106	1.10878	1.07532	1.1262	0.967225	1.07625	1.04973	1.35178	1.17888
Q09666	Neuroblast differentiation-associated protein AHNAK	AHNAK	301	69.3	1.04707	1.07373	1.08213	1.31209	1.18369	0.873086	0.919641	1.1757	1.03629	1.0115	1.01582	1.11778	1.35381	1.12759	0.868961	0.906741	1.21117	1.04399	1.0939	1.12231	1.09762	1.3633	1.21852	0.864896	0.933376	1.17564	1.04681
Q96CP2;I3L1Y9;I3L4I0	FLYWCH family member 2	FLYWCH2	6	69.3	1.02564	1.00072	1.14058	0.984521	0.850505	0.859178	0.930853	0.802109	1.07415	0.936355	0.831616	1.14016	0.987831	0.730915	0.812847	0.76184	0.675514	0.934952	0.997821	0.935391	1.07795	0.904654	0.797867	0.758237	0.853622	0.680848	0.811862
P14618;B4DNK4;P14618-3	Pyruvate kinase PKM;Pyruvate kinase	PKM	40	69.1	1.0991	0.956218	0.990141	1.06721	1.11968	0.948334	0.993137	1.06837	0.7937	1.05439	0.941306	0.988914	1.08005	1.10692	0.945785	0.974368	1.06535	0.792484	1.00215	0.962533	0.980624	1.09084	1.11947	0.947915	0.998404	1.07778	0.790459
Q96B49	Mitochondrial import receptor subunit TOM6 homolog	TOMM6	3	68.9	1.00849	0.93144	0.896966	0.299436	0.849858	0.399733	0.726557	0.813415	1.1396	0.824876	0.683284	0.619084	0.752445	0.777965	0.84526	0.684282	0.692812	0.821459	1.08695	0.812454	0.945701	0.726953	0.80413	1.06001	0.947851	0.773468	0.818818
P21796;C9JI87	Voltage-dependent anion-selective channel protein 1	VDAC1	19	68.9	1.09411	1.1772	1.12429	1.15226	1.10726	1.14902	1.02842	1.18277	0.876373	1.10872	1.20168	1.11294	1.17712	1.16044	1.16306	1.06324	1.24065	0.878028	1.12815	1.16299	1.12914	1.19238	1.12831	1.16305	1.06975	1.23446	0.88657
Q99497;K7ELW0;K7EN27	Protein deglycase DJ-1	PARK7	13	68.8	0.917089	0.96544	0.977077	0.973084	0.964334	0.930357	0.933646	0.924782	0.749243	0.892269	0.919837	1.01775	1.03401	0.885404	0.953224	0.86837	0.919693	0.707293	0.974112	1.02402	1.03284	1.04506	0.993802	1.00174	0.971672	0.952456	0.715207
K7EJH8		ACTN4	13	68.7	1.24352	1.28276	1.20477	1.41683	1.77344	1.15203	1.02726	1.27643	1.15109	1.19092	1.24155	1.15333	1.30621	1.70755	1.25822	0.918246	1.20251	1.05645	1.24555	1.27479	1.20894	1.44502	1.95522	1.33804	1.02177	1.44561	1.30597
P07237;H7BZ94;H0Y3Z3	Protein disulfide-isomerase	P4HB	36	68.7	1.04989	1.2344	1.06128	1.07195	1.09536	1.20608	1.10867	0.913959	0.730921	1.01732	1.25418	1.08421	1.07214	1.172	1.25288	1.15323	0.961469	0.765416	1.0254	1.26346	1.03988	1.0993	1.16904	1.19881	1.17124	0.948346	0.74969
P62829;J3KT29;J3KTJ3;C9JD32	60S ribosomal protein L23	RPL23	9	68.6	1.19887	0.954331	1.05465	0.674312	0.901686	0.908633	0.900144	0.845529	0.873993	1.08092	0.956712	1.04312	0.738042	0.916906	0.949595	0.9142	0.904564	0.868237	1.0184	1.0782	0.918945	0.59601	0.898713	0.849979	0.905927	0.757494	0.764371
Q9Y5J7;G3V2F3;G3V502	Mitochondrial import inner membrane translocase subunit Tim9	TIMM9	5	68.5	0.887449	0.895544	0.585501	0.767808	0.896602	1.06707	0.804438	0.913486	0.471894	0.894936	0.760784	0.75647	0.752766	0.95057	1.12385	0.954243	0.962475	0.734739	1.19088	0.857443	0.752462	0.771693	0.904152	1.19157	0.859663	0.806029	0.66809
P21291;E9PS42;E9PND2;E9PP21	Cysteine and glycine-rich protein 1	CSRP1	13	68.4	0.923491	1.3365	1.00837	1.21287	1.07827	1.06917	0.938752	1.73443	1.2008	0.982564	1.587	1.33242	1.25957	1.17282	1.332	1.07276	1.85815	1.26646	0.970703	1.46769	1.18101	1.25486	1.07447	1.18118	0.974313	1.92595	1.08244
Q9Y333	U6 snRNA-associated Sm-like protein LSm2	LSM2	6	68.4	1.35647	0.974086	1.00248	1.06452	0.94684	0.978912	0.909057	1.03651	0.813618	1.12866	1.1013	0.956418	1.03762	1.04071	1.0099	1.01854	1.1271	0.838581	1.13269	1.00688	0.922767	1.00232	0.974689	0.929662	0.930957	1.10784	0.822617
P30041	Peroxiredoxin-6	PRDX6	19	68.3	1.02642	1.0087	1.01212	1.02173	0.996015	0.993535	1.00588	1.00046	0.954322	1.05502	0.976223	1.011	1.05161	0.972624	1.02992	1.01536	1.04399	0.961102	1.07752	1.0034	1.00132	1.05571	0.989653	1.02519	1.0416	1.01518	0.921159
Q9BV57;Q9BV57-2;A0A0G2JQN5	1,2-dihydroxy-3-keto-5-methylthiopentene dioxygenase	ADI1	11	68.2	1.01463	1.24968	1.0702	1.05181	1.03214	0.917092	0.956402	0.84079	0.700475	1.14063	1.44242	1.19456	1.07331	1.29387	1.03203	1.1418	0.972122	0.872102	1.04444	1.29637	1.1476	1.04401	1.13884	0.952715	0.996007	0.917096	0.813111
O15511;B1ALC0;O15511-2	Actin-related protein 2/3 complex subunit 5	ARPC5	12	68.2	0.902663	1.01989	1.03559	1.07027	1.0573	1.01951	1.00839	1.0924	0.843136	0.968953	1.13079	1.13427	1.13347	1.20008	1.12096	1.12282	1.20261	0.966063	0.988916	1.09519	1.11823	1.23366	1.22092	1.09553	1.08025	1.19271	0.963831
H7C144		ACTN4	24	68.1	0.798182	0.823652	0.823946	0.88684	0.953566	0.829789	0.74497	0.815835	0.733309	0.978777	0.935461	0.976848	1.14759	1.05998	0.845798	0.865299	1.05732	1.02471	1.00255	1.01658	0.814658	1.1071	1.12046	0.94128	0.886801	0.996641	0.80408
S4R329;H0YK61;H0YNK0;H0YNK8;Q5J8M3-3;Q5J8M3-2;Q5J8M3;H0YLP8	ER membrane protein complex subunit 4	EMC4	5	68.1	0.948675	0.989372	1.02176	1.17363	1.07852	1.12079	0.966693	0.900822	1.18761	1.04244	1.15845	1.12136	1.09158	1.22119	1.1846	1.08569	0.958146	1.27466	0.889542	1.00798	1.06469	1.13344	1.06732	1.09997	0.992806	0.918664	1.24884
P68366-2;P68366	Tubulin alpha-4A chain	TUBA4A	32	68.1	0.93962	1.35387	1.06295	1.18615	1.14168	0.875631	0.838381	0.603171	1.27048	0.890069	1.29753	1.02097	1.24381	1.04683	0.8642	0.788719	0.57188	1.24127	0.93256	1.41444	1.00246	1.17355	1.14204	0.82062	0.806737	0.534351	1.25262
O95433;O95433-2	Activator of 90 kDa heat shock protein ATPase homolog 1	AHSA1	22	68	1.06651	0.930325	0.909802	0.912853	0.830805	0.936515	0.94224	1.14612	1.36635	1.00212	0.911662	0.938215	0.90961	0.845523	0.950078	0.954324	1.13193	1.3782	1.03147	0.899909	0.914873	0.887513	0.819756	0.897472	0.896001	1.10862	1.34371
O60218	Aldo-keto reductase family 1 member B10	AKR1B10	25	68	1.0765	0.911122	0.978504	1.04876	1.47359	1.0179	0.977056	0.859711	0.683017	1.05488	0.943554	0.960828	0.963681	1.61728	1.02398	0.98162	0.81245	0.630797	1.00861	0.949475	0.975645	1.01939	1.4821	1.00532	0.988259	0.87031	0.680141
J3KNF8;O43169;H3BUX2;D6RFH4	Cytochrome b5 type B	CYB5B	9	68	0.8466	1.19331	1.2659	1.55432	1.28011	1.58109	1.36996	1.02709	0.779811	1.04294	1.4408	1.30916	1.19375	1.55299	1.66432	1.71424	1.15512	0.922845	0.813838	1.10545	1.13939	1.33775	1.1615	1.51263	1.24877	0.968639	0.813425
P29692;E9PK01;P29692-4;E9PQZ1;E9PQ49;E9PI39;E9PPR1;E9PL12	Elongation factor 1-delta	EEF1D	21	68	0.894542	0.972164	0.934854	1.09057	0.820569	0.829391	0.859099	0.94523	0.693458	1.015	0.936247	0.93263	1.06569	0.755769	0.768082	0.792329	1.00939	0.639065	0.92632	0.905734	1.015	0.984061	0.851362	0.960097	0.853939	0.96862	0.773645
P62805	Histone H4	HIST1H4A	14	68	1.23186	0.659356	0.708029	0.72038	0.769547	0.953483	0.940693	0.78263	0.723298	1.13786	0.656723	0.67267	0.670145	0.804004	0.957319	1.02121	0.754235	0.696877	1.11762	0.679771	0.744007	0.75933	0.811233	0.969201	0.960258	0.857272	0.769852
P30838;I3L3I9;A8MYB8	Aldehyde dehydrogenase, dimeric NADP-preferring	ALDH3A1	29	67.8	1.12059	1.95509	2.38823	2.01136	3.16423	1.04637	1.00459	1.12769	0.809963	1.32693	1.89182	2.39885	1.89195	3.24019	1.03116	0.9332	1.12522	0.862416	1.25506	1.86352	2.29892	1.90406	2.99394	0.993995	1.03187	1.11869	0.852955
P08670;B0YJC4;B0YJC5	Vimentin	VIM	46	67.8	1.11447	1.01691	0.978741	1.00209	0.837975	0.93871	0.907349	1.02449	0.81589	1.195	1.0468	1.03066	0.99186	0.913191	0.99618	1.03196	1.1019	0.86347	1.11141	1.0507	0.991018	0.997054	0.86832	0.921924	0.94442	1.05983	0.83431
P68104;Q5VTE0;A0A087WVQ9;P68104-2;A0A087WV01	Elongation factor 1-alpha 1;Putative elongation factor 1-alpha-like 3;Elongation factor 1-alpha	EEF1A1;EEF1A1P5	30	67.7	1.19073	1.00047	1.07517	1.34804	0.920803	1.06513	1.05738	1.28932	0.866455	1.1574	0.976189	1.00815	1.21396	0.920431	0.99695	1.09756	1.2505	0.826099	1.09186	0.913938	0.977233	1.32147	0.885506	0.972945	0.996282	1.26517	0.891873
P29692-3;E9PL71	Elongation factor 1-delta	EEF1D	19	67.7	1.94522	0.413513	0.727241	1.6977	1.03652	1.02537	1.53126	1.57915	1.11376	1.04977	0.83419	0.768363	0.751702	0.752942	0.822661	0.696489	0.991328	1.09823	1.13777	1.03529	0.980604	1.20471	0.603181	0.847213	1.17101	1.50883	1.01717
P50402;Q5HY57	Emerin	EMD	15	67.7	1.05581	1.05956	1.10548	1.31769	1.11749	1.2397	1.01923	0.993975	0.929578	1.19394	1.23289	1.11534	1.10807	1.23142	1.27335	1.13892	1.08387	1.00124	1.19558	1.06018	1.08976	1.39265	1.16114	1.21061	1.00686	1.02832	0.934799
Q12904;Q12904-2	Aminoacyl tRNA synthase complex-interacting multifunctional protein 1;Endothelial monocyte-activating polypeptide 2	AIMP1	18	67.6	1.11879	1.03728	1.03986	1.06797	1.03823	1.07982	1.05123	1.16062	0.938165	1.04577	0.908652	1.02898	1.06009	0.965137	1.03855	0.965874	1.10418	0.894023	1.12344	0.998698	1.02138	1.08257	1.09133	1.06799	1.06586	1.13494	0.915244
P07900;P07900-2	Heat shock protein HSP 90-alpha	HSP90AA1	62	67.6	1.1901	0.968051	0.939512	0.990182	0.893975	0.98417	0.990427	1.18444	1.69666	1.25315	1.03793	1.0128	0.943624	1.00418	1.01955	1.08908	1.20198	1.7641	1.16053	1.003	0.962623	1.01593	0.935796	0.982705	1.02583	1.22428	1.71877
P50238;K4DIB9;H3BRQ4	Cysteine-rich protein 1	CRIP1	5	67.5	1.40444	1.30207	1.31022	1.63603	1.37632	1.21523	1.07439	1.15211	0.797183	1.09251	1.3938	1.19735	1.32551	1.57753	1.26417	1.34643	1.23498	0.827775	1.23132	1.17182	1.24676	1.69018	1.41583	1.2032	1.08803	1.29835	0.847348
P46926;D6R9P4;D6RFF8;D6RAY7;P46926-2	Glucosamine-6-phosphate isomerase 1;Glucosamine-6-phosphate isomerase	GNPDA1	13	67.5	1.07296	1.07638	1.22303	1.24464	1.58813	1.2465	1.55397	1.15529	0.945648	1.13459	1.19281	1.28192	1.18116	1.73109	1.24948	1.73314	1.1771	0.974766	1.09709	1.15286	1.28843	1.28874	1.59001	1.29265	1.60976	1.21334	0.931864
P00441;H7BYH4	Superoxide dismutase [Cu-Zn]	SOD1	8	67.5	0.971065	0.972139	0.954189	0.891705	0.977096	0.912053	0.976143	0.90463	0.986969	0.965178	0.953574	0.96077	1.01595	0.944523	0.975856	0.975586	0.995256	0.986273	0.957281	1.04123	1.02145	0.975329	0.993462	1.04875	1.00901	0.985726	1.03329
P10809	60 kDa heat shock protein, mitochondrial	HSPD1	39	67.4	1.08114	1.08331	1.03447	0.991653	0.951855	1.05799	0.992008	1.12249	0.965675	1.1743	1.06193	1.07594	1.0138	0.967906	1.09945	0.993396	1.14657	0.984273	1.16028	1.10424	1.03165	1.0029	0.969659	1.05915	1.01115	1.13142	0.948137
P55735;A0A0C4DFR6;P55735-3;P55735-2;A8MXL6	Protein SEC13 homolog	SEC13	18	67.4	0.973564	1.09576	1.10557	1.12349	1.13938	1.06061	1.02731	1.11096	1.11954	0.976026	1.07036	1.0873	1.11428	1.15592	1.04221	1.02508	1.09106	1.09215	0.95106	1.05525	1.05688	1.05894	1.13157	0.971528	0.976705	1.01321	1.03631
P25788-2;P25788;G3V4X5	Proteasome subunit alpha type-3	PSMA3	15	67.3	0.982578	0.939176	0.950342	1.05272	0.942358	1.07879	1.00448	1.03324	0.943702	1.07468	1.09696	0.973903	1.0129	1.11292	1.24288	1.20904	1.08448	0.97736	1.08219	0.949598	0.988353	1.18046	0.997269	1.13615	1.02756	1.20124	0.971782
Q96BR5	Cytochrome c oxidase assembly factor 7	COA7	13	67.1	1.14716	0.948037	1.03718	0.978609	0.889367	1.17814	1.09747	1.08095	0.929579	1.0319	0.888636	0.95391	0.917989	0.797082	1.13406	1.06693	0.992063	0.87748	1.15533	0.947023	1.02022	0.934698	0.841382	1.1581	1.09866	0.987403	0.864492
Q9Y2Z0	Suppressor of G2 allele of SKP1 homolog	SUGT1	24	67.1	0.917958	1.11336	0.931134	1.04374	0.811369	1.16903	0.746747	0.777257	0.987121	1.03904	1.20599	1.18015	0.91843	0.915071	0.796198	0.843578	0.89175	1.0813	0.930903	1.03209	1.38229	1.03731	0.681012	1.12919	0.705685	0.94694	0.714952
P14618-2;H3BR70	Pyruvate kinase PKM;Pyruvate kinase	PKM	39	67	1.3119	0.965614	0.936464	1.16191	0.950487	1.027	1.0576	1.18229	0.940139	1.46461	0.965521	0.884183	1.38697	1.01146	1.02909	0.986357	1.15709	0.950473	1.20238	0.962076	0.878994	1.26963	0.939537	1.0083	0.92824	1.127	0.908145
O43768;O43768-3;A6NMQ3;Q5T5H1;O43768-2;O43768-9;O43768-4;O43768-5;O43768-7;O43768-6	Alpha-endosulfine	ENSA	9	66.9	0.912231	0.92034	0.753323	1.03485	0.816546	1.01174	0.887954	0.827669	0.837434	1.06746	1.04191	1.05377	0.952414	1.12607	1.32822	1.27663	0.947524	1.09682	1.11094	0.963507	0.881696	1.10521	0.909565	1.20051	0.971126	0.892327	1.03559
Q15819;G3V113;H0YBP9	Ubiquitin-conjugating enzyme E2 variant 2	UBE2V2	10	66.9	0.964475	0.943722	0.902174	0.914896	0.89898	0.848816	0.91458	0.956799	0.806301	0.979913	0.930778	0.920508	0.98903	0.856031	0.863034	0.884829	0.99453	0.808253	0.993969	0.955982	0.999335	1.04778	0.926094	0.949044	0.90511	1.06385	0.836198
P52209-2;P52209	6-phosphogluconate dehydrogenase, decarboxylating	PGD	33	66.8	1.02552	0.844685	0.910258	0.924137	1.05755	1.16379	1.14063	0.861566	0.652054	1.10189	0.97646	1.00759	0.944145	1.26462	1.33733	1.314	0.943569	0.715928	1.00097	0.878899	0.943033	0.969243	1.1059	1.19606	1.1754	0.926756	0.70152
Q14061;H7C4E5;C9J8T6	Cytochrome c oxidase copper chaperone	COX17	4	66.7	0.774628	0.506985	0.508107	0.472964	0.69737	0.738986	0.689121	0.626798	0.537751	0.883936	0.714105	0.624506	0.69769	0.751007	1.05208	1.05211	0.864664	1.00082	1.24648	0.642698	0.701347	0.575569	0.914376	1.0815	1.06418	0.680218	0.60402
Q9NPA3	Mid1-interacting protein 1	MID1IP1	8	66.7	1.11922	1.11112	1.31143	1.33818	1.54859	1.45804	1.53591	1.29377	1.22721	0.96545	0.843475	0.796872	0.81582	1.24595	1.12856	1.34617	0.755344	0.727446	1.03557	0.805228	0.923878	0.855428	1.38005	1.14795	1.35943	0.7569	0.817395
P51148;P51148-2;K7ERI8;F8VVK3;K7ENY4	Ras-related protein Rab-5C	RAB5C	9	66.7	1.17503	1.06138	1.08467	1.05885	1.03621	1.06699	1.02249	1.10096	0.957464	1.05266	1.03625	1.0267	1.1222	1.05533	1.08543	1.08409	1.12503	0.96374	1.01501	0.963128	1.02417	1.04642	0.983178	1.03468	1.00286	1.032	0.952637
P06733	Alpha-enolase	ENO1	33	66.6	1.17575	0.956994	0.934349	1.03787	1.06673	0.98732	1.03541	1.02238	0.795255	1.19485	0.924176	0.96443	1.05295	1.07212	1.00674	1.0456	1.04683	0.8366	1.19874	0.989831	0.963262	1.05845	1.09631	0.985694	1.05694	1.06658	0.83743
P33316-2;H0YNW5;A0A0C4DGL3;H0YNJ9;H0YKC5;H0YMM5	Deoxyuridine 5-triphosphate nucleotidohydrolase, mitochondrial	DUT	9	66.5	1.07242	0.908273	0.800598	0.739484	0.65398	0.995648	0.891299	1.18812	1.0301	1.07181	0.825971	0.712262	0.739678	0.638735	0.808955	0.907501	0.908698	0.730153	1.04434	0.899064	0.661417	0.71438	0.601051	0.860025	0.90793	0.889249	0.776518
Q8TBA6-2;Q8TBA6	Golgin subfamily A member 5	GOLGA5	36	66.3	1.01547	1.06677	1.08422	1.08567	1.12986	1.06008	1.05431	0.887851	0.998307	1.07034	1.10752	1.08878	1.09551	1.17771	1.18448	1.17064	0.855726	1.07477	1.0347	1.02456	1.07444	1.13753	1.18149	1.17062	1.14692	0.857115	1.03996
P24534	Elongation factor 1-beta	EEF1B2	13	66.2	1.02965	1.10727	0.96	1.35408	0.890999	0.996248	0.971954	1.25882	0.884536	1.11499	1.05691	1.00185	1.34235	0.994743	1.14721	1.16594	1.44183	0.904072	1.05376	1.15915	0.902368	1.36812	0.888304	0.967579	0.964088	1.20653	0.806912
O75688-2	Protein phosphatase 1B	PPM1B	21	66.1	0.943309	0.894073	0.884858	0.976225	0.738082	0.793577	0.927814	0.76829	0.933506	0.977184	0.805953	0.758577	0.91418	0.716129	0.725197	0.817544	0.876355	0.68048	1.05657	1.11913	1.04786	0.973464	0.898242	1.04728	0.921845	1.18751	1.07129
P05198;G3V4T5;H0YJS4	Eukaryotic translation initiation factor 2 subunit 1	EIF2S1	31	66	1.15114	1.01933	1.00454	1.11255	0.977176	1.04866	0.99317	1.0914	1.05343	1.22863	1.06106	1.0331	1.08436	1.03619	1.10426	1.04416	1.12382	1.08501	1.19006	1.03834	1.03856	1.16415	0.976151	1.10722	1.01448	1.1787	1.09772
P00338;P00338-3;P00338-4;P00338-5;P00338-2	L-lactate dehydrogenase A chain	LDHA	22	66	1.02663	0.898183	0.875342	0.966626	0.867849	0.824794	0.859456	0.97847	0.714178	1.05034	0.882527	0.904324	0.931314	0.821357	0.792843	0.791748	0.929558	0.687389	1.07797	0.9082	0.90341	0.923166	0.854336	0.826346	0.855649	0.960515	0.682964
P61981	14-3-3 protein gamma;14-3-3 protein gamma, N-terminally processed	YWHAG	15	66	1.1425	1.00078	1.04848	1.09506	1.05403	1.02438	1.00885	1.16055	1.03364	1.224	1.04163	1.11066	1.07069	1.14984	1.07309	1.11726	1.18036	1.05279	1.12514	0.994954	1.02685	1.12467	1.05753	1.02804	1.0062	1.17544	0.944035
P10606	Cytochrome c oxidase subunit 5B, mitochondrial	COX5B	8	65.9	0.799062	0.754645	0.694679	0.661164	0.713481	0.824987	0.607835	0.64105	0.520292	0.958954	0.805672	0.911436	0.763934	0.903156	1.22063	0.888257	0.876654	0.60116	1.0085	0.808506	0.806133	0.716257	0.786078	1.19608	0.645127	0.636674	0.559409
P33552	Cyclin-dependent kinases regulatory subunit 2	CKS2	5	65.8	0.858079	0.808703	0.692683	0.504404	0.732075	0.709309	0.92837	0.832493	1.32996	1.08703	1.40749	0.716423	0.764489	0.559221	1.08752	1.44139	1.14554	1.3689	0.819056	0.79945	0.728931	0.614357	0.673543	0.968884	0.815299	0.942907	1.07939
P20042	Eukaryotic translation initiation factor 2 subunit 2	EIF2S2	35	65.8	1.23974	0.944878	0.925656	1.02042	0.915603	1.00413	1.0388	0.970123	1.03848	1.30846	0.961101	0.989962	1.07516	0.972175	1.07862	1.07608	1.05058	1.07689	1.34596	0.997883	1.00716	1.13244	1.00143	1.06548	1.09547	1.0194	1.10385
P51858;P51858-2;P51858-3	Hepatoma-derived growth factor	HDGF	17	65.8	1.12734	1.07691	0.975919	1.1352	0.956698	1.02244	0.949501	1.00733	0.884197	1.17782	1.03089	0.977579	1.11302	1.00867	1.06469	0.989701	1.06412	0.908513	1.2048	1.04881	1.00379	1.12786	1.00248	1.07124	0.952582	1.01749	0.914111
P11142;E9PKE3;E9PNE6;P11142-2;A8K7Q2	Heat shock cognate 71 kDa protein	HSPA8	43	65.8	1.11527	0.937911	1.00433	0.882318	0.988052	0.851148	0.971395	1.05354	1.44937	1.05185	0.934185	1.01413	0.875917	0.962768	0.860939	0.977005	1.02806	1.42651	1.15977	0.959929	1.01804	0.883762	0.992823	0.854104	0.99007	1.0465	1.51476
P54920;M0R0Y2;M0R2M1	Alpha-soluble NSF attachment protein	NAPA	19	65.8	1.00601	1.09511	1.07243	1.13444	1.0373	1.21407	1.1951	1.0799	1.02131	1.0357	1.07022	1.03851	1.02449	1.00464	1.14349	1.25905	0.995158	1.01396	1.04209	1.06973	1.08274	1.06203	0.994133	1.18867	1.19873	1.04481	1.00684
P25786;P25786-2;F5GX11	Proteasome subunit alpha type-1	PSMA1	13	65.8	1.06397	0.985287	0.96768	1.07386	1.01822	1.05954	1.00154	1.08448	0.974664	1.0693	0.977732	0.99658	1.04631	1.02258	1.08283	1.05053	1.08938	1.01732	1.05299	0.965544	0.936689	1.02794	0.985408	1.01757	1.01655	1.028	0.957563
O96000;O96000-2;H3BV16;H3BPJ9	NADH dehydrogenase [ubiquinone] 1 beta subcomplex subunit 10	NDUFB10	14	65.7	1.02412	1.05057	1.14829	1.01379	1.08635	1.13273	1.0396	0.933129	0.887159	1.06181	1.1477	1.13575	1.0297	1.14932	1.23114	1.06994	0.975167	0.872796	0.998214	1.05619	1.10631	0.989205	1.07231	1.15363	1.01341	0.928909	0.889182
Q9UNZ2;Q9UNZ2-5;F2Z2K0;Q9UNZ2-4;Q9UNZ2-6	NSFL1 cofactor p47	NSFL1C	23	65.7	0.97312	1.032	1.04902	1.02193	1.12575	1.02577	0.9884	1.01857	1.12859	0.962923	0.992195	1.04163	1.04598	1.12606	1.03648	0.997512	1.01806	1.09857	0.944328	1.01753	1.02439	1.05551	1.16912	1.01591	0.969915	1.06268	1.14425
Q9NZJ9;A0A0C4DGJ4	Diphosphoinositol polyphosphate phosphohydrolase 2	NUDT4	9	65.6	1.16155	1.04032	1.04432	1.15568	1.14393	1.12975	0.890406	1.01447	1.19184	0.990314	1.0056	1.00802	0.966935	1.07784	1.07451	0.890977	0.971533	1.14576	1.14182	1.02684	1.02735	1.06001	1.15701	1.07903	0.944693	1.10412	1.39349
O95571;M0QXB5	Persulfide dioxygenase ETHE1, mitochondrial	ETHE1	12	65.4	1.02933	1.20922	1.2654	1.11848	1.21524	1.19382	1.01818	1.186	0.838206	0.996411	1.18466	1.17427	1.14246	1.20417	1.15729	0.998085	1.22003	0.859457	0.96428	1.21208	1.2745	1.06315	1.30069	1.16265	1.04371	1.13979	0.735719
O60701;O60701-2;O60701-3	UDP-glucose 6-dehydrogenase	UGDH	37	65.4	0.983757	0.835579	0.853278	0.912011	0.887854	0.999239	0.999726	0.866073	0.699749	0.988473	0.835136	0.849426	0.876904	0.902568	0.996837	0.961747	0.823423	0.680707	0.963528	0.903768	0.860002	0.923911	0.898942	0.98785	1.01798	0.885967	0.705267
Q9H0U4;E9PLD0	Ras-related protein Rab-1B	RAB1B	12	65.2	0.902868	0.984308	1.02991	1.13835	0.974222	1.20197	1.06284	1.17566	0.743673	0.982564	1.13016	0.994174	1.04753	1.02793	1.20185	1.15504	1.09044	0.761848	0.873799	0.994875	0.953445	1.06208	0.950314	1.14544	1.04211	1.17774	0.755342
A0A0G2JIW1;P0DMV9;P0DMV8;P0DMV8-2;V9GZ37	Heat shock 70 kDa protein 1B;Heat shock 70 kDa protein 1A	HSPA1B;HSPA1A	40	65.1	0.9545	0.880794	0.945584	0.869347	1.06464	0.843111	1.03697	0.937383	6.55638	0.966986	0.847091	0.96804	0.887354	1.02384	0.822632	0.982103	0.920838	5.91933	0.960959	0.898461	0.967299	0.868809	1.07556	0.848266	1.04299	0.910069	6.12161
P02545;P02545-6;P02545-5;P02545-4	Prelamin-A/C;Lamin-A/C	LMNA	58	65.1	1.04467	1.2593	1.3668	1.31727	1.482	1.03802	0.927863	1.06099	1.08908	1.09948	1.28815	1.41221	1.31754	1.51984	1.05063	0.946166	1.08747	1.1043	1.06584	1.31318	1.35813	1.28589	1.48507	1.00608	0.938965	1.02428	1.06736
P61106;X6RFL8	Ras-related protein Rab-14	RAB14	15	65.1	1.04566	1.05297	1.00052	1.14176	1.04577	1.17141	1.1188	1.20327	0.913665	1.05426	1.10172	1.0444	1.12201	1.08914	1.18935	1.17135	1.23272	0.918453	1.02683	1.03872	0.990597	1.07673	0.994379	1.1024	1.09727	1.14524	0.899688
Q9Y3F4;Q9Y3F4-2	Serine-threonine kinase receptor-associated protein	STRAP	18	65.1	1.0038	0.889631	0.909771	0.949398	0.787244	0.904792	0.906396	1.15409	1.30532	0.99237	0.908905	0.944732	0.899588	0.801648	0.903268	0.947127	1.11724	1.23016	1.00039	0.889874	0.9215	0.942316	0.763484	0.8611	0.895611	1.15868	1.31615
O43707;O43707-2	Alpha-actinin-4	ACTN4	63	65	1.02463	1.21048	1.08463	1.20068	1.18645	1.07734	1.03091	1.26578	1.01131	1.00042	1.20572	1.08169	1.16919	1.17795	1.05672	1.06576	1.25823	1.0047	1.00254	1.21671	1.0837	1.21476	1.19431	1.07232	1.03961	1.28488	1.02291
O00151	PDZ and LIM domain protein 1	PDLIM1	16	65	0.989068	1.21829	1.184	1.36529	1.28033	1.02729	1.02969	1.16602	0.928089	1.02926	1.2234	1.21611	1.3524	1.36201	1.04546	1.08869	1.24492	0.966322	0.972519	1.20842	1.13655	1.31223	1.27029	0.968824	0.984213	1.12915	0.920286
Q14019	Coactosin-like protein	COTL1	11	64.8	1.15785	1.22346	1.09338	1.23932	1.05325	1.15657	1.01734	1.51457	0.940637	1.17873	1.20491	1.06934	1.21059	0.976307	1.09199	1.04919	1.50227	0.905079	1.29457	1.24638	1.11544	1.29547	1.05039	1.12005	1.00406	1.63321	1.00621
P07919;A0A096LP55	Cytochrome b-c1 complex subunit 6, mitochondrial;Cytochrome b-c1 complex subunit 6	UQCRH;UQCRHL	5	64.8	0.920001	1.11966	1.09735	0.852658	0.97892	1.01686	0.892449	0.889404	0.693787	1.22533	1.14196	1.33042	1.18434	1.18777	1.3024	1.14675	1.20304	1.06796	1.01652	0.972883	1.11559	0.910863	0.940653	1.16128	0.913402	0.78584	0.743367
P21964-2;P21964;E7EMS6	Catechol O-methyltransferase	COMT	13	64.7	1.20865	1.13488	1.12058	1.05143	1.18911	0.966076	1.07059	1.11577	1.01634	1.10747	1.03067	1.04651	1.17294	1.0569	1.0042	0.983387	1.08169	0.92072	1.18535	1.14012	1.15174	1.10697	1.19407	1.01694	1.08783	1.07679	0.93312
P61019;P61019-2;E9PKL7	Ras-related protein Rab-2A	RAB2A	15	64.6	0.98226	0.9886	0.857983	0.924187	0.916151	1.0083	1.09574	1.1272	0.892925	1.00487	0.985225	0.881744	1.00472	0.891452	1.12056	1.14299	1.16737	0.899512	0.98592	0.984655	0.910104	0.914086	0.887302	1.05827	1.07601	1.07623	0.882846
O75369-2;O75369-9;O75369;O75369-6;O75369-3;E7EN95;O75369-7;O75369-5;O75369-4	Filamin-B	FLNB	141	64.5	0.913744	1.161	0.958842	1.21115	1.04273	0.986687	1.05128	1.39199	1.09359	0.855469	1.07457	0.929296	1.02989	0.983347	0.929422	1.0661	1.19578	0.958277	0.792218	0.975538	0.906397	1.13666	0.955772	0.998579	0.973583	1.31019	1.03017
H7BYY1;F5H7S3;B7Z596;P09493-2		TPM1	23	64.5	0.796166	0.994569	1.00024	1.00404	0.940614	0.837352	0.88993	0.978382	0.844363	0.973377	0.988167	1.0639	1.14147	0.960956	0.888984	0.917863	1.01188	0.896751	0.882239	0.943709	1.01811	1.01753	0.974769	0.898087	0.919908	0.9332	0.815451
P12429;D6RA82	Annexin A3;Annexin	ANXA3	26	64.4	1.12752	1.33417	1.14888	1.41608	1.07734	1.35983	1.17777	1.83098	1.20732	1.15731	1.44813	1.21409	1.30641	1.19633	1.36177	1.38591	1.85697	1.204	1.0786	1.31852	1.22098	1.49429	1.11816	1.35585	1.1861	1.98907	1.27771
P08238	Heat shock protein HSP 90-beta	HSP90AB1	57	64.4	1.10151	0.82823	0.917052	0.833558	0.838065	0.903598	0.963141	1.16049	1.22702	1.05643	0.861164	0.936126	0.805714	0.883003	0.932194	0.997516	1.13929	1.17674	1.0882	0.851965	0.920523	0.837571	0.857451	0.917171	0.970011	1.15927	1.17398
J3QRS3;P19105;O14950;P24844	Myosin regulatory light chain 12A;Myosin regulatory light chain 12B;Myosin regulatory light polypeptide 9	MYL12A;MYL12B;MYL9	16	64.4	0.989971	1.21226	1.05506	1.16825	1.08902	1.05842	1.06268	1.48752	1.12943	0.979681	1.12424	1.06078	1.18476	1.04089	1.0456	1.03432	1.43757	1.13965	1.04194	1.22535	1.05869	1.21131	1.12296	1.09002	1.06602	1.49518	1.18429
Q15181	Inorganic pyrophosphatase	PPA1	16	64.4	1.03173	1.12029	1.09349	1.16647	0.953737	1.06161	0.980978	1.29309	0.892649	0.983395	1.08305	1.06622	1.12955	0.903089	1.0506	0.968163	1.25909	0.828107	1.01392	1.0646	1.06262	1.06579	0.89999	1.00899	0.950076	1.25593	0.780733
P49411	Elongation factor Tu, mitochondrial	TUFM	31	64.4	1.18137	1.08979	1.18443	1.11981	1.09997	1.13738	1.04388	1.11895	0.956741	1.25898	1.09062	1.19129	1.11266	1.1213	1.13804	1.05015	1.1041	0.94498	1.18763	1.02018	1.15854	1.12217	1.03717	1.12473	1.021	1.08995	0.928177
E9PH64;Q9Y6M9;E7EWZ0;E9PF49	NADH dehydrogenase [ubiquinone] 1 beta subcomplex subunit 9	NDUFB9	10	64.3	1.0104	1.00914	1.16373	1.10151	1.14842	1.23222	0.986487	1.01897	0.920645	1.07877	1.12994	1.16413	1.14743	1.18175	1.23038	0.996512	1.02776	0.918705	1.03728	1.02339	1.18102	1.11513	1.14706	1.27252	1.00913	1.05303	0.945577
P30043;M0R192;M0QZL1	Flavin reductase (NADPH)	BLVRB	12	64.1	1.02392	1.05732	1.06472	1.1715	1.23053	1.11709	1.11672	0.928476	0.957373	0.998117	1.01894	1.04935	1.16075	1.23525	1.07143	1.06528	0.908212	0.965919	1.05329	1.00788	1.0567	1.10709	1.16685	1.04557	1.07509	0.856087	0.912708
Q9H773	dCTP pyrophosphatase 1	DCTPP1	11	64.1	0.999148	0.991372	0.817218	0.899845	0.843081	0.996852	1.00151	1.02482	0.870925	1.08079	0.974986	0.8783	0.890032	0.841664	0.981768	1.03564	1.09265	0.934632	1.01973	0.971662	0.906981	0.943809	0.830684	1.00189	0.989695	0.952724	0.849008
Q9Y230;Q9Y230-2;M0R0Y3	RuvB-like 2	RUVBL2	32	64.1	1.03755	0.992816	1.02724	1.03462	0.967111	0.965302	0.964083	1.07911	0.999879	0.976363	0.935241	0.999551	1.03894	0.905961	0.933536	0.891499	1.03626	0.980343	1.05984	0.987049	1.07082	1.10911	0.997553	1.03916	0.965277	1.14842	1.00702
O15498;O15498-2	Synaptobrevin homolog YKT6	YKT6	13	64.1	1.12743	1.03779	1.00651	1.06208	0.995405	1.04273	1.07282	1.07596	1.05206	1.11239	1.05104	0.992627	1.08413	1.01203	1.0389	1.05041	1.09362	1.01484	1.14003	1.07341	1.07046	1.16342	1.03784	1.09053	1.04177	1.15999	1.13286
A0A087WTS0;P18283;H0YJK8	Glutathione peroxidase;Glutathione peroxidase 2	GPX2	10	64	1.01355	1.3685	1.46955	1.50038	1.91681	1.42953	0.993355	1.00808	0.839924	1.13392	1.5381	1.55075	1.70565	2.25156	1.64306	0.933228	1.16238	0.98311	1.16628	1.42274	1.47691	1.48066	1.8986	1.39733	1.06136	1.04946	0.876187
P34932;A0A087WYC1;A0A087WTS8	Heat shock 70 kDa protein 4	HSPA4	55	64	1.0016	0.982432	1.02855	1.0987	1.00197	0.953713	0.977827	1.12684	1.14239	1.01093	1.00954	1.04949	1.07549	1.07196	1.0126	1.04843	1.15018	1.15611	1.01776	0.96672	1.00821	1.12534	1.01515	0.967777	0.958269	1.13222	1.14908
Q15365	Poly(rC)-binding protein 1	PCBP1	15	64	1.06919	0.940613	1.03039	1.00906	0.999191	0.955794	0.994657	1.07297	0.93497	0.985573	0.897803	0.958941	1.0116	0.927362	0.893527	0.928494	0.991014	0.863347	1.04325	0.868965	0.997956	1.01208	0.906415	0.948901	0.910558	1.02238	0.883606
Q9UK76;J3KT51;Q9UK76-2	Hematological and neurological expressed 1 protein;Hematological and neurological expressed 1 protein, N-terminally processed	HN1	8	63.6	0.781263	0.827364	0.691655	0.675788	0.479319	0.774199	0.721798	0.672741	0.72922	0.82406	0.765343	0.747409	0.637238	0.516342	0.887191	0.895801	0.764211	0.742385	0.926466	0.876316	0.763023	0.768213	0.576632	0.938592	0.708716	0.740607	0.854732
P17980;E9PM69;E9PKD5	26S protease regulatory subunit 6A	PSMC3	26	63.6	0.993532	0.975749	0.967083	0.964074	0.931462	0.903953	0.924131	1.01685	1.42245	1.05625	1.02764	1.03247	1.02475	0.970404	1.00488	0.968272	1.07462	1.43697	1.03436	0.999689	0.980154	1.06362	0.940615	0.993813	0.932485	1.072	1.44659
P20340-2;P20340;P20340-4;P20340-3	Ras-related protein Rab-6A	RAB6A	16	63.5	1.05799	1.10512	1.10497	1.09587	1.21259	1.15736	1.11121	1.10083	1.05799	1.06143	1.11468	1.0942	1.1137	1.16268	1.11135	1.05632	1.07687	1.13489	1.05859	1.06061	1.06147	1.02771	1.11882	1.11675	1.05882	1.02069	0.979635
P43487-2;P43487;F6WQW2;C9JXG8;C9JJ34	Ran-specific GTPase-activating protein	RANBP1	10	63.5	0.924137	0.924041	0.711019	0.850263	0.67513	0.885749	0.821245	0.913666	0.665907	1.02975	0.851614	0.778445	0.817032	0.733567	0.944916	0.953224	0.975661	0.729909	1.04609	0.969923	0.786929	0.908956	0.758857	0.958012	0.88373	0.909896	0.743568
O75369-8	Filamin-B	FLNB	142	63.4	0.933954	1.05341	0.901987	1.09018	0.959292	0.935283	0.994898	1.22667	1.0985	0.925404	1.03463	0.896753	1.04296	0.952279	0.9125	1.02106	1.22112	1.07191	0.942733	1.04621	0.896754	1.10077	0.958999	0.917243	0.978364	1.24773	1.09778
P06753-2;Q5HYB6;A0A087WWU8;P06753-3;Q5VU61		DKFZp686J1372;TPM3	24	63.3	1.02434	1.12087	0.985001	1.01176	0.884386	0.874774	0.919678	1.07054	1.00206	1.1842	1.03481	1.07035	1.01424	0.852183	0.935387	0.977489	1.17621	1.03789	1.08325	1.12988	0.999273	1.04664	0.911559	0.927779	0.947317	1.13111	1.05117
P67936	Tropomyosin alpha-4 chain	TPM4	21	63.3	0.918788	1.28802	1.06317	1.27182	0.863245	1.09612	1.09667	1.61774	1.05843	1.24883	1.07611	1.17451	1.09835	0.93216	1.28845	1.38636	1.77404	1.1512	0.806201	1.12274	1.00476	1.11804	0.790706	1.09582	0.977886	1.35067	0.990732
Q9Y291;C9JBY7	28S ribosomal protein S33, mitochondrial	MRPS33	5	63.2	1.06415	1.09069	1.11672	1.05417	1.19014	1.06035	0.99242	1.00707	0.908108	1.11581	1.04499	1.13969	1.00673	1.09817	1.09783	1.03317	0.961712	0.781394	1.02272	0.960984	1.05405	0.90861	0.994816	0.99876	0.936351	0.895978	0.723212
O75368	SH3 domain-binding glutamic acid-rich-like protein	SH3BGRL	7	63.2	0.9931	1.05807	1.05016	1.18239	1.46745	1.16862	1.06743	0.995697	0.791578	0.945411	1.0319	1.07677	1.17847	1.50963	1.18781	1.05573	0.973856	0.756671	0.959172	1.07432	1.02202	1.2245	1.55533	1.161	1.08941	0.990099	0.75981
F5H5D3;Q9BQE3	Tubulin alpha-1C chain	TUBA1C	33	63.2	0.965892	1.07329	0.882184	0.979468	0.852989	0.912102	0.904742	0.559785	0.85739	0.957362	1.12117	0.94934	0.961269	0.898265	0.987673	0.93892	0.572812	0.878567	1.01526	1.15098	0.908729	0.985841	0.895488	0.921517	0.937736	0.597658	0.859129
C9JQ41;H7C525;Q4VC31	Coiled-coil domain-containing protein 58	CCDC58	7	63.1	1.10146	0.994693	0.934364	0.997408	1.00597	1.07843	0.964245	1.06011	1.05741	1.13469	1.01479	1.08416	1.17548	1.07543	1.09255	1.04533	1.1862	1.17268	1.05216	0.933082	0.924591	0.992279	0.985816	1.05188	0.96946	1.10271	0.985112
H3BSC1;P62491;H3BMH2;P62491-2;Q15907-2	Ras-related protein Rab-11A;Ras-related protein Rab-11B	RAB11A;RAB11B	15	63.1	0.939133	1.00935	1.03968	1.05332	0.965327	1.04975	1.02152	1.026	0.821423	0.936529	1.01015	1.03231	1.04553	0.946724	0.95124	0.997305	1.02379	0.825096	0.922302	0.984087	1.04997	1.06814	0.9389	1.05772	0.994626	1.10834	0.823568
Q86WR0;Q86WR0-2	Coiled-coil domain-containing protein 25	CCDC25	15	63	0.980786	0.98818	1.0715	1.02363	1.01803	1.1306	1.01657	0.962555	0.814295	0.980211	1.04221	1.10482	0.98036	1.08133	1.10635	1.06841	0.903688	0.836402	0.917516	0.970503	1.08672	1.02051	1.03369	1.08378	0.969483	0.866938	0.786459
P21333-2;Q5HY54;P21333;Q60FE5;A0A087WWY3	Filamin-A	FLNA	135	63	1.03787	1.22462	1.11187	1.2694	1.14459	1.04402	1.02534	1.40376	1.19403	0.969804	1.17624	1.08259	1.21015	1.11198	0.998755	1.04572	1.37027	1.1489	1.01067	1.23991	1.10594	1.323	1.17804	1.04395	1.03384	1.4558	1.21078
Q9HBH0;Q9HBH0-2;F5GXB1	Rho-related GTP-binding protein RhoF	RHOF	11	63	1.03381	1.01504	1.02975	0.946587	0.886807	1.27344	1.07456	1.09063	1.7677	1.06036	1.0761	1.07889	0.979445	0.813214	1.49612	1.15355	1.15016	2.08407	1.05096	0.988968	1.01398	0.951968	0.790518	1.37654	1.04487	1.10309	1.99304
P55327-2;P55327-4;P55327;P55327-7;P55327-5;P55327-6;P55327-3	Tumor protein D52	TPD52	9	63	0.9524	0.980819	0.816559	0.913734	0.854276	0.942192	0.974019	0.980904	0.838596	0.966505	0.969818	0.845713	0.940623	0.830159	0.94092	0.940536	0.980286	0.846936	0.984295	1.04582	0.843989	0.926928	0.884188	0.931695	1.01128	0.98303	0.859071
Q96I24	Far upstream element-binding protein 3	FUBP3	26	62.9	1.06545	0.974647	1.05287	1.06234	1.05426	0.972858	0.954243	0.937864	0.978333	1.00928	0.96078	1.06697	1.06038	1.01931	0.966735	0.912294	0.91637	0.976468	1.0405	0.991765	1.08728	1.10666	1.13233	0.99896	0.963976	0.964277	1.0217
P52895;B4DK69;S4R3P0	Aldo-keto reductase family 1 member C2	AKR1C2	21	62.8	1.00939	0.890704	0.975351	0.957323	1.01976	0.896104	0.991156	0.926139	0.827603	0.898135	0.79716	0.86103	0.924868	0.917851	0.880173	0.884301	0.779279	0.700253	0.915433	0.807459	0.89546	0.922682	0.944591	0.914281	0.964955	0.808064	0.666902
O75822;O75822-2;O75822-3	Eukaryotic translation initiation factor 3 subunit J	EIF3J	18	62.8	0.995404	0.860768	0.808675	0.880455	0.753209	0.908425	0.88878	1.08172	0.860206	1.15558	0.811432	0.890535	0.856425	0.857806	1.02943	1.06777	1.28135	0.929165	1.24582	0.933615	0.920015	1.03403	0.905078	1.08794	1.01369	1.15995	1.04853
H3BQQ9;B0QYN7;P63279;H3BPC4	SUMO-conjugating enzyme UBC9	UBE2I	8	62.8	1.0164	0.958547	0.924419	1.01104	0.957524	0.890181	0.943906	0.964043	0.961549	0.976124	0.847095	0.931638	1.0183	0.858193	0.838672	0.847987	0.939331	0.95256	1.03147	1.03302	0.917752	1.0192	1.00899	0.871271	0.976269	0.9254	0.952291
P23919;P23919-2;H7C312;H7BZ20	Thymidylate kinase	DTYMK	18	62.7	1.01833	0.976248	0.867287	0.902199	0.819476	0.913035	0.932008	0.980592	0.78045	1.01619	0.943995	0.826624	0.913682	0.743402	0.927133	0.933272	0.954695	0.751259	0.91629	0.890987	0.811802	0.849408	0.759107	0.865186	0.856143	0.909412	0.718689
Q32Q12;P22392-2;P22392;J3KPD9;O60361	Nucleoside diphosphate kinase;Nucleoside diphosphate kinase B;Putative nucleoside diphosphate kinase	NME1-NME2;NME2;NME2P1	18	62.7	1.0875	1.0953	1.17986	1.30797	1.25069	1.07583	1.0226	1.22768	0.86353	1.13664	1.10598	1.14704	1.29326	1.2929	1.0481	1.07819	1.19235	0.810548	1.23062	1.08994	1.25255	1.41399	1.3681	1.076	0.989141	1.22342	0.88982
H3BUP2;H3BUN4;O60936;O60936-3;H3BM67;O60936-1	Nucleolar protein 3	NOL3	6	62.6	1.0116	0.923008	0.885756	1.206	0.952832	1.07875	0.852776	0.822109	0.652643	1.17144	0.95127	1.12383	1.06671	1.08802	1.50711	1.23857	1.01349	0.697553	1.21207	0.71853	0.926494	1.01064	0.836776	1.38571	0.821872	0.617853	0.526377
Q9GZY8-2;Q9GZY8;A0A0A0MS29;Q9GZY8-4;Q9GZY8-3;H7C433	Mitochondrial fission factor	MFF	10	62.5	0.98674	0.912529	1.01414	0.999397	1.06112	1.0411	1.06891	0.997064	0.874083	0.978794	0.809802	0.897647	0.982041	0.97306	0.963641	0.979805	0.936447	0.836035	1.09245	0.805238	0.985872	1.02738	1.07306	1.09661	1.06458	0.958297	0.800432
P15531;P15531-2;E7ERL0	Nucleoside diphosphate kinase A	NME1	11	62.5	1.07035	1.24202	1.436	1.53102	1.78432	1.10179	1.01084	1.27096	0.941258	1.01117	1.09829	1.32133	1.49626	1.57439	1.0449	0.89211	1.13638	0.858969	1.38498	1.19198	1.37241	1.26599	1.4487	1.0414	0.989714	1.13888	1.05584
Q8NC51;Q8NC51-2	Plasminogen activator inhibitor 1 RNA-binding protein	SERBP1	26	62.5	1.23468	1.00305	1.06172	0.902006	0.925092	0.99954	0.971392	1.06303	0.847784	1.1234	0.885261	0.978719	0.815994	0.904074	0.928684	0.909028	0.946376	0.793134	1.08107	0.929048	0.956593	0.873469	0.932238	0.959826	0.94445	1.02256	0.830899
P27797	Calreticulin	CALR	27	62.4	0.865278	1.30645	1.12355	1.21327	1.31443	1.21921	1.12549	0.91336	0.801135	0.924664	1.38084	1.19883	1.1469	1.47567	1.28348	1.24013	0.972199	0.830129	0.915979	1.29309	1.11335	1.21894	1.36866	1.16341	1.12105	0.947305	0.792923
Q9UQ80;Q9UQ80-2;F8VR77	Proliferation-associated protein 2G4	PA2G4	26	62.4	1.04738	1.02174	1.00194	1.1552	1.11294	0.997412	0.939556	1.11242	0.975634	0.966446	0.925165	1.00167	1.09675	1.02737	0.91944	0.869883	1.01981	0.92606	1.04915	1.0857	1.00147	1.15386	1.12989	0.956239	0.944262	1.0859	0.943262
P49321;P49321-3;P49321-4;P49321-2	Nuclear autoantigenic sperm protein	NASP	39	62.3	1.08339	0.956619	0.750754	0.795723	0.626376	0.803428	0.864582	1.00934	0.840385	1.07071	0.940167	0.750727	0.818426	0.642009	0.826099	0.912589	1.02777	0.84679	1.09961	0.882572	0.719389	0.807678	0.62553	0.775151	0.853339	0.980627	0.866235
Q02818	Nucleobindin-1	NUCB1	28	62.3	0.874525	1.00036	1.03306	1.02958	0.881653	1.08352	0.916531	0.678766	0.643315	1.25725	1.10403	1.37827	1.1738	1.2189	1.51606	1.53183	1.03429	0.855801	0.94014	0.923239	1.01	1.01438	0.932459	1.28067	0.917718	0.654235	0.654933
O60925;E5RGS4	Prefoldin subunit 1	PFDN1	7	62.3	1.14937	1.0971	1.15311	1.04521	1.11362	1.12179	1.16176	1.23569	1.17338	0.961744	0.841461	0.859048	0.994647	0.852072	0.8324	0.857184	1.00093	0.943612	0.903957	0.936264	0.941264	0.950062	0.888469	0.916532	1.00128	1.05545	1.00501
P08758;D6RBL5;E9PHT9;D6RBE9	Annexin A5;Annexin	ANXA5	24	62.2	0.936713	1.03483	0.964651	1.01165	1.00043	1.07961	1.0883	1.24649	0.981136	1.00395	1.11986	1.0715	1.07801	1.1309	1.17847	1.17131	1.28905	1.02707	0.979421	1.07156	0.987664	1.04724	1.01907	1.11271	1.11668	1.30487	0.941927
Q9NZU5;Q9NZU5-2;B4DEY6;H7C3D2	LIM and cysteine-rich domains protein 1	LMCD1	23	62.2	1.02536	1.13756	0.994948	1.34857	1.19153	0.923213	0.968413	1.2663	1.16874	0.989051	1.11322	0.993373	1.32603	1.10955	0.878795	0.93512	1.21389	1.11197	1.04245	1.18581	1.02409	1.42936	1.23151	0.970514	1.00717	1.28302	1.1815
Q99653;H0YNG9;H0YKE7;F5GX29	Calcineurin B homologous protein 1	CHP1	11	62.1	0.854164	1.00353	0.877722	0.953326	1.05449	1.08533	1.03469	0.964355	1.08115	0.831148	0.849842	0.889281	0.960802	0.904476	0.992285	0.944581	0.941477	1.0906	0.834339	1.02081	0.909628	0.827106	0.954309	0.979387	1.03942	0.881658	1.01992
P14868;P14868-2	Aspartate--tRNA ligase, cytoplasmic	DARS	31	62.1	1.05693	0.955484	0.968058	1.03375	0.966871	1.0855	1.02966	1.0887	0.857498	1.03278	0.947051	0.956676	0.972655	0.952137	1.04728	1.02151	1.04151	0.810179	1.04907	0.93806	0.948355	1.02396	0.975316	1.08615	1.01809	1.11034	0.843554
Q969X5-2;Q969X5	Endoplasmic reticulum-Golgi intermediate compartment protein 1	ERGIC1	10	62.1	0.888104	1.13289	1.05578	1.13135	1.1804	1.22359	1.06751	1.11772	0.871773	1.04299	1.43507	1.23055	1.21711	1.42346	1.44902	1.30737	1.38798	0.952776	0.979392	1.27876	1.17229	1.27808	1.28885	1.36186	1.20794	1.27545	0.834782
Q8NC51-3;Q8NC51-4	Plasminogen activator inhibitor 1 RNA-binding protein	SERBP1	24	62.1	1.24965	1.27577	1.33697	1.16948	1.09201	1.10705	1.16515	1.38279	1.07276	1.32003	1.08731	1.02118	0.955247	1.13625	1.14507	1.22262	1.56267	0.934144	1.44312	0.841932	1.21411	1.26921	1.10125	1.27546	1.11523	1.43887	1.18833
Q01082-3	Spectrin beta chain, non-erythrocytic 1	SPTBN1	133	62.1	0.879662	0.898713	0.773039	0.921905	0.815691	1.00244	0.885744	1.15304	1.26161	0.903846	1.0227	1.01623	1.01677	0.882559	1.15801	1.02974	1.1185	1.17453	0.913572	1.13553	0.840259	0.862861	0.868861	0.936537	1.06171	1.07632	1.15834
J3KRP6;J3QS72;X6R3J2;J3QQM2;J3KT74;J3QQW2;Q15532-2;Q15532;F5GWN1	Protein SSXT	SS18	3	62.1	0.993881	0.99762	0.971188	0.932819	1.11541	1.05428	1.02587	1.00525	0.993363	0.908928	0.856011	0.786285	0.979834	0.958961	0.933937	0.932826	0.849844	1.03502	0.775258	0.83097	0.957252	0.890102	0.934608	1.14493	0.879282	0.833401	0.934483
P00390-2;P00390;P00390-3;P00390-4;P00390-5	Glutathione reductase, mitochondrial	GSR	20	62	1.00118	0.907446	0.935118	1.01138	1.04716	1.03307	1.0256	0.888864	0.708815	1.04612	0.926169	0.946153	0.966327	1.06734	1.02897	1.0781	0.876597	0.705543	1.00953	0.881405	0.921079	1.004	1.02568	1.01694	1.01287	0.915571	0.729794
P61026	Ras-related protein Rab-10	RAB10	14	62	0.876828	0.78868	0.728635	0.826845	0.882271	1.01816	0.961463	0.752355	0.717002	0.892405	0.800149	0.798896	0.892404	0.89755	1.0893	0.96357	0.809658	0.756051	0.925612	0.929738	0.778901	0.847024	0.947334	1.04895	1.06867	0.767213	0.703279
P78406;E9PQ57;E9PPG9	mRNA export factor	RAE1	16	62	1.1028	1.0307	1.02721	1.06672	0.992732	0.994787	1.00092	1.04054	1.29216	1.11891	1.06518	1.00346	1.06437	0.99581	1.05323	1.03249	1.04654	1.28262	1.07665	1.00401	0.982107	1.02793	0.961462	0.992952	0.966138	1.00177	1.26113
Q93052;A0A087WZF1;C9JUT4	Lipoma-preferred partner	LPP	24	61.9	1.07679	1.15457	0.844305	1.25082	1.21888	1.25328	1.13822	1.29443	1.05239	1.10002	1.21844	0.867731	1.12605	1.39741	1.31804	1.2234	1.27329	1.04648	1.01709	1.09549	0.812921	1.25199	1.22154	1.26267	1.14156	1.31269	1.04795
P35579;P35579-2	Myosin-9	MYH9	152	61.9	1.0384	1.20222	1.04068	1.2031	1.1079	1.03665	1.04694	1.5647	1.15086	1.00172	1.14098	1.06635	1.22641	1.07735	1.03257	1.05405	1.57544	1.15348	1.05051	1.20868	1.03558	1.19375	1.10627	0.996856	1.04141	1.50982	1.12705
Q9UNF0;Q9UNF0-2;A0A0U1RR22	Protein kinase C and casein kinase substrate in neurons protein 2	PACSIN2	25	61.9	1.06826	1.05913	0.942583	1.16893	1.0519	0.968803	0.959145	1.00001	1.00045	1.05826	1.0759	0.93264	1.1032	1.04441	0.937174	0.958898	0.972523	0.968917	1.12177	1.06024	0.953123	1.16625	1.04624	1.00427	0.942703	1.02294	1.03058
J3QRU4;F8WCA0;L7N2F9;P63027	Vesicle-associated membrane protein 2	VAMP2	7	61.9	1.0582	1.1191	1.16355	1.00125	1.2776	1.21054	1.22899	1.14434	0.90407	0.938158	0.90996	1.0697	0.965628	1.05969	1.10601	0.947034	0.923537	0.827785	1.07012	1.13377	1.13247	1.044	1.29139	1.19331	1.23897	1.13842	0.920724
Q7RTV0	PHD finger-like domain-containing protein 5A	PHF5A	7	61.8	1.10138	1.06316	0.999331	1.1236	0.973759	1.08571	1.02074	1.04571	1.00114	1.19152	1.20191	1.08673	1.03764	1.1767	1.22437	1.1836	1.15399	1.10853	1.10834	1.08449	1.00591	1.15347	1.02267	1.08406	1.02141	1.12675	1.05868
Q9UHD1-2;Q9UHD1;E9PHZ2	Cysteine and histidine-rich domain-containing protein 1	CHORDC1	21	61.7	1.00523	0.889134	0.808888	0.926456	0.817048	0.861545	0.928419	1.22136	1.38928	0.965915	0.848251	0.825103	0.92693	0.827794	0.88022	0.955546	1.22363	1.3853	0.983449	0.905225	0.809741	0.893935	0.869263	0.861616	0.908371	1.18843	1.35787
Q16763;K7EPJ1	Ubiquitin-conjugating enzyme E2 S	UBE2S	9	61.7	1.22097	1.24403	0.714679	0.723386	0.569969	0.676729	0.806105	3.39679	2.52321	1.203	1.26147	0.726963	0.711163	0.495236	0.657685	0.775906	3.26418	2.36768	1.28759	1.14887	0.737464	0.743865	0.618582	0.680508	0.759478	3.21612	2.34764
P67809;H0Y449	Nuclease-sensitive element-binding protein 1	YBX1	15	61.7	1.24194	0.963561	0.93216	0.861479	0.834058	0.899331	0.973986	0.81854	0.740771	1.12158	0.889626	0.862419	0.837847	0.78714	0.848675	0.941353	0.803545	0.75153	1.3191	0.871811	0.939824	0.841454	0.795866	0.899865	0.913306	0.780039	0.694193
G3V3M6;P27695;G3V5Q1;G3V3C7;A0A0C4DGK8;H7C4A8	DNA-(apurinic or apyrimidinic site) lyase;DNA-(apurinic or apyrimidinic site) lyase, mitochondrial	APEX1	20	61.6	1.14056	0.924377	1.00223	0.94843	0.710189	1.01086	1.00819	0.989141	0.954657	1.08001	0.857139	1.00315	0.965819	0.643356	0.970493	0.907975	0.931597	0.898101	1.14809	0.986342	1.00053	0.992738	0.726793	1.01993	1.03362	0.972279	0.911409
P60842;J3KT12;P60842-2;J3QS69;J3KTB5;J3KSZ0;J3QL43	Eukaryotic initiation factor 4A-I	EIF4A1	30	61.6	1.09924	0.922476	1.00433	0.945108	0.819857	0.874083	0.900639	1.06197	1.16495	1.09099	0.912294	0.991921	0.915623	0.786333	0.852239	0.89542	1.01783	1.09818	1.03387	0.923291	0.981635	0.930617	0.774935	0.8746	0.88369	1.03203	1.13495
P31150	Rab GDP dissociation inhibitor alpha	GDI1	23	61.5	1.02176	1.19211	1.22777	1.41778	1.17681	1.1234	1.07592	1.40055	1.06734	1.05431	1.19707	1.22003	1.2728	1.231	1.10126	1.13867	1.40656	1.0785	1.02	1.16638	1.19026	1.4569	1.19743	1.13364	1.08068	1.46096	1.10893
P09382	Galectin-1	LGALS1	8	61.5	0.89288	1.08791	0.881809	1.07564	0.863421	1.04972	0.894022	1.18252	0.744768	0.942318	1.10681	0.914774	1.0045	0.950617	1.19208	1.04979	1.29854	0.715738	0.898871	1.0811	0.873729	1.02678	0.830009	1.0395	0.83857	1.13883	0.652912
A0A075B6F9		NOSIP	12	61.5	0.97907	0.948492	1.18671	1.3791	0.816299	0.649464	0.814645	0.925924	1.45247	1.03346	1.11119	1.1239	1.66955	0.714378	0.592126	0.653995	0.829755	1.75478	0.985246	1.10312	1.0853	1.60847	0.788715	0.718293	0.869124	0.900062	1.83977
Q96EK6;G3V5E4;G3V4W4	Glucosamine 6-phosphate N-acetyltransferase	GNPNAT1	11	61.4	1.07709	1.06273	0.984729	1.1488	0.887165	1.28364	1.05315	1.20918	0.970027	1.10386	1.05823	0.957828	1.01168	0.902388	1.16686	1.07476	1.15167	0.999563	1.0598	1.05935	1.01725	1.40356	1.02167	1.30355	1.01202	1.39606	0.990727
O75083;O75083-3;D6RD66	WD repeat-containing protein 1	WDR1	28	61.4	0.976682	1.1344	1.04752	1.16428	1.15466	1.0856	1.01065	1.27239	1.01471	0.978107	1.21115	1.0338	1.15834	1.18707	1.1372	1.06287	1.28927	1.02653	0.960585	1.18757	1.05493	1.23797	1.18431	1.16065	1.01587	1.35014	1.06135
Q15004;H0YKX3;H0YMA4;A0A0U1RQM0	PCNA-associated factor	KIAA0101	7	61.3	0.471285	0.565166	0.221015	0.212235	0.167939	0.371106	0.782331	0.249883	0.859103	0.503125	0.54591	0.203757	0.227196	0.14838	0.379599	0.834412	0.24277	0.819692	0.495085	0.579795	0.234044	0.235415	0.145862	0.393196	0.805058	0.255092	0.884651
Q13526;K7EN45;K7EMU7	Peptidyl-prolyl cis-trans isomerase NIMA-interacting 1	PIN1	9	61.3	0.892746	1.0598	0.954799	1.00268	1.01138	0.952657	0.920256	0.953566	0.794754	0.934886	0.983701	1.03314	1.0663	0.992798	0.956364	0.906629	0.943937	0.756465	0.956886	1.03989	1.06753	1.14968	1.07201	1.02858	0.986179	1.05287	0.777854
P84095	Rho-related GTP-binding protein RhoG	RHOG	10	61.3	1.09609	1.09059	1.01863	1.18249	1.10353	1.14155	1.07348	1.20543	1.0014	1.155	1.06904	1.01825	1.07791	1.10471	1.09918	1.06995	1.1615	0.963531	1.04203	1.01399	1.00387	1.05011	1.02559	1.03792	0.972794	1.1319	0.922337
P09493-3;P09493-8			27	61.3	0.99182	1.24156	0.899281	1.21666	0.817637	0.921111	1.02081	1.47419	1.36834	1.09575	1.20128	1.00036	1.23047	0.857872	1.03097	1.25972	1.70795	1.60711	1.0617	1.2565	0.931424	1.28098	0.84667	0.947861	1.05171	1.47784	1.42504
Q02790	Peptidyl-prolyl cis-trans isomerase FKBP4;Peptidyl-prolyl cis-trans isomerase FKBP4, N-terminally processed	FKBP4	34	61.2	1.05726	0.949213	0.920701	0.910916	0.85972	0.931821	0.926512	1.06585	1.06158	1.01818	0.902643	0.895638	0.890336	0.827629	0.912509	0.901437	1.01186	1.04681	1.02408	0.969372	0.895427	0.942798	0.855733	0.909057	0.928139	1.11485	1.01996
Q7Z4H3-2;Q7Z4H3	HD domain-containing protein 2	HDDC2	7	61.2	1.09646	0.886077	0.992753	1.00983	0.953603	1.00659	0.992501	0.900215	0.840415	1.16601	1.12275	1.08339	1.06897	1.18248	1.28579	1.13884	0.977194	0.914895	1.10469	0.995598	1.10272	0.935547	0.957309	0.971062	0.983863	0.884747	0.896242
Q08257;Q08257-3;A6NP24;C9JH92	Quinone oxidoreductase	CRYZ	17	61.1	1.04966	1.05049	1.02134	1.05939	1.04748	1.29242	1.06689	1.23801	1.00145	1.15335	1.08717	1.02879	1.08398	1.12839	1.29028	1.12282	1.29079	1.01616	1.06315	1.01593	0.97955	0.932838	1.02244	1.09784	1.0243	1.09344	1.03233
Q9Y314;M0R3B2	Nitric oxide synthase-interacting protein	NOSIP	12	61.1	1.09746	1.1794	1.22031	1.2207	0.978412	0.845839	0.919929	0.984221	1.77869	1.0477	1.05037	1.12771	1.23387	0.913213	0.807899	0.863548	0.960862	1.69714	1.05715	1.1727	1.15151	1.14819	0.992175	0.870041	0.93976	0.916159	1.71348
O60664-4;O60664;K7ERZ3;K7EL96	Perilipin-3	PLIN3	18	61.1	1.01173	1.13357	1.11082	1.07884	1.02006	0.96448	1.00719	1.23946	1.08252	0.927951	1.04357	1.04962	1.09404	0.919285	0.896369	0.893638	1.26406	1.13357	1.02191	1.16213	1.13382	1.12817	1.03447	0.97585	0.993876	1.36113	1.12524
P31942;P31942-3;P31942-4	Heterogeneous nuclear ribonucleoprotein H3	HNRNPH3	14	61	1.04039	0.885456	0.945273	0.865538	0.909845	0.91228	0.916509	1.04133	0.760895	1.06551	0.887668	0.890531	0.902457	0.896343	0.883096	0.920755	1.07394	0.79639	1.09427	0.919648	0.934181	0.865258	0.940135	0.93181	0.954189	1.06838	0.858274
P09936;D6RE83;D6R956;D6R974	Ubiquitin carboxyl-terminal hydrolase isozyme L1;Ubiquitin carboxyl-terminal hydrolase	UCHL1	12	61	1.09689	1.16774	1.14491	1.30565	1.16665	1.41491	1.20811	1.17449	1.01498	1.04752	1.00567	1.1466	1.14978	1.06125	1.17612	1.08689	1.10636	1.04818	1.15846	1.19601	1.12972	1.19241	1.18123	1.2819	1.17423	1.1387	0.989021
Q15019;Q15019-2;Q15019-3;B5MCX3;H7C2Y0	Septin-2	SEPT2	21	60.9	0.946515	1.08245	1.05727	0.987293	1.00413	0.992133	0.969264	0.974435	0.992269	0.97336	1.10922	1.05385	0.990843	1.04653	1.02092	1.04527	1.01469	1.03759	0.93365	1.08644	1.03149	0.992149	1.02127	0.972434	0.97985	0.985751	1.03045
Q92598;Q92598-3;Q92598-4;A0A0A0MSM0	Heat shock protein 105 kDa	HSPH1	49	60.8	0.959976	0.977421	0.86599	0.956064	0.77745	0.835717	0.903772	1.12773	2.02719	0.903176	0.88548	0.847299	0.903413	0.73976	0.770044	0.886834	1.06296	2.00462	0.93061	0.982876	0.863179	0.932048	0.790334	0.829066	0.907052	1.10697	1.8953
Q6I9Y2;A0A024R341	THO complex subunit 7 homolog	THOC7;NIF3L1BP1	13	60.8	0.894201	0.900283	0.85225	0.864366	0.855212	0.853043	0.85557	0.905959	1.05083	0.863811	0.870034	0.862067	0.901513	0.835382	0.866555	0.817626	0.874087	1.04468	0.942506	0.966116	0.955529	1.01068	0.905565	1.01783	0.922523	1.06842	1.10799
Q9GZT3-2;Q9GZT3;A0A087WUN7;H0YJ40;G3V4X6;G3V2S9;H0YJW7	SRA stem-loop-interacting RNA-binding protein, mitochondrial	SLIRP	8	60.7	0.933984	0.909626	1.03738	0.877874	0.95317	0.998968	0.921441	0.816013	0.647055	0.901895	0.916565	1.00198	0.947226	0.93165	0.994432	0.936382	0.842398	0.704454	0.984782	0.961159	1.05419	0.840874	0.954955	1.00724	0.974488	0.836413	0.712624
O94826	Mitochondrial import receptor subunit TOM70	TOMM70A	32	60.7	1.08895	1.04687	1.03652	1.10369	0.941408	1.18627	0.969927	1.02912	0.929975	1.15216	1.15735	1.10957	1.05717	1.04243	1.22323	1.04429	1.06049	0.971328	1.12255	1.04743	1.07664	1.04293	0.946895	1.13503	0.954849	1.02896	0.930199
P00491;G3V5M2	Purine nucleoside phosphorylase	PNP	14	60.6	1.01081	1.25145	1.20863	1.20849	1.18749	1.10799	1.10056	1.27536	1.15126	1.20956	1.50281	1.29472	1.23046	1.32823	1.18099	1.22233	1.36884	1.13083	1.13744	1.24853	1.21237	1.26277	1.16663	1.08207	1.07574	1.30346	1.11901
P61158;B4DXW1	Actin-related protein 3	ACTR3	24	60.5	0.97751	1.05311	1.06564	1.0947	1.07688	0.993062	0.997884	1.13827	0.980883	0.900068	0.933226	1.03245	1.04646	0.94127	0.887011	0.864606	1.01478	0.939839	0.899438	1.24894	1.04974	1.06567	1.09118	0.970716	0.982672	1.07924	0.921635
P48059-2	LIM and senescent cell antigen-like-containing domain protein 1	LIMS1	15	60.5	0.976832	1.061	0.987034	1.04985	0.897221	0.826306	0.996258	1.07276	1.09294	0.952295	1.02248	0.985258	1.07655	0.838361	0.858499	0.998867	1.03568	1.04075	0.94576	1.04627	0.970554	1.06082	0.868508	0.844434	0.975582	1.05138	1.08756
Q9NUP9;G3V1D4	Protein lin-7 homolog C	LIN7C	11	60.4	1.0114	1.03731	1.01472	1.06614	1.29631	0.984039	0.96688	0.8448	0.987615	0.964442	1.00115	0.964676	1.05158	1.21569	0.96344	0.915688	0.806262	0.976732	0.942503	1.02299	0.926728	1.027	1.25813	0.963386	0.940319	0.816607	0.971697
Q01082	Spectrin beta chain, non-erythrocytic 1	SPTBN1	141	60.4	0.949014	0.979271	0.918277	1.02544	0.897017	1.07312	1.04107	1.15415	1.37395	0.955857	1.00771	0.936917	1.03009	0.915026	1.0846	1.0859	1.19579	1.40105	0.980945	0.997975	0.948026	1.05265	0.908316	1.0886	1.06027	1.19771	1.43898
O43852;O43852-3;O43852-6;O43852-15;O43852-10;O43852-5;H0Y875	Calumenin	CALU	19	60.3	1.0825	1.16701	0.956883	1.14009	1.02237	1.35422	1.18288	0.935724	0.876818	1.09794	1.16334	0.968432	1.03437	1.07464	1.4139	1.29601	0.973128	0.823352	1.09746	1.1377	0.944858	1.15685	1.04879	1.37741	1.16349	0.959101	0.846621
P16152	Carbonyl reductase [NADPH] 1	CBR1	15	60.3	0.943886	0.984279	1.01645	0.991825	1.06838	1.02502	1.00435	0.914453	0.654076	0.922988	0.932218	0.987277	1.01067	1.0861	1.00047	0.948661	0.921805	0.673175	1.00486	0.999455	1.07345	1.03148	1.11032	1.06419	1.02529	0.96802	0.689749
K7EM18;P41567;O60739	Eukaryotic translation initiation factor 1;Eukaryotic translation initiation factor 1b	EIF1;EIF1B	7	60.3	1.37399	0.999077	0.924999	0.951803	0.891296	1.40922	1.25083	1.10063	1.57076	1.4451	1.09407	0.888196	0.814322	1.07523	1.42681	1.58055	1.14331	1.55133	1.19564	0.820112	0.847785	0.846226	0.865687	1.27093	1.11221	0.997828	1.52458
O00299	Chloride intracellular channel protein 1	CLIC1	13	60.2	1.05045	1.08174	1.02748	1.08618	0.937266	1.08247	0.932089	1.2377	0.910929	1.02362	1.02489	0.95692	1.00407	0.837049	0.945697	0.843307	1.18939	0.861771	1.02831	1.04328	1.03823	1.05955	0.919408	1.06584	0.911401	1.27029	0.94299
P13984	General transcription factor IIF subunit 2	GTF2F2	18	60.2	1.13801	1.01953	1.02725	1.12124	0.895319	0.976186	0.921029	1.06742	1.2251	1.15208	0.959862	1.01101	1.06064	0.840363	0.914823	0.873199	1.07131	1.17625	1.10759	0.950766	1.01229	1.04538	0.835345	0.893579	0.885129	1.05168	1.19344
P30101	Protein disulfide-isomerase A3	PDIA3	29	60.2	0.942985	1.16166	1.0361	1.11476	1.09084	1.17371	1.04078	0.984201	0.881678	0.97038	1.12755	1.02428	1.02118	1.09807	1.11007	1.02272	0.978534	0.916697	0.966623	1.16781	1.03585	1.09444	1.11599	1.15611	1.05955	1.01484	0.881806
H0YNF3;H0YMR6		SLTM	7	60.2	1.93219	1.10729	1.13462	1.19331	1.08234	0.539261	1.1027	1.48747	0.662772	1.78627	0.688502	0.860408	0.942685	0.946164	0.767639	1.0057	1.30662	0.589343	2.42073	1.18227	1.65096	1.49272	1.31847	0.772604	1.6545	1.45354	0.879004
Q04828;H0Y804;A6NHU4	Aldo-keto reductase family 1 member C1	AKR1C1	23	60.1	1.07592	0.820932	0.92853	1.01598	1.03299	1.00662	1.08521	0.819274	0.683314	1.23142	0.850022	0.950903	0.963188	1.18275	1.05731	1.1794	0.864242	0.710773	0.951225	0.772294	0.863431	1.00007	1.03467	0.942784	1.05542	0.825985	0.681076
P47755;F8W9N7;C9JUG7;A0A0D9SET8;P47755-2	F-actin-capping protein subunit alpha-2	CAPZA2	12	60.1	1.00546	0.980661	0.977234	1.03336	1.03402	1.09353	1.06648	1.08936	0.975109	0.985356	0.966393	0.930904	1.00776	0.983388	1.0186	0.990019	1.04451	0.963682	0.972933	0.979598	0.97444	1.06591	1.04947	1.0719	1.03323	1.13615	1.00166
Q12906-7;Q12906;Q12906-4;Q12906-6;Q12906-5;Q12906-2;Q12906-3	Interleukin enhancer-binding factor 3	ILF3	37	60.1	1.07114	0.973266	1.0383	0.989094	1.03542	0.946293	0.964883	0.925872	0.877634	1.03417	0.933714	1.02368	1.02405	1.00602	0.949234	0.940499	0.959416	0.89755	1.05348	0.945362	1.01036	1.00358	1.00793	0.924936	0.933115	0.903556	0.846571
Q49B96;F8WEL9	Cytochrome c oxidase assembly protein COX19	COX19	7	60	1.13784	1.04076	1.03768	1.0454	1.06527	1.02207	1.03667	0.969347	1.04917	1.19562	0.945827	1.05412	1.07988	1.06044	0.976686	0.992191	0.945895	1.00708	1.15577	0.988631	0.978342	0.919901	1.07303	0.928931	0.96439	0.881725	0.980708
P26038	Moesin	MSN	45	60	1.01541	1.04901	0.956653	1.00672	0.9709	0.918645	0.956436	1.19138	1.17227	1.00948	1.03967	0.999172	1.03062	0.962444	0.955243	0.975314	1.19085	1.15613	0.999451	1.09523	0.981964	1.03395	0.975251	0.946488	0.973303	1.1994	1.14947
A0A087WYR0;P09132;A0A087WWU9	Signal recognition particle 19 kDa protein	SRP19	8	60	0.957657	0.948189	0.948089	1.13709	0.956372	1.04678	0.975481	1.02838	0.974899	1.104	1.08846	1.032	1.17906	1.08117	1.14544	1.12475	1.21677	1.06957	0.978462	1.04657	0.936126	1.15016	0.986895	0.994473	1.01332	1.0914	0.952517
P30405	Peptidyl-prolyl cis-trans isomerase F, mitochondrial	PPIF	11	59.9	1.21557	1.36439	1.10749	1.07722	1.12965	1.1947	1.10904	1.92349	1.17568	1.19714	1.29301	1.12209	1.02041	1.04004	1.14529	1.05314	1.85536	1.05513	1.1818	1.43894	1.16071	0.98617	1.11479	1.12525	1.07657	1.81425	1.05257
P18206-2;P18206;Q5JQ13	Vinculin	VCL	66	59.9	0.978676	1.14172	0.964822	1.01701	0.989735	1.14615	1.09818	1.40242	1.28022	0.957668	1.10208	0.953333	1.04926	0.958841	1.14046	1.10518	1.38591	1.27833	0.961496	1.16052	0.97632	1.07121	1.03413	1.16774	1.10479	1.44884	1.29815
P52907	F-actin-capping protein subunit alpha-1	CAPZA1	12	59.8	0.952858	1.06099	0.997235	1.08647	1.10179	1.06127	1.05479	1.19369	0.981846	0.982955	1.0063	0.983388	1.06646	1.07365	1.03844	1.01233	1.15163	0.984264	1.00486	1.0262	0.974467	1.04155	1.09258	0.974133	1.01954	1.15507	0.998837
Q99714;Q99714-2;Q5H928	3-hydroxyacyl-CoA dehydrogenase type-2	HSD17B10	13	59.8	1.07368	1.14109	1.21729	1.18956	1.19029	1.08316	1.0059	1.11223	0.86836	1.0987	1.09519	1.17318	1.21755	1.0973	1.07098	0.961835	1.07484	0.833554	1.19921	1.11253	1.22138	1.17558	1.12144	1.09185	0.984164	1.07214	0.829063
Q15233;Q15233-2;H7C367;C9JYS8	Non-POU domain-containing octamer-binding protein	NONO	31	59.7	1.02644	0.897725	0.918258	1.00536	0.902292	0.869396	0.882658	0.963564	0.918187	1.07137	0.903115	0.966334	1.0736	0.8978	0.892532	0.861699	0.980987	0.937438	1.08603	0.95631	0.930193	1.03689	0.909064	0.900439	0.882611	0.958753	0.915493
Q9UHV9	Prefoldin subunit 2	PFDN2	9	59.7	1.01457	0.887624	0.861166	0.962489	0.931969	0.902726	0.923979	0.9571	0.932062	1.0428	0.891565	0.870412	0.945211	0.855475	0.879031	0.9026	0.97108	0.911484	1.15111	0.94331	0.962806	1.09447	0.98831	0.99278	0.951693	1.16382	1.01559
Q9BTU6	Phosphatidylinositol 4-kinase type 2-alpha	PI4K2A	23	59.7	1.07569	1.20662	1.22463	1.34522	1.66677	1.36171	1.3299	1.25407	1.14934	1.16678	1.45521	1.38515	1.42035	2.26386	1.59694	1.62683	1.41869	1.19504	1.10663	1.25572	1.29946	1.48097	1.98926	1.58655	1.49011	1.49766	1.20276
P13639	Elongation factor 2	EEF2	54	59.6	0.972479	0.918013	0.984938	1.04749	0.850189	0.873083	0.924088	1.07198	0.795012	0.96798	0.912271	0.994026	1.01883	0.859581	0.87727	0.938189	1.05315	0.814022	0.995979	0.934361	0.987057	1.05174	0.832433	0.874818	0.917178	1.07415	0.807683
A6NFX8;Q9UKK9;A6NJU6;A6NCQ0	ADP-sugar pyrophosphatase	NUDT5	10	59.5	1.04171	1.08502	1.09245	1.11149	1.10673	1.06294	1.06019	1.12988	0.894207	1.02775	1.03947	1.05689	1.09413	1.0883	1.0152	1.04665	1.13769	0.952095	1.0418	1.01583	1.06864	1.13497	1.11014	1.01267	1.04141	1.12544	0.916858
Q9NY27;Q9NY27-2;Q9NY27-3;C9IZ04	Serine/threonine-protein phosphatase 4 regulatory subunit 2	PPP4R2	18	59.5	1.06008	1.05027	0.92063	1.14026	1.21388	1.26581	1.08793	1.29617	1.21614	0.997597	0.992343	0.98981	1.17854	1.05055	0.903173	0.929492	1.06153	1.07242	0.995465	0.915493	0.921513	1.16549	1.03412	0.909565	0.904025	1.03771	1.03044
Q9UHD8;Q9UHD8-7;Q9UHD8-2;Q9UHD8-5;Q9UHD8-3	Septin-9	SEPT9	34	59.4	0.93032	1.06006	0.995675	0.879049	1.13043	1.02008	0.91424	0.938136	1.02568	0.961134	1.10247	0.985497	0.901006	1.18632	1.06745	0.960476	0.987135	1.0277	0.921761	1.06222	0.981062	0.912056	1.14288	1.05198	0.915847	0.973856	1.00376
Q13813;Q13813-2	Spectrin alpha chain, non-erythrocytic 1	SPTAN1	159	59.4	0.96597	1.00438	0.943827	1.05049	0.91213	1.08548	1.05948	1.17077	1.37378	0.960888	1.03216	0.957222	1.02567	0.953002	1.10639	1.10006	1.19368	1.36775	0.968353	1.00701	0.937215	1.03637	0.917093	1.04693	1.05788	1.14861	1.33509
Q12792;Q12792-3;Q12792-4;F8VS81	Twinfilin-1	TWF1	19	59.4	1.01543	1.04613	1.0761	1.09572	1.11638	1.0132	0.981691	1.04541	0.885224	1.04083	1.03987	1.04738	1.12301	1.12999	0.948817	1.00253	1.0274	0.841143	1.03132	0.999984	1.02487	1.01798	1.0501	0.964169	0.927517	1.05778	0.940769
Q15149-2	Plectin	PLEC	320	59.3	0.782878	1.23344	1.19183	1.00505	1.08258	0.993821	0.890189	1.31404	0.866412	0.793929	0.963134	1.02462	0.957936	0.904056	0.969503	0.820482	1.14483	0.845574	0.958533	1.14205	1.17677	0.803178	0.995031	0.767185	0.884529	0.993588	0.791697
C9J9K3;A0A0C4DG17;P08865;F8WD59	40S ribosomal protein SA	RPSA	15	59.3	1.04987	0.974107	1.00449	0.809002	0.97151	1.06155	0.968033	0.988632	0.817266	1.05728	1.04624	1.01797	0.747924	1.02211	1.07594	1.03655	1.00369	0.853688	1.02181	0.935655	1.00812	0.81193	0.946005	1.11447	0.948245	1.07581	0.833788
Q9BWJ5	Splicing factor 3B subunit 5	SF3B5	4	59.3	0.680094	0.651619	0.583235	0.54252	0.631104	0.629789	0.569388	0.601552	0.624293	0.696347	0.520211	0.641977	0.530841	0.591969	0.825111	0.849448	0.702688	0.639069	1.02415	0.79748	0.664589	0.598116	0.634312	1.07345	0.700269	0.546335	0.721493
Q15149-3	Plectin	PLEC	319	59.2	0.928868	1.10532	1.19724	1.15438	1.07212	0.967537	0.895961	0.975458	0.877393	0.882349	1.07735	1.01521	0.887581	1.13851	1.06582	0.928411	0.931995	0.833598	1.03307	0.980092	1.1994	0.797214	0.866201	0.853287	0.978703	0.868291	0.748792
F8WCF6;P59998;P59998-3;F8WDD7;A0A0A6YYG9;P59998-2;H7C0A3	Actin-related protein 2/3 complex subunit 4	ARPC4-TTLL3;ARPC4	10	59.1	0.991759	1.04849	1.08726	1.08722	1.10062	1.0146	1.01089	1.10569	0.98762	1.01318	1.15874	1.06916	1.03496	1.10871	1.06013	1.0428	1.11821	0.943708	0.934178	1.0488	1.11049	1.09251	1.05182	0.987297	0.987731	1.08749	0.929059
Q07812-5;Q07812-8;Q07812;Q07812-2;Q07812-7;K4JQN1	Apoptosis regulator BAX	BAX	11	59.1	0.95188	1.3347	1.57574	1.38146	1.72011	1.06764	1.06067	0.962823	0.859056	0.885934	1.21448	1.47034	1.38955	1.48309	1.0023	0.901218	0.933929	0.890067	0.944165	1.36703	1.54958	1.34174	1.6708	1.05114	1.03025	0.949309	0.85596
B4DDF4;B4DUT8;Q99439;A0A087X271;Q99439-2;A0A087X1X5;H3BVI6	Calponin;Calponin-2	CNN2	13	59.1	0.938074	1.17642	1.06759	1.20303	1.01277	0.878519	0.937059	1.31892	1.11018	0.926707	1.17357	1.05483	1.19296	0.96025	0.824396	0.930309	1.29453	1.08634	0.893819	1.15853	1.02154	1.19024	0.926034	0.831239	0.892226	1.2722	1.0435
P54577;A0A0C4DGZ5	Tyrosine--tRNA ligase, cytoplasmic;Tyrosine--tRNA ligase, cytoplasmic, N-terminally processed;Tyrosine--tRNA ligase	YARS	34	59.1	1.29607	0.993093	0.925638	0.936993	0.995032	1.36556	1.18834	1.01617	0.929667	1.30828	0.980526	0.924597	0.930115	0.974449	1.34427	1.21613	0.998636	0.937605	1.32711	0.969108	0.914668	0.894358	0.950509	1.30894	1.15362	0.970821	0.890565
Q9UIJ7;Q9UIJ7-3;Q9UIJ7-2	GTP:AMP phosphotransferase AK3, mitochondrial	AK3	15	59	1.00903	1.20656	1.3223	1.20429	1.34589	1.18102	1.1174	1.00935	0.840527	0.998233	1.32625	1.36498	1.22243	1.47108	1.17417	1.06995	1.05857	0.902646	0.958525	1.20335	1.33105	1.141	1.35289	1.13138	1.10345	0.993532	0.85086
P09211;A8MX94	Glutathione S-transferase P	GSTP1	14	59	1.11131	1.14492	1.25251	1.27203	1.34558	1.1835	1.11541	1.13631	0.804438	1.20042	1.08875	1.15689	1.14865	1.3503	1.09617	1.12283	1.09702	0.81528	1.04132	1.03842	1.19574	1.19444	1.29934	1.11413	1.06338	1.08784	0.825516
Q9P258	Protein RCC2	RCC2	22	59	1.09596	0.951235	0.90926	0.923504	0.814497	0.836208	0.903304	0.940469	0.978052	1.06125	0.860185	0.895753	0.927172	0.749833	0.767557	0.85555	0.87772	1.0711	1.0898	0.934407	0.923202	0.919167	0.842723	0.870558	0.911133	0.924102	1.28532
Q9UBE0;B3KNJ4;Q9UBE0-2;Q9UBE0-3;M0QX65;M0QZS6;M0R054	SUMO-activating enzyme subunit 1;SUMO-activating enzyme subunit 1, N-terminally processed	SAE1	18	59	1.02827	0.96231	0.940073	0.947771	0.881642	0.89809	0.925652	0.877552	0.828626	1.0338	0.989633	0.9702	1.00194	0.890054	0.943207	0.940561	0.869081	0.831293	1.00191	0.972423	0.930473	1.02112	0.876371	0.945101	0.923984	0.877654	0.810511
P61081	NEDD8-conjugating enzyme Ubc12	UBE2M	9	59	1.06151	1.02241	1.00793	1.0865	0.909224	0.938422	0.907351	0.944758	1.43225	1.05795	1.04544	1.02184	1.06199	0.981078	0.940718	0.923171	0.953839	1.40791	1.04948	1.01106	1.02987	1.11394	0.978515	1.01576	0.92942	0.961833	1.46309
O00488;A9J4F5	Zinc finger protein 593	ZNF593	7	59	1.2216	0.965363	1.13863	0.68204	0.848922	1.15112	0.975909	1.02222	1.86399	1.22484	0.901196	0.869969	0.789748	0.849024	0.979241	0.933436	0.975191	1.14179	1.46649	1.04021	0.967928	0.441244	0.836676	0.563665	0.880294	0.64431	1.2454
Q86Y39;K7EQ77;K7EK78;K7EP35;K7EMT4;Q86Y39-2	NADH dehydrogenase [ubiquinone] 1 alpha subcomplex subunit 11	NDUFA11	7	58.9	1.06605	1.12437	1.24138	1.14328	1.25003	1.24765	1.06629	1.05103	0.972809	1.07306	1.07832	1.13605	1.13554	1.1748	1.13957	1.08186	1.05473	0.997879	1.06448	1.04244	1.14261	1.10878	1.21674	1.20787	1.07987	1.08669	1.03755
Q15149-4	Plectin	PLEC	320	58.9	1.214	1.14771	1.08078	1.08128	0.986729	1.02509	1.09447	1.52021	1.17196	0.954832	1.09714	1.07425	1.05345	1.02202	1.0041	0.935371	1.295	1.14954	0.992542	1.1084	1.09198	1.12309	0.981413	1.02011	0.864301	1.28626	1.00187
Q15149;Q15149-7;Q15149-9;Q15149-5	Plectin	PLEC	327	58.9	0.95659	1.14445	1.16892	1.04754	1.11731	1.03945	0.94993	1.16476	0.929083	0.944198	1.16422	1.16	1.01897	1.11881	1.02074	0.942728	1.15925	0.903181	0.960665	1.15457	1.16984	1.05501	1.12444	1.04221	0.94394	1.18799	0.934411
Q9BUH6	Protein PAXX	C9orf142	11	58.8	1.07115	1.09472	1.05976	1.14293	1.09503	1.07421	0.991445	1.13279	1.02058	1.04826	1.02981	1.01253	1.20234	1.0048	1.02556	0.906615	1.09655	0.940583	1.13475	1.25621	1.08971	1.24236	1.12754	1.08183	1.0331	1.33398	1.18596
Q7Z4G1;Q7Z4G1-2;B0QZ40	COMM domain-containing protein 6	COMMD6	5	58.8	0.984643	0.872116	0.885513	0.907888	0.983786	0.969991	0.990058	0.943254	0.817481	1.16115	0.830324	0.917478	0.946352	0.923852	0.914276	0.91048	0.95088	0.862043	0.921085	0.824886	0.828622	0.884566	0.938131	0.882137	0.915151	0.881113	0.72968
Q16891-4	MICOS complex subunit MIC60	IMMT	47	58.8	1.08304	1.13015	0.994819	1.07524	1.07294	1.10044	1.24124	1.11238	1.1626	0.928504	1.0002	0.816286	0.963846	0.878153	1.12169	1.16028	0.885034	1.04928	1.10195	0.941962	1.01245	0.988394	1.0377	1.13202	1.17683	1.0097	1.00472
P04899-6;P04899-3;P04899-5;P04899-2;P04899;P04899-4	Guanine nucleotide-binding protein G(i) subunit alpha-2	GNAI2	15	58.7	0.982068	1.12094	1.15017	1.1755	1.26656	1.02362	1.05611	0.994498	0.963873	0.974606	1.08144	1.10584	1.14028	1.1725	1.02436	0.983862	0.962035	0.902459	1.02033	1.14429	1.17733	1.21981	1.31972	1.06138	1.04375	1.01648	1.0596
Q53H82	Beta-lactamase-like protein 2	LACTB2	15	58.7	1.07927	1.19315	1.19247	1.30599	1.28878	0.910584	1.02063	1.17198	0.898811	1.08937	1.32019	1.26777	1.40454	1.38338	0.990511	1.15759	1.22071	0.839749	1.05386	1.35803	1.24654	1.41922	1.36052	0.959473	1.0921	1.2794	0.861223
U3KQS7;V9GZ56;Q9Y4Z0;U3KQK1	U6 snRNA-associated Sm-like protein LSm4	LSM4	5	58.7	1.05595	1.06445	1.01891	1.05954	1.09636	1.06971	1.01546	1.0505	0.855125	1.08783	1.22545	1.0699	1.05502	1.133	1.12942	1.03313	1.19164	1.09306	1.09507	1.23539	1.02166	1.29981	1.19375	1.27898	1.03308	1.49363	1.13708
C9J0K6;P30626-3;P30626-2;P30626;B4DHQ6	Sorcin	SRI	12	58.7	1.09149	1.06901	1.03269	1.12975	1.2401	1.0252	1.13329	1.23044	0.80489	1.09419	1.05348	0.971364	1.03522	1.25557	0.962908	1.14626	1.16385	0.768329	1.07556	0.983016	1.00313	1.08129	1.19241	0.966156	1.07739	1.16716	0.78902
P31939;P31939-2	Bifunctional purine biosynthesis protein PURH;Phosphoribosylaminoimidazolecarboxamide formyltransferase;IMP cyclohydrolase	ATIC	29	58.6	0.958404	0.987409	1.02858	1.05375	0.994351	1.13039	1.05423	1.15085	0.792405	0.958821	1.01032	1.00861	0.961332	1.02153	1.07931	1.0921	1.11036	0.813537	0.923661	0.963266	0.97725	0.985131	0.97664	1.06962	1.03579	1.13907	0.781941
P35813;P35813-3;P35813-2	Protein phosphatase 1A	PPM1A	20	58.6	1.0441	1.07253	1.11503	1.33499	1.6331	1.01864	0.998678	1.05521	0.990507	1.13911	1.0736	1.09747	1.31662	1.6456	1.02309	1.04075	1.05835	0.974795	1.11523	1.05841	1.11854	1.18694	1.47873	1.01384	1.00217	0.965943	0.952482
A0A087X2I1;P62333;H0YJC0	26S protease regulatory subunit 10B	PSMC6	19	58.6	1.00096	0.963267	1.01345	0.979467	0.953394	0.961285	0.959788	1.03761	1.15486	0.965079	0.941478	0.957605	0.971814	0.891086	0.914677	0.88093	0.984863	1.17457	1.02399	0.981931	1.01169	1.0106	0.927138	0.962694	0.934934	1.0783	1.27233
Q06323;Q06323-3;Q06323-2	Proteasome activator complex subunit 1	PSME1	15	58.6	0.988817	1.04906	1.16173	1.07159	1.13509	1.09709	1.06145	1.04323	0.78199	0.995562	1.05637	1.13811	1.08696	1.16573	1.09678	1.07689	1.0603	0.735749	0.990219	1.02597	1.14546	1.09037	1.14706	1.10851	1.02957	1.05442	0.786798
P31947;P31947-2	14-3-3 protein sigma	SFN	14	58.5	1.07769	1.72276	1.45486	1.78362	2.03674	1.08099	1.0398	1.71111	1.17062	1.27636	1.85934	1.59722	1.79005	2.30816	1.12295	1.12806	1.80283	1.18538	1.26135	1.9488	1.61175	1.97775	2.4088	1.0805	1.08097	1.9004	1.16052
O95361;H0Y626;B3KP96;O95361-2	Tripartite motif-containing protein 16	TRIM16	26	58.5	0.82197	0.82002	0.737431	0.789392	0.724514	1.05402	0.927631	0.779456	0.982232	0.786367	0.780247	0.748659	0.791037	0.713439	0.994982	0.934054	0.752868	0.949955	0.833896	0.815292	0.751597	0.769659	0.710125	0.983207	0.891345	0.74057	0.956518
P63167;F8VXL2;F8VRV5	Dynein light chain 1, cytoplasmic	DYNLL1	5	58.4	0.882618	1.14119	0.94709	1.06635	1.07146	0.933901	0.991923	1.1497	1.06184	0.854271	1.02272	1.00005	1.10132	1.06858	0.989409	1.06346	1.16586	1.08245	0.944506	1.18252	0.970134	1.05643	1.0798	0.975226	1.03777	1.11219	1.06157
P49368;B4DUR8;P49368-2	T-complex protein 1 subunit gamma	CCT3	34	58.3	0.999293	0.949376	0.961001	0.959779	0.89989	0.975599	0.975437	1.12517	1.01292	0.979482	0.916506	0.944261	0.929642	0.816532	0.945703	0.938591	1.03809	0.969894	0.980119	0.924711	0.936521	0.932668	0.834247	0.953233	0.937472	1.08501	0.97026
E5RJR5;P63208;E7ERH2;F8W8N3;P63208-2;E5RGM3	S-phase kinase-associated protein 1	SKP1	12	58.3	0.926098	1.04398	1.06824	1.23704	1.1769	0.933433	0.904514	0.894574	1.25217	1.13623	1.06554	1.21311	1.22151	1.2994	1.05597	1.11026	1.06897	1.45432	1.04789	1.08683	1.09857	1.21934	1.23019	1.0171	0.960031	0.854732	1.28742
Q16891-2	MICOS complex subunit MIC60	IMMT	48	58.2	1.06569	1.0443	0.945399	0.972316	1.00424	1.04584	1.01198	0.990963	0.819922	1.01839	1.02068	0.931962	1.02096	0.994133	1.05778	0.985949	1.00111	0.835271	1.04542	1.0241	0.929276	0.997347	1.00172	1.07176	1.00019	0.990627	0.798589
P35998;P35998-2	26S protease regulatory subunit 7	PSMC2	26	58.2	1.05105	0.997931	0.99522	1.03946	0.960209	0.940123	0.972847	1.07806	1.16324	1.02963	0.932289	0.962503	1.031	0.923215	0.935057	0.952541	1.04181	1.13739	1.08969	0.963259	0.988414	1.032	0.955499	0.94083	0.968285	1.04621	1.19994
P12814;P12814-3;P12814-2;P12814-4;H9KV75	Alpha-actinin-1	ACTN1	53	58.1	0.992404	1.28449	1.11836	1.3508	1.39792	1.03104	1.08164	1.49498	1.13804	0.983003	1.25442	1.11393	1.30415	1.40051	0.98848	1.09015	1.47497	1.10478	0.973832	1.24997	1.1061	1.3411	1.41057	0.98636	1.05068	1.46548	1.09043
Q9Y266;A0A0A0MSU9	Nuclear migration protein nudC	NUDC	25	58	1.09747	0.925996	0.873919	0.878684	0.737426	0.905446	0.921965	1.0366	1.21984	1.06376	0.899966	0.880721	0.906698	0.741597	0.922623	0.943279	1.01724	1.2519	1.0704	0.935506	0.851825	0.869215	0.746016	0.877906	0.903558	0.980863	1.2195
P62857	40S ribosomal protein S28	RPS28	8	58	0.967662	0.854721	0.969601	0.634235	0.856329	0.833567	0.834262	0.754694	0.69278	0.93198	0.785422	0.888092	0.660931	0.733023	0.752862	0.763966	0.696753	0.657718	0.975886	0.863974	0.938172	0.657414	0.820693	0.874348	0.819448	0.771655	0.672578
P31948;P31948-2;P31948-3	Stress-induced-phosphoprotein 1	STIP1	35	58	1.03556	0.892263	0.883132	0.914781	0.860283	0.938148	0.965585	1.0148	0.964634	0.994709	0.833817	0.847412	0.872682	0.837699	0.935811	0.952588	0.952564	0.913759	0.981339	0.807857	0.821379	0.841913	0.816282	0.91283	0.919077	0.920239	0.879624
P67775;P67775-2	Serine/threonine-protein phosphatase 2A catalytic subunit alpha isoform	PPP2CA	16	57.9	0.953096	1.01822	0.966741	1.06326	0.906913	1.01244	0.965326	1.14087	1.30588	1.05769	1.08497	0.976026	0.991819	0.932255	0.979455	1.03046	1.11066	1.1839	0.972242	0.984799	0.968261	1.00185	0.867902	0.988927	0.958009	1.17454	1.30508
Q8WUD1;Q5HYI5;Q8WUD1-2	Ras-related protein Rab-2B	RAB2B;DKFZp313C1541	11	57.9	0.936849	1.04424	1.14623	1.08935	1.03925	1.04304	1.07832	1.01073	0.936203	0.977224	1.03371	1.10078	1.10385	1.03246	1.01625	0.962723	0.982409	1.04461	1.01676	1.05764	1.1242	1.05886	1.00449	0.970955	1.03778	0.970724	0.985886
Q13347	Eukaryotic translation initiation factor 3 subunit I	EIF3I	15	57.8	1.06208	1.00937	1.0751	1.06856	1.01204	0.938685	0.974843	1.11514	1.23644	0.930371	0.732864	0.986906	1.16258	0.695679	0.72546	0.676963	1.05171	1.16604	1.06064	0.989985	1.0663	1.08595	1.00533	0.99284	1.00834	1.07965	1.22463
P35268;K7ERI7;K7EMH1;K7ELC4;K7EP65;K7EKS7	60S ribosomal protein L22	RPL22	8	57.8	1.04894	0.907917	0.942009	0.711506	0.83619	0.86129	0.851858	0.844175	0.723425	0.981449	0.89652	0.929422	0.816347	0.825642	0.867153	0.853178	0.87657	0.766669	1.0273	0.949853	0.966246	0.727874	0.802302	0.877683	0.889032	0.819847	0.753089
O14745;O14745-2	Na(+)/H(+) exchange regulatory cofactor NHE-RF1	SLC9A3R1	21	57.8	0.753365	1.14403	0.930967	1.01706	1.67474	1.11946	0.815017	0.826544	0.815438	0.753045	1.08633	0.952198	1.04801	1.60793	1.09002	0.815037	0.849002	0.808056	0.804416	1.09598	0.958207	1.04254	1.69293	1.09814	0.849311	0.846394	0.864123
P31946-2;P31946	14-3-3 protein beta/alpha;14-3-3 protein beta/alpha, N-terminally processed	YWHAB	12	57.8	1.08797	1.06089	1.06763	1.12414	1.06523	1.03452	1.06236	1.09423	1.07621	1.10452	0.943205	1.02607	1.08103	0.974224	0.932726	0.964212	1.0228	1.01557	1.08794	1.00942	0.980469	0.972662	1.00165	0.926682	1.00149	0.96815	0.934646
Q9NRV9;F5GWX2	Heme-binding protein 1	HEBP1	12	57.7	1.07837	1.14657	1.15267	1.14594	1.10775	1.3253	1.15653	1.14133	0.921509	1.12086	1.19641	1.0605	1.05683	1.12853	1.29658	1.18094	1.13133	0.914031	1.0742	1.20782	1.0913	1.16812	1.14572	1.38493	1.21604	1.22475	0.882994
Q14116-2;Q14116	Interleukin-18	IL18	9	57.7	1.0294	1.29514	1.32351	1.2803	1.08165	0.913724	1.07008	1.77152	1.16248	1.01192	1.22291	1.28192	1.2313	1.08865	0.895524	1.08758	1.60854	1.07935	1.0343	1.24915	1.25869	1.31988	1.11812	0.917972	1.01839	1.69764	1.1228
Q07866-8;G5E9S8;F8W6L3	Kinesin light chain 1	KLC1	32	57.7	0.866893	0.871069	0.967964	1.20958	0.851107	1.00959	0.856816	1.17061	1.17614	1.00806	1.08577	0.952295	1.37455	0.976955	1.19289	1.14181	1.13278	1.20921	1.11971	1.26105	1.08513	1.68941	1.08038	1.42643	1.01755	1.25412	1.34078
E7EQ69;Q9GZZ1;C9J5D1;A0A087WWJ2;Q9GZZ1-2	N-alpha-acetyltransferase 50	NAA50	12	57.7	1.03994	0.89372	0.917793	0.940718	0.831626	0.883883	0.942629	1.04362	1.89873	1.0566	0.90564	0.8857	0.890744	0.805484	0.886014	0.959571	1.05892	1.94709	1.0367	0.850634	0.858483	0.869692	0.7475	0.834627	0.872147	1.03219	1.94908
P28066;P28066-2	Proteasome subunit alpha type-5	PSMA5	11	57.7	1.07157	0.96134	1.0408	1.01528	1.00117	1.0121	1.03025	1.09137	1.00666	1.0421	0.951239	1.00823	1.04573	0.963139	0.984493	0.952279	1.07762	0.979977	1.04112	0.924179	0.988695	1.00168	0.989277	1.02419	0.981132	1.06903	0.999676
P55072	Transitional endoplasmic reticulum ATPase	VCP	51	57.7	0.969464	0.93438	1.01688	0.969688	1.1183	0.970471	0.979781	0.990867	0.838533	0.91856	0.922148	1.02155	1.01362	1.11545	0.971195	0.965592	1.02711	0.860671	0.955113	0.954814	1.0344	0.997276	1.12345	0.990702	0.989069	1.00822	0.847134
Q15599;Q15599-2	Na(+)/H(+) exchange regulatory cofactor NHE-RF2	SLC9A3R2	18	57.6	0.928059	0.845111	0.873041	0.824608	0.761084	1.09439	0.831996	0.774074	1.05451	0.916158	0.812778	0.8126	0.848136	0.732904	1.1086	0.807642	0.79657	1.07643	1.03577	0.786971	0.909467	0.823601	0.747251	1.20868	0.833217	0.7536	1.06006
P62316;P62316-2;K7ERG4	Small nuclear ribonucleoprotein Sm D2	SNRPD2	9	57.6	1.15308	0.999009	0.969905	1.08087	0.985762	0.978094	0.935113	1.02865	1.09196	1.09628	0.929358	0.950506	1.08707	0.956576	0.973889	0.932878	1.01942	0.944052	1.16208	1.01454	0.990041	1.13154	1.05108	0.991295	0.964938	1.04899	0.911217
Q14847;Q14847-2;C9J9W2;Q14847-3	LIM and SH3 domain protein 1	LASP1	14	57.5	0.966073	1.08044	1.09703	1.19038	1.05945	1.13478	1.01703	1.17999	0.922948	1.03029	1.13261	1.14126	1.10901	1.1796	1.18547	1.12464	1.19718	0.976359	0.906438	1.0988	1.04137	1.17416	1.10508	1.10081	1.02405	1.23677	0.902938
P20700;E9PBF6;A0A0D9SFE5	Lamin-B1	LMNB1	45	57.5	1.06511	0.940856	0.795414	0.861941	0.790116	0.967838	0.948192	0.837389	0.76496	1.12548	0.956379	0.797989	0.830763	0.825263	0.991855	1.01325	0.856346	0.714093	1.06677	0.899519	0.770188	0.862416	0.79216	0.95731	0.942767	0.838937	0.76461
H3BRU6;F8VZX2;F8W0G4;F8VXH9		PCBP2	13	57.5	1.05567	0.920387	1.00611	1.01451	0.99146	0.964751	0.993202	1.08286	1.01616	0.943534	0.861959	0.930665	0.959083	0.836246	0.867774	0.872522	1.03457	0.920998	1.04364	0.859576	0.917404	1.02399	0.917137	0.928365	0.920044	1.07189	0.992221
P52565;J3KRE2;J3KTF8;J3QQX2;P52565-2;J3KRY1	Rho GDP-dissociation inhibitor 1	ARHGDIA	13	57.4	1.17987	1.03811	1.07132	1.20282	0.961581	1.17183	1.09573	1.3054	0.918439	1.26689	1.16835	1.07701	1.09122	1.15488	1.27054	1.29203	1.45479	0.958505	1.11997	0.972124	0.982275	1.10945	0.955902	1.02976	1.03106	1.25277	0.960899
P47756-2;B1AK87;B1AK88;P47756;B1AK85	F-actin-capping protein subunit beta	CAPZB	21	57.4	0.917626	0.965623	0.896918	0.983343	0.980832	1.01013	0.964336	1.01196	0.853831	0.973967	1.03309	0.914726	0.978529	1.07266	1.09091	1.08363	1.09847	0.920468	1.05673	0.968742	0.961776	0.957511	0.975874	1.02614	0.981521	1.04005	0.857265
P78371;P78371-2;F5GWF6;F8VQ14	T-complex protein 1 subunit beta	CCT2	24	57.4	1.0042	0.893516	0.916446	0.898151	0.834025	0.896787	0.936833	1.13049	1.07389	0.963505	0.848301	0.907561	0.896297	0.763482	0.866521	0.906124	1.07277	1.04438	0.981925	0.89044	0.906512	0.885919	0.780838	0.895056	0.91696	1.09548	1.04761
I3L269;I3NI25;Q96NB1;I3L0U4	LisH domain-containing protein FOPNL	FOPNL	6	57.4	1.01418	1.04657	1.05491	1.03162	0.985329	0.999143	1.13589	1.04533	1.43428	0.937893	0.903521	0.917419	0.917609	0.859008	0.915507	0.980494	0.749803	1.64231	1.89778	1.01874	1.17125	1.07023	1.04483	1.07075	1.1773	0.908095	1.32889
Q9UNM6;Q9UNM6-2;J3KNQ3;A0A087WUL9;E9PL38;H0YD73	26S proteasome non-ATPase regulatory subunit 13	PSMD13	20	57.4	1.04873	0.985648	0.994325	1.01404	1.00883	0.987413	0.976749	1.10655	1.23469	1.00976	0.937941	0.948213	1.03537	0.931737	0.943192	0.934182	1.07982	1.17174	1.01193	0.952515	0.975313	0.995741	0.934092	0.95328	0.939569	1.04649	1.17141
P33764	Protein S100-A3	S100A3	5	57.4	0.846202	1.37982	0.827362	1.2434	1.01372	1.20085	0.781698	1.61873	0.934809	1.23647	1.225	1.21299	1.08561	1.3098	1.59029	1.53077	2.00119	1.39871	1.38629	1.2003	1.0282	1.2951	1.07202	1.68877	0.932047	1.33882	1.10984
P62736;P63267;P63267-2	Actin, aortic smooth muscle;Actin, gamma-enteric smooth muscle	ACTA2;ACTG2	23	57.3	1.04508	1.25139	1.09568	1.29908	1.15028	1.12769	1.08138	1.43997	1.00496	1.08821	1.25121	1.10675	1.20269	1.11398	1.17215	1.20653	1.49394	1.01714	1.03377	1.1753	1.05866	1.30948	1.08841	1.12866	1.08574	1.47641	1.00634
O75531	Barrier-to-autointegration factor;Barrier-to-autointegration factor, N-terminally processed	BANF1	8	57.3	0.737575	0.806447	0.475063	0.77379	0.717073	0.9151	0.666822	0.813571	0.46446	0.957193	0.641221	0.725829	0.657546	0.910502	1.21798	1.20612	1.08591	0.744666	1.30983	0.779995	0.618291	0.735306	0.752356	1.36993	0.684897	0.661215	0.558098
Q96FJ2	Dynein light chain 2, cytoplasmic	DYNLL2	4	57.3	1.10274	1.34286	1.11384	2.06865	1.06232	1.80131	1.16358	1.28991	1.21309	1.40911	2.11847	1.46517	1.37779	1.83027	2.14871	2.05469	1.39098	1.47225	1.09835	1.29022	1.23765	2.25188	1.10833	1.99841	1.20613	1.64261	1.59457
Q9NP97;B1AKR6;Q8TF09	Dynein light chain roadblock-type 1;Dynein light chain roadblock-type 2	DYNLRB1;DYNLRB2	6	57.3	0.797583	0.929001	0.807296	0.90778	0.875804	0.88578	0.891203	0.990756	0.779724	0.850937	0.805263	0.914681	0.909917	0.887935	0.92048	0.95113	0.980964	0.847392	0.859311	0.898676	0.857744	0.791824	0.809751	1.0179	0.884014	0.87287	0.740216
A0A1C7CYX9;Q16555;Q16555-2	Dihydropyrimidinase-related protein 2	DPYSL2	30	57.2	0.932519	0.886344	0.8427	0.844731	0.882534	1.02367	1.31624	0.815492	0.721419	0.970234	0.931165	0.848761	0.868329	0.894287	1.08862	1.36658	0.822	0.689376	0.911448	0.891654	0.855291	0.81492	0.844077	1.00114	1.23779	0.778202	0.682233
A0A0C4DFU2;P04179;P04179-4;F5H4R2;A0A0C4DFU1;F5GYZ5;P04179-2;F5H3C5;A0A0C4DG56;P04179-3;G8JLJ2	Superoxide dismutase;Superoxide dismutase [Mn], mitochondrial	SOD2	11	57.2	1.13417	1.23062	1.19926	1.20205	1.78881	1.52415	1.16681	1.43983	1.04709	1.13479	1.30011	1.2048	1.21947	1.93669	1.67338	1.22209	1.48936	1.14318	1.15179	1.30526	1.18669	1.17603	1.96522	1.65415	1.20816	1.5559	1.17343
P06576;H0YH81;F8W079	ATP synthase subunit beta, mitochondrial;ATP synthase subunit beta	ATP5B	21	57.1	1.00805	1.0105	1.07647	1.01024	1.02241	1.04031	0.983057	1.02129	0.858018	1.00544	1.05551	1.11849	1.04898	1.01566	1.08125	0.943731	1.02223	0.86853	0.975674	1.04018	1.10405	1.02401	0.998565	1.12889	0.97181	1.0129	0.787153
A0A0C4DGJ7;Q8WUH1;H0YHA3;Q8WUH1-2;H0YHB4;H0YIM3;Q8WUH1-3	Protein Churchill	CHURC1;CHURC1-FNTB	5	57.1	1.27242	1.00147	1.23414	1.00987	0.938589	0.876517	1.06109	0.984898	1.62597	1.51916	0.958531	1.07793	1.02278	0.714603	0.937571	1.05476	0.990057	1.86954	1.31904	1.01001	1.18522	1.03899	1.02577	0.910737	1.02349	0.86969	1.68709
P50395;P50395-2;Q5SX87	Rab GDP dissociation inhibitor beta	GDI2	28	57.1	1.00966	1.07562	0.997242	1.09048	0.959814	1.14006	1.05137	1.1856	0.900722	1.03556	1.11026	0.999201	1.01517	1.02389	1.12832	1.13655	1.1825	0.887756	0.976209	1.05453	1.01865	1.17747	1.0068	1.14536	1.05109	1.26552	0.905727
C9J0J7;G5E9Q6;P35080-2;C9JQ45	Profilin;Profilin-2	PFN2	5	57.1	1.14132	1.00457	0.994967	1.0962	0.970174	1.14084	1.03062	1.02225	0.669537	1.40683	1.03135	1.04149	1.07261	1.0894	1.14557	1.06941	1.02209	0.726072	1.12456	0.992071	1.04947	0.981788	1.00792	1.13665	1.03874	0.998729	0.715311
P25789;H0YMZ1;H0YL69;H0YMA1;H0YN18;H0YMI6;P25789-2;H0YLC2;H0YKT8;H0YKS0	Proteasome subunit alpha type-4;Proteasome subunit alpha type;Proteasome subunit beta type	PSMA4	12	57.1	1.04631	0.963551	0.960193	1.03288	0.999725	1.04593	1.00483	1.06705	1.3536	1.03836	0.934681	0.98785	1.01039	0.967469	1.01973	1.00271	1.01135	1.25671	1.04423	0.937312	0.957669	1.00385	0.982005	0.962097	0.960388	1.03552	1.33246
Q13501;E7EMC7	Sequestosome-1	SQSTM1	16	57	1.2614	1.03263	1.00555	1.14673	1.18716	2.75539	4.30679	1.62608	2.4773	1.35678	1.02163	1.0135	1.12308	1.30309	3.59688	6.91614	1.78732	3.19543	1.39968	1.03991	0.980852	1.20378	1.27518	3.60434	5.96792	1.80552	3.10112
A0A0B4J1Z1;C9JAB2;Q16629-3;Q16629-2;Q16629-4;Q16629	Serine/arginine-rich splicing factor 7	SRSF7	9	56.9	1.10628	0.974985	0.915803	0.980025	0.943214	0.94335	0.870266	1.02067	0.886172	1.08681	1.01682	1.00849	0.97513	0.962162	1.05279	0.922135	1.06023	0.96989	1.00224	1.08936	0.899156	0.938647	0.926972	0.908762	0.860529	1.03451	0.829479
Q9Y3D9;J3QLR8	28S ribosomal protein S23, mitochondrial	MRPS23	11	56.8	1.06002	0.988512	1.07633	0.934035	0.966747	1.03207	1.03317	0.99237	0.827698	1.05839	1.02755	1.08169	0.920434	1.03739	1.0567	1.05773	0.985574	0.767468	1.02528	1.01808	1.06501	0.958447	1.01152	1.0311	1.00967	1.00423	0.862525
O95169-3;O95169;E9PQ68;O95169-2;K9J7I2	NADH dehydrogenase [ubiquinone] 1 beta subcomplex subunit 8, mitochondrial	NDUFB8	7	56.8	0.794003	0.893683	0.915864	1.01243	0.948079	1.06156	0.849396	0.856177	0.731951	1.36991	1.76731	1.44346	1.14449	2.06128	2.0698	1.70202	1.33264	1.0973	1.03698	1.02719	1.17127	1.81953	1.22607	2.1352	1.20774	1.73179	1.23203
Q96HS1;Q96HS1-2	Serine/threonine-protein phosphatase PGAM5, mitochondrial	PGAM5	17	56.7	1.17382	1.02538	1.09614	0.980937	0.926388	0.952839	0.921822	1.00251	0.853687	1.1059	1.02702	1.03309	0.979478	0.929503	0.989931	0.924904	1.01634	0.834621	1.16199	1.07734	1.10558	1.06166	1.02534	1.07884	0.993534	1.08715	0.892739
P30048-2;P30048	Thioredoxin-dependent peroxide reductase, mitochondrial	PRDX3	10	56.7	1.03917	1.02863	1.11427	1.13711	1.09949	1.14783	1.00305	1.03115	0.797764	1.01107	1.12679	1.1556	1.07739	1.13317	1.14032	1.01731	1.03873	0.794292	0.899757	1.09093	1.11677	1.15435	1.07225	1.19438	1.02745	1.11446	0.732071
O43396;K7ER96	Thioredoxin-like protein 1	TXNL1	18	56.7	1.06096	0.916829	0.970433	1.13413	0.959896	0.995611	0.942371	1.13532	1.28868	1.05639	0.982226	0.973028	1.13213	0.99722	1.00877	1.01256	1.12454	1.28461	1.06741	0.954871	0.9638	0.950618	0.899919	0.909296	0.931566	0.977776	1.30532
P33176	Kinesin-1 heavy chain	KIF5B	56	56.6	0.931793	0.986573	0.9662	0.980924	0.895845	0.842815	0.930893	0.941928	0.985977	0.912669	0.95301	1.00464	1.01776	0.889666	0.887419	0.927655	0.959723	0.984021	0.926811	1.0209	0.985524	1.01045	0.907855	0.865852	0.957337	0.947198	0.947015
F8VZJ2;F8W0W4;H0YHX9;Q13765;E9PAV3-2;E9PAV3;F8W1N5;F8VNW4	Nascent polypeptide-associated complex subunit alpha;Nascent polypeptide-associated complex subunit alpha, muscle-specific form	NACA	4	56.6	1.03449	0.88967	0.976721	0.82823	0.840847	0.944146	0.948026	0.984646	1.05892	0.995243	0.874444	0.885216	0.785414	0.846685	0.913667	0.954467	0.92632	0.929745	1.05892	0.80677	0.941633	0.776812	0.821849	0.921851	0.90085	0.958621	1.00612
O15212;A2AB88	Prefoldin subunit 6	PFDN6	8	56.6	1.25124	0.95831	1.07039	1.06876	1.05268	1.03457	1.0985	1.15927	1.26436	1.22175	1.17758	0.957697	1.03218	1.17692	1.15656	1.20344	1.06207	1.04697	1.10787	0.862358	0.999155	1.12855	0.950689	0.981809	0.9968	1.22439	1.17875
O75688;C9JIR6;O75688-4;O75688-5;B8ZZF0	Protein phosphatase 1B	PPM1B	22	56.6	1.01243	0.989399	0.950296	1.05675	1.01903	1.01566	1.00293	0.982234	0.941413	1.02852	0.985921	0.929584	1.02723	0.961509	0.993131	1.0091	0.994663	0.933079	1.02221	1.01496	0.957987	1.07975	0.976975	1.03909	1.07555	1.01494	0.951026
K7ESG5;P61289;P61289-2;B3KQ25;K9J957;P61289-3;A0A087WTV2	Proteasome activator complex subunit 3	PSME3	15	56.6	0.989624	0.986271	1.00125	0.937993	0.876571	0.796254	0.875454	1.01086	1.2741	1.01735	1.01181	1.03505	0.98452	0.917365	0.875837	0.897613	1.0999	1.24546	1.00589	1.03584	1.03208	1.08243	0.933881	0.888075	0.898937	1.12789	1.24242
O14818;O14818-2;H0Y586;O14818-4	Proteasome subunit alpha type-7	PSMA7	13	56.5	1.04165	0.95328	0.995641	1.04899	1.00631	1.06159	1.03374	1.03673	1.01513	1.06969	1.02179	1.01311	1.00509	1.00771	1.09061	1.05708	1.04228	1.00526	0.972612	0.947467	0.982162	1.05234	0.983239	1.09554	1.00329	1.10906	0.996579
Q9Y3D0;H3BNV7	Mitotic spindle-associated MMXD complex subunit MIP18	FAM96B	5	56.4	0.756443	0.945496	0.857248	0.995651	0.886942	0.880574	0.839095	0.970036	0.882947	0.820042	0.615449	0.74963	0.652328	0.846283	0.739471	0.863934	0.848291	0.881862	0.883978	0.874435	0.858868	0.715092	0.851685	0.824746	0.762766	0.705632	0.867711
P62979;J3QS39;J3QTR3;F5H6Q2;F5GYU3;F5H2Z3;F5H265;B4DV12;F5H388;F5H747;F5GXK7;J3QKN0;Q5PY61;Q96C32;P62987;P0CG47;P0CG48;M0R1M6;M0R2S1;M0R1V7	Ubiquitin-40S ribosomal protein S27a;Ubiquitin;40S ribosomal protein S27a;Ubiquitin-60S ribosomal protein L40;Ubiquitin;60S ribosomal protein L40;Polyubiquitin-B;Ubiquitin;Polyubiquitin-C;Ubiquitin	RPS27A;UBB;UBC;UBA52	12	56.4	1.03299	0.929166	0.947041	0.850419	0.872832	0.913438	0.977812	0.860323	3.80313	1.08584	0.993632	0.97938	0.859896	0.992195	0.983146	1.05831	0.907393	3.50932	1.07385	0.972144	0.971015	0.865512	0.931216	0.929905	1.01222	0.892479	3.5535
Q5T7C4;P09429;B2RPK0	High mobility group protein B1;Putative high mobility group protein B1-like 1	HMGB1;HMGB1P1	17	56.3	1.10679	0.953794	0.774228	0.899831	0.627203	0.903947	0.961195	0.935251	0.760524	1.11282	0.962164	0.862745	0.884368	0.70607	0.951615	1.00178	0.956545	0.796951	1.19029	0.99931	0.800888	0.926996	0.669411	0.872538	0.996853	0.963728	0.772167
Q8N5N7;Q8N5N7-2	39S ribosomal protein L50, mitochondrial	MRPL50	8	56.3	1.05756	1.04256	1.08508	1.04555	1.08128	1.15761	1.01156	1.01327	0.881755	1.13189	1.04584	1.07441	1.08603	1.0247	1.06788	0.984014	1.11577	0.869229	1.02907	0.989707	1.10247	1.01699	1.08367	1.10646	1.05661	1.01012	0.80431
P82909	28S ribosomal protein S36, mitochondrial	MRPS36	5	56.3	0.852291	1.01324	1.06402	1.00829	0.951422	1.02776	0.988815	0.953291	0.801699	1.03011	1.1682	1.29661	1.1365	1.07109	1.16938	1.1235	1.098	0.890666	0.899758	1.09113	1.05422	1.11715	1.00022	1.05964	1.00097	1.03323	0.866195
P08708;H0YN88;A0A075B716;H0YN73	40S ribosomal protein S17	RPS17	9	56.3	1.05157	0.947028	0.996719	0.725793	0.9312	0.966684	0.92879	0.908725	0.760003	1.02889	0.870269	0.932329	0.636923	0.841747	0.874144	0.853401	0.833582	0.692019	1.05685	0.884027	0.946233	0.622108	0.86664	0.878092	0.893609	0.828657	0.702876
Q9NWV4	UPF0587 protein C1orf123	C1orf123	9	56.2	1.00222	1.01572	1.11311	0.998825	1.07433	1.03637	1.02865	1.03165	0.912788	1.08611	1.14537	1.16485	1.10469	1.24588	1.12176	1.16226	1.17636	0.799151	0.956187	1.04796	1.17331	1.18275	1.25833	1.08696	1.04213	1.26534	0.845443
Q03135;E9PCT5	Caveolin-1;Caveolin	CAV1	12	56.2	1.44546	1.49139	1.4007	1.58345	2.09029	1.07774	1.03985	1.22676	1.03442	1.15563	1.49459	1.27058	1.55237	2.06252	1.06414	1.11096	1.30353	1.02139	1.24601	1.41751	1.32012	1.63343	2.05471	1.07123	1.04423	1.24955	1.09356
B9A057;Q86WW8	Cytochrome c oxidase assembly factor 5	COA5	3	56.2	0.639881	0.78159	0.899929	0.733142	0.980661	1.03761	0.745802	0.512647	0.342888	0.650115	0.782864	0.963471	0.58902	1.00243	0.926647	0.683411	0.433237	0.293527	0.733102	0.817859	0.892787	0.839163	0.918702	0.898304	0.772368	0.708399	0.460538
P62195;J3QQM1	26S protease regulatory subunit 8	PSMC5	24	56.2	1.01211	1.01333	1.01137	1.07232	0.992995	1.0061	0.98024	1.05751	1.5715	1.02444	0.966612	1.01087	1.04556	0.944891	0.956352	0.963883	1.04523	1.52087	1.02046	0.984058	0.997405	1.00494	0.969457	0.943428	0.964093	1.0191	1.54927
O75832;B1AJY7;B1AJY5;O75832-2	26S proteasome non-ATPase regulatory subunit 10	PSMD10	8	56.2	1.01938	0.974274	1.01913	1.08471	1.08984	1.06803	0.972543	1.00613	0.874264	1.03173	0.959848	0.939545	1.03662	1.08845	1.01263	1.03631	1.03313	0.850665	0.996556	0.903109	0.974264	1.01366	0.974791	0.983815	0.920871	0.980035	0.767078
Q9P0L0;Q9P0L0-2	Vesicle-associated membrane protein-associated protein A	VAPA	15	56.2	1.01992	0.967554	0.998026	1.0852	1.06024	1.00852	0.962273	0.92952	0.79276	0.934598	0.898756	0.959912	1.14524	1.00829	0.976517	0.941936	0.942928	0.823836	1.01876	0.98524	1.0265	1.16894	1.09039	1.08027	0.997884	0.991184	0.811802
Q6P6B1	Glutamate-rich protein 5	ERICH5	15	56.1	1.03855	1.26039	1.26106	1.02947	1.13118	1.13575	1.26321	1.22673	1.09887	0.98542	0.98305	1.0892	0.927891	0.905691	0.991896	1.10587	0.977153	0.916484	1.08383	1.06089	1.09565	1.04265	1.03585	0.982679	1.2413	1.00652	0.971866
P61247;D6RAT0;D6RG13;E9PFI5;H0Y8L7;D6RB09;H0Y9Y4	40S ribosomal protein S3a	RPS3A	21	56.1	1.04356	0.923907	0.973105	0.679961	0.907773	0.955769	0.930116	0.862122	0.746436	1.06203	0.924484	0.984406	0.68768	0.890769	0.933689	0.891913	0.817991	0.758465	1.01585	0.952242	0.959742	0.664484	0.883192	0.914226	0.904231	0.860726	0.746813
Q04760;Q04760-2	Lactoylglutathione lyase	GLO1	7	56	0.947902	0.948978	0.863884	0.919885	0.831606	0.941239	0.954764	0.940764	0.920456	1.07137	1.03011	0.933815	0.976834	0.930971	0.962313	1.036	1.01852	0.993924	0.985152	1.07934	1.00237	1.0441	0.936774	1.02394	0.931239	1.12222	1.06907
B4DY09;Q12905	Interleukin enhancer-binding factor 2	ILF2	13	56	1.14924	1.03386	1.13778	1.0708	1.05633	0.972058	0.982101	1.00388	0.962783	1.16978	1.02537	1.03387	1.11106	1.06917	0.976946	0.996423	1.03089	0.97048	1.07224	0.921964	1.04133	1.08883	1.03582	0.996853	0.907526	1.00261	0.968847
P09493-9;Q6ZN40;P09493-7		TPM1	25	56	1.01631	1.14026	0.901159	1.24684	0.919287	0.842121	0.96376	1.37636	1.34937	1.27703	1.24862	0.944718	1.26332	0.878541	1.24754	1.53225	1.52093	1.48437	1.25636	1.35127	0.797835	1.20633	0.898643	0.953392	1.02249	1.49156	1.44332
P09493-4;P09493-10;H0YKX5;H0YKP3		TPM1	26	56	1.05054	1.51549	1.05507	2.1412	1.09595	1.3348	1.04087	1.82228	1.38914	1.22095	1.60219	1.12212	1.62023	1.57575	1.2336	1.32683	1.74478	1.3951	1.19853	1.52091	1.18196	2.61865	1.35448	1.55063	1.27991	2.2427	1.90735
C9J4Z3;P61513;M0R0A1;Q6P4E4;E9PEL3;M0R2L6;G5E9R3	60S ribosomal protein L37a	RPL37A	4	55.9	1.06382	0.987852	1.00624	0.667273	0.921479	0.974541	0.942835	0.885731	0.762377	1.13907	0.989957	0.998259	0.609565	0.919365	0.989626	0.995898	0.854506	0.752428	1.03792	0.908805	0.97598	0.58197	0.879383	0.938248	0.91181	0.809302	0.712436
Q05682-5;E9PGZ1	Caldesmon	CALD1	36	55.8	0.917601	1.39243	1.26745	1.41193	1.41566	1.06025	1.14813	1.24367	0.950311	0.909629	1.39424	1.34118	1.4893	1.49206	1.09472	1.22008	1.33281	1.03709	0.910663	1.44986	1.27663	1.42538	1.47965	1.02519	1.18297	1.24582	0.978843
Q07065	Cytoskeleton-associated protein 4	CKAP4	40	55.8	0.987953	1.08762	0.93082	0.873274	0.869417	1.01545	1.01202	0.859728	0.762542	0.963007	1.06756	0.961725	0.90529	0.852746	1.0345	0.968061	0.880932	0.830855	1.02728	1.13554	0.955191	0.858389	0.891801	1.06532	1.05446	0.845218	0.766589
P60981;P60981-2;F6RFD5	Destrin	DSTN	13	55.8	1.14903	1.07157	1.05085	1.22707	1.15241	0.992093	1.00005	1.17547	0.985853	1.29138	1.13194	1.10961	1.22454	1.26727	1.064	1.14015	1.25042	1.03372	1.07897	1.11373	1.0469	1.27368	1.21841	1.01007	1.03386	1.27074	1.05921
P09960;P09960-2;P09960-4;P09960-3	Leukotriene A-4 hydrolase	LTA4H	32	55.8	0.911363	1.0248	1.15432	1.05094	1.04866	0.984701	1.0085	1.05749	0.781404	0.875104	1.05534	1.13348	1.04551	1.05372	0.992771	1.00093	1.07594	0.790902	0.860664	1.02759	1.15163	1.09421	1.05292	1.01484	0.986778	1.10831	0.769706
Q15366-5;Q15366-8	Poly(rC)-binding protein 2	PCBP2	13	55.8	1.07329	0.967995	1.05809	1.12812	1.20615	1.01625	0.976829	1.33646	0.973878	1.16855	0.964666	0.989901	1.07023	1.20726	1.13007	1.26019	1.50889	1.13341	1.02941	1.03396	1.08318	1.2424	1.04735	1.13451	1.0518	1.4163	1.28982
Q99873-4;A0A087X1W2	Protein arginine N-methyltransferase 1	PRMT1	22	55.8	1.06996	1.05745	1.03411	1.05467	0.974573	0.940968	0.909838	1.14919	0.993709	1.1262	1.11293	1.05457	1.08427	1.07455	0.999792	1.00024	1.19158	1.01818	1.06123	1.03097	1.04528	1.04937	0.982386	0.968224	0.902175	1.14192	1.0098
P49458;E9PE20;P49458-2	Signal recognition particle 9 kDa protein	SRP9	6	55.8	0.922121	0.765539	0.933162	0.969106	0.678319	1.00064	0.898915	0.726468	0.798996	1.06978	0.842004	1.01663	0.927093	0.766135	1.04749	0.981509	0.765727	0.786152	0.96023	0.758037	0.949786	0.98349	0.701944	0.988661	0.934804	0.75911	0.771761
Q13263;Q13263-2;M0R0K9	Transcription intermediary factor 1-beta	TRIM28	30	55.8	1.11332	0.880477	0.983468	0.906106	0.785329	0.851658	0.853514	1.00405	1.00807	1.11803	0.871086	0.985429	0.916025	0.758851	0.827127	0.855241	0.995952	1.00454	1.16826	0.857281	1.0285	0.961397	0.791138	0.894403	0.845951	1.05087	1.07666
P38646	Stress-70 protein, mitochondrial	HSPA9	42	55.7	1.15359	0.995521	1.02235	0.939454	0.987001	1.10615	1.0387	0.997024	0.85397	1.1147	0.98474	1.06417	0.965683	0.980987	1.14205	1.03699	1.02276	0.859551	1.11667	1.03168	1.03468	0.920929	0.983895	1.10011	1.05665	0.969524	0.808084
Q8IVF2-3	Protein AHNAK2	AHNAK2	186	55.6	1.00352	1.34083	1.51347	1.83188	2.12702	0.951547	1.42928	1.43182	1.00967	0.970801	1.26511	1.48886	1.87028	2.07953	0.915307	1.42215	1.45216	0.997149	1.0328	1.3553	1.53723	1.93726	2.23495	0.96612	1.45418	1.43253	1.03291
Q9BPX5	Actin-related protein 2/3 complex subunit 5-like protein	ARPC5L	8	55.6	1.01178	1.01607	1.00561	1.0013	0.991937	0.952689	0.964898	1.03061	1.00407	0.962515	0.951943	1.00724	1.12746	0.931585	0.867763	0.827165	1.01468	0.959747	1.1024	0.94058	1.03418	1.05137	1.01111	0.992949	0.991195	1.04771	1.05315
Q16658	Fascin	FSCN1	26	55.6	1.10414	1.32499	1.2672	1.46892	1.33324	1.12539	1.09783	1.5199	0.944935	1.12592	1.30714	1.26434	1.40503	1.32052	1.07372	1.15494	1.48468	0.936671	1.06025	1.30631	1.20055	1.38828	1.32858	1.02555	1.07081	1.4242	0.910889
Q12907;D6RBV2;D6RDX1;D6RIU4	Vesicular integral-membrane protein VIP36	LMAN2	18	55.6	0.918197	1.03458	1.08739	0.94055	1.01657	0.971061	0.96922	0.834057	0.784889	0.922516	1.06286	1.08879	0.988095	0.958103	0.990999	0.94121	0.851372	0.786392	0.913934	1.08694	1.03321	0.896754	0.985824	0.960804	0.992568	0.805816	0.795064
O00483	Cytochrome c oxidase subunit NDUFA4	NDUFA4	6	55.6	1.0954	1.09985	1.05819	1.07224	1.04457	1.28699	0.843161	0.992704	0.801512	1.18819	1.25406	1.13032	1.06611	1.25195	1.38503	0.893046	1.00883	0.840478	1.01165	1.05057	1.03236	1.05025	1.10727	1.14427	0.864761	1.02377	0.904501
P62913;P62913-2;Q5VVC8;Q5VVC9	60S ribosomal protein L11	RPL11	11	55.6	1.30915	0.950526	1.05238	0.69788	0.893935	0.935558	0.939317	0.907054	0.901829	1.14065	0.934164	1.00052	0.711123	0.822382	0.888652	0.880407	0.842128	0.877572	1.10084	0.943419	1.02235	0.661872	0.856381	0.888606	0.891392	0.838131	0.838135
A0A087X020;Q9Y3A5	Ribosome maturation protein SBDS	SBDS	17	55.6	1.16373	1.13162	1.11497	1.02013	0.981955	1.12564	1.04036	1.44929	1.49882	1.09895	1.0386	1.05397	1.00977	0.915918	1.07335	1.00138	1.35054	1.40978	1.15808	1.10172	1.10878	0.981226	0.946579	1.0564	1.03211	1.34245	1.42113
P26639;P26639-2	Threonine--tRNA ligase, cytoplasmic	TARS	44	55.6	1.0849	0.90421	0.880211	0.918755	0.898875	1.11669	1.08192	1.09371	0.797359	1.11819	0.948619	0.905878	0.868477	0.933154	1.13637	1.13995	1.07463	0.779669	1.06434	0.907622	0.871524	0.881128	0.883885	1.04176	1.0389	1.07279	0.76746
H3BTA2;P60510;H3BV22	Serine/threonine-protein phosphatase;Serine/threonine-protein phosphatase 4 catalytic subunit	PPP4C	14	55.4	0.906193	0.920554	0.947995	0.966164	0.913948	0.839056	0.844925	0.893783	1.05324	0.916424	0.877346	0.891292	1.01323	0.843775	0.823507	0.821538	0.989699	1.06156	0.886031	0.902999	0.859714	0.920019	0.869796	0.858436	0.864113	0.973778	1.04139
P62714;E5RHC1;H0YC23	Serine/threonine-protein phosphatase 2A catalytic subunit beta isoform;Serine/threonine-protein phosphatase	PPP2CB	15	55.3	1.22511	1.3957	1.24567	1.52699	1.55405	1.10817	1.09917	1.27803	1.68515	1.14829	1.37143	1.35112	1.55102	1.47454	1.0913	1.06455	1.33002	1.55274	1.15074	1.46282	1.29615	1.54595	1.68547	1.15024	1.06264	1.3145	1.62248
P31153;P31153-2	S-adenosylmethionine synthase isoform type-2	MAT2A	20	55.2	0.984069	0.900196	0.983509	0.968392	0.884089	0.927241	0.895698	1.10524	0.928998	0.98324	0.916446	0.971748	0.947797	0.872643	0.935555	0.89747	1.0961	1.05884	1.02027	0.901664	1.0015	0.959363	0.86486	0.918863	0.896821	1.11597	1.0154
O60828-5;O60828;O60828-2;O60828-4	Polyglutamine-binding protein 1	PQBP1	7	55.2	1.1707	0.978484	0.926118	0.947028	0.759328	0.87947	0.90448	0.942666	1.40053	1.23911	1.00866	0.946709	0.93428	0.765974	0.893412	0.937207	0.916955	1.44319	1.19459	0.912231	0.896945	0.882969	0.768098	0.927097	0.886723	0.910482	1.34251
Q14258	E3 ubiquitin/ISG15 ligase TRIM25	TRIM25	29	55.2	1.11732	1.10509	1.19817	1.10774	1.08395	1.2033	1.17783	1.32422	0.953728	1.15634	1.17766	1.19247	1.11463	1.14473	1.24361	1.25822	1.33554	0.965058	1.14844	1.07609	1.16606	1.15786	1.10709	1.21845	1.16584	1.36747	1.04215
P18669	Phosphoglycerate mutase 1	PGAM1	15	55.1	1.03565	1.03949	1.02105	1.12637	0.981357	1.02997	0.981515	1.1144	0.820308	1.04332	1.04829	0.997929	1.02166	0.975864	0.973532	0.965417	1.04755	0.819241	1.00915	1.04157	1.04208	1.11241	0.988966	0.987488	0.967285	1.1263	0.802087
I3L0X5;O75391	Sperm-associated antigen 7	SPAG7	11	55.1	0.893611	0.976886	1.06905	1.04794	0.878933	1.01118	1.07876	1.10727	1.41698	0.979462	0.998153	1.0566	0.933084	0.995194	1.03216	1.13394	1.10726	1.38957	0.86882	0.895632	1.02536	1.01238	0.909771	0.968863	1.01847	1.12113	1.34573
P23193;P23193-2	Transcription elongation factor A protein 1	TCEA1	15	55.1	1.28737	0.9493	0.913234	0.9331	0.87691	0.962724	0.933807	0.833692	1.13439	1.30511	0.959745	0.91214	0.964489	0.861236	0.990334	0.964989	0.856696	1.22031	1.34019	0.962954	0.911492	0.938361	0.838521	0.998308	0.929344	0.863257	1.23301
Q13509;A0A0B4J269;Q13509-2	Tubulin beta-3 chain	TUBB3	19	55.1	0.971901	1.24293	1.15748	1.10129	1.0066	0.898579	0.941318	0.734288	0.917356	0.918553	1.12164	1.10414	1.10793	0.879447	0.844702	0.853945	0.680256	0.870627	0.961046	1.22661	1.10535	1.06118	0.946237	0.852549	0.87858	0.669398	0.865221
Q92917	G patch domain and KOW motifs-containing protein	GPKOW	21	55	0.994286	0.841493	0.935464	0.86281	0.854033	0.837092	0.842635	0.930059	1.18398	0.832488	0.797184	0.971931	0.828032	0.811366	0.843236	0.794827	0.840545	1.24154	0.888815	1.16284	0.87551	0.805661	0.862336	0.765139	0.874299	0.859073	1.09561
Q15293;Q15293-2	Reticulocalbin-1	RCN1	17	55	1.26107	1.23019	1.0561	1.1133	1.23186	1.3314	1.14168	0.990847	0.868619	1.39734	1.22989	1.109	1.13375	1.36974	1.46408	1.3747	1.13341	0.953007	1.37364	1.26752	1.08362	1.18143	1.34379	1.52377	1.24522	1.0278	0.97964
P04843;B7Z4L4	Dolichyl-diphosphooligosaccharide--protein glycosyltransferase subunit 1	RPN1	34	55	0.994435	1.10166	1.06568	1.17762	1.07223	1.16527	1.08067	1.09274	1.06695	0.979685	1.1687	1.027	1.04243	1.1324	1.15202	1.11904	1.04808	0.880711	0.961865	1.05112	0.997703	1.16066	1.06089	1.13252	1.05906	1.07467	0.90174
C9J2V2		IKBKG	13	54.9	0.902836	0.904096	1.14826	1.06458	1.08215	0.954771	0.915706	0.997779	1.25748	0.948895	0.971078	1.05247	1.00794	0.933846	0.884676	1.0464	0.88263	1.14536	0.274075	0.796205	0.328898	0.583271	0.988092	0.519012	0.517476	0.329928	0.555991
P42704	Leucine-rich PPR motif-containing protein, mitochondrial	LRPPRC	71	54.9	0.901358	0.968809	1.0657	0.963319	1.01142	1.11781	1.00393	0.903242	0.755951	0.919748	1.05462	1.08217	0.945446	1.03824	1.14504	1.03433	0.897747	0.717877	0.884979	0.984947	1.05636	0.972385	1.00237	1.1184	1.00049	0.915237	0.727692
P16333;P16333-2;C9JAB9	Cytoplasmic protein NCK1	NCK1	16	54.9	1.06291	0.988761	1.09027	1.03186	1.08557	1.08829	1.08069	0.992996	1.11731	1.03676	1.02386	1.09922	1.00744	1.14203	1.19685	1.13487	1.04535	1.10611	0.995464	0.951705	1.03025	0.959507	1.0136	1.10186	1.06019	0.964154	1.05956
B8ZZU8;Q15370;Q15370-2;I3L0M9	Transcription elongation factor B polypeptide 2	TCEB2	8	54.9	0.926526	0.889903	0.965759	1.0355	0.923961	0.868071	0.890346	0.836607	0.823732	0.982979	0.874534	0.984594	0.996175	0.994564	0.927705	0.969424	0.945178	0.876319	0.992232	0.86375	0.957704	1.06411	0.943706	0.941311	0.891962	0.853824	0.897666
O14949	Cytochrome b-c1 complex subunit 8	UQCRQ	7	54.9	1.03696	1.09166	1.24574	1.20662	1.19618	1.39608	1.08291	1.07985	0.816376	1.18906	1.1895	1.22914	1.05197	1.29016	1.39732	1.13489	1.01859	0.794646	0.977871	1.01587	1.12399	1.02198	1.02986	1.23779	0.988322	1.03298	0.811531
O76080;Q5QPB1	AN1-type zinc finger protein 5	ZFAND5	9	54.9	0.60208	0.672905	0.896917	0.609985	0.651153	0.688105	1.03042	0.677261	6.60656	0.561774	0.657245	0.89756	0.60485	0.572936	0.652171	0.943109	0.632015	7.72843	0.702621	0.713769	0.903591	0.669812	0.74431	0.728697	1.05908	0.741658	6.61644
P07951-2;P07951-3			26	54.9	0.79345	1.2035	0.888539	1.18651	0.69464	0.943113	0.894869	1.14133	1.098	1.05826	1.25728	1.08533	1.11771	0.858357	1.17194	1.27769	1.34233	1.25769	0.855034	1.16819	0.916785	1.21546	0.707272	0.959459	0.887879	1.08552	1.15372
P62807;P57053;O60814;U3KQK0;Q99880;Q99879;Q99877	Histone H2B type 1-C/E/F/G/I;Histone H2B type F-S;Histone H2B type 1-K;Histone H2B;Histone H2B type 1-L;Histone H2B type 1-M;Histone H2B type 1-N	HIST1H2BC;H2BFS;HIST1H2BK;HIST1H2BN;HIST1H2BL;HIST1H2BM	11	54.8	1.35527	0.697483	0.859036	0.778511	0.907765	0.982008	0.949781	0.860392	0.803299	1.13392	0.686607	0.779626	0.745418	0.845132	0.981579	0.922313	0.788891	0.718038	1.11264	0.707777	0.789614	0.751292	0.856673	0.975272	0.965554	0.814394	0.757163
B2R5W2;G3V4C1;P07910-2;G3V4W0;G3V2Q1;P07910-4;P07910;G3V2D6;P07910-3;G3V5V7;G3V576	Heterogeneous nuclear ribonucleoproteins C1/C2	HNRNPC	22	54.8	1.13058	0.867229	0.93517	0.956198	0.924037	0.973757	0.912504	0.934142	0.843194	1.18453	0.853211	0.965058	1.0037	0.922681	0.971652	0.904374	0.972742	0.844623	1.22117	0.885229	0.97418	1.00123	0.943152	0.949599	0.926765	0.941753	0.853158
Q99873-3;H7C2I1;Q99873-2;Q99873;E9PKG1;E9PIX6	Protein arginine N-methyltransferase 1	PRMT1	21	54.8	1.08682	1.04723	1.02306	1.18407	1.03925	0.980687	0.914605	1.15711	1.18527	1.1491	1.12274	1.09093	1.05237	0.972602	0.99477	0.959484	1.18389	1.30317	1.38439	1.06121	1.00792	1.24804	1.04671	1.11138	1.01963	1.2067	1.20197
P62241;Q5JR95	40S ribosomal protein S8	RPS8	17	54.8	1.03279	0.943874	0.982556	0.65332	0.875309	0.948189	0.892329	0.850578	0.711321	1.0416	0.939393	0.965328	0.661218	0.879201	0.928533	0.904883	0.833862	0.717478	1.0026	0.93328	0.961226	0.650707	0.886161	0.906358	0.910053	0.840028	0.718364
P48643;B7ZAR1;E9PCA1;E7ENZ3;P48643-2	T-complex protein 1 subunit epsilon	CCT5	32	54.7	0.995899	0.942606	0.901906	0.944713	0.81949	0.937627	0.952719	1.13386	0.965373	0.995373	0.888295	0.894341	0.957183	0.801912	0.939713	0.96804	1.13367	0.979728	1.00726	0.960608	0.90798	0.946476	0.834458	0.905004	0.975736	1.14198	0.974486
C9JRZ6;Q9NX63;F8WAR4	MICOS complex subunit MIC19	CHCHD3	15	54.7	1.26421	1.15242	0.971469	1.13059	1.04419	1.23241	1.09075	1.07068	0.958432	1.13469	1.15301	0.975051	1.05748	1.08916	1.19081	1.12037	1.10467	0.972116	1.1455	1.15473	0.978081	1.16798	1.10411	1.20488	1.11858	1.09478	1.00208
Q9BVJ7	Dual specificity protein phosphatase 23	DUSP23	10	54.7	1.00508	0.947085	1.01027	0.976287	0.998571	0.828732	0.950921	1.0036	1.05402	1.01712	0.909833	1.05615	1.0485	0.940682	0.843946	0.914698	1.07592	1.28751	1.07525	1.11873	1.14948	1.04997	1.05105	0.881264	1.02495	1.10105	1.13621
A0MZ66;A0MZ66-6;A0MZ66-5;A0MZ66-3;A0MZ66-4;A0MZ66-8;A0MZ66-2	Shootin-1	KIAA1598	38	54.7	0.880598	0.746837	0.753176	0.802548	0.775337	1.01145	1.03759	0.784357	0.69631	0.887817	0.78596	0.794896	0.85113	0.826097	1.05686	1.05835	0.838435	0.748057	1.00018	0.795431	0.818673	0.838248	0.834861	1.04778	1.08122	0.828872	0.753627
P17568	NADH dehydrogenase [ubiquinone] 1 beta subcomplex subunit 7	NDUFB7	7	54.7	0.987523	0.968175	0.996889	0.949699	1.08491	1.05231	0.914201	0.857441	0.765624	0.985537	0.980271	1.1158	1.07906	1.03107	1.13472	0.91077	0.914254	0.814012	1.0805	1.05171	1.12874	0.998884	1.17382	1.17235	0.99189	0.982862	0.866317
Q13637	Ras-related protein Rab-32	RAB32	11	54.7	1.04365	1.00958	0.875043	0.949657	1.06074	1.20669	1.51452	1.45442	0.876265	1.02124	1.00404	0.895876	0.943877	0.956402	1.25761	1.46468	1.33249	0.8626	0.451344	0.388638	0.342762	0.384404	0.375993	0.464762	0.456926	0.549961	0.428283
P19784;H3BSA1;H3BV19	Casein kinase II subunit alpha	CSNK2A2	15	54.6	1.06331	1.09116	1.0832	1.16226	1.03186	1.05807	1.00545	1.0549	1.11116	1.07978	1.17833	1.10206	1.04643	1.09409	1.12353	1.0587	1.06032	1.09208	1.01174	1.09617	1.07269	1.07467	1.02382	1.03095	0.953105	1.07291	1.12978
Q9BU89;K7EIV2	Deoxyhypusine hydroxylase	DOHH	13	54.6	1.0478	0.996496	1.0029	0.994644	0.962304	0.881895	0.895732	1.06604	1.28646	0.894811	0.771351	0.826917	0.965285	0.691839	0.682257	0.650394	0.839725	1.09317	1.10306	1.00128	1.00921	0.903091	0.87442	0.858018	0.931844	1.00807	1.33646
P46821	Microtubule-associated protein 1B;MAP1B heavy chain;MAP1 light chain LC1	MAP1B	107	54.6	1.24864	1.16975	1.03605	1.29597	1.14167	1.01935	1.11493	1.25582	1.3293	1.2556	1.19917	1.08982	1.23832	1.22445	1.07196	1.20362	1.27049	1.34248	1.20802	1.2357	1.04911	1.36519	1.19528	1.0179	1.13702	1.26953	1.37749
Q13162;H7C3T4	Peroxiredoxin-4	PRDX4	15	54.6	1.08955	1.15217	1.15494	1.18595	1.15642	1.1621	1.14312	1.10335	0.823455	1.08221	1.21325	1.09391	1.11028	1.19607	1.17037	1.15941	1.07842	0.777509	1.05436	1.12585	1.08211	1.19944	1.16614	1.15106	1.09307	1.16907	0.802474
P60903	Protein S100-A10	S100A10	7	54.6	1.00724	1.1519	1.13905	1.19482	1.44557	0.905981	0.897726	1.1321	0.839202	1.09615	1.04583	1.18729	1.215	1.29578	0.912798	0.875409	1.09717	0.934634	0.824405	1.64237	1.07389	1.0599	1.42447	0.769965	0.915115	0.961483	0.729609
Q7L0Y3;C9JVB6	Mitochondrial ribonuclease P protein 1	TRMT10C	19	54.6	1.16959	0.995718	1.06986	1.0745	0.991853	1.01834	1.04281	1.12757	0.844574	1.18625	0.996997	1.09404	1.09782	1.0084	1.01128	1.01712	1.19731	0.937231	1.17735	0.956592	1.01722	0.941419	0.950221	0.860549	0.935238	1.02086	0.826691
Q6FI81-3;Q6FI81;H3BV90;H3BT65;H3BUG4;H3BPG7	Anamorsin	CIAPIN1	15	54.5	0.920471	0.92855	1.0316	0.958654	0.89742	0.885713	0.914403	0.921188	0.846288	0.948182	0.970838	1.05782	1.0065	0.967221	0.945693	0.9433	0.965717	0.902798	0.890096	0.918189	0.992101	0.925758	0.893386	0.875929	0.908866	0.860534	0.806535
Q9NP72;Q9NP72-2;A0A087X163;H0Y6T8;Q5W0J0;Q9NP72-3	Ras-related protein Rab-18	RAB18	11	54.4	0.827995	0.939603	0.865782	0.836862	0.847797	1.00957	1.15281	1.13429	0.814712	0.816803	0.978985	0.854737	0.876415	0.874511	1.07205	1.26516	1.20199	0.836769	0.827032	0.929696	0.8497	0.830315	0.832295	1.00974	1.19296	1.14927	0.874393
Q99832;Q99832-3;Q99832-4;Q99832-2	T-complex protein 1 subunit eta	CCT7	31	54.3	1.04069	0.9586	0.942303	0.980725	0.854444	0.957716	0.96328	1.13868	1.19564	1.018	0.951108	0.943676	0.949425	0.852549	0.963354	0.977789	1.14082	1.23739	1.0302	0.905088	0.921616	0.941376	0.821097	0.946416	0.950496	1.10274	1.21301
P49419-2;A0A1B0GTG2;A0A1B0GW77;P49419;A0A1B0GUA1;A0A1B0GW82;A0A1B0GTY9;A0A1B0GTJ4;A0A140T9V3;P49419-4;A0A1B0GV49;A0A0J9YWF7	Alpha-aminoadipic semialdehyde dehydrogenase	ALDH7A1	29	54.2	0.899768	1.22506	1.20685	1.1218	1.41798	1.08098	1.09036	0.982853	0.686341	0.919387	1.23651	1.22928	1.14749	1.42734	1.14902	1.06984	0.976741	0.684785	0.899563	1.24054	1.20912	1.10282	1.4167	1.04994	1.09082	0.926391	0.626282
Q5TCU3		TPM2	25	54.2	0.771395	1.08195	0.8281	1.14333	0.68431	0.856547	0.731543	1.27678	1.5811	1.03831	1.01834	0.834605	1.01711	0.536112	0.970144	0.887976	1.3349	1.8522	0.839749	1.01704	0.79783	1.08004	0.600814	0.896536	0.782915	1.1492	1.5785
P40222	Alpha-taxilin	TXLNA	27	54.2	1.00946	1.04852	1.04771	1.03491	1.06496	0.940161	0.972496	0.881008	1.15469	1.03553	1.08231	1.06273	1.03456	1.1185	0.926551	0.980708	0.883748	1.20942	1.09413	1.09114	1.09213	1.05947	1.13736	0.914003	0.975077	0.89722	1.2937
P27216-2;P27216	Annexin A13	ANXA13	18	54.1	0.854642	0.979408	1.04533	1.29153	1.33872	1.39452	1.11025	0.906514	0.836166	0.893026	1.04118	1.02711	1.30354	1.45024	1.46325	1.01192	0.959449	0.866657	0.851002	0.994505	1.06151	1.29682	1.42998	1.32558	1.13635	0.938941	0.832181
Q9BUP3;E9PI87	Oxidoreductase HTATIP2	HTATIP2	15	54.1	0.845521	0.700996	0.78846	0.478478	0.701563	0.42498	0.656567	0.691401	0.713029	0.850235	0.707336	0.823357	0.809031	0.741954	0.585633	0.742984	0.806767	0.636177	0.85166	0.755433	0.604284	0.646708	0.838034	0.643508	0.70114	0.842541	0.669153
Q9UNE7;Q9UNE7-2;H3BTA3;H3BS86;H3BUD0	E3 ubiquitin-protein ligase CHIP	STUB1	17	54.1	0.999055	1.01696	1.12429	0.958101	1.21902	1.11454	0.994101	0.948987	0.851748	1.04914	1.0622	1.13752	0.989851	1.26146	1.15251	1.09974	1.01946	0.938758	0.958909	0.972738	1.08544	0.984974	1.14855	1.07144	0.969178	0.988266	0.907514
O00116;A0A1B0GWA2	Alkyldihydroxyacetonephosphate synthase, peroxisomal	AGPS	28	54	0.965334	1.12758	1.06963	1.16759	1.07182	1.00515	0.935123	1.04178	0.691475	0.941318	1.09077	0.990075	1.08799	0.997563	0.971304	0.922181	0.985512	0.674957	0.932985	1.05822	1.06306	1.1831	1.04911	1.03595	0.943715	1.05551	0.645913
O43852-2;O43852-4	Calumenin	CALU	17	54	1.02216	1.29867	0.995386	1.25674	1.06177	1.34799	1.17474	0.956861	0.963738	0.784424	0.928987	0.992818	1.10917	0.871565	0.979209	0.869716	0.81161	1.12694	0.956219	1.04073	0.97629	1.10764	1.01209	1.15321	1.07577	0.832879	0.808858
P35606-2;P35606	Coatomer subunit beta	COPB2	44	54	0.931769	1.01185	1.07904	1.05501	1.10565	1.07745	0.996502	0.98431	0.971365	0.940292	1.08671	1.10593	1.02596	1.1684	1.11783	1.04791	1.00541	0.971322	0.927868	1.0658	1.1024	1.11508	1.14765	1.15186	1.04858	1.03473	0.974322
O43583;F8VVL1	Density-regulated protein	DENR	10	54	1.0644	1.04231	1.03302	1.08648	1.01421	1.03634	1.06655	1.14719	0.899728	1.07487	0.987438	1.06737	1.1005	1.04582	1.06797	1.04468	1.17972	0.914915	1.06013	1.01413	1.04187	1.08861	1.07395	1.02016	1.08296	1.15052	0.856489
P01112;P01112-2	GTPase HRas;GTPase HRas, N-terminally processed	HRAS	8	54	1.04616	1.37217	1.23286	1.71552	1.79047	1.03755	1.00749	1.09917	0.944327	0.993559	1.35304	1.25767	1.57849	1.85991	1.021	0.948461	1.09323	0.905294	1.1113	1.36864	1.28042	1.7774	1.74122	1.05779	0.954769	1.20029	0.98017
Q96AE4;E9PEB5	Far upstream element-binding protein 1	FUBP1	29	53.9	1.11234	0.900914	0.881551	0.959329	0.909918	0.935851	0.908745	0.972381	0.866043	1.12644	0.909266	0.874389	0.904272	0.943823	0.970765	0.956186	1.03242	0.870826	1.1234	0.902896	0.858214	0.983271	0.923631	0.936172	0.902538	1.03878	0.861921
Q96DA6-2;Q96DA6	Mitochondrial import inner membrane translocase subunit TIM14	DNAJC19	5	53.8	1.21113	1.08752	1.09908	1.07955	1.0359	1.26127	1.06458	1.05986	0.775734	1.21328	1.13297	1.10247	1.14348	1.11952	1.21797	1.04523	1.16232	0.918503	1.20529	1.0772	1.10667	1.08031	1.10499	1.18343	1.09949	1.08185	0.823103
Q9BY44;F8WAE5;Q9BY44-3;Q9BY44-4;Q9BY44-2	Eukaryotic translation initiation factor 2A;Eukaryotic translation initiation factor 2A, N-terminally processed	EIF2A	26	53.8	0.993745	0.871177	0.932438	0.988156	0.960404	0.986693	0.965417	1.14134	1.101	0.994992	0.86583	0.944672	0.986204	0.963248	1.00653	0.989622	1.12644	1.10957	0.960037	0.894689	0.944767	1.01523	0.965959	1.00123	0.971636	1.18939	1.1851
Q9UI09;F8VRD8	NADH dehydrogenase [ubiquinone] 1 alpha subcomplex subunit 12	NDUFA12	10	53.8	0.932738	0.985214	1.07028	1.10205	1.09065	1.17425	1.02182	0.95826	0.749131	1.16668	1.16644	1.23224	1.11087	1.25137	1.35254	1.11224	1.03853	0.820673	1.10125	1.06224	1.18612	1.15575	1.15987	1.25406	1.06814	1.06196	0.783404
P25398	40S ribosomal protein S12	RPS12	7	53.8	1.01717	0.951152	0.984594	0.639587	0.829361	0.920417	0.880812	0.830285	0.666295	1.13702	1.00498	1.02544	0.745478	0.948934	1.0112	1.00154	0.961424	0.827847	1.05854	0.949928	0.994262	0.737389	0.91685	1.00281	0.939483	0.986555	0.755511
Q96DI7;Q96DI7-2	U5 small nuclear ribonucleoprotein 40 kDa protein	SNRNP40	14	53.8	1.08224	0.95492	0.935865	0.935561	0.958063	0.947846	0.935014	0.948989	0.871398	1.02472	0.914918	0.946269	0.994547	1.00001	0.926074	0.888446	0.929142	0.856075	1.04252	0.880985	0.976739	0.879014	0.970557	0.912999	0.885342	0.86948	0.844856
Q8NFQ8	Torsin-1A-interacting protein 2	TOR1AIP2	19	53.8	0.947134	1.02209	1.02532	0.956477	0.955726	0.887903	0.970267	0.694052	0.790335	0.987493	1.07689	1.08808	1.02571	1.05272	0.914712	0.978885	0.804285	0.941288	0.956335	1.04394	1.1041	1.04155	1.04382	0.952734	1.00378	0.774677	0.881747
Q9BT78;D6RFN0;D6RAX7;Q9BT78-2;D6RD63	COP9 signalosome complex subunit 4	COPS4	18	53.7	1.07037	1.03472	1.07239	1.12342	1.07557	1.00402	1.02662	1.11393	1.05646	1.05252	0.977436	1.04413	1.09712	1.0008	0.954739	0.97696	1.05901	0.947392	0.992215	1.03003	1.08225	1.06988	1.04791	1.00283	1.00258	1.07234	0.946268
P11021	78 kDa glucose-regulated protein	HSPA5	36	53.7	1.04765	1.16705	1.0869	0.983317	1.08605	1.24668	1.09484	1.09382	1.40311	0.982385	1.07572	1.03409	0.92763	1.04746	1.17745	1.00634	1.02613	1.36221	1.05011	1.14312	1.06118	0.99513	1.10522	1.23595	1.09039	1.12362	1.42931
Q6WCQ1;Q6WCQ1-2;Q6WCQ1-3;J3KSW8	Myosin phosphatase Rho-interacting protein	MPRIP	54	53.7	0.969873	1.12994	1.02697	1.09659	1.04038	0.906981	1.01209	1.0696	1.15566	0.974064	1.13708	1.08334	1.16172	1.07433	1.01319	1.08777	1.11532	1.19163	0.999697	1.17484	1.08498	1.2041	1.0966	1.01248	1.04534	1.16342	1.25055
H0YBJ8		MTDH	9	53.7	1.18219	0.848886	0.863119	0.844968	0.78469	0.805954	1.09319	0.895067	0.737033	1.14059	0.768717	0.998429	0.797173	0.695425	0.862122	0.758503	0.936456	0.735887	1.19331	0.9644	0.842866	1.23784	1.0271	1.04013	1.07174	1.44295	1.04246
O95817	BAG family molecular chaperone regulator 3	BAG3	20	53.6	0.902745	1.21392	1.07365	1.14407	1.62023	0.844789	0.924639	1.31305	2.68391	0.96105	1.17741	1.06785	1.20912	1.58482	0.918818	0.963413	1.39613	2.52667	0.972151	1.32315	1.11491	1.29532	1.97419	0.894985	0.978179	1.49633	3.56529
P26196;Q8IV96	Probable ATP-dependent RNA helicase DDX6	DDX6	24	53.6	0.991174	0.910578	0.99689	0.962108	0.929035	0.927898	0.96576	0.926294	0.983902	1.0267	0.925376	1.00651	0.911231	0.935956	0.900101	0.977692	0.92668	0.974111	1.0351	0.943238	0.978628	0.935865	0.925089	0.891093	0.965251	0.923985	0.991017
P29966	Myristoylated alanine-rich C-kinase substrate	MARCKS	12	53.6	0.815064	0.656062	0.817125	0.584525	0.844202	0.835612	0.873665	0.905132	0.582161	0.887942	0.62185	0.806238	0.565894	0.938872	0.896265	0.95636	0.974669	0.580379	0.837796	0.626344	0.798517	0.568513	0.865319	0.868872	0.86801	0.838784	0.577973
P18124;A8MUD9	60S ribosomal protein L7	RPL7	16	53.6	1.01465	0.931028	0.977642	0.663524	0.9079	0.909061	0.889215	0.830466	0.779402	0.989045	0.931279	0.969326	0.702709	0.870251	0.880193	0.861549	0.827601	0.783034	1.00978	0.966668	0.974189	0.665396	0.875885	0.88239	0.904162	0.830921	0.771039
P14550;Q5T621	Alcohol dehydrogenase [NADP(+)]	AKR1A1	14	53.5	1.05107	1.13924	1.28655	1.16043	1.4944	1.43787	1.50201	1.10815	0.795355	1.06019	1.1907	1.23744	1.08309	1.5067	1.38468	1.4318	1.11673	0.846382	0.993556	1.12634	1.27805	1.10439	1.40932	1.46313	1.46795	1.09437	0.773148
Q14914-2;Q14914;F2Z3J9	Prostaglandin reductase 1	PTGR1	14	53.5	0.851377	0.856634	0.895193	0.98167	0.896795	1.01041	0.989748	0.811063	0.62087	0.897246	0.92073	0.959038	0.966898	0.944234	1.07094	0.999592	0.859301	0.726479	0.854985	0.887127	0.885806	0.92048	0.891717	0.959573	1.02227	0.788979	0.591721
P68371	Tubulin beta-4B chain	TUBB4B	25	53.5	0.968457	1.08164	0.921871	0.996164	0.882195	0.92267	0.904705	0.630785	0.867334	0.978579	1.11994	0.935992	0.990486	0.898753	0.914378	0.929665	0.627706	0.873814	0.954373	1.09415	0.912803	1.008	0.875058	0.917998	0.891138	0.618841	0.882378
O75947;O75947-2	ATP synthase subunit d, mitochondrial	ATP5H	9	53.4	0.995936	1.1261	1.09427	1.08008	1.05398	1.15224	0.996744	0.998417	0.65322	1.05933	1.21231	1.19571	1.09608	1.18978	1.26774	1.11516	1.10908	0.7211	0.971692	1.09905	1.11159	1.07291	1.05306	1.10951	0.999091	1.05602	0.733149
H7BXT7;A0A0C4DH16;B8ZZS0;Q9NYM9;E9PQJ6;E9PHY4	BET1-like protein	BET1L	2	53.4	1.05913	0.92385	1.0402	1.07533	1.10165	1.05811	1.21226	0.810026	0.775129	0.932921	1.08482	1.19613	1.17968	1.26532	1.18719	1.37799	0.848061	0.736419	0.950261	1.04123	1.20181	1.13238	1.0975	1.00481	1.20911	0.991257	0.905559
P37235;E9PC71;P84074	Hippocalcin-like protein 1;Neuron-specific calcium-binding protein hippocalcin	HPCAL1;HPCA	12	53.4	0.973063	1.25495	1.19581	1.20553	1.16497	1.32766	1.01943	1.34135	0.939247	0.920779	1.15784	1.00069	0.986475	1.0125	1.05113	0.917155	1.16503	0.847829	0.821377	1.0499	1.03739	0.952319	1.00911	1.07144	0.902747	1.12666	0.882101
Q7Z434-4	Mitochondrial antiviral-signaling protein	MAVS	11	53.4	0.889278	0.962471	0.79326	0.457568	0.707001	0.72116	0.830637	0.68353	0.731772	0.85296	0.821489	1.4495	1.07947	1.04089	1.17733	1.09827	0.705863	0.797393	1.09784	0.885648	1.3405	1.01068	0.94104	0.797701	0.869134	0.181902	0.951761
P38117;P38117-2;M0QY67	Electron transfer flavoprotein subunit beta	ETFB	15	53.3	0.981593	1.01437	1.10861	1.00404	1.10111	0.967139	0.999258	0.875432	0.805065	1.00915	1.06718	1.10733	1.06296	1.08459	1.01556	0.905631	0.903738	0.749333	1.00061	1.06193	1.1094	1.03447	1.11249	1.01998	0.949161	0.91747	0.777005
Q9Y221;Q9Y221-2;J3QLW7	60S ribosome subunit biogenesis protein NIP7 homolog	NIP7	9	53.3	1.15242	1.08108	1.24788	1.19419	1.19718	1.24842	1.0288	1.19587	1.1088	1.19026	1.15114	1.08768	1.01141	1.2498	1.13607	1.11678	1.14744	1.10581	1.43567	1.08158	1.14378	1.10034	1.13806	1.33775	1.09513	1.2669	1.31027
A0A087WYV9;A0A087X1F5;A0A087WUM0;P57105	Synaptojanin-2-binding protein	SYNJ2BP-COX16;SYNJ2BP	10	53.3	0.921357	0.968947	1.09229	0.952653	1.02928	0.980079	0.963314	0.923007	0.908398	1.01767	0.969643	1.05267	0.952176	1.02278	1.09109	1.04492	0.941608	0.847387	0.992067	1.01837	1.09028	1.0275	1.07258	1.02861	1.00403	1.04701	0.854806
Q96K17;Q96K17-2;E9PL10	Transcription factor BTF3 homolog 4;Transcription factor BTF3	BTF3L4	6	53.2	1.14952	1.10593	1.13163	1.14987	0.981868	1.0426	1.04689	1.20764	0.915756	1.17896	1.03694	1.04568	1.05983	0.980798	1.04316	1.14713	1.22526	0.86465	1.21135	0.869172	1.03058	1.08982	0.973388	1.05322	1.09623	1.13028	0.85194
Q16778;P06899;P33778;Q8N257	Histone H2B type 2-E;Histone H2B type 1-J;Histone H2B type 1-B;Histone H2B type 3-B	HIST2H2BE;HIST1H2BJ;HIST1H2BB;HIST3H2BB	10	53.2	2.00752	0.725972	0.997604	1.03857	1.05071	1.38522	1.20646	1.08277	0.915742	1.11338	0.790888	0.834709	0.72088	1.00858	1.19945	1.09448	0.848	0.784684	0.934851	0.825398	0.771261	0.775144	0.890372	1.03249	1.16293	0.905067	0.756146
P52926;F5H2U8;F5H2A4;F5H6H0;P52926-3;P52926-6;P52926-4;P52926-5;P52926-2	High mobility group protein HMGI-C	HMGA2	6	53.2	1.32568	1.3372	1.30839	1.32666	1.36552	1.57094	1.3678	1.57006	1.22263	0.859662	0.462051	0.894632	0.939241	0.503978	0.573542	0.544361	0.855081	0.825684	0.993947	1.09954	1.03242	1.14327	1.20949	1.23214	1.21072	1.19758	0.917231
Q5JNW7;A0A140T998;X5D2R7;P28062;P28062-2	Proteasome subunit beta type;Proteasome subunit beta type-8	PSMB8;PSM8	9	53.2	1.02103	1.50338	1.44679	1.63415	1.7847	1.31614	1.28661	1.35127	1.03764	1.09779	1.42687	1.40067	1.46171	1.77176	1.18848	1.13	1.13493	0.880324	1.06829	1.44447	1.42733	1.50535	1.73561	1.28732	1.19293	1.17608	0.982531
J3QQY7		TANC2	3	53.2	1.08988	0.736831	0.748305	0.935008	0.997038	0.879571	0.874944	0.85104	0.916386	1.02729	0.895702	1.14198	1.12459	0.953823	1.02027	1.01978	1.25639	1.09047	0.94197	0.970117	0.970993	0.989568	1.09868	1.10184	0.972897	1.10014	1.47036
P17987;E7ERF2;E7EQR6;F5H282	T-complex protein 1 subunit alpha	TCP1	28	53.2	1.11593	1.00795	0.964226	1.02348	0.877838	1.12937	1.02362	1.38639	1.33006	1.03271	0.908553	0.888995	0.950466	0.807866	0.950162	0.965988	1.0751	1.04174	1.02281	0.898555	0.895293	0.915754	0.804304	0.960476	0.939187	1.04814	1.01188
P14927;B7Z2R2;P14927-2;E5RHG9	Cytochrome b-c1 complex subunit 7	UQCRB	8	53.2	1.15883	1.09966	1.12644	1.31482	1.17622	1.47941	1.07824	1.0783	0.797131	1.25799	1.57186	1.43382	1.2291	1.744	1.92163	1.5372	1.29235	0.926429	0.977311	1.23236	1.17043	1.49119	1.30284	1.53032	1.17522	1.30296	0.835314
L0R819		ASNSD1	6	53.1	1.15987	1.09931	0.962481	1.45425	1.06722	1.37499	1.19822	1.29988	1.21789	1.18055	1.00386	0.984999	1.07784	1.08882	1.17695	1.29649	1.18035	1.15612	1.22265	0.911409	0.948166	1.10292	0.968509	1.10894	1.11064	1.23088	1.15763
P01040;C9J0E4	Cystatin-A;Cystatin-A, N-terminally processed	CSTA	4	53.1	1.27794	1.41094	1.47571	1.40182	2.13394	1.264	1.22413	1.04286	0.97288	1.26808	1.44372	1.6165	1.91296	2.14488	1.38706	1.14336	1.21243	0.851463	1.3235	1.34969	1.38416	1.39274	2.35533	1.2728	1.32715	0.924449	0.874248
P55769;B1AHD1	NHP2-like protein 1;NHP2-like protein 1, N-terminally processed	NHP2L1	7	53.1	1.24918	1.03713	1.13826	1.07755	1.1526	1.18209	0.983385	1.08787	1.0345	1.25893	1.01688	1.09472	1.07728	1.04564	1.18904	0.997268	1.00445	0.956943	1.21465	1.04448	1.11211	1.10319	1.04597	1.18325	1.01997	1.02449	1.00015
Q9NPE3;H0YM60	H/ACA ribonucleoprotein complex subunit 3	NOP10	4	53.1	1.26305	0.952748	1.03476	0.537437	1.1009	0.57842	0.938284	0.985736	1.10996	1.32458	1.52044	1.17565	1.07927	1.54683	1.64922	1.51408	1.22281	1.10664	1.19597	0.95385	0.986265	0.714729	0.996684	0.746231	0.930914	0.819669	1.03766
E7EU96;P68400;Q8NEV1;P68400-2	Casein kinase II subunit alpha;Casein kinase II subunit alpha 3	CSNK2A1;CSNK2A3	17	53	1.08858	0.989247	0.99405	1.03669	0.919821	1.0477	0.987427	1.28564	1.25145	1.13571	0.986767	0.999461	0.989034	0.913864	1.02241	1.05454	1.2439	1.23025	1.06947	0.993526	0.981182	1.07691	0.889026	1.06352	1.02105	1.37355	1.29848
Q9BRT3;J3KTI2	Migration and invasion enhancer 1	MIEN1	6	53	0.772896	0.930977	1.04798	1.01145	1.06496	1.01906	0.882814	0.848568	0.536331	1.08607	1.01324	1.19436	0.960136	1.27003	1.20615	1.21135	1.1244	0.743701	0.926296	0.923701	1.10761	1.19209	1.20002	1.39687	0.980839	0.918795	0.675171
P42166	Lamina-associated polypeptide 2, isoform alpha;Thymopoietin;Thymopentin	TMPO	29	53	1.0947	0.780928	0.629852	0.692236	0.501147	0.804584	0.830749	0.886795	0.702941	1.06347	0.775337	0.662862	0.718918	0.552488	0.847524	0.861919	0.868628	0.80616	1.07537	0.765001	0.646819	0.716157	0.542765	0.834208	0.822847	0.884475	0.948366
A0A087WVQ6;Q00610-2;Q00610	Clathrin heavy chain;Clathrin heavy chain 1	CLTC	82	52.9	0.979652	0.99787	1.03051	1.09687	1.03332	1.08236	1.0896	1.11498	1.02826	0.98411	1.03244	1.03142	1.07227	1.0329	1.06799	1.08606	1.12209	1.00619	0.971859	0.983251	1.02375	1.09065	1.01604	1.06663	1.06227	1.13271	1.04417
P52943;P52943-2;H0YFA4	Cysteine-rich protein 2	CRIP2	7	52.9	0.959863	1.58346	1.44479	2.35005	2.56158	0.959194	0.869439	1.06696	0.818077	1.02769	1.85402	1.48753	2.09446	3.09647	1.04794	0.89414	1.02752	0.733578	0.931264	1.49348	1.39703	2.12941	2.48191	0.947654	0.869798	1.00238	0.757478
P53041;H0YDU8;A8MU39	Serine/threonine-protein phosphatase 5;Serine/threonine-protein phosphatase	PPP5C	24	52.9	1.0208	0.993764	1.02084	1.03546	0.972727	1.047	1.02109	1.08193	0.903257	1.08511	1.10597	1.05028	1.02346	1.02252	1.09575	1.09589	1.15516	0.91732	0.989691	0.967022	0.988947	0.979411	0.919741	0.992198	0.99435	1.04247	0.82047
Q5QNY5;P40855;P40855-5;H0YJ60	Peroxisomal biogenesis factor 19	PEX19	9	52.8	1.0129	1.09675	1.20345	1.17057	1.04346	0.98805	0.978131	0.98592	1.12952	1.31836	1.0763	1.41596	1.20101	1.12119	1.22036	1.24785	1.17782	1.30686	1.14236	0.970926	1.1556	0.914762	0.937747	0.879674	0.852496	0.644899	1.03082
O00231;O00231-2	26S proteasome non-ATPase regulatory subunit 11	PSMD11	25	52.8	1.01668	0.984252	1.00001	1.03307	0.97421	1.01881	0.996018	1.04539	1.16822	0.991689	0.934993	1.00137	1.02355	0.956943	0.979837	0.973605	1.02268	1.16921	0.986897	0.947217	0.983399	1.03232	0.978773	0.976637	0.991215	1.03067	1.17348
Q8N5L8	Ribonuclease P protein subunit p25-like protein	RPP25L	4	52.8	1.18401	1.01534	1.06284	0.912098	1.10694	0.949545	0.999234	0.966325	1.2021	0.990051	0.859924	1.01243	0.870575	0.895191	0.97521	0.927287	0.896537	1.07878	1.16142	0.999745	1.03751	0.846438	1.02303	1.12936	1.10758	0.900974	1.1882
P10301	Ras-related protein R-Ras	RRAS	12	52.8	0.951715	0.938146	0.99993	0.99186	0.876455	0.874601	0.945231	1.14926	0.965494	0.927629	1.02181	0.993541	1.04738	0.839718	0.87891	1.02273	1.19819	0.881837	0.929281	0.936513	0.943342	0.976392	0.796116	0.827431	0.953674	1.2079	0.857178
P07099	Epoxide hydrolase 1	EPHX1	27	52.7	0.96682	1.06145	1.09964	1.32337	1.53462	1.03338	1.08252	0.696754	0.568832	1.00191	1.13774	1.10323	1.21137	1.58492	1.03316	1.05993	0.727621	0.634085	0.953087	1.03756	1.08276	1.30017	1.52293	1.0382	1.07201	0.75787	0.63006
P52272-2;P52272;A0A087X0X3;M0R019	Heterogeneous nuclear ribonucleoprotein M	HNRNPM	34	52.7	1.06208	0.962609	0.980096	1.04748	1.00891	0.949347	0.925332	0.958256	0.890821	1.06244	0.949508	1.00263	1.05568	1.01366	0.959571	0.918694	0.94181	0.873309	1.08548	0.951878	0.965289	1.04731	1.0007	0.94385	0.917478	0.922634	0.870948
Q04837;A0A0G2JLD8;E7EUY5;C9K0U8	Single-stranded DNA-binding protein, mitochondrial	SSBP1	7	52.7	1.12832	1.11692	1.08254	1.17062	1.05838	1.18838	1.05497	1.07058	0.8607	1.20324	1.21096	1.07153	1.12966	1.18086	1.25349	1.15935	1.13135	0.853596	1.09384	1.1287	1.14442	1.28338	1.15959	1.29743	1.13175	1.3039	0.973021
Q13137-4;Q13137;Q13137-3;Q13137-5;Q13137-2;D6REB0	Calcium-binding and coiled-coil domain-containing protein 2	CALCOCO2	22	52.6	1.1184	0.965459	1.029	1.09304	0.933114	1.67872	1.74418	0.920978	0.932455	1.06444	0.901374	1.03968	1.14552	0.862559	1.82019	1.84864	0.917667	0.915627	1.18006	0.979422	1.07589	1.17387	0.91973	1.85215	1.92434	0.908559	0.938656
P13667	Protein disulfide-isomerase A4	PDIA4	39	52.6	0.897587	1.18076	0.96942	1.07878	1.1579	1.13215	1.02192	0.856234	0.722419	0.94585	1.25472	0.99659	1.00384	1.29509	1.14862	1.0632	0.888341	0.753034	0.894649	1.15312	0.963262	1.05388	1.18874	1.09389	1.00913	0.838632	0.705522
J3KTL2;Q07955;Q07955-3;Q07955-2	Serine/arginine-rich splicing factor 1	SRSF1	22	52.6	1.15788	0.987232	0.984198	1.09622	0.973362	1.05536	0.952442	1.07817	0.908048	1.2081	1.0299	0.989211	1.02622	1.0748	1.07458	1.01127	1.07645	0.902865	1.11891	0.982864	0.981153	1.13611	1.028	1.06601	0.954559	1.14844	0.942917
Q96GX9;S4R3D6;Q96GX9-3	Methylthioribulose-1-phosphate dehydratase	APIP	13	52.5	0.937046	1.06117	1.05146	1.1619	1.19644	1.00271	1.05259	1.07072	0.955773	0.939056	1.16089	1.04046	1.17464	1.16746	1.00539	0.95829	1.16206	1.11167	0.982927	1.20019	1.06335	1.19506	1.19106	1.08238	1.06395	1.19573	1.02162
Q9BTL3	RNMT-activating mini protein	FAM103A1	5	52.5	0.99438	1.02711	1.06434	1.05016	1.00497	1.02598	0.952688	0.998622	1.08579	1.08741	1.13799	1.07731	0.874777	1.2675	1.2716	1.22084	1.07901	1.04795	0.98237	0.995996	1.00888	1.00708	1.05477	1.12926	0.972731	0.983765	1.06566
G3V1P3;Q969J3	Loss of heterozygosity 12 chromosomal region 1 protein	LOH12CR1	9	52.5	1.04369	1.01253	0.992158	1.01625	1.06463	1.03508	0.965626	0.92998	0.768325	1.00311	1.02298	1.05327	0.98065	1.02236	0.965127	0.890373	0.845392	0.712881	1.01961	1.00329	1.03021	1.01618	1.07048	1.00211	0.969838	1.00659	0.913564
Q9BV36-3	Melanophilin	MLPH	20	52.5	0.746561	0.664588	1.07385	0.591752	0.708562	0.681402	1.03543	0.727525	2.71268	0.8709	0.639359	0.856544	0.802662	0.643132	0.832593	1.0876	0.7481	3.11863	0.987501	0.855498	1.22212	0.792308	0.795624	1.07971	1.11134	0.846162	3.34302
P80297;U3KQD7	Metallothionein-1X;Metallothionein	MT1X	2	52.5	0.964556	1.04545	1.06476	0.865975	0.795511	0.976991	1.16282	0.749431	0.667698	1.01996	1.14166	1.07956	1.05889	0.913333	1.04654	1.37433	0.881934	0.741221	0.994898	1.10733	1.16633	1.09469	0.836849	1.17422	1.30028	0.906369	0.636483
P62318-2;P62318;H3BT13	Small nuclear ribonucleoprotein Sm D3	SNRPD3	6	52.5	1.03953	0.956701	0.957925	0.918668	0.905639	0.842007	0.88589	0.905694	1.04533	1.1121	0.969143	0.970684	1.0001	0.919051	0.943349	0.875263	0.865407	0.971814	1.07481	0.925767	0.968669	0.959594	0.895649	0.980765	0.844066	0.842571	0.951733
Q13242;H0YIB4	Serine/arginine-rich splicing factor 9	SRSF9	14	52.5	1.12147	1.14901	1.12423	1.2927	1.09023	1.07617	0.997531	0.916461	1.04926	1.09505	1.07038	1.02384	1.09837	1.04686	1.02291	0.959682	0.878926	0.981185	1.04602	1.05258	1.04804	1.32486	1.03916	1.06138	0.886164	0.883856	1.02989
Q9Y490	Talin-1	TLN1	114	52.5	0.839224	0.983059	1.0198	0.948725	0.962703	0.926603	0.962873	0.894056	0.89036	0.819898	0.956066	1.01857	0.954755	0.92067	0.906837	0.920003	0.881722	0.888542	0.841675	0.998366	1.02962	0.940669	0.950252	0.906965	0.962041	0.893269	0.904576
P16989-2	Y-box-binding protein 3	YBX3	13	52.5	1.15559	1.29989	1.41854	1.28915	1.98781	1.02014	0.936752	0.830794	0.86902	1.16925	1.28791	1.48717	1.37985	2.11561	0.983348	1.04487	0.84277	0.906626	1.24033	1.30245	1.58648	1.41487	2.54518	1.01528	0.948532	0.880314	1.05989
Q13011;M0R248	Delta(3,5)-Delta(2,4)-dienoyl-CoA isomerase, mitochondrial	ECH1	14	52.4	1.04043	1.08457	1.19961	1.03574	1.18792	1.21764	1.16957	0.947737	0.794679	1.05445	1.08454	1.20234	1.09467	1.1182	1.20938	1.07206	0.955728	0.858557	0.975536	1.13061	1.22469	1.05271	1.16152	1.29137	1.1811	0.961601	0.77138
Q03252	Lamin-B2	LMNB2	43	52.4	1.05905	0.977376	0.937164	0.977218	0.890417	0.923383	0.873393	0.870171	0.782933	1.09516	1.03768	0.944356	0.98985	0.942866	0.975786	0.917469	0.916787	0.817399	1.06505	0.988333	0.941002	0.988205	0.886427	0.967007	0.884696	0.928282	0.870159
P43034	Platelet-activating factor acetylhydrolase IB subunit alpha	PAFAH1B1	21	52.4	0.998734	0.911725	0.906131	1.05496	0.860419	1.01486	1.0212	1.39799	1.24645	0.945549	0.796617	0.823828	0.934022	0.777998	0.900291	0.952073	1.25008	1.09172	0.956529	0.869034	0.877221	1.01133	0.851068	0.995495	1.02059	1.34747	1.1888
Q15102;M0R389;M0R1K3;M0QZT2	Platelet-activating factor acetylhydrolase IB subunit gamma	PAFAH1B3	8	52.4	0.97811	0.951984	1.02973	0.967925	0.898961	1.0491	1.08694	0.964627	0.790524	0.957455	0.931373	0.934593	0.970803	0.783583	0.983616	1.03548	0.918375	0.702234	1.01342	0.900072	0.962506	0.951704	0.873555	1.04649	1.04491	0.993672	0.816864
O75340;O75340-2;A0A024QZ42	Programmed cell death protein 6	PDCD6	10	52.4	0.979281	1.09468	1.05829	1.22894	1.09595	1.12712	1.01836	1.09068	0.907447	1.02173	1.11873	1.18341	1.23445	1.13954	1.17582	1.01124	1.10848	1.00375	1.04792	1.22793	1.14097	1.21276	1.1735	1.12228	1.04638	1.098	0.948988
P31040;D6RFM5;P31040-2;A0A087X1I3;P31040-3	Succinate dehydrogenase [ubiquinone] flavoprotein subunit, mitochondrial	SDHA	25	52.4	1.01426	1.09234	1.14175	0.968192	1.19139	1.06634	0.968561	0.918908	0.760883	1.05164	1.22641	1.16829	0.99149	1.31566	1.18188	1.02359	0.977115	0.757484	1.04657	1.12395	1.1924	1.01962	1.21839	1.15186	0.981031	0.976104	0.76488
Q9Y5M8;H7C4H2	Signal recognition particle receptor subunit beta	SRPRB	14	52.4	1.09588	0.894561	1.04863	1.0418	0.899206	0.981269	1.10185	1.07384	1.01514	1.07789	0.855302	1.04118	1.02925	0.848032	0.929246	1.03193	1.0424	1.01427	1.07976	0.907894	1.01528	1.00537	0.893989	0.946805	1.08277	1.04577	0.995913
O95793-2;O95793;Q5JW30;O95793-3;A0A087X1A5	Double-stranded RNA-binding protein Staufen homolog 1	STAU1	24	52.4	0.961192	0.988601	1.0078	0.958235	0.869123	0.864529	0.918854	0.965902	1.13353	0.959646	0.995906	0.974112	0.927303	0.89069	0.884603	0.983537	0.941951	1.08996	0.9346	0.934005	0.98144	0.961572	0.860298	0.846053	0.919382	0.942042	1.10149
Q16611-2;Q16611;A0A0A0MRG8	Bcl-2 homologous antagonist/killer	BAK1	4	52.3	1.05799	1.01517	1.08	0.902569	1.22756	0.700347	0.935495	0.870953	1.02097	1.0571	1.24782	1.45275	1.46691	1.86162	1.05551	0.980061	1.11751	1.17806	1.18559	1.39275	1.55172	1.39416	1.92359	1.00358	1.0387	0.959696	1.09241
P38919	Eukaryotic initiation factor 4A-III;Eukaryotic initiation factor 4A-III, N-terminally processed	EIF4A3	23	52.3	1.18073	0.921975	0.897904	0.908659	0.867625	0.890513	0.893648	1.06991	1.16443	1.18761	0.995681	0.936954	0.924645	0.887114	0.914612	0.917454	1.08518	1.10091	1.16002	0.963116	0.935557	0.934762	0.86385	0.949593	0.892243	1.0777	1.15405
P40939	Trifunctional enzyme subunit alpha, mitochondrial;Long-chain enoyl-CoA hydratase;Long chain 3-hydroxyacyl-CoA dehydrogenase	HADHA	32	52.3	0.928249	1.10187	1.15069	1.08837	1.09512	1.1509	1.08562	1.0524	0.776665	0.919927	1.10864	1.15911	1.08404	1.10739	1.12987	1.06684	1.05063	0.767387	0.911434	1.09061	1.14063	1.11481	1.10844	1.13572	1.08938	1.06378	0.744903
Q5TD07;P16083;Q5TD05	Ribosyldihydronicotinamide dehydrogenase [quinone]	NQO2	9	52.3	0.929597	0.900889	0.803865	0.891814	0.842083	1.04734	1.00825	0.804027	1.22996	0.968313	0.968951	0.856476	0.942323	0.947918	1.13481	1.08284	0.913205	1.30584	0.942934	0.915679	0.851407	0.946284	0.870997	1.0315	1.00937	0.882401	1.2723
V9GYT7		PSIP1	2	52.3	0.900949	1.0482	0.984188	0.824537	0.870101	1.00398	0.904714	0.704297	0.811401	0.808363	0.769694	1.01847	1.11188	0.740514	0.992201	0.920218	0.807694	0.896213	1.05459	0.930016	0.896756	0.7696	0.748394	0.816994	0.864858	0.710753	0.949031
P62277;J3KMX5	40S ribosomal protein S13	RPS13	9	52.3	1.00454	0.879046	0.953446	0.656608	0.892793	0.90987	0.855181	0.795292	0.69379	0.999087	0.889429	0.977863	0.701398	0.870674	0.865949	0.836431	0.774847	0.712552	0.959502	0.894663	1.01212	0.682476	0.888396	0.892617	0.845187	0.789665	0.738132
P12236	ADP/ATP translocase 3;ADP/ATP translocase 3, N-terminally processed	SLC25A6	18	52.3	1.01346	1.10716	1.08533	1.21875	0.996159	1.04878	0.90307	1.19143	0.830572	1.03183	1.13809	1.04527	1.1276	0.972905	1.02449	0.933542	1.143	0.793213	0.991175	1.08221	1.11481	1.19661	0.998554	1.10109	0.924423	1.21689	0.861942
P31930	Cytochrome b-c1 complex subunit 1, mitochondrial	UQCRC1	18	52.3	1.05477	1.10638	1.19149	1.12608	1.13477	1.22172	1.0357	1.10517	0.935615	1.02923	1.0629	1.09438	1.09354	1.08604	1.10658	0.969223	1.02341	0.865258	1.12273	1.09499	1.18116	1.10851	1.14824	1.18802	1.05171	1.12131	0.936605
P09651;F8W6I7;P09651-2;P09651-3;F8VZ49;Q32P51;F8VTQ5	Heterogeneous nuclear ribonucleoprotein A1;Heterogeneous nuclear ribonucleoprotein A1, N-terminally processed;Heterogeneous nuclear ribonucleoprotein A1-like 2	HNRNPA1;HNRNPA1L2	19	52.2	1.11431	0.898357	0.952433	1.03058	0.935104	0.971362	0.903809	1.09326	0.828251	1.21486	0.961609	0.981033	0.990919	0.98369	0.98827	0.968037	1.12076	0.840254	1.09108	0.900663	0.955629	1.03529	0.927138	0.982494	0.902318	1.13667	0.817045
Q86X76-2;Q86X76-4;Q86X76;Q86X76-3;Q86X76-5	Nitrilase homolog 1	NIT1	12	52.2	0.916204	1.13763	1.12156	1.09496	1.08118	1.05295	1.01145	1.13375	0.982913	1.02418	1.13465	1.14853	1.11371	1.07136	1.03082	0.977017	1.07431	0.968839	1.00281	1.18984	1.18295	1.08735	1.1112	1.06723	1.001	1.04844	0.981624
Q99623;J3KPX7;F5GY37;Q99623-2;F5GWA7;F5H3X6	Prohibitin-2	PHB2	15	52.2	1.08597	1.03194	1.03009	0.975824	0.999169	1.06456	0.936828	1.03299	0.837855	1.1442	0.973167	1.0349	0.989716	0.908013	1.03811	0.864324	1.00904	0.821847	1.1386	1.04875	1.02321	0.983829	0.983418	1.07335	0.95516	1.03892	0.82631
P62917;E9PKU4;E9PKZ0;G3V1A1	60S ribosomal protein L8	RPL8	14	52.1	1.07488	0.978018	1.03151	0.713872	0.94205	0.979481	0.963761	0.924558	0.827918	1.05782	0.971567	0.985414	0.706784	0.944161	0.972205	0.962693	0.895502	0.8205	1.01076	0.97311	1.01407	0.703748	0.969244	0.939063	0.942235	0.903802	0.843995
A0A182DWI3			26	52.1	1.29943	1.03013	0.988672	1.22579	1.19483	1.18873	1.08893	1.30051	0.95548	1.22901	0.979259	0.95922	1.12582	1.14331	1.09811	1.05646	1.21424	0.914559	1.1881	1.06614	0.976118	1.14312	1.18066	1.12006	1.10136	1.24599	0.972104
P53367	Arfaptin-1	ARFIP1	14	52	0.695068	0.696915	0.651844	0.68187	0.714484	0.688114	0.665754	0.694591	0.537108	0.892461	0.837681	0.851445	0.846187	0.896783	0.826822	0.787437	0.925576	0.884692	0.935244	0.904417	0.860499	0.896805	0.943803	0.903504	0.857511	0.967559	0.823473
O75934	Pre-mRNA-splicing factor SPF27	BCAS2	11	52	1.12885	1.08788	1.12331	1.0785	1.08065	1.05571	1.08968	1.17619	1.25364	1.12403	1.04873	1.0682	1.01334	0.974333	1.06141	1.05507	1.20259	1.20082	1.08996	0.996317	1.03199	0.993511	0.93551	0.994623	0.987233	1.05487	1.11491
O60716-5;O60716-3;C9JZR2;O60716-2;O60716;O60716-8;O60716-7;O60716-13;O60716-11;O60716-6;O60716-4;O60716-10;O60716-9;O60716-21;O60716-19;O60716-16;O60716-15;O60716-18;O60716-17;O60716-14;O60716-12;O60716-24;O60716-23;O60716-22;O60716-20;O60716-29;O60716-27;O60716-26;O60716-25;O60716-32;O60716-31;O60716-30;O60716-28	Catenin delta-1	CTNND1	41	52	0.874014	0.822829	0.95698	0.854855	1.00111	0.839888	0.877552	0.784189	0.91838	0.889532	0.861766	0.987593	0.894449	1.05831	0.893627	0.902808	0.817082	0.936878	0.901446	0.854507	1.00091	0.896152	1.06956	0.89918	0.89401	0.784223	0.991122
P54652	Heat shock-related 70 kDa protein 2	HSPA2	34	52	0.884235	1.19141	1.21605	1.08912	0.951911	0.790108	0.892	0.98362	0.944781	0.939558	1.33017	1.322	1.15621	1.06112	0.870853	1.0656	1.07309	0.97745	0.907075	1.21445	1.20388	1.19154	0.983516	0.832933	0.918182	1.07431	0.94356
P13861;P13861-2	cAMP-dependent protein kinase type II-alpha regulatory subunit	PRKAR2A	22	52	1.05172	1.01952	1.10862	0.997643	1.06062	1.05273	1.02137	0.955875	0.852292	1.03871	1.0653	1.08188	1.00929	1.05523	1.06701	1.05236	0.945411	0.813602	1.01056	0.999702	1.03426	1.07242	1.05839	1.05583	1.06384	1.01565	0.837811
P49588;P49588-2	Alanine--tRNA ligase, cytoplasmic	AARS	42	51.9	1.14408	0.82759	0.805524	0.701085	0.805589	1.2233	1.19243	0.769127	0.780139	1.15069	0.845337	0.830362	0.777912	0.823171	1.30496	1.21088	0.814299	0.821882	1.1862	0.844886	0.801174	0.745672	0.819953	1.30535	1.23928	0.788133	0.820684
P24666;G5E9R5;P24666-4;P24666-3	Low molecular weight phosphotyrosine protein phosphatase	ACP1	7	51.9	0.959546	1.01927	0.897639	1.04416	0.960784	1.05344	0.977155	1.00015	0.857379	1.11471	1.02046	0.918711	0.974573	0.997004	0.991744	0.996908	1.01013	0.856832	1.03462	0.939095	0.921244	1.06062	0.956896	1.09686	0.939279	1.09211	0.828584
O43402;M0R1B0	ER membrane protein complex subunit 8	EMC8	9	51.9	1.05383	1.10143	1.08421	1.16246	1.05854	1.0989	1.02554	1.05607	1.02264	1.04566	1.1391	1.15288	1.20987	1.14016	1.12983	1.09498	1.14187	1.14379	1.06934	1.27461	1.14478	1.23732	1.18216	1.18135	1.01706	1.29273	1.23912
Q13885	Tubulin beta-2A chain	TUBB2A	21	51.9	0.862611	1.08599	0.863266	0.909078	0.779602	0.847301	0.874968	0.522454	1.12723	0.933886	1.1944	0.960509	1.03424	0.769208	0.916625	0.933605	0.571822	1.18304	0.946718	1.33891	1.00822	1.16015	0.898887	0.984712	0.943074	0.589999	1.33621
Q9BUP3-3	Oxidoreductase HTATIP2	HTATIP2	16	51.8	0.941749	0.89241	0.899575	0.879133	0.92143	0.849339	0.872018	0.927729	0.811055	0.958825	0.896416	0.904998	0.890547	0.952422	0.88067	0.864668	0.916386	0.801009	0.895115	0.852519	0.841079	0.853138	0.893859	0.803708	0.823068	0.868869	0.789647
Q92945;A0A087WTP3	Far upstream element-binding protein 2	KHSRP	26	51.8	1.03553	0.941457	0.965043	0.972657	0.925841	0.941335	0.973115	0.846154	0.83015	0.997311	0.889146	0.92396	0.941476	0.867655	0.902139	0.889104	0.793913	0.793118	1.03937	0.955521	0.949204	0.945439	0.933787	0.882759	0.932875	0.809575	0.803046
P13489	Ribonuclease inhibitor	RNH1	19	51.8	1.04642	0.973648	1.05096	0.962435	0.983927	0.960499	0.957862	1.02765	0.920166	1.01438	0.953236	1.02203	1.02283	0.967989	0.960413	0.920003	1.03587	0.921235	1.03944	0.983674	1.01258	0.932997	0.948429	0.909234	0.933854	1.02204	0.860597
Q9Y5J9;G3XAN8;E9PIR3	Mitochondrial import inner membrane translocase subunit Tim8 B	TIMM8B	4	51.8	0.959222	0.754977	0.800942	0.711253	0.89593	0.94759	0.878758	0.758243	0.678211	0.850975	0.529551	0.882686	0.914207	0.728197	0.837661	0.829329	0.792108	0.706318	1.18037	0.809548	0.888314	0.92911	0.981507	1.26834	0.979941	0.840664	0.828447
P51114;B4DXZ6;P51114-3	Fragile X mental retardation syndrome-related protein 1	FXR1	36	51.7	0.959642	0.912158	0.877952	0.839763	0.901086	0.787158	0.854258	1.01327	1.28886	0.946612	0.811498	0.83877	0.922128	0.816168	0.783775	0.832296	0.970208	1.22296	0.988905	0.864435	0.865442	0.903285	0.849344	0.818537	0.854218	0.99825	1.26999
P14625	Endoplasmin	HSP90B1	45	51.7	0.966385	1.12653	0.927324	0.963201	1.00477	1.15286	1.01149	0.861404	1.01724	0.974016	1.17089	0.95849	0.965522	1.08732	1.21581	1.04833	0.91391	1.10408	1.02047	1.13235	0.954213	0.99459	1.05445	1.18943	1.07373	0.896545	1.1081
P48739;P48739-2;P48739-3;A0A0A0MSW4;B3KYB6	Phosphatidylinositol transfer protein beta isoform	PITPNB	15	51.7	1.07016	1.08427	0.965263	1.04799	0.952777	1.11392	1.02501	1.14807	1.12407	1.16105	1.1027	0.944125	1.00127	0.970736	1.087	1.12634	1.18106	1.11687	1.04914	1.0134	0.910876	1.04032	0.913257	1.10468	1.04961	1.16705	1.26529
Q15435;H7C003;C9JD73;Q15435-3;Q15435-2;C9JRC4;B5MBZ8;C9J177	Protein phosphatase 1 regulatory subunit 7	PPP1R7	18	51.7	0.901218	0.961302	0.969445	0.993886	0.943378	1.07381	1.06141	0.837675	0.782318	1.01102	1.04483	1.03457	1.0343	1.0543	1.22952	1.18435	0.967716	0.92165	0.96615	1.00763	1.04835	1.0325	0.9884	1.20667	1.10894	0.950331	0.84326
O00560;O00560-3;B4DHN5;E9PBU7	Syntenin-1	SDCBP	10	51.7	0.972505	0.984094	0.990871	0.958974	0.892728	1.37801	1.55253	1.05174	0.908574	1.02806	1.05028	1.03244	0.98682	0.87149	1.35053	1.59877	1.05312	0.971076	1.00405	1.05355	1.01609	0.951378	0.941954	1.3861	1.63863	1.10487	0.943439
Q9Y5X3;Q5QPE5;Q5QPE4	Sorting nexin-5	SNX5	22	51.7	0.941886	1.10118	1.15473	1.07595	1.32974	1.12937	1.07476	0.921928	0.856147	0.917813	1.07009	1.09611	1.02378	1.376	1.06678	1.0617	0.914498	0.860679	0.894991	1.0177	1.1113	1.06419	1.32157	1.10505	1.01845	0.904068	0.865667
Q9NR31-2;Q9NR31;H0Y5E8	GTP-binding protein SAR1a	SAR1A	6	51.6	1.00029	1.04829	0.946376	0.997795	0.906532	1.00096	1.14032	1.12837	0.934738	0.955252	0.995326	0.931565	1.01778	0.799453	1.04698	1.15872	1.12733	0.936464	1.01349	1.02289	0.899163	0.97309	0.840626	0.992121	1.12326	1.12897	0.899358
P84103-2;P84103;A0A087X2D0	Serine/arginine-rich splicing factor 3	SRSF3	10	51.6	1.20826	0.931072	0.903788	0.960354	0.910376	0.894514	0.860912	0.964607	0.808715	1.05817	0.896781	0.961153	1.02583	0.922683	0.944378	0.839404	1.01314	0.966531	1.07828	0.990434	0.905236	0.992411	0.994106	0.875341	0.8933	0.970035	0.892079
P25705;P25705-2;P25705-3;K7EK77	ATP synthase subunit alpha, mitochondrial	ATP5A1	34	51.5	0.98955	1.04364	1.0921	1.00321	1.00605	1.03017	0.967949	0.989691	0.728868	0.928164	1.00075	1.08161	1.0249	0.990742	1.04782	0.899179	0.981248	0.711143	0.9766	1.06032	1.08909	1.01548	1.00123	1.03464	0.972376	0.986455	0.708357
E7EVY3;H0Y9H6;A0A0A0MR45;H0YD33		CAST	35	51.5	0.90332	0.93794	1.07374	1.05734	1.10286	0.981029	0.953529	0.95039	0.879234	0.903405	0.941564	0.905469	1.03785	0.999975	0.801933	0.722315	0.814938	0.946	0.945581	0.906605	1.12631	1.10071	1.03015	1.05071	0.903635	0.913596	0.688454
P48637;P48637-2	Glutathione synthetase	GSS	23	51.5	0.957498	1.2082	1.38676	1.22964	1.49622	1.08725	1.05893	1.03304	0.776955	0.939191	1.16676	1.33814	1.1833	1.45517	1.03041	0.999761	0.977934	0.769927	0.951708	1.19552	1.36888	1.19062	1.46765	1.06111	1.00859	1.00187	0.824151
P54136;P54136-2	Arginine--tRNA ligase, cytoplasmic	RARS	36	51.5	1.01081	0.983865	1.06927	1.03424	0.997521	1.01641	1.00641	1.13972	0.928576	0.978514	0.959494	1.04965	1.0101	0.981845	0.988967	0.985394	1.0935	0.911453	0.971597	0.955175	1.04141	1.01728	0.981081	0.984445	0.992621	1.10331	0.924688
P46783;F6U211;Q9NQ39	40S ribosomal protein S10;Putative 40S ribosomal protein S10-like	RPS10;RPS10P5	13	51.5	1.00339	0.815543	0.897265	0.662582	0.85433	0.855121	0.901678	0.83151	0.79318	1.00835	0.833096	0.931311	0.687416	0.804457	0.856407	0.868013	0.849102	0.767901	1.09387	0.891021	0.985638	0.670341	0.896877	0.870391	0.913457	0.839727	0.761251
Q7KZF4	Staphylococcal nuclease domain-containing protein 1	SND1	48	51.5	0.892404	0.946699	0.820866	0.806939	0.949772	1.03885	0.99082	1.03952	0.856897	0.931359	0.973894	0.814041	0.811021	0.974778	1.04186	1.01164	1.05278	0.864833	0.884922	0.989805	0.822138	0.819006	0.961341	1.06198	1.00697	1.0866	0.880396
O15400-2;O15400	Syntaxin-7	STX7	9	51.5	1.02439	0.997291	0.992015	0.972509	1.08785	1.16466	1.24906	1.11085	0.897458	0.972909	0.914497	0.960069	0.971731	1.01354	1.06663	1.12274	1.08198	0.979876	0.975082	0.986689	0.971112	0.94955	1.07972	1.08095	1.22165	1.10386	0.850086
Q6QNY1	Biogenesis of lysosome-related organelles complex 1 subunit 2	BLOC1S2	7	51.4	0.887395	1.10138	0.931222	1.09672	1.14299	0.972212	0.944232	0.976713	1.14086	1.12904	1.17056	1.1824	1.02869	1.47914	1.27231	1.27437	1.06084	1.28014	1.01309	1.08607	1.08184	1.10627	1.20248	1.00885	0.965365	0.806664	1.16569
Q9BY43;Q9BY43-2	Charged multivesicular body protein 4a	CHMP4A	12	51.4	1.14277	1.12451	1.18073	1.12453	1.14353	1.26576	1.26732	1.09231	0.987015	1.03909	0.922777	1.01782	1.08266	1.09115	1.01732	1.07878	1.02522	1.01293	1.15557	0.916964	1.14718	1.0611	1.02269	1.21883	1.1122	1.05882	0.984118
P51452;P51452-2;K7ES89	Dual specificity protein phosphatase 3	DUSP3	7	51.4	1.02362	1.15937	1.24154	1.43207	1.39703	1.08556	1.22329	1.38155	1.10345	1.03963	1.05551	1.11749	1.24928	1.21371	0.976428	1.14199	1.12425	0.977475	1.03746	1.09012	1.21902	1.27865	1.25638	1.0004	1.16744	1.21662	1.03587
E7EQR4;P15311	Ezrin	EZR	43	51.4	1.10815	1.18166	1.04684	1.23419	1.09203	1.0738	1.05433	1.35293	1.27405	1.15066	1.22003	1.09304	1.18647	1.17573	1.14501	1.15746	1.43854	1.31331	1.11229	1.2004	1.07796	1.2832	1.14491	1.11084	1.07249	1.47218	1.32461
P28482;P28482-2	Mitogen-activated protein kinase 1	MAPK1	15	51.4	1.05707	0.94768	0.88449	0.95281	0.870872	0.911644	1.0018	1.01039	1.05474	1.14803	1.0305	0.968141	1.02037	0.974234	0.977451	1.07232	1.12769	1.05817	1.05041	0.996205	0.950706	0.963353	0.938642	0.950402	1.01791	1.02082	1.038
H0YAR2		PABPC1	19	51.4	1.23848	0.912401	0.979153	1.03946	0.986764	0.829345	0.967619	0.868596	1.09987	1.0913	0.806911	0.904005	0.980315	0.814212	0.753697	0.810582	0.869442	1.05028	1.22124	0.813166	0.879818	0.948993	0.776967	0.821544	0.899207	0.896133	1.16335
O43447;C9JQD4;O43447-2	Peptidyl-prolyl cis-trans isomerase H;Peptidyl-prolyl cis-trans isomerase	PPIH	9	51.4	1.02709	1.03222	0.91045	0.952252	0.856695	0.914982	0.860212	1.05443	0.857991	1.02131	0.978075	0.912222	0.919675	0.820721	0.895641	0.909203	0.9899	0.896836	1.04607	0.985456	0.868819	0.933146	0.826849	0.905327	0.921726	1.04564	0.812518
H3BSB6;H3BPV6;H3BUR2;H3BUA4;H3BNF5;E7EPZ8;Q92536	Y+L amino acid transporter 2	SLC7A6	2	51.4	1.07231	1.07681	1.14711	1.03291	1.0134	0.868229	1.01186	1.32088	1.03138	0.934113	0.920778	0.970739	0.808453	0.82922	0.756831	0.875806	1.03502	0.926201	0.902668	0.72831	0.982303	1.12222	0.990781	1.22139	1.35208	1.29835	1.06736
Q5JP53;P07437;Q5ST81	Tubulin beta chain	TUBB	22	51.4	0.972731	1.04282	0.905179	0.964424	0.874047	0.888764	0.930966	0.603263	0.882602	0.942423	1.00292	0.866939	0.940542	0.787439	0.864066	0.8762	0.59718	0.779344	0.939006	1.04109	0.885839	0.94877	0.826878	0.907479	0.909189	0.569546	0.795366
O95182;M0R0N0	NADH dehydrogenase [ubiquinone] 1 alpha subcomplex subunit 7	NDUFA7	7	51.3	1.12984	1.152	1.27509	1.16234	1.1367	1.18474	1.02333	1.08305	0.86009	1.09431	1.03955	1.12205	1.12051	1.10653	1.10313	0.959501	1.04609	0.926488	1.04129	0.998193	1.08075	0.958204	1.04102	1.0063	0.945769	0.935164	0.803571
P28074;P28074-3	Proteasome subunit beta type-5	PSMB5	12	51.3	1.06053	0.942421	0.964273	1.03875	0.976714	1.05599	0.990229	1.08752	1.11127	1.06436	0.972974	0.961159	1.03528	0.961516	0.999963	0.987122	1.05454	1.07412	1.03851	0.944582	0.95256	1.03799	0.947902	1.06117	0.952265	1.04393	1.09051
O95816;O95816-2	BAG family molecular chaperone regulator 2	BAG2	12	51.2	1.05309	0.965452	0.896798	0.909455	0.819262	1.02057	0.984685	1.09283	1.07255	0.990731	0.921253	0.904203	0.926803	0.80001	1.00828	0.950595	1.07395	1.06629	1.08562	0.976884	0.897177	0.896875	0.824857	0.965288	1.02565	1.10066	1.04538
A0A0C4DGQ5;P04632;K7ELJ7;U3KQE2;A0A075B7C0;K7EKD8;K7EM73;K7EIV0	Calpain small subunit 1	CAPNS1	12	51.2	0.959149	1.10762	1.12372	1.12178	1.27494	1.02407	1.01133	1.18336	1.07568	0.972713	1.11167	1.17552	1.25524	1.30315	1.0844	1.06879	1.26524	1.0555	1.00295	1.10038	1.13318	1.15146	1.24678	1.07186	1.03601	1.22321	1.07331
P20810-7;P20810-6;A0A0C4DGB5;P20810-9;P20810-10;P20810;B7Z574;P20810-4;P20810-8;P20810-5;E7ES10;P20810-2;E9PDE4;E9PCH5;P20810-3;H0Y7F0;E7EQ12;E7EQA0	Calpastatin	CAST	39	51.2	0.980656	1.09296	1.12918	1.26394	1.23804	1.03902	0.994446	0.99446	0.836023	1.00436	1.05286	1.16454	1.24042	1.3161	1.07254	1.01187	1.04986	0.896056	1.00794	1.04797	1.12805	1.22668	1.28628	0.994298	1.01005	0.970914	0.832785
P00505;P00505-2	Aspartate aminotransferase, mitochondrial	GOT2	21	51.2	1.11341	1.20583	1.19521	1.20187	1.26884	1.2155	1.08283	1.20503	0.944918	1.11527	1.22678	1.1667	1.13725	1.32621	1.21159	1.11101	1.19935	0.970611	1.07413	1.13269	1.17139	1.21747	1.26819	1.19258	1.05063	1.20843	0.919826
O75874	Isocitrate dehydrogenase [NADP] cytoplasmic	IDH1	21	51.2	0.976054	0.924009	1.05858	0.926563	1.12769	1.5695	1.54015	0.87943	0.801757	0.995178	0.905967	1.08073	0.934363	1.11733	1.68124	1.57623	0.834588	0.737628	0.958393	0.963265	1.03421	0.892119	1.13345	1.64779	1.65217	0.819217	0.710142
Q08J23;Q08J23-2;Q08J23-3	tRNA (cytosine(34)-C(5))-methyltransferase	NSUN2	37	51.2	1.05342	1.0184	1.05425	0.987645	0.753391	1.00012	0.940482	1.07787	1.10486	1.06327	1.00773	1.07655	1.00866	0.732551	1.01303	0.939402	1.08474	1.08561	1.1156	1.043	1.08471	1.08125	0.803511	1.03576	0.976815	1.14192	1.1434
Q14980;Q14980-4;Q14980-3	Nuclear mitotic apparatus protein 1	NUMA1	106	51.2	0.909601	0.712594	0.768342	0.755782	0.814882	0.785102	0.850405	0.725668	0.777457	0.901967	0.695564	0.792161	0.774068	0.795785	0.791626	0.821756	0.749381	0.819926	0.930965	0.720104	0.805545	0.773685	0.83982	0.803085	0.866174	0.753057	0.816674
H7BZJ3		PDIA3	6	51.2	0.921396	0.989101	0.987957	0.898114	0.937969	1.00964	0.928818	0.851836	0.844479	0.888505	1.0029	0.908149	0.968569	0.924449	0.931892	0.940788	0.829775	0.830901	0.940744	1.13968	1.05682	0.997538	1.08317	1.04738	1.07291	0.850883	0.845151
O43172-2;O43172	U4/U6 small nuclear ribonucleoprotein Prp4	PRPF4	21	51.2	1.14868	0.856204	0.864862	0.882804	0.713291	0.838888	0.873378	1.14504	1.11703	1.15844	0.833207	0.849319	0.855428	0.694564	0.835652	0.860826	1.15469	1.09814	1.11022	0.82323	0.8528	0.844802	0.662874	0.82106	0.854324	1.11135	1.12073
A0A0A0MRV0;Q9P2E9;A0A087WVV2;F8W7S5	Ribosome-binding protein 1	RRBP1	57	51.2	0.84888	0.967159	0.953086	0.908815	0.910209	0.95887	0.918698	0.642072	0.97353	0.865421	0.966476	0.982634	0.94051	0.928642	0.961913	0.89487	0.677025	0.980044	0.842116	0.94701	0.941258	0.890114	0.905149	0.967155	0.900819	0.660639	0.959058
X6RAL5;O00422	Histone deacetylase complex subunit SAP18	SAP18	11	51.2	1.17703	0.926279	0.949104	0.966276	0.876141	0.894955	0.880037	0.92128	0.968259	1.09394	0.882792	0.872181	0.964327	0.847164	0.852754	0.811532	0.908499	0.950586	1.15982	0.894361	0.937118	1.00198	0.905621	0.886783	0.912564	0.897001	0.948111
O15143	Actin-related protein 2/3 complex subunit 1B	ARPC1B	15	51.1	0.980647	1.09181	1.10931	1.07566	1.10714	1.04391	1.05234	1.14785	1.1034	0.97315	1.12982	1.15791	1.12453	1.17864	1.05489	1.10215	1.20226	0.998938	0.937154	1.14726	1.06268	1.04713	1.11016	0.993599	1.04368	1.11123	0.93346
P53621;P53621-2	Coatomer subunit alpha;Xenin;Proxenin	COPA	56	51.1	0.955411	1.01942	1.07766	1.02314	1.07358	1.05938	1.00246	0.979206	1.13852	0.916089	1.03188	1.04262	1.0213	1.05519	1.02988	1.00191	0.970866	1.13727	0.919217	1.00648	1.06072	1.0502	1.07769	1.04904	1.00721	1.00712	1.14853
Q9H0B6;Q9H0B6-2;A8MZ87	Kinesin light chain 2	KLC2	32	51.1	0.950469	1.04209	1.1259	1.13582	0.955316	0.889979	0.912586	0.980126	1.00593	0.931423	1.04524	1.07612	1.05486	0.933373	0.852498	0.940854	0.915361	1.0189	0.964902	1.00933	1.09779	1.11488	0.917814	0.903934	0.970517	0.976057	0.999267
Q14980-2;A0A087WY61	Nuclear mitotic apparatus protein 1	NUMA1	105	51.1	0.859347	0.677877	0.744197	0.77091	0.882159	0.754832	0.873793	0.795915	0.809485	0.809174	0.603735	0.712943	0.753051	0.749618	0.651087	0.709183	0.712528	0.813998	0.860574	0.67799	0.745473	0.718718	0.770131	0.680052	0.822792	0.707806	0.801805
Q9UHX1-6;Q9UHX1-5	Poly(U)-binding-splicing factor PUF60	PUF60	24	51.1	0.924405	0.765167	0.981438	0.761755	0.882498	0.734679	0.855797	0.731102	1.54384	0.986714	0.699339	0.723013	0.708192	0.735392	0.638059	0.788892	0.689368	1.08237	0.687328	0.697041	0.706535	0.556038	0.712861	0.725982	0.677837	0.687511	1.30656
Q96A49	Synapse-associated protein 1	SYAP1	15	51.1	1.00643	1.00132	0.950438	1.01922	0.88201	1.03088	1.02135	0.95179	0.973162	0.96569	0.89664	0.875728	1.01502	0.819918	0.966885	0.99882	0.961749	0.980214	0.995718	0.996697	0.933979	1.01758	0.886898	0.982625	1.02677	0.959988	1.03902
O95861;O95861-4;O95861-2;A6NF51;O95861-3	3(2),5-bisphosphate nucleotidase 1	BPNT1	14	51	0.922984	1.1806	1.21113	1.20069	1.24163	1.07191	1.00127	1.03679	0.83482	1.06201	1.28281	1.24868	1.2457	1.37773	1.14051	1.07926	1.15201	0.878952	0.996275	1.20426	1.20368	1.19911	1.26846	1.0903	1.03976	1.10335	0.841056
Q9BXV9	Uncharacterized protein C14orf142	C14orf142	4	51	0.711459	0.955214	0.860952	0.919167	0.891357	0.970502	0.865592	0.732496	0.664767	1.37486	1.4705	1.34712	1.10227	1.62646	1.77507	1.90297	1.76634	1.10992	0.896683	0.979354	0.871081	1.15039	0.953322	1.42875	0.980048	1.06856	1.13183
Q7L014;A0A0C4DG89	Probable ATP-dependent RNA helicase DDX46	DDX46	57	51	0.997959	0.92557	0.964456	1.01555	0.93339	0.854009	0.874726	0.921321	0.878162	1.01321	0.95489	0.963322	1.03113	0.897011	0.872886	0.864873	0.920981	0.860446	1.02211	0.894919	0.976644	1.04268	0.90109	0.862845	0.870387	0.902107	0.871512
Q14165;F5H1S8	Malectin	MLEC	17	51	0.934607	1.24325	1.19977	1.32053	1.30642	1.30093	1.1087	1.0143	0.811978	1.06705	1.4324	1.21549	1.23939	1.54761	1.4158	1.28714	1.09316	0.837322	0.911391	1.24286	1.18826	1.5027	1.36226	1.3797	1.14062	1.09849	0.810524
Q9UKD2	mRNA turnover protein 4 homolog	MRTO4	13	51	1.18018	1.04346	1.05327	0.957541	1.05235	1.01448	0.928732	1.08534	1.03168	1.08058	0.921738	0.993311	0.922613	0.945567	0.863421	0.787086	1.01599	1.02592	1.12386	0.959151	1.03949	0.976576	1.04428	1.01832	0.865938	1.14748	1.03943
P32969;E7ESE0;H0Y9V9;D6RAN4	60S ribosomal protein L9	RPL9	9	51	1.08708	0.991636	1.02318	0.644718	0.891808	0.977564	0.932943	0.859064	0.81824	1.0518	0.945631	0.960564	0.673927	0.900018	0.934574	0.962786	0.882241	0.826168	1.05966	0.922588	0.986789	0.655806	0.901449	0.934066	0.894559	0.87452	0.810621
O43719	HIV Tat-specific factor 1	HTATSF1	43	50.9	0.999068	0.909052	0.949775	0.919437	0.858236	0.885718	0.891317	0.827595	0.848969	1.01699	0.873091	0.967561	0.980173	0.809083	0.856507	0.836162	0.913413	0.886113	1.03931	0.871101	0.920996	0.939984	0.824618	0.904746	0.912295	0.858918	0.858936
Q9NZM1-6;Q9NZM1;Q9NZM1-2;Q9NZM1-5	Myoferlin	MYOF	102	50.9	0.887855	1.23757	1.11129	1.32684	1.37207	0.974963	1.05707	1.5834	0.972503	0.891798	1.26406	1.14406	1.29223	1.39346	0.979896	1.15519	1.58608	0.960401	0.8876	1.29807	1.12955	1.3671	1.38339	0.975166	1.09615	1.62151	0.999231
A0A0D9SFB3;A0A0D9SG12;A0A0D9SF53;O00571;O00571-2	ATP-dependent RNA helicase DDX3X	DDX3X	38	50.8	0.91423	0.882925	0.953535	0.854733	0.84626	0.825313	0.911863	0.927982	0.949665	0.880247	0.853306	0.942906	0.824663	0.811958	0.794894	0.88773	0.90829	0.916458	0.887168	0.909307	0.944832	0.797206	0.805981	0.776078	0.89379	0.878704	0.897095
C9J6N5;C9JQ40;C9JW51;A0A1C7CYX8;Q9H098;C9J3Q3;Q9H098-2;X6RET8;C9JP05	Protein FAM107B	FAM107B	7	50.8	0.947909	1.131	1.12905	1.24147	0.918764	1.08183	0.833243	0.876322	1.08861	1.09873	1.14422	1.29651	1.19877	1.06576	1.18477	0.932349	0.926427	1.19537	0.94725	1.02311	1.05091	1.07911	0.854265	0.978073	0.801071	0.780544	1.09774
K7EK07;P84243;K7EMV3;B4DEB1;K7ES00;Q16695;K7EP01;Q6NXT2	Histone H3;Histone H3.3;Histone H3.1t;Histone H3.3C	H3F3B;H3F3A;HIST3H3;H3F3C	10	50.8	1.00443	0.928262	1.01765	1.22839	1.15687	1.13213	1.05277	1.01721	1.01254	0.998725	0.869884	0.966462	1.16177	1.0094	1.05547	0.907742	0.960514	0.942916	1.13206	1.02739	1.01399	0.980145	1.0465	1.11774	0.987213	1.14603	1.12901
Q8WUM4;Q8WUM4-2	Programmed cell death 6-interacting protein	PDCD6IP	51	50.8	0.953779	1.00185	1.00713	1.09356	1.02287	1.05572	1.08569	1.19533	0.926442	0.949114	1.01322	1.00054	1.00812	1.04997	1.02849	1.09079	1.18095	0.909852	0.946337	0.976831	0.968862	1.02908	1.00251	0.991883	1.05041	1.18583	0.933843
P29353-7;P29353-6	SHC-transforming protein 1	SHC1	17	50.8	1.06494	1.09148	1.25335	1.20802	1.25018	1.02216	0.991623	0.965123	1.05048	1.05005	1.00336	1.10466	1.15125	1.10763	0.923364	0.917347	0.91289	0.959591	1.12781	1.08051	1.25641	1.12591	1.24087	1.02804	0.996455	0.905868	0.990808
Q8N4Q1;Q8N4Q1-2	Mitochondrial intermembrane space import and assembly protein 40	CHCHD4	7	50.7	1.06901	1.19508	1.12582	1.16478	1.09782	1.20051	1.05386	1.04475	0.81701	1.29048	1.31939	1.32486	1.15718	1.3497	1.37219	1.32214	1.18761	0.912609	1.03764	1.09861	1.01024	1.02639	1.0476	1.12013	0.971063	0.967655	0.837607
O15371-2;O15371-3;O15371	Eukaryotic translation initiation factor 3 subunit D	EIF3D	24	50.7	1.00027	0.953946	1.01059	1.06783	0.926347	0.972184	0.986366	1.08637	1.00287	1.01089	0.953251	1.04082	1.05257	0.950629	0.96915	1.00304	1.08618	1.01334	0.973175	0.994104	0.984249	1.06442	0.961479	0.970389	0.989504	1.0923	0.982585
H3BTL1;Q9GZQ8;A6NCE7	Microtubule-associated proteins 1A/1B light chain 3B;Microtubule-associated proteins 1A/1B light chain 3 beta 2	MAP1LC3B;MAP1LC3B2	4	50.7	1.19896	1.26161	1.0979	1.07837	1.05041	1.31651	1.84197	1.70931	2.36938	1.17482	1.23641	1.05911	1.07315	0.902801	1.288	2.02691	1.6009	2.4633	1.09539	1.40068	1.01013	0.90326	0.928722	1.13027	1.8312	1.46286	2.28549
P20339-2;P20339	Ras-related protein Rab-5A	RAB5A	7	50.7	1.07701	1.03991	0.946289	0.948025	0.943873	1.10471	1.07226	1.05682	0.892959	1.03231	0.972565	0.916942	0.98329	0.919011	1.09901	1.05953	1.0503	0.934713	0.913483	0.908263	0.907569	0.820213	0.830374	1.00758	0.897274	0.913077	0.789862
P62269	40S ribosomal protein S18	RPS18	13	50.7	1.07836	0.907549	1.00689	0.622983	0.88606	0.926718	0.891362	0.831462	0.66569	0.981782	0.874505	0.947569	0.591154	0.856839	0.923937	0.910498	0.768878	0.647957	0.955795	0.890706	0.929063	0.618725	0.853059	0.875283	0.90636	0.784578	0.668427
P04350	Tubulin beta-4A chain	TUBB4A	22	50.7	0.935642	1.20947	1.18241	1.19807	0.988732	1.05572	0.96168	0.815999	1.52196	0.983858	1.17518	1.1222	1.09763	1.01107	0.868526	0.865497	0.596392	1.17034	0.895544	1.21354	1.26026	1.18386	1.03359	1.15544	1.09021	0.736093	1.68325
Q9Y5K8;G3V2V6;G3V2S6;H0YJH8;G3V559	V-type proton ATPase subunit D	ATP6V1D	11	50.6	1.07066	1.10872	1.15245	1.05395	1.21272	1.04041	1.1858	1.0525	1.13873	0.970872	1.05658	1.07641	1.07525	1.16937	0.987395	1.06567	1.03304	1.16617	0.948309	1.00438	1.08711	0.995985	1.20144	0.961467	1.11627	0.979581	1.08689
P54105;E9PMI6;J3KN38;E9PJF4	Methylosome subunit pICln	CLNS1A	6	50.6	0.926408	1.16817	1.12901	1.01905	0.994657	0.986885	0.909201	1.5413	1.19943	1.09837	1.05585	1.15102	1.04553	1.02677	0.945769	0.974861	1.34346	1.23103	1.03143	1.02232	1.08521	0.930185	1.00338	0.932189	0.971671	1.30717	1.20432
P56537	Eukaryotic translation initiation factor 6	EIF6	9	50.6	1.19832	1.11648	1.17842	1.0566	1.0516	1.04853	0.909926	1.30598	1.24632	1.17338	1.07673	1.2081	1.09626	1.0255	1.04778	0.890979	1.30711	1.21917	1.2251	1.12359	1.22806	1.07589	1.04837	1.05437	0.933338	1.34663	1.25987
Q9UH65;E7EMB1	Switch-associated protein 70	SWAP70	31	50.6	1.06857	1.12114	1.02148	1.21481	1.20336	0.993216	1.19323	1.12896	1.01867	1.04449	1.1353	1.05374	1.2373	1.26276	0.974377	1.24913	1.15323	1.09466	1.04462	1.13151	1.00888	1.19267	1.18882	0.922384	1.17414	1.0975	1.00083
P36405	ADP-ribosylation factor-like protein 3	ARL3	6	50.5	0.901608	0.955151	0.916295	0.980994	0.948963	0.957318	0.909068	0.903425	0.840632	0.804144	0.661642	0.727846	0.769741	0.616815	0.73262	0.68495	0.648244	0.635702	0.792726	0.721794	0.727578	0.628329	0.610243	0.65529	0.751925	0.618467	0.621658
P23284	Peptidyl-prolyl cis-trans isomerase B	PPIB	15	50.5	1.06568	1.20851	1.12252	1.21841	1.20183	1.2081	1.06922	1.1126	0.82357	1.11109	1.20848	1.1443	1.12486	1.20691	1.20209	1.11456	1.08482	0.783062	1.14749	1.19659	1.10162	1.07547	1.16067	1.09366	1.05336	1.04924	0.769317
Q9BWF3;E9PB51;Q9BWF3-4;D6R9K7;J3QRR5;Q9BWF3-3;Q9BWF3-2	RNA-binding protein 4	RBM4	17	50.5	0.946986	0.935288	1.11213	1.77365	0.837735	0.848724	0.820833	0.940406	1.1688	0.910514	0.889409	1.0734	1.63235	0.758677	0.775395	0.737465	0.897462	1.12749	0.876251	0.895818	1.08953	1.87963	0.761162	0.839587	0.789126	0.983547	1.2178
O75436;S4R3Q6;O75436-2	Vacuolar protein sorting-associated protein 26A	VPS26A	18	50.5	1.00049	1.01607	1.06628	1.07189	1.05425	1.12106	1.17232	1.03432	1.06399	1.05759	1.12286	1.06444	1.03237	1.16783	1.18411	1.33383	1.04973	1.06035	1.02287	0.955896	1.09267	1.17449	1.09581	1.19686	1.13917	1.15724	1.14786
P24752	Acetyl-CoA acetyltransferase, mitochondrial	ACAT1	17	50.4	0.955695	1.11488	1.1791	1.1685	1.18878	1.26738	1.1329	1.05294	0.756543	1.01973	1.16032	1.19902	1.09223	1.2691	1.25507	1.18345	1.04349	0.759751	1.0052	1.13842	1.19098	1.15318	1.22968	1.22718	1.1569	1.05254	0.742226
Q96C19	EF-hand domain-containing protein D2	EFHD2	14	50.4	1.10994	1.0516	0.959848	0.950591	0.845872	1.04914	0.982102	1.1825	0.904654	1.03761	1.01166	0.822167	0.931843	0.825773	0.956144	1.01796	1.20548	0.970071	0.994953	0.956171	0.873504	0.925116	0.785963	0.974741	0.919397	1.15959	0.851994
Q15056-2	Eukaryotic translation initiation factor 4H	EIF4H	14	50.4	0.932604	0.886113	0.936464	0.920932	0.987717	0.813026	0.868681	0.820591	0.903515	0.946561	0.874387	0.937058	1.00742	0.992078	0.834607	0.857109	0.854646	0.901999	0.943634	0.891099	0.959249	0.967423	1.03175	0.842661	0.852362	0.824452	0.868018
Q8TDQ7;Q8TDQ7-3;Q8TDQ7-2;Q8TDQ7-4;Q8TDQ7-5	Glucosamine-6-phosphate isomerase 2	GNPDA2	10	50.4	1.03612	1.08215	0.976922	1.22132	1.14426	1.18134	1.15926	1.16651	1.07397	1.03556	1.13471	1.02019	1.0521	1.08567	1.24076	1.18449	1.12475	1.20389	0.973822	1.01616	0.916226	1.09102	1.02936	1.12831	1.12791	1.0887	1.0943
Q9Y2S0;A0A0R4J2F3	DNA-directed RNA polymerases I and III subunit RPAC2	POLR1D	6	50.4	1.02364	1.02943	1.11619	0.992942	0.979588	0.931361	0.911783	1.03271	1.06285	0.934385	0.963215	1.11149	1.0297	0.937495	0.96635	0.871176	1.00245	0.979515	1.08484	1.10061	1.10384	1.12198	1.03725	1.0576	0.957749	1.15196	1.17453
G3V5Z7;P60900;G3V295;P60900-2;G3V3I1;P60900-3	Proteasome subunit alpha type;Proteasome subunit alpha type-6	PSMA6	13	50.4	1.11633	1.01841	1.02053	1.09393	1.08247	1.0542	1.03777	1.09891	1.05673	1.16067	1.04496	1.01438	1.07015	1.13966	1.12855	1.13891	1.09305	1.03366	1.07166	0.963941	0.982495	1.13498	1.08525	1.09896	1.02628	1.1246	1.08212
P09417;P09417-2	Dihydropteridine reductase	QDPR	8	50.4	1.03944	1.26785	1.25125	1.25291	1.30469	1.24007	1.08829	1.25976	0.866568	1.02898	1.2124	1.20639	1.17537	1.20315	1.18244	1.10892	1.13415	0.848566	1.03781	1.20376	1.19759	1.18906	1.22049	1.20762	1.09095	1.16266	0.838501
Q16576;Q16576-2;E9PC52;Q5JP01	Histone-binding protein RBBP7	RBBP7	16	50.4	0.999606	0.961835	0.880278	0.859637	0.707736	0.791409	0.876422	0.927065	1.03732	0.90543	0.977667	0.747065	0.779238	0.606404	0.648301	0.75508	0.781356	0.931015	1.01321	0.892799	0.852255	0.767375	0.671895	0.753816	0.794156	0.854586	0.970595
P15121;E9PCX2	Aldose reductase	AKR1B1	17	50.3	1.23148	1.33128	1.26691	1.43518	1.30363	1.12087	1.05111	1.32008	1.00439	1.46896	1.37664	1.26786	1.26557	1.35992	1.11845	1.17039	1.31019	1.03912	1.35696	1.33189	1.34232	1.51598	1.34727	1.18908	1.11064	1.45266	1.22509
J3KR35;Q8WUD4;C9JUN5	Coiled-coil domain-containing protein 12	CCDC12	9	50.3	1.11263	0.811516	0.886843	0.829201	0.76354	0.79355	0.919534	0.798896	1.24528	1.12202	0.821636	0.92087	0.876242	0.677969	0.820944	0.881286	0.794034	1.34828	1.12694	0.746671	0.871233	0.858697	0.666399	0.769873	0.882007	0.758345	1.41764
O14579;M0QXB4;O14579-3;O14579-2	Coatomer subunit epsilon	COPE	15	50.3	0.930708	1.02247	1.07809	1.05028	1.07925	1.07551	1.01212	1.00899	1.08385	0.989721	1.09875	1.12675	1.10072	1.15985	1.09225	1.05919	1.05156	1.05084	1.00432	1.06618	1.13379	1.03339	1.07413	1.04202	1.01666	1.06218	1.13732
Q9H4G0	Band 4.1-like protein 1	EPB41L1	42	50.3	0.930252	1.26011	1.28058	1.40358	1.8622	1.08187	1.05759	1.00806	1.01382	0.9435	1.28769	1.29691	1.38973	1.8647	1.09929	1.01957	1.01522	0.99505	0.925843	1.25723	1.25989	1.34607	1.74348	1.08255	1.06028	1.01125	1.03456
P30519;A0A087WT44;P30519-2;I3L159;I3L1F5	Heme oxygenase 2	HMOX2	18	50.3	1.0716	1.33515	1.16023	1.34849	1.13321	1.18541	1.0974	1.15682	0.925851	1.03904	1.26041	1.24892	1.32618	1.05674	1.1228	1.04256	1.15077	0.936295	1.06596	1.28558	1.14943	1.33586	1.11169	1.15319	1.07392	1.15711	0.983116
P51991	Heterogeneous nuclear ribonucleoprotein A3	HNRNPA3	23	50.3	1.08375	0.901374	0.983863	1.03258	1.02418	0.990574	0.891562	0.94205	0.835144	1.01636	0.900153	0.972681	1.01319	1.00107	0.972294	0.890238	0.94517	0.821472	1.01806	0.970487	0.988376	1.02472	1.0319	0.960494	0.926265	0.968772	0.834935
P07195;A8MW50	L-lactate dehydrogenase B chain;L-lactate dehydrogenase	LDHB	20	50.3	1.05988	0.974368	0.991472	0.992587	0.957958	0.994817	0.99722	1.02444	0.75617	1.10315	1.01322	1.00621	1.04506	0.987807	1.02621	1.06098	1.07451	0.738093	1.04599	0.958805	0.991587	1.02338	0.940861	1.00369	1.01723	1.06579	0.751436
A0A087WXM6;J3QQT2;J3KRX5;A0A0A6YYL6;P18621;P18621-3;J3QLC8;A0A0A0MRF8;P18621-2;J3KRB3;A0A087WWH0;J3QS96	60S ribosomal protein L17	RPL17;RPL17-C18orf32	7	50.3	1.18565	0.989777	1.04833	0.674487	0.942552	0.973226	0.941476	0.901322	0.842888	1.05956	0.954851	1.02563	0.700277	0.915337	0.94206	0.915054	0.857572	0.802886	1.11383	0.956567	1.03113	0.674436	0.911815	0.960573	0.938451	0.872559	0.838948
H0YEB6;O60232;G3V1B8	Sjoegren syndrome/scleroderma autoantigen 1	SSSCA1	7	50.3	1.17152	1.08956	1.05201	0.98922	0.999944	1.12265	1.12795	1.23895	1.60238	1.21872	0.950038	1.00357	0.970234	0.903511	1.02247	0.999656	1.08156	1.23804	1.07684	1	1.03018	0.963709	0.946495	1.1746	1.03994	1.17403	1.49874
O15446;O15446-2	DNA-directed RNA polymerase I subunit RPA34	CD3EAP	18	50.2	1.30033	1.08749	1.15459	1.09436	0.872861	0.88981	0.972913	1.24176	0.973844	1.24472	0.966345	1.09541	1.09275	0.812203	0.890223	0.906011	1.21828	1.00841	1.3305	1.02418	1.13726	1.12785	0.836502	0.927444	0.952495	1.24662	1.01361
J3KTA4;P17844;P17844-2	Probable ATP-dependent RNA helicase DDX5	DDX5	35	50.2	0.992047	0.920385	0.969065	1.04394	0.879963	0.747505	0.869974	1.31154	1.1548	0.970216	0.903928	0.964641	1.02126	0.877126	0.743887	0.865933	1.2788	1.14271	0.976482	0.906801	0.946357	1.05104	0.882517	0.699087	0.843603	1.32348	1.16255
A0A024R571;Q9H4M9;C9JC03;C9J2Z4	EH domain-containing protein 1	EHD1	26	50.2	1.00209	1.33035	1.31746	1.34075	1.30405	0.960258	0.947254	1.41383	1.05236	1.02345	1.4091	1.2884	1.29621	1.30504	1.08702	1.06492	1.39671	1.04788	1.04329	1.45769	1.42597	1.57731	1.41945	1.09853	1.02639	1.62562	1.13843
C9JXA5;P62879;C9JIS1;C9JZN1;E7EP32	Guanine nucleotide-binding protein G(I)/G(S)/G(T) subunit beta-2	GNB2	10	50.2	0.962426	1.03152	1.04356	0.957327	1.18108	0.853895	0.992932	0.901051	0.909121	1.19944	1.02076	1.07824	1.13673	1.12025	0.963654	0.991752	0.964667	0.99352	1.00717	1.02565	1.05977	1.11367	1.14411	1.00747	1.01318	0.931298	0.946779
E9PMS6;Q8WWI1-3;F8WD26;J3KP06;Q8WWI1;E9PMT2;Q8WWI1-4;Q8WWI1-2;A0A0A0MTE2;Q8WWI1-5;E9PMP7;H0Y424	LIM domain only protein 7	LMO7	61	50.1	0.919974	1.60179	1.33888	1.46545	1.28324	0.955685	1.10987	1.34201	1.84086	0.894684	1.59517	1.36244	1.4284	1.3598	0.982661	1.1712	1.32673	1.79888	0.960676	1.51425	1.33527	1.40698	1.30399	0.940578	1.09808	1.26716	1.74246
C9JTT8;Q68DU7;O15155-2;O15155	BET1 homolog	BET1;DKFZp781C0425	3	50	0.919924	1.05514	1.5006	1.182	1.32229	1.25667	1.14491	1.09434	0.853115	0.938135	0.935957	1.11611	1.16318	1.27936	1.10083	1.11379	0.897892	0.724917	1.01172	1.07816	1.11676	1.10925	1.23665	1.21991	1.03536	0.895159	0.905965
P20290	Transcription factor BTF3	BTF3	9	50	1.05178	0.880348	1.06198	0.852682	0.920459	0.908336	0.970506	0.948255	1.20913	1.04104	0.785192	0.917284	0.818181	0.872925	0.838614	0.92346	0.976563	1.1193	1.0816	0.819661	0.959354	0.814376	0.861468	0.86917	0.885031	0.940254	1.14146
Q9Y2B0;F8VXJ7;F8W1K5	Protein canopy homolog 2	CNPY2	9	50	0.707265	0.627563	0.973542	0.724574	0.830191	0.867512	0.789821	0.459582	0.627927	1.25254	0.888573	1.02713	1.10329	0.898279	0.862612	0.61567	0.920784	0.800684	0.920895	0.854504	0.8988	0.955993	0.907826	0.901204	0.889679	1.02918	0.782369
Q9UJW0;Q9UJW0-3;Q9UJW0-2	Dynactin subunit 4	DCTN4	16	50	0.997025	1.00835	1.10622	1.07741	1.11822	1.04549	1.0692	1.24379	1.46147	1.04167	0.978046	1.05391	0.966564	1.06415	0.978477	1.04267	1.14204	1.50854	0.966016	0.984553	1.05576	1.03787	1.0183	0.962823	1.00515	1.17617	1.45352
Q14376;Q14376-2;Q5QPP1;Q5QPP3;Q5QPP4	UDP-glucose 4-epimerase	GALE	14	50	0.972422	1.42397	1.37761	1.29393	1.86858	1.30134	1.14329	1.18398	0.894194	0.997576	1.39769	1.28461	1.19048	1.72482	1.15864	1.05567	1.05863	0.774859	0.979865	1.29674	1.27024	1.11909	1.70239	1.15389	1.00462	1.01317	0.79806
P48507;P48507-2	Glutamate--cysteine ligase regulatory subunit	GCLM	11	50	1.06537	0.769367	0.788396	0.873852	0.993291	1.04214	1.16531	0.93285	0.770333	1.09717	0.805085	0.776731	0.914508	0.997171	1.05988	1.17744	0.962063	0.818234	1.03761	0.746134	0.801176	0.901201	0.94208	1.01988	1.12719	0.940931	0.794801
Q86UP2;Q86UP2-4;Q86UP2-2;Q86UP2-3	Kinectin	KTN1	72	50	0.92278	0.953313	0.973833	1.00219	0.928927	0.871391	0.960081	0.82684	0.851864	0.890858	0.928636	0.970439	1.01781	0.890966	0.865558	0.930629	0.858215	0.867832	0.882772	0.968748	0.949105	1.00644	0.935534	0.844474	0.955345	0.797527	0.839409
P50579;P50579-3;G3V1U3	Methionine aminopeptidase 2	METAP2	21	50	1.04592	0.917186	0.937592	1.00116	0.866865	0.946347	0.930806	1.12719	1.10498	0.994529	0.888761	0.944945	0.948164	0.824468	0.928592	0.848955	1.04089	1.08972	1.06659	0.929958	0.944139	0.872617	0.828722	0.872182	0.865579	1.00157	0.953057
Q6FGG4;O95167;S4R3I5	NADH dehydrogenase [ubiquinone] 1 alpha subcomplex subunit 3	NDUFA3	3	50	1.18899	1.23786	1.50911	1.22123	1.51887	1.68396	1.31721	1.33517	0.946587	1.03483	1.16611	1.12941	1.09429	1.3709	1.46219	1.01183	1.05124	0.75305	0.973222	1.05623	1.43854	1.31597	1.368	1.58437	1.24359	1.21404	0.873919
Q08752	Peptidyl-prolyl cis-trans isomerase D	PPID	19	50	1.03252	0.920326	0.936849	0.909099	0.83461	0.970278	1.0088	0.992421	1.02257	1.04225	0.911243	0.960607	0.929225	0.866422	0.957766	1.02955	1.06765	1.13088	1.07905	0.907781	0.953509	0.890724	0.850272	0.953549	0.987021	0.962101	0.977617
Q96BW5-2;Q96BW5;A0A0A0MSI3	Phosphotriesterase-related protein	PTER	12	50	1.04409	1.15144	0.979528	1.03594	1.07648	1.42836	1.19095	1.06415	1.13243	1.03091	1.04481	0.947868	1.06781	0.985885	1.28448	1.04631	1.02597	1.11421	1.02903	1.03067	1.00555	0.990587	0.986983	1.32157	1.12227	0.971547	1.13271
O75884;O75884-2	Putative hydrolase RBBP9	RBBP9	6	50	1.03477	1.13779	1.20658	1.01389	1.07454	1.06428	1.03288	1.11625	0.977807	0.974941	1.29975	1.24466	1.02864	1.18963	1.18169	1.02826	1.15475	0.889239	0.916117	1.14991	1.19777	1.13392	1.10387	1.22963	1.03023	1.17624	0.896842
Q9NQ88;A0A0U1RQD1	Fructose-2,6-bisphosphatase TIGAR	TIGAR	10	50	1.0334	1.47313	1.71093	1.81531	2.56483	1.08111	0.960836	1.31087	1.08011	0.938331	1.50454	1.77325	2.00373	2.96886	1.02174	0.912155	1.29867	0.995774	0.970002	1.39878	1.55844	1.61952	2.2809	1.05199	1.00531	1.184	0.97688
Q96DZ1-3;Q96DZ1;Q96DZ1-2	Endoplasmic reticulum lectin 1	ERLEC1	19	49.9	0.905517	1.13105	1.10552	1.1107	1.13251	1.16419	1.0356	0.837037	0.955532	0.955356	1.14716	1.09878	1.16627	1.18839	1.16652	1.05096	0.970819	1.06211	0.929119	1.1274	1.09677	1.20116	1.17417	1.21337	1.05521	0.883663	0.983189
F8VQZ7;P50579-2;F8VRR3	Methionine aminopeptidase 2	METAP2	21	49.9	0.854632	0.743767	0.645673	0.819793	0.727761	0.828587	0.728614	0.803254	1.04074	0.786326	0.738848	0.906363	0.838721	0.636425	0.824697	0.640296	0.761876	1.12352	0.871002	1.16891	0.753195	0.726901	0.745869	0.742851	0.87711	0.833293	0.853328
Q9NZM1-3;H0YD14	Myoferlin	MYOF	100	49.8	1.06628	1.28433	1.07844	1.14506	1.0736	0.974517	1.21659	1.86387	0.996706	0.877076	1.08145	1.00249	1.10041	0.921363	0.949895	1.14844	1.6364	0.791292	0.934076	1.14868	1.01349	1.05104	1.08268	0.948399	1.08558	1.50554	0.897979
P06748-2;P06748;P06748-3	Nucleophosmin	NPM1	12	49.8	1.21451	1.0321	1.04677	1.12057	1.10579	1.03813	1.01012	1.18064	0.974594	1.36809	0.992038	1.03935	1.0461	1.06997	0.993893	1.00032	1.15035	0.912946	1.31909	1.03793	1.03276	1.10327	1.10001	1.02395	0.987647	1.12529	0.936337
Q8WZ82	Ovarian cancer-associated gene 2 protein	OVCA2	6	49.8	0.982979	0.894665	1.06924	0.992481	1.09679	0.946608	0.9055	1.02009	0.976929	0.980594	0.881396	1.02647	1.046	0.931927	0.948622	0.877993	0.952443	0.946935	1.05533	0.955678	1.099	1.05729	1.05279	0.977271	0.935836	1.0755	1.05115
P05455	Lupus La protein	SSB	26	49.8	1.07505	0.95305	0.988422	1.10795	0.876001	0.934714	0.910594	1.03691	0.918033	1.10602	0.979288	1.07827	1.13447	0.915717	0.978031	0.936552	1.04638	0.951766	1.11488	0.98203	1.00835	1.11888	0.892893	0.87742	0.933759	1.01075	0.892417
Q92890;Q92890-1;Q92890-3;C9JNP9	Ubiquitin fusion degradation protein 1 homolog	UFD1L	17	49.8	1.04468	1.10409	1.1174	1.15501	1.15942	1.04851	1.06946	1.13464	1.68901	0.975101	0.942129	0.991085	1.14813	1.06707	0.92183	0.965705	1.05706	1.60369	0.972441	1.00438	1.02527	1.16156	1.14361	0.995104	0.99924	1.05933	1.62181
O95994;B5MC07;C9J3E2	Anterior gradient protein 2 homolog	AGR2	9	49.7	0.814362	0.980786	1.04107	0.992613	0.914963	1.33238	0.890307	0.828284	0.699356	0.850342	1.01501	1.17257	1.00723	0.949935	1.42446	0.828955	0.842392	0.790612	0.756659	1.27266	1.063	0.943409	0.948635	1.29039	0.967722	0.747946	0.633121
Q7Z5L9-2	Interferon regulatory factor 2-binding protein 2	IRF2BP2	18	49.7	0.876362	0.691758	0.909372	0.823647	0.756913	0.892555	0.944187	0.698972	0.94087	0.902668	0.698906	0.930977	0.868513	0.805568	0.977131	0.960573	0.781019	0.997001	0.91334	0.698897	0.971574	0.850517	0.830003	0.955184	0.988588	0.696161	0.906614
P27816;P27816-6;P27816-2	Microtubule-associated protein 4	MAP4	49	49.7	1.39278	1.29016	1.09051	1.22708	1.48325	1.18047	1.22403	1.15788	1.10105	1.45738	1.11592	1.08259	1.11767	1.31784	0.988587	1.42972	1.38665	1.00623	1.3856	0.79929	1.0417	1.22452	1.21338	1.05274	0.925848	1.23728	0.957402
E2QRB3;P32322;P32322-3;P32322-2;J3KQ22;J3QKT4	Pyrroline-5-carboxylate reductase 1, mitochondrial;Pyrroline-5-carboxylate reductase	PYCR1	11	49.7	1.32573	1.02266	1.0104	0.884488	1.03978	1.20883	1.1481	1.00118	0.846216	1.2442	1.02369	1.05956	0.955081	1.00527	1.35674	1.15844	1.00744	0.890967	1.31988	1.0201	1.03998	0.893856	0.994321	1.32548	1.17789	0.992345	0.873736
O00148;O00148-2;O00148-3;K7EQN7	ATP-dependent RNA helicase DDX39A	DDX39A	21	49.6	1.24071	1.02503	0.96187	0.984437	0.963391	1.00478	0.926728	1.00699	0.862296	1.32905	0.967098	1.01069	1.02326	0.950885	0.986106	0.889063	0.991785	0.91635	1.23021	1.00141	0.958265	1.02189	0.98152	1.05452	0.951522	1.00191	0.912682
Q06124;Q06124-2;Q06124-3	Tyrosine-protein phosphatase non-receptor type 11	PTPN11	26	49.6	1.01848	1.00663	1.08619	1.17966	1.02136	1.024	0.982208	1.06033	0.894749	1.05796	1.14739	1.11492	1.1468	1.11727	1.08544	1.08334	1.11916	0.956948	0.994697	1.01101	1.08843	1.09327	0.955035	1.00132	0.960306	1.07738	0.943098
A0A0A0MR02;P45880;P45880-2;P45880-1;Q5JSD2;Q5JSD1	Voltage-dependent anion-selective channel protein 2	VDAC2	14	49.6	1.01547	1.14114	1.15493	1.20055	1.13983	1.13146	0.983393	1.17262	1.01655	1.04265	1.19121	1.16537	1.19251	1.18772	1.17359	1.02766	1.20705	0.983355	1.02635	1.12562	1.11399	1.20105	1.10245	1.10598	0.972695	1.18207	0.962405
Q04917;A2IDB2	14-3-3 protein eta	YWHAH	13	49.6	1.03951	1.03367	0.912014	1.01118	0.911739	0.972446	1.01997	1.29973	0.859528	1.1017	1.094	0.995562	1.00602	0.983703	1.01989	1.06699	1.30446	0.913241	1.02327	1.10172	0.930529	1.01361	0.915052	0.959535	1.04821	1.31801	0.869158
P46527;E7ES52	Cyclin-dependent kinase inhibitor 1B	CDKN1B	5	49.5	1.07472	0.752767	1.10275	0.867566	1.01653	0.981604	0.780101	0.797499	1.52731	1.11905	0.618287	1.06899	0.72673	1.03674	0.895979	0.80452	0.875559	1.52748	1.31347	0.638383	1.17092	0.829264	1.06941	1.20554	0.813678	0.87604	1.67479
P16989;P16989-3	Y-box-binding protein 3	YBX3	15	49.5	1.14431	1.15997	1.39936	1.25027	1.83152	0.93274	0.909896	0.93913	0.795458	1.10068	1.09367	1.35159	1.25489	1.66971	0.899684	0.840664	0.890314	0.7755	1.21742	1.10141	1.42635	1.30242	1.90457	0.910652	0.904458	0.892463	0.84161
Q02952;Q02952-3;Q02952-2	A-kinase anchor protein 12	AKAP12	76	49.4	0.876415	0.727748	0.737564	0.702351	0.617051	1.36829	0.938042	1.17216	2.27254	0.869978	0.713896	0.751697	0.74065	0.611214	1.44565	0.975924	1.23595	2.29601	0.931375	0.723808	0.739701	0.675568	0.591961	1.35314	0.937736	1.15346	2.33509
O75935-3;O75935;X6RCK5;X6RA56;A0A0A0MRV8;X6RLR1;O75935-2	Dynactin subunit 3	DCTN3	8	49.4	1.02692	0.949996	0.997579	0.825811	0.950742	0.821092	0.987121	1.06581	1.08069	1.04105	1.09382	1.07906	1.00209	1.089	1.05038	1.08866	1.23004	1.20534	0.969344	1.0361	1.08101	1.07632	1.07695	1.08988	1.03191	1.3401	1.24334
Q9GZP8-2;Q9GZP8	Immortalization up-regulated protein	IMUP	3	49.4	1.10943	1.25997	1.58072	1.99387	1.31701	1.05693	1.16459	2.03656	1.18447	1.13185	1.30225	1.78725	1.52748	1.12861	1.16151	0.998639	1.878	1.24657	0.856144	1.58852	1.58219	1.60026	1.17456	1.05831	0.878626	1.57812	1.25919
P40926;P40926-2;G3XAL0	Malate dehydrogenase, mitochondrial;Malate dehydrogenase	MDH2	15	49.4	1.10275	1.15895	1.23446	1.13661	1.19886	1.20951	1.0493	1.14089	0.808999	1.0861	1.17547	1.22956	1.0976	1.18056	1.20075	1.01201	1.12167	0.756623	1.06082	1.19747	1.19872	1.09216	1.17667	1.16842	1.04019	1.12646	0.746225
P62750;H7BY10;K7EJV9;K7ERT8;A8MUS3;K7EMA7	60S ribosomal protein L23a	RPL23A	9	49.4	1.1404	0.957181	0.997147	0.651123	0.882857	0.989743	0.917297	0.80423	0.727148	1.16535	1.03258	1.03405	0.662985	0.990144	1.01572	1.0131	0.864147	0.751435	1.13235	0.993412	1.04616	0.709931	0.934897	1.04084	0.960164	0.92711	0.768678
Q96AE4-2	Far upstream element-binding protein 1	FUBP1	28	49.3	1.04579	0.999916	0.991287	1.03276	1.16694	0.915807	1.0397	1.09688	1.01197	1.04808	0.922883	0.955784	1.07611	1.00817	0.917855	0.943714	0.996072	1.04177	1.04701	0.992867	0.971529	1.0362	1.01222	0.923526	1.09465	1.22807	1.01839
P68431	Histone H3.1	HIST1H3A	10	49.3	0.999755	0.757001	0.861689	0.790169	0.926787	0.909069	0.968719	0.912042	0.854499	0.962697	0.647992	0.816554	0.92202	0.781121	0.810785	0.834014	0.886707	0.84549	1.09835	0.790115	0.833602	0.792113	0.938844	0.947989	0.974652	0.884358	0.830316
Q71DI3	Histone H3.2	HIST2H3A	10	49.3	1.44515	0.643373	0.760194	0.733194	0.815841	0.941648	0.911395	0.858447	0.785891	1.51446	0.634755	0.75908	0.704932	0.730783	0.846402	0.812132	0.765068	0.759318	1.30938	0.752177	0.724515	0.671929	0.772219	0.864539	0.894409	0.784633	0.753346
P35580-2;P35580-4	Myosin-10	MYH10	116	49.3	0.919458	1.20652	0.956447	1.03278	0.93605	1.00414	1.04963	0.977135	0.822874	0.915799	1.16539	0.950841	1.05097	0.921457	1.00371	1.0121	0.961244	0.826696	0.94349	1.18168	0.956711	1.00906	0.94004	0.974888	1.05091	0.918619	0.803048
Q969G3-2;Q969G3-6;Q969G3-5;Q969G3;B4DGM3;Q969G3-3;Q969G3-4;J3QKS7	SWI/SNF-related matrix-associated actin-dependent regulator of chromatin subfamily E member 1	SMARCE1	19	49.3	1.0168	0.915546	0.918846	1.0207	0.881664	0.936537	0.928813	0.985343	1.21623	1.0541	0.963765	0.883874	0.948409	0.90448	0.931802	0.988038	1.00553	1.2222	1.01568	0.876437	0.85113	0.968575	0.861325	0.904989	0.936404	0.99268	1.16361
P06493;A0A024QZP7;P06493-2;A0A087WZZ9;E5RIU6	Cyclin-dependent kinase 1	CDK1;CDC2	15	49.2	0.889525	1.13631	0.441532	0.592704	0.292183	0.657474	0.787497	0.696213	0.666762	0.932231	1.21435	0.459211	0.59549	0.281427	0.682028	0.905693	0.727607	0.683436	0.904185	1.1349	0.425055	0.564424	0.266322	0.657351	0.827222	0.716346	0.668343
Q92466;Q92466-4;Q92466-2	DNA damage-binding protein 2	DDB2	16	49.2	0.972824	1.80232	1.85638	1.62447	1.74772	1.03415	0.934987	1.11231	0.937283	1.01238	1.87553	1.88508	1.69629	1.80795	1.0179	0.936112	1.10915	0.945244	0.973675	1.87858	2.04315	1.65728	1.82411	0.934822	0.923261	1.02323	0.926946
Q9H4G0-2	Band 4.1-like protein 1	EPB41L1	37	49.2	0.850465	1.20126	1.22199	1.37865	1.70085	0.959883	1.09889	0.865132	1.03435	0.758676	1.0514	1.27147	1.49827	1.87461	0.988737	0.971939	0.881694	0.9958	0.799143	1.18107	1.25074	1.54124	2.03649	0.977915	1.04554	0.79865	0.92034
O75955;A0A140T9R1;O75955-2;A0A140T9W4;A0A140T9X0;A2AB09	Flotillin-1	FLOT1	21	49.2	0.960817	0.854724	0.897726	0.944717	0.939606	1.01011	1.01239	0.790418	0.824908	0.975395	0.872408	0.922858	1.04716	0.939041	1.03979	0.993543	0.841513	0.896099	0.94655	0.905234	0.966354	1.08915	0.998445	1.15289	1.07253	0.859649	0.855291
Q4V328;A0A075B793;Q4V328-4;A0A087WT45;Q4V328-2;Q4V328-3	GRIP1-associated protein 1	GRIPAP1	41	49.2	1.00037	1.07234	1.21117	1.08226	1.08453	1.01796	0.953868	0.93941	1.06905	0.932501	1.07251	1.23013	1.11609	1.11516	1.03124	0.927017	0.880478	1.00156	0.949727	0.989873	1.1616	1.0355	1.03493	1.02614	0.95038	0.875575	0.985812
A0A0C4DGS0;P56556;R4GN43	NADH dehydrogenase [ubiquinone] 1 alpha subcomplex subunit 6	NDUFA6	7	49.2	1.09564	1.0994	1.20937	1.06945	1.1101	1.22006	1.04676	1.06751	0.884683	1.11681	0.953327	1.08596	1.17493	0.977652	1.06399	0.925147	0.995596	0.91675	1.09942	1.005	1.17615	1.13505	1.04612	1.35372	1.04209	1.11013	0.896732
G3V1L9;Q07157;G5E9E7;Q07157-2	Tight junction protein ZO-1	TJP1	68	49.2	0.913482	0.943362	0.889945	0.927212	0.782386	0.907318	0.977514	1.08495	1.04202	0.910281	0.967011	0.883967	0.938388	0.803954	0.927148	1.07291	1.121	1.0677	0.882085	0.907547	0.871923	0.945265	0.775133	0.891638	0.962047	1.12009	1.0623
F8W1A4;P54819-5;P54819-2;P54819;P54819-3;F8VY04;F8VZG5	Adenylate kinase 2, mitochondrial;Adenylate kinase 2, mitochondrial;Adenylate kinase 2, mitochondrial, N-terminally processed	AK2	17	49.1	1.12029	1.1007	1.13339	1.14612	1.11492	1.1943	1.0385	1.10696	0.899196	1.11208	1.0735	1.14363	1.14207	1.08995	1.19553	1.01824	1.10175	0.934888	1.14674	1.08101	1.09839	1.11358	1.06266	1.1522	0.994847	1.11464	0.934976
Q9UFW8;C9JUJ0	CGG triplet repeat-binding protein 1	CGGBP1	9	49.1	1.22908	0.859121	0.800543	0.886537	0.853899	0.890214	1.02246	0.771731	0.9378	1.09809	0.8351	0.787207	0.857484	0.896507	0.954273	1.06257	0.775213	0.986551	1.10534	0.798628	0.762504	0.812162	0.850721	0.932579	1.0329	0.747308	0.960891
Q00688	Peptidyl-prolyl cis-trans isomerase FKBP3	FKBP3	11	49.1	0.959896	1.03141	1.02889	1.04267	1.02907	1.04787	1.02217	0.945225	0.710725	1.02888	1.07578	1.07309	0.995936	1.1331	1.05472	1.05526	0.976883	0.702791	0.972187	1.03594	1.06199	1.11069	1.0965	1.05191	1.02006	1.05811	0.753036
P43304;P43304-2	Glycerol-3-phosphate dehydrogenase, mitochondrial	GPD2	35	49.1	0.868802	0.989073	0.908523	0.929502	0.909987	0.967228	0.96398	0.880956	0.761491	0.92073	1.11045	0.925479	0.920102	0.991265	0.997512	1.00511	0.89761	0.76599	0.905511	1.04827	0.917593	0.988405	0.939999	1.03866	0.993468	0.962811	0.768336
P18754-2;P18754;C9JW69;C9JRH2;C9JMJ4;C9J3R0;C9JQZ4	Regulator of chromosome condensation	RCC1	18	49.1	1.06263	1.01765	0.97672	0.92929	1.01233	0.872729	0.916867	1.05851	0.848247	1.1085	1.00691	1.03585	1.05959	1.0258	1.01615	0.953621	1.13668	0.885761	1.10227	1.0842	1.02138	1.0171	1.05334	0.936075	0.919878	1.12683	0.940434
P12956;P12956-2;B1AHC9	X-ray repair cross-complementing protein 6	XRCC6	32	49.1	1.0387	0.827496	0.947188	0.980805	0.65597	0.935478	0.869424	0.941028	0.841645	1.12028	0.901366	0.993816	1.00215	0.748433	1.00719	0.972297	1.03014	0.928875	1.07747	0.845469	0.964145	1.03871	0.697433	0.958294	0.943739	1.0048	0.915638
P53367-2;P53367-3	Arfaptin-1	ARFIP1	13	49	0.999995	0.822162	0.842581	0.657581	0.849896	0.605979	0.872519	0.849291	0.949851	0.97474	0.841802	0.940701	0.957177	0.751112	0.788482	0.818129	0.996009	0.820067	1.11383	0.976072	0.945379	1.00107	1.00598	0.993418	0.861637	1.13082	0.897907
P50991;P50991-2	T-complex protein 1 subunit delta	CCT4	26	49	1.01594	0.872212	0.918869	0.870063	0.798666	0.872241	0.895984	1.08871	1.12241	1.00666	0.881005	0.92993	0.9096	0.81303	0.882979	0.889525	1.04845	1.03271	0.97912	0.91956	0.895265	0.846491	0.773198	0.85434	0.906798	1.01219	1.05013
Q99615;Q99615-2;K7EIH8	DnaJ homolog subfamily C member 7	DNAJC7	27	49	0.855942	0.76394	0.857248	0.803314	0.754193	0.901366	0.900077	0.956724	1.26972	0.983094	0.916518	0.891454	0.793992	0.878328	1.01229	1.12096	1.02197	1.43094	0.92818	0.814796	0.847534	0.912156	0.829714	0.984162	1.01128	1.11649	1.51096
K7ERF1;Q9UBQ5;Q9UBQ5-2;K7ES31;A0A087WVB9;K7EQM4	Eukaryotic translation initiation factor 3 subunit K	EIF3K	10	49	1.0264	0.951989	1.06953	1.07727	0.95693	1.10044	1.02756	1.13085	1.40692	1.0725	0.977963	1.0572	0.9882	0.900889	1.04071	1.0191	1.06954	1.37322	0.98442	0.911384	1.06253	1.05244	0.908434	1.03637	0.945585	1.12162	1.45734
P30453;P16190;P10316;P01891	HLA class I histocompatibility antigen, A-34 alpha chain;HLA class I histocompatibility antigen, A-33 alpha chain;HLA class I histocompatibility antigen, A-69 alpha chain;HLA class I histocompatibility antigen, A-68 alpha chain	HLA-A	18	49	0.942809	1.04623	1.0477	0.796542	0.742468	1.31007	1.29408	0.974811	1.03411	0.965028	1.0226	1.0189	0.808933	0.687871	1.23651	1.26203	0.981231	1.03262	1.00302	1.03655	1.05636	0.762948	0.760352	1.24987	1.25392	0.982094	1.03062
Q9H2J4	Phosducin-like protein 3	PDCL3	11	49	1.1611	0.969066	1.07421	1.09404	1.02025	0.922252	0.974941	1.19982	1.46096	1.10332	0.94751	1.04549	1.09695	1.00348	0.954525	0.956567	1.15879	1.46164	1.10049	0.938529	0.971259	1.00497	0.964094	0.86484	0.93635	0.979367	1.24636
P13797;A0A0A0MSQ0;P13797-2;P13797-3	Plastin-3	PLS3	34	49	0.972016	1.00881	0.947936	1.17382	1.01421	1.05324	1.02976	1.13815	0.913446	0.970269	0.990181	0.951517	1.12649	1.03722	1.0185	1.06003	1.10939	0.902958	0.961821	0.987172	0.962204	1.12137	1.00529	1.00551	1.00929	1.13329	0.930166
Q99614	Tetratricopeptide repeat protein 1	TTC1	14	49	1.03111	0.968771	1.01418	1.07521	1.03233	0.937619	1.04733	0.938829	1.95242	1.04996	0.98342	1.02103	1.04044	1.06439	0.999529	1.12637	0.984114	1.93938	1.02632	0.965152	0.9891	1.16802	1.06057	1.02222	1.06677	0.966976	2.08629
P84085;C9J1Z8	ADP-ribosylation factor 5	ARF5	8	48.9	1.01783	1.00925	0.980191	0.991162	1.00157	0.882362	1.02389	1.00883	0.736308	1.0139	0.979421	0.991067	1.05282	0.979585	0.893912	1.05955	1.04866	0.76543	1.0284	0.978303	0.951057	1.07982	1.03467	0.890696	1.02353	1.03802	0.754302
Q01518-2;Q01518	Adenylyl cyclase-associated protein 1	CAP1	28	48.9	0.967224	1.02271	0.986839	1.01619	0.968912	1.00716	1.01473	1.20911	1.05345	0.972591	0.966407	0.977563	1.01255	0.932298	0.97624	0.979498	1.16721	1.03987	0.986636	1.04733	0.990759	1.02941	0.978422	1.00288	1.03597	1.23999	1.06186
I3L2L5;I3L317;I3L4Q0;C9JLW8	Protein FAM195B	FAM195B	5	48.9	0.94329	0.870023	0.969024	1.09984	1.07099	1.11216	1.03818	0.782853	0.895182	1.12557	0.816402	0.939233	0.939246	1.04311	1.04359	1.04391	0.745056	0.726346	1.08467	0.896966	0.94164	0.99495	1.04461	1.10227	0.994413	0.739379	0.657223
Q9Y277-2;E5RFP6	Voltage-dependent anion-selective channel protein 3	VDAC3	11	48.9	0.919443	1.20046	1.1585	1.69663	1.33734	1.17146	0.95701	1.22401	1.21921	1.12691	1.23165	1.13724	1.45946	1.46165	1.17884	0.938748	1.21855	0.928022	0.984121	1.17542	0.99351	2.11641	1.50433	1.17456	0.901974	1.42904	1.16319
O43684-2;O43684;J3QT28;J3QSX4	Mitotic checkpoint protein BUB3	BUB3	13	48.8	1.15772	0.935855	0.902248	0.982541	0.804092	0.848639	0.851188	1.00147	1.16507	1.10677	0.905638	0.896347	0.95518	0.766645	0.794131	0.815152	0.967889	1.10285	1.13755	0.964681	0.92743	1.01419	0.837359	0.877934	0.910282	1.05085	1.16094
Q9H0P0-1;B9A035	Cytosolic 5-nucleotidase 3A	NT5C3A	15	48.8	1.19506	1.04398	1.08569	1.04217	0.833035	0.951055	0.88606	0.965902	1.10596	1.10348	1.13384	1.10114	1.02115	0.846433	0.976006	0.903677	0.943785	1.10083	1.03468	1.05511	1.04037	1.05477	0.813141	0.927437	0.87938	0.970675	1.11117
O14737;O14737-2;K7EQA1;K7ESJ4	Programmed cell death protein 5	PDCD5	10	48.8	1.00038	0.969789	0.87328	0.907253	0.814857	0.897244	0.95907	1.15771	0.935587	0.989676	0.903262	0.871843	0.905624	0.807103	0.918379	0.992596	1.15965	0.946846	1.03147	0.967118	0.901826	0.955084	0.806119	0.956914	0.96734	1.17226	0.993796
Q9UGI8-2;Q9UGI8	Testin	TES	20	48.8	1.2164	1.14727	1.02733	1.139	1.06877	1.24303	1.11026	1.3905	1.09897	1.38414	1.18626	1.12678	1.15513	1.14673	1.25063	1.1598	1.48496	1.20923	1.25201	1.25546	1.0113	1.17207	1.16155	1.17324	1.15116	1.40455	1.14829
P21980;P21980-2	Protein-glutamine gamma-glutamyltransferase 2	TGM2	30	48.8	0.996747	1.50959	1.17537	1.25204	1.08676	1.07745	1.00333	1.44153	0.987565	1.0006	1.62104	1.18253	1.31185	1.14218	1.14953	0.992861	1.45763	1.02658	0.992948	1.58538	1.19957	1.35834	1.09347	1.14064	0.996379	1.51346	0.977842
J3KN67		TPM3	21	48.8	1.12789	0.963815	0.968049	1.10305	1.05954	1.04859	0.984319	1.12908	1.22368	1.09069	0.977904	1.03317	0.92459	0.925411	0.853961	0.979206	1.04426	0.939885	0.885955	0.870771	1.1164	0.731388	0.71268	0.825244	0.791586	0.722464	0.936852
P22695;H3BRG4;H3BSJ9;H3BP04	Cytochrome b-c1 complex subunit 2, mitochondrial	UQCRC2	17	48.8	0.99771	1.05334	1.13761	1.05973	1.12884	1.15876	1.01004	1.03151	0.835054	1.00712	1.03683	1.11271	1.0546	1.05666	1.14376	0.969466	1.02401	0.832047	0.993635	1.04897	1.12195	1.04147	1.07036	1.17888	1.01839	1.01506	0.850481
Q9Y277;E5RJN6;E5RHZ6;E5RHE1	Voltage-dependent anion-selective channel protein 3	VDAC3	11	48.8	0.966042	1.17807	1.1403	1.19004	1.16323	1.12984	1.00428	1.09311	0.886191	0.992046	1.21978	1.14236	1.08417	1.16494	1.08618	0.987817	1.06216	0.814012	0.956745	1.17491	1.15276	1.16332	1.11026	1.10144	0.997444	1.12229	0.872319
Q14247;Q14247-3;Q14247-2	Src substrate cortactin	CTTN	27	48.7	0.895911	1.08878	1.20294	1.25272	1.32051	1.10495	1.05802	1.07139	1.03333	0.933104	1.18666	1.24563	1.20388	1.46308	1.14865	1.13384	1.14063	1.09879	0.895355	1.10144	1.20113	1.20727	1.33299	1.03625	1.01663	1.08146	1.08463
Q9Y315;E9PPM8;E9PML7;G3V158	Deoxyribose-phosphate aldolase	DERA	12	48.7	1.01141	0.987405	0.946774	0.775127	0.950375	0.949383	1.0102	0.979398	0.867735	0.890171	0.998211	0.952636	0.893008	0.929243	1.08718	1.05267	1.03353	0.933678	0.922244	1.00202	0.955986	0.854677	0.942644	1.0555	1.062	1.02357	0.865278
P22830;P22830-2;K7ELX4	Ferrochelatase, mitochondrial	FECH	17	48.7	1.11658	1.12559	1.19085	0.980483	1.32066	1.1738	1.09095	0.953901	0.82183	1.03532	1.11329	1.1846	0.996212	1.25574	1.15304	0.951884	0.924551	0.793188	1.06719	1.1622	1.18739	0.937866	1.26326	1.13874	1.02223	0.908285	0.771114
P52597	Heterogeneous nuclear ribonucleoprotein F;Heterogeneous nuclear ribonucleoprotein F, N-terminally processed	HNRNPF	15	48.7	1.08693	1.0041	0.982506	1.03004	0.951825	1.01321	0.996636	1.08836	0.938725	1.11997	1.07059	1.0187	0.961573	1.03691	1.04675	1.05567	1.08165	0.918162	1.0635	0.964839	0.967831	1.02303	0.959812	1.04018	0.95535	1.0884	0.980787
P08559-3;P08559;P08559-4;P08559-2	Pyruvate dehydrogenase E1 component subunit alpha, somatic form, mitochondrial	PDHA1	21	48.7	0.951281	0.934777	1.03855	0.938235	0.925409	1.03533	0.992909	0.906899	0.745525	0.966677	0.931963	1.02384	0.94837	0.908303	1.0373	0.948956	0.935494	0.754441	0.965265	0.942511	1.06283	0.916368	0.928294	1.06253	0.968631	0.90958	0.726516
Q99471;H3BPF6;Q99471-3;H3BMQ1	Prefoldin subunit 5	PFDN5	6	48.7	1.17919	1.05751	1.12477	1.1513	1.06903	1.14957	1.12461	1.34768	1.35002	1.12962	1.02016	0.870131	1.05296	1.04121	1.04674	1.13381	1.15632	1.1276	1.01962	0.940626	0.953901	1.03354	0.975812	0.987642	1.06307	1.15849	1.1778
Q9NR33	DNA polymerase epsilon subunit 4	POLE4	4	48.7	0.971118	0.923306	0.756666	0.662856	0.400758	0.738684	0.897479	0.804229	0.710349	0.941484	0.793374	0.648375	0.595709	0.253416	0.637575	0.789267	0.681488	0.624847	1.0216	0.793619	0.716394	0.55284	0.265859	0.642352	0.814083	0.731134	0.683831
P18031;B4DSN5	Tyrosine-protein phosphatase non-receptor type 1;Tyrosine-protein phosphatase non-receptor type	PTPN1	23	48.7	1.25468	1.20072	1.15098	1.23896	1.14446	1.10995	1.026	1.08571	1.04035	1.17836	1.28652	1.1755	1.22403	1.18053	1.08322	1.07911	1.13158	1.1572	1.47896	1.25876	1.2324	1.20715	1.17472	1.08702	1.06505	1.09452	1.19631
A0A0J9YVP6;Q9UHX1-2;A0A0J9YYL3;A0A0J9YXX5;Q9UHX1-4;Q9UHX1;A0A0J9YXJ8;Q9UHX1-3;A0A0J9YVR6;E9PQ56;A0A0J9YWM1;H0YEM1	Poly(U)-binding-splicing factor PUF60	PUF60	24	48.7	0.984911	0.836188	0.894541	0.937104	0.839448	0.882859	0.879785	0.970856	1.16149	1.08642	0.877804	0.905839	0.933371	0.897897	0.885851	0.942421	1.00907	1.13055	1.03102	0.825714	0.875067	0.93351	0.83096	0.869697	0.906011	1.00703	1.17927
F2Z3A9;F2Z2E5;F2Z2T3;F2Z3J7;E7EWW3;B7ZBD4;B7ZBD5;A8MXF6;Q9UNT1;Q9UBK7;Q9UNT1-2;Q9UBK7-2;Q9UNT1-3;Q9UBK7-3	Rab-like protein 2B;Rab-like protein 2A	RABL2B;RABL2A	3	48.7	1.18858	1.17092	1.19283	1.20797	1.396	1.24887	1.19288	1.29014	1.04179	1.20459	1.1447	1.08351	0.991763	1.46619	1.06184	1.22052	1.37095	1.02658	1.18597	1.20196	1.40133	1.21815	1.6592	1.29181	1.23865	1.26191	1.23127
P62888;E5RI99;A0A0B4J213;A0A0C4DH44	60S ribosomal protein L30	RPL30	6	48.7	1.0639	1.0644	1.0833	0.84546	1.01464	1.19487	1.02191	1.00693	0.894972	1.10906	1.13276	1.12244	0.715003	1.14005	1.23699	1.15817	0.969953	0.910248	1.11423	1.049	1.02287	0.754648	0.972962	1.04589	1.01477	0.934923	0.824259
Q86VP1-2;B8ZZD4;Q86VP1-4;Q86VP1;Q86VP1-3	Tax1-binding protein 1	TAX1BP1	40	48.7	1.16797	1.02618	1.1315	1.12001	1.041	1.65155	2.30892	0.978122	1.4811	1.15209	0.982429	1.12985	1.19514	0.986171	1.6515	2.37593	0.958353	1.5528	1.17053	1.05994	1.15355	1.13899	1.05977	1.59893	2.23028	1.01714	1.4547
Q9NXG2	THUMP domain-containing protein 1	THUMPD1	19	48.7	1.15616	0.961288	1.07119	1.00316	0.988395	0.983087	0.966507	1.04014	0.862928	1.21399	1.0197	1.04283	1.05506	1.05322	0.989002	1.01607	1.09113	0.88589	1.16682	0.937238	1.07824	1.07437	1.0051	1.00509	0.990303	1.08996	0.91645
P49189;P49189-2	4-trimethylaminobutyraldehyde dehydrogenase	ALDH9A1	24	48.6	1.01619	1.07666	1.06218	0.93576	0.9299	1.15357	1.00115	0.979967	0.73471	1.00801	1.07127	1.04035	0.926087	0.94306	1.13898	1.02504	0.971295	0.726939	0.984841	1.0387	1.02945	0.953872	0.92494	1.14799	0.992633	1.01485	0.710058
P84077;P61204;F5H423;P61204-2	ADP-ribosylation factor 1;ADP-ribosylation factor 3	ARF1;ARF3	9	48.6	1.06388	0.982926	0.995597	0.974933	0.987482	0.988102	1.00605	0.992784	0.939502	1.09053	1.00842	1.0392	1.09774	1.02947	1.08388	1.05908	1.07702	0.989875	1.10196	1.02088	1.04571	1.02098	1.06185	1.02711	1.05477	1.04773	0.975934
P31689;P31689-2	DnaJ homolog subfamily A member 1	DNAJA1	17	48.6	0.970197	0.899006	0.944537	0.972373	0.915794	0.729824	0.923477	1.10391	1.73405	0.965603	0.879312	0.940148	1.00767	0.94506	0.727188	0.914254	1.17155	1.86063	0.968509	0.920002	0.930955	1.05508	0.955732	0.734593	0.910002	1.17754	1.88188
P51991-2	Heterogeneous nuclear ribonucleoprotein A3	HNRNPA3	20	48.6	0.829002	0.825833	0.706822	0.800286	0.891913	0.735183	0.789145	0.711981	0.808109	0.915429	0.831343	1.09193	0.981822	1.0199	0.960188	0.822175	0.792671	0.958189	1.0316	1.01837	0.958793	1.03952	1.35603	0.875153	1.01925	0.875935	0.765092
Q8IU81	Interferon regulatory factor 2-binding protein 1	IRF2BP1	19	48.6	1.14606	0.989094	1.05913	1.00191	0.858064	1.00887	0.902122	0.88845	1.16847	1.11334	0.928348	1.00877	1.02933	0.829822	0.942622	0.841066	0.889738	1.16106	1.07534	0.936689	0.985825	0.991017	0.793817	0.962406	0.873798	0.912486	1.13807
Q32MZ4;Q32MZ4-2;Q32MZ4-3	Leucine-rich repeat flightless-interacting protein 1	LRRFIP1	36	48.6	1.04576	0.893257	0.868554	0.883074	0.820143	0.956265	0.989618	1.05421	0.996902	1.02617	0.848314	0.855723	0.892849	0.810625	0.971022	1.00919	1.08378	1.00598	1.12467	0.860768	0.891056	0.91724	0.823347	1.03642	1.00518	1.11634	1.04716
P30044;P30044-2;P30044-3;P30044-4	Peroxiredoxin-5, mitochondrial	PRDX5	10	48.6	1.16593	1.18662	1.18965	1.18631	1.24828	1.23475	1.21268	1.12347	0.947163	1.07895	1.109	1.15981	1.21868	1.20121	1.2062	1.1262	1.13042	0.983214	1.15736	1.22356	1.2329	1.15872	1.26814	1.16188	1.21941	1.08649	0.977185
Q6GMV3	Putative peptidyl-tRNA hydrolase PTRHD1	PTRHD1	5	48.6	1.08235	1.07071	1.15173	1.31105	1.17487	1.40278	1.20548	1.36416	0.844293	1.09189	1.0837	1.04158	1.17894	1.24735	1.23922	1.14467	1.19362	0.777712	0.91974	0.947795	1.08224	1.15595	1.08284	1.15967	1.07173	1.182	0.817306
P62249;M0R210;A0A087WZ27;M0R3H0	40S ribosomal protein S16	RPS16;ZNF90	11	48.6	1.09151	1.00662	1.04641	0.698824	0.907941	1.02489	0.915176	0.89717	0.775228	1.08479	0.981382	0.948823	0.669936	0.868348	0.91053	0.963223	0.894118	0.724189	1.02311	0.946585	1.00048	0.637753	0.868903	0.942289	0.901877	0.861746	0.740413
P08195-3	4F2 cell-surface antigen heavy chain	SLC3A2	27	48.6	1.23987	0.810098	0.766358	0.815446	0.875308	0.981979	1.03036	0.919527	0.666619	1.13919	0.774538	0.747763	0.811651	0.847584	0.980848	1.04365	0.902439	0.620149	1.19637	0.777373	0.74254	0.817713	0.851975	0.990231	1.04414	0.913325	0.62427
Q6RFH5-2;Q6RFH5;E9PS41	WD repeat-containing protein 74	WDR74	11	48.6	1.13684	0.948835	1.08947	0.68801	0.877307	0.908844	0.876558	0.896357	1.13084	1.10979	0.891123	1.06746	0.667155	0.769171	0.818345	0.812864	0.794321	1.17699	1.18978	0.987016	1.16432	0.615967	0.881964	0.858087	0.921372	0.847904	1.23901
P13073;H3BN72;H3BNV9;H3BPG0	Cytochrome c oxidase subunit 4 isoform 1, mitochondrial	COX4I1	11	48.5	1.05617	1.07149	1.06315	1.0321	1.04221	1.16127	0.897582	0.99785	0.8258	1.11868	1.09851	1.05424	1.04459	1.03792	1.20614	0.862019	0.9812	0.777998	1.10826	1.03414	1.0469	0.959077	0.99752	1.08919	0.844048	0.952351	0.805455
Q1ED39;H3BPL4	Lysine-rich nucleolar protein 1	KNOP1	23	48.5	1.16971	0.858471	1.06676	0.956107	0.890897	0.856065	0.924527	0.659762	1.04359	1.17817	0.835505	1.02977	1.01158	0.853759	0.885641	0.927073	0.677553	1.12662	1.20057	0.887903	1.04672	1.0138	0.889668	0.932545	0.944806	0.758446	1.06402
P30050;P30050-2	60S ribosomal protein L12	RPL12	9	48.5	1.05823	0.918135	0.985421	0.613777	0.885021	0.868044	0.894367	0.831154	0.771549	1.0257	0.889774	0.96319	0.665279	0.837244	0.878834	0.882292	0.830791	0.797269	1.05753	0.927963	0.997799	0.714254	0.866044	0.941413	0.926985	0.865893	0.761636
Q9BRF8;Q9BRF8-2	Serine/threonine-protein phosphatase CPPED1	CPPED1	11	48.4	1.03964	0.987932	0.947149	0.964711	1.10776	1.08824	1.09321	1.06965	0.918846	0.990349	1.00623	0.961343	1.02954	1.13578	1.09272	1.04246	1.10014	0.945125	0.974585	1.03209	1.02347	1.04399	1.31072	1.17144	1.14923	1.1523	0.964825
Q15056	Eukaryotic translation initiation factor 4H	EIF4H	14	48.4	0.827668	0.665381	0.627935	0.62724	0.63327	0.544929	0.698599	0.705254	0.699819	0.961216	0.751273	0.830681	0.763968	0.651186	0.589649	0.672059	0.822378	0.845762	0.914805	0.755036	0.671476	0.651387	0.69656	0.562585	0.76976	0.841142	0.738775
Q13451;Q13451-2	Peptidyl-prolyl cis-trans isomerase FKBP5;Peptidyl-prolyl cis-trans isomerase FKBP5, N-terminally processed	FKBP5	20	48.4	0.932916	0.97051	0.840323	0.790509	0.73177	0.934765	0.935935	0.817998	0.745167	0.895597	0.968305	0.828434	0.813235	0.692757	0.943427	0.874852	0.777932	0.71754	0.87699	0.929975	0.811743	0.720421	0.6737	0.906071	0.889791	0.712629	0.632308
Q5T0N5-3;Q5T0N5-4;S4R347;Q5T0N5-2;Q5T0N5-5;Q5T0N5;A0A075B6Q2	Formin-binding protein 1-like	FNBP1L	22	48.4	0.865802	0.844842	0.853196	0.857884	0.830391	1.09933	1.03686	0.839436	0.924708	0.834242	0.851867	0.889166	0.841123	0.796689	0.9974	0.952036	0.848997	0.968055	0.859662	0.906533	0.891116	0.879013	0.861609	1.07033	1.02697	0.888373	0.931457
Q9HAV7	GrpE protein homolog 1, mitochondrial	GRPEL1	11	48.4	1.13562	1.20854	1.20673	1.14005	1.08815	1.16451	0.989902	1.28333	0.96297	1.13209	1.22037	1.16343	1.16138	1.15697	1.2302	1.05015	1.33029	0.969107	1.0595	1.07315	1.10411	1.09711	1.04365	1.08198	0.907293	1.25393	0.884101
O95757;E9PDE8;D6RJ96	Heat shock 70 kDa protein 4L	HSPA4L	42	48.4	0.906956	1.32319	1.43168	1.61927	1.91171	0.949441	0.928838	1.12193	1.22307	0.901734	1.34091	1.41589	1.58384	1.9991	0.970581	0.931798	1.10204	1.22702	0.90772	1.31191	1.45774	1.60582	1.99298	0.939437	0.925097	1.07116	1.22992
P01116-2;P01116	GTPase KRas;GTPase KRas, N-terminally processed	KRAS	8	48.4	1.05402	1.02568	1.00971	1.16281	1.07241	1.05327	1.04223	0.999456	1.02752	1.04843	1.04058	0.972725	1.01902	1.08207	1.00612	1.03732	1.01496	1.04343	1.02935	1.01079	0.965825	1.09149	1.06179	0.983878	1.03335	0.99295	0.997969
Q9Y2V2;H3BUY4;H3BPY5;H3BNU9;H3BSW7	Calcium-regulated heat stable protein 1	CARHSP1	4	48.3	1.2554	1.17105	1.10369	1.15609	0.97474	0.907614	1.12497	1.13487	1.27534	0.88856	0.890865	0.786991	0.857925	0.782094	0.886911	0.938812	0.840082	0.788846	0.873546	0.902637	0.849195	0.800849	0.786829	0.907697	0.853112	0.795174	0.710283
Q6UX04;Q6UX04-2;D6REK3	Peptidyl-prolyl cis-trans isomerase CWC27 homolog	CWC27	16	48.3	1.03371	0.956285	0.919949	1.00579	0.850539	0.959697	0.964197	1.03192	1.26406	1.0025	0.931048	0.879069	0.966362	0.867229	0.866985	0.875469	0.998585	1.14968	0.980997	0.916242	0.82074	0.950981	0.833873	0.87176	0.881821	1.00965	1.15556
G8JLB6;P31943;E9PCY7;H0YB39;D6RIT2	Heterogeneous nuclear ribonucleoprotein H;Heterogeneous nuclear ribonucleoprotein H, N-terminally processed	HNRNPH1	18	48.3	1.03331	0.926431	0.94544	1.04213	0.96444	0.942703	0.915535	0.976987	0.865569	1.01307	0.876704	0.913919	1.06256	0.937642	0.917679	0.914762	0.947099	0.836513	1.08247	0.956579	0.968935	1.13578	1.01405	0.968941	0.972304	1.03793	0.894721
P30740;P30740-2	Leukocyte elastase inhibitor	SERPINB1	20	48.3	0.963956	1.15635	1.31356	1.22379	1.01228	1.067	1.02233	1.05748	0.784	0.862882	1.1625	1.36598	1.16412	1.06947	1.11254	0.997571	0.994947	0.756933	0.916566	1.20905	1.35812	1.25804	1.07608	1.10256	1.05552	1.13814	0.769708
Q92499;F1T0B3;A0A087X2G1;Q92499-3;Q92499-2	ATP-dependent RNA helicase DDX1	DDX1	31	48.2	1.02817	1.05591	1.06812	1.07497	1.10881	1.0289	0.995589	1.09108	1.10673	0.992148	0.996467	1.04205	1.08857	1.06374	0.977525	0.945573	1.04668	1.09917	0.990601	0.989782	1.02679	1.04983	1.08104	0.984359	0.974415	1.02275	1.05035
Q8TAE8	Growth arrest and DNA damage-inducible proteins-interacting protein 1	GADD45GIP1	8	48.2	1.04636	0.996466	1.11595	0.94629	1.00342	0.921222	0.987743	1.0237	0.849632	1.1416	1.02832	1.11177	1.05756	0.98573	1.0318	0.947326	1.00062	0.917103	1.01259	1.01886	1.07904	1.06006	0.955546	1.02756	0.939362	1.01185	0.869038
O94992	Protein HEXIM1	HEXIM1	16	48.2	0.80738	1.15625	1.18439	1.14829	0.663105	0.772375	0.674005	0.803598	0.807171	1.01414	1.38499	1.33566	0.969072	0.849674	0.953445	1.00384	0.905534	0.811988	0.769322	1.03476	1.12233	1.06733	0.63014	0.811132	0.635477	0.793502	0.743108
Q13287	N-myc-interactor	NMI	16	48.2	1.03482	1.09268	1.17472	0.900893	1.03718	1.19721	1.26388	1.07942	1.07053	1.05115	1.01498	1.16202	0.961137	1.02816	1.20718	1.24641	1.10697	1.0768	1.12526	1.11764	1.16709	0.738684	1.00795	1.0283	1.21326	0.904719	1.04605
P35241;P35241-5;P35241-4	Radixin	RDX	37	48.2	0.876022	1.12392	1.07112	1.0291	1.01604	0.828664	0.890889	1.01598	0.876367	0.921944	1.13101	1.11868	1.09091	1.06831	0.867048	0.914218	1.02532	0.851056	0.887674	1.13192	1.07483	1.09575	1.05501	0.872929	0.906141	1.01829	0.872656
O94760;B4DYP1	N(G),N(G)-dimethylarginine dimethylaminohydrolase 1	DDAH1	11	48.1	1.18332	1.4288	1.25249	1.3806	1.23225	1.29408	1.1304	1.25025	0.955444	1.1278	1.25273	1.17757	1.24318	1.16685	1.22449	1.06686	1.16197	0.943965	1.11933	1.30626	1.16971	1.1997	1.17209	1.1638	1.07293	1.20058	0.953199
Q13439-5	Golgin subfamily A member 4	GOLGA4	111	48.1	0.955182	1.04961	1.11009	1.20226	1.27415	0.917039	1.01812	0.931887	1.12022	0.952665	1.02427	1.10186	1.22134	1.27127	0.910578	1.00031	0.938327	1.1277	0.973259	1.06895	1.12147	1.2281	1.33786	0.936051	1.04741	0.924592	1.14362
Q5JRX3;Q5JRX3-2;Q5JRX3-3;A0A0A0MRX9	Presequence protease, mitochondrial	PITRM1	42	48.1	0.974693	1.21398	1.29881	1.09408	1.12361	1.12362	1.00811	1.20018	0.969984	0.909607	1.20253	1.2537	1.05299	1.10561	1.09532	0.967861	1.16918	0.940196	0.958683	1.15268	1.27929	1.06056	1.09661	1.09035	0.986687	1.17799	0.947719
P62280;M0QZC5;M0R1H5	40S ribosomal protein S11	RPS11	13	48.1	1.01421	0.931315	0.984997	0.670994	0.891167	0.962716	0.897738	0.835351	0.707032	1.0468	0.933547	0.975766	0.66596	0.932232	0.953777	0.927564	0.808004	0.736741	1.02348	0.939432	0.996647	0.639321	0.889056	0.953046	0.926396	0.838624	0.681172
Q96EE3;Q96EE3-1;K7ELV2;K7EP88;K7ENI5	Nucleoporin SEH1	SEH1L	13	48.1	1.00141	1.06881	1.00511	1.00955	0.941836	0.995084	0.959687	1.1102	1.12634	1.00353	1.06169	1.00268	0.998555	0.932191	0.99166	0.950752	0.956814	0.884011	1.0006	1.04478	1.03196	1.06193	0.939682	1.05205	0.967012	1.07448	0.993881
P50453	Serpin B9	SERPINB9	18	48.1	0.867282	1.06714	1.0407	0.985826	1.00302	0.958085	0.937728	1.05726	0.864295	0.895336	1.02799	0.98819	0.956149	0.952148	0.945393	0.911071	1.02196	0.837147	0.887636	1.07867	1.04269	0.99274	0.990221	0.978367	0.958813	1.05158	0.853863
P51397	Death-associated protein 1	DAP	3	48	1.00659	1.21313	0.839054	0.812938	1.23603	1.27823	1.07731	1.03283	0.998046	1.02925	1.10639	0.995704	0.823174	1.17661	1.25212	1.07245	0.923675	0.872039	1.08713	1.37426	0.92132	0.759408	1.14226	1.11263	1.03812	0.937339	0.871237
P61604;B8ZZ54;B8ZZL8	10 kDa heat shock protein, mitochondrial	HSPE1	6	48	1.29973	1.13378	1.18411	1.15959	1.11095	1.24892	1.06993	1.14092	0.969987	1.74544	1.12087	1.23557	1.00716	1.1694	1.18291	1.08321	1.05312	0.937427	1.34086	1.09336	1.15437	1.06773	1.13681	1.11929	1.02133	1.10169	0.935934
P49585;C9JEJ2;C9J050;H7C1T3	Choline-phosphate cytidylyltransferase A	PCYT1A	17	48	1.02449	1.08073	1.11684	1.0562	1.13051	1.06188	0.912881	0.876967	1.35337	1.15455	1.18594	1.24175	1.15289	1.13731	1.0971	0.972352	1.01341	1.51314	1.08317	1.09843	1.2129	1.15132	1.19421	1.14622	1.01372	1.06218	1.51839
Q99584	Protein S100-A13	S100A13	5	48	0.811775	1.29387	1.14916	1.10963	0.83838	0.968522	0.887545	1.07305	0.762998	0.841654	1.21407	1.18617	1.06885	0.845882	0.97628	0.89733	1.07045	0.82026	0.877245	1.23469	1.15129	1.00014	0.841759	0.911638	0.878756	0.94155	0.736311
Q12931;Q12931-2	Heat shock protein 75 kDa, mitochondrial	TRAP1	34	48	1.00939	0.98533	1.05135	0.971035	0.948625	1.11589	0.975699	1.00684	0.734015	1.03458	1.02067	1.07865	0.998419	0.955048	1.12395	0.984412	1.02902	0.729931	1.00922	1.00464	1.07919	0.978467	0.951747	1.12303	0.97958	1.00182	0.744723
Q8N128;Q8N128-2;G3V583	Protein FAM177A1	FAM177A1	9	47.9	0.888177	0.99374	0.878371	0.949057	0.696331	0.856675	0.992726	0.938572	1.00403	0.926007	0.983418	0.901979	0.887653	0.775373	0.878219	1.06329	0.873247	1.03464	0.924915	0.924128	0.843439	0.877392	0.705489	0.818244	0.934662	0.824158	1.03136
Q86UE4;E5RJU9	Protein LYRIC	MTDH	28	47.9	1.04041	0.961035	0.983281	0.840479	0.902162	0.967552	0.950907	0.929794	0.885942	0.986523	0.87887	0.966695	0.86043	0.872239	0.946198	0.86152	0.910957	0.886872	1.04119	0.961115	0.977083	0.806666	0.910544	0.91183	0.945523	0.866797	0.864634
Q8N183	Mimitin, mitochondrial	NDUFAF2	7	47.9	1.05464	1.14252	1.06945	1.10442	1.11495	1.2381	1.03986	1.22036	1.00249	1.09797	1.20024	1.02551	0.96229	1.17165	1.30581	1.11335	1.11989	0.803217	0.979333	1.09144	0.976482	0.951267	1.07326	1.15437	1.00173	1.0167	0.841849
Q96IZ0	PRKC apoptosis WT1 regulator protein	PAWR	10	47.9	1.27345	1.09282	0.972511	1.13069	0.984402	0.950967	1.07154	1.09621	1.41196	1.2712	1.09842	0.980016	1.16021	1.1	0.977401	1.18729	1.24789	1.50536	1.29277	1.09424	0.978874	1.1548	1.05456	0.91718	1.14299	1.14489	1.50713
Q15942;H0Y2Y8;Q15942-2	Zyxin	ZYX	20	47.9	1.22555	1.4335	1.20153	1.36123	1.12992	1.11041	1.12343	2.06324	1.67495	1.15346	1.31542	1.0987	1.25478	1.04729	1.02162	1.11057	1.93186	1.54036	1.19424	1.34744	1.15742	1.2959	1.08831	1.04237	1.05982	1.91224	1.56792
P11216	Glycogen phosphorylase, brain form	PYGB	43	47.8	0.998999	1.07085	1.03776	1.04783	0.9789	1.32164	1.115	1.1887	0.933139	0.996355	1.09523	1.04784	1.04717	0.996431	1.35498	1.13389	1.1904	0.923407	1.01219	1.0877	1.06458	1.05219	1.00007	1.35438	1.12775	1.19166	0.946362
P23526;P23526-2	Adenosylhomocysteinase	AHCY	24	47.7	0.967113	1.07496	1.08546	1.18519	1.15141	0.995687	0.956965	1.08847	0.744324	1.02333	1.19889	1.12031	1.15843	1.27016	1.08199	1.06265	1.11052	0.742018	0.982935	1.09053	1.11325	1.27556	1.18187	1.05878	0.977142	1.18918	0.745561
Q16719;Q16719-2;A0A087X297;B8ZZA3	Kynureninase	KYNU	18	47.7	0.97833	0.952659	0.881231	1.0143	1.07626	1.05429	0.983085	1.16872	0.798972	0.984816	1.03303	0.847408	0.95396	1.18755	1.13535	1.04843	1.16973	0.725519	0.985341	0.883665	0.852799	0.989581	1.03795	1.06608	0.931534	1.18221	0.750847
P51970	NADH dehydrogenase [ubiquinone] 1 alpha subcomplex subunit 8	NDUFA8	9	47.7	1.12251	1.08825	1.16856	1.09715	1.21939	1.23425	1.13488	1.0795	0.862841	1.11926	1.00137	1.10515	1.09087	1.18454	1.18333	0.986196	0.997451	0.9078	1.0677	1.0375	1.10459	1.01903	1.22332	1.11461	1.07848	0.858316	0.829972
P16949;A2A2D0;P16949-2	Stathmin	STMN1	8	47.7	0.948963	0.8274	0.621725	0.589954	0.501277	0.789048	0.86962	0.763988	0.525331	0.860105	0.744681	0.57493	0.526732	0.374859	0.742328	0.869866	0.76184	0.450567	0.969388	0.872573	0.641069	0.553714	0.477954	0.776314	0.907954	0.773905	0.49614
P63313	Thymosin beta-10	TMSB10	2	47.7	1.06223	1.08368	0.951615	1.15044	1.10572	1.04772	1.18884	1.16871	0.850324	1.41101	0.746783	1.01272	0.862265	0.707545	0.873172	0.797021	1.11786	0.69431	1.03624	1.07955	0.915878	1.05459	1.14274	1.04691	1.06875	1.03577	0.696798
Q96KR1	Zinc finger RNA-binding protein	ZFR	40	47.7	1.16579	0.963932	1.09165	1.20218	1.06496	0.900694	0.895538	0.951987	1.19534	1.16337	0.942783	1.09191	1.21189	0.983069	0.866443	0.835401	0.975975	1.2145	1.1433	0.986324	1.11251	1.18424	1.0359	0.896608	0.87693	0.924205	1.16469
P08243-2;P08243;P08243-3	Asparagine synthetase [glutamine-hydrolyzing]	ASNS	22	47.6	2.42394	0.985682	0.925666	0.859578	0.931495	1.75762	1.31397	1.1596	1.03154	2.31054	0.985935	0.930282	0.83787	0.909856	1.64929	1.3691	1.12523	1.01529	2.30433	0.963222	0.916274	0.770383	0.856918	1.60014	1.23754	1.04751	0.96793
Q13561;Q13561-3;Q13561-2;F8W1I6;H0YI98;F8VW18	Dynactin subunit 2	DCTN2	16	47.6	0.989309	1.00141	1.05593	1.00536	1.00737	0.938436	1.02563	1.19128	1.03537	1.00682	1.08039	1.09033	1.00024	1.10943	1.01076	1.10945	1.25388	1.03627	0.973631	1.01952	1.04071	1.05218	1.0299	0.985451	1.06291	1.28979	1.1174
Q8NBJ4-2;Q8NBJ4	Golgi membrane protein 1	GOLM1	24	47.6	0.788937	0.710218	0.976925	0.733091	0.914417	0.908145	0.919335	0.695469	0.666692	0.798773	0.712142	1.01654	0.774478	0.947737	0.988991	1.00882	0.763588	0.686055	0.80309	0.693571	0.97761	0.749187	0.8995	0.919081	0.94428	0.676138	0.627769
Q13907;Q13907-2	Isopentenyl-diphosphate Delta-isomerase 1	IDI1	11	47.6	0.833417	1.09919	1.03012	0.878094	1.05899	2.02695	2.07847	0.985874	0.888107	0.816118	1.077	0.959837	0.927062	1.15012	1.79224	2.09093	0.925903	0.815854	0.693947	1.02516	1.02254	0.79989	1.10308	2.55697	2.38445	0.938281	0.794385
Q96AG4	Leucine-rich repeat-containing protein 59	LRRC59	14	47.6	1.09059	0.998431	0.958921	0.99359	0.990119	0.969544	0.993996	0.968292	1.072	1.00929	0.873527	0.886344	0.98433	0.856444	0.886642	0.92012	0.928416	1.02045	1.06024	1.03829	1.01227	1.00381	0.994212	1.0118	1.06199	1.01298	1.12083
O15305;H3BV55;H3BPH4	Phosphomannomutase 2;Phosphomannomutase	PMM2	15	47.6	1.00995	1.03495	0.979047	1.01388	1.04648	1.1621	1.1101	1.20664	0.907643	1.09581	1.15893	1.05524	1.04052	1.24399	1.33687	1.29717	1.29751	1.00429	1.01954	1.00258	0.951434	0.966688	1.04413	1.06187	1.10917	1.14292	0.89224
P60880-2;P60880	Synaptosomal-associated protein 25	SNAP25	6	47.6	0.635559	0.814418	0.504163	0.548964	0.422996	0.934829	0.703553	0.314509	0.743452	0.667472	0.693752	0.632549	0.540383	0.388673	0.609642	0.51143	0.439163	0.696294	0.667441	0.895512	0.599677	0.570853	0.49427	0.94128	0.759771	0.468251	0.836315
Q99598;C4P0D6;C4P0D8;C4P0D4;Q5VVQ1	Translin-associated protein X	TSNAX;DISC1	14	47.6	1.04807	1.03078	1.15774	1.0271	0.937262	1.04482	0.994093	1.03467	1.24566	1.07609	1.07486	1.15854	1.06378	0.982386	1.10437	1.06586	1.07538	1.23481	1.05882	1.00247	1.12083	0.992456	0.927782	1.00546	0.997082	1.01444	1.23812
P49589-3;P49589;B4DKY1;P49589-2	Cysteine--tRNA ligase, cytoplasmic	CARS	40	47.5	1.15605	0.979018	0.95976	0.873438	0.980473	1.22887	1.14487	1.05956	0.99765	1.22308	1.00739	0.982422	0.908345	0.960515	1.26978	1.18392	1.06982	1.05722	1.22595	0.990481	0.988807	0.895344	0.996727	1.25685	1.17835	1.1025	1.00895
O43491	Band 4.1-like protein 2	EPB41L2	48	47.5	1.0001	0.971229	0.800637	0.923142	0.768561	0.823848	0.877494	0.95669	0.959297	0.999074	0.99457	0.787192	0.931222	0.77606	0.834126	0.886014	0.974208	0.972736	1.03079	1.05151	0.799089	0.932812	0.801691	0.828101	0.902805	0.967832	0.981916
P30040;F8VY02	Endoplasmic reticulum resident protein 29	ERP29	12	47.5	1.16066	1.06401	0.963467	1.05782	0.96602	1.29373	1.35783	0.921187	0.700569	1.30283	1.17241	1.02867	1.08841	1.00571	1.40589	1.44022	0.979596	0.67549	1.18879	1.16057	0.976467	1.07567	0.963096	1.28738	1.32277	0.928749	0.678847
Q9GZS3;H0YN81;H0YMF9;H0YL19	WD repeat-containing protein 61;WD repeat-containing protein 61, N-terminally processed	WDR61	14	47.5	0.888983	1.01563	1.08666	1.07737	1.05786	1.05471	0.967265	1.00309	0.896625	0.912158	0.996986	1.03223	0.996931	1.05927	0.991191	0.981411	1.00862	0.937233	0.904532	1.03011	1.11604	0.971292	1.06841	0.909475	0.95693	0.942491	0.977129
Q9Y2Y0-2;Q9Y2Y0;H3BU49;H3BM52	ADP-ribosylation factor-like protein 2-binding protein	ARL2BP	6	47.4	1.1068	1.13454	1.04541	0.982118	0.952942	0.990225	0.942768	1.19274	1.03802	1.19247	1.28253	1.1165	0.989373	1.05213	0.978132	1.02811	1.2643	1.03971	1.03995	1.10935	1.10755	1.05431	1.027	1.06096	0.936019	1.3036	1.04516
Q9H425;Q9H425-3;E5RI90	Uncharacterized protein C1orf198	C1orf198	14	47.4	1.21512	0.997796	0.915526	0.88372	0.873286	1.04718	1.16182	0.93454	2.03409	1.34298	0.944718	0.966534	0.999866	0.800623	1.03619	1.16387	0.998919	1.84485	1.39373	1.00122	0.971001	0.951503	0.869282	1.16053	1.20571	1.01123	2.10572
P46108;P46108-2	Adapter molecule crk	CRK	13	47.4	1.06041	1.00325	0.964794	1.03581	0.931939	0.974963	1.01058	0.994715	0.984936	1.09419	0.993772	1.03274	1.12712	0.98152	1.01336	1.04932	1.0617	1.11068	1.11395	1.05585	0.969639	1.02098	0.952302	0.952836	1.03912	1.02563	0.996601
Q14126	Desmoglein-2	DSG2	35	47.4	0.968797	0.903682	0.965924	0.938681	0.878212	1.10342	1.12475	0.982452	1.01019	0.932405	0.892879	0.936727	0.943138	0.815176	1.09502	1.09492	1.0031	1.01551	1.0181	0.92459	0.968936	0.897792	0.836485	1.04786	1.10319	0.957506	0.998211
Q14764	Major vault protein	MVP	45	47.4	0.858293	1.1063	1.28189	1.1803	1.28984	1.15248	1.23849	1.14369	0.95554	0.813136	1.06973	1.24292	1.23846	1.19956	1.13827	1.12968	1.12948	0.95421	0.843361	1.17199	1.30414	1.24067	1.30467	1.20798	1.28972	1.18793	0.972021
P35232;C9JW96;C9JZ20;E7ESE2;E9PCW0	Prohibitin	PHB	14	47.4	1.09436	1.01284	1.03213	0.982557	0.970174	1.09639	0.962891	1.03536	0.827743	1.11474	1.06612	1.09526	1.06311	1.00521	1.18298	0.951814	1.04645	0.804444	1.06409	1.08828	1.08835	1.02004	1.01334	1.12845	0.958519	1.06836	0.843173
Q7Z6K5;H0YMP5;H0YL85	Arpin	ARPIN;C15orf38-AP3S2	10	47.3	0.974628	1.04259	0.95844	0.870841	1.03475	1.13489	1.12352	0.822594	0.748015	0.94326	0.920945	0.938266	0.911806	0.950541	1.02523	1.01021	0.812201	0.769495	1.00984	1.00106	0.983515	0.841005	1.04403	1.08863	1.08115	0.857069	0.761505
P56134-3;P56134	ATP synthase subunit f, mitochondrial	ATP5J2	2	47.3	0.966324	1.10636	1.05108	1.06894	0.938325	0.932259	0.896845	1.09662	0.75468	0.963948	0.866587	1.03734	1.00358	0.810208	0.687628	0.751382	1.01184	0.89449	0.835814	0.907599	0.974965	0.792905	0.89104	0.853024	0.913853	0.81953	0.786257
Q96LJ7	Dehydrogenase/reductase SDR family member 1	DHRS1	10	47.3	0.824998	1.168	1.31375	1.06717	1.36359	1.13388	0.998388	0.867317	0.754033	0.888223	1.28551	1.5045	1.22025	1.62052	1.25223	1.11482	0.97603	0.807279	0.801033	1.35991	1.58503	1.16537	1.58855	1.22765	1.1125	0.909359	0.706562
Q9H2G2-2	STE20-like serine/threonine-protein kinase	SLK	53	47.3	1.0316	1.00426	1.02224	0.995643	0.921806	1.0457	1.09404	1.02843	1.12467	0.981931	0.967269	0.999994	1.00679	0.939458	1.0668	1.0658	1.03334	1.12748	1.00088	0.963011	1.00087	0.970284	0.935808	1.01366	1.0659	0.995434	1.11272
Q14683;G8JLG1	Structural maintenance of chromosomes protein 1A;Structural maintenance of chromosomes protein	SMC1A	69	47.3	0.886204	0.785818	0.737796	0.746678	0.690475	0.819624	0.927525	0.825052	1.03311	0.88555	0.804915	0.755001	0.756441	0.718531	0.842741	0.92251	0.841428	1.04296	0.892783	0.828413	0.771263	0.745189	0.709027	0.828015	0.907127	0.87851	1.05623
Q5JTV8-3;J3KN66;Q5JTV8-2	Torsin-1A-interacting protein 1	TOR1AIP1	21	47.3	1.09992	1.13102	1.09119	1.25115	1.20539	1.14077	1.08862	0.995874	0.930469	1.0342	0.938318	0.954848	1.08602	0.884498	0.911557	0.882307	0.980458	1.02024	1.12502	0.926501	1.00265	1.00181	1.00963	0.925411	0.93866	0.82013	0.791082
Q9NUQ3;Q9NUQ3-2	Gamma-taxilin	TXLNG	22	47.3	1.09847	0.952196	0.978387	0.93214	0.843454	1.00334	0.997103	1.04347	1.21382	1.12678	0.937044	1.00281	0.981853	0.852862	1.0219	1.00419	1.05811	1.15839	1.14501	0.9383	0.94883	0.903625	0.819702	0.982727	0.989293	1.03613	1.22871
A0A0B4J2A4;P42765;K7EME0	3-ketoacyl-CoA thiolase, mitochondrial	ACAA2	12	47.2	0.993142	1.16933	1.07526	1.06225	1.0062	1.12133	1.10422	1.12727	0.991706	1.01127	1.22858	1.11535	1.10234	1.07778	1.2407	1.15229	1.22508	1.06375	1.02058	1.18312	1.07515	1.07826	1.02322	1.15014	1.11598	1.18339	1.05661
Q9NVP1	ATP-dependent RNA helicase DDX18	DDX18	27	47.2	1.22061	0.91826	0.948037	0.964159	0.914996	0.998172	0.924242	0.852231	0.999461	1.1886	0.896846	0.971172	0.980888	0.910109	0.977224	0.913755	0.851268	1.00479	1.24053	0.929086	0.946749	0.97407	0.917611	0.963788	0.921162	0.823991	0.992846
Q13838;Q13838-2;Q5STU3;F6WLT2;F6S4E6;A0A0A0MT12;F6TRA5;A0A0G2JJZ9;A0A140T9X3;A0A140T996;A0A140T9L4;A0A140T973;A0A140T9K1;A0A140T9X9;F6UJC5;A0A140TA18	Spliceosome RNA helicase DDX39B	DDX39B	19	47.2	1.19663	0.994431	1.02148	1.0569	1.07051	1.03389	0.975814	1.06474	1.10637	1.20077	1.10432	1.08417	1.05648	1.25852	1.19701	1.00514	1.05481	0.833458	1.32987	1.04821	1.07737	1.1164	1.15298	1.09121	1.01534	1.03703	0.891452
Q9GZT9;Q9GZT9-2;Q9GZT9-3	Egl nine homolog 1	EGLN1	17	47.2	0.771137	0.910329	0.992537	0.940293	0.730231	1.11423	0.898563	0.887764	1.14899	0.899525	0.95995	1.05628	0.986764	0.828582	1.14677	0.910682	0.953069	1.2421	0.83733	0.887208	1.02581	0.966876	0.767186	1.07821	0.901387	0.907486	1.20862
Q7Z434	Mitochondrial antiviral-signaling protein	MAVS	12	47.2	0.909649	1.08501	1.17815	0.997398	1.10744	1.02075	1.04848	0.895018	0.811552	0.897819	1.07446	1.12047	1.03369	1.03642	1.0553	0.98912	0.970253	0.833138	0.920828	1.08483	1.19876	0.952341	1.0466	0.994647	1.00866	0.878344	0.855436
P37837;F2Z393	Transaldolase	TALDO1	18	47.2	1.08746	1.00463	1.109	1.00489	1.12949	1.05831	1.03488	0.975495	0.841056	1.05359	0.958892	1.0716	0.999177	1.10644	1.06021	0.982685	0.957577	0.814745	1.10065	1.01376	1.09629	0.985564	1.15603	1.04472	1.02709	0.961643	0.821658
Q5JTV8;A0A0A0MSK5	Torsin-1A-interacting protein 1	TOR1AIP1	21	47.2	1.11472	1.08117	1.04629	1.0246	1.02073	1.01049	0.966957	1.01499	0.95384	1.15261	1.03178	1.0056	1.07324	1.01109	1.00074	0.918103	0.960249	0.898469	1.12903	0.992641	1.02901	1.05626	1.01012	1.01222	0.938428	0.900283	0.889262
F5GXX5;P61803;F5H895;A0A0B4J239	Dolichyl-diphosphooligosaccharide--protein glycosyltransferase subunit DAD1	DAD1	4	47.1	0.940786	1.06017	1.15535	0.918916	1.10776	1.00431	0.943804	1.02755	1.11458	1.25001	1.09981	1.19561	1.22418	1.11907	1.20416	1.13089	1.25901	1.3965	1.00162	0.845857	1.0358	0.820699	0.826392	0.969064	0.951643	0.922624	1.16809
P35052;H7C410;H7C024;P35052-2	Glypican-1;Secreted glypican-1	GPC1	21	47.1	0.941727	0.808639	1.03895	0.892172	1.70253	0.895379	0.867559	0.660229	0.526742	0.880071	0.800335	0.96439	0.814114	1.35635	0.761236	0.702949	0.566055	0.477188	1.01996	0.940624	1.12616	0.979992	1.80468	1.01801	0.963868	0.740924	0.5908
P61457	Pterin-4-alpha-carbinolamine dehydratase	PCBD1	6	47.1	1.01162	0.948556	1.02773	0.935689	0.946247	1.07964	1.05305	1.03398	0.81074	0.980967	0.845031	0.942139	0.930248	0.923691	0.966274	0.996277	1.0058	0.750062	0.997904	0.878956	0.969831	0.870252	0.916541	0.983265	0.971383	0.979287	0.734287
Q15366;Q15366-2	Poly(rC)-binding protein 2	PCBP2	13	47.1	0.981099	0.87533	0.918083	0.908289	0.930237	0.871537	0.920275	1.08627	0.998529	0.969851	0.923335	0.99411	0.976841	1.04202	1.04891	0.983423	1.13596	0.941109	0.993785	0.95463	1.05234	0.998195	1.07272	0.944643	0.933183	1.26566	0.859652
Q9Y3I0	tRNA-splicing ligase RtcB homolog	RTCB	21	47.1	0.970936	1.04307	1.0907	1.09187	1.07219	1.00896	0.960239	1.02708	0.94788	1.01028	1.06755	1.09911	1.06432	1.08754	1.03937	0.958471	1.03239	0.959068	1.00349	1.03493	1.07366	1.08466	1.09325	1.02686	0.971141	1.05134	0.977862
P42224	Signal transducer and activator of transcription 1-alpha/beta	STAT1	32	47.1	0.882668	1.06199	1.06673	1.08412	1.40024	0.914322	0.947103	0.954747	0.815672	0.842038	1.06326	1.06692	1.0609	1.43791	0.919075	0.987609	0.950073	0.802303	0.844151	1.09338	1.07291	1.11096	1.41976	0.934683	0.950912	0.990744	0.8173
P62253	Ubiquitin-conjugating enzyme E2 G1;Ubiquitin-conjugating enzyme E2 G1, N-terminally processed	UBE2G1	10	47.1	1.02509	0.894519	0.943592	0.878498	0.876877	1.05556	0.892781	0.881468	1.96755	1.01138	0.938337	0.847932	0.922292	0.871824	0.954952	0.899526	0.885615	1.75236	0.946272	0.962118	0.899962	0.947958	0.875453	0.937726	0.857029	0.939696	1.75013
P11172;P11172-3;P11172-2;E9PFD2;P11172-4	Uridine 5-monophosphate synthase;Orotate phosphoribosyltransferase;Orotidine 5-phosphate decarboxylase	UMPS	22	47.1	0.97501	1.06964	1.01636	0.993243	0.948773	0.964137	0.976075	1.10751	0.87786	0.915672	1.02164	0.988736	1.04711	0.887863	0.92185	0.90896	1.07808	0.885708	0.953089	1.11574	1.02806	0.968964	0.949779	0.921218	0.949709	1.07883	0.881435
Q92934	Bcl2-associated agonist of cell death	BAD	4	47	0.986256	1.08527	1.07259	0.984308	1.0484	0.821967	0.898267	0.991927	0.958543	1.05327	1.14675	1.13076	1.3667	1.06551	0.969561	0.998325	1.17417	0.885538	1.07396	1.30541	1.23348	1.25634	1.18327	1.07912	1.02409	1.12998	0.935196
O14531;Q5T0Q6	Dihydropyrimidinase-related protein 4	DPYSL4	21	47	1.00748	1.89055	1.7389	2.38522	5.8413	0.870309	0.92209	0.920722	1.13902	0.897835	1.8394	1.68362	2.49008	5.76651	0.866483	0.849638	0.9155	1.15375	1.01928	1.82446	1.67797	2.24268	5.01517	1.00681	0.985262	1.06307	1.24207
Q9Y6G9;E9PHI6	Cytoplasmic dynein 1 light intermediate chain 1	DYNC1LI1	30	47	1.01528	0.942468	0.948166	1.04473	0.948766	1.00911	1.02979	1.2463	1.03853	1.03522	0.954934	0.943235	1.03539	0.977238	1.03069	1.09353	1.29145	1.06464	1.01811	0.94951	0.927392	1.05109	0.966991	1.00051	1.04882	1.2927	1.05407
P05114;A6NL93;A6NEL0	Non-histone chromosomal protein HMG-14	HMGN1	7	47	1.18251	0.983252	0.955088	1.06714	0.878754	1.11665	1.11637	0.94827	0.718431	1.15634	0.8567	1.03833	1.04216	0.847105	1.10008	1.0226	1.01324	0.696149	0.922781	1.07742	0.86168	0.951529	0.931281	0.980678	1.09247	0.796187	0.541988
P62191;P62191-2	26S protease regulatory subunit 4	PSMC1	26	47	1.02741	0.969324	0.971532	1.0923	0.972205	0.975776	0.94927	1.08413	1.14916	1.04129	0.998779	0.997833	1.05376	1.0093	1.00566	0.985852	1.11889	1.21828	1.00296	1.00502	0.968561	1.16813	1.00118	1.02607	0.9811	1.18266	1.24326
P12931;P12931-2	Proto-oncogene tyrosine-protein kinase Src	SRC	25	47	0.931872	0.885248	0.876417	0.952238	1.06627	1.21877	1.03123	0.878527	0.700822	0.934841	0.866482	0.839066	0.902881	1.05733	1.16882	0.983979	0.850953	0.719444	0.927705	0.885141	0.867658	0.883238	1.04777	1.21725	1.02044	0.876281	0.730527
E9PH62;A0A0A0MTC5;Q9NUL3-2;Q9NUL3;A0A0A0MTD1;F8VPI7;E7EPX0;E7EVJ4;Q9NUL3-8;Q9NUL3-3;A0A0A0MTC6;Q9NUL3-7;A0A0A0MTC4;Q9NUL3-6;E5RJN7;E7EVI1;Q9NUL3-4;G5EA18	Double-stranded RNA-binding protein Staufen homolog 2	STAU2	22	47	0.95459	0.96308	0.831867	0.89388	0.831176	0.837911	0.972197	0.813835	1.01472	0.927996	0.965221	0.809265	0.888634	0.811976	0.876001	0.999385	0.810205	1.01214	0.946379	0.928432	0.796047	0.867277	0.776748	0.817171	0.955555	0.760946	1.00169
Q9HD26-2;Q9HD26;F5H1Y4;Q9HD26-3	Golgi-associated PDZ and coiled-coil motif-containing protein	GOPC	17	46.9	1.12234	1.09404	1.14112	1.1199	1.17462	1.03629	1.07544	1.17194	1.1202	1.11885	1.03571	1.09436	1.09319	1.12035	0.996483	1.06314	1.12569	1.10626	1.12357	1.06521	1.09691	1.08924	1.10742	0.967636	1.03243	1.08887	1.17446
Q9Y2Q3;E9PFN5;Q9Y2Q3-3;Q9Y2Q3-2;Q9Y2Q3-4;C9JNT3	Glutathione S-transferase kappa 1	GSTK1	8	46.9	1.04603	1.36114	1.43284	1.21545	1.27284	1.29921	1.14412	1.17286	0.807682	0.993153	1.33374	1.39436	1.20939	1.26948	1.32413	1.08419	1.09957	0.661772	1.03494	1.39596	1.46662	1.35424	1.34326	1.45384	1.13751	1.22747	0.726623
J3KS15;Q14197	Peptidyl-tRNA hydrolase ICT1, mitochondrial	ICT1	10	46.9	1.10092	1.00357	1.01565	0.983581	1.02992	1.05504	0.972982	0.945912	0.748839	1.10369	0.958088	1.03403	0.983351	0.984756	1.02008	0.957773	0.897264	0.716248	1.07313	1.03249	1.09538	1.04398	1.03862	1.0523	0.998551	1.0182	0.794138
O95777;F2Z2Y6;C9JIZ0;C9JNV3	U6 snRNA-associated Sm-like protein LSm8	LSM8	4	46.9	0.985478	0.989772	0.932	1.02587	0.94876	0.880258	0.815281	0.916606	1.15382	1.05379	0.902733	0.952124	0.831126	0.788781	0.869859	0.872889	0.887723	0.769981	1.26829	0.986819	0.957156	0.935489	0.888902	0.912861	0.853312	1.05035	0.821891
Q9UBT2;Q9UBT2-2;K7EPL2	SUMO-activating enzyme subunit 2	UBA2	30	46.9	1.04427	0.968943	0.966365	0.989219	0.882606	0.919344	0.920106	0.900654	0.843628	1.03832	0.967416	0.96457	0.990941	0.866911	0.916109	0.911031	0.886719	0.837943	1.03588	0.961169	0.952655	0.998868	0.865111	0.932365	0.906188	0.905294	0.842384
D6RGI3;D6RER5;Q9NVA2;Q9NVA2-2;D6RDU5	Septin-11	SEPT11	17	46.8	0.996902	1.12098	1.07249	1.09244	1.07726	1.02498	1.06418	1.01684	0.981136	1.10431	1.24557	1.14365	1.09937	1.27091	1.11445	1.27315	1.12768	1.00241	1.00783	1.10944	1.08141	1.16524	1.11237	1.03517	1.03926	1.08475	0.898083
P05091;P05091-2	Aldehyde dehydrogenase, mitochondrial	ALDH2	23	46.8	1.03238	1.16327	1.07887	1.11122	1.21443	1.30309	1.1668	1.07165	0.884993	1.08384	1.27571	1.13111	1.15663	1.34636	1.36124	1.1443	1.13121	0.918885	1.04435	1.16036	1.0989	1.14473	1.26573	1.30851	1.15534	1.11129	0.864725
P35613-2;P35613;A0A087X2B5;P35613-4;A0A087WUV8;P35613-3;I3L192	Basigin	BSG	10	46.8	1.02031	1.05587	1.06929	1.02176	0.830043	1.07907	1.01164	0.862621	1.1243	1.05	1.09312	1.05516	0.935933	0.851496	1.128	1.0383	0.855497	1.12355	1.00907	1.03213	1.02923	1.05474	0.80664	1.09699	1.01526	0.877162	1.17278
P51116	Fragile X mental retardation syndrome-related protein 2	FXR2	26	46.8	1.10709	1.07473	1.175	1.16288	1.03797	0.924514	0.942044	1.11527	1.19188	1.12804	1.05919	1.1661	1.10258	1.02849	0.977217	0.955037	1.06322	1.23906	1.08687	1.02494	1.16194	1.08957	1.03538	0.914084	0.903406	1.01278	1.21278
P16188	HLA class I histocompatibility antigen, A-30 alpha chain	HLA-A	14	46.8	0.978872	0.972297	0.998434	0.697943	0.750776	1.09231	1.25515	1.10703	1.13358	0.951045	1.04783	1.03257	0.838027	0.80772	1.16424	1.41928	1.08514	1.26889	0.975321	1.10166	1.12389	0.823106	0.806327	1.44932	1.46987	1.29192	1.28863
E7EPT4;P19404	NADH dehydrogenase [ubiquinone] flavoprotein 2, mitochondrial	NDUFV2	10	46.8	1.05512	1.14415	1.21774	1.17814	1.16628	1.27992	1.1031	1.07473	0.833047	1.00123	1.13359	1.1259	1.03011	1.19056	1.22816	1.06456	0.953418	0.74146	0.971649	1.06364	1.1071	1.08109	1.08503	1.16993	1.01833	1.0027	0.733572
Q9UNP9;E9PEQ6;Q9UNP9-2;Q9UNP9-3;E9PKY5	Peptidyl-prolyl cis-trans isomerase E;Peptidyl-prolyl cis-trans isomerase	PPIE	13	46.8	1.1659	1.08534	1.03641	1.07067	0.884158	0.959852	0.969498	1.15344	1.18346	1.09296	0.989002	1.0044	1.05892	0.852542	0.924878	0.932569	1.08922	1.1278	1.14105	1.11045	1.01832	0.980465	0.915364	0.902838	1.03189	1.10386	1.19383
Q05209;Q05209-2;Q05209-3	Tyrosine-protein phosphatase non-receptor type 12	PTPN12	28	46.8	0.963316	0.935577	0.938923	1.04825	0.886186	0.943982	1.03482	0.947407	0.906537	0.919169	0.933077	0.94056	1.06322	0.889366	0.930856	0.994568	0.957779	0.929365	0.871218	0.874576	0.90534	0.950523	0.862046	0.898528	0.915701	0.844349	0.833449
J3KPD3;G3V1T9;F5GXV8		RBM7	7	46.8	1.00883	0.841634	0.996633	0.965768	0.873509	0.984549	0.942722	0.94852	0.960689	0.97029	0.86425	1.01559	0.973176	1.0031	0.978542	0.883868	0.94143	1.05902	1.00348	0.873111	0.929448	1.0154	0.974044	0.956671	0.944883	1.04403	0.957055
P51572;P51572-2;C9JSP1;C9JQ75;C9J0M4;C9JMD7	B-cell receptor-associated protein 31	BCAP31	21	46.7	1.05467	1.11073	1.09018	1.22945	1.22053	1.0317	1.00918	0.79352	1.13603	1.09015	1.21392	1.19019	1.28526	1.3863	1.17685	1.15734	0.837059	1.25268	1.08857	1.22531	1.12536	1.25951	1.3145	1.02948	1.09016	0.789123	1.18524
Q8WUW1;Q8WUW1-2	Protein BRICK1	BRK1	6	46.7	0.803607	0.903044	0.601407	0.818667	0.906621	0.889686	0.77563	0.887812	0.703955	1.04782	0.814739	0.854593	0.71903	1.10042	1.13002	1.10065	1.04005	0.916317	0.987094	0.866329	0.767247	0.868706	0.849809	1.01391	0.832834	0.730952	0.790448
A0A0C4DGA2;O75521-2;O75521;F1LLU7	Enoyl-CoA delta isomerase 2, mitochondrial	ECI2	11	46.7	1.01706	1.17267	1.20436	1.26397	1.13791	1.20149	1.10585	1.0991	0.885455	0.99015	1.1597	1.15296	1.15857	1.09152	1.16557	1.06641	1.18956	0.994052	0.945899	1.13999	1.19954	1.15862	1.07988	1.24211	1.06753	1.14251	0.970877
Q05639	Elongation factor 1-alpha 2	EEF1A2	22	46.7	1.02787	1.29347	1.11021	1.30946	0.945934	1.1223	1.14191	1.40957	1.19046	1.0359	1.33806	1.09182	1.13718	0.991273	1.21108	1.42156	1.42758	1.25389	0.97723	1.20601	1.03595	1.29912	0.959335	1.08548	1.04328	1.42633	1.22805
P17066	Heat shock 70 kDa protein 6	HSPA6	30	46.7	0.851076	0.793331	0.876472	0.712078	0.868963	0.66595	0.85576	0.773042	6.44546	0.897791	0.876953	0.909867	0.870759	0.833127	0.818927	0.89154	0.891974	5.42817	1.12881	0.899267	1.05933	0.806191	0.893768	0.876791	1.00541	0.888754	8.2703
H3BMD8;P56211;P56211-2;H3BQ52;H3BTD3	cAMP-regulated phosphoprotein 19	ARPP19	8	46.6	1.00023	0.93665	0.737093	0.850553	0.822015	0.844206	0.884322	0.855569	0.878325	1.08715	0.808646	0.882547	0.824818	0.909602	0.879426	1.02019	0.985165	1.03504	1.13621	0.841086	0.812063	0.824954	0.816589	0.912495	0.856852	0.751363	1.02507
P33240-2;P33240;E7EWR4;E9PID8	Cleavage stimulation factor subunit 2	CSTF2	17	46.6	0.972934	1.02253	0.996586	0.975639	0.947828	0.982028	0.890846	1.00567	0.970259	0.994564	1.04903	0.988947	0.923586	0.956767	0.987325	0.90627	1.0112	0.971514	0.987633	1.04435	0.985366	0.975809	0.92553	0.994574	0.908483	1.05241	0.990903
Q15075	Early endosome antigen 1	EEA1	66	46.6	1.09469	1.21781	1.10645	1.22995	1.47025	1.07004	1.14303	1.26381	0.997264	1.05492	1.07806	1.04282	1.08205	1.28264	1.00253	1.07992	1.16411	0.908649	1.11245	1.19497	1.06889	1.11456	1.4222	1.02236	1.14253	1.1907	0.956184
Q14232;F5H0D0;Q14232-2	Translation initiation factor eIF-2B subunit alpha	EIF2B1	17	46.6	1.13199	1.16493	1.135	1.20404	1.13203	1.18616	1.04388	1.1907	1.01149	1.06731	1.04441	1.10611	1.13189	1.01837	1.05603	0.931623	1.03266	0.908948	1.0222	1.185	1.03404	1.12221	1.06333	1.12945	0.999285	1.12403	0.915046
Q15717;Q15717-2;M0QZR9	ELAV-like protein 1	ELAVL1	12	46.6	1.04899	0.937335	0.916126	1.00128	0.959265	0.909042	0.918814	0.877561	0.880971	1.04722	0.961082	0.925157	0.986642	0.993655	0.900899	0.935693	0.890005	0.921996	1.04933	0.94001	0.948438	0.978033	0.965934	0.872849	0.892979	0.874194	0.930212
P43490;A0A0C4DFS8	Nicotinamide phosphoribosyltransferase	NAMPT	24	46.6	1.00438	0.77204	0.76964	0.869865	0.958089	1.10434	1.09478	0.773643	0.572825	1.03744	0.784412	0.764699	0.801837	1.03304	1.10341	1.13901	0.784974	0.561669	0.961437	0.697124	0.729555	0.837444	0.92527	1.11957	1.08643	0.789911	0.522237
C9JND6;C9J6F3;C9J5C3;Q9BUL8;H7C5M9;C9JSA3;C9J363	Programmed cell death protein 10	PDCD10	7	46.6	1.01922	1.03756	0.957865	1.10814	0.993617	1.17028	1.03672	1.17864	1.15473	1.09985	1.12449	1.02252	0.997698	1.07944	1.14561	1.14874	1.15725	1.17027	1.0013	0.957102	0.936019	0.918199	0.936973	1.00581	0.972625	1.02487	1.06325
Q8WUH6	Transmembrane protein 263	TMEM263	3	46.6	0.917027	1.18643	1.03314	1.14717	1.18506	1.06065	1.09911	1.13743	0.787593	0.791512	1.04116	0.898575	1.02388	0.90094	0.870082	0.985416	0.9512	0.856731	0.793687	0.980707	0.959897	1.06043	1.05447	0.936575	0.960871	0.921697	0.739928
Q9UK41;Q9UK41-2;E9PQR7;E9PM90	Vacuolar protein sorting-associated protein 28 homolog	VPS28	10	46.6	0.929915	0.999253	1.1264	1.1414	1.11586	1.15103	1.05234	1.11671	0.889813	0.959369	0.954221	1.02649	1.02827	1.02746	1.01586	0.97623	1.0144	0.872698	0.990938	0.944429	1.01325	0.931994	1.04325	0.992021	0.957432	0.949721	0.857254
A0A1B0GVD5;A0A1B0GWE8;P07339;A0A1B0GW44;A0A1B0GVP3;A0A1B0GV23;H7C1V0	Cathepsin D;Cathepsin D light chain;Cathepsin D heavy chain	CTSD	16	46.5	0.956931	1.01363	1.20373	1.34345	2.00227	1.15823	1.32254	0.849689	0.702452	0.981689	1.16384	1.25529	1.23167	2.37009	1.11626	1.33858	0.831288	0.650941	0.957767	0.996458	1.22986	1.34681	2.0035	1.10494	1.29779	0.860446	0.696259
P07711;Q5T8F0	Cathepsin L1;Cathepsin L1 heavy chain;Cathepsin L1 light chain	CTSL	13	46.5	0.907216	1.0771	1.12948	1.02129	1.25279	1.13528	1.66208	0.883389	0.758192	0.914323	1.14958	1.15998	1.00222	1.4143	1.23886	1.88862	0.897736	0.828733	0.857474	1.03875	1.08959	0.931491	1.23086	1.25605	1.87402	0.889807	0.893767
P13804;H0YLU7;P13804-2;H0YL12;H0YKF0;H0YK49;H0YNX6	Electron transfer flavoprotein subunit alpha, mitochondrial	ETFA	12	46.5	1.00881	1.18262	1.21246	1.20151	1.30602	1.1408	1.02128	1.0281	0.788834	0.982257	1.12447	1.18427	1.15626	1.22627	1.12224	0.976265	1.0005	0.795504	1.03697	1.13541	1.18718	1.18207	1.26289	1.12403	1.03765	1.00253	0.938292
P35908	Keratin, type II cytoskeletal 2 epidermal	KRT2	37	46.5	1.02717	0.838909	0.887506	1.08225	0.833347	0.773669	1.3348	0.902929	1.21167	0.98861	1.23616	0.758086	1.01882	0.947236	0.945955	1.05697	1.08219	1.42341	1.04004	0.856886	0.876155	1.49941	0.810397	0.93235	1.27467	0.896015	1.33684
Q15366-6;Q15366-3	Poly(rC)-binding protein 2	PCBP2	13	46.5	1.23877	1.11129	1.02059	1.27602	1.09543	1.2782	1.08055	1.17507	1.01771	0.810791	0.824593	0.815925	1.21839	0.977595	0.820684	0.970684	0.883925	0.932158	1.07902	1.11002	1.00411	1.26534	1.1358	1.26713	1.01443	1.25504	0.964478
Q9Y265;Q9Y265-2;E7ETR0	RuvB-like 1	RUVBL1	18	46.5	1.02239	1.03027	1.06217	1.12835	1.04296	1.05524	0.990848	1.14325	0.9289	1.08505	1.08402	1.10964	1.17521	1.09238	1.07309	1.02499	1.18389	0.908838	1.01964	0.99978	1.04625	1.14003	1.01967	1.03476	0.95058	1.1306	0.906504
Q9NQW7-3;Q9NQW7-4;Q9NQW7;Q9NQW7-2;Q5T6H7	Xaa-Pro aminopeptidase 1	XPNPEP1	26	46.5	0.897321	1.07003	1.08738	1.02011	1.05818	1.0694	1.03747	1.09589	0.861472	0.896349	1.17025	1.13618	1.03849	1.12703	1.09237	1.0269	1.15239	0.900878	0.872962	1.1076	1.11113	1.02445	1.06893	1.04954	0.994483	1.11863	0.907298
P49748-2;P49748;P49748-3	Very long-chain specific acyl-CoA dehydrogenase, mitochondrial	ACADVL	27	46.4	0.978416	1.1833	1.24788	1.10219	1.28021	1.05579	0.993619	1.09019	0.966988	0.931597	1.22652	1.22498	1.12073	1.24309	1.11515	0.956103	1.06425	0.982927	0.922651	1.20348	1.24867	1.0875	1.24818	1.10754	0.998512	1.06594	1.01046
P31327;P31327-3;P31327-2	Carbamoyl-phosphate synthase [ammonia], mitochondrial	CPS1	63	46.4	0.851676	0.879842	0.823337	0.968341	0.928301	1.29311	1.0639	0.778038	0.673322	0.845506	0.90975	0.83158	0.956044	0.961529	1.31744	0.981287	0.7836	0.717894	0.853658	0.890557	0.81722	0.935028	0.928282	1.25092	1.04294	0.757426	0.668485
Q9GZV4;F8WCJ1;C9J7B5;C9J4W5	Eukaryotic translation initiation factor 5A-2;Eukaryotic translation initiation factor 5A	EIF5A2	7	46.4	1.0777	1.25538	1.6514	1.37587	1.22332	1.02415	1.12358	1.43031	1.42891	1.15704	1.17181	1.00768	1.15334	1.03566	0.648602	0.862111	1.23551	1.03442	1.17787	0.962347	1.18258	1.08352	0.777299	0.695124	0.873758	1.27227	1.18853
Q9H6S3-3;Q9H6S3;Q9H6S3-2	Epidermal growth factor receptor kinase substrate 8-like protein 2	EPS8L2	29	46.4	0.887223	1.68152	2.03947	1.93626	2.80348	1.15588	0.998806	1.10754	1.0397	0.891664	1.87445	2.13179	1.90637	3.15562	1.20566	1.04805	1.17493	1.10239	0.892943	1.6671	2.04138	1.98642	2.9032	1.12149	0.988246	1.12061	1.06057
P06744;A0A0A0MTS2;K7EQ48;P06744-2;A0A0J9YXP8;A0A0J9YYH3;A0A0J9YX90	Glucose-6-phosphate isomerase	GPI	26	46.4	0.980798	0.954919	0.946157	0.916866	0.887014	1.02796	1.04948	0.982766	0.689703	1.02323	0.913446	0.935503	0.913532	0.851623	1.00271	0.984704	0.955468	0.69455	1.13977	0.993581	0.983935	0.897093	0.875345	1.02861	1.05223	0.977916	0.70349
O75381-2;O75381	Peroxisomal membrane protein PEX14	PEX14	9	46.4	1.07099	1.05825	1.13605	1.04728	0.923666	0.989609	0.999955	0.998284	0.849991	1.00987	0.91963	1.02384	1.02466	0.859263	0.888301	0.871101	0.955948	0.777912	1.16041	0.947066	1.00259	0.939265	0.874424	0.838012	0.936023	0.944889	0.808943
Q9BWD1;Q9BWD1-2	Acetyl-CoA acetyltransferase, cytosolic	ACAT2	13	46.3	0.890943	1.03654	0.964368	0.986621	1.14949	1.42787	1.64799	0.955966	0.829503	0.860006	1.00109	0.904535	0.980873	1.11609	1.36503	1.62715	0.862358	0.789526	0.876019	0.999866	0.897823	0.937125	1.04145	1.3473	1.58578	0.83784	0.742218
P36551	Oxygen-dependent coproporphyrinogen-III oxidase, mitochondrial	CPOX	21	46.3	1.00964	0.959254	1.09305	0.960732	1.074	0.955229	1.00608	0.894072	0.794932	0.940455	1.01413	1.07922	1.05235	1.05784	1.00994	0.92879	0.927278	0.819779	0.935911	0.995099	1.08246	1.0006	1.06016	1.04662	0.952998	0.913391	0.753172
P62942;Q5W0X3;A0A087WZM5	Peptidyl-prolyl cis-trans isomerase FKBP1A;Peptidyl-prolyl cis-trans isomerase	FKBP1A	6	46.3	1.00624	1.01156	1.12347	1.01784	1.11357	1.00339	0.969013	1.0359	0.9562	1.03881	1.02276	1.1301	1.08027	1.08842	0.998192	0.940178	1.02354	0.977877	1.02575	1.12982	1.1575	1.1255	1.14215	1.07979	1.0273	1.12484	1.01672
Q9NZW5;B8ZZG1;C9J4Q3	MAGUK p55 subfamily member 6	MPP6	22	46.3	0.919513	0.900089	0.888677	0.927814	0.907077	1.02822	0.979211	0.829309	0.828798	0.947874	0.896301	0.891802	0.925628	0.872878	1.01535	0.965242	0.859567	0.903726	0.98264	0.960964	0.886466	0.952318	0.926726	1.04785	1.01985	0.891718	0.9102
J3KR44;Q96FW1;F5H6Q1;F5GYJ8;F5GYN4;F5H3F0	Ubiquitin thioesterase OTUB1	OTUB1	10	46.3	1.01138	1.12399	1.1795	1.33097	1.1354	1.27769	1.05839	1.13967	0.901217	1.07646	1.24951	1.19874	1.14652	1.28875	1.36321	1.32475	1.18057	0.961738	1.0047	1.0892	1.13933	1.18363	1.10194	1.1832	0.984003	1.13703	0.927904
Q00169;F5GWE5;I3L459;I3L4H1;I3L4C0	Phosphatidylinositol transfer protein alpha isoform	PITPNA	16	46.3	1.03928	1.15152	1.13826	1.16717	1.07173	1.203	1.06509	1.19998	1.16591	1.09349	1.24109	1.10453	1.13779	1.12625	1.14794	1.12793	1.24914	1.25394	0.954981	1.11802	1.08033	1.06265	1.02144	1.1033	0.954946	1.11053	1.18793
O43242;O43242-2	26S proteasome non-ATPase regulatory subunit 3	PSMD3	29	46.3	1.08459	1.01994	1.01622	1.12262	0.986063	1.0766	1.01966	1.16927	1.18407	1.04555	1.04207	0.972046	1.0327	1.00118	1.00801	1.00535	1.04311	1.06472	1.01771	0.947535	1.00271	1.06214	0.938498	0.992645	0.960386	1.07863	1.10636
Q9H4A4;A6NKB8	Aminopeptidase B	RNPEP	26	46.3	0.927809	1.01879	1.17643	1.03707	1.17862	1.06203	1.06331	0.975542	0.760371	0.989439	1.14719	1.1772	1.01094	1.31366	1.15063	1.15459	1.04207	0.789074	0.899034	1.01249	1.189	1.02319	1.16747	1.08424	1.0471	1.02098	0.703234
Q9C0C2;Q9C0C2-2	182 kDa tankyrase-1-binding protein	TNKS1BP1	59	46.3	0.91084	0.838917	0.88674	0.775411	0.691513	0.858859	0.958525	0.948725	0.822905	0.941963	0.844225	0.899532	0.823433	0.699799	0.898037	0.97727	0.9886	0.8445	0.93405	0.829321	0.896877	0.810237	0.691097	0.893637	0.967078	0.97656	0.831422
Q5T9B7;P00568;H0Y4J6	Adenylate kinase isoenzyme 1	AK1	13	46.2	0.900823	1.46201	1.56993	1.72638	2.53066	1.08227	0.946376	1.03726	0.789213	0.906344	1.50188	1.65021	1.7723	2.59939	1.05647	0.909416	1.01783	0.729865	0.909517	1.49303	1.52648	1.73587	2.61883	0.991915	0.938939	1.02206	0.736075
P00918	Carbonic anhydrase 2	CA2	9	46.2	0.864229	1.08315	0.762164	0.775074	0.663466	0.932318	0.859462	0.773041	0.734976	0.862732	1.00628	0.743238	0.746623	0.613437	0.889915	0.769046	0.738032	0.704099	0.841379	1.07932	0.794239	0.782578	0.697542	0.97436	0.824678	0.861507	0.859559
P09601;B1AHA8	Heme oxygenase 1	HMOX1	15	46.2	0.939925	0.698359	0.701112	0.806633	0.988308	0.694095	1.22319	0.919397	0.700891	0.984758	0.746532	0.724148	0.820782	1.06805	0.728638	1.33482	0.963401	0.725997	0.943083	0.718317	0.680214	0.820659	1.02231	0.732536	1.25872	0.929081	0.666904
Q9NV31	U3 small nucleolar ribonucleoprotein protein IMP3	IMP3	9	46.2	0.998961	0.843369	0.9916	0.85349	0.965026	0.743798	0.837582	0.67388	1.04793	1.09848	1.09019	1.19721	1.0914	1.27583	0.969067	1.22583	1.29347	1.70194	0.990865	0.966642	1.13795	1.04868	1.13506	0.941939	1.04058	1.16558	1.63064
E7EVH7;G3V2E7;Q07866-2;Q07866;Q07866-7;Q07866-5;Q07866-4;Q07866-9	Kinesin light chain 1	KLC1	34	46.2	0.985457	1.04184	1.03047	1.08955	0.935838	0.959676	0.993908	1.10408	1.30616	0.999161	1.0696	1.03256	1.05868	0.986707	1.01269	1.08521	1.11504	1.2998	0.973552	0.999891	1.02191	1.12722	0.947408	0.980911	1.01003	1.1616	1.34482
P19387	DNA-directed RNA polymerase II subunit RPB3	POLR2C	9	46.2	1.00106	0.913774	1.0185	1.04174	0.967257	1.08699	0.975297	0.892238	1.53928	0.908612	0.851932	0.876343	0.887594	0.773761	0.857227	0.87201	0.815647	1.42267	0.969212	0.898357	0.973606	1.00255	0.89309	1.04865	0.980033	0.916434	1.70867
Q9NRW1;Q9NRW1-2;J3KR73	Ras-related protein Rab-6B	RAB6B	11	46.2	0.885133	1.13201	1.03938	1.2409	1.23857	0.942262	1.0403	0.949706	0.824635	0.70301	1.01408	1.28403	1.22629	1.04659	0.924104	0.981935	0.724932	0.688965	0.900583	1.24784	1.10067	1.30455	1.27748	0.965813	1.09792	1.06276	0.725228
P62070-3;P62070;P62070-4;E9PK85;P62070-2	Ras-related protein R-Ras2	RRAS2	8	46.2	1.21533	1.1708	1.08517	1.2847	1.16157	1.07839	1.05333	1.53702	1.05875	1.10171	1.10252	0.936432	1.11824	0.94083	0.955239	0.933822	1.30766	0.955969	1.18285	1.06309	1.08531	1.25482	1.07605	1.02668	1.01957	1.4074	1.03237
P43897;P43897-2;C9JT21	Elongation factor Ts, mitochondrial;Elongation factor Ts	TSFM	14	46.2	1.03049	1.06282	1.09852	1.0661	1.03955	1.15437	1.04962	1.14668	0.796453	1.02184	1.00147	1.04187	1.05002	0.991063	1.08295	1.02241	1.11332	0.837185	1.04439	1.02636	1.06391	1.05998	1.01896	1.10551	1.06211	1.11436	0.815549
P07741;P07741-2;H3BQF1;H3BQZ9;H3BQB1;H3BSW3	Adenine phosphoribosyltransferase	APRT	8	46.1	1.07268	1.10173	1.1482	1.15169	1.0879	1.11724	0.997069	1.06609	0.872639	1.00019	1.06317	1.12696	1.13287	1.00392	1.01211	0.933924	1.03888	0.849956	1.07272	1.1284	1.14426	1.06598	1.04335	0.982065	1.01288	1.00593	0.873067
P05023-4;P05023;P05023-3;P05023-2	Sodium/potassium-transporting ATPase subunit alpha-1	ATP1A1	45	46.1	1.02101	1.12366	1.05213	1.16785	1.23823	0.965069	0.978828	1.06988	0.912565	0.981599	1.12262	1.0505	1.16796	1.20469	0.952941	0.957681	1.08777	0.928676	1.02084	1.1296	1.05598	1.1625	1.25272	0.942794	0.963432	1.03471	0.89282
P39748;P39748-2	Flap endonuclease 1	FEN1	16	46.1	0.984904	0.994672	0.758852	0.715263	0.3759	0.722062	0.793189	0.763868	0.684813	0.960691	0.935736	0.724945	0.716977	0.34777	0.711097	0.777635	0.736682	0.678164	1.00819	0.991658	0.753514	0.715253	0.366004	0.714585	0.820716	0.764264	0.71024
O15144	Actin-related protein 2/3 complex subunit 2	ARPC2	19	46	0.953945	1.08116	1.07346	1.11099	1.11353	1.01181	1.01309	1.09366	0.932101	0.983879	1.14321	1.15953	1.13407	1.19635	1.08348	1.06918	1.18291	0.987653	0.985057	1.09429	1.09578	1.15632	1.13791	1.03239	1.0271	1.18248	0.985491
Q99622;U3KQ85;F5GXW5;U3KQ07	Protein C10	C12orf57	4	46	1.11827	1.07424	1.03131	1.05192	1.18069	1.58731	1.33223	1.48806	1.31872	0.724858	0.569937	0.44876	0.698331	0.923493	1.28279	1.09705	0.724058	0.811333	1.0609	0.578668	1.11326	0.992988	0.800573	1.44952	1.25299	0.866633	1.19826
Q7Z5G4;Q7Z5G4-3	Golgin subfamily A member 7	GOLGA7	9	46	1.02723	0.955032	1.01906	0.948532	1.0155	1.10609	1.12272	0.891554	1.13158	0.902733	0.869849	0.744194	0.781071	0.895658	1.11093	1.18022	0.709756	0.972662	0.94598	0.904602	1.01167	1.02822	0.937758	1.21953	1.15982	0.897548	1.06486
P01111	GTPase NRas	NRAS	7	46	1.34966	1.20324	1.10903	1.23417	1.29461	1.30967	1.33536	1.23439	1.14524	1.18434	0.972434	1.05857	1.15295	1.00083	1.05386	1.07708	1.05921	1.0261	1.13358	1.05102	1.08457	1.02788	1.0154	0.949543	1.11204	1.05388	0.921964
Q9Y6N5;H3BNX3	Sulfide:quinone oxidoreductase, mitochondrial	SQRDL	20	46	1.04783	1.16913	1.19093	1.11964	1.10433	1.15395	1.04792	1.28475	0.971111	1.13824	1.22234	1.18115	1.11332	1.17901	1.16474	1.08993	1.32299	1.0115	0.997312	1.08258	1.15102	1.09726	1.07229	1.10149	1.03001	1.26141	0.88283
O95630;C9JK83;O95630-2	STAM-binding protein	STAMBP	17	46	0.980156	1.07652	1.1215	1.0447	1.11877	0.973966	0.990733	1.03582	0.890532	0.953968	1.03942	1.07152	1.01136	1.12658	1.01338	1.02653	1.06824	0.977278	0.966768	1.02669	1.13692	1.03392	1.11256	1.01423	1.02458	1.05289	0.949
O14907;A0A087X282	Tax1-binding protein 3	TAX1BP3	4	46	0.999833	1.39847	1.36223	1.35461	1.53444	0.908128	1.05428	1.30967	0.930621	0.876409	1.02829	1.09043	1.12786	1.0863	0.790779	0.832096	1.10154	0.993838	1.02916	1.5291	1.32385	1.34232	1.52821	0.784906	0.996147	1.25992	0.983278
Q9BZX2	Uridine-cytidine kinase 2	UCK2	10	46	1.06492	0.848037	0.854351	0.839541	0.978335	0.837184	0.892735	1.16247	1.44645	1.04733	0.819357	0.884956	0.877255	0.893528	0.815297	0.862879	1.10019	1.32431	1.1018	0.843295	0.903598	0.790416	0.931493	0.796455	0.887655	1.05794	1.35227
V5IRT4;Q9BRT2;Q5TAQ0	Ubiquinol-cytochrome-c reductase complex assembly factor 2	UQCC2	5	46	1.07439	1.08965	1.16666	1.07141	1.43882	1.19394	1.1006	1.08693	1.68671	1.0896	1.102	1.23242	1.11714	1.51454	1.30233	1.18281	1.15817	0.986816	1.04136	1.01975	1.18374	1.07722	1.44804	1.14698	1.13395	1.13279	0.960794
P53701	Cytochrome c-type heme lyase	HCCS	11	45.9	0.939037	1.0491	1.07274	1.09876	1.12715	1.25393	1.04138	1.03725	0.850994	0.941925	1.17345	1.06034	0.957284	1.3005	1.25178	1.15592	0.973209	0.878844	0.907621	0.997747	1.04423	1.03455	1.13247	1.14235	1.05428	1.00958	0.855861
P14923	Junction plakoglobin	JUP	29	45.9	0.878657	0.887574	0.99574	0.97906	0.958481	1.09711	1.01469	0.821967	0.862837	0.849084	0.931536	0.972309	1.02794	0.92436	1.10307	0.969455	0.827291	0.856553	0.835576	0.881185	0.99512	0.960495	0.910777	1.11213	0.989208	0.793186	0.82494
O43676;C9JKQ2	NADH dehydrogenase [ubiquinone] 1 beta subcomplex subunit 3	NDUFB3	5	45.9	1.03723	1.06292	1.15447	1.13622	1.13951	1.27689	1.0414	1.01659	0.730295	1.04864	1.11663	1.06285	1.06859	1.14786	1.19807	1.06809	1.05756	0.879906	1.03438	0.932077	1.08195	1.0506	1.12149	1.1438	0.941819	1.00235	0.70017
C9JAJ9		RBBP7	2	45.9	0.973132	1.00277	1.02039	1.07108	1.22559	1.173	1.03364	0.93559	1.09863	1.06197	0.692568	0.788732	0.830017	0.624356	0.85879	0.843529	0.847081	0.84213	0.919603	0.743382	1.04696	0.830916	0.781256	1.02943	0.858193	0.831332	0.987453
Q8WW59	SPRY domain-containing protein 4	SPRYD4	10	45.9	1.02625	1.22896	1.34492	1.41507	1.29838	1.1433	1.02156	1.1591	0.948934	1.09173	1.44465	1.45455	1.49059	1.54629	1.23723	1.16331	1.19823	0.924139	1.01287	1.29344	1.47122	1.62323	1.39794	1.25783	1.0165	1.2217	0.939661
F5GXE4;B4E107;Q5SQQ1	Arginyl-tRNA--protein transferase 1	ATE1	17	45.8	0.955413	0.85111	0.842665	0.931025	0.895907	1.00306	0.961519	0.94908	0.911739	0.948028	0.876467	0.868373	1.04209	0.970317	1.0927	0.98523	0.98102	0.948649	0.993783	0.851303	0.871246	0.904218	0.902866	1.03185	0.973434	0.915958	0.92183
H3BLZ8;Q92841;Q92841-1;Q92841-3;Q92841-2	Probable ATP-dependent RNA helicase DDX17	DDX17	35	45.8	0.954073	0.853356	0.976026	1.2022	0.982514	0.959874	0.922651	1.06876	0.946996	0.961661	0.889798	0.959899	1.16875	0.994585	0.942509	0.90624	1.06107	0.955171	1.05691	0.857597	0.983273	1.24938	1.01982	0.985422	0.933815	1.11278	0.977783
E9PND3;E9PN10;O00559;O00559-2	Receptor-binding cancer antigen expressed on SiSo cells	EBAG9	4	45.8	1.06153	0.828365	0.965238	1.10088	0.978616	0.999477	0.959198	0.883015	0.721523	1.02359	0.848746	0.995703	0.98849	0.961277	1.02066	0.975027	0.828744	0.766404	1.06615	0.909822	0.943567	0.924103	0.918691	0.986459	0.916988	0.845465	0.746082
P07814;V9GYZ6	Bifunctional glutamate/proline--tRNA ligase;Glutamate--tRNA ligase;Proline--tRNA ligase	EPRS	66	45.8	1.11203	0.924225	0.939038	0.967302	0.941303	1.13324	1.08808	0.998448	0.852847	1.14741	0.975428	0.974849	0.970583	1.01429	1.17678	1.17742	1.05727	0.885398	1.12124	0.925051	0.934203	1.00117	0.981898	1.12856	1.09384	1.03382	0.874425
Q9BS26	Endoplasmic reticulum resident protein 44	ERP44	16	45.8	1.0108	1.09195	1.00096	1.00599	1.00294	1.03668	0.993762	1.04466	0.976383	0.972989	1.09273	0.977909	1.04365	0.956791	1.01697	0.942575	0.992134	0.930066	1.01717	1.08187	0.990321	0.991025	0.965997	0.996153	0.977106	1.0059	0.95298
Q13177	Serine/threonine-protein kinase PAK 2;PAK-2p27;PAK-2p34	PAK2	21	45.8	1.04316	1.01612	1.00642	0.982181	0.889842	0.952205	0.997556	1.14677	1.1885	1.00197	0.904273	0.949297	0.985114	0.8156	0.960658	0.977944	1.02965	1.10365	1.00067	0.988681	0.982432	0.900512	0.881263	0.959056	0.986866	1.03986	1.12528
P28070	Proteasome subunit beta type-4	PSMB4	9	45.8	1.04901	1.02362	1.03815	1.18405	1.06208	1.14894	1.06831	1.14333	2.0103	1.06849	1.03184	0.977198	1.07502	1.07589	1.07695	1.09253	1.10779	1.55824	1.0369	1.01656	1.04842	1.22674	1.13407	1.25735	1.06502	1.18972	1.81689
Q53FA7;Q53FA7-2;H7BZH6	Quinone oxidoreductase PIG3	TP53I3	14	45.8	0.997025	2.05116	2.60384	2.93646	5.90942	1.08129	0.979348	1.17107	0.835242	1.02676	2.11067	2.68058	2.84352	6.21247	1.02775	0.94066	1.18536	0.806329	0.939099	1.90746	2.40863	2.77747	5.25156	1.10687	1.00435	1.14256	0.778177
Q13620-1;K4DI93;Q13620;Q13620-3	Cullin-4B	CUL4B	39	45.7	0.963612	0.935043	1.04051	0.985073	0.900113	0.970823	1.05933	0.934672	0.821372	0.912085	0.872004	1.03309	0.979658	0.839856	0.913959	0.986064	0.90979	0.829644	0.960064	0.926853	1.05142	0.959658	0.88779	0.935933	1.04057	0.926237	0.840934
Q06210-2;Q06210	Glutamine--fructose-6-phosphate aminotransferase [isomerizing] 1	GFPT1	30	45.7	1.06761	1.10669	1.06348	1.07738	1.03307	1.1502	1.1373	1.23828	1.26813	1.06422	1.1119	1.02416	1.01985	0.992444	1.07241	1.1141	1.15615	1.2139	1.04685	1.07813	1.03422	0.984549	0.986285	1.07435	1.06095	1.15653	1.22376
Q9BV36;Q9BV36-4;Q9BV36-5	Melanophilin	MLPH	24	45.7	0.921581	0.887531	0.927693	0.839315	0.840737	1.12955	1.12399	0.860365	2.50498	1.03249	1.09067	1.16136	1.02833	1.03792	1.38331	1.34837	1.13696	3.17074	1.0388	1.07312	1.19617	1.05754	1.13232	1.41002	1.43583	1.18139	3.23089
Q9NWV8;J3KQS6;M0R0I0;M0R3F4;M0R2A4;M0R2K3;M0R193;Q9NWV8-3;Q9NWV8-2	BRISC and BRCA1-A complex member 1	BABAM1	9	45.6	1.07776	1.03541	1.17868	1.14218	1.22537	1.13366	1.06842	1.08203	1.04706	1.05372	1.04663	1.11585	1.03208	0.984121	1.14945	1.00839	0.976722	0.984941	1.04469	1.03552	1.10045	1.16175	1.17766	1.17866	1.12107	1.14655	1.09392
P62633-8;P62633-4	Cellular nucleic acid-binding protein	CNBP	8	45.6	0.891685	1.09369	0.936217	0.945861	1.05545	0.945047	0.800085	1.05125	1.15278	1.36907	0.934942	1.01718	0.834451	0.981374	1.1044	1.34001	1.14708	1.26164	1.17256	1.11582	1.06201	1.11624	1.10764	1.27212	1.08035	1.19624	1.61582
Q2TAM5;A0A087X0W8;Q04206-2;Q04206;E9PKH5;Q04206-3;Q04206-4;E9PKV4;A0A087WVP0;E9PI38;E9PQS6	Transcription factor p65	RELA	19	45.6	1.02754	1.0226	1.09638	1.07482	1.02663	1.09137	1.077	1.2115	1.19825	0.944458	0.908186	0.964834	0.994155	0.897196	0.922369	0.952505	1.00389	1.07923	0.954455	0.964269	1.02628	0.976421	0.908993	1.08805	0.969642	1.06576	1.12439
Q96AT9;C9J9T0;C9IZU8;Q96AT9-4;Q96AT9-2;C9J6A7;Q96AT9-5;Q96AT9-3	Ribulose-phosphate 3-epimerase	RPE	7	45.6	0.912634	1.02181	1.00339	1.01929	0.977571	1.06642	1.07826	1.05598	0.904778	0.9284	0.96456	1.03686	1.04215	0.995832	1.10993	1.06297	1.08017	0.936248	0.907749	0.918641	0.964366	0.932367	0.939701	1.03852	0.956823	0.988961	0.881167
Q15785	Mitochondrial import receptor subunit TOM34	TOMM34	14	45.6	1.08035	1.15008	1.1279	1.11363	1.09875	0.994024	0.979795	1.13887	1.08294	1.16489	1.23567	1.17391	1.06645	1.1554	0.993609	1.11304	1.15523	1.07103	1.06735	1.08387	1.10142	0.995197	1.0213	0.922166	0.966655	1.05924	1.05217
Q14240;Q14240-2;E7EQG2	Eukaryotic initiation factor 4A-II;Eukaryotic initiation factor 4A-II, N-terminally processed	EIF4A2	21	45.5	1.00733	1.11238	1.82108	1.7566	1.60387	1.35391	0.931555	0.974976	0.924254	1.06867	1.20986	1.92499	1.92897	1.77623	1.3265	0.831471	0.938891	0.803815	0.871394	0.898179	1.48172	1.24911	1.17528	1.13204	0.838736	0.809007	0.997903
O00165-5;O00165-3;O00165;O00165-2;E9PIQ7	HCLS1-associated protein X-1	HAX1	8	45.5	1.09035	1.04317	1.08207	0.980296	0.984306	1.03279	1.10102	0.960999	1.06203	0.989057	0.929124	0.983248	0.973244	0.930054	0.990596	0.887596	0.910675	0.981124	1.20444	1.18135	1.07162	0.986755	0.944184	1.10142	1.0152	0.939659	1.12998
O76094;O76094-2	Signal recognition particle subunit SRP72	SRP72	27	45.5	0.956518	0.941943	0.953974	1.10839	0.967187	1.01842	0.975874	1.01827	0.829253	0.990115	0.916632	0.951458	1.08246	0.927217	1.01186	0.979171	0.988436	0.816522	0.966419	0.928456	0.951774	1.08384	0.947196	0.973512	0.973452	0.974515	0.80048
Q9BRA2;I3L0K2;I3L3M7;I3L2R6	Thioredoxin domain-containing protein 17	TXNDC17	5	45.5	1.00876	1.1384	1.1897	1.1873	1.0494	1.01235	0.99359	1.12378	0.817027	1.02874	1.01911	1.09685	1.07112	0.97534	0.960453	0.893177	1.0197	0.739104	0.979256	1.07203	1.13054	1.11833	0.982267	1.00095	0.972255	1.06518	0.765193
Q8NFW8	N-acylneuraminate cytidylyltransferase	CMAS	18	45.4	1.10884	1.39028	1.4474	1.34058	1.29782	1.18836	1.09297	0.814886	1.20277	1.18493	1.46336	1.45127	1.3391	1.27525	1.17847	1.04742	0.847359	1.17547	1.12131	1.4155	1.4535	1.36881	1.3012	1.19295	1.0665	0.863458	1.22523
P35221;P35221-2;G3XAM7;P35221-3	Catenin alpha-1	CTNNA1	37	45.4	1.02629	0.902916	0.92505	0.897005	0.996814	0.963996	0.968392	0.821264	1.52814	0.998923	0.946602	0.918912	0.947196	1.05656	0.987594	0.975627	0.855388	1.58087	0.994395	0.890578	0.914907	0.904549	1.00776	0.956709	0.975361	0.831247	1.53244
P46940;A0A0J9YXZ5;H0YLE8	Ras GTPase-activating-like protein IQGAP1	IQGAP1	74	45.4	0.957144	1.10219	1.0712	1.12371	1.07241	1.02138	1.05718	1.11887	0.960927	0.95149	1.14055	1.0544	1.0582	1.13568	1.00745	1.11598	1.13067	0.957332	0.946558	1.06459	1.06751	1.1365	1.10476	1.02089	1.04811	1.14748	0.991168
A8K878;P55145	Mesencephalic astrocyte-derived neurotrophic factor	MANF	9	45.4	0.899557	1.34676	1.00964	1.01365	1.02464	1.07382	1.05979	0.891878	0.713866	0.902784	1.31462	0.942108	0.930131	1.1285	1.07916	1.10659	0.91016	0.711701	0.912692	1.2763	0.97238	0.978271	1.07866	0.992921	1.0724	0.909715	0.723245
P47897;A0A1B0GVU9;P47897-2;B4DDN1	Glutamine--tRNA ligase	QARS	35	45.4	0.815656	0.933257	1.0013	0.907074	0.866825	0.874274	0.927698	0.940087	0.732224	0.888296	0.978781	1.06648	0.962608	0.894229	0.882623	0.934598	0.988515	0.841293	0.850855	1.02735	1.02695	0.943254	0.912193	0.889402	0.955479	0.954696	0.76538
F8W7C6;A0A087WV22		RPL10	8	45.4	0.992025	0.990743	1.01455	0.693523	0.926746	1.06509	0.995038	0.841344	0.724236	1.07122	0.995099	1.03503	0.596046	0.930114	1.04339	0.994936	0.827049	0.725159	0.995448	0.910913	0.887195	0.68849	0.890321	0.923673	0.857038	0.88017	0.747562
O75940	Survival of motor neuron-related-splicing factor 30	SMNDC1	8	45.4	1.14022	0.781758	0.870541	0.957731	0.690488	0.84394	0.940438	1.028	1.3722	1.21283	0.829014	0.939336	0.971666	0.711374	0.900507	0.97366	1.09437	1.52583	1.17083	0.801635	0.891358	0.938022	0.769999	0.872713	0.964107	1.06545	1.40912
P19623	Spermidine synthase	SRM	11	45.4	1.0259	1.0825	1.06421	1.11978	0.992828	1.03325	0.953779	1.09364	0.870017	1.07033	1.11503	1.11974	1.11497	1.02146	1.11002	1.05083	1.13232	0.858387	1.05837	1.06341	1.08544	1.07714	0.99085	1.04368	1.02286	1.12734	0.887868
Q86W42-2;Q86W42;Q86W42-3	THO complex subunit 6 homolog	THOC6	10	45.4	1.01185	1.01515	0.997534	1.04419	0.969136	1.07735	0.953186	1.06224	1.03668	0.899279	0.855061	0.890287	0.949082	0.826719	0.89252	0.838748	0.911485	0.984571	0.970261	0.893294	1.00235	0.946621	0.908013	0.935116	0.887778	0.920452	0.975727
Q6FIF0-2;Q6FIF0	AN1-type zinc finger protein 6	ZFAND6	7	45.4	0.749449	0.813783	0.971891	0.743434	0.773995	0.852481	0.977112	0.759932	2.22422	0.748589	0.833934	1.01663	0.780816	0.807467	0.892886	1.03009	0.729693	2.15488	0.936521	0.891393	1.01081	0.691837	0.916781	0.703906	1.0565	0.684822	2.24569
P62633-2;P62633;P62633-5;P62633-6	Cellular nucleic acid-binding protein	CNBP	8	45.3	0.970336	0.90163	0.956535	0.822162	0.883709	0.870274	0.878443	0.776015	0.870728	1.06352	0.943392	1.03282	0.895688	0.982599	0.998758	1.05719	0.851607	0.988973	0.930015	0.930098	0.984766	0.832159	0.895062	0.955416	0.845915	0.785692	0.862413
Q5JSL0;Q5JSK6;Q5JSK9;P82970	High mobility group nucleosome-binding domain-containing protein 5	HMGN5	7	45.3	1.13486	1.08778	1.0738	0.976673	0.645227	1.02343	0.842881	0.68464	0.899372	1.13375	0.892794	0.820006	0.819901	0.6688	1.00222	0.849902	0.679995	0.857991	1.72603	0.843131	1.12669	0.895436	0.733085	1.04057	0.886869	0.585569	0.973907
Q14696	LDLR chaperone MESD	MESDC2	9	45.3	1.05325	1.22673	1.02034	1.14349	1.00374	1.24741	1.09558	0.92373	0.733208	1.05089	1.22932	0.985364	1.05624	0.981347	1.20235	1.11829	0.928548	0.707722	0.991621	1.13948	0.969711	1.02985	0.94507	1.14122	0.983589	0.912209	0.73893
A0A024QZX5;A0A087X1N8;P35237	Serpin B6	SERPINB6	16	45.3	0.885483	0.94884	0.919429	0.912708	0.997182	0.935541	1.00451	0.953761	0.812193	0.985943	1.0424	1.09462	1.0411	1.0437	1.07904	1.07549	1.09047	0.898263	0.992067	1.05598	1.04989	1.00846	1.0812	1.04149	1.10235	1.06282	0.893901
P34897-3;P34897;P34897-2	Serine hydroxymethyltransferase, mitochondrial	SHMT2	19	45.3	1.08681	1.06509	1.03429	0.857261	0.890726	1.09832	1.05172	0.963693	0.73154	1.12749	1.14481	1.01546	0.814994	0.865685	1.13283	1.0558	0.944357	0.708165	1.06332	1.07621	1.00431	0.830736	0.845419	1.16849	1.04005	0.990096	0.69166
Q8N163;Q8N163-2;H0YB24	Cell cycle and apoptosis regulator protein 2	CCAR2	46	45.2	1.09802	0.985167	1.10178	1.02998	0.910346	0.922037	0.927646	1.00306	0.881262	1.03886	0.943166	1.03676	0.986795	0.897354	0.89662	0.879805	0.965818	0.817772	1.07067	0.913983	1.08614	1.03034	0.90058	0.957855	0.938227	0.993869	0.890907
Q9NR30;Q9NR30-2	Nucleolar RNA helicase 2	DDX21	40	45.2	1.26719	0.89962	0.99603	1.03856	0.912946	0.842035	0.849926	1.19014	1.28097	1.20007	0.808927	0.942373	1.02556	0.831294	0.774186	0.801759	1.13384	1.25162	1.26215	0.836527	0.958626	1.01617	0.862541	0.793731	0.81387	1.15849	1.30601
P33316;H0YKI0	Deoxyuridine 5-triphosphate nucleotidohydrolase, mitochondrial	DUT	9	45.2	1.29689	0.974922	1.06131	0.842131	0.90171	1.26246	1.21288	0.945523	0.654019	1.47018	1.13177	1.13044	0.927659	1.04479	1.48302	1.39145	0.965019	0.516065	1.44961	1.10102	1.0196	0.880252	0.853411	1.30641	1.24166	1.01502	0.494478
P14866;M0QXS5;P14866-2	Heterogeneous nuclear ribonucleoprotein L	HNRNPL	18	45.2	1.15521	0.952151	0.937103	1.03106	1.01579	1.01698	0.964511	0.966994	0.907073	1.16737	1.02399	0.940676	0.937039	1.12203	1.0216	1.04848	0.948522	0.892109	1.10121	0.965093	0.91362	1.02318	1.0355	0.999714	0.95366	0.959121	0.867745
A0A087X1B1;Q9Y6K9;Q9Y6K9-2;A0A087X0G7;A0A087WUW6;C9JN51;Q9Y6K9-3	NF-kappa-B essential modulator	IKBKG	21	45.2	0.950903	1.04014	1.04132	0.995316	1.07528	1.00315	1.00107	0.984251	1.21594	0.887149	1.05215	1.0364	1.09436	1.0763	1.02665	1.00914	0.993574	1.23218	0.93585	1.12994	1.06231	1.01573	1.16187	1.02837	1.06892	0.989232	1.18893
P40925;P40925-3;P40925-2;B9A041;C9JF79;B8ZZ51	Malate dehydrogenase, cytoplasmic;Malate dehydrogenase	MDH1	15	45.2	0.890817	1.07314	1.08875	1.07201	1.13931	1.11024	1.06599	0.998706	0.801929	0.915834	1.09057	1.13639	1.07366	1.15394	1.16631	1.05473	0.961419	0.796641	0.894601	1.23058	1.11027	1.06117	1.22502	1.10634	1.13445	1.0081	0.793188
P23381;P23381-2	Tryptophan--tRNA ligase, cytoplasmic;T1-TrpRS;T2-TrpRS	WARS	16	45.2	1.19733	1.00757	1.02425	1.03147	0.97432	1.1221	1.01931	1.04399	1.00611	1.25982	1.09362	1.13974	1.11854	1.03559	1.22072	1.13303	1.16981	1.16442	1.25185	1.06441	1.14061	1.12829	1.03222	1.17481	1.06517	1.15916	1.14362
Q9H7C9;E9PNP3;E9PIQ4;E9PJP1;E9PLK9;K4DI89;E9PR47;Q9H7C9-3;Q9H7C9-2	Mth938 domain-containing protein	AAMDC	5	45.1	1.08471	1.11378	1.12458	1.06503	1.09117	1.08321	1.11736	1.06308	0.970899	1.48249	0.941927	1.11159	0.985989	0.983207	1.05441	1.0484	0.96986	0.888207	1.53702	0.993681	1.19184	0.962283	1.04844	0.983899	1.10297	0.977769	0.816088
E7EV99;E7ENY0;P35611-2;P35611-6;P35611-4;P35611;P35611-3;P35611-5;A0A0A0MSR2;H0Y9H2	Alpha-adducin	ADD1	27	45.1	0.89385	0.881905	0.916036	0.848877	0.895265	0.894344	0.946295	0.817215	0.988213	0.932712	1.02205	0.987931	0.929066	0.926971	1.07936	1.04037	0.960048	1.15495	0.944588	0.945457	0.980689	0.939638	0.951021	0.977149	0.992065	0.938591	1.1761
P55084-2;P55084;F5GZQ3;B5MD38	Trifunctional enzyme subunit beta, mitochondrial;3-ketoacyl-CoA thiolase	HADHB	17	45.1	0.974674	1.13936	1.2554	1.19989	1.21688	1.23134	1.11936	1.13962	0.831369	1.01172	1.26909	1.30535	1.18328	1.35171	1.34774	1.21669	1.17174	0.861391	0.908235	1.08679	1.23541	1.20366	1.20714	1.28174	1.11987	1.11816	0.777548
Q1KMD3;H3BQZ7	Heterogeneous nuclear ribonucleoprotein U-like protein 2	HNRNPUL2;HNRNPUL2-BSCL2	31	45.1	1.04243	0.980918	1.04137	1.03887	0.987293	0.991362	0.998285	0.788038	0.880027	1.05045	1.0153	1.04698	1.01801	1.02076	0.983942	0.983465	0.802671	0.910389	1.05273	0.994969	1.06307	1.00461	0.991522	1.02795	0.997691	0.819092	0.914324
Q9Y316;Q9Y316-2;Q9Y316-3	Protein MEMO1	MEMO1	9	45.1	0.947944	1.09957	1.08144	1.16117	1.10224	1.04673	0.981771	1.17315	1.1884	0.777982	0.922115	0.881078	0.979309	0.884182	0.815962	0.845119	0.9901	1.04736	0.903496	1.07253	0.982745	1.0677	1.01506	0.951208	0.937531	1.15421	1.06912
Q8N1F7;H3BVG0;Q8N1F7-2	Nuclear pore complex protein Nup93	NUP93	39	45.1	0.914522	1.00736	0.902214	0.929171	0.848844	0.856155	0.905147	0.946542	0.948771	0.914286	1.03797	0.913369	0.941655	0.902104	0.911575	0.971751	0.968387	0.960514	0.887559	0.988133	0.867329	0.910153	0.831004	0.831221	0.899436	0.944229	0.909421
P38159;P38159-2;H3BT71;H3BUY5	RNA-binding motif protein, X chromosome;RNA-binding motif protein, X chromosome, N-terminally processed	RBMX	17	45	1.10425	0.894958	0.903124	1.00964	0.945812	1.04817	0.938739	1.01173	0.80413	1.1004	0.947103	0.875157	0.918897	0.993364	1.00816	1.00343	0.94594	0.79204	1.11141	0.895167	0.872401	0.941497	0.935533	0.948613	0.922236	0.993976	0.789947
E9PF19;Q9Y4P3;Q96E41	Transducin beta-like protein 2	TBL2	19	45	1.13873	0.971406	1.02676	0.992254	0.861387	1.0242	1.01478	0.780325	0.918892	1.15013	0.955379	1.00934	1.005	0.80874	0.975122	0.958318	0.825824	0.894947	1.20857	0.97903	1.07672	0.971062	0.841174	0.996609	1.04201	0.779182	0.892013
J3QTA6;Q9BRQ6;J3QTB2	MICOS complex subunit MIC25	CHCHD6	9	44.9	0.916388	0.809256	0.838304	0.656502	0.872589	0.766862	0.770824	0.715011	0.854809	0.95403	0.931175	1.00772	0.951725	1.01646	1.08101	0.868362	0.837014	0.758836	0.989733	0.950662	1.10483	0.820515	1.00085	1.07184	0.905827	0.815201	0.712029
P61970;H3BRV9	Nuclear transport factor 2	NUTF2	3	44.9	1.07842	1.12197	1.11802	1.21081	1.21132	1.10266	1.02849	1.27409	0.866524	1.09497	1.05349	1.06213	1.18737	1.15055	1.11029	1.0169	1.15535	0.805738	1.11437	1.14084	1.124	1.30709	1.19286	1.15479	1.01734	1.19098	0.888337
Q9NYL9;H0YNJ8;H0YKU1	Tropomodulin-3	TMOD3	14	44.9	0.93595	0.956513	0.892322	0.983281	0.877811	1.02089	1.00063	0.994991	1.1571	1.00137	0.988903	0.906147	0.946749	0.922692	1.00461	1.0906	0.988932	1.20949	0.936399	0.957552	0.882264	0.972996	0.888371	1.04099	1.01789	1.03465	1.19329
O95292	Vesicle-associated membrane protein-associated protein B/C	VAPB	11	44.9	1.16421	1.2544	1.11705	1.26852	1.2203	1.25286	1.14385	1.26782	0.977116	1.08753	1.14579	1.05009	1.25947	1.19541	1.17704	1.0953	1.18919	0.897932	1.08842	1.1866	1.04446	1.1472	1.15667	1.10344	1.02362	1.10835	0.869481
Q14192;J3KNW4;A0A0A0MSG2	Four and a half LIM domains protein 2	FHL2	14	44.8	1.14655	1.91193	1.35838	1.71367	1.45551	1.14712	1.1648	2.09198	2.27228	1.203	2.11275	1.45259	1.73611	1.57918	1.27344	1.25824	2.22339	2.45596	1.15017	1.90731	1.24664	1.66731	1.45335	1.12451	1.10344	1.97527	2.14263
P53582	Methionine aminopeptidase 1	METAP1	18	44.8	0.965967	0.961323	0.983429	0.945259	1.0272	1.0202	0.984547	1.06718	0.847713	1.00194	0.923264	0.933237	0.907127	0.960939	1.02162	0.994842	1.00358	0.78684	0.948685	0.85684	0.931488	0.899342	0.939087	0.993491	0.934334	1.00382	0.758114
Q9Y2X3	Nucleolar protein 58	NOP58	23	44.8	1.25408	1.02929	1.04829	1.09787	0.998589	1.07778	0.974035	1.08571	1.13049	1.33238	1.06635	1.13681	1.12997	1.09075	1.16172	1.03411	1.15228	1.19394	1.23506	0.997762	1.0494	1.1167	1.00461	1.06268	0.973989	1.08898	1.1166
Q96HC4;Q96HC4-7;Q96HC4-4;Q96HC4-6;H0Y8Y3	PDZ and LIM domain protein 5	PDLIM5	24	44.8	0.862003	1.02872	0.864538	0.987143	0.90965	0.987699	0.914447	1.03659	1.06271	0.923264	1.08822	0.897281	0.988707	0.970974	1.02911	0.984857	1.10015	1.06955	0.862752	0.982978	0.849475	1.01347	0.904212	0.983238	0.913935	1.05852	1.10613
Q15126	Phosphomevalonate kinase	PMVK	11	44.8	1.07888	1.04863	1.1154	1.11057	1.04845	1.09272	1.01753	0.972506	0.941783	1.09331	1.10171	1.07898	1.18853	1.09015	1.20074	1.00944	1.00695	0.912206	1.01696	1.0353	1.0869	1.09487	1.01223	1.13311	0.999702	0.986884	0.944291
Q9BQ04;E9PLB0;E9PM61;U3KQD5	RNA-binding protein 4B	RBM4B	15	44.8	0.822714	0.850864	1.06621	1.30807	0.864605	0.913701	1.0046	0.861285	0.819834	0.998766	1.01096	1.10051	1.30175	0.930884	1.0649	1.08625	1.02858	0.986717	0.974505	0.953202	1.1002	1.66794	1.03219	1.08831	1.15187	0.972077	0.850867
Q9Y3U8;J3QSB5	60S ribosomal protein L36	RPL36	11	44.8	1.05183	0.893077	0.976284	0.622528	0.887076	0.903951	0.935823	0.779254	0.820303	1.04916	0.889123	0.943121	0.650287	0.835352	0.888302	0.884711	0.760836	0.793953	1.01929	0.874265	0.98377	0.579996	0.818517	0.903746	0.898125	0.710452	0.773058
Q9Y3B4	Splicing factor 3B subunit 6	SF3B6	5	44.8	1.03669	0.886157	0.990065	0.934718	0.846198	0.94921	0.924374	0.986571	1.1425	1.11576	0.915342	0.956262	0.916448	0.880937	0.919282	0.931962	0.998996	1.15381	1.0157	0.934308	1.0126	1.02025	0.893475	1.00573	0.978224	1.01139	1.17169
Q5LJA5;Q9Y5K5-2;Q9Y5K5-4;Q9Y5K5-3;Q5LJB0	Ubiquitin carboxyl-terminal hydrolase;Ubiquitin carboxyl-terminal hydrolase isozyme L5	UCHL5	12	44.8	0.965723	0.981713	0.844874	0.87197	0.811038	0.910912	0.942171	0.974874	0.906413	0.961014	0.96113	0.839647	0.889891	0.745883	0.925087	0.958062	0.962332	0.906011	0.986024	0.969726	0.849464	0.845282	0.798432	0.913352	0.96756	0.941697	0.906857
Q96IX5	Up-regulated during skeletal muscle growth protein 5	USMG5	3	44.8	0.973412	1.09281	1.14401	1.10774	1.06665	1.25282	1.04944	1.0366	0.753595	1.02191	1.10538	1.09132	1.02021	1.06092	1.15118	1.09174	1.0177	0.750484	0.902016	1.01956	1.09138	1.05192	0.991258	1.12183	1.01497	1.04083	0.703378
P78347-2;P78347-4;P78347-3;P78347	General transcription factor II-I	GTF2I	42	44.7	0.717414	0.701739	0.839562	0.813992	0.705124	0.792474	0.812329	0.604912	0.732527	0.776048	0.752779	0.896359	0.868581	0.734859	0.825777	0.854151	0.666128	0.834614	0.792533	0.778399	0.905505	0.853862	0.769693	0.817499	0.894263	0.668464	0.846226
Q9UHB9;Q9UHB9-4;Q9UHB9-2	Signal recognition particle subunit SRP68	SRP68	29	44.7	1.00485	0.943716	0.959963	1.17062	0.957128	1.01016	0.965743	1.01644	0.944299	1.00498	0.965097	0.960313	1.14035	0.967142	1.01626	0.990377	1.05038	0.97065	1.00277	0.980328	1.00282	1.14742	0.966881	1.00125	0.98717	1.03998	1.00062
P53396	ATP-citrate synthase	ACLY	53	44.6	0.750557	0.904194	0.882514	0.902728	0.865759	1.07029	1.15346	0.99495	0.838666	0.739971	0.945657	0.904294	0.893702	0.917314	1.10629	1.22336	1.01675	0.837772	0.706843	0.89716	0.845163	0.861311	0.84001	1.01643	1.15942	0.968123	0.783525
P15924;P15924-3;P15924-2	Desmoplakin	DSP	143	44.6	0.738369	0.798263	1.05852	0.956986	1.02917	0.934458	0.907654	0.667785	0.988999	0.804963	1.00822	1.10545	1.02229	1.11962	1.04273	0.96154	0.834503	1.13144	0.729241	0.810443	1.05525	0.973884	1.04281	0.942222	0.943176	0.675899	1.04476
Q8IVT2	Mitotic interactor and substrate of PLK1	MISP	27	44.6	0.924175	0.932925	0.981305	0.847155	0.646053	0.873503	0.882442	0.856834	1.2858	0.924476	0.918298	0.976442	0.892456	0.5813	0.87115	0.846083	0.854921	1.3207	0.991413	0.978748	1.02833	0.842347	0.62347	0.961283	0.925632	0.860758	1.40122
P08195-2	4F2 cell-surface antigen heavy chain	SLC3A2	27	44.6	0.842946	0.627644	0.567329	0.579244	0.841924	0.715176	0.841333	0.591791	0.692443	0.861108	0.720891	0.784463	0.811849	0.849421	1.08908	0.93316	0.723484	0.703018	1.11014	0.927238	0.768237	0.863443	0.986665	0.975485	1.13522	0.810144	0.861312
O95721;C9JAF7	Synaptosomal-associated protein 29;Synaptosomal-associated protein	SNAP29	10	44.6	0.921787	0.951781	1.00103	0.843706	0.863926	0.884585	0.957366	0.818331	0.86719	0.935974	1.19802	1.1259	1.00891	1.09705	1.18533	1.17989	0.906992	0.915108	0.858264	1.1593	1.03608	1.05089	0.944073	1.05972	1.05062	0.890754	0.942124
P53396-2;P53396-3	ATP-citrate synthase	ACLY	52	44.5	0.649201	0.863762	0.817416	0.810036	0.86262	1.05852	1.07839	0.85778	0.778815	0.623678	0.914447	0.907198	0.876304	0.833922	1.05304	1.01471	0.88815	0.711597	0.628005	0.960719	0.933629	0.822803	0.879188	1.03446	1.13485	0.899475	0.648168
P21283;E7EV59	V-type proton ATPase subunit C 1	ATP6V1C1	22	44.5	1.01796	1.00734	1.12159	1.19443	1.18479	1.07831	1.10455	1.07321	1.19183	1.07297	1.12943	1.15754	1.1743	1.38486	1.14647	1.27977	1.13918	1.25337	0.996903	0.993202	1.11021	1.25054	1.25361	1.03741	1.13589	1.11162	1.27931
D3VVH9;A0A087X1A8;G3V3R7;F5H211;P54252-4;P54252-2;P54252;G3V328;A0A087WXY4;C9JQV6;P54252-3;G3V3T6;G3V4U9;A0A0A0MS38;S4R399;E9PJN5;G3V2G1;G3V4F5;G3V4F4;G3V5H3;G3V526	Ataxin-3	ATXN3	12	44.5	0.918342	1.02198	1.16823	1.11035	1.38807	0.992503	0.906402	1.03952	0.873929	1.04698	0.933979	1.09583	1.07787	1.27004	0.937804	0.919659	0.999697	0.874625	1.03098	0.983121	1.19481	1.0708	1.34493	1.00119	1.04005	1.0265	0.818362
P30084	Enoyl-CoA hydratase, mitochondrial	ECHS1	11	44.5	1.04591	1.24316	1.31252	1.20579	1.18954	1.19532	1.07164	1.12019	0.829848	1.09721	1.23081	1.30584	1.10771	1.18546	1.15892	1.04297	1.06578	0.784138	1.02277	1.24866	1.30009	1.1961	1.19391	1.18693	1.04484	1.12445	0.813491
P41091;Q2VIR3;F8W810;Q2VIR3-2	Eukaryotic translation initiation factor 2 subunit 3;Putative eukaryotic translation initiation factor 2 subunit 3-like protein	EIF2S3;EIF2S3L	19	44.5	1.21573	0.972992	1.01923	1.04027	0.942705	1.03296	0.9806	0.978899	0.942784	1.14805	0.916663	0.969615	1.0459	0.879441	1.00256	0.971136	0.942727	0.938892	1.20143	0.937004	1.0133	1.01974	0.891718	1.05268	0.97471	0.975494	0.911581
H0YA52;Q9H0N5	Pterin-4-alpha-carbinolamine dehydratase 2	PCBD2	6	44.5	1.06207	1.00357	1.04293	0.868285	1.03824	1.07823	1.00223	0.993947	0.767597	1.10112	0.94151	0.953911	0.936504	0.965507	1.07305	0.972786	0.967423	0.88065	1.10105	0.977747	0.992346	0.843649	0.993514	1.03708	1.04461	0.978355	0.779777
O00625	Pirin	PIR	9	44.5	0.923841	0.919646	0.867582	0.840859	1.02038	1.04148	1.0038	0.829722	0.764823	0.9692	0.924068	0.861992	0.899616	1.01143	1.07785	0.977346	0.874631	0.784467	0.940821	0.888216	0.824772	0.820241	0.9295	1.00827	0.92443	0.784592	0.74157
P63151;P63151-2	Serine/threonine-protein phosphatase 2A 55 kDa regulatory subunit B alpha isoform	PPP2R2A	19	44.5	1.07368	0.922335	0.926194	1.06731	0.882743	0.953955	1.00988	1.25183	1.16982	1.04078	0.92647	0.955094	1.04986	0.928582	0.939034	1.01893	1.2586	1.1781	1.01785	0.88746	0.955573	1.05078	0.901407	0.93373	1.0089	1.24009	1.17002
Q15654	Thyroid receptor-interacting protein 6	TRIP6	16	44.5	1.08454	1.31481	1.29135	1.35016	1.30608	0.796297	1.03215	1.1139	1.65161	1.14239	1.35596	1.32084	1.44125	1.15968	0.98893	1.08992	1.20366	1.67783	1.02022	1.19046	1.164	1.25164	0.947665	0.84121	0.988858	0.997688	1.51931
Q16539-2;Q16539;B4E0K5;Q16539-3;Q16539-5;Q16539-4;B5TY33	Mitogen-activated protein kinase 14	MAPK14	12	44.4	1.00187	0.874424	0.926301	0.876169	0.958004	0.614947	0.976644	0.973705	1.09968	1.05038	0.888231	0.975803	1.02695	0.976301	0.730346	1.07674	1.04936	1.13612	1.0516	1.00313	0.984924	1.06249	0.980022	0.726943	1.07466	1.0934	1.10741
P46013-2	Antigen KI-67	MKI67	110	44.4	0.749226	1.17329	0.555801	0.468738	0.478743	0.534337	0.65172	0.955645	1.23885	0.73865	1.39328	0.410952	0.44417	0.150678	0.381216	0.689138	1.1774	1.25208	0.766522	1.0526	0.303121	0.339699	0.172372	0.320894	0.659488	1.09931	1.10548
Q9Y478	5-AMP-activated protein kinase subunit beta-1	PRKAB1	8	44.4	1.33904	1.29182	1.49584	1.5112	1.99207	1.32933	1.28714	1.21955	1.21635	1.1324	1.07402	1.19037	1.21969	1.5132	1.08323	1.01208	1.08938	1.07733	1.26182	1.10475	1.22996	1.32792	1.62256	1.18495	1.15235	1.11364	1.0815
Q00577	Transcriptional activator protein Pur-alpha	PURA	10	44.4	1.1857	1.13547	1.28973	1.32816	1.11861	1.06469	1.0938	1.18484	0.807209	1.19569	1.14718	1.2988	1.21412	1.1636	1.08441	1.07667	1.14013	0.791405	1.05209	1.25066	1.30668	1.30241	1.19105	1.11558	1.18874	1.172	0.942934
O75533	Splicing factor 3B subunit 1	SF3B1	53	44.4	1.03423	0.899206	0.947573	0.967621	0.892098	0.930249	0.913951	0.996315	0.978953	1.07087	0.952999	0.969329	0.954757	0.928566	0.969416	0.975073	1.01432	1.01711	1.00302	0.872817	0.95533	0.975746	0.867082	0.93826	0.90708	1.01895	1.02199
A3KFL5;A3KFL2;Q13868-2;Q13868;A3KFL1;Q13868-3	Exosome complex component RRP4	EXOSC2	10	44.3	1.04656	0.959309	0.965843	0.878463	0.802868	0.896389	0.881296	1.03216	1.03247	1.03964	1.01668	1.00976	1.06943	0.95818	0.941167	0.905054	1.00716	1.0922	0.990899	1.00873	1.00686	0.854659	0.847058	0.912883	0.80117	0.956401	1.12917
Q14789;E7EU81	Golgin subfamily B member 1	GOLGB1	147	44.3	0.906543	0.961519	1.09227	1.08409	1.17304	1.03005	1.05638	0.831618	1.17711	0.852507	0.910305	1.08468	1.08706	1.14606	1.00218	1.00279	0.822812	1.18224	0.898036	0.969216	1.1053	1.07171	1.19535	1.01666	1.05803	0.829644	1.19469
Q92900-2;Q92900	Regulator of nonsense transcripts 1	UPF1	42	44.3	1.16543	1.02391	1.02511	1.06739	1.09866	0.983764	1.01456	1.0247	1.05365	1.19068	1.0584	0.985991	1.07113	1.06596	0.985234	0.980557	1.00961	1.06206	1.15574	0.989358	0.994072	1.07087	1.04813	0.972644	0.939709	0.978548	1.00111
O75534;O75534-2;O75534-4;O75534-3;E9PLT0	Cold shock domain-containing protein E1	CSDE1	37	44.2	0.893062	0.786506	0.89266	0.811508	0.703106	0.755271	0.899959	0.932621	1.16962	0.87737	0.802267	0.867495	0.810657	0.723239	0.754495	0.905337	0.917844	1.10964	0.849558	0.759204	0.872337	0.810051	0.69063	0.75325	0.85569	0.914043	1.15026
P84090;G3V279	Enhancer of rudimentary homolog	ERH	4	44.2	1.0126	1.09288	0.79468	1.71242	0.991278	1.57528	0.907151	1.14698	0.832566	1.34489	1.18878	1.13924	0.918788	1.47874	1.66775	1.57747	1.2076	1.14002	1.15335	0.935357	0.885485	1.28572	0.911862	1.50813	0.862345	1.06853	0.955851
Q13283	Ras GTPase-activating protein-binding protein 1	G3BP1	17	44.2	1.05527	0.973709	1.00838	0.980552	0.959722	0.988519	0.993673	1.03989	1.10056	1.07972	0.972763	0.99955	0.968229	0.92583	0.978795	0.988667	0.993769	1.11648	1.11649	0.959464	0.997159	0.95535	0.931916	0.964314	0.988967	1.04275	1.08065
Q9BQ67	Glutamate-rich WD repeat-containing protein 1	GRWD1	16	44.2	1.17089	1.00234	1.03846	0.977604	0.879906	0.916565	0.913492	1.12907	1.1543	1.12749	0.901679	0.989235	1.07292	0.816119	0.895275	0.837099	1.1499	1.14941	1.13459	0.975205	1.02754	0.990056	0.859761	0.883897	0.890146	1.17529	1.14339
P15559-2;P15559;B4DLR8	NAD(P)H dehydrogenase [quinone] 1	NQO1	17	44.2	1.10896	1.01612	1.16817	1.2432	1.19529	1.33009	1.12235	0.964687	0.731263	1.13404	1.151	1.19185	1.11798	1.3953	1.39535	1.27465	0.966096	0.718059	1.21691	0.996913	1.19005	1.27432	1.21232	1.33185	1.10848	1.05638	0.74635
E7EQV3;P11940;A0A087WTT1;P11940-2	Polyadenylate-binding protein;Polyadenylate-binding protein 1	PABPC1	26	44.2	0.9788	0.935702	0.971233	0.898969	0.797491	0.852469	0.899436	1.03009	0.816588	0.983176	0.893261	0.946715	0.87331	0.777353	0.811818	0.884926	1.02306	0.798032	0.967682	0.896842	0.930366	0.850857	0.783863	0.815368	0.87933	1.0042	0.806391
Q9UMS4;F5GY56	Pre-mRNA-processing factor 19	PRPF19	16	44.2	1.13698	0.987653	0.986529	0.908193	0.904841	0.925311	0.926497	1.134	1.02619	1.1009	0.953693	0.968559	0.930608	0.846596	0.888442	0.874072	1.0768	1.02095	1.16535	0.973359	1.00054	0.910593	0.854838	0.881396	0.909502	1.0742	1.04509
P42696;A2A2V2	RNA-binding protein 34	RBM34	22	44.2	1.07317	0.948989	1.11996	1.09979	1.223	0.919437	0.911215	0.652601	1.01409	1.02298	0.900443	1.08696	1.07596	1.19767	0.871137	0.853377	0.603001	0.961703	1.07806	0.976854	1.18011	1.10479	1.2788	0.947283	0.939129	0.660871	0.993563
P42224-2;J3KPM9	Signal transducer and activator of transcription 1-alpha/beta;Signal transducer and activator of transcription	STAT1	30	44.2	0.76258	0.882736	1.02084	0.859382	1.17468	0.76213	0.874513	0.894391	1.02825	0.685599	0.787396	0.796965	0.84499	0.886437	0.477427	0.673268	0.619506	1.23051	0.459595	0.341937	1.15807	0.871254	1.48672	0.808101	0.213639	0.741019	0.410705
P30520	Adenylosuccinate synthetase isozyme 2	ADSS	16	44.1	0.97095	1.02053	1.05683	0.940355	0.898846	1.0329	1.16059	1.18526	1.03793	0.976916	1.08395	1.02769	0.936613	0.959132	1.07773	1.27255	1.22849	1.10962	0.940981	0.944543	0.967471	0.750263	0.854368	0.850504	1.06908	1.00079	0.955074
H0YN26;P39687	Acidic leucine-rich nuclear phosphoprotein 32 family member A	ANP32A	9	44.1	1.13068	1.03021	1.04628	1.16505	1.08187	1.14209	1.00834	1.05645	0.852246	1.17692	1.05675	0.992707	1.02418	1.17407	1.11772	1.02526	1.02719	0.835061	1.06416	0.939774	0.963754	1.0496	1.04798	0.992546	0.953944	0.995581	0.822199
O15523;O15523-2	ATP-dependent RNA helicase DDX3Y	DDX3Y	33	44.1	0.836669	0.974556	1.05625	0.981763	1.02705	0.784864	0.86103	1.15814	1.00168	0.829877	0.925373	1.03568	1.04205	1.03643	0.807603	0.845888	1.12652	1.08617	0.854798	0.869721	1.03025	1.04597	1.07872	0.789336	0.850076	1.11594	1.0749
Q99543;Q99543-2	DnaJ homolog subfamily C member 2;DnaJ homolog subfamily C member 2, N-terminally processed	DNAJC2	27	44.1	1.08403	0.92637	0.931117	1.01553	0.897046	0.985315	1.00453	1.10714	1.29007	1.0593	0.842223	0.925814	1.02295	0.804153	0.91367	0.885064	1.04001	1.25647	1.06127	0.908614	0.909452	0.916296	0.927388	0.891458	0.977637	0.977346	1.21426
A0A087WUQ6;P07203	Glutathione peroxidase;Glutathione peroxidase 1	GPX1	6	44.1	1.27396	2.89371	2.62573	2.59491	3.38738	1.40709	0.949568	1.19782	1.15759	1.14336	2.97451	2.70387	2.77824	3.5899	1.36617	0.821857	1.12974	1.13062	1.08775	2.22693	2.17662	2.02899	2.6331	1.49623	1.21337	1.04554	0.945731
A0A024R4E5;Q00341;Q00341-2;H0Y394	Vigilin	HDLBP	58	44.1	0.836715	0.920473	0.973309	0.801462	0.948064	0.913254	0.962263	0.735419	1.03118	0.821735	0.899678	0.954883	0.830774	0.900366	0.938372	0.929959	0.715363	0.992907	0.820161	0.926417	0.968922	0.824223	0.945531	0.910766	0.954571	0.713243	1.01212
P61978-3;P61978-2;P61978;Q5T6W2	Heterogeneous nuclear ribonucleoprotein K	HNRNPK	23	44.1	1.13511	0.851288	0.952137	0.933219	0.955526	0.90685	0.897209	0.920761	0.81779	1.01721	0.85069	0.92759	0.907906	0.920855	0.884092	0.876842	0.895142	0.814108	1.07205	0.838545	0.954489	0.892133	0.893255	0.916065	0.886158	0.892622	0.809635
Q96PK6	RNA-binding protein 14	RBM14	27	44.1	1.02786	1.05669	1.04252	1.8861	1.08253	0.939162	0.869425	1.24828	0.964791	1.03383	1.11591	1.05427	1.62778	1.10155	0.992752	0.912543	1.17311	0.923386	1.00406	0.999378	1.04369	1.75898	1.02253	0.916753	0.85867	1.22244	0.923969
P62330	ADP-ribosylation factor 6	ARF6	7	44	1.15098	1.26767	1.21579	1.3858	1.23565	1.22018	1.09287	1.45628	1.1558	1.10294	1.09971	1.14468	1.31156	1.19488	1.0789	0.978519	1.30294	1.15591	1.13825	1.10639	1.11071	1.1892	1.1376	1.049	1.0102	1.17351	1.09153
Q15029;Q15029-2;Q15029-3	116 kDa U5 small nuclear ribonucleoprotein component	EFTUD2	33	44	1.01904	0.924321	0.991047	0.981962	0.966352	0.936267	0.913353	1.04737	1.36029	1.03864	0.911888	0.986991	0.934014	0.920425	0.937448	0.905809	1.01958	1.44248	1.012	0.911695	0.963248	0.982255	0.930895	0.93447	0.928197	1.036	1.39035
Q96HE7;G3V3E6	ERO1-like protein alpha	ERO1L	22	44	1.01973	1.08632	0.97974	1.03779	1.01789	1.12673	1.09691	0.916671	0.859609	0.994499	1.02311	0.975471	0.999306	0.971489	1.07633	1.03033	0.889542	0.87569	1.04758	1.06117	1.00031	0.99143	0.990444	1.03726	1.05464	0.912235	0.833417
Q969W3-2;J3KT52;Q969W3	Protein FAM104A	FAM104A	5	44	1.20995	1.10765	1.18917	1.66005	1.87194	0.971387	1.31469	1.07176	1.27719	0.992834	0.913226	0.979848	1.22749	1.31934	0.903664	0.929798	0.799424	1.02267	0.714377	0.719484	0.809996	0.822732	1.53401	0.68551	0.773623	0.346021	1.0421
Q9NRY5;E7ESJ7	Protein FAM114A2	FAM114A2	21	44	1.00527	0.991093	1.04385	0.996926	1.10255	1.09372	1.06911	0.962225	0.68774	0.9403	0.92154	0.982799	1.01349	1.0255	1.02047	1.0046	0.966785	0.801123	0.949246	0.96131	1.01508	0.903868	1.02538	1.0078	0.973696	0.893508	0.779756
P62873-2;P62873;F6UT28;B1AKQ8;F6X3N5	Guanine nucleotide-binding protein G(I)/G(S)/G(T) subunit beta-1	GNB1	10	44	1.02052	0.9691	1.05173	1.04432	1.17471	1.03333	0.980241	0.956972	0.902328	1.00891	0.988214	1.05363	1.05458	1.11232	1.0017	0.963387	0.913036	0.885035	1.01486	0.938008	1.03219	0.963516	1.10112	0.921344	0.929824	0.846071	0.931099
O15347;E9PES6;E7ES08;E7EQU1	High mobility group protein B3	HMGB3	9	44	1.11558	0.811045	0.763698	0.827633	0.552688	1.08165	1.06029	0.64098	0.641976	1.00336	0.722524	0.716316	0.782481	0.551664	0.994409	0.947649	0.655673	0.670751	0.998306	0.793757	0.746407	0.761105	0.571117	0.95208	0.980606	0.588593	0.638167
P46013	Antigen KI-67	MKI67	125	44	0.717539	1.18182	0.40208	0.338861	0.281755	0.46224	0.723172	0.903711	0.997828	0.706682	1.14062	0.422742	0.378041	0.282869	0.479151	0.743229	0.88419	0.994105	0.761405	1.16659	0.451662	0.381628	0.310761	0.49761	0.752532	0.908291	0.994151
P36871;P36871-2;P36871-3	Phosphoglucomutase-1	PGM1	24	44	0.863083	0.942535	0.904991	0.976697	0.906478	1.02776	1.03376	0.886007	0.667226	0.852494	1.04861	0.903782	0.918832	0.956275	1.08784	1.06631	0.892831	0.66354	0.821199	0.965968	0.88031	0.96795	0.902211	1.00199	1.02498	0.926499	0.681482
O15355	Protein phosphatase 1G	PPM1G	25	44	1.05215	0.994387	0.998946	1.00163	0.878508	0.869158	0.898311	1.03986	1.04949	1.07905	0.977002	1.00533	0.965043	0.880441	0.823052	0.867423	1.06374	1.01504	1.05673	0.962972	0.952566	0.90869	0.814769	0.829537	0.845711	1.00698	0.989151
P43686;P43686-2	26S protease regulatory subunit 6B	PSMC4	23	44	1.00996	0.985534	1.02619	1.04311	0.950866	0.986145	0.955535	1.06834	2.25505	1.02297	0.976833	1.01618	1.01993	0.984896	0.984713	0.979685	1.07181	2.09496	0.987866	1.00847	1.02354	1.02549	0.967409	0.934589	0.959589	1.05168	2.10103
Q15008	26S proteasome non-ATPase regulatory subunit 6	PSMD6	26	44	1.08646	0.972793	1.00626	1.06828	1.00858	1.00091	0.986957	1.08333	1.10649	1.05022	1.03315	1.01965	1.07408	1.0268	1.02043	1.02872	1.12405	1.17543	1.0398	0.984735	0.969158	1.05065	0.997447	0.942915	0.995277	1.07442	1.17096
O00194;K7ES41	Ras-related protein Rab-27B	RAB27B	8	44	0.854971	1.1594	1.17875	1.21247	1.1728	1.33591	1.14615	1.37992	0.914116	0.902647	1.30425	1.11535	1.14628	1.34945	1.4593	1.3479	1.38984	0.929567	0.885007	1.18307	1.23161	1.21087	1.26463	1.39237	1.32009	1.50799	1.0922
O60506;O60506-2	Heterogeneous nuclear ribonucleoprotein Q	SYNCRIP	27	44	1.10883	0.913565	0.91427	0.989246	0.882683	1.02533	0.974767	1.08617	0.955898	1.12041	0.914081	0.921405	0.960817	0.880144	1.02507	0.984284	1.09872	0.948905	1.10659	0.960422	0.89915	0.98137	0.884966	1.01365	0.981538	1.10988	0.936055
Q9Y224;G3V4C6	UPF0568 protein C14orf166	C14orf166	13	43.9	1.0713	1.1038	1.08878	1.17204	1.13413	1.0845	1.034	1.18523	1.02907	1.13197	1.36364	1.17941	1.13435	1.35237	1.28059	1.26678	1.19867	1.0635	1.03583	1.09427	1.13	1.25921	1.17755	1.18842	1.02368	1.26625	1.1016
P46109	Crk-like protein	CRKL	10	43.9	1.11721	1.04154	1.0585	1.16194	1.09139	1.01927	1.03381	1.14491	0.965361	1.07403	0.963887	1.00913	1.09219	1.15362	0.992886	0.989028	1.13927	0.906402	1.05011	0.970115	0.978868	1.11985	1.10589	0.962481	0.937565	1.14474	0.857691
P00167-2;P00167-3;P00167	Cytochrome b5	CYB5A	4	43.9	0.7242	0.960709	0.920433	1.53023	0.914602	1.89029	0.925724	1.02074	0.6629	0.938773	1.13317	0.985471	0.964112	1.15961	1.50658	1.19627	0.9738	0.794038	0.838263	0.969774	0.903557	1.38383	0.95172	1.54449	0.904662	1.07939	0.793532
Q96FX2;Q96FX2-2	DPH3 homolog	DPH3	2	43.9	0.964254	1.04654	0.966951	0.832202	1.14268	0.865552	0.961691	1.02731	1.75083	1.22987	1.21579	1.28649	1.12258	1.08074	1.09754	1.13317	1.44204	2.05213	1.08656	0.97362	0.938706	0.794645	0.940962	0.867042	0.926647	0.942231	1.75956
P78344;P78344-2	Eukaryotic translation initiation factor 4 gamma 2	EIF4G2	38	43.9	1.15563	1.02296	0.996959	1.11831	0.918244	0.947073	0.982665	1.30264	1.29857	1.1011	0.971817	0.98902	1.07003	0.880359	0.90873	0.952235	1.19566	1.24799	1.12814	0.965256	0.987143	1.10225	0.919032	0.907989	0.962845	1.25016	1.28463
Q9HCN8	Stromal cell-derived factor 2-like protein 1	SDF2L1	8	43.9	0.890499	1.01108	0.978634	1.05072	1.03751	1.01209	0.97767	0.883849	0.787685	0.947333	1.10128	1.0133	1.03688	1.07494	1.09518	1.00027	0.881295	0.843376	0.901991	1.01411	1.02548	1.0441	1.03982	1.08616	0.985084	0.928928	0.820602
Q15007;A0A087X1R4;Q15007-2	Pre-mRNA-splicing regulator WTAP	WTAP	18	43.9	1.04929	0.84037	0.844464	0.93676	0.777898	0.863276	0.924634	1.14953	1.09092	1.04238	0.928989	0.952881	0.980202	0.864821	0.977497	0.973457	1.2272	1.18886	1.0557	0.932421	0.876602	0.976739	0.824468	0.879821	0.919786	1.19834	1.11544
P22570;P22570-7;P22570-5;P22570-2;P22570-3;P22570-4;A0A0C4DFN8;A0A0A0MSZ4;A0A0A0MTR6;A0A0C4DGN7	NADPH:adrenodoxin oxidoreductase, mitochondrial	FDXR	23	43.8	1.03611	2.45811	3.37075	2.71878	4.79257	1.34706	0.975955	1.21483	0.976996	1.00835	2.62318	3.72052	2.79963	5.34527	1.35321	0.914251	1.17016	0.947594	0.989022	2.74513	3.81405	3.03072	5.54954	1.41238	0.951308	1.18097	1.02547
Q01581	Hydroxymethylglutaryl-CoA synthase, cytoplasmic	HMGCS1	21	43.8	0.907457	1.01544	0.985883	0.848188	0.898081	2.07929	2.73051	1.81833	1.86495	0.888387	1.03728	0.987435	0.808122	0.971686	2.4525	3.70759	2.0184	2.05045	0.845063	0.958998	0.937914	0.847199	0.863883	2.35475	2.97699	2.00897	1.98216
Q9NR12;Q9NR12-2	PDZ and LIM domain protein 7	PDLIM7	12	43.8	1.15742	1.46589	1.17561	1.35244	1.15311	1.1886	1.21019	2.14957	1.75872	1.02096	1.38003	1.14119	1.18909	1.12145	1.02223	1.03648	1.75356	1.45507	1.07019	1.49926	1.20295	1.29064	1.13957	1.0305	1.03096	2.1481	1.74767
Q14257;Q14257-2;H0YL43;A8MXP8	Reticulocalbin-2	RCN2	12	43.8	1.09777	1.36754	1.1709	1.45108	1.15677	1.35903	1.15587	1.06947	0.952168	1.17587	1.44146	1.14579	1.14226	1.36839	1.43852	1.42856	0.990961	0.804507	1.01404	1.15225	1.05064	1.32136	1.11489	1.23415	1.11588	0.933744	0.791794
O60493;O60493-4;O60493-2	Sorting nexin-3	SNX3	9	43.8	0.896568	0.966387	0.977183	0.98212	0.919267	1.10416	1.19183	1.01011	1.32307	0.920793	0.939611	0.954668	0.899314	0.955585	1.07575	1.20616	1.00451	1.26442	0.853755	0.955894	0.942554	0.900383	0.903109	1.02145	1.12836	0.97727	1.19827
O75964;E9PN17	ATP synthase subunit g, mitochondrial	ATP5L	5	43.7	1.00651	1.09706	1.13334	1.07284	1.05061	1.16123	0.999434	1.02077	0.707351	1.04408	1.145	1.17101	1.06282	1.1045	1.19526	1.01536	1.03714	0.698656	1.02038	1.08295	1.10871	1.12635	1.04355	1.15675	0.982878	1.07905	0.760331
Q9GZN8;Q9GZN8-2;H7BYU9	UPF0687 protein C20orf27	C20orf27	7	43.7	0.888182	0.879775	0.956824	0.834586	0.750911	0.849372	0.896832	1.01363	0.772034	0.86971	0.749238	0.931783	1.0691	0.692428	0.716662	0.706942	0.951772	0.81313	1.06853	0.928936	1.00452	0.839001	0.780849	0.850465	0.844716	0.953277	0.780746
P07384	Calpain-1 catalytic subunit	CAPN1	31	43.7	0.874378	1.08066	1.24527	1.22015	1.35809	1.07388	1.05625	1.03655	0.849548	0.886397	1.12549	1.26	1.19189	1.4001	1.06829	1.06882	1.07325	0.90667	0.87183	1.06886	1.23173	1.24317	1.36624	1.07774	1.04357	1.07733	0.857612
O75828	Carbonyl reductase [NADPH] 3	CBR3	9	43.7	0.991334	1.04031	0.800697	0.89882	0.674181	1.07026	0.988983	0.924813	0.919334	0.946666	1.00042	0.770883	0.865814	0.680344	1.06531	1.0219	0.86598	0.933437	0.917791	0.973126	0.756904	0.791414	0.621983	0.974291	0.921894	0.845425	0.883631
Q9Y285;K7ER00;Q9Y285-2;K7ER16;K7EPH2	Phenylalanine--tRNA ligase alpha subunit	FARSA	17	43.7	1.00029	0.92721	1.01829	0.964299	0.96943	0.960384	0.943843	1.0168	0.885875	0.966261	0.911829	0.98078	1.00156	0.883475	0.877258	0.855434	1.00441	0.847786	1.00902	0.94224	1.05398	1.02594	0.932553	1.0293	0.922352	1.09582	0.930671
C9JAX1;Q16595;H7C585	Frataxin, mitochondrial;Frataxin intermediate form;Frataxin(56-210);Frataxin(78-210);Frataxin mature form	FXN	5	43.7	0.944015	1.07952	1.0138	1.02099	1.10204	1.01074	0.950776	1.05976	0.7698	1.17098	1.11664	1.23357	1.04719	1.37339	1.42509	1.24222	1.37106	0.886142	1.01039	1.15734	1.16748	1.16853	1.23274	1.288	1.05702	1.05119	0.800721
H0Y4V9;H0Y641		LARP4B	14	43.7	0.889828	0.79031	0.865497	1.22712	0.933347	0.757937	0.893042	0.791573	1.26027	0.863614	0.95777	0.915346	1.29112	0.909805	0.673773	0.788977	0.999101	1.37028	0.688546	0.701131	0.824332	1.03138	0.716914	0.557637	0.761645	0.776237	1.1613
Q9BYG3;C9J808	MKI67 FHA domain-interacting nucleolar phosphoprotein	NIFK	12	43.7	1.27222	1.02144	1.17409	0.921523	1.27699	1.07722	0.956373	0.702091	1.10134	1.29217	1.04331	1.15748	0.897233	1.37951	1.0655	1.05872	0.71469	1.06045	1.25111	1.02731	1.17149	0.930719	1.28984	1.08836	0.989	0.75553	1.07951
P16435;H0Y4R2;E7EMD0	NADPH--cytochrome P450 reductase	POR	29	43.7	0.872922	0.91892	0.890628	1.03147	1.00805	1.24073	1.29248	0.751932	0.742109	0.936423	1.04119	0.94389	0.993764	1.10524	1.34001	1.43145	0.757726	0.765757	0.888117	0.958683	0.916331	1.06863	1.0161	1.29972	1.34526	0.777561	0.775335
O75396	Vesicle-trafficking protein SEC22b	SEC22B	9	43.7	0.988087	1.18339	1.1155	1.10041	1.16261	1.2257	1.09095	0.945545	0.872497	0.994194	1.20593	1.1383	1.08749	1.14628	1.16821	1.1059	1.06665	1.02865	1.0908	1.12745	1.09288	1.09272	1.14428	1.17366	1.05335	1.00968	0.9183
Q09666-2	Neuroblast differentiation-associated protein AHNAK	AHNAK	6	43.6	0.904606	0.651412	0.823895	0.588314	1.14072	0.613767	0.782246	0.867329	0.818183	0.796135	0.746472	0.907213	0.866149	1.12551	0.728807	0.835684	0.922295	0.691975	1.05544	1.04501	0.948994	1.05831	1.32891	0.990933	1.12064	1.07566	0.988989
P37268;E9PNM1;P37268-2;P37268-4;P37268-3;P37268-5	Squalene synthase	FDFT1	20	43.6	1.0508	0.973976	1.07984	0.934582	2.37304	2.39742	2.58842	0.902363	1.35678	0.892155	0.977021	1.08013	0.997376	2.55031	2.46722	2.74427	0.880713	1.35448	0.705577	1.01627	1.02968	0.912187	2.39325	2.33429	2.48474	0.875818	1.46083
P51659;P51659-3;E7EWE5;P51659-2;E7ER27;G5E9S2;E7ET17;E7EPL9	Peroxisomal multifunctional enzyme type 2;(3R)-hydroxyacyl-CoA dehydrogenase;Enoyl-CoA hydratase 2	HSD17B4	33	43.6	0.87405	1.07348	1.13715	1.05784	1.13864	1.0849	1.05416	0.941894	0.655318	0.890991	1.07933	1.12405	1.08745	1.19885	1.10346	1.03263	0.986803	0.684922	0.872194	1.03594	1.13521	1.04704	1.15573	1.04806	1.03797	0.927291	0.654123
P12268;H0Y4R1	Inosine-5-monophosphate dehydrogenase 2	IMPDH2	22	43.6	1.03923	1.04546	1.10901	1.08891	0.864941	1.04296	1.0088	1.21883	0.741049	1.1229	1.13219	1.16925	1.10734	0.935016	1.10804	1.10654	1.3042	0.717048	1.06422	1.02336	1.13953	1.21925	0.879904	1.09102	0.982168	1.36464	0.72107
P28838-2;P28838;H0Y9Q1	Cytosol aminopeptidase	LAP3	20	43.6	1.03064	1.16761	1.17217	1.10849	1.20574	1.16604	1.07793	1.13592	0.883448	0.985747	1.16772	1.11721	1.06216	1.15002	1.1001	1.02353	1.0669	0.880452	0.99344	1.1846	1.18104	1.0745	1.17547	1.10814	1.05936	1.1749	0.889667
I3L0N3;P46459;P46459-2	Vesicle-fusing ATPase	NSF	33	43.6	0.872994	1.10976	1.15491	1.08866	1.17144	1.0303	0.984534	0.985029	0.759071	0.830683	1.00782	1.0784	1.06779	1.06209	0.945092	0.89049	0.937857	0.753105	0.862824	1.12124	1.15355	1.09767	1.19314	1.02313	1.00822	0.991412	0.736421
P20618	Proteasome subunit beta type-1	PSMB1	10	43.6	1.00482	0.935408	0.936144	1.0383	0.985383	0.964756	0.958577	1.03255	0.960585	0.987451	0.874647	0.95561	1.05433	0.930738	0.935676	0.879424	0.990269	1.01191	1.03767	1.0719	1.03002	1.03791	1.08086	1.07719	0.998308	1.10785	1.13395
Q16401-2;Q16401	26S proteasome non-ATPase regulatory subunit 5	PSMD5	18	43.6	0.904522	0.97312	1.03276	1.06246	0.987741	1.07295	0.958574	1.00703	0.789366	0.917217	1.01016	1.03661	1.05298	0.960452	1.01261	0.914382	0.980776	0.886673	0.936555	1.04166	1.0797	1.13546	1.03047	1.12477	1.02517	1.06199	0.894322
P12235;V9GYG0	ADP/ATP translocase 1	SLC25A4	16	43.6	1.04549	1.22868	1.28079	1.05722	1.1245	1.04194	0.953245	1.03121	0.762722	1.17901	1.48946	1.44727	1.31149	1.39501	1.23876	1.02816	1.30848	0.9208	0.978364	1.30888	1.36276	1.11819	1.10821	1.13066	0.984438	1.13264	0.782019
P05141	ADP/ATP translocase 2;ADP/ATP translocase 2, N-terminally processed	SLC25A5	18	43.6	1.07978	1.14373	1.12853	1.12546	1.1335	1.08922	1.02378	1.07105	0.735957	1.13773	1.18159	1.14153	1.09876	1.10409	1.08304	0.953546	1.04348	0.696643	1.00066	1.18303	1.08459	1.04426	1.08461	1.03372	1.00079	1.01033	0.708656
F5GZS6;P08195;J3KPF3;P08195-4	4F2 cell-surface antigen heavy chain	SLC3A2	27	43.6	1.1256	0.839323	0.827309	0.839249	0.792022	0.770947	0.818472	0.888087	0.675638	1.02887	0.840947	0.775644	0.916991	0.747825	0.834275	0.979754	1.09705	0.758789	1.08095	0.694862	0.730494	0.839632	0.691383	0.831474	0.837957	0.862089	0.610711
P08133;P08133-2;E7EMC6	Annexin A6;Annexin	ANXA6	32	43.5	0.76539	0.973212	0.872701	0.852894	0.763468	0.957149	0.973682	0.975202	1.00219	0.770344	1.01068	0.861844	0.840585	0.763595	0.978599	1.00656	0.988351	1.01499	0.802705	0.968367	0.8816	0.84507	0.750145	0.950677	0.984079	0.962786	0.993189
P45973	Chromobox protein homolog 5	CBX5	9	43.5	0.98244	1.03523	0.880216	0.891984	0.617847	0.848499	0.859343	0.626424	0.931985	1.01182	1.05544	0.862367	0.887052	0.607471	0.826225	0.865484	0.559074	0.913528	0.951277	1.03643	0.857514	0.904371	0.665479	0.819965	0.886138	0.591753	0.953743
Q96CT7;M0R2F5	Coiled-coil domain-containing protein 124	CCDC124	12	43.5	0.951945	0.910329	1.07188	0.984967	1.0533	0.993728	0.992303	0.991651	0.819312	0.963837	0.879806	1.04843	0.920518	1.07595	1.00288	0.990324	0.955925	0.848007	0.878292	0.895562	0.999124	0.973288	1.05274	0.978516	0.983841	0.985831	0.772802
Q9NUQ9;Q9NUQ9-2	Protein FAM49B	FAM49B	13	43.5	0.987276	1.07011	0.990007	1.18339	1.14071	0.975092	1.023	1.04301	0.865126	1.01895	1.09562	0.996123	1.1503	1.16335	0.990241	1.05887	1.05351	0.84928	1.01056	1.12004	1.02021	1.28228	1.23372	1.06834	1.08333	1.14308	0.927753
P09874	Poly [ADP-ribose] polymerase 1	PARP1	48	43.5	1.02836	0.848853	0.995995	0.870184	0.712113	0.962172	0.985336	0.948992	0.963556	1.05655	0.882835	1.01784	0.878207	0.756196	0.992198	1.01999	0.964709	0.989339	1.03092	0.832083	0.981036	0.899779	0.734319	0.978457	0.980328	0.979441	1.00561
E7EQB3;Q9BSV6;B0V3J0;A9C4B9;A0A0G2JNK5	tRNA-splicing endonuclease subunit Sen34	TSEN34	10	43.5	1.39301	0.840286	1.10289	0.900289	1.02658	0.845867	0.987827	0.888282	1.51895	1.00391	0.805236	0.951474	0.929545	0.937255	0.886637	0.926535	0.947773	1.36827	1.0975	0.857681	1.01613	0.763044	0.893324	0.70451	0.932625	0.759063	1.68663
A0A096LNT6;H7BYE5;B7Z1T1;O00258-2;O00258;C9JLV3	Tail-anchored protein insertion receptor WRB	WRB	3	43.5	1.00327	1.10651	1.1074	1.18759	1.11485	1.02869	1.01543	1.038	0.884964	1.07996	1.1676	1.12992	1.15429	1.10861	1.07197	1.14534	1.03097	1.00609	1.06191	0.928047	1.0652	1.18537	1.03422	1.02287	0.95554	0.924409	1.22099
Q7Z7K0;H7C3D8;C9JES7	COX assembly mitochondrial protein homolog	CMC1	4	43.4	1.06093	1.09489	0.98994	1.12306	1.16186	1.2117	1.08282	1.00527	0.764336	1.15644	1.09554	1.05966	1.01996	1.32881	1.21962	1.2104	1.05083	0.828613	1.13364	0.977153	0.975771	0.985593	1.14348	1.10888	1.08698	0.918925	0.762626
Q9UN86-2;Q9UN86	Ras GTPase-activating protein-binding protein 2	G3BP2	18	43.4	0.929435	1.03292	1.00363	0.965694	0.898226	0.853539	0.899211	1.03189	1.17576	0.945395	0.979808	1.02925	0.912197	0.867551	0.862511	0.899925	0.998474	1.13353	0.994395	1.04206	1.01987	0.96314	0.920566	0.834702	0.9572	1.00832	1.19188
Q01813;Q01813-2	ATP-dependent 6-phosphofructokinase, platelet type	PFKP	31	43.4	0.994308	1.16665	1.0453	1.1091	1.40235	1.06478	1.05898	1.46388	0.969765	0.952704	1.11549	1.04041	1.12664	1.37281	1.01218	1.04028	1.42825	0.944227	0.96864	1.13665	1.00855	1.09372	1.37385	1.03074	1.01831	1.40855	0.911353
P18085;C9JPM4;C9JAK5	ADP-ribosylation factor 4	ARF4	7	43.3	1.1371	1.12702	1.05169	1.16505	1.04433	1.04272	1.08107	1.22907	1.13117	1.14057	1.12953	1.09015	1.19123	1.03268	1.04397	1.11746	1.26258	1.25292	1.1634	1.12711	1.05981	1.11804	1.04715	1.01493	1.04639	1.18634	1.27399
Q9H444	Charged multivesicular body protein 4b	CHMP4B	11	43.3	0.988045	1.06345	1.07932	1.06325	1.07366	0.912623	1.02182	1.22395	1.2678	0.973544	0.964483	1.0301	1.03246	0.997494	0.889328	0.978365	1.18312	1.27825	0.98576	0.999758	1.03347	1.02679	1.0397	0.872928	0.952908	1.13609	1.24978
B4DJV2;O75390;A0A0C4DGI3	Citrate synthase;Citrate synthase, mitochondrial	CS	14	43.3	0.977844	1.04151	1.07661	0.971128	0.961841	1.00406	0.966873	1.03156	0.768794	0.93982	1.0346	1.06201	1.00509	0.945445	1.04445	0.921986	1.02595	0.755172	0.93963	1.03065	1.05601	0.922069	0.92267	1.02353	0.940229	0.983524	0.748439
E7EX17;P23588;P23588-2	Eukaryotic translation initiation factor 4B	EIF4B	26	43.3	1.07647	0.872344	0.937626	1.03542	0.856763	0.949261	0.966464	0.988626	0.851273	1.07635	0.800158	0.926414	1.0253	0.822996	0.944586	0.952452	1.03675	0.875428	1.103	0.825078	0.892257	0.959387	0.796617	0.863076	0.925716	0.960812	0.807651
Q6YN16;Q6YN16-2	Hydroxysteroid dehydrogenase-like protein 2	HSDL2	19	43.3	1.00442	1.36534	1.43387	1.36362	1.57555	1.19425	1.06214	1.11377	0.861836	0.994936	1.23412	1.27578	1.24783	1.53984	1.04865	0.957426	1.01959	0.738097	1.03016	1.23019	1.38718	1.32138	1.59379	1.12607	0.993423	1.03567	0.783743
P11586;F5H2F4	C-1-tetrahydrofolate synthase, cytoplasmic;Methylenetetrahydrofolate dehydrogenase;Methenyltetrahydrofolate cyclohydrolase;Formyltetrahydrofolate synthetase;C-1-tetrahydrofolate synthase, cytoplasmic, N-terminally processed	MTHFD1	41	43.3	0.905824	0.971079	0.885861	0.865471	0.837183	0.993955	0.995248	0.968069	0.721409	0.9056	1.02269	0.89171	0.880297	0.843936	1.00409	1.01768	1.00428	0.756989	0.887218	1.01519	0.920672	0.865977	0.861866	1.00925	1.02387	0.986179	0.738671
Q99436;Q5TBG5;Q99436-2	Proteasome subunit beta type-7;Proteasome subunit beta type	PSMB7	8	43.3	1.00202	0.925696	0.926927	1.00359	0.939995	0.962246	0.996158	1.02797	1.61142	1.09689	0.981227	0.961253	1.0203	0.983424	1.01571	0.995691	1.06468	1.45833	1.02852	0.912999	0.936684	0.977745	0.92775	0.962847	0.971158	1.04381	1.50469
B5MDF5;P62826;J3KQE5;F5H018	GTP-binding nuclear protein Ran	RAN	11	43.3	1.11456	0.96072	0.877432	0.885486	0.821651	0.912795	0.898906	1.05603	0.815414	1.03106	0.96292	0.880668	0.891862	0.816947	0.919605	0.891644	1.03688	0.818951	1.04457	0.954676	0.868325	0.936317	0.816904	0.908979	0.907641	1.08113	0.783991
Q9UQB8-4;Q9UQB8-6;I3L4C2;Q9UQB8-3;Q9UQB8-5;Q9UQB8-2;Q9UQB8;B4DWA1	Brain-specific angiogenesis inhibitor 1-associated protein 2	BAIAP2	19	43.2	1.02323	1.3196	1.2471	0.997241	1.02823	1.07057	1.00822	1.15911	1.56143	0.964363	1.35613	1.27688	1.08363	1.04671	1.13973	0.94654	1.2824	1.72923	1.05024	1.4588	1.30726	1.03855	0.995846	1.10484	1.0518	1.20493	1.76855
P49327;A0A0U1RQF0	Fatty acid synthase;[Acyl-carrier-protein] S-acetyltransferase;[Acyl-carrier-protein] S-malonyltransferase;3-oxoacyl-[acyl-carrier-protein] synthase;3-oxoacyl-[acyl-carrier-protein] reductase;3-hydroxyacyl-[acyl-carrier-protein] dehydratase;Enoyl-[acyl-carrier-protein] reductase;Oleoyl-[acyl-carrier-protein] hydrolase	FASN	94	43.2	0.676571	0.841	0.914172	0.802457	0.979981	1.21698	2.03026	0.923718	0.733046	0.670354	0.846753	0.916218	0.80983	0.964115	1.2396	2.05436	0.915401	0.710349	0.643746	0.856692	0.920493	0.800924	0.971105	1.26558	2.11174	0.932842	0.698694
Q96CV9;Q96CV9-2;Q96CV9-3	Optineurin	OPTN	24	43.2	0.820755	1.29326	1.23985	1.18709	1.54472	1.29896	1.44693	1.17422	1.21454	0.791546	1.21137	1.24356	1.20779	1.46032	1.21219	1.36829	1.1365	1.20205	0.809134	1.20844	1.18018	1.05915	1.50024	1.1421	1.35113	1.04968	1.17996
F5GYG5;Q9Y3B8;H0YGR4;H0YG54;Q9Y3B8-2;Q9Y3B8-3	Oligoribonuclease, mitochondrial	REXO2	9	43.2	1.16295	1.20708	1.30654	1.29649	1.43417	0.991513	0.92481	1.21735	1.35384	1.10793	1.17096	1.20344	1.16812	1.42788	1.09273	0.986153	1.26177	1.42199	1.03659	1.18273	1.16969	1.18867	1.40676	1.05153	0.940184	1.27221	1.42179
Q99961;Q99961-2;Q99961-3	Endophilin-A2	SH3GL1	14	43.2	1.02684	0.961422	0.900321	0.968084	0.841113	0.925758	0.93081	1.00799	1.19901	1.001	0.918687	0.882297	0.854786	0.824863	0.90192	0.912695	0.906059	0.91815	1.00205	0.974227	0.865012	0.881198	0.883446	0.861262	0.927167	0.943887	0.892211
Q9Y2T2	AP-3 complex subunit mu-1	AP3M1	16	43.1	0.974426	0.974237	1.06308	1.04031	1.00724	1.0807	1.05726	1.06235	1.34425	0.964994	0.911756	1.02944	1.01485	0.97202	0.976464	0.977845	0.996893	1.25524	0.979672	0.983821	1.05138	1.08118	1.05431	1.05047	1.07103	1.07596	1.36982
Q99459	Cell division cycle 5-like protein	CDC5L	31	43.1	1.03247	0.945705	0.913615	0.832324	0.876275	0.831471	0.932478	0.984815	1.04433	1.0512	0.955176	0.969086	0.913209	0.904144	0.959873	0.982167	1.03174	1.09026	1.08524	0.983962	0.971345	1.01842	0.933202	0.946906	0.964649	1.10584	1.14884
P11047	Laminin subunit gamma-1	LAMC1	58	43.1	0.835926	1.0785	1.05903	1.201	1.12779	0.912132	1.13362	0.834389	1.56775	0.842819	1.09598	1.089	1.15074	1.13515	0.906334	1.10708	0.827162	1.57172	0.830342	1.09965	1.08516	1.28517	1.15228	0.947846	1.14567	0.845363	1.70465
P33992;B1AHB1	DNA replication licensing factor MCM5;DNA helicase	MCM5	26	43.1	0.939367	0.797348	0.549933	0.62128	0.480048	0.715064	0.822291	0.859577	0.757377	0.970256	0.817588	0.596728	0.644116	0.495821	0.734094	0.846306	0.864454	0.82504	0.976901	0.81457	0.572074	0.603633	0.486065	0.729967	0.859337	0.870685	0.830299
P13995;P13995-2;B9A062;B8ZZU9	Bifunctional methylenetetrahydrofolate dehydrogenase/cyclohydrolase, mitochondrial;NAD-dependent methylenetetrahydrofolate dehydrogenase;Methenyltetrahydrofolate cyclohydrolase	MTHFD2	13	43.1	1.66879	0.868976	0.833456	0.590722	0.685489	1.05721	1.05768	0.848111	0.472171	1.58911	0.865011	0.814066	0.643274	0.638034	1.02768	1.02889	0.840612	0.551335	1.6392	0.910209	0.830894	0.587445	0.685172	1.04467	1.05282	0.814413	0.520362
O00264;O00264-2	Membrane-associated progesterone receptor component 1	PGRMC1	12	43.1	0.992061	1.0989	0.92453	0.981998	0.867373	1.1291	1.05859	0.918429	0.8083	1.09916	1.13623	1.006	1.01345	0.949253	1.23539	1.17712	0.993324	0.928898	1.00618	1.15214	0.956552	0.970138	0.883024	1.20647	1.09026	0.914409	0.827326
F5H5V4;F5GX23;J3KN29;O00233-2;O00233;F5H7X1	26S proteasome non-ATPase regulatory subunit 9	PSMD9	8	43.1	1.0186	1.12617	1.09225	1.35446	1.02791	1.3567	1.05239	1.29079	0.93197	1.08947	1.35309	1.02945	0.998471	1.27467	1.30194	1.2688	1.24739	0.91889	0.997994	0.987133	1.01113	1.2091	0.967471	1.30764	0.975665	1.36054	0.923563
P51812	Ribosomal protein S6 kinase alpha-3	RPS6KA3	33	43.1	0.835393	0.791987	0.773729	0.830722	0.817483	0.912763	1.00681	0.78249	0.827691	0.868229	0.885578	0.849272	0.886698	0.882833	1.01168	1.07416	0.841968	0.886879	0.835108	0.822278	0.819056	0.901184	0.843979	0.959016	1.01175	0.827219	0.832504
Q9BRP8	Partner of Y14 and mago	WIBG	7	43.1	0.980111	1.17897	1.26486	1.26089	1.36686	1.11079	1.06338	1.03999	0.823563	0.979865	1.04179	1.24995	1.1595	1.27108	1.02608	0.988684	0.982451	0.694604	0.967117	1.03314	1.25867	1.2093	1.2973	1.14133	1.01567	0.978649	0.735547
Q9UDT6-2	CAP-Gly domain-containing linker protein 2	CLIP2	39	43	0.755401	0.914807	0.933902	0.992398	0.957202	1.01718	1.08202	0.834246	1.06963	0.743711	0.902818	0.929963	1.0329	0.919409	1.02065	1.01354	0.834494	1.05275	0.72825	0.964138	0.971181	1.04085	0.969335	1.09657	1.15508	0.847068	1.10518
P22087;M0QXL5;M0R299;M0R2Q4;M0R0P1;M0R2U2;M0R1H0;M0R2B0	rRNA 2-O-methyltransferase fibrillarin	FBL	18	43	1.18007	0.977382	1.02277	1.04921	0.974026	1.03325	0.961416	1.08012	0.991398	1.20055	1.00257	1.04075	1.09411	1.00728	1.11375	1.01264	1.15386	1.04329	1.18785	1.02315	0.991422	1.03146	0.99861	1.01644	0.988768	1.06161	0.911546
D6R9D6;A0AV96-2;A0AV96;B7Z8Z7;D6RBS9;D6REZ6;D6R9M7	RNA-binding protein 47	RBM47	17	43	0.888835	0.832331	0.791009	0.806419	0.886416	0.903247	0.872679	0.491617	0.778253	0.916392	0.904018	0.895024	0.930381	0.977297	1.01296	0.913096	0.512195	0.887371	0.899585	0.899925	0.928301	0.872894	0.936074	0.997961	0.898946	0.60303	0.825765
P35244;B5MC59	Replication protein A 14 kDa subunit	RPA3	5	43	1.19566	0.851129	0.890947	0.900983	0.900884	0.963793	0.937044	1.0069	1.03016	1.06622	0.822403	0.876889	0.938935	0.851026	0.895904	0.919277	0.955363	1.37037	1.14116	0.886132	0.793501	0.85929	0.893219	0.861581	0.949207	0.887946	1.03415
Q9H6T3;Q9H6T3-2;Q9H6T3-3	RNA polymerase II-associated protein 3	RPAP3	33	43	0.995908	0.840023	0.882449	0.922614	0.810053	0.863304	0.942521	0.901218	1.14245	0.97414	0.879929	0.923132	0.931664	0.847589	0.922062	0.985859	0.928483	1.21791	1.02158	0.911298	0.959287	1.04167	0.877501	0.982518	1.04335	1.05475	1.28979
E9PDQ8;Q96I99;Q96I99-2	Succinyl-CoA ligase [GDP-forming] subunit beta, mitochondrial	SUCLG2	20	43	1.02395	1.07418	1.01538	1.05327	1.21713	1.25879	1.13719	1.16377	0.834042	0.997107	1.03988	0.943967	1.01107	1.16037	1.19216	1.04985	1.12227	0.799824	1.00358	1.04008	0.976989	1.00495	1.18319	1.21425	1.10463	1.11091	0.787942
O75663;O75663-2	TIP41-like protein	TIPRL	13	43	1.05666	1.05096	1.05703	1.22034	0.996104	1.10281	1.00724	1.25889	1.1166	1.13818	1.09884	1.08827	1.09354	1.03072	1.09076	1.07461	1.21317	1.10039	1.03578	1.04586	1.02108	1.06475	0.922412	0.969139	0.972853	1.09983	1.01079
P42167;G5E972;P42167-2;H0YJH7;P42167-3	Lamina-associated polypeptide 2, isoforms beta/gamma;Thymopoietin;Thymopentin	TMPO	17	43	1.01177	0.89277	0.806017	0.881642	0.767985	0.929187	0.89459	0.87026	0.763689	1.05608	0.886596	0.808428	0.850399	0.76926	0.902321	0.878856	0.85605	0.7768	0.993829	0.910956	0.799797	0.849035	0.766421	0.917531	0.862262	0.802313	0.726434
Q7Z2W4;Q7Z2W4-2	Zinc finger CCCH-type antiviral protein 1	ZC3HAV1	32	43	0.901001	0.827137	0.92604	0.90201	0.934154	0.692711	0.870758	0.838382	0.959376	0.887795	0.813665	0.917748	0.910947	0.928602	0.684443	0.84038	0.845471	0.931833	0.909083	0.82385	0.909354	0.827055	0.913557	0.646329	0.864939	0.778306	0.960003
Q16864;Q16864-2	V-type proton ATPase subunit F	ATP6V1F	4	42.9	0.832177	0.939147	0.74363	0.840921	1.06827	0.719465	0.908298	0.839767	0.872795	0.829199	0.745188	0.954867	0.819468	0.930092	0.799558	0.898813	0.8018	1.09879	0.917519	1.03117	0.995063	0.97399	1.07083	1.0403	0.935883	0.797346	1.04744
P27824;P27824-2;P27824-3	Calnexin	CANX	39	42.9	1.134	1.16581	1.0468	1.18556	1.13128	1.21079	1.19888	0.944656	1.03734	1.11476	1.21216	1.08728	1.17393	1.24559	1.28198	1.28049	0.998472	1.08593	1.05809	1.20727	0.994029	1.16752	1.19512	1.14097	1.23475	0.899196	0.995735
H3BLV0;B1AP13;H7BY55;P08174-4;P08174;P08174-3;P08174-5;P08174-2;P08174-6;P08174-7;B1AP15	Complement decay-accelerating factor	CD55	11	42.9	1.25131	1.31277	1.18109	1.04728	1.48538	1.6239	1.11896	1.37278	2.96665	1.18066	1.37775	1.1292	1.05504	1.55473	1.64586	1.13672	1.35663	2.83208	1.19566	1.35014	1.16875	1.1669	1.58019	1.75974	1.19338	1.44324	3.29365
Q93099	Homogentisate 1,2-dioxygenase	HGD	12	42.9	0.709221	0.788496	0.77512	0.798619	0.842549	1.26311	0.91582	0.724388	0.589786	0.772898	0.890047	0.822069	0.824472	0.930394	1.30451	0.918229	0.783033	0.695302	0.714123	0.768625	0.746992	0.757193	0.809052	1.22024	0.910552	0.711392	0.610741
G5E9W7;G5E9V5;P82650;H7C5H3;H7C5F2;P82650-2	28S ribosomal protein S22, mitochondrial	MRPS22	15	42.9	1.00674	0.993444	1.05807	0.961776	0.986007	1.08564	0.987115	1.00828	0.85815	1.0601	1.03864	1.08896	0.985544	1.02805	1.09031	0.99076	1.04717	0.881942	1.08525	0.982183	1.05753	0.925886	0.969042	1.03009	0.966102	0.956936	0.796932
P51153	Ras-related protein Rab-13	RAB13	11	42.9	0.934984	1.05584	1.04656	0.992206	0.938	0.938555	0.958833	1.06204	0.906942	0.893994	1.02811	1.06817	1.0428	0.907509	0.913068	0.914445	1.12651	0.887231	0.922473	1.06406	1.07965	1.02842	0.921863	0.953458	0.920359	1.15092	0.911455
O60763;O60763-2	General vesicular transport factor p115	USO1	36	42.9	0.961868	1.0713	1.05252	1.1502	1.12786	1.11677	1.10281	1.06417	0.903513	0.974444	1.07641	1.08216	1.08872	1.19016	1.08278	1.1025	1.06475	0.92231	0.965887	1.03524	1.04764	1.12343	1.11948	1.06995	1.04821	1.077	0.916778
Q9BQE4;A0A182DWI4;E9PN30	Selenoprotein S	VIMP	8	42.9	1.19847	1.34662	1.16183	1.12343	1.2387	1.0721	1.02709	1.19288	3.53156	1.17475	1.30041	1.19742	1.07995	1.24138	1.06445	0.980556	1.18081	2.94175	1.10919	1.20564	1.17271	1.0404	1.13988	1.02501	0.904767	1.05818	2.65863
C9J0I9;Q86WB0;Q86WB0-2;Q86WB0-3	Nuclear-interacting partner of ALK	ZC3HC1	13	42.9	0.976501	0.944722	1.02939	0.953845	1.03292	0.908275	0.924434	0.830744	0.986725	0.942779	0.822714	1.00327	1.00184	0.944762	0.88904	0.86506	0.793835	0.959358	1.02299	0.875574	1.04466	0.984518	1.03035	0.893519	0.918418	0.783756	0.98039
O15231-3;O15231;O15231-4;O15231-7;O15231-6;O15231-8;H0Y704;O15231-5;H7BZT5;O15231-2	Zinc finger protein 185	ZNF185	26	42.9	0.97576	1.60346	1.15295	1.04439	0.876991	0.91692	0.974896	1.66973	1.42084	1.04026	1.61877	1.12668	1.09755	0.827407	0.901904	1.04953	1.80831	1.46043	0.965939	1.61753	1.10596	1.01034	0.832574	0.918093	0.989673	1.70275	1.40444
O60832;O60832-2;C9IYT0	H/ACA ribonucleoprotein complex subunit 4	DKC1	25	42.8	1.15796	1.05469	1.07655	1.16099	1.03214	1.13479	0.983633	1.08189	1.07469	1.16165	1.05324	1.0818	1.06173	1.04946	1.09264	0.978278	1.06479	1.05569	1.16465	1.06196	1.1094	1.15267	1.03275	1.11589	0.976145	1.16135	1.08839
O95249;K7EJC8;G5E9T8	Golgi SNAP receptor complex member 1	GOSR1	9	42.8	1.0274	0.975348	1.09234	1.07041	1.10931	1.12133	1.00535	0.910653	0.93965	1.03436	0.978008	1.07924	1.01778	1.15382	1.12514	1.01513	0.863471	0.991435	1.00816	1.09917	1.13948	1.10867	1.22626	1.16827	1.06531	0.882887	0.940993
Q9NZI8;Q9NZI8-2	Insulin-like growth factor 2 mRNA-binding protein 1	IGF2BP1	27	42.8	1.08085	0.942128	0.971614	1.00013	0.911464	0.97143	0.94817	1.07369	0.901584	1.06306	0.924472	0.958468	1.00579	0.878207	0.975275	0.900985	1.07375	0.888908	1.10388	0.928462	0.975338	0.98755	0.886121	0.968636	0.9283	1.08331	0.875908
Q4G0J3;Q4G0J3-3;D6RFF0;H0YA82	La-related protein 7	LARP7	23	42.8	1.09187	0.91203	1.00024	0.977375	1.07223	0.985029	0.980643	0.898174	0.809365	1.05261	0.875982	0.973323	1.03225	1.00606	0.960228	0.928688	0.891931	0.807254	1.07676	0.883922	0.988197	0.908825	1.05036	0.950554	1.06528	0.838787	0.781244
Q9NZL9;Q9NZL9-3;H7C0X7	Methionine adenosyltransferase 2 subunit beta	MAT2B	13	42.8	1.09682	1.02859	1.05119	1.13462	1.14073	1.04115	0.999147	1.00798	0.828463	1.06381	1.00085	1.01327	1.1164	1.07159	0.966629	0.933742	0.937754	0.81304	1.06414	1.00793	1.02676	1.10992	1.05904	0.962879	0.973635	0.969939	0.802759
E5RFJ1;Q96MF7	E3 SUMO-protein ligase NSE2	NSMCE2	7	42.8	0.896659	0.845949	0.85645	0.762009	0.806517	0.841943	0.879418	0.839825	1.1743	0.94642	0.86726	0.897475	0.781318	0.772649	0.84798	0.898831	0.816357	1.17231	1.0586	0.882632	0.815766	0.76493	0.800052	1.16805	0.914117	0.870408	1.24162
F6T1Q0;Q6L8Q7-2;Q6L8Q7	2,5-phosphodiesterase 12	PDE12	17	42.8	1.0605	1.00999	1.03911	0.984443	0.944273	0.905669	0.957151	1.00726	0.898668	1.09002	1.03465	1.08676	1.0772	0.9403	1.00179	0.989818	1.08896	0.947808	1.09168	0.998328	1.03521	1.01621	0.909173	0.916595	0.920508	1.0421	0.969146
P62140	Serine/threonine-protein phosphatase PP1-beta catalytic subunit	PPP1CB	15	42.8	1.04432	1.07143	1.08635	1.1213	1.00878	1.0615	1.03893	1.0658	1.2266	1.04469	1.10429	1.0272	1.01842	1.03718	1.04351	1.06183	1.04851	1.15756	1.03991	1.02487	1.0629	1.13435	1.00186	1.07802	1.02119	1.1456	1.25643
Q15170-2;Q15170	Transcription elongation factor A protein-like 1	TCEAL1	5	42.8	0.994491	1.11147	1.21083	1.00965	0.778618	0.887917	0.913396	0.9108	1.32814	1.22252	1.13835	1.43744	1.11597	0.800231	0.984389	1.13033	1.28117	1.50124	1.52678	1.33517	1.47196	1.28449	0.782752	1.38108	0.955062	0.94476	1.52365
Q8WXX5	DnaJ homolog subfamily C member 9	DNAJC9	11	42.7	1.1188	1.01564	0.785039	0.853177	0.451352	0.849	0.935183	0.975356	0.79302	1.06694	0.953049	0.741052	0.792915	0.410393	0.807368	0.911399	0.912407	0.772533	1.09012	0.954999	0.711189	0.785282	0.433556	0.769579	0.905728	0.886638	0.771001
Q08378;Q08378-2;Q08378-4	Golgin subfamily A member 3	GOLGA3	59	42.7	0.931312	0.988649	1.05997	0.880245	0.959477	1.05328	1.03669	1.00868	1.07975	0.983082	0.994329	1.0742	0.965382	0.940372	1.0807	1.00713	1.00117	1.05398	0.948504	0.979629	1.06425	0.855825	0.973746	1.09272	1.09292	1.00471	1.09364
P21266;A0A0A0MTN3	Glutathione S-transferase Mu 3	GSTM3	13	42.7	1.06758	1.0378	1.02992	1.00524	0.831357	0.90723	0.877156	0.804383	0.841792	0.991394	1.21508	1.12835	0.974387	1.07329	1.17352	1.03327	1.04091	0.887914	0.828326	1.10668	1.00194	1.1194	0.884532	0.909644	0.89509	0.924792	0.861932
Q9H6Z4-3;Q9H6Z4	Ran-binding protein 3	RANBP3	17	42.7	0.968954	0.881813	0.948485	0.95834	0.936924	0.880759	0.895505	1.01199	1.14083	0.943014	0.839442	0.882146	0.979719	0.929174	0.832225	0.875368	0.958863	1.08305	1.01057	0.905445	0.942803	0.985074	0.991651	0.858158	0.881976	0.966004	1.11512
E7EPB3;P50914	60S ribosomal protein L14	RPL14	5	42.7	1.05567	0.935878	0.954941	0.621734	0.879544	0.890016	0.901893	0.827072	0.813909	0.838983	0.520894	0.813335	0.802285	0.479974	0.512475	0.498084	0.785254	0.760168	1.05172	0.920627	0.947851	0.599813	0.860941	0.876794	0.891922	0.789338	0.733639
P23246;P23246-2	Splicing factor, proline- and glutamine-rich	SFPQ	33	42.7	1.04067	0.930099	0.903842	1.11481	0.899151	0.926376	0.907426	1.013	0.832658	1.06033	0.947748	0.913914	1.08959	0.919412	0.950329	0.914112	1.02476	0.84842	1.00609	0.946642	0.869867	1.10318	0.909278	0.930455	0.921359	1.0077	0.84605
Q6IBS0;D6RG15	Twinfilin-2	TWF2	19	42.7	0.930142	1.16758	1.18972	1.21274	1.39122	1.00165	1.05155	1.10972	0.968515	0.959228	1.16107	1.11106	1.20167	1.42306	1.00788	1.00849	1.14827	0.917446	0.94489	1.13893	1.1503	1.16243	1.46858	0.963825	1.04118	1.14846	0.9856
O14672;O14672-2	Disintegrin and metalloproteinase domain-containing protein 10	ADAM10	29	42.6	0.981257	1.03095	1.03861	1.05642	1.02234	1.19349	1.22803	0.981141	0.866059	1.01657	1.05602	1.04137	1.05221	1.08859	1.20732	1.25095	1.08643	0.943399	0.997674	1.04768	1.00942	1.04551	1.07456	1.22321	1.2363	1.02939	0.877159
Q13185	Chromobox protein homolog 3	CBX3	9	42.6	0.997258	0.710655	0.771959	0.695512	0.718244	0.749291	0.87625	1.02112	0.877175	0.989718	0.645734	0.790822	0.727218	0.697592	0.759435	0.869521	1.05781	0.867772	1.02811	0.733509	0.81144	0.742208	0.731242	0.798043	0.888523	1.06208	0.847495
Q16204	Coiled-coil domain-containing protein 6	CCDC6	21	42.6	1.11594	0.952477	0.963698	1.02065	1.00218	1.0704	1.06281	0.946261	0.949348	1.11956	1.00119	0.957583	0.993007	1.04759	1.11002	1.12339	0.922241	0.915055	1.11074	0.942331	0.95143	1.04181	0.975727	1.04353	1.0149	0.982049	0.916054
Q01780-2;Q01780	Exosome component 10	EXOSC10	30	42.6	1.03009	0.901162	0.95286	0.915996	0.766282	0.938232	0.925925	1.0095	0.966056	0.995965	0.890009	0.946695	0.885589	0.753294	0.888945	0.894167	1.0159	0.979381	1.00195	0.879159	0.94447	0.841319	0.760156	0.866286	0.891168	0.968856	0.966346
Q96A72;F5H6N1;F5H3U9	Protein mago nashi homolog 2	MAGOHB	9	42.6	1.23341	1.05808	0.947633	1.01956	0.942845	0.883555	0.954162	1.13991	1.012	1.2819	1.00478	0.890205	1.08003	0.917456	0.900838	0.89171	1.17512	0.986445	1.32522	0.946647	0.932662	1.04767	0.93876	0.912011	0.920636	1.15019	0.993796
Q9Y676;A0A0G2JIC6	28S ribosomal protein S18b, mitochondrial	MRPS18B	10	42.6	1.2185	1.07341	1.17011	1.12913	1.02007	1.20461	1.05668	1.12772	1.03144	1.03955	1.14318	1.09985	1.05198	1.17386	1.20206	1.08973	1.12247	0.880716	1.03664	1.0768	1.15572	1.14034	1.08451	1.24737	1.12026	1.13807	0.87026
K7ELL7		PRKCSH	24	42.6	0.989729	1.12058	0.989457	1.16021	1.00357	1.1829	1.05863	0.832576	0.853766	1.11033	1.22444	1.05726	1.15405	1.09047	1.21469	1.15118	0.913329	0.86053	1.01462	1.15662	1.04413	1.26713	1.07204	1.24795	1.11791	0.919788	0.871223
P06737-2;P06737;E9PK47	Glycogen phosphorylase, liver form;Alpha-1,4 glucan phosphorylase	PYGL	38	42.6	0.931994	1.08505	1.04308	1.05311	1.20117	1.01097	1.01986	1.05173	0.929766	0.977706	1.16265	1.10615	1.09106	1.31251	1.09885	1.11708	1.10076	0.912511	0.942241	1.1304	1.03652	1.06336	1.20543	0.990026	1.0295	1.04015	0.865741
Q99426;K7EP07;Q99426-2;K7EK42	Tubulin-folding cofactor B	TBCB	11	42.6	1.05021	0.943089	0.977934	1.11072	0.89617	1.02036	0.983045	1.12095	1.03064	1.07506	0.972064	0.961526	0.965226	0.995652	1.03269	1.00242	1.02529	0.870362	1.00962	0.899272	0.948046	1.08538	0.902187	0.989732	0.963082	1.1161	0.952318
E9PLI6;E9PS76;Q8N9N8;E9PQD0;E9PS30;E9PNH5	Probable RNA-binding protein EIF1AD	EIF1AD	4	42.5	0.968009	0.957932	1.08767	0.611666	1.08654	0.756725	0.998482	0.923133	1.37256	1.15786	0.881679	0.86991	0.869173	0.89194	0.943965	1.04083	1.22935	2.23988	1.44038	1.06396	1.12972	0.806336	0.78374	1.02125	0.985238	1.06762	2.14051
P55795	Heterogeneous nuclear ribonucleoprotein H2	HNRNPH2	15	42.5	1.01156	0.877158	0.990834	0.902964	1.05077	0.933143	0.970466	0.828099	0.833985	1.02931	0.949663	1.0977	1.0615	1.14674	1.06758	1.03179	0.929582	0.850845	1.06513	0.984356	1.07553	1.06494	1.17191	1.06304	1.02069	0.926275	0.870206
O43390;O43390-2;O43390-3;O43390-4;B4DT28	Heterogeneous nuclear ribonucleoprotein R	HNRNPR	28	42.5	1.06044	0.868261	0.862014	0.958117	0.886147	0.96577	0.90194	0.948212	0.820138	1.14788	0.990455	0.964389	0.973811	1.07979	1.11953	1.03972	1.04317	0.875407	1.04502	0.863441	0.876732	0.997466	0.906128	1.02231	0.92064	1.02024	0.798526
P62312	U6 snRNA-associated Sm-like protein LSm6	LSM6	4	42.5	0.992706	1.01259	0.997812	1.01189	1.03411	1.02271	1.04543	1.11666	0.846515	1.04469	1.03367	0.901569	0.954863	0.958517	0.99817	0.94731	1.0729	0.758248	1.04958	1.01682	0.923632	0.998478	0.974652	0.990874	0.937586	1.16481	0.74493
P61326;F5H6P7	Protein mago nashi homolog	MAGOH;MAGOHB	9	42.5	1.15571	1.09297	1.32711	1.1589	1.15753	0.990254	1.10679	1.40115	1.5152	1.26138	0.69112	1.0689	0.843271	0.157628	0.84712	0.672629	0.577004	0.975008	0.549605	1.14546	1.39997	1.15464	1.06811	0.978841	0.834787	1.24677	1.14213
M0QWZ7;Q9NP81;Q9NP81-2;M0R259	Serine--tRNA ligase, mitochondrial	SARS2	16	42.5	1.17064	1.1369	1.22744	1.24499	1.07034	1.15565	1.14344	1.27538	1.08317	0.885763	0.839463	0.856828	0.935662	0.904762	0.97783	0.850818	0.920607	0.856218	0.940535	0.973561	0.996804	0.9526	0.984816	1.08916	0.976171	1.04072	0.883191
P61086;D6RDM7;P61086-3;P61086-2	Ubiquitin-conjugating enzyme E2 K	UBE2K	8	42.5	0.979929	0.929787	0.903604	0.988268	0.858964	0.91066	0.936828	1.06447	1.17807	0.999685	0.944874	0.914314	0.966249	0.842524	0.939935	0.958057	1.00901	1.19582	0.944154	0.909778	0.881684	0.970154	0.87125	0.952363	0.963779	1.03215	1.11137
E9PC15;Q53H12;A0A0G2JLG5	Acylglycerol kinase, mitochondrial	AGK	16	42.4	0.963281	1.09067	1.11381	1.01524	1.08774	1.03988	0.993049	1.09697	0.776151	0.869759	0.929846	1.03938	0.9468	0.87066	0.874699	0.774636	0.948519	0.747155	0.932349	1.03808	1.11213	0.922611	1.04825	0.99322	0.960798	0.983285	0.766418
P32121-5;P32121-2;P32121;P32121-3;P32121-4;K7ENA6;Q68DZ5;I3L412	Beta-arrestin-2	ARRB2;DKFZp686L0365	16	42.4	0.955895	0.899622	1.01713	0.98663	1.05834	1.3296	1.09079	0.864743	1.08457	0.894534	0.81595	0.953922	0.925917	0.975651	1.33292	1.04937	0.807289	1.00041	0.85953	0.812094	0.891748	0.847622	0.888985	1.2814	0.98684	0.778923	1.00988
P60953;Q5JYX0	Cell division control protein 42 homolog	CDC42	8	42.4	0.988958	1.08282	1.05043	1.14022	1.16337	1.04781	1.05303	1.22592	0.864327	1.01439	1.04087	1.03679	1.0503	1.18074	0.999444	1.07656	1.1724	0.841337	0.998087	1.05489	1.02269	1.13627	1.20021	0.97567	1.07893	1.22215	0.867126
Q15046;Q15046-2	Lysine--tRNA ligase	KARS	25	42.4	1.0211	0.91689	0.959594	0.9214	0.881279	0.986809	0.922705	0.994265	0.857898	0.995252	0.853283	0.94908	0.95004	0.790828	0.932402	0.865004	0.948707	0.836531	1.03588	0.919301	0.948745	0.916644	0.852758	1.00016	0.926577	0.984382	0.853229
J3QLS3;Q9Y2R9;J3QQS1;J3QKW2;J3KSI8	28S ribosomal protein S7, mitochondrial	MRPS7	11	42.4	1.01156	1.0108	1.07817	0.925985	1.01646	1.0046	0.983848	0.961264	0.829768	1.02014	0.999096	1.10429	1.01177	1.07049	1.09192	1.0262	1.04344	0.880159	1.03012	1.05875	1.06727	0.932058	1.03535	1.02858	1.07424	0.99773	0.835118
Q9BXJ9	N-alpha-acetyltransferase 15, NatA auxiliary subunit	NAA15	45	42.4	1.03368	0.876659	0.882418	0.967459	0.837282	0.943277	0.932296	1.07252	0.991314	1.07082	0.916634	0.87622	0.935053	0.857526	0.946433	0.977689	1.0802	1.04392	1.03839	0.871392	0.870582	0.94065	0.811542	0.902216	0.911853	1.07505	1.02687
P22059	Oxysterol-binding protein 1	OSBP	29	42.4	1.01532	1.04677	1.04627	1.02669	1.04201	1.28141	1.16977	1.02602	1.05147	0.958169	0.955043	0.971839	1.03747	0.888474	1.19566	1.04784	0.973292	0.95929	1.01083	0.982756	1.06415	1.01538	0.992835	1.30162	1.12341	1.00091	1.02517
P68402-3;P68402-2;P68402-4;P68402	Platelet-activating factor acetylhydrolase IB subunit beta	PAFAH1B2	5	42.4	1.18708	1.12981	1.16785	1.22853	1.04971	1.14029	1.10396	1.23312	0.903395	1.17261	1.01115	1.00113	1.20691	0.99932	1.01305	1.19134	1.21159	0.965767	1.14699	0.896812	1.00499	1.11215	0.956637	1.01972	1.00907	1.0973	0.832377
P02786;G3V0E5	Transferrin receptor protein 1;Transferrin receptor protein 1, serum form	TFRC	31	42.4	1.03873	0.816756	0.817349	0.916349	0.730909	1.19348	0.972672	0.928627	0.856148	1.03703	0.834242	0.823943	0.90792	0.757411	1.21829	1.00568	0.919091	0.826408	1.01306	0.807487	0.814723	0.900143	0.736777	1.16159	0.94625	0.900008	0.813155
Q9BRP8-2	Partner of Y14 and mago	WIBG	7	42.4	1.03468	0.820416	1.01365	1.02463	0.864574	1.04346	0.896233	0.929129	0.582204	0.878464	0.826023	0.758814	0.895289	0.771018	0.894152	0.90422	0.945414	0.5282	1.02115	0.745833	1.03525	1.04139	0.870181	1.00652	0.984236	0.855135	0.702631
P30622-2;J3KP58	CAP-Gly domain-containing linker protein 1	CLIP1	64	42.3	0.996202	0.787845	0.705401	0.674682	0.704278	0.972133	1.02468	1.41706	1.01575	0.954072	0.773353	0.74029	0.755494	0.683418	0.890051	0.946791	1.32611	0.983909	1.02173	0.702548	0.629683	0.685925	0.706004	0.977488	0.83113	1.39392	1.00219
Q96KP4;Q96KP4-2	Cytosolic non-specific dipeptidase	CNDP2	16	42.3	1.07631	1.14429	1.09182	1.12591	1.12421	1.165	1.20731	1.22781	0.931305	1.08684	1.09865	1.06744	1.08252	1.07196	1.09569	1.15808	1.16909	0.866774	0.984189	1.04113	1.0462	1.06204	0.991141	1.16392	1.07162	1.17822	0.812586
Q9BUQ8	Probable ATP-dependent RNA helicase DDX23	DDX23	39	42.3	0.901929	0.835791	0.896355	0.913128	0.766537	0.829662	0.829318	0.904346	0.833803	0.903831	0.833895	0.89845	0.912743	0.743009	0.824619	0.802578	0.868091	0.850414	0.938987	0.815411	0.910799	0.905854	0.736094	0.822468	0.839254	0.89234	0.868006
Q86XP3;Q86XP3-2;A0A0A0MSJ0	ATP-dependent RNA helicase DDX42	DDX42	31	42.3	1.03347	1.02284	1.11897	1.02285	1.02484	1.07021	0.891829	1.01463	1.22653	0.978137	0.860721	1.03968	0.970226	0.811179	0.861837	0.718511	0.886396	1.119	1.02891	0.977748	1.12184	0.975535	1.00173	1.04488	0.892267	0.966847	1.1728
K7ELH7;K7ENE2;Q8IVV7	Glucose-induced degradation protein 4 homolog	GID4	4	42.3	1.11608	1.00467	1.0286	1.04646	0.98577	0.95687	0.991888	1.17661	1.37371	0.990661	0.932968	0.98948	0.920014	0.871592	0.878319	0.922747	0.957483	1.14474	1.04987	1.0455	1.08343	0.905231	0.981378	0.984419	0.946668	1.00714	1.11634
P00367;P00367-3;P00367-2	Glutamate dehydrogenase 1, mitochondrial	GLUD1	26	42.3	0.963862	1.13914	1.09819	1.04701	0.994371	1.14668	1.08807	1.06585	0.853531	0.967728	1.12469	1.1033	1.02089	1.00293	1.14441	1.03155	1.06288	0.928057	0.971965	1.13817	1.07612	1.02959	0.987402	1.16813	1.08994	1.08475	0.884347
E9PCW1;B4DQA8;O95249-2	Golgi SNAP receptor complex member 1	GOSR1	8	42.3	0.912168	0.832113	1.03526	0.862537	1.34472	1.08526	0.874125	0.809299	0.602758	0.856131	0.723526	0.991225	0.756817	0.953612	0.768657	0.751859	0.5595	0.610927	1.03977	0.810615	1.1939	1.05295	1.25684	1.29509	1.21743	0.786092	0.693361
Q9BY32;Q9BY32-3;Q9BY32-2	Inosine triphosphate pyrophosphatase	ITPA	6	42.3	1.04668	1.16366	1.24402	1.24511	1.26823	1.27669	1.12839	1.27708	0.875224	1.09574	1.28736	1.28917	1.06977	1.42145	1.37122	1.27806	1.37775	0.948858	0.986937	1.18386	1.19971	1.15614	1.23098	1.16834	1.08209	1.34501	0.885855
Q9Y3D3;A6ND22;Q9Y3D3-2	28S ribosomal protein S16, mitochondrial	MRPS16	5	42.3	1.08545	1.06447	1.12766	1.0969	1.09023	1.23098	1.01479	1.05386	0.778402	1.04067	1.09273	1.05609	1.07038	0.998297	0.997553	1.0215	1.37604	0.929587	1.02814	0.994978	1.09285	1.02454	0.985873	1.08482	0.962093	1.0242	0.768568
A0A0B4J1W3;Q9BXJ9-4	N-alpha-acetyltransferase 15, NatA auxiliary subunit	NAA15	45	42.3	1.12693	0.877246	0.81014	0.948335	0.917937	0.876165	0.944484	1.10571	1.00859	1.00199	0.849649	0.833473	1.04859	0.826903	0.8184	0.821639	1.12455	1.07452	1.04009	0.875385	0.833872	0.92966	0.878018	0.836602	0.884724	1.07643	0.994223
Q8TAT6;Q8TAT6-2	Nuclear protein localization protein 4 homolog	NPLOC4	24	42.3	0.972725	1.02515	1.05464	1.18245	1.10186	1.03539	0.990956	1.0389	1.25247	0.943479	1.00968	1.02208	1.10997	1.10688	0.983714	0.992979	0.990492	1.26181	0.92396	1.00622	1.0044	1.08743	1.04402	0.97324	0.952685	0.951753	1.21246
O60264	SWI/SNF-related matrix-associated actin-dependent regulator of chromatin subfamily A member 5	SMARCA5	41	42.3	1.00161	0.889363	0.898241	0.935303	0.851495	0.866355	0.945064	0.991346	1.0829	0.998298	0.939273	0.949144	0.943901	0.909975	0.895656	0.960223	1.0079	1.11268	0.971656	0.841738	0.848796	0.890451	0.765966	0.81088	0.881959	0.935841	1.06372
J3QL05;J3KP15;Q01130-2;Q01130	Serine/arginine-rich splicing factor 2	SRSF2	7	42.3	1.00648	0.880852	0.946422	0.980682	0.910532	0.942265	0.890161	1.07682	0.879664	1.15004	0.972776	1.02597	1.05725	1.01292	0.999661	0.925541	1.10136	0.964672	1.11688	1.01511	0.964803	1.01653	1.01197	1.02149	0.910037	1.12458	1.01469
O43815;O43815-2	Striatin	STRN	28	42.3	0.968879	0.904312	0.864593	0.902161	0.869994	0.903506	0.98891	0.893004	0.892241	0.965408	0.927622	0.897009	0.899397	0.862375	0.879761	0.971232	0.883816	0.89253	1.05182	0.931163	0.909956	0.888717	0.879701	0.886244	1.03087	0.867015	0.874002
Q96BJ3;Q96BJ3-3	Axin interactor, dorsalization-associated protein	AIDA	10	42.2	0.927368	1.01071	0.877949	0.903405	0.839566	0.868405	0.942244	0.944343	0.919697	0.933937	1.0521	0.934975	0.952892	0.963044	1.01903	1.04136	1.0041	0.965142	0.893366	1.02573	0.92477	0.919989	0.955842	0.815651	0.953329	0.941008	0.898541
P40121;P40121-2;E7ENU9;B8ZZL6	Macrophage-capping protein	CAPG	13	42.2	0.936958	1.33213	1.27059	1.21989	1.05311	1.10015	0.980297	1.07484	0.827851	0.933785	1.4489	1.34607	1.3236	1.12555	1.20418	1.02901	1.14119	0.892451	0.971207	1.49271	1.30015	1.36471	1.14899	1.14937	1.03964	1.18096	0.8748
Q13951-2;Q13951	Core-binding factor subunit beta	CBFB	11	42.2	1.10761	1.04272	0.994556	1.04843	0.847965	0.883192	0.982752	1.0838	1.05542	1.24479	1.16826	0.903912	0.957228	0.911888	0.891199	1.03304	1.12198	1.11243	1.22853	1.04022	0.972767	0.945124	0.801682	0.832034	0.906976	1.12642	1.14917
P83916;J3KS05;B5MD17;K7ELA4	Chromobox protein homolog 1	CBX1	8	42.2	1.24746	0.96187	1.0045	1.11168	1.00922	0.969032	1.01508	1.07136	0.889196	1.25114	0.917786	0.95976	0.967672	1.08223	0.955768	1.06839	1.10732	0.934922	1.24501	0.823181	0.932781	1.06119	0.957208	0.911378	0.895929	1.0187	0.835263
Q14204	Cytoplasmic dynein 1 heavy chain 1	DYNC1H1	201	42.2	0.888879	0.96811	0.978819	1.0593	0.93627	1.04059	1.05083	1.18681	1.52597	0.89129	0.977482	0.982005	1.02766	0.948053	1.02825	1.05326	1.17375	1.48927	0.875882	0.972739	0.975294	1.06605	0.937543	1.02365	1.04565	1.19097	1.53261
P48506;E1CEI4	Glutamate--cysteine ligase catalytic subunit	GCLC	29	42.2	0.882082	0.657951	0.725467	0.79241	0.764706	1.02077	0.985941	0.667519	0.562422	0.882106	0.658116	0.749151	0.779553	0.783077	1.02161	0.957529	0.684061	0.552126	0.914459	0.679274	0.754666	0.806795	0.792934	1.07403	0.990259	0.718468	0.568562
Q0VDF9	Heat shock 70 kDa protein 14	HSPA14	16	42.2	1.01603	0.937989	0.957607	0.923876	0.888667	0.933434	0.994383	0.995609	1.09527	0.979051	0.88663	0.866895	0.96569	0.816367	0.887902	0.924935	0.975148	1.05229	0.970276	0.903175	0.917895	0.87214	0.802684	0.896303	0.9013	0.938676	1.04531
Q9UPQ0-10;Q9UPQ0-2;Q9UPQ0;D6RD46;Q9UPQ0-8;H0Y8P3	LIM and calponin homology domains-containing protein 1	LIMCH1	41	42.2	0.931706	0.946779	0.765342	0.86407	0.874566	1.12976	1.03098	0.676652	1.06808	0.954707	0.91878	0.780201	0.923805	0.829086	1.12313	1.02524	0.719052	1.03839	0.967683	0.974494	0.842567	0.859914	0.947844	1.15703	1.06453	0.742196	1.07154
S4R369;Q9BZE1	39S ribosomal protein L37, mitochondrial	MRPL37	17	42.2	1.069	0.956098	1.03162	1.05045	1.07368	1.11167	1.04153	0.977539	0.85119	1.06639	1.03118	1.0538	1.01026	1.15118	1.13276	1.11317	0.958615	0.887544	1.07456	0.995223	1.04747	1.0288	1.0489	1.11109	1.04487	0.943076	0.8324
C9JJ19;P82930	28S ribosomal protein S34, mitochondrial	MRPS34	7	42.2	0.99025	1.02192	1.10429	0.994262	1.02098	1.17445	1.01886	1.00236	0.826676	0.926554	0.988811	1.1816	0.914292	0.981107	1.11613	0.864504	0.894608	0.858278	0.980041	1.29076	1.04357	1.04454	1.05797	1.14268	1.06525	1.10909	0.794922
O43660;O43660-2	Pleiotropic regulator 1	PLRG1	14	42.2	1.09338	0.918076	0.943616	0.842762	0.885246	0.896617	0.937655	0.959334	1.11604	0.97664	0.945114	0.996406	0.951715	0.896974	0.942949	0.924924	0.995052	1.15296	1.0886	1.02116	1.02865	0.908905	1.01972	0.931698	1.00166	1.0004	1.22179
P63000;P63000-2;P15153;B1AH77;B1AH78;B1AH80;P60763	Ras-related C3 botulinum toxin substrate 1;Ras-related C3 botulinum toxin substrate 2;Ras-related C3 botulinum toxin substrate 3	RAC1;RAC2;RAC3	9	42.2	0.972793	0.920759	0.908609	0.918952	0.843082	0.929178	0.95231	1.09155	1.06082	0.970096	0.930789	0.936623	0.947782	0.852014	0.950281	0.921453	1.04572	1.1006	0.955219	0.989146	0.922744	0.908181	0.902462	0.9151	0.969939	1.05635	1.04549
Q01105-2;A0A0C4DFV9;Q01105-3;Q01105-4;Q01105;A0A087X027;P0DME0	Protein SET;Protein SETSIP	SET;SETSIP	9	42.2	1.16403	0.92404	0.982509	1.00652	0.911758	0.987857	0.974614	1.01212	0.879519	1.17568	0.896519	0.933246	0.983205	0.910289	0.963192	1.01473	1.05548	0.862137	1.14365	0.928915	0.962626	1.06898	0.969544	1.01421	0.997891	1.10853	0.946674
P04040	Catalase	CAT	23	42.1	0.814301	1.0024	1.20278	0.870535	1.14257	1.26391	1.05656	0.867493	0.603958	0.773051	0.99781	1.15502	0.859083	1.13245	1.22253	0.993723	0.853634	0.601215	0.755444	0.967893	1.15721	0.796446	1.13298	1.19084	1.03375	0.850129	0.580971
Q5TDH0;Q5TDH0-3;Q5TDH0-2	Protein DDI1 homolog 2	DDI2	11	42.1	1.04986	0.892063	0.992593	0.9192	0.95929	0.913591	0.959697	1.03901	0.882913	0.948722	0.838886	0.923757	0.893186	0.801187	0.86408	0.81265	0.93642	0.731194	2.32165	0.966635	1.42028	0.996082	0.994134	0.953154	0.973532	1.0371	0.976813
Q9H0S4-2;Q9H0S4	Probable ATP-dependent RNA helicase DDX47	DDX47	14	42.1	1.0569	0.72236	0.872383	0.845897	0.697147	0.817892	0.858161	0.888397	1.29872	1.06578	0.757275	0.939296	0.902424	0.688525	0.853891	0.868056	0.920611	1.30149	1.12709	0.854792	0.985805	0.905045	0.771531	0.872629	0.931907	0.975144	1.36771
Q86V48-2;Q86V48-3;Q86V48	Leucine zipper protein 1	LUZP1	39	42.1	1.02849	1.1195	1.0208	1.19167	1.20296	0.846552	1.11612	1.18486	1.28365	1.04952	1.0629	1.02204	1.25308	1.1577	0.857423	1.12994	1.23586	1.29642	1.08572	1.22626	1.10996	1.27204	1.28607	0.906915	1.15477	1.2647	1.39768
P49736;H0Y8E6	DNA replication licensing factor MCM2	MCM2	33	42.1	0.979433	0.787194	0.551859	0.575561	0.489937	0.700525	0.845252	0.865665	0.804572	1.00663	0.808684	0.611054	0.663046	0.53795	0.7295	0.879069	0.886504	0.839297	1.01544	0.797239	0.580772	0.611895	0.524562	0.725307	0.857631	0.885309	0.817
Q12965	Unconventional myosin-Ie	MYO1E	42	42.1	0.794608	1.03639	0.929763	1.01667	0.91335	0.997825	1.01301	1.05497	1.93146	0.809603	1.05671	0.940518	0.99855	0.937262	0.979786	0.987538	1.05738	1.92667	0.778968	1.02912	0.937904	1.01105	0.911265	0.973601	0.978884	1.06973	2.06968
H7C3G9;Q9UJ70;Q9UJ70-2;H7C1L7;C9JEV6;H0YEB7	N-acetyl-D-glucosamine kinase	NAGK	12	42.1	0.943504	1.27356	1.18248	0.968904	1.11386	1.07595	1.22981	1.10904	0.923931	0.948292	1.31727	1.16927	1.00693	1.16965	1.11046	1.22501	1.12824	0.881974	0.938423	1.26595	1.19939	1.02419	1.10326	1.22846	1.2508	1.21976	0.977054
J3KQ32;Q9NTK5;Q9NTK5-2;Q9NTK5-3	Obg-like ATPase 1	OLA1	21	42.1	1.01448	1.03634	0.918986	1.19625	0.964623	1.07054	1.00509	1.11372	0.906172	1.07793	1.13689	0.965337	1.12066	1.08969	1.11997	1.14498	1.14642	0.947821	1.00012	1.00313	0.90972	1.21429	0.96739	1.04597	1.00125	1.15008	0.960993
Q9NPF4	Probable tRNA N6-adenosine threonylcarbamoyltransferase	OSGEP	12	42.1	1.04301	1.1142	1.11506	1.11066	1.02234	1.08628	0.981024	1.10256	1.11221	1.05722	1.04624	1.03208	1.02101	1.05879	1.06677	1.00575	1.0959	0.928759	1.06791	0.988808	1.07656	0.966734	0.946047	1.05353	0.895396	1.02883	0.901431
Q9NWS0;M0QYA2;M0QYF4;M0R3A4	PIH1 domain-containing protein 1	PIH1D1	10	42.1	1.04885	0.991987	1.02002	0.969655	0.969896	1.05059	0.993605	1.02318	1.08726	1.09938	0.935578	0.969663	0.941546	0.941072	1.02062	0.999416	1.00651	1.09317	0.979937	0.876801	1.01665	0.829312	0.886258	0.95811	0.910729	0.931044	1.04942
P0CAP2;H8Y6P7;P0CAP2-3;Q9BZD3;P0CAP2-2	DNA-directed RNA polymerase II subunit GRINL1A;Putative GRINL1B complex locus protein 2	POLR2M;GCOM1;GCOM2	10	42.1	1.08051	1.02736	1.04044	0.903453	0.894891	1.00013	1.04266	0.902496	1.22626	1.17311	1.15433	1.17678	1.10555	1.03033	1.12339	1.15551	0.998012	1.20174	1.29111	1.16681	1.13199	1.11681	1.04009	1.11602	1.14955	1.08595	1.40425
B7Z7F3;Q9H6Z4-2	Ran-binding protein 3	RANBP3	16	42.1	0.902799	0.731018	0.809058	0.921689	0.865311	0.914046	0.757458	0.75647	0.906633	0.850273	0.810635	1.02641	0.939637	0.954001	0.849737	0.932311	0.890234	1.09226	0.714371	0.672957	0.77773	0.628627	0.73154	0.691555	0.689361	0.633902	0.742009
O75116;E9PF63;Q14DU5	Rho-associated protein kinase 2	ROCK2	69	42.1	0.828031	0.896906	0.883661	1.05188	0.871107	0.838356	0.966686	0.898287	0.839266	0.799559	0.927591	0.87359	1.00068	0.899054	0.84314	1.01097	0.923219	0.838789	0.795848	0.853245	0.860657	0.999864	0.850327	0.800516	0.919829	0.87108	0.823464
Q8NBY1;B4E0Y9;Q9P289;Q9P289-3;Q9P289-2	Serine/threonine-protein kinase 26	STK26	14	42.1	1.06698	1.00656	0.938129	0.911728	0.814052	0.954875	1.07593	1.11868	1.19366	1.08519	1.05199	1.01339	0.979588	0.883526	1.00184	1.15398	1.20271	1.15231	1.05664	1.00004	0.899538	0.927229	0.877689	0.970482	1.08666	1.1225	1.29588
O00267	Transcription elongation factor SPT5	SUPT5H	41	42.1	1.03972	1.39267	1.22606	1.0311	0.818425	0.87472	0.955518	1.15795	2.04647	0.960208	1.05225	0.848617	0.9026	0.813757	0.823314	0.806902	1.05702	1.23703	1.09966	1.07736	1.10531	1.05681	0.886972	1.00497	0.976614	1.05923	1.30856
O95831-3;O95831;O95831-2	Apoptosis-inducing factor 1, mitochondrial	AIFM1	21	42	0.973377	1.05815	1.09801	1.027	1.09325	1.14455	1.07038	0.982672	0.775033	0.987243	1.0904	1.15597	1.10662	1.13154	1.22098	1.05726	1.02002	0.763943	0.972281	1.07069	1.12703	1.0375	1.08865	1.15336	1.0874	0.972152	0.739517
Q9NZN4;Q9NZN4-2	EH domain-containing protein 2	EHD2	18	42	0.872505	1.2086	1.20297	1.09985	0.943327	0.732342	0.935005	0.902783	1.32868	0.84875	1.13515	1.1637	1.13059	0.908271	0.72235	0.920771	0.913795	1.31869	0.926533	1.24625	1.16021	1.21572	1.00963	0.783505	0.968455	0.942703	1.37593
P51553;E7EQB8;P51553-2;E9PF84;G5E9Q7;H7C1W2	Isocitrate dehydrogenase [NAD] subunit gamma, mitochondrial;Isocitrate dehydrogenase [NAD] subunit, mitochondrial	IDH3G	11	42	0.925526	1.11326	1.16451	1.06843	1.11841	1.13773	0.98751	1.0179	0.916268	0.865876	1.13721	1.1253	1.06479	1.0381	0.984555	0.867492	0.967921	0.798602	0.962285	1.14245	1.12911	0.974688	1.08955	0.958345	0.949723	0.985832	0.800023
Q99747;Q99747-2	Gamma-soluble NSF attachment protein	NAPG	14	42	0.991628	1.08794	1.08226	1.12515	1.06762	1.07672	1.03101	1.03703	0.990168	1.00575	1.21929	1.1508	1.06345	1.2467	1.23627	1.21039	1.091	0.991095	0.960871	1.07662	1.12168	1.23508	1.09478	1.21483	1.09159	1.1839	1.01259
Q9NVS9-3;Q9NVS9;Q9NVS9-2;Q9NVS9-4	Pyridoxine-5-phosphate oxidase	PNPO	13	42	1.00084	1.24872	1.32407	1.28426	1.54171	1.1853	1.01194	1.17394	0.890783	0.973688	1.10557	1.13633	1.08049	1.30982	0.979565	0.916957	1.01738	0.903835	1.07676	1.19276	1.27861	1.37717	1.52388	1.23761	0.960456	1.19877	0.913031
P48307-2;P48307	Tissue factor pathway inhibitor 2	TFPI2	8	42	1.25215	2.07068	1.67263	1.33301	1.02346	0.706371	1.12876	2.06197	1.35703	1.25756	2.19507	1.83773	1.36426	1.16054	0.739295	1.19765	2.14885	1.41186	1.36503	2.40114	1.83531	1.51978	1.16358	0.704766	1.17936	2.20814	1.52623
A0A0D9SG71;P49459;A0A0R4J2E5;P49459-3;A0A0D9SEZ6;P49459-2	Ubiquitin-conjugating enzyme E2 A	UBE2A	4	42	1.00452	1.07014	0.996849	0.965079	0.940298	0.918689	0.947785	1.0708	1.64734	1.18347	1.0624	1.0178	0.997915	0.910123	0.98295	1.0315	1.13452	1.80414	1.05476	0.986556	0.96162	0.988877	0.849859	0.925503	0.95641	1.14781	1.85975
Q9BVJ6;Q9BVJ6-3;Q9BVJ6-2	U3 small nucleolar RNA-associated protein 14 homolog A	UTP14A	33	42	1.05048	0.922393	1.02753	0.780512	0.965651	0.963118	0.956383	0.761549	1.08281	0.977597	0.830019	0.983766	0.724589	0.894906	0.901727	0.897221	0.63665	1.00439	1.05293	0.837624	0.99354	0.691644	0.920552	0.85649	0.884823	0.619514	0.981818
Q96SZ5	2-aminoethanethiol dioxygenase	ADO	10	41.9	1.06285	1.01553	1.06843	1.06517	1.07213	0.960195	0.9692	0.971001	0.949474	1.05448	1.06663	1.1117	1.08022	1.1105	0.950138	0.915973	1.08798	1.03583	1.12042	1.08332	1.08105	0.989631	1.17103	1.02847	1.03344	0.966014	0.889735
P17655;P17655-2	Calpain-2 catalytic subunit	CAPN2	29	41.9	1.01768	1.19625	1.17561	1.39782	1.43333	1.16251	1.09368	1.61506	1.05626	0.979122	1.14668	1.11748	1.27577	1.35141	1.11575	1.09393	1.44955	1.03654	1.01568	1.20046	1.16681	1.38274	1.38189	1.13855	1.07571	1.55366	1.06222
O60869;O60869-2;O60869-3	Endothelial differentiation-related factor 1	EDF1	9	41.9	0.83823	0.763114	0.849546	0.766387	0.841554	0.876992	0.851055	0.692522	1.26318	0.833603	0.724043	0.849785	0.758006	0.804618	0.870845	0.839548	0.675101	1.26256	0.794166	0.737967	0.79659	0.669951	0.813653	0.782185	0.792939	0.594603	1.20953
H0YMB3;A0A087WWM4;F8WAN9;Q9P2T1-3;Q9P2T1;H0YLV5;H0YNJ6;Q9P2T1-2;H0YK13;H0YK71	GMP reductase;GMP reductase 2	GMPR2	12	41.9	0.943353	1.08656	1.26235	1.05581	1.20025	1.12191	1.08741	1.02418	0.908424	0.988789	1.204	1.27239	1.15104	1.28909	1.18182	1.13061	1.09747	0.96091	0.971729	1.11207	1.33437	0.993846	1.1984	1.10855	1.0768	0.975231	0.918229
Q7KZI7-16;Q7KZI7-4;Q7KZI7-9;E9PC69;Q7KZI7-13;Q7KZI7-7;Q7KZI7-2;Q7KZI7-8;Q7KZI7;Q7KZI7-15;Q7KZI7-5;Q7KZI7-14;Q7KZI7-3;Q7KZI7-6;E7ETY4;Q7KZI7-10;Q7KZI7-11;Q7KZI7-12	Serine/threonine-protein kinase MARK2	MARK2	24	41.9	0.939769	0.978637	1.02948	0.962809	1.01852	0.965116	0.90078	0.933533	1.15824	0.869856	0.955539	1.00542	1.02154	1.02017	0.928541	0.869732	0.945918	1.20668	0.900385	0.920741	1.03667	0.938133	0.965004	0.901644	0.843227	0.846236	1.09385
P51843;P51843-2	Nuclear receptor subfamily 0 group B member 1	NR0B1	14	41.9	1.19987	0.922828	0.904579	1.34207	2.46272	1.00298	0.976345	0.821544	0.745011	1.1338	0.844936	0.86642	1.3148	2.08581	0.955581	0.964838	0.877913	0.822829	1.20174	0.892334	0.92976	1.16523	1.95094	0.929791	0.955374	0.781817	0.789947
P11177-2;P11177;P11177-3;C9J634	Pyruvate dehydrogenase E1 component subunit beta, mitochondrial	PDHB	10	41.9	0.929618	0.972881	1.01326	0.901396	0.900536	1.04929	1.00826	0.900329	0.768679	0.965591	0.944813	1.04461	0.979797	0.930211	1.08736	0.980977	0.933371	0.752197	0.953956	0.971348	1.03211	0.946616	0.928655	1.07698	1.00164	0.898187	0.731315
Q9H2U2;Q9H2U2-2;Q9H2U2-3;H0Y9D8;Q9H2U2-6	Inorganic pyrophosphatase 2, mitochondrial	PPA2	14	41.9	0.987948	1.00579	0.969597	0.985573	1.08965	1.15486	1.04738	0.966625	0.706701	1.00735	1.03026	1.0276	1.03416	1.12992	1.17199	0.992202	1.01487	0.748159	1.02425	1.02101	0.974617	0.99454	1.13418	1.11009	1.04139	0.971681	0.719377
A0A024RA52;P25787;C9JCK5	Proteasome subunit alpha type;Proteasome subunit alpha type-2	PSMA2	9	41.9	1.02532	0.980644	1.00869	1.10218	1.02397	1.08955	1.03751	1.06927	1.0717	1.10613	1.07169	1.00428	0.991309	1.12027	1.1487	1.12924	1.07324	1.07529	0.999221	0.909172	0.973661	1.04952	0.969038	1.08528	0.985023	1.09275	1.04017
A0A087WTV6;Q96C36;A0A087WZR9;J3KR12	Pyrroline-5-carboxylate reductase 2;Pyrroline-5-carboxylate reductase	PYCR2	10	41.9	1.1026	1.11695	1.12477	0.874285	1.01969	1.02827	0.993435	0.910722	0.63597	1.08853	1.0682	1.11334	0.854649	0.973255	1.03132	0.944788	0.856859	0.586943	1.08391	1.15046	1.13674	0.837148	1.01321	1.00245	0.932832	0.823213	0.613095
P08621;P08621-2;P08621-3	U1 small nuclear ribonucleoprotein 70 kDa	SNRNP70	17	41.9	1.06726	1.00362	0.953611	1.22233	0.886997	1.05587	0.90895	0.935982	0.98531	1.07682	1.02274	0.975251	1.12246	0.899988	1.02892	0.925821	0.925886	0.940548	1.06524	0.970585	0.932641	1.21001	0.865195	1.0284	0.884065	0.948829	0.942618
Q13586;G0XQ39;E9PNJ4;H0YDB2;Q13586-2	Stromal interaction molecule 1	STIM1	23	41.9	0.922199	0.975961	0.975491	1.10397	0.990979	1.03696	0.973717	0.88587	0.891839	0.927678	1.05364	0.955958	1.02296	1.03471	0.982306	0.919156	0.74654	0.851561	1.01672	1.20341	1.11275	1.38265	1.18337	1.23834	1.11191	1.08394	1.08052
O00267-2	Transcription elongation factor SPT5	SUPT5H	42	41.9	1.09819	1.24143	1.06877	1.173	1.00684	0.974027	0.933739	1.16733	1.68191	1.12427	1.34801	1.10448	1.15462	1.03132	1.01734	0.950057	1.17623	1.63458	1.11268	1.26101	1.09183	1.16488	0.988139	0.987697	0.893883	1.16313	1.67399
Q7Z7H5-3;Q7Z7H5;Q7Z7H5-2;F8W7F7	Transmembrane emp24 domain-containing protein 4	TMED4	8	41.9	1.31887	1.20558	1.33249	1.22099	1.2846	1.11211	1.09489	1.04898	0.887559	0.898893	0.958587	1.12335	1.06977	1.00816	1.01007	0.841767	0.829791	0.928814	1.01476	1.10311	1.17433	1.18294	1.18387	1.10035	0.974293	0.849233	0.722958
A0A087X0W7;A0A087WT95;Q86TX2;P49753;G3V4F2;P49753-2	Acyl-coenzyme A thioesterase 1;Acyl-coenzyme A thioesterase 2, mitochondrial	ACOT2;ACOT1	18	41.8	1.05398	1.34714	1.33178	1.31482	1.43228	1.11878	1.06621	1.22324	0.961938	1.06773	1.1602	1.18012	1.23124	1.18309	1.0745	1.00882	1.09074	0.904887	1.05238	1.17437	1.24969	1.16382	1.24371	1.11582	1.04938	1.09727	0.890044
Q9HB07;F8VQQ3;F8VR84	UPF0160 protein MYG1, mitochondrial	C12orf10	15	41.8	1.02295	0.97396	1.03629	1.10152	1.05278	1.0311	0.948962	1.0513	0.958398	1.05524	0.942236	1.06711	1.13893	1.06288	1.05616	0.983384	1.09721	0.929304	1.05781	1.00949	1.0791	1.09591	1.07377	1.0466	0.99701	1.04429	0.898839
P30622-1;F5H0N7;F5H6A0	CAP-Gly domain-containing linker protein 1	CLIP1	65	41.8	1.03095	0.898789	0.801403	0.825436	0.848127	0.985826	1.00762	1.46315	1.2042	0.997466	0.838946	0.76731	0.870708	0.802699	0.951403	1.00226	1.44668	1.21183	1.03708	0.863973	0.791205	0.834516	0.851591	0.96843	1.02265	1.45525	1.18981
P28799;K7EKL3;P28799-2;P28799-3	Granulins;Acrogranin;Paragranulin;Granulin-1;Granulin-2;Granulin-3;Granulin-4;Granulin-5;Granulin-6;Granulin-7	GRN	19	41.8	0.928835	1.08285	1.21352	1.19589	1.95012	1.43987	1.86448	0.937926	0.88036	1.0343	1.04566	1.36342	1.21532	2.06546	1.45313	2.05147	1.0276	0.974778	0.892921	0.97045	1.1891	1.11953	1.82376	1.45337	1.59508	0.895099	0.860129
P46063	ATP-dependent DNA helicase Q1	RECQL	25	41.8	1.07908	1.10951	0.959731	0.922561	0.80252	0.959046	0.987379	1.05899	0.868081	1.06426	1.152	0.927785	0.861407	0.803222	0.913197	0.97262	1.03917	0.855976	1.03994	1.061	0.920758	0.895165	0.794598	0.938825	0.96154	1.06606	0.90253
Q9H3P7	Golgi resident protein GCP60	ACBD3	19	41.7	1.10689	1.09446	1.17511	1.23018	1.31031	1.07277	1.10332	1.07576	0.925799	0.965736	1.04186	1.16705	1.20548	1.24177	1.01146	1.02899	1.01237	0.918366	1.08972	1.08558	1.15691	1.18548	1.29324	1.04005	1.11078	1.00809	0.988921
P16615;P16615-5;P16615-3;P16615-4;H7C5W9	Sarcoplasmic/endoplasmic reticulum calcium ATPase 2	ATP2A2	45	41.7	0.879795	0.887185	0.952013	1.04182	1.13361	1.05548	0.98453	0.753379	0.721031	0.844046	0.873332	0.948495	1.07928	1.13525	1.05926	0.958969	0.740896	0.689933	0.881447	0.865851	0.942893	1.07709	1.1473	1.07377	0.984354	0.739356	0.702959
E7EX90;Q14203-3;Q14203-4;Q14203-6;Q14203;Q14203-5;Q14203-2;Q6AWB1	Dynactin subunit 1	DCTN1;DKFZp686E0752	48	41.7	0.968955	0.979375	1.0219	0.947404	0.998363	0.92872	1.03565	1.16325	1.22091	0.947994	0.938369	0.987238	0.995555	0.945856	0.899317	0.989568	1.15075	1.14644	0.981628	0.982304	1.02435	0.922759	1.00202	0.909146	1.01609	1.13888	1.18846
P00374;B4DM58;P00374-2	Dihydrofolate reductase	DHFR	8	41.7	0.844327	1.67829	0.373575	0.285333	0.285083	0.788026	0.931676	0.591632	0.873911	0.845067	1.63672	0.378939	0.289513	0.288337	0.763418	1.00635	0.601744	0.902465	0.829307	1.62633	0.362803	0.253356	0.259891	0.691348	0.940058	0.568454	0.881384
O00303	Eukaryotic translation initiation factor 3 subunit F	EIF3F	11	41.7	1.0418	1.05248	1.25028	1.33668	1.09386	1.03035	1.08927	1.1667	1.18772	1.06551	1.03162	1.10055	1.09389	1.08831	1.01354	0.994178	1.06051	1.05892	1.01092	0.995599	1.07427	1.10698	0.972627	0.945672	0.932261	1.06298	1.07711
P09104;P09104-2;F5H0C8	Gamma-enolase;Enolase	ENO2	15	41.7	1.0639	1.17804	1.09413	1.13447	1.16622	1.06512	1.31705	1.32318	0.942498	1.0031	1.21684	1.11541	1.10413	1.19193	1.07856	1.33706	1.30364	0.89987	0.963708	1.13791	1.0743	1.04533	1.12779	1.01303	1.27418	1.30272	0.878964
Q9GZP4;Q9GZP4-2;X6R8S9	PITH domain-containing protein 1	PITHD1	11	41.7	1.09643	1.17348	1.01224	0.94793	0.898571	1.03543	0.999533	1.18099	1.35207	1.08559	1.10288	0.92048	0.920048	0.805885	0.971434	0.981731	1.15281	1.25034	1.20285	1.20899	1.03477	0.976396	0.901198	1.09044	1.02513	1.27356	1.44056
K7ELC7;P61353;K7EQQ9	60S ribosomal protein L27	RPL27	7	41.7	1.03541	1.03326	1.03366	0.818675	0.942469	1.1577	0.952193	0.911706	0.828277	1.19958	1.0188	1.03796	0.68479	0.970174	0.99336	0.985278	0.857316	0.781795	1.04224	1.00675	1.05515	0.670738	0.955159	0.943228	0.975527	0.863352	0.848091
B4DWR3;P61758	Prefoldin subunit 3	VBP1	10	41.7	1.07362	0.930325	0.929577	0.997889	0.89058	0.923187	0.947052	1.04281	1.00404	1.1037	0.966731	0.958553	1.02701	0.956966	0.951261	0.985498	1.08805	1.07265	1.08128	0.963246	0.9846	0.989142	0.9222	0.917421	0.923356	1.02702	1.0306
P60228;E5RGA2;H0YBR5	Eukaryotic translation initiation factor 3 subunit E	EIF3E	18	41.6	1.05246	0.980797	1.04126	1.14045	0.920216	0.995416	1.0078	1.1395	1.22124	1.02902	0.972501	0.991836	1.05233	0.906333	0.925759	1.00336	1.06984	1.16917	1.01324	0.887155	1.01869	1.10507	0.878558	0.978755	0.966897	1.08307	1.23006
O75821;K7EL20;K7ENA8	Eukaryotic translation initiation factor 3 subunit G	EIF3G	18	41.6	1.24087	1.00819	1.1146	1.11638	0.956945	0.963982	0.988267	1.11329	1.05237	1.15981	0.924568	1.05958	1.15834	0.946598	0.967885	0.975004	1.15395	1.09594	1.06591	1.02884	1.03009	1.05639	0.992065	0.884559	0.994345	1.02095	1.0641
A0A087WUT6;O60841	Eukaryotic translation initiation factor 5B	EIF5B	55	41.6	1.09668	0.998654	0.980766	0.930626	0.914461	0.966655	1.00059	1.10807	1.02351	1.06163	0.94263	0.973887	0.949639	0.916049	0.98168	0.975708	1.0847	1.0219	1.09056	1.00766	0.96071	0.94368	0.937926	0.932715	0.982939	1.0808	1.01973
P52758;H0YBX3;H0YB34	Ribonuclease UK114	HRSP12	4	41.6	1.02054	1.14151	1.17095	1.07889	1.18425	1.07678	0.956274	1.0095	0.824192	1.00087	1.09496	1.13251	1.08323	1.06206	0.979262	0.844769	0.880802	0.723364	1.05778	1.23823	1.29624	1.12959	1.17232	1.15756	0.987337	1.08256	0.855613
P82663;E7EPW2;P82663-2	28S ribosomal protein S25, mitochondrial	MRPS25	8	41.6	1.13421	1.07525	1.12891	1.0403	1.10347	1.13511	1.06355	1.14163	0.811503	1.1154	1.11866	1.10608	1.02685	1.12525	1.19011	1.09676	1.17764	0.825972	1.06862	1.0212	1.06672	0.996305	1.02313	1.09471	1.04694	1.0534	0.827181
G3V0I5;P49821-2;P49821;B4DE93	NADH dehydrogenase [ubiquinone] flavoprotein 1, mitochondrial	NDUFV1	16	41.6	1.00837	1.06793	1.16798	1.05525	1.10307	1.18012	1.00605	0.955439	0.736221	1.03499	1.06359	1.14214	1.00151	1.0577	1.15383	0.931899	0.909459	0.689876	0.999028	1.03995	1.18089	1.00854	1.02427	1.13916	0.960698	0.917856	0.740054
E9PBS1;P22234;P22234-2;D6RF62	Multifunctional protein ADE2;Phosphoribosylaminoimidazole-succinocarboxamide synthase;Phosphoribosylaminoimidazole carboxylase	PAICS	17	41.6	0.960124	0.893174	0.816331	0.90539	0.761042	0.90271	0.924038	0.980836	0.779858	0.946666	0.937092	0.861151	0.90764	0.775222	0.936233	0.952221	0.964136	0.794351	0.893354	1.06204	0.775484	0.811737	0.760934	0.825297	0.933493	0.887043	0.690544
O96011-2;O96011	Peroxisomal membrane protein 11B	PEX11B	8	41.6	0.989502	1.21916	1.29447	1.30355	1.24187	1.20245	0.98589	0.988515	0.680655	1.03936	1.22796	1.25847	1.32801	1.24556	1.14921	0.970325	1.06887	0.771066	0.945147	1.28656	1.22399	1.05284	1.13811	1.01467	1.01294	0.814269	0.734325
Q9Y5S9-2;Q9Y5S9;A0A0J9YW13	RNA-binding protein 8A	RBM8A	5	41.6	1.26388	1.05548	0.995821	1.30056	0.923841	1.14527	0.935783	1.23963	0.936204	1.25722	1.30904	1.05011	0.976645	1.15699	1.24204	1.17477	1.24439	0.955185	1.09743	1.0214	0.930287	1.27713	0.928017	1.10682	0.909402	1.35172	0.972836
Q9NYB0	Telomeric repeat-binding factor 2-interacting protein 1	TERF2IP	21	41.6	1.13684	1.06242	1.11649	1.0868	1.04918	0.997969	0.941624	0.985621	1.24897	1.1057	0.908978	0.976871	0.970804	0.937906	0.93248	0.880487	0.894925	1.14328	1.17189	1.02397	1.07725	1.16354	1.06557	1.00116	0.936098	1.03657	1.28157
P09972;A8MVZ9	Fructose-bisphosphate aldolase C;Fructose-bisphosphate aldolase	ALDOC	14	41.5	0.887142	0.785085	0.89257	0.764605	0.85045	1.00467	1.18769	0.807561	0.754046	0.876845	0.808114	0.844813	0.871972	0.750759	0.946937	0.965101	0.80284	0.725438	1.0521	0.903185	0.980947	0.812911	0.882868	1.05417	1.15582	0.854162	0.824725
B4DZG7;F8VYN9;P40616-2;P40616	ADP-ribosylation factor-like protein 1	ARL1	4	41.5	1.02286	1.15845	1.17373	1.18259	1.36051	1.27406	1.18496	1.13914	1.05137	1.03055	1.13611	1.19527	1.24204	1.38713	1.23861	1.25989	1.1908	1.06465	1.05582	1.112	1.1512	1.17069	1.38049	1.15197	1.10507	1.03944	1.05184
Q9UII2;A0A0B4J230;Q9UII2-3;Q9UII2-2	ATPase inhibitor, mitochondrial	ATPIF1	7	41.5	1.0279	1.34122	1.34715	1.4057	1.63828	1.17947	0.952258	0.989284	0.634147	1.19529	1.13548	1.44601	1.20977	1.81171	1.33413	1.12923	1.09516	0.624193	1.10457	1.25365	1.35675	1.37504	1.56571	1.34757	0.875598	0.890228	0.696397
Q8N5K1;D6RCF4	CDGSH iron-sulfur domain-containing protein 2	CISD2	5	41.5	1.06308	0.980412	0.916084	0.893571	0.908393	0.94676	0.939429	0.904297	0.718931	1.05222	1.01916	0.925829	0.993196	0.904677	0.97462	0.930496	0.968432	0.749406	1.08582	1.03403	0.942786	0.92981	0.910314	0.980034	1.00091	0.93476	0.712017
Q6P587;Q6P587-2;Q6P587-3	Acylpyruvase FAHD1, mitochondrial	FAHD1	7	41.5	1.04762	1.10477	1.20106	1.14565	1.21788	1.14312	1.17004	1.13152	0.765142	1.05983	1.01715	1.21647	1.15598	1.1624	1.12144	1.13101	1.09824	0.786342	1.1016	1.0126	1.18779	1.10026	1.29416	1.09003	1.14259	1.13578	0.72672
J3QQX3;A0A0A0MT64;A0A0A0MTN9;P22570-6	NADPH:adrenodoxin oxidoreductase, mitochondrial	FDXR	20	41.5	1.19269	1.86575	2.00686	2.09873	2.95653	1.32956	1.11682	1.67903	1.45182	1.29962	2.06512	2.42882	1.69647	4.35409	1.20372	1.06503	1.3379	1.04314	1.23427	2.55443	3.10008	3.28239	4.86723	1.49837	1.09593	1.40405	0.889932
G3XAI2;P07942	Laminin subunit beta-1	LAMB1	55	41.5	0.762096	0.883235	1.04654	0.908925	0.61784	0.874891	1.05616	0.691523	1.12733	0.72511	0.857893	1.01312	0.935423	0.597093	0.87215	0.966626	0.742538	1.15193	0.777255	0.908826	1.03848	0.91215	0.654421	0.902999	1.02452	0.736032	1.13947
O95336;M0R1L2;M0R261	6-phosphogluconolactonase	PGLS	10	41.5	1.06923	1.06715	1.18841	1.07057	1.13596	1.0741	1.09009	1.0863	0.8234	0.965215	0.95997	1.10825	1.05712	0.999284	0.972698	0.911662	0.992973	0.821031	1.06947	1.0708	1.14682	1.00363	1.11711	0.980637	1.03762	0.99971	0.915686
R4GMR5;P48556;K7EJR3	26S proteasome non-ATPase regulatory subunit 8	PSMD8	13	41.5	0.965503	0.989364	0.952506	1.04042	1.02794	0.957696	0.982561	1.02676	1.50297	1.06006	1.14022	1.08207	1.07945	1.13312	1.12806	1.08902	1.13561	1.64388	0.959806	1.06168	1.01029	1.18227	1.04877	1.0668	1.02249	1.16947	1.57773
Q9ULZ3;Q9ULZ3-2;Q9ULZ3-3	Apoptosis-associated speck-like protein containing a CARD	PYCARD	5	41.5	0.927709	1.22199	1.32277	1.60727	1.75436	1.14688	1.09588	1.19193	0.933049	0.895339	1.57038	1.29391	1.42015	2.06046	1.27286	1.17803	1.08265	0.938851	0.96891	1.18782	1.27737	1.96191	1.62428	1.2675	1.06265	1.31691	0.880161
Q9BTV4	Transmembrane protein 43	TMEM43	17	41.5	0.962467	1.05267	1.06805	1.11797	1.03083	1.0694	0.936551	1.01439	0.936143	1.00826	1.04406	1.06062	1.14313	1.01131	1.03815	0.906217	0.927652	0.976436	0.998127	1.11271	1.0494	1.13713	1.05399	1.06352	1.0522	1.1059	1.27731
A2A274;Q99798	Aconitate hydratase, mitochondrial	ACO2	33	41.4	1.0447	1.25274	1.23036	1.21672	1.21433	1.44139	1.11213	1.15523	1.02249	1.0869	1.38551	1.27364	1.10052	1.43249	1.52835	1.17494	1.16539	1.06917	1.00979	1.21849	1.16982	1.07796	1.23448	1.28756	1.0707	1.07883	1.02868
P14621;U3KPX1;E9PF46;F8WA34;U3KQL2;U3KPX8	Acylphosphatase-2;Acylphosphatase	ACYP2	4	41.4	0.907746	1.19307	1.21279	1.24564	1.77339	1.47752	1.42526	1.04742	0.737715	0.932344	1.23955	1.16477	1.23291	1.87992	1.59884	1.35745	1.03608	0.701833	0.947854	1.2714	1.1989	1.35374	2.0315	1.59979	1.50004	1.0313	0.614004
Q96ER9;Q96ER9-2	Coiled-coil domain-containing protein 51	CCDC51	16	41.4	1.13515	1.09096	1.1396	1.0838	1.16514	1.16412	1.06913	1.01987	0.93139	1.03549	1.04423	1.08502	1.06864	0.965792	1.08838	0.910776	0.873601	0.824355	1.04627	1.10528	1.13887	1.04975	1.03591	1.17863	1.03365	0.950499	0.887972
Q9H5V9;Q9H5V9-2;Q9H5V9-3	UPF0428 protein CXorf56	CXorf56	8	41.4	1.09552	0.791302	0.873368	0.868163	0.797174	0.810289	0.924312	0.818784	1.21456	1.04817	0.772931	0.919243	0.966767	0.835862	0.799158	0.874126	0.881261	1.42514	1.06368	0.894355	0.977815	0.879083	0.854338	0.840531	0.928703	0.884514	1.49314
Q16531;F5GY55	DNA damage-binding protein 1	DDB1	50	41.4	0.879851	1.13432	1.27092	1.11837	1.22712	0.937812	0.958308	0.90481	1.05129	0.866967	1.18745	1.29772	1.11073	1.25682	0.956291	0.968635	0.915198	1.06011	0.875257	1.14027	1.26919	1.13495	1.20981	0.948436	0.941148	0.925354	1.07204
Q9HC35;Q9HC35-2	Echinoderm microtubule-associated protein-like 4	EML4	32	41.4	0.955127	0.932887	0.944676	0.942861	0.924413	0.969501	0.987285	0.786965	0.873846	0.925187	0.971908	0.977656	0.938763	0.920016	0.983077	0.892697	0.796963	0.857649	0.934855	0.953937	0.985651	0.950911	0.920503	1.00694	0.987894	0.799439	0.842314
Q9P0M6;Q5SQT3	Core histone macro-H2A.2;Histone H2A	H2AFY2	14	41.4	1.23827	1.118	1.13797	1.12146	1.21418	0.985593	1.0738	0.96785	0.889694	1.10737	1.04748	1.03739	1.15696	1.1272	0.954704	0.952384	0.916396	0.824031	1.1024	1.08451	1.05688	1.04972	1.2057	0.93136	1.00282	0.898962	0.803633
O43678	NADH dehydrogenase [ubiquinone] 1 alpha subcomplex subunit 2	NDUFA2	4	41.4	0.914313	1.0018	1.06531	0.884629	1.06002	1.10835	0.949575	0.835353	0.694865	0.909727	0.929172	1.08637	0.960428	0.955132	1.01143	0.880851	0.851975	0.701474	0.933799	1.07869	1.15262	0.935398	1.02707	1.25374	1.12719	0.969342	0.799323
Q13232;H3BPR2	Nucleoside diphosphate kinase 3;Nucleoside diphosphate kinase	NME3	7	41.4	0.981016	1.04143	1.26193	0.99991	1.13995	1.05968	1.00698	1.03216	0.870006	0.950428	1.06313	1.33299	1.0615	1.10299	1.1325	0.846698	0.991051	0.813661	0.966757	1.0709	1.2129	0.898199	1.01526	1.0254	0.988475	0.943203	0.893813
O00567	Nucleolar protein 56	NOP56	23	41.4	1.21775	1.0286	1.09131	1.0983	1.03064	1.11077	0.985476	1.04318	0.991515	1.22164	1.04764	1.1087	1.14852	1.07105	1.13446	0.989304	1.05878	0.998092	1.22788	1.02064	1.11355	1.13313	1.11639	1.09495	0.991771	1.02808	0.966639
P50749	Ras association domain-containing protein 2	RASSF2	15	41.4	0.985245	1.23411	1.2146	1.11721	1.07927	0.896093	1.05881	1.2156	1.32663	0.953004	1.02128	1.03836	1.06576	0.938284	0.741103	0.90156	1.03153	1.10176	0.992994	1.15853	1.15401	1.05792	1.07976	0.859926	1.00478	1.09546	1.1389
P62701	40S ribosomal protein S4, X isoform	RPS4X	13	41.4	1.06529	0.961941	0.990655	0.700702	0.926579	0.956882	0.938885	0.891183	0.763516	1.25135	0.980739	1.03028	0.714848	0.93914	0.974939	0.962424	0.881303	0.800676	1.03704	0.906392	0.942478	0.64525	0.849503	0.909875	0.890705	0.839677	0.716329
O43290	U4/U6.U5 tri-snRNP-associated protein 1	SART1	35	41.4	1.02099	0.895412	0.919061	0.868984	0.821153	0.895466	0.877291	0.935843	1.37947	1.01625	0.85285	0.9007	0.874546	0.806782	0.843295	0.823597	0.930528	1.35232	1.0801	0.848825	0.911168	0.851831	0.775902	0.841428	0.87704	0.897331	1.37836
Q96B97-2;Q96B97;Q5JPT2;Q96B97-3	SH3 domain-containing kinase-binding protein 1	SH3KBP1	23	41.4	0.995111	1.08348	0.974685	1.05638	0.992941	1.00857	1.0509	1.16018	1.33551	0.986582	1.10363	0.990422	1.12603	0.932296	1.07113	1.05056	1.29507	1.50026	1.02098	1.18825	0.955413	1.0863	0.950471	1.03502	1.08414	1.30476	1.54839
P61088;F8VQQ8;F8VSD4;F8VV71;Q5JXB2	Ubiquitin-conjugating enzyme E2 N;Putative ubiquitin-conjugating enzyme E2 N-like	UBE2N;UBE2NL	7	41.4	1.0246	1.09767	1.05894	1.07816	1.05678	1.02228	0.994008	1.16506	0.871571	1.04554	1.03798	1.00192	0.973829	1.01373	0.912564	0.911389	1.0654	0.830367	1.03857	0.990583	1.01549	0.991072	0.956888	0.885517	0.914142	1.03886	0.823851
Q93009;Q93009-3;H3BND8	Ubiquitin carboxyl-terminal hydrolase 7;Ubiquitin carboxyl-terminal hydrolase	USP7	44	41.4	0.945769	1.03613	1.02585	1.10594	0.930585	1.01253	0.951093	1.11016	1.24853	0.976928	1.09256	1.03907	1.06532	1.0365	1.07897	1.01692	1.12935	1.26404	0.948748	0.976266	0.994625	1.11507	0.928862	0.997031	0.92307	1.10676	1.22973
P17812;P17812-2	CTP synthase 1	CTPS1	25	41.3	1.08324	1.18386	1.02751	1.23651	1.22781	0.943069	0.991674	1.43783	1.04126	1.10853	1.18759	1.09355	1.29269	1.28982	0.969665	1.10715	1.47118	1.05056	1.09004	1.22755	1.07206	1.34623	1.28812	0.982373	1.03465	1.51898	1.03729
P49915;P49915-2	GMP synthase [glutamine-hydrolyzing]	GMPS	31	41.3	0.962612	0.936768	0.827671	0.864509	0.766528	0.828914	0.858954	1.01029	0.981852	0.967395	0.962784	0.833263	0.889328	0.791506	0.824282	0.877597	1.00565	0.974994	0.932103	0.930398	0.822486	0.855717	0.769669	0.797164	0.855646	1.00977	0.972847
P78318	Immunoglobulin-binding protein 1	IGBP1	11	41.3	0.916028	0.985836	1.12476	1.08027	0.99038	0.997716	0.971593	1.08187	1.03425	0.907723	1.02971	1.06436	1.03119	0.961354	0.950664	0.961037	1.07184	1.04497	0.88704	0.979894	1.06161	1.06212	0.997872	0.940513	0.949694	1.10214	1.03089
Q9HB66		MKKS	2	41.3	1.08614	1.05502	1.03425	0.96023	1.13779	1.2693	1.15788	0.939787	0.601581	1.00516	1.54432	0.982351	1.05863	1.23002	1.22209	1.15594	1.02587	0.681163	0.973257	0.96059	0.966949	0.980206	1.18272	1.14337	1.10185	0.958797	0.686633
Q13564-2;Q13564;Q13564-4;Q13564-3	NEDD8-activating enzyme E1 regulatory subunit	NAE1	18	41.3	0.915878	1.00185	1.07117	1.14263	1.09796	0.980094	0.978518	1.02074	0.993602	0.915252	0.978713	1.04219	1.06145	1.02496	0.902703	0.929706	0.957127	0.991425	0.910022	1.01018	0.999092	1.03113	1.06104	0.932891	0.963492	0.987841	0.994822
P20338;A0A087WYT5	Ras-related protein Rab-4A	RAB4A	8	41.3	0.986679	0.971464	0.999857	1.08921	0.995676	0.949673	0.997038	0.94579	0.731409	0.979036	0.978286	1.02722	1.12921	1.02634	1.07893	1.05498	1.1004	0.916231	0.873655	0.989429	1.06102	1.05292	1.06512	1.11922	1.05917	1.03439	0.913421
P40763;P40763-3;G8JLH9	Signal transducer and activator of transcription 3;Signal transducer and activator of transcription	STAT3	30	41.3	0.846405	1.2627	1.43089	1.76675	1.85382	0.971664	1.0133	1.10171	1.18321	0.83022	1.23762	1.40214	1.75474	1.82094	0.987112	1.04494	1.13594	1.21234	0.906079	1.27327	1.43247	1.7288	1.79686	1.00364	1.05094	1.1334	1.25439
O14548;E5RJZ1;H0YBD2	Cytochrome c oxidase subunit 7A-related protein, mitochondrial	COX7A2L	4	41.2	1.06753	1.0518	1.03345	1.11533	0.943985	1.22752	0.86327	1.07718	0.834973	1.12258	1.19327	1.10587	1.07402	1.08288	1.22395	0.892437	1.07437	0.888932	1.02074	1.08742	1.04373	1.12561	0.938733	1.20186	0.832648	1.14949	0.759456
Q9NX74;E7EUN9	tRNA-dihydrouridine(20) synthase [NAD(P)+]-like	DUS2	14	41.2	0.928392	0.923472	1.03961	0.861734	0.917703	0.866902	0.947936	0.939948	1.03783	0.992603	0.977784	1.10234	0.956282	0.976585	0.972141	0.962361	1.0341	1.11357	0.910173	0.97814	1.06311	0.827908	0.89775	0.919205	0.922346	0.928786	1.0571
P17174;P17174-2	Aspartate aminotransferase, cytoplasmic	GOT1	16	41.2	1.18592	1.10302	1.07634	0.918804	1.03588	1.35165	1.14795	1.00133	0.815612	1.16561	1.05933	0.994269	0.921661	0.9952	1.31484	1.13254	1.00492	0.792532	1.17395	1.05528	1.00676	0.908916	0.996399	1.29757	1.09666	0.974945	0.788483
Q9Y237;Q9Y237-2	Peptidyl-prolyl cis-trans isomerase NIMA-interacting 4	PIN4	5	41.2	0.892849	0.806167	0.89438	1.14843	0.999787	0.925816	0.951276	0.835988	0.926913	0.933701	0.887596	0.95045	0.994564	1.1229	1.07751	1.10583	0.967672	1.03281	0.966525	0.809098	0.937779	1.03572	1.06089	1.00197	0.959174	0.905268	1.05701
O94906;O94906-2	Pre-mRNA-processing factor 6	PRPF6	48	41.2	1.01845	0.88034	0.945588	0.953223	0.840579	0.939073	0.856933	0.960282	1.04566	1.08986	0.915282	0.991121	1.01077	0.849771	0.960412	0.868233	1.00034	1.08624	1.05592	0.891194	0.969394	0.964012	0.817786	0.943107	0.863731	0.975887	1.08667
Q07021;I3L3Q7;I3L3B0	Complement component 1 Q subcomponent-binding protein, mitochondrial	C1QBP	8	41.1	1.14775	1.11214	1.09401	1.11745	1.08498	1.08819	1.01573	1.19374	0.855149	1.12806	1.0154	1.09796	1.0846	0.98753	1.05108	0.92224	1.12249	0.846831	1.2472	1.15085	1.11055	1.15583	1.11033	1.10256	1.03695	1.23685	0.872106
Q8TCZ2-3;Q8TCZ2-2;Q8TCZ2;A0A0U1RQT8;Q8TCZ2-5;Q8TCZ2-6	CD99 antigen-like protein 2	CD99L2	6	41.1	0.857448	0.790698	0.790791	0.93759	0.937571	1.32755	1.0006	0.651026	0.528669	1.26946	1.16516	0.987944	1.00475	1.56651	2.0839	1.86978	0.894311	0.631045	0.937825	0.75942	0.771455	0.974995	1.02864	1.63108	1.04228	0.724193	0.572663
O00273	DNA fragmentation factor subunit alpha	DFFA	10	41.1	1.09888	1.02016	1.1542	1.08328	1.09341	1.09105	1.0633	1.04132	1.33582	1.04642	1.04906	1.11621	1.11004	1.06338	1.0037	1.03205	1.00229	1.29754	1.07673	1.00301	1.15246	1.07742	1.11208	1.0298	0.992331	0.969441	1.29982
P02792	Ferritin light chain	FTL	7	41.1	1.39893	0.880122	1.0882	2.04711	1.54524	1.80433	2.0594	1.4632	1.88027	1.33417	0.783964	1.07679	2.27705	1.4354	1.59794	1.71415	1.48938	1.63117	1.29403	0.834058	1.04933	1.89012	1.44977	1.8783	1.90616	1.23321	1.79655
P19338;H7BY16	Nucleolin	NCL	34	41.1	1.41372	0.934643	1.04918	1.00091	0.92175	0.945116	0.969187	0.964619	0.9193	1.26547	0.890362	1.00724	1.01459	0.883362	0.89899	0.890302	0.944252	0.911433	1.24647	0.91812	0.996851	0.974953	0.902611	0.882051	0.924285	0.940773	0.913604
B3KPU0;A0A087WVI1;Q96JY6;Q96JY6-5;E5RGS7;Q96JY6-3;H0YBP7	PDZ and LIM domain protein 2	PDLIM2	5	41.1	1.73326	1.57074	1.98397	1.40845	2.37791	1.08927	1.78564	1.69667	1.77529	1.17741	1.32588	1.21006	1.284	0.91355	0.94068	1.08733	1.26111	1.33835	1.00969	1.32555	1.12416	1.2007	0.971418	0.916523	1.05435	1.12596	1.35067
Q13200;Q13200-3;Q13200-2	26S proteasome non-ATPase regulatory subunit 2	PSMD2	35	41.1	1.04086	0.992666	0.979403	1.06686	0.960116	0.980557	0.973831	1.0815	1.32879	1.07474	1.02171	1.03394	1.05609	1.01992	1.03002	1.01779	1.09644	1.39416	1.02934	0.968306	0.976446	1.07022	0.951681	0.967405	0.96593	1.08266	1.38981
P46777	60S ribosomal protein L5	RPL5	15	41.1	1.12452	1.06251	1.09654	1.01271	0.934024	1.29029	1.00853	1.06597	0.874941	1.19414	1.34668	1.11687	0.792459	1.24379	1.36293	1.36081	1.04638	0.883529	1.02574	1.00628	1.02446	0.970292	0.922185	1.20687	0.976578	1.13178	0.885811
P00813;F5GWI4;F5GXW0	Adenosine deaminase	ADA	15	41	0.999399	1.41578	1.36776	1.26662	1.92459	1.17822	1.06715	1.2094	0.947693	0.974364	1.25431	1.28494	1.22568	1.78876	1.06766	1.00335	1.14704	0.948515	0.998218	1.25747	1.29023	1.17175	1.7229	1.0782	1.00414	1.12088	0.970198
P30038;P30038-2;P30038-3	Delta-1-pyrroline-5-carboxylate dehydrogenase, mitochondrial	ALDH4A1	18	41	1.00038	1.22803	1.30229	1.11396	1.69731	1.06337	1.04963	1.15507	0.86258	0.950325	1.33673	1.42789	1.25468	2.01428	1.15086	1.09376	1.22613	0.753852	0.970949	1.2701	1.37617	1.19836	1.739	1.08679	1.05566	1.14385	0.767595
Q13618;Q13618-2;Q13618-3;A0A087WTG3	Cullin-3	CUL3	35	41	1.02283	0.968331	0.940476	0.987674	0.945231	0.962063	0.975419	0.990995	1.12643	1.00877	0.927699	0.934325	0.969193	0.903701	0.924327	0.952535	0.966057	1.01515	0.95733	0.885703	0.904393	0.96023	0.881236	0.946769	0.924779	0.968998	1.05333
Q9Y3B2;B1AMU7;B1AMU3;B1AMU4;R4GNH9;R4GMQ7	Exosome complex component CSL4	EXOSC1	7	41	1.01162	0.91451	0.913085	0.913002	0.824881	0.939526	0.905674	0.976887	1.06695	1.03668	0.902721	0.932737	0.905296	0.827038	0.866171	0.843994	0.925626	1.05227	1.26088	1.00904	1.01272	0.921798	0.870859	0.950299	0.887225	1.00956	1.12729
Q9UKN8	General transcription factor 3C polypeptide 4	GTF3C4	31	41	1.1255	0.908355	0.99879	0.954877	0.633969	0.845537	0.912059	1.0049	1.31041	1.08845	0.898284	0.974696	1.0031	0.590508	0.829782	0.854804	0.96062	1.23683	1.09805	0.939568	1.01017	0.977077	0.69509	0.896006	0.941687	1.00535	1.27874
A8MXP9;A0A0R4J2E8;P43243;D6REM6;D6R991	Matrin-3	MATR3	39	41	1.01537	0.89302	0.932751	1.10397	0.922849	1.02991	0.922405	1.04202	0.939264	1.13238	1.0139	0.951169	0.971248	1.07491	1.06528	1.06233	1.05015	0.973148	0.997693	0.899327	0.914857	0.925918	0.89326	0.894228	0.898504	0.967925	0.894219
P25205;P25205-2;J3KQ69	DNA replication licensing factor MCM3	MCM3	30	41	1.00143	0.876143	0.651368	0.711895	0.547309	0.791804	0.873465	0.919279	0.905583	1.03579	0.960086	0.687693	0.754988	0.612015	0.867084	1.00249	1.00939	0.958939	0.953135	0.825447	0.569545	0.632371	0.470988	0.773243	0.881155	0.879136	0.814572
Q8N7H5-3;Q8N7H5-2;Q8N7H5;B4DGJ5	RNA polymerase II-associated factor 1 homolog	PAF1	17	41	1.01016	0.854101	0.870237	0.835104	0.705073	0.757128	0.8826	0.892829	1.12869	1.02611	0.84726	0.874464	0.842689	0.699907	0.773257	0.884991	0.912728	1.16261	1.0317	0.889605	0.904979	0.866446	0.749666	0.794186	0.931658	0.928625	1.14665
Q8WW12;Q8WW12-2	PEST proteolytic signal-containing nuclear protein	PCNP	9	41	1.03747	1.10646	1.12661	1.3852	1.3218	0.889713	0.914099	0.950547	0.853585	0.956875	1.0409	1.10508	1.35753	1.25992	0.926413	0.900896	0.993722	0.872204	0.970321	1.09464	1.0787	1.31609	1.36173	0.849055	0.897195	0.91218	0.817383
P49792	E3 SUMO-protein ligase RanBP2	RANBP2	117	41	0.952672	0.931737	0.971258	0.943915	0.927465	0.832398	0.89588	0.743254	1.31347	0.915461	0.895498	0.958524	0.964802	0.893286	0.838085	0.85682	0.748175	1.31284	0.966343	0.930489	0.955862	0.945784	0.919661	0.833805	0.907089	0.731392	1.30655
P15880;H0YEN5;E9PQD7	40S ribosomal protein S2	RPS2	11	41	1.00548	0.991786	1.03987	0.756233	0.946619	1.00538	0.923665	0.940063	0.777461	1.01052	0.951898	0.971067	0.700839	0.870539	0.936643	0.896309	0.864185	0.707064	0.984573	0.918442	0.994754	0.627127	0.833206	0.904461	0.885617	0.810749	0.661915
Q9Y5J1	U3 small nucleolar RNA-associated protein 18 homolog	UTP18	20	41	1.06384	0.919043	1.01487	1.06223	0.965382	0.93653	0.972698	0.865199	1.18001	1.04682	0.864484	1.02273	1.12396	0.926756	0.83817	0.886624	0.803239	1.18925	1.11573	0.909099	1.04629	1.15653	0.955007	0.915968	0.951848	0.823147	1.24482
Q15836	Vesicle-associated membrane protein 3	VAMP3	5	41	1.1985	0.980803	1.16924	1.02472	0.991106	0.849554	0.926378	1.066	0.883525	1.1824	0.945291	1.13989	1.03072	0.996065	0.965293	0.855347	0.97514	0.825975	0.87445	1.33784	1.27535	0.934585	1.16693	1.17167	1.11491	1.03709	0.807234
Q13740-2;Q13740;F5GXJ9	CD166 antigen	ALCAM	20	40.9	0.867643	0.841258	0.715893	0.923058	0.947793	1.12961	1.18012	0.785394	0.681832	0.84285	0.747633	0.753869	0.957856	0.862419	0.943985	1.05664	0.678193	0.629835	0.872449	0.83977	0.696668	0.831281	0.967497	1.02711	1.21079	0.634317	0.590996
Q9P000;Q9P000-2	COMM domain-containing protein 9	COMMD9	8	40.9	0.920914	0.948715	0.931428	0.951965	1.19613	1.06776	1.13879	0.995752	1.22334	0.937467	0.906951	0.983533	0.975491	1.13998	1.04863	1.10536	0.967829	1.13252	0.916804	0.945281	1.00173	0.962782	1.23678	1.11178	1.15234	0.995926	1.13654
Q9BQ52;G5E9D5;Q9BQ52-4;E7ES68;Q9BQ52-3	Zinc phosphodiesterase ELAC protein 2	ELAC2	26	40.9	0.995604	0.911724	0.920893	0.83046	0.662355	0.844113	0.848911	1.09135	1.14524	0.969547	0.899919	0.914612	0.858701	0.641051	0.830133	0.789973	1.04251	1.10564	1.01073	0.920034	0.935624	0.825492	0.651366	0.854782	0.828401	1.08033	1.20626
Q9NQT4;M0R050	Exosome complex component RRP46	EXOSC5	6	40.9	1.01816	0.921125	0.91367	0.820322	0.774969	0.824877	0.866992	0.947732	1.11557	1.06514	0.883113	0.946059	0.994651	0.77705	0.880081	0.822061	1.07014	1.36019	1.08842	0.965108	0.941014	0.852956	0.858958	0.839179	0.895067	0.965873	1.24532
Q8N983-4;H0Y6Y8;B1AL05;Q8N983-3;Q8N983-2;Q8N983;Q8N983-6;Q8N983-7;H0YBU8	39S ribosomal protein L43, mitochondrial	MRPL43	6	40.9	1.04102	0.940205	1.07334	0.969271	1.05102	1.02786	1.01534	0.950215	0.75464	0.986782	0.906397	1.05217	1.03732	0.981326	0.945134	0.899194	0.998518	0.696041	0.926018	0.860364	1.03115	0.826083	0.870534	0.957968	0.887211	0.827186	0.668916
Q9NR45	Sialic acid synthase	NANS	12	40.9	0.90063	1.17866	1.1644	1.17016	1.09068	1.33961	1.10917	1.02009	0.871968	0.93631	1.14741	1.18485	1.0742	1.05862	1.27301	1.05253	0.97776	0.834688	0.938102	1.19965	1.14739	1.1641	1.07096	1.29382	1.07507	1.00642	0.879049
P28331;P28331-2;P28331-4;P28331-5;B4DJ81;P28331-3	NADH-ubiquinone oxidoreductase 75 kDa subunit, mitochondrial	NDUFS1	29	40.9	0.986826	0.970261	1.05561	0.964794	0.985782	1.12632	0.991908	0.880319	0.740173	1.02194	1.00316	1.10199	0.957418	0.980987	1.09603	0.914194	0.867482	0.773038	0.982855	1.00471	1.11629	0.939233	0.991741	1.10775	0.99862	0.909331	0.782745
Q5BKZ1;A0A0A0MRN4;Q5BKZ1-3	DBIRD complex subunit ZNF326	ZNF326	17	40.9	0.976298	0.946428	0.964732	0.970229	0.982864	0.796598	0.857014	0.877249	1.06173	0.968782	0.981464	1.0327	1.13729	0.985149	0.876512	0.878609	0.980741	1.08151	1.04809	1.05478	1.0241	1.12674	1.04723	0.917628	0.968375	0.939845	1.06902
Q86SX6	Glutaredoxin-related protein 5, mitochondrial	GLRX5	4	40.8	0.842801	0.881228	0.860973	0.828122	0.760891	0.909877	0.810478	0.844259	0.529502	0.992574	0.762467	0.973861	0.800294	0.727972	0.859631	0.852399	0.912117	0.701902	1.0075	0.874735	0.996561	0.855571	0.867924	1.10274	0.840604	0.798205	0.658974
P00492	Hypoxanthine-guanine phosphoribosyltransferase	HPRT1	7	40.8	1.02732	1.05866	0.845406	1.00888	0.820865	1.09633	1.0478	1.16376	0.853535	1.07361	1.00056	0.820082	0.932285	0.778087	1.02221	1.04354	1.10172	0.788521	1.0548	1.04853	0.825335	0.953277	0.836837	1.04435	1.03232	1.15226	0.822502
P13674;P13674-2;P13674-3	Prolyl 4-hydroxylase subunit alpha-1	P4HA1	20	40.8	0.844842	1.00158	0.898338	1.01483	0.87924	0.963535	1.00659	0.755555	0.733709	0.873822	1.04562	0.918254	1.00051	0.934891	0.949315	1.0268	0.808639	0.764946	0.809462	1.01671	0.900412	0.979393	0.876518	0.886717	0.984096	0.737022	0.727615
Q9Y5J6;F2Z2B0	Mitochondrial import inner membrane translocase subunit Tim10 B	TIMM10B	3	40.8	1.04348	1.04137	1.08183	0.946222	1.10466	1.37284	1.14814	1.1071	1.29329	0.974898	0.910988	0.925772	0.975367	0.873093	1.10413	0.971693	0.789944	1.19692	1.03466	0.919101	1.13263	1.05574	1.06658	1.29503	1.03685	0.932171	1.33254
Q9NS69	Mitochondrial import receptor subunit TOM22 homolog	TOMM22	3	40.8	1.21182	1.18432	1.16859	1.16472	1.03369	1.1488	1.01913	1.19078	1.02004	1.19984	1.10911	1.12345	1.23551	1.04558	1.1117	1.08878	1.25635	0.973497	1.15298	0.960272	1.14163	1.13821	0.988055	1.1431	0.950672	1.09052	0.94064
Q12888;Q12888-2;A6NNK5;Q12888-3;C9JXV0	Tumor suppressor p53-binding protein 1	TP53BP1	59	40.8	0.930564	0.906144	0.960936	0.760384	0.937528	0.927766	0.922764	0.830395	0.961407	0.916613	0.892694	0.986348	0.789069	0.926174	0.941787	0.888006	0.851323	0.980037	0.904104	0.893633	1.01861	0.76297	0.933563	0.935463	0.895766	0.807542	1.00766
Q16851-2;C9JNZ1	UTP--glucose-1-phosphate uridylyltransferase	UGP2	23	40.8	0.950488	0.887098	1.10942	0.927875	1.02397	0.75487	1.26273	0.600723	1.09532	2.2504	1.24546	1.34412	1.08636	0.848207	1.52566	1.43628	1.16626	0.962621	1.1596	0.689073	0.75556	0.412831	0.742512	0.412865	0.762594	0.391811	0.865804
Q5VT79;B4DTF2;A0A075B752;Q5VT79-2	Annexin A8-like protein 2;Annexin	ANXA8L2;ANXA8L1	12	40.7	1.09052	1.79516	1.55688	1.9001	2.67642	1.02968	1.06176	1.64096	1.3777	1.07269	1.65599	1.50103	1.88484	2.44308	0.996755	0.975165	1.59365	1.36754	1.09104	1.65357	1.47952	1.75018	2.38735	1.03562	0.999595	1.53153	1.34726
Q9Y696	Chloride intracellular channel protein 4	CLIC4	10	40.7	1.37408	1.09491	0.934707	0.91898	0.935306	1.39695	1.29201	1.23302	1.0451	1.32787	1.07782	0.900837	0.925233	0.924954	1.2845	1.27484	1.18487	0.930804	1.46262	0.969455	0.872735	0.864678	0.869849	1.38702	1.21512	1.22515	0.99435
P30046;B5MC82;P30046-2;A6NHG4;J3KQ18	D-dopachrome decarboxylase;D-dopachrome decarboxylase-like protein	DDT;DDTL	5	40.7	0.915386	1.09632	1.12628	1.1323	1.26592	1.04459	0.992084	1.07116	0.805853	0.949453	1.13043	1.26722	1.20621	1.40486	1.10606	1.09052	1.18138	0.838631	0.96913	1.184	1.23991	1.20956	1.45226	1.0904	1.1056	1.06203	0.833198
Q9BZ67-2;Q9BZ67;Q9BZ67-3;E9PS62	FERM domain-containing protein 8	FRMD8	12	40.7	1.08241	1.51471	1.54058	1.59214	2.48298	1.04914	1.02797	1.01092	1.21768	1.07757	1.4406	1.36008	1.37947	2.21988	0.839614	0.978103	0.817384	1.12379	1.1078	1.61384	1.67559	1.6298	2.89165	0.917413	1.09302	0.888009	1.11696
V9HW75;A0A087WSV8;P80303-2;P80303;E9PKG6;Q2L696;E9PLR0;E9PLE9	Nucleobindin-2;Nesfatin-1	HEL-S-109;NUCB2;Nucb2	18	40.7	0.743295	1.028	0.75913	1.01308	0.772462	0.906822	0.709391	0.699149	0.590517	1.18062	0.984145	1.07863	0.852061	1.06878	1.39636	1.34221	0.97346	0.753442	0.986484	0.963606	0.785414	0.827606	0.769705	1.12694	0.700523	0.504968	0.6073
P41252;A0A0A0MSX9;J3KR24	Isoleucine--tRNA ligase, cytoplasmic	IARS	52	40.7	0.99618	0.952554	0.994145	1.01989	0.961925	1.26057	1.13759	0.963867	0.992291	0.971768	0.972191	0.960508	0.920849	0.952822	1.146	1.12905	0.919333	0.95617	0.982091	0.926515	0.960612	0.991261	0.952048	1.19196	1.10419	0.975179	0.998083
P10644;P10644-2;K7EPB2;K7EIE5;K7EID3;K7EJ40;K7EK41;K7EMZ6	cAMP-dependent protein kinase type I-alpha regulatory subunit;cAMP-dependent protein kinase type I-alpha regulatory subunit, N-terminally processed	PRKAR1A	17	40.7	0.932338	0.875756	0.87631	1.08788	1.06678	1.03211	1.0537	0.931493	0.968054	0.879617	0.863277	0.897996	1.05984	1.06047	1.00724	1.06424	0.912883	0.995553	0.845038	0.899253	0.903316	1.01607	1.05731	0.966565	1.02331	0.916824	0.963831
P40938;P40938-2	Replication factor C subunit 3	RFC3	14	40.7	0.930336	0.824786	0.769377	0.705567	0.550317	0.751091	0.871644	0.807667	0.9717	0.93928	0.789011	0.77739	0.774628	0.534321	0.722879	0.87166	0.820396	0.986477	0.994322	0.92774	0.861739	0.823196	0.681018	0.87773	0.931319	0.883115	0.949632
O60506-3;O60506-4;B7Z645;O60506-5	Heterogeneous nuclear ribonucleoprotein Q	SYNCRIP	25	40.7	0.859481	0.695462	0.717455	0.818329	0.622041	0.865106	0.856897	0.789846	0.710012	0.923486	0.662779	0.755961	0.788061	0.63003	0.737844	0.872103	0.915229	0.779263	0.933859	0.905597	0.850455	1.00163	0.73618	1.03716	0.971039	0.996271	0.893052
C9JTN7;P31483-2	Nucleolysin TIA-1 isoform p40	TIA1	8	40.7	1.23102	1.11639	1.37799	1.25125	1.07725	1.17244	1.26246	1.28707	1.22588	1.01289	1.10481	1.03211	0.989662	0.860744	1.02949	0.989999	0.762589	0.853503	0.95367	0.926709	0.901047	0.746356	0.887184	0.790853	0.900769	0.890366	0.945936
[truncated: 6,090 more rows]
