# Supplementary material for: ProTargetMiner as a proteome signature library of anticancer molecules for functional discovery
Source: Nat Commun. 2019 Dec 16;10:5715. doi: 10.1038/s41467-019-13582-8 (PMC6915695; doi:10.1038/s41467-019-13582-8)
Supplement: Supplementary file 8 — Supplementary Data 5 [file 41467_2019_13582_MOESM8_ESM.xlsx]

## Sheet: Sheet1
Supplementary Data 5. The deep proteomics dataset with 9 drugs in MCF-7 cells (normalized and reported in fold changes vs. control).
Majority protein IDs	Protein names	Gene names	Peptides	Sequence coverage [%]	8-azaguanine_1	Raltitrexed_1	Topotecan_1	Floxuridine_1	Nutlin_1	Dasatinib_1	Gefitinib_1	Vincristine_1	Bortezomib_1	8-azaguanine_2	Raltitrexed_2	Topotecan_2	Floxuridine_2	Nutlin_2	Dasatinib_2	Gefitinib_2	Vincristine_2	Bortezomib_2	8-azaguanine_3	Raltitrexed_3	Topotecan_3	Floxuridine_3	Nutlin_3	Dasatinib_3	Gefitinib_3	Vincristine_3	Bortezomib_3
Q86U28;J3QSS7;Q86U28-2	Iron-sulfur cluster assembly 2 homolog, mitochondrial	ISCA2	14	97.4	1.19767	1.04468	0.926532	0.922019	0.823609	1.00886	0.987493	0.955362	1.1522	1.01843	0.987837	0.998469	0.94251	0.723099	1.04141	0.971363	0.994812	1.08516	1.14415	0.865532	0.847011	0.873986	0.697803	0.911421	0.817258	0.761583	1.06685
P08727	Keratin, type I cytoskeletal 19	KRT19	54	97.2	1.0235	0.935922	1.06655	1.06213	0.96426	0.921687	1.00981	1.12566	0.735373	1.00108	0.968473	1.02779	1.09575	1.00415	1.02196	1.03965	1.19144	0.729841	1.05504	0.908483	1.07458	1.08002	0.939159	0.916555	0.966567	1.08223	0.675862
P07737;K7EJ44;I3L3D5	Profilin-1	PFN1	15	95.7	1.14904	1.04559	1.2331	1.08075	1.10273	1.12537	1.03539	1.26808	0.821531	0.997246	0.937566	1.18212	0.98028	0.957869	1.20513	1.03042	1.14661	0.753267	1.0951	1.04603	1.17325	1.07756	1.01468	1.05895	1.0195	1.087	0.803709
P05783	Keratin, type I cytoskeletal 18	KRT18	63	94.4	1.10063	0.942726	0.996473	1.00753	0.944185	1.02382	1.01772	1.18166	0.713816	1.10346	1.01373	1.04667	1.1758	0.98758	1.09115	1.17231	1.20019	0.802304	0.969145	0.999099	0.963812	1.0598	0.902835	0.981008	1.04964	1.13279	0.719937
H0Y5C6	Filamin-A	FLNA	18	93.2	1.5984	1.06987	1.5576	1.04719	1.19299	1.28373	1.09541	1.23604	1.18757	1.54139	1.1501	1.43433	1.30213	1.2151	0.969272	1.12105	1.17122	1.14901	1.53369	0.967814	1.33091	0.980514	1.18606	1.10946	0.815928	1.27668	0.745586
P04792;F8WE04;C9J3N8	Heat shock protein beta-1	HSPB1	24	93.2	1.05363	1.0015	1.07059	1.08916	1.03947	0.972708	1.05387	1.1929	1.04314	0.989365	0.964274	0.992993	1.07863	1.019	1.04583	1.03199	1.23566	1.13451	1.11195	0.964561	1.01377	1.11471	1.01357	0.971513	1.06337	1.11867	1.0067
Q06830;A0A0A0MSI0;A0A0A0MRQ5	Peroxiredoxin-1	PRDX1	23	91.5	1.05979	1.03792	1.30052	1.03605	1.02691	1.05538	1.04196	1.07775	0.797876	1.09844	1.02781	1.34164	1.08544	1.08939	1.23221	1.05596	1.10823	0.805127	1.01487	1.15042	1.34246	1.06281	1.2434	1.15699	1.00717	1.18753	0.873539
P37802;X6RJP6;P37802-2;C9J5W6;Q9UI15	Transgelin-2	TAGLN2	18	90.5	1.11784	1.03064	0.789741	0.979037	0.900489	0.909715	1.04013	1.04994	0.746144	1.06608	1.06053	0.807686	1.08009	0.867062	1.10023	1.16729	0.993551	0.84234	0.97558	1.14935	0.816893	1.01767	0.891494	0.960137	1.28135	0.999944	0.750418
P04075;J3KPS3;H3BQN4;H3BUH7;H3BR04;H3BMQ8;H3BU78;H3BR68	Fructose-bisphosphate aldolase A;Fructose-bisphosphate aldolase	ALDOA	38	90.4	1.00709	1.01585	1.29187	1.00898	0.938746	0.976851	1.09778	1.21206	0.797233	1.02566	1.09224	1.30263	1.14617	1.02062	1.17098	1.17032	1.33157	0.859602	0.997671	1.0167	1.23768	1.04077	0.957199	1.02922	1.02072	1.11856	0.729437
P25786;P25786-2;F5GX11;B4DEV8;F5H112	Proteasome subunit alpha type-1	PSMA1	21	90.1	1.11283	1.00132	0.979945	0.994431	1.06282	1.11343	1.00984	1.0565	0.779219	1.13815	1.01966	1.02199	1.08798	1.13059	1.22274	1.0921	1.0442	0.871741	1.06021	1.06898	1.06556	1.04022	1.1457	1.0789	1.03318	1.06582	0.866725
P60174-1;P60174;P60174-4;U3KPZ0;U3KQF3;U3KPS5	Triosephosphate isomerase	TPI1	21	89.6	0.958872	0.961431	0.988513	0.946278	0.857637	0.892131	0.979715	0.933986	0.608707	1.02283	0.954346	1.02095	0.977049	0.909229	1.13294	1.01545	0.985705	0.644917	1.07373	1.04441	1.16142	1.02094	0.895034	0.972165	0.934734	1.0281	0.694005
P60709;E7EVS6;G5E9R0;C9JZR7;C9JTX5;C9JUM1	Actin, cytoplasmic 1;Actin, cytoplasmic 1, N-terminally processed	ACTB	36	89.1	1.14826	1.01492	1.09174	0.968433	1.04004	0.909726	1.01945	1.18551	0.774328	1.18431	1.14767	1.20896	1.25135	1.22929	1.17556	1.20974	1.28698	0.937218	1.03009	1.09818	1.1055	1.08111	1.10841	0.986734	1.03418	1.20884	0.811562
P63261;I3L3I0;I3L1U9;I3L4N8;I3L3R2	Actin, cytoplasmic 2;Actin, cytoplasmic 2, N-terminally processed	ACTG1	35	89.1	1.26842	1.02983	1.15612	1.00798	1.18276	1.12611	1.00899	1.30641	0.798616	1.47111	1.10086	1.067	1.35656	1.24086	1.35091	1.35728	1.17752	0.975128	0.84125	1.08605	0.856935	0.943078	0.771094	0.965354	0.990842	1.27003	0.438332
P00441	Superoxide dismutase [Cu-Zn]	SOD1	12	89	1.02188	1.05401	1.36077	1.01907	0.939164	0.994735	1.04805	1.15943	0.892107	0.948479	0.919578	1.17888	0.97186	0.904084	1.1483	0.975479	1.04171	0.796803	1.12161	1.11962	1.56054	1.06227	0.997369	1.07241	1.04345	1.28934	0.880049
P51149;C9J8S3;C9J592;C9J4V0;C9IZZ0;C9J4S4;C9J7D1	Ras-related protein Rab-7a	RAB7A	19	88.4	1.15365	0.972703	0.928346	0.954007	1.40463	1.25471	1.21521	1.15421	0.857488	1.14736	0.998391	0.910815	1.10854	1.32718	1.46518	1.32098	1.04461	0.925839	1.04676	0.922162	0.825773	0.985149	1.25928	1.30353	1.60819	1.0413	0.778807
P63218	Guanine nucleotide-binding protein G(I)/G(S)/G(O) subunit gamma-5	GNG5	6	88.2	1.22804	1.22187	1.51081	1.44384	1.63165	1.82889	1.36476	1.46588	0.966945	0.94748	1.05731	0.826044	0.626485	0.776664	0.905561	1.08299	0.911242	0.603054	1.02562	1.06527	1.07679	0.95587	1.03129	1.05786	1.50921	0.814788	0.778798
P04406;E7EUT5;O14556	Glyceraldehyde-3-phosphate dehydrogenase	GAPDH	29	88.1	1.17025	0.990439	1.17657	1.06211	1.14993	1.21031	1.03497	1.30673	0.77505	1.13172	0.999383	1.16495	1.08967	1.04849	1.22549	1.11913	1.18584	0.808011	1.07048	1.02382	1.27669	1.09707	1.03475	1.14155	1.09253	1.36803	0.759461
P29692-3;E9PL71;E9PN91	Elongation factor 1-delta	EEF1D	24	87.9	1.67346	1.04144	1.12152	1.15939	1.22025	1.13833	1.21162	1.36876	0.937926	1.29568	0.917288	0.873842	1.05229	0.787705	0.891779	0.870003	0.941475	0.63133	1.44718	0.799258	0.738793	1.15869	0.739147	1.07402	0.786968	0.913192	0.546681
Q9UK76;J3KT51;Q9UK76-2;Q9UK76-3;J3KSH8;F2Z3M5	Hematological and neurological expressed 1 protein;Hematological and neurological expressed 1 protein, N-terminally processed	HN1	11	87.7	1.42119	1.22108	1.12378	1.02773	0.772445	0.813253	0.851558	0.9598	0.985599	0.966455	0.875576	0.843591	0.95722	0.542585	0.701135	0.756014	0.826441	0.636147	1.16405	1.15212	1.10428	0.981921	0.791035	0.846273	0.698536	0.795761	0.734264
P29692;E9PK01;P29692-4;E9PQZ1;E9PQ49;E9PI39;E9PPR1;E9PL12;E9PMW7;E9PIZ1;E9PK06;H0YCK7;E9PK72;E9PKK3;E9PNW6;E9PJD0	Elongation factor 1-delta	EEF1D	26	87.5	1.03844	0.93145	0.933716	1.08119	0.965396	0.998788	0.959788	1.03429	0.78587	0.833432	0.889046	0.923388	0.931448	0.874841	0.94592	0.950654	0.82872	0.723289	1.12664	1.00851	0.971	1.14369	0.826042	0.952328	0.83327	0.996149	0.85924
Q9BSY4;Q9BSY4-2;F8WC14	Coiled-coil-helix-coiled-coil-helix domain-containing protein 5	CHCHD5	7	87.3	0.883465	1.00656	0.759687	0.80224	0.614229	0.790878	0.942904	0.705943	1.0855	0.833995	0.927546	0.826788	0.788086	0.583046	1.01109	1.00662	1.04246	0.897243	0.902207	0.718817	0.590962	0.741562	0.477023	0.607285	0.500744	0.496335	0.518834
P30046;B5MC82;P30046-2;A6NHG4;J3KQ18;H7C342	D-dopachrome decarboxylase;D-dopachrome decarboxylase-like protein	DDT;DDTL	11	87.3	1.06713	1.06728	1.1812	1.05378	1.08273	1.14742	1.04659	1.08237	0.69582	0.957961	1.07339	1.03142	1.06645	0.998165	1.34797	1.10286	0.974694	0.6606	1.00269	1.14925	1.12985	1.12988	1.1121	1.13136	1.07576	1.03081	0.701651
P61019;P61019-2;E9PKL7;H7C125;H0YD31;H0YDL5;A0A1D5RMT4	Ras-related protein Rab-2A	RAB2A	18	87.3	1.04194	0.991513	0.987004	1.12174	1.16018	1.33994	1.07564	1.18935	0.882629	1.01063	0.970873	0.904002	0.993829	1.08489	1.32932	1.09018	1.07547	0.811336	1.04384	0.961103	0.915806	0.973582	1.05418	1.18065	1.07846	1.06046	0.810774
P23528;G3V1A4;E9PK25;E9PP50;E9PLJ3;E9PS23	Cofilin-1	CFL1	22	86.7	0.935628	1.02876	1.02729	0.831031	0.764597	0.706863	0.880763	0.86112	0.561936	1.01332	1.00816	1.10829	1.02004	0.913555	0.959504	0.995883	1.00855	0.649954	1.05821	1.09638	1.25006	0.988587	0.84587	0.817425	0.886094	1.04893	0.606111
O00299	Chloride intracellular channel protein 1	CLIC1	18	86.7	0.999217	1.03573	0.940201	0.934014	0.755059	0.805597	1.01797	0.847853	0.708772	1.07875	1.05879	1.10139	1.07336	0.929814	1.11691	1.04002	1.0966	0.750492	1.11654	1.02831	1.08695	1.04817	0.929151	0.897338	0.941017	0.9657	0.678327
P10599;P10599-2	Thioredoxin	TXN	8	86.7	1.03931	0.983246	0.991713	0.963428	1.02356	0.96186	1.01634	0.923783	0.695698	1.15677	0.971426	1.00691	1.17795	1.16406	1.37293	1.19172	1.07147	0.818761	1.11276	0.92752	0.932009	0.966023	0.888134	0.958484	0.939589	0.828379	0.57917
P41227;P41227-2;C9JN83;F8W808;A8MWP7;C9JW55;Q9BSU3;H0Y8T0	N-alpha-acetyltransferase 10	NAA10	19	86.4	1.15269	0.949764	0.850681	0.939441	0.867791	0.947266	0.933476	1.0597	1.05994	1.25253	1.0842	1.07905	1.35912	1.11213	1.37139	1.24688	1.17211	1.42189	1.01563	0.996613	0.816185	1.04668	0.833291	0.964578	0.922909	0.920848	1.0322
P63241;I3L397;I3L504;P63241-2;Q6IS14	Eukaryotic translation initiation factor 5A-1;Eukaryotic translation initiation factor 5A;Eukaryotic translation initiation factor 5A-1-like	EIF5A;EIF5AL1	13	85.7	1.21667	0.97535	1.09096	0.994168	0.980321	1.04002	0.979092	1.12779	0.793655	1.111	0.934586	1.04512	1.0403	0.907856	1.14237	0.962919	1.07666	0.808233	1.08951	1.04107	1.06813	1.07525	0.987461	1.09038	1.02194	1.16127	0.846128
P30041	Peroxiredoxin-6	PRDX6	21	85.7	1.10026	1.03246	0.962254	0.9436	0.88927	1.00314	1.01416	0.951426	0.651044	1.12687	1.13231	1.11206	1.14014	1.033	1.33242	1.18932	1.01441	0.815226	1.01377	1.07884	0.949938	0.977913	0.918467	1.02984	1.01521	0.941948	0.659173
Q9NRX4;Q9NRX4-2	14 kDa phosphohistidine phosphatase	PHPT1	10	85.6	1.28397	1.18939	1.32707	1.06235	1.56795	1.03297	1.01011	1.04817	0.753376	1.07649	1.35293	1.35357	1.23929	1.50736	1.38366	1.29271	1.17338	0.810625	1.06474	1.11832	1.26106	1.2214	1.39301	0.980153	1.05822	0.909977	0.666109
P29762;B5MCB5	Cellular retinoic acid-binding protein 1	CRABP1	13	84.7	0.967833	1.08148	0.907623	0.987177	0.861113	1.21735	1.047	0.915476	0.739479	0.995028	1.10281	0.988867	1.11637	0.963948	1.59291	1.10543	1.08513	0.854328	1.04939	1.09569	0.982681	1.07385	0.864708	1.32448	1.02821	0.966388	0.806291
O43399-5;O43399-7;O43399;A0A087WYR3;A0A087WZ51	Tumor protein D54	TPD52L2	24	84.5	1.17752	1.09328	1.3325	1.06728	1.05807	1.11169	0.996917	1.14332	0.860921	1.0503	0.971786	1.14612	0.981973	0.886934	1.10915	0.909632	0.977125	0.757174	1.1405	1.1159	1.23198	1.04574	1.00891	1.17799	1.11724	1.29743	0.85564
O95817	BAG family molecular chaperone regulator 3	BAG3	38	84.3	0.929137	1.05567	1.1014	1.14249	0.955994	0.943152	0.946207	1.01142	2.34283	0.787708	0.929801	0.982429	0.937367	0.883999	0.831417	0.829758	1.02621	2.19918	0.87725	0.908848	1.01969	0.967455	0.858388	0.813698	0.758809	0.86791	2.06918
P31939;P31939-2;H7C1S2;C9JLK0;F8WEF0	Bifunctional purine biosynthesis protein PURH;Phosphoribosylaminoimidazolecarboxamide formyltransferase;IMP cyclohydrolase	ATIC	40	84	0.988141	0.983751	0.851174	0.951714	0.940316	1.05418	1.06972	1.03719	0.701692	1.02369	1.07585	0.888053	1.15257	1.03953	1.20889	1.21233	1.0773	0.817216	0.91103	0.99072	0.870171	1.01361	0.954812	1.03823	1.02674	1.00446	0.641933
P21266;A0A0A0MTN3	Glutathione S-transferase Mu 3	GSTM3	25	84	0.958065	0.961776	0.751484	0.8334	0.753566	0.874307	1.20999	0.806308	0.603767	0.926564	1.17003	0.826135	1.12378	0.916293	1.40474	1.59276	0.981121	0.703066	0.885768	0.998086	0.722788	0.919836	0.782337	0.923301	1.03628	0.775862	0.591887
P14854;K7EQD3	Cytochrome c oxidase subunit 6B1	COX6B1	11	83.7	1.03191	1.08711	0.924278	1.05187	0.930345	1.11002	0.865992	0.919285	0.749788	0.982269	0.69411	0.595779	0.608405	0.420719	0.6223	0.631176	0.724945	0.641189	1.18896	0.907046	0.857525	0.747786	0.642756	0.680639	0.407856	0.517724	0.470399
C9J0J7;G5E9Q6;P35080-2;C9JQ45	Profilin;Profilin-2	PFN2	8	83.5	1.11644	1.01413	0.882975	0.903719	0.940295	1.09358	0.983758	1.05269	0.635691	1.19056	1.10262	0.9958	1.26619	1.06176	1.62253	1.26898	1.13222	0.818069	1.06103	1.01182	0.898129	1.03404	0.880492	1.07691	0.948566	0.914289	0.649916
O76070;F8W754	Gamma-synuclein	SNCG	9	83.5	1.00326	1.20261	0.902848	1.19735	1.53943	1.06547	1.00987	0.987835	1.21307	1.12803	1.08018	0.85695	1.31739	1.7216	1.38922	1.07047	1.06937	1.21233	1.2404	1.19779	0.769766	1.42928	1.90768	1.24826	1.03759	1.1551	1.19756
P07919;A0A096LP55;A0A087X2B9;A0A087WTF2	Cytochrome b-c1 complex subunit 6, mitochondrial;Cytochrome b-c1 complex subunit 6	UQCRH;UQCRHL	8	83.5	1.31293	1.30193	1.13691	1.06682	1.00112	0.90292	1.03149	0.965412	0.910368	0.999044	1.00448	1.55584	1.16696	0.781369	1.11543	0.964112	1.00518	0.590499	1.39045	1.10247	1.14795	1.12346	0.813825	0.935184	0.850225	0.817033	0.625234
P80723;P80723-2;U3KQP0	Brain acid soluble protein 1	BASP1	21	83.3	1.04249	1.15839	1.02015	0.950178	0.997322	1.42167	1.20125	0.801362	0.560385	0.851082	0.922536	0.921354	1.18478	1.04744	1.53314	0.959392	1.05925	0.533518	1.19662	0.775254	0.906961	0.900295	0.986783	1.28527	0.801209	0.68461	0.375637
C9J0K6;P30626-2;P30626;P30626-3;B4DHQ6;E9PG82	Sorcin	SRI	14	83.2	0.905077	1.02548	0.812398	0.819814	0.775455	0.813608	0.98892	0.864085	0.508279	0.877067	0.962569	0.765516	0.813301	0.759506	0.966144	1.11921	0.973644	0.570517	0.863029	0.92407	0.749009	0.818337	0.686923	0.740523	0.761438	0.599747	0.367203
P47756-2;B1AK87;B1AK88;P47756;B1AK85	F-actin-capping protein subunit beta	CAPZB	24	83.1	0.985108	0.978713	0.816334	0.946445	1.00629	1.00012	0.99975	0.984111	0.681273	1.05954	1.04648	0.951213	1.11497	1.03298	1.24143	1.13704	1.04678	0.860478	1.06801	0.920898	0.779876	1.02302	0.893192	0.989063	1.14228	0.853823	0.665555
E7EUI8;E7EM57	Glucose-6-phosphate 1-dehydrogenase	G6PD	30	83.1	0.940909	1.04442	1.22051	1.24096	1.21745	1.08215	1.15669	1.12401	0.953896	1.25321	1.21447	1.05284	1.18065	1.26098	1.01757	1.16206	1.04511	1.06669	1.06906	0.869379	0.792062	1.18064	0.967533	0.819983	0.904049	0.981457	1.36274
P11413;P11413-2;P11413-3;E9PD92	Glucose-6-phosphate 1-dehydrogenase	G6PD	47	83.1	1.06855	1.06469	1.22792	1.0762	1.21557	1.00514	1.18459	1.19072	0.711919	1.0632	1.12453	1.29821	1.15708	1.30806	1.09622	1.23167	1.27904	0.717504	1.06024	1.06664	1.19814	1.10926	1.21536	1.05147	1.27781	1.13587	0.722806
E5RHG8;Q15369;Q15369-2;R4GMY8	Transcription elongation factor B polypeptide 1	TCEB1	6	83.1	1.27614	1.12157	0.936595	0.827055	0.910024	0.803615	0.891333	0.815849	0.830916	1.35221	1.3867	1.64999	1.60816	1.28507	1.4263	1.30755	1.37228	1.23887	1.0451	1.06724	0.838988	0.931559	0.784353	0.753797	0.571225	0.56935	0.531648
P63244;J3KPE3;H0YAF8;H0Y8W2;D6RHH4;D6RAC2;D6R9Z1;H0YAM7;D6R9L0;D6RFX4;D6REE5;D6RFZ9;D6RAU2;E9PD14;D6RBD0;H0Y8R5;D6RHJ5;D6RGK8;D6R909;D6RDI0	Guanine nucleotide-binding protein subunit beta-2-like 1;Guanine nucleotide-binding protein subunit beta-2-like 1, N-terminally processed	GNB2L1	22	83	1.02605	0.939896	0.900428	0.845112	0.888111	0.975421	0.940845	0.855979	0.845162	1.08857	0.976646	0.969504	0.931927	0.94058	1.17626	1.03922	0.953492	0.896446	1.05272	1.01348	0.980623	0.929139	0.954723	1.07739	0.999638	1.03603	0.850674
Q15181;Q5SQT6	Inorganic pyrophosphatase	PPA1	23	83	1.13046	1.0406	1.0729	0.986163	1.02962	1.11352	1.04501	1.21318	0.719744	1.13962	1.13467	1.10997	1.23386	1.10089	1.33338	1.28885	1.1319	0.779788	0.990268	1.05899	1.05844	1.10287	0.973069	1.06978	1.04814	1.10697	0.697915
Q7RTV0	PHD finger-like domain-containing protein 5A	PHF5A	10	82.7	1.02409	0.977059	0.879078	0.911864	0.780983	0.80555	0.947957	0.85531	0.793675	1.05914	1.06105	0.94669	1.01276	0.93349	1.06909	1.11466	1.05425	0.938547	1.0976	0.963117	0.921915	1.01555	0.889861	0.89532	0.950913	0.866728	0.931067
P21796;C9JI87	Voltage-dependent anion-selective channel protein 1	VDAC1	21	82.7	0.97622	0.993138	1.0096	0.9612	0.987425	0.974097	1.08188	0.965449	0.700571	1.05988	1.043	1.18532	1.0883	1.16956	1.17589	1.0993	1.12541	0.691554	1.05933	1.02074	1.04507	1.01785	1.09949	1.03343	1.0398	1.03125	0.764415
P51858;P51858-2;P51858-3	Hepatoma-derived growth factor	HDGF	24	82.5	1.22079	1.0204	0.997028	0.982678	1.00191	0.987515	0.974987	1.06484	0.868303	1.14506	1.00176	0.956461	1.10286	0.972791	1.08807	1.02059	1.06206	0.836003	1.21807	1.02659	1.0156	1.06876	0.992112	0.990954	1.0233	0.967907	0.833179
P78371;P78371-2;F5GWF6;F8VQ14	T-complex protein 1 subunit beta	CCT2	35	82.4	1.17246	1.00246	1.05814	0.987101	0.912815	1.09824	0.999843	1.15718	1.05	1.21405	1.02377	1.00281	1.05969	0.900768	1.12155	1.08256	1.08297	1.15701	1.03956	1.06179	1.04354	1.00055	0.961945	1.08337	1.13238	1.13032	1.20522
P23396;P23396-2;E9PL09;E9PPU1;F2Z2S8;H0YCJ7;H0YEU2;H0YF32;E9PQ96;E9PJH4;E9PK82;E9PSF4;E9PQX2;H0YES8	40S ribosomal protein S3	RPS3	21	82.3	1.01771	0.950822	0.914256	0.898132	0.865189	0.972098	0.94755	0.803723	0.732773	1.02712	0.946527	0.887373	0.895272	0.884015	1.07873	0.96499	0.871972	0.715721	1.09497	0.96844	0.959609	0.903143	0.924994	1.01306	0.98108	0.899144	0.749231
O14745;O14745-2;J3QRP6	Na(+)/H(+) exchange regulatory cofactor NHE-RF1	SLC9A3R1	28	82.1	0.822704	0.914908	0.795988	0.94763	0.688388	0.863997	0.988807	0.893257	0.757902	0.789677	0.80344	0.773102	0.876431	0.653409	0.836445	0.895386	0.851267	0.750778	0.866378	0.909425	0.830818	0.974115	0.673871	0.920801	0.899659	0.906251	0.729141
P31949	Protein S100-A11;Protein S100-A11, N-terminally processed	S100A11	7	81.9	0.877223	1.1587	1.38759	1.00457	0.977104	0.839051	1.10354	1.08041	0.76881	0.855061	1.25603	1.07469	0.897569	1.1749	1.09968	1.16051	1.67873	0.712311	1.2948	0.942832	1.54902	1.02275	0.981811	0.678911	0.604459	0.931258	0.580893
P06733-2	Alpha-enolase	ENO1	26	81.8	0.443825	0.95136	0.998451	1.52911	0.575339	0.673318	0.83964	0.534446	0.590501	0.424352	0.54756	0.474843	0.430038	0.438233	0.447779	0.425551	0.620949	0.396812	1.30326	0.460717	1.1457	0.766387	0.545049	0.660576	0.580425	0.589351	0.406925
P00558;P00558-2	Phosphoglycerate kinase 1	PGK1	32	81.8	1.18736	1.00891	1.12935	1.04587	1.1434	1.23933	1.06461	1.3244	0.829687	1.15774	1.01367	1.06423	1.10409	1.07488	1.24939	1.17307	1.02877	0.927126	1.02303	1.09552	1.10567	1.06636	1.06754	1.15517	1.16499	1.22525	0.849286
E7ESK7;E9PD24;E5RIR4;E5RGE1		YWHAZ	18	81.8	0.827932	0.900255	0.950269	0.996579	0.923265	0.809564	0.958096	0.909009	1.02311	0.742587	0.639931	0.707178	0.637869	0.863589	0.570002	0.681312	0.404876	0.520306	1.16117	1.06378	1.02351	1.32585	1.33081	1.18027	1.16266	1.17536	1.09691
Q04760;Q04760-2	Lactoylglutathione lyase	GLO1	12	81.5	1.12583	1.0231	0.885386	0.96679	0.956279	1.11067	0.983914	0.974158	0.714953	0.986602	0.996962	0.834505	0.963395	0.823245	1.24612	0.978716	0.953993	0.740482	1.06235	1.09641	0.876523	0.969027	0.886939	1.05489	0.833162	0.732511	0.633491
P49006	MARCKS-related protein	MARCKSL1	8	81.5	1.04025	1.25245	1.47581	0.937714	0.607258	0.541966	0.896333	0.76939	0.607559	0.84573	0.953969	1.22539	0.988734	0.583378	0.58498	0.799591	0.854255	0.521851	0.996657	0.890059	1.20953	0.829241	0.544262	0.49909	0.671613	0.623253	0.39227
P61604;B8ZZL8;B8ZZ54	10 kDa heat shock protein, mitochondrial	HSPE1	10	81.4	1.06552	1.07048	1.51036	0.940971	0.964591	1.02462	1.13911	1.44116	0.82262	0.994698	1.18753	1.10404	1.00564	1.00667	1.33514	1.19983	0.994057	0.729275	1.08755	0.999261	1.18003	0.948402	0.960056	0.982793	0.879492	0.83884	0.641465
Q9H2H8;H7BZ14;B8ZZ77;Q9H2H8-2;C9K058;F8WC82;C9J4N2	Peptidyl-prolyl cis-trans isomerase-like 3;Peptidyl-prolyl cis-trans isomerase	PPIL3	10	81.4	1.1895	1.03549	0.784765	0.931827	0.926126	0.943569	1.02614	1.02581	0.72777	1.04516	1.1145	0.761117	1.01021	1.0197	1.31842	1.24436	1.06456	0.833724	1.106	0.999748	0.772636	0.963111	0.881303	0.886157	0.909746	0.872231	0.693088
Q96C01;E7EQY1;C9JF51;C9J2Y4	Protein FAM136A	FAM136A	12	81.2	1.05156	1.00445	0.723049	0.845161	0.816233	1.10857	1.01087	0.745194	0.647613	0.969145	0.957584	0.825431	0.86142	0.853454	1.12459	1.03039	0.879134	0.726165	0.955695	1.07885	0.69452	0.861471	0.822971	1.09553	1.01232	0.745398	0.722988
Q9UQ80;Q9UQ80-2;F8VR77;F8W0A3;H0YIN7;F8VZ69	Proliferation-associated protein 2G4	PA2G4	28	81.2	1.09815	1.0159	1.03782	1.03051	1.15111	1.11907	0.99543	1.1158	0.843537	1.14918	1.05977	1.05159	1.15299	1.16387	1.20637	1.10395	1.06966	0.913178	1.04368	1.0628	1.0688	1.0432	1.13211	1.07506	1.01533	1.07651	0.814941
P07355;P07355-2;H0YN42;H0YMD0;H0YMU9;H0YM50;A6NMY6;H0YNP5;H0YN28;H0YL33;H0YKS4;H0YMM1;H0YKZ7;H0YLV6;H0YMT9;H0YKX9;H0YKL9;H0YMW4;H0YNA0;H0YKV8;H0YN52;H0YMD9;H0YNB8;H0YKN4;H0YLE2	Annexin A2;Annexin;Putative annexin A2-like protein	ANXA2;ANXA2P2	34	81.1	1.10373	1.01578	0.824324	1.00434	1.07441	0.893521	1.17202	0.977998	0.711641	1.2946	1.2412	1.10887	1.42279	1.54365	1.30718	1.50693	1.29643	0.951606	1.13404	1.05244	0.871888	1.10547	1.21801	0.942982	1.15687	1.02886	0.75365
P06733;K7EM90	Alpha-enolase	ENO1	36	81.1	1.05099	0.975996	1.09723	1.07304	1.05027	1.09609	1.02651	1.1978	0.744417	1.04204	0.986132	1.09509	1.07112	1.03051	1.13159	1.05661	1.24285	0.776932	1.02561	1.05823	1.15706	1.10006	1.09174	1.09715	1.09042	1.28545	0.866993
Q96B45;A0A0B4J1R7	UPF0693 protein C10orf32	C10orf32;C10orf32-ASMT	7	81	1.01049	0.993886	1.00033	1.11062	1.05405	1.07203	0.951618	0.959538	0.852808	1.06991	1.00275	1.09495	1.04486	1.4218	1.33377	1.08933	1.01411	1.01535	1.11968	0.988268	0.92259	0.943019	0.864975	1.02851	0.848696	0.775123	0.786556
Q9H910-2;H3BU16;H3BMT0	Hematological and neurological expressed 1-like protein	HN1L	12	81	1.24883	1.01239	0.849484	0.757559	0.769639	0.764176	1.13279	0.573013	0.665506	1.07781	1.64202	1.09538	1.50452	1.68797	1.83837	1.52713	0.99021	1.45368	0.600792	1.25265	0.735215	0.981653	0.917	0.55411	0.559323	0.494686	0.767176
E5RIW3;E5RJD8;O75347;E5RHG6;O75347-2;E5RIX8	Tubulin-specific chaperone A	TBCA	13	81	1.11674	0.960568	0.723112	0.779446	0.785288	0.758233	0.864927	0.870164	0.665358	1.14173	1.19757	0.882477	1.26663	1.08103	1.25199	1.19834	1.01074	0.85613	0.90907	1.04467	0.823538	0.998197	0.863696	0.860847	0.843952	0.897978	0.66159
Q13404;Q13404-8	Ubiquitin-conjugating enzyme E2 variant 1	UBE2V1	13	81	1.24951	1.06002	1.12739	1.30932	0.951282	1.2885	1.11181	1.44948	0.814012	1.25696	1.05066	1.01778	1.20044	1.1409	1.1506	0.966248	1.14972	0.558267	1.08426	0.636775	0.739732	1.13166	0.535464	0.885755	0.826518	0.739444	1.3455
O60493;O60493-4;O60493-2;O60493-3	Sorting nexin-3	SNX3	15	80.9	1.06378	0.98274	0.874936	0.974894	0.838063	1.03194	1.01654	0.989493	1.08497	1.17006	1.19634	1.2539	1.24031	1.02033	1.42074	1.35376	1.30089	1.34601	1.11674	0.933679	0.793792	0.974454	0.687656	0.930645	1.03227	0.959412	0.977702
P60660-2;G8JLA2;F8VZU9;F8W180;F8VXL3	Myosin light polypeptide 6	MYL6	11	80.8	1.29193	1.28623	0.987608	0.977655	0.889143	0.857483	1.04184	0.973344	1.17904	1.15289	1.15137	1.22291	1.32509	0.944276	1.15356	1.18846	1.05763	1.16784	1.13144	1.03573	0.901837	1.02786	0.841016	0.847205	0.85068	0.742274	0.829371
O14737;K7EQA1;O14737-2;K7ESJ4;Q3HM38;X6R2P6	Programmed cell death protein 5	PDCD5	12	80.8	1.07255	0.969742	1.60759	0.956519	1.32648	0.911739	0.94085	1.10123	1.19148	0.937797	0.926413	1.09148	0.926579	0.76815	1.1087	0.851724	1.00267	0.868192	1.0835	0.992309	1.33941	1.00359	1.01789	0.995392	0.820515	0.891894	0.984549
P30086	Phosphatidylethanolamine-binding protein 1;Hippocampal cholinergic neurostimulating peptide	PEBP1	14	80.7	1.0224	0.985237	0.952129	0.855812	0.795294	0.871443	1.05255	0.874656	0.621254	1.19328	1.16124	1.19634	1.20769	1.05524	1.61611	1.32738	1.19828	0.74817	1.13142	1.01861	1.03387	1.02955	0.88316	1.02412	0.97935	0.926178	0.647635
Q8WW59	SPRY domain-containing protein 4	SPRYD4	15	80.7	0.947535	1.04888	0.954015	0.95618	1.119	0.989288	1.09629	0.884208	0.667273	1.33438	1.21519	1.54995	1.56383	1.81556	1.84232	1.61102	1.21702	0.980025	0.968693	1.24425	0.94454	1.09904	1.53131	1.16868	1.13132	1.08935	0.620103
O00161;O00161-2;H3BM38;H3BNE1;H3BR18;H3BPJ0;H3BV99;H3BP15;H3BQY9;H3BR99;H3BNG6;H3BU94	Synaptosomal-associated protein 23;Synaptosomal-associated protein	SNAP23	14	80.6	1.02246	1.00303	0.885726	0.988978	0.888299	1.14443	1.09273	0.918133	0.734631	1.06995	0.992849	0.970351	1.0264	0.947953	1.14471	1.11459	0.971803	0.849199	0.983647	0.945825	0.853752	0.914104	0.776585	1.18318	1.12341	0.946281	0.675295
Q9H910;Q9H910-3;A6NGP5;H3BMV3;H3BTV5;H3BMM8;B4E1P3;H3BS08	Hematological and neurological expressed 1-like protein	HN1L	13	80.5	0.752327	1.02523	0.767295	1.04269	0.932598	1.07028	0.957884	0.881619	0.719341	0.82243	0.919294	0.635748	0.765265	0.81563	0.855347	0.831833	0.721403	0.626297	0.864755	0.990819	0.752185	0.931508	0.86038	0.893729	0.798354	0.753885	0.737582
P62820;E7END7;P62820-2;P62820-3	Ras-related protein Rab-1A	RAB1A	19	80.5	1.1048	1.01869	1.14179	0.953641	1.42218	1.22421	1.05268	1.11332	0.73179	1.17984	1.29346	1.41733	1.33123	1.59743	1.71492	1.5061	1.2278	0.989534	0.985462	1.00312	1.0905	1.0402	1.30702	1.16819	1.09969	1.04515	0.711722
Q8N5L8	Ribonuclease P protein subunit p25-like protein	RPP25L	9	80.4	0.97662	0.988533	0.865919	0.93138	0.763542	0.909246	0.922037	0.882698	1.07863	1.03289	0.899187	1.05249	0.892771	0.71429	0.983293	0.914278	0.918261	1.06925	1.1759	0.966131	0.979539	0.951453	0.743173	0.955596	0.901826	0.895209	1.04034
O43768;O43768-3;A6NMQ3;Q5T5H1;O43768-2;O43768-9;O43768-4;O43768-5;O43768-7;O43768-6;O43768-8	Alpha-endosulfine	ENSA	13	80.2	0.911313	0.934155	0.783197	1.00715	0.750376	0.94612	0.898216	0.760159	0.550318	0.828599	0.801608	0.663553	0.751503	0.588136	0.726732	0.809594	0.735544	0.561189	0.975261	0.896819	0.740794	0.900115	0.745131	0.820419	0.849611	0.69391	0.558565
G3V2Q1;P07910;G3V576;P07910-3;G3V5V7;G3V555;G3V575;B4DSU6;A0A0G2JNQ3;B2RXH8;G3V4M8;G3V2H6;E5RG71;B3KT61;Q86SE5;Q86SE5-3	Heterogeneous nuclear ribonucleoproteins C1/C2	HNRNPC	30	80	1.36681	0.829722	1.10756	1.31857	1.55495	1.4523	0.904409	1.44043	0.927629	1.44768	1.36802	1.49395	1.58966	1.79003	1.40957	1.75464	1.03273	1.3084	1.46775	0.940015	3.33909	0.850157	4.31309	1.46142	1.31263	1.93249	2.91661
P08238;Q58FF7	Heat shock protein HSP 90-beta	HSP90AB1	71	80	1.22009	1.00376	1.27191	1.03994	1.10592	1.15251	0.988436	1.26961	1.56102	1.1494	1.02863	1.20871	1.08352	1.02904	1.11548	1.02309	1.17483	1.55905	1.08849	1.0949	1.31567	1.09828	1.1214	1.17762	1.09203	1.23714	1.77607
P62937;F8WE65;C9J5S7;P0DN26;A0A0H2UH34;A0A0B4J2A2;A0A075B767;A0A075B759;Q9Y536;F5H284;E5RIZ5;P0DN37	Peptidyl-prolyl cis-trans isomerase A;Peptidyl-prolyl cis-trans isomerase A, N-terminally processed;Peptidyl-prolyl cis-trans isomerase	PPIA	15	80	1.02737	0.887201	1.14841	1.04212	0.984831	1.07644	1.02527	1.39102	0.73316	0.992518	0.98915	1.06281	1.03929	0.948378	1.17033	1.06607	1.15595	0.694032	0.992894	1.10709	1.05288	1.07698	0.960673	1.12474	1.22913	1.18873	0.693151
Q06323;Q06323-3;Q06323-2;H0YLU2;H0YKK6	Proteasome activator complex subunit 1	PSME1	21	79.9	0.896866	1.03176	0.987513	0.943554	0.847559	0.886193	0.968447	0.791305	0.607677	0.947297	1.00261	1.10326	1.00584	0.985672	1.09726	0.994302	0.985013	0.671321	1.01323	1.0033	1.03405	0.980099	0.891305	0.98166	0.89327	0.853608	0.630084
P06576;H0YH81;F8W079;H0YI37	ATP synthase subunit beta, mitochondrial;ATP synthase subunit beta	ATP5B	30	79.8	1.08557	1.02099	1.09713	1.04783	1.12346	1.11807	1.1227	1.1076	0.918876	1.08886	1.00603	1.0855	1.0818	1.11953	1.18261	1.12091	1.01113	0.862077	1.00664	1.02739	1.08147	1.02289	1.15391	1.12384	1.08785	1.08636	0.864099
P35908	Keratin, type II cytoskeletal 2 epidermal	KRT2	58	79.8	2.77074	0.961352	3.26187	1.00804	2.09539	1.18974	2.50905	1.93192	3.14605	1.17338	0.565992	1.96253	0.784032	1.16655	1.1656	0.840468	1.39873	1.14109	0.782678	0.449108	0.434068	0.334627	0.556068	0.587854	0.402711	0.270225	0.564267
P29373;Q5SYZ4	Cellular retinoic acid-binding protein 2	CRABP2	13	79.7	0.977142	1.00191	1.35043	1.0145	1.11935	1.25876	1.05787	1.11597	0.78705	1.02712	1.20514	1.47131	1.24532	1.22845	1.62359	1.27054	1.27367	0.935073	1.17831	1.05122	1.49543	1.09267	1.14161	1.29839	1.10138	1.15418	0.829589
Q02790;F5H1U3;H0YFG2;F5H120	Peptidyl-prolyl cis-trans isomerase FKBP4;Peptidyl-prolyl cis-trans isomerase FKBP4, N-terminally processed	FKBP4	39	79.7	1.04231	0.930758	0.77174	0.940356	0.870019	0.962757	0.950415	0.957178	0.79964	1.04738	0.973898	0.792926	1.01946	0.871316	1.03579	1.00421	0.939118	0.86663	0.950723	0.99101	0.797199	0.992002	0.828066	0.941234	0.965027	0.941908	0.818508
P04080	Cystatin-B	CSTB	7	79.6	0.922455	1.13577	1.07275	0.967588	0.956249	0.776659	1.16525	0.910417	0.689429	0.896304	1.08742	1.19404	1.03514	1.14396	1.13472	1.10836	1.04077	0.707428	1.04437	1.07601	1.23997	0.933323	1.01672	0.848551	0.715807	0.693858	0.440431
P61106;X6RFL8	Ras-related protein Rab-14	RAB14	19	79.5	1.0493	0.997345	1.0483	0.979793	1.07792	1.11187	1.05027	1.01395	0.80973	1.12172	1.06217	1.1591	1.10222	1.16585	1.30947	1.11308	1.14173	0.873381	1.0287	0.971661	1.0594	1.02252	1.10037	1.22033	1.18039	1.05108	0.891528
O00244;E5RIM7;E5RGN3	Copper transport protein ATOX1	ATOX1	6	79.4	1.06513	1.00307	1.05602	0.882089	0.856162	0.918395	0.864638	0.931084	0.535065	1.05053	0.963018	0.920735	0.931662	0.71765	0.952318	0.949274	0.860554	0.573441	0.823091	0.865573	0.809646	0.752371	0.583945	0.698607	0.602719	0.60267	0.397865
P22626;P22626-2;A0A087WUI2	Heterogeneous nuclear ribonucleoproteins A2/B1	HNRNPA2B1	36	79.3	1.08941	0.908537	0.906142	0.915406	0.902969	0.824184	0.964845	0.984886	0.75717	1.11876	0.974389	0.984672	1.02698	0.987781	0.961238	1.03356	1.1459	0.86255	1.11497	0.922179	0.980545	0.974968	0.924288	0.843054	0.938734	1.04123	0.789098
P14618;P14618-3;B4DNK4;H3BU13;H3BN34;H3BQZ3	Pyruvate kinase PKM;Pyruvate kinase	PKM	48	79.3	1.11453	1.02692	1.24823	1.05098	1.16908	1.15238	1.0322	1.27823	0.724618	1.09919	1.02661	1.21158	1.10615	1.06358	1.08908	1.04593	1.20693	0.737584	0.996291	1.10289	1.18896	1.06578	1.05644	1.05946	1.03054	1.20513	0.713701
P20340-2;P20340;P20340-4;P20340-3;F5H3K7;F5GX61	Ras-related protein Rab-6A	RAB6A	19	79.3	1.06246	1.00326	1.11482	1.03893	1.20578	1.17608	1.10257	1.03814	0.886802	1.02155	0.968223	1.01869	1.00222	1.13046	1.19392	1.05574	1.07156	0.819342	1.02289	1.0087	0.988733	1.03681	1.16617	1.17252	1.21753	1.05054	0.883801
J3QQY7;J3KTM5		TANC2	5	79.3	1.09732	0.782157	0.754636	1.04641	1.26525	1.07856	0.84319	1.11287	0.968365	0.636888	0.823071	0.358949	0.673941	0.596945	0.336851	0.473128	0.439368	0.618005	0.916994	1.15432	0.571974	1.21847	1.34378	0.943715	1.40765	1.31758	1.20484
P62491;H3BSC1;H3BMH2;P62491-2;Q15907;B4DQU5;H3BN38;M0R377	Ras-related protein Rab-11A;Ras-related protein Rab-11B	RAB11A;RAB11B	17	79.2	1.04713	0.989025	1.03624	0.962586	1.04729	1.09027	1.03025	0.980165	0.687408	0.995147	0.949255	1.14113	0.976785	1.06846	1.14393	1.00856	0.959485	0.709929	1.02883	1.00072	0.984724	1.0556	1.01142	1.03068	1.04435	0.927411	0.714384
P63104;E7EX29;B0AZS6;P63104-2;B7Z2E6;H0YB80	14-3-3 protein zeta/delta	YWHAZ	26	79.2	1.19012	0.981424	1.05719	1.03298	1.16922	1.04917	1.06666	1.23667	0.738775	1.16337	1.04596	1.04012	1.18669	1.22722	1.28451	1.26633	1.1572	0.820276	1.07701	1.02901	1.09381	1.12125	1.0967	1.10286	1.27502	1.22529	0.778598
G3V4C1;P07910-2;B2R5W2;G3V4W0;B4DY08;P07910-4;G3V2D6;G3V251;G3V5X6;G3V3K6	Heterogeneous nuclear ribonucleoproteins C1/C2	HNRNPC	31	79.1	1.20406	0.95112	1.17809	0.995428	0.974477	0.948247	0.923706	1.06794	1.0059	1.20796	1.00383	1.10332	1.05459	1.0148	1.01752	1.05144	1.04859	0.99546	1.23471	1.00381	1.26818	1.07398	1.01755	0.978823	0.92548	1.09784	1.08611
P50395;P50395-2;Q5SX87;V9GYF8;Q5SX90;Q5SX86;V9GYJ7;Q5SX91	Rab GDP dissociation inhibitor beta	GDI2	35	78.9	1.21982	1.02523	0.989081	0.855811	1.05202	1.12826	1.0636	1.1448	0.820523	1.20429	1.23965	1.13835	1.3803	1.24728	1.48602	1.30706	1.23923	0.958976	0.959358	1.0937	0.971111	1.02108	1.00784	1.06436	1.0042	1.07447	0.766055
P06748;P06748-3;E5RGW4	Nucleophosmin	NPM1	26	78.9	1.22139	0.977253	1.17753	1.14289	1.2168	1.0985	0.99685	1.23762	0.930205	1.16424	1.00181	1.1536	1.16451	1.13922	1.02707	0.926448	1.16434	0.88998	1.19897	0.990826	1.33958	1.12404	1.15841	1.0044	0.920895	1.41222	0.92636
O60701;O60701-3;O60701-2;E7ETF4;E7EV97;E7ER83;E7ER95;D6RHF4;E9PBD2	UDP-glucose 6-dehydrogenase	UGDH	37	78.9	0.867323	0.924382	0.584219	0.875929	0.808594	0.698172	0.957722	0.90338	0.580444	0.921605	1.00496	0.652118	0.997495	0.923119	0.85833	1.02729	1.00519	0.638164	0.842122	0.919336	0.603303	0.953464	0.830448	0.735222	0.890546	0.905652	0.647202
O15511;B1ALC0;O15511-2	Actin-related protein 2/3 complex subunit 5	ARPC5	15	78.8	1.01377	0.944424	0.875505	0.94945	0.962709	1.04035	1.00262	1.01124	0.803789	1.13224	1.02906	0.934503	1.17687	1.06887	1.2868	1.19249	1.04261	0.940146	0.99189	1.01822	0.911385	0.98344	0.939638	0.994494	0.894683	0.981246	0.789944
Q9Y3E2	BolA-like protein 1	BOLA1	9	78.8	1.01361	0.884532	1.1115	0.865977	0.977185	0.926218	0.900945	1.01815	0.816956	0.798501	0.838852	0.816793	0.761531	0.664903	0.821896	0.8091	0.88696	0.69373	0.939223	0.894383	0.878466	0.8068	0.727537	0.795365	0.707191	0.681751	0.81269
P55327-2;P55327-4;P55327-3;P55327;P55327-7;P55327-5;P55327-6;E5RFR7;E5RK35	Tumor protein D52	TPD52	11	78.8	0.95442	0.931521	0.742027	0.829284	0.767268	0.947575	1.0931	0.86989	0.647637	0.860587	0.949525	0.829213	0.891417	0.869802	1.13041	1.01955	0.967836	0.606556	1.05606	0.94931	0.81092	0.898081	0.909237	1.12539	1.07371	0.953457	0.538622
P27797;K7EJB9;K7EL50	Calreticulin	CALR	41	78.7	1.02605	1.06329	1.34404	1.06475	1.25188	1.22684	1.12127	1.01076	0.858525	1.02095	1.13525	1.45371	1.14093	1.38737	1.5162	1.10667	1.10607	0.812498	1.10889	1.10027	1.5753	1.08951	1.34785	1.35207	1.03312	1.19287	0.80802
H0YDK9		PPP6R3	2	78.4	1.11441	1.1005	1.05364	1.4369	1.18656	1.00892	1.07475	1.27011	1.23853	1.26101	1.10749	0.90387	0.927202	1.22808	0.946633	1.15549	1.10141	0.909871	1.29278	1.03379	0.817636	1.21041	1.43399	1.08851	1.24919	0.976122	1.02053
Q12904;Q12904-2;D6R937	Aminoacyl tRNA synthase complex-interacting multifunctional protein 1;Endothelial monocyte-activating polypeptide 2	AIMP1	21	78.2	1.15083	0.951199	0.981567	1.03974	1.02985	1.14454	1.03366	1.07245	0.770086	1.10277	0.968185	0.969654	1.0525	1.0209	1.13295	1.03889	1.04301	0.818655	1.00485	1.02094	0.979194	1.03794	1.09896	1.17847	1.09199	1.12743	0.819743
P25398	40S ribosomal protein S12	RPS12	11	78	1.10443	0.996876	0.95853	0.926207	0.979824	1.06787	1.00694	0.992856	0.766982	1.09366	0.995205	0.933124	0.978339	1.04415	1.29463	1.15397	0.974535	0.865323	1.09882	0.9719	0.935621	0.889505	0.913595	1.00073	0.941268	0.90172	0.648112
P56277	Cx9C motif-containing protein 4	CMC4	8	77.9	0.977475	1.07585	0.677352	0.767329	0.701675	0.924661	0.924855	0.722929	0.452673	0.989257	1.02573	0.515477	0.755792	0.636201	0.751747	0.974108	0.617631	0.4431	0.883845	1.09363	0.686058	0.733475	0.711816	0.850565	0.85259	0.690584	0.465112
Q9Y5L4;K7EIT2	Mitochondrial import inner membrane translocase subunit Tim13	TIMM13	7	77.9	0.968928	1.0124	1.02419	0.983592	0.928058	1.08635	1.0933	0.872436	0.661886	0.836539	0.940775	0.779313	0.716391	0.776538	1.00527	1.01861	0.879144	0.594591	0.886466	0.882734	0.84912	0.8985	0.738757	0.87517	0.833381	0.557123	0.460194
Q01469;I6L8B7;A8MUU1;REV__Q99880;REV__Q99879;REV__Q99877;REV__Q93079;REV__Q8N257;REV__Q5QNW6;REV__Q16778;REV__P62807;REV__P58876;REV__P57053;REV__P33778;REV__P23527;REV__P06899;REV__O60814;REV__Q5QNW6-2;REV__U3KQK0	Fatty acid-binding protein, epidermal	FABP5	12	77.8	1.12116	1.07711	0.775048	0.947973	0.926069	1.12495	1.04721	1.0209	0.807854	1.03689	0.918936	0.838769	0.947398	0.883495	1.17874	0.920938	0.993338	0.81128	0.919144	1.1114	0.753349	0.965379	0.949602	1.16947	1.04104	0.995799	0.810843
P49773;D6REP8;D6RE99;D6RD60;D6RC06	Histidine triad nucleotide-binding protein 1	HINT1	8	77.8	1.16231	1.14062	1.03745	1.00057	0.913233	1.03	1.03265	1.0352	0.65122	0.981605	1.01313	0.976301	0.936946	0.856035	1.19045	0.957699	0.940363	0.64664	1.15034	1.0531	1.0719	0.960701	0.871483	0.992714	0.864811	0.886889	0.583015
Q9C010-2;Q5T0Z6;Q9C010	cAMP-dependent protein kinase inhibitor beta	PKIB	6	77.6	0.707582	0.967732	0.365397	0.840187	0.497582	0.905768	0.910596	0.771126	0.493915	0.715003	0.748684	0.386067	0.969246	0.468489	1.11727	0.804115	0.850091	0.495958	1.01498	0.79383	0.472722	0.837964	0.565933	0.962886	0.70383	0.732327	0.602441
P62258;P62258-2;B4DJF2;I3L3T1;K7EIT4;K7EM20;I3L0W5	14-3-3 protein epsilon	YWHAE	25	77.6	1.19	0.98601	0.95312	1.00691	1.1389	1.06527	1.00767	1.11465	0.717614	1.13794	0.996568	0.975679	1.11663	1.13103	1.26647	1.17474	1.02849	0.814304	0.983982	1.03758	0.97824	1.10183	1.09319	1.11441	1.26784	1.21757	0.799242
Q99714;Q99714-2;Q5H928	3-hydroxyacyl-CoA dehydrogenase type-2	HSD17B10	15	77.4	0.96718	0.986094	0.928635	0.980779	0.949365	1.06289	1.07658	0.978818	0.716088	0.982876	0.920309	0.963364	0.972294	0.985486	1.12982	1.0388	1.00488	0.697623	1.07596	0.991497	1.01889	0.986528	1.04422	1.04164	0.981629	1.02983	0.668075
P62328	Thymosin beta-4;Hematopoietic system regulatory peptide	TMSB4X	5	77.3	0.680717	0.703432	0.822665	0.746224	0.915378	0.855157	0.681719	0.955123	0.581482	1.13055	1.01114	1.48995	0.931179	0.983955	1.20927	0.935138	1.35692	0.929985	1.68926	1.17042	1.23871	1.06566	0.935525	1.8315	1.68344	1.49163	0.764615
P49411;H3BNU3	Elongation factor Tu, mitochondrial	TUFM	34	77.2	1.03835	0.98875	1.00895	0.952175	0.968269	1.02968	1.09971	1.00443	0.865809	1.07435	0.99809	1.056	1.02656	1.02657	1.10343	1.10817	1.04526	0.819023	1.06375	1.00791	1.04207	1.01202	1.0228	1.06072	1.08922	1.08531	0.860929
Q96CP2;I3L1Y9;I3L4I0	FLYWCH family member 2	FLYWCH2	9	77.1	1.08201	1.05589	1.29637	1.01838	0.812972	0.972016	0.989174	1.15981	0.933541	1.04798	1.01016	1.05087	0.965533	0.610422	0.895324	1.11848	0.866275	0.926787	1.08889	0.982424	1.14381	0.988866	0.645199	0.835693	1.06996	0.850125	0.995552
J3QRA3		SLC9A3R1	4	77.1	1.74337	1.13436	0.995172	1.00575	1.13555	1.05548	1.12027	0.988633	0.81479	1.32135	0.740983	0.942188	0.478221	0.9574	0.710029	0.872975	1.04487	0.843028	0.915918	0.640897	0.757168	0.8369	0.887623	0.783054	0.79147	0.695928	0.771198
Q9Y5S9;A0A0J9YW13	RNA-binding protein 8A	RBM8A	10	77	1.30732	1.04581	1.1177	0.881801	0.975181	0.771929	0.927998	1.03606	1.15156	1.51318	1.36218	1.50895	1.49091	1.39926	1.29634	1.25804	1.33726	1.79495	1.20678	1.09092	1.20805	1.102	1.03937	0.843305	0.851615	1.02204	1.31836
P21964-2;P21964;E7EMS6;E7EUU8;F8WBW9;H7BZ45	Catechol O-methyltransferase	COMT	12	76.9	1.11517	1.09774	1.0972	1.02266	1.07102	1.22766	1.10215	1.06124	0.733428	1.08862	1.1056	1.15537	1.23359	1.18425	1.55513	1.17706	1.13442	0.839429	1.02589	1.20337	1.12245	1.18837	1.11932	1.28225	1.04012	1.05958	0.740985
P07900;P07900-2;G3V2J8;Q14568	Heat shock protein HSP 90-alpha	HSP90AA1	69	76.8	1.36706	1.07986	1.48673	0.987492	1.19431	1.06322	1.01321	1.23157	2.20622	1.22939	1.14259	1.50331	1.13087	1.17611	1.13522	1.07794	1.23289	2.51661	1.12207	1.17552	1.53453	1.11984	1.23883	1.12064	1.19929	1.2772	2.36584
Q99497;K7ELW0;K7EN27	Protein deglycase DJ-1	PARK7	16	76.7	1.07787	1.00739	0.94891	0.990428	0.945316	1.09808	1.02382	0.982848	0.623812	1.10917	1.00677	1.02205	1.11411	1.02444	1.31596	1.06996	1.09718	0.711748	1.05157	1.0829	0.963599	1.02718	0.944952	1.13995	1.03834	1.03645	0.662708
Q9UFW8;C9JUJ0	CGG triplet repeat-binding protein 1	CGGBP1	11	76.6	1.13212	0.935079	0.834497	0.846785	0.689893	0.753878	0.887336	0.900629	1.07492	1.09555	0.901718	0.869373	0.828397	0.647505	0.750645	0.850024	0.957112	1.1752	1.28302	0.874624	0.990227	0.860827	0.658149	0.633491	0.702563	0.826803	1.06174
Q7Z4W1;J3KS22;J3QS36;J3KRZ4;J3QL34;J3QS45;J3KSZ5;J3QRQ2	L-xylulose reductase	DCXR	17	76.6	1.03047	1.06814	1.8525	0.979848	0.978603	1.09656	1.0008	1.12774	0.603268	1.05801	1.11103	1.90757	1.02361	1.01546	1.20394	1.1155	0.997951	0.710769	0.963339	1.06473	1.72004	0.958961	0.972813	1.05788	1.08409	1.04095	0.718445
P10809;E7ESH4;E7EXB4;P10809-2;C9JL25;C9JL19;C9JCQ4;C9J0S9	60 kDa heat shock protein, mitochondrial	HSPD1	40	76.6	1.15914	1.0127	1.19701	1.04509	1.3349	1.33328	1.1033	1.34258	1.0038	1.03941	0.993901	1.07777	0.984355	1.09437	1.13106	1.12505	1.04944	0.967129	1.01989	1.05339	1.13382	1.046	1.12255	1.20739	1.25325	1.14628	0.973454
Q16890-5;Q16890;E9PNK6;J3KNE7;E9PPQ1;Q16890-2;Q16890-4;E9PNQ9;Q16890-3	Tumor protein D53	TPD52L1	14	76.6	0.954411	0.902811	0.53945	0.998481	0.595168	0.938444	0.823803	0.945842	0.72196	1.06037	1.00092	0.550687	1.38573	0.682021	1.43175	1.12918	0.889971	0.927213	0.908604	0.911224	0.522809	1.02201	0.543182	1.00388	0.744549	0.896627	0.633949
P00167-2;P00167;P00167-3;J3KNC7	Cytochrome b5	CYB5A	6	76.5	0.902226	1.04252	0.682984	0.683824	0.610673	0.636878	0.873469	0.52797	0.580297	0.920171	1.00038	0.99413	1.11814	0.903974	1.08812	0.996672	1.04117	0.786732	0.99766	0.839699	0.692651	0.769249	0.773571	0.726898	0.636919	0.518495	0.536334
A0A0G2JIW1;P0DMV9;P0DMV8;P0DMV8-2;V9GZ37	Heat shock 70 kDa protein 1B;Heat shock 70 kDa protein 1A	HSPA1B;HSPA1A	51	76.5	1.06208	0.976001	1.29075	1.00928	0.986672	0.968421	1.0966	1.14798	8.68854	0.950278	0.899591	1.07786	0.914714	0.902258	0.870124	0.991817	1.00233	5.97361	1.01694	0.96526	1.27767	1.02066	1.04146	0.999623	1.13202	1.21334	7.85582
Q15365	Poly(rC)-binding protein 1	PCBP1	17	76.4	1.22036	0.952257	0.894913	0.966405	0.917706	1.03341	0.9329	1.03152	0.791898	1.20979	1.01415	0.943922	1.0929	0.964791	1.094	1.05761	0.977626	0.877219	1.08498	1.00577	0.920524	0.985827	0.884619	0.963056	0.948349	1.02913	0.818927
P49321;P49321-3;P49321-4;P49321-2;E9PPR5;Q5T624;H0YF33;E9PI86;E9PRH9;E9PNB5;E9PPQ8;E9PQG5;E9PAU3;E9PKR5;E9PJQ2	Nuclear autoantigenic sperm protein	NASP	52	76.3	0.890835	1.08442	0.714795	0.910688	0.65782	0.654331	0.789146	0.828797	0.866109	1.00106	1.05044	0.74605	0.913261	0.758882	0.752295	0.746592	0.99019	0.845873	1.01848	1.11533	0.793094	0.89869	0.782486	0.787038	0.656101	1.00076	0.934737
O00151	PDZ and LIM domain protein 1	PDLIM1	17	76.3	0.969004	1.06729	0.904826	1.12193	1.11934	0.968555	1.04752	1.05038	0.81009	1.01562	1.07174	0.907544	1.11002	1.13842	1.00655	1.02876	1.10692	0.844909	1.13924	1.04884	0.918423	1.10748	1.12986	0.933651	0.979493	0.995684	0.798807
P02545;P02545-3;P02545-6;P02545-5;P02545-4;H0YAB0;A0A0C4DGC5	Prelamin-A/C;Lamin-A/C	LMNA	64	75.8	1.15717	1.10575	1.42187	1.1817	1.61787	1.064	1.05211	1.07481	0.895196	1.16873	1.12154	1.32462	1.12618	1.62404	0.955243	1.03167	1.05813	0.81841	1.14671	1.12004	1.4078	1.13994	1.63051	1.04646	1.17826	1.06855	0.902957
P07237;H7BZ94;H0Y3Z3;I3L398;I3L312;I3NI03;I3L0S0;I3L4M2;I3L3U6;I3L3P5;I3L514;I3L1Y5	Protein disulfide-isomerase	P4HB	44	75.8	1.12303	1.02814	1.33988	1.10065	1.34334	1.27701	1.04427	1.06256	0.735984	1.08527	1.00574	1.27544	1.03351	1.26122	1.25201	1.03088	0.981874	0.698231	1.0975	1.04	1.38094	1.10107	1.29892	1.27492	1.11163	1.08317	0.772685
Q96EI5;Q96EI5-2;A2RQR6;D6RD44;D6RCE9;D6RIH3;J3KQY4;D6RHZ1;Q9H3H9	Transcription elongation factor A protein-like 4	TCEAL4	18	75.8	1.04592	0.775819	1.04596	0.868981	0.535174	1.06252	0.78259	0.858883	0.907067	0.861403	0.715263	0.879416	0.847207	0.428084	0.862378	0.833086	0.639232	0.966045	0.724038	0.890109	0.903767	0.830537	0.432799	0.921483	0.750892	0.695432	0.870122
Q9Y5S9-2	RNA-binding protein 8A	RBM8A	9	75.7	1.2497	1.0596	1.04919	1.02797	1.01916	0.82642	0.864434	1.02697	1.20928	1.17018	1.26314	1.0947	0.896709	0.781554	1.00527	0.907642	1.12579	1.40355	1.2301	0.927484	0.966048	0.957319	0.770924	0.722947	0.686713	0.860954	1.14169
Q9UKY7;Q9UKY7-2;H0Y8K3;D6R9V8;D6RFH2;Q9UKY7-3;D6RDN0;D6RAV0;D6R973	Protein CDV3 homolog	CDV3	16	75.6	0.981801	0.897572	0.641792	0.824899	0.736522	0.803689	0.826	0.895769	0.659293	0.95994	0.88755	0.589067	0.967566	0.654752	0.844916	0.933456	0.822861	0.682075	0.774357	0.797688	0.548076	0.849955	0.588268	0.731853	1.01133	0.761997	0.53213
X6RAL5;O00422;H7BZW6;U3KQ12;U3KPY7	Histone deacetylase complex subunit SAP18	SAP18	17	75.6	1.35461	0.951183	1.26775	0.991182	1.15193	0.981273	0.940416	1.04677	1.34393	1.22331	0.941959	1.05035	1.02697	0.966964	0.985623	0.966635	0.943756	1.52207	1.20006	0.994702	1.06634	1.09063	0.99817	0.905568	1.02332	1.02054	1.51755
P01040;C9J0E4	Cystatin-A;Cystatin-A, N-terminally processed	CSTA	7	75.5	0.893293	1.03886	2.24277	0.962397	0.956827	0.887321	1.03739	0.909163	0.847954	0.979256	0.679699	1.73632	0.893041	0.832808	0.932648	0.684437	1.3574	0.627562	1.05754	0.726759	1.46054	0.727887	0.7397	0.78246	0.555261	0.621321	0.541241
P31947;P31947-2	14-3-3 protein sigma	SFN	21	75.4	1.22162	1.16205	1.69542	1.24337	2.02681	1.16405	1.10575	1.34669	0.891597	1.17578	1.23325	1.63471	1.24494	2.06599	1.43698	1.25219	1.23602	0.957711	1.07166	1.273	1.66295	1.1919	2.0176	1.19432	1.1414	1.2634	0.889032
P46527;E7ES52;H7C2T1	Cyclin-dependent kinase inhibitor 1B	CDKN1B	13	75.3	1.21127	1.00531	1.45455	1.17344	1.32439	1.27387	1.09114	1.07628	1.31284	0.948244	0.825834	1.1631	0.918924	1.05727	0.898602	0.908611	0.884379	1.13098	1.01619	0.82532	1.30173	0.85751	1.09023	0.885332	0.989875	0.913005	1.09261
P62249;M0R210;A0A087WZ27;M0R3H0;M0R1M5;Q6IPX4;M0QX76	40S ribosomal protein S16	RPS16;ZNF90	16	75.3	1.01253	0.932394	0.873588	0.809757	0.870226	0.903807	0.979326	0.774729	0.727893	1.0155	1.00656	0.975667	0.984406	0.964622	1.2363	1.09215	0.956054	0.826461	1.02032	0.936697	0.841952	0.885668	0.847463	0.989721	1.14869	0.779284	0.670121
P54920;M0R0Y2;M0R2M1;M0R058;M0R027;M0R0I4;M0R213;M0QZM9;M0QZN5;M0R031	Alpha-soluble NSF attachment protein	NAPA	18	74.9	1.17531	1.03797	1.24217	0.958208	1.05533	0.946078	0.989339	1.01415	0.790806	1.28751	1.22012	1.53451	1.23397	1.36574	1.38149	1.23986	1.21415	1.00561	1.16062	1.13331	1.36873	1.06318	1.2491	1.05039	1.03586	1.10262	0.840297
P05387;H0YDD8;P05386-2	60S acidic ribosomal protein P2	RPLP2	6	74.8	1.14304	0.873456	0.998024	0.977032	0.922778	0.938962	0.85989	0.968041	0.880798	1.08942	0.932637	1.17108	1.37574	0.986363	1.55652	0.929528	1.23797	1.30246	1.31857	0.938614	1.01854	1.0685	0.855655	1.12862	0.835917	0.91891	0.774857
P50990;P50990-2;P50990-3;H7C4C8;H7C2U0	T-complex protein 1 subunit theta	CCT8	39	74.5	1.10718	1.00199	1.07877	1.01425	0.965115	1.07026	1.01358	1.12144	0.933543	1.13169	1.03642	1.09574	1.08619	0.998264	1.13859	1.06826	1.0604	0.968306	1.03598	1.06922	1.07661	1.04157	1.00079	1.10592	1.06944	1.09864	0.943956
P20042	Eukaryotic translation initiation factor 2 subunit 2	EIF2S2	37	74.5	1.05668	1.01385	0.969183	1.01714	1.02209	1.09708	0.971892	0.998155	0.900461	1.1133	1.03214	0.984372	1.07022	1.07248	1.12397	1.02474	1.0408	0.960725	1.09211	0.990734	1.01565	1.0356	1.04454	1.11123	1.1278	1.03201	0.973174
Q15819;G3V113;H0YBP9;H0YBX6;E5RIF1;D6RG00	Ubiquitin-conjugating enzyme E2 variant 2	UBE2V2	11	74.5	1.27307	0.993473	0.861665	0.969578	1.05337	1.04108	1.01093	1.10211	0.819129	1.26167	1.05887	0.956719	1.20585	1.13456	1.35072	1.22062	1.04325	1.05104	1.05221	1.07761	0.9641	1.01465	1.0456	1.00984	0.984742	1.0348	0.925062
Q6EEV4-2;E9PP13;E9PSG9;Q6EEV4	DNA-directed RNA polymerase II subunit GRINL1A, isoforms 4/5	POLR2M	5	74.4	1.10027	0.991432	0.952941	1.12694	1.12316	0.964656	1.12589	0.936678	0.705602	1.39694	0.922297	1.11344	1.35536	1.09171	1.19352	1.06081	1.14983	0.962697	0.995456	0.822694	0.907837	0.874771	0.986921	1.04051	0.932292	0.94829	0.942528
P55072;C9IZA5;C9JUP7	Transitional endoplasmic reticulum ATPase	VCP	61	74.4	1.00305	0.99305	1.11553	1.01013	1.07817	0.984387	0.995865	1.03253	0.806015	1.05275	1.04038	1.07388	1.072	1.12105	1.00368	1.03259	1.00467	0.83726	1.03344	1.00891	1.13227	1.04045	1.09262	1.00823	1.02232	1.03174	0.814684
Q32Q12;P22392-2;P22392;J3KPD9;F6XY72	Nucleoside diphosphate kinase;Nucleoside diphosphate kinase B	NME1-NME2;NME2	18	74.3	1.13715	0.994208	1.24664	1.04098	1.17149	1.12479	1.03949	1.30095	0.757673	1.11442	1.00757	1.38605	1.14885	1.18807	1.32596	1.07418	1.4818	0.84454	1.12503	1.039	1.29187	1.11856	1.15298	1.14425	1.06818	1.35259	0.753054
Q9NY27;Q9NY27-3;Q9NY27-2;C9IZ04;F8WCA1;H7C559;F8WDK3;C9IZF4	Serine/threonine-protein phosphatase 4 regulatory subunit 2	PPP4R2	22	74.1	1.22571	1.00154	1.092	0.999306	0.972681	0.792805	0.85568	1.05365	1.19327	1.29464	1.13013	1.215	1.25684	1.27936	1.07719	1.10127	1.14061	1.43515	1.05658	1.13861	1.12847	1.08455	1.22295	0.878796	0.894048	1.09527	1.28692
P30044-2;P30044;P30044-3;P30044-4	Peroxiredoxin-5, mitochondrial	PRDX5	9	74.1	1.05647	1.01229	1.24865	0.988466	1.05898	1.13567	1.1192	1.08739	0.690538	0.998702	0.870365	1.18162	0.976848	0.96527	1.23822	1.01378	1.02376	0.681833	1.12582	1.10218	1.32893	1.08474	1.133	1.24292	1.14386	1.25986	0.785783
P67809;H0Y449;C9J5V9	Nuclease-sensitive element-binding protein 1	YBX1	25	74.1	1.09939	0.997361	1.00903	1.04865	0.983275	0.821801	0.991869	0.741593	1.0022	1.06009	0.917807	0.937943	1.016	1.04163	0.857264	0.932579	0.794261	0.994332	1.17891	0.937613	1.04745	1.04069	1.05391	0.877122	0.985345	0.765469	0.941842
O43719;Q5H918;Q5H919	HIV Tat-specific factor 1	HTATSF1	66	74	1.14893	0.943071	1.22756	0.966935	0.87587	0.943765	0.926391	0.99132	0.991049	1.13116	0.989629	1.18689	0.9479	0.879504	0.890974	0.893997	1.03389	0.879052	1.20447	0.963996	1.28366	0.932442	0.892173	0.921635	0.826893	1.00107	0.937923
C9JKQ7		GART	9	73.9	0.47352	0.386529	0.351447	2.56284	0.393407	0.591323	0.38464	0.450224	0.291049	1.02572	1.00514	1.00511	0.656031	6.5645	1.42965	1.52655	2.24509	4.1193	1.24944	0.852873	1.13503	11.9985	1.16201	1.47389	1.08687	1.18635	21.3124
Q9UNE7;Q9UNE7-2;H3BTA3;H3BUD0;H3BS86	E3 ubiquitin-protein ligase CHIP	STUB1	29	73.9	1.06292	0.955626	0.913265	0.902996	0.894852	0.960421	0.941787	0.925222	0.732335	1.18254	1.05835	1.0932	1.18134	1.10057	1.2857	1.15983	1.0643	0.896685	1.04729	1.01599	0.938611	0.987163	0.884555	0.980461	0.918093	0.870861	0.694931
Q13347;Q5TFK1	Eukaryotic translation initiation factor 3 subunit I	EIF3I	19	73.8	1.18464	0.998278	1.09001	1.11506	1.05377	1.1945	1.03975	1.17156	1.07304	1.05009	0.963745	1.06661	1.05202	0.905932	1.11153	0.987881	1.00253	1.04617	1.03132	0.976347	1.05032	1.00427	0.857932	1.01046	0.944279	0.973291	0.940647
Q9UI09;F8VRD8;Q9UI09-2;H0YID5;F8VXI1;H0YIT1	NADH dehydrogenase [ubiquinone] 1 alpha subcomplex subunit 12	NDUFA12	10	73.8	1.11751	0.951143	0.872048	0.898125	0.841358	1.01051	1.01312	0.884169	0.908106	1.23813	1.10939	1.11209	1.21195	1.02791	1.44952	1.34549	1.07692	1.08166	1.15609	1.00062	0.963866	1.05324	0.911069	1.05647	1.01906	0.898529	0.806885
P51970	NADH dehydrogenase [ubiquinone] 1 alpha subcomplex subunit 8	NDUFA8	12	73.8	0.99705	1.00564	0.92455	0.895511	0.788096	1.0305	1.04162	0.797292	0.884509	1.01457	1.06624	0.995436	0.984871	0.884652	1.36218	1.15435	0.915682	0.992638	1.13324	0.983424	1.19006	0.988019	0.83066	1.12156	0.987503	1.30443	1.14027
P06753-2;A0A087WWU8;Q5HYB6;Q5VU61;D6R904;D6RFM2		TPM3;DKFZp686J1372	38	73.8	1.03841	1.02005	1.04878	0.948669	0.967281	0.933456	0.996912	1.09478	0.803584	0.990767	1.0339	0.901293	1.00521	0.966925	1.02796	1.06562	0.988892	0.818066	0.980471	1.01959	1.07169	1.03635	0.930344	0.944562	1.00441	1.10318	0.798223
P67936;K7EMU5;K7EPV9;K7EPB9;K7ELJ3;Q2TAC2-2;Q2TAC2	Tropomyosin alpha-4 chain	TPM4	31	73.8	1.00595	1.05005	1.16724	0.967709	0.961895	0.842098	0.99333	1.11795	0.864309	0.93257	0.988689	1.0284	1.01878	0.935985	1.01101	1.00947	1.13893	0.724787	1.00078	0.985272	1.02935	0.97177	0.90151	0.876665	0.921825	0.95607	0.688168
Q9UHD8;Q9UHD8-7;Q9UHD8-2;Q9UHD8-5;Q9UHD8-3;K7ENL0;Q9UHD8-4;Q9UHD8-9;Q9UHD8-8;K7EPY1;K7EJV0;K7EL40;K7EJ51;K7EK18;K7ER52;K7EIE4;K7EQD7;K7ER14;K7ELJ9;K7ER34;K7EJZ2;K7EIR4;K7EKN4;K7EN52;K7ENQ5;K7EJL9;K7ERG1;K7EQ08	Septin-9	SEPT9	49	73.7	1.11519	1.04495	0.860668	1.10556	1.05095	1.05235	0.948179	0.963436	0.799228	1.06355	1.01083	0.83527	1.11246	1.0936	1.044	0.932142	0.909844	0.833114	1.08344	1.0621	0.853396	1.1483	1.09175	1.06104	0.911536	0.932726	0.819375
P14621;U3KQL2;U3KPX1;U3KPX8;E9PF46;F8WA34	Acylphosphatase-2;Acylphosphatase	ACYP2	11	73.7	0.910196	0.976535	0.737747	0.874394	0.888189	0.903807	0.999615	0.863673	0.576978	0.938133	1.01418	0.815159	1.0796	1.10766	1.34116	1.13874	1.0667	0.714305	1.04897	0.961971	0.805913	0.941689	1.00756	1.04923	0.990116	0.898317	0.582513
P68363;P68363-2;C9JDS9	Tubulin alpha-1B chain	TUBA1B	35	73.6	1.13849	1.11859	0.961713	1.04775	1.01237	0.993763	0.946394	0.782414	0.772866	1.15786	1.27058	0.939806	1.22199	1.03452	1.11282	1.24095	0.700725	0.908156	1.0426	1.1661	0.994644	1.11359	0.96842	0.974402	1.02607	0.804217	0.801729
Q9P2E9;A0A0A0MRV0;A0A087WVV2;F8W7S5;A2A2S5;V9GY78	Ribosome-binding protein 1	RRBP1	112	73.5	0.971525	0.996967	1.18236	1.03673	0.872519	0.959567	0.919353	0.877629	1.32939	0.959639	0.986224	1.10224	0.951505	0.864932	0.792215	0.846742	0.876216	1.20485	1.01621	0.959145	1.21434	0.982698	0.880394	0.90749	0.85852	0.860901	1.26283
B8ZZU8;Q15370;Q15370-2;I3L0M9;A0A0B4J296	Transcription elongation factor B polypeptide 2	TCEB2	12	73.5	1.04714	1.10783	1.0474	0.939639	1.05841	0.889711	0.936838	0.897207	0.819288	0.948097	0.985583	0.925955	0.897386	0.726484	0.834921	0.892608	0.91285	0.730913	1.11872	0.916495	0.900285	0.976164	0.837804	0.871543	0.998397	0.711104	0.60181
P09972;A8MVZ9;C9J8F3;J3KSV6;J3QKP5;J3QKK1;K7EKH5	Fructose-bisphosphate aldolase C;Fructose-bisphosphate aldolase	ALDOC	30	73.4	0.965982	1.12872	2.13211	1.10575	1.02695	1.25798	1.1638	1.11055	0.935247	0.928446	1.07871	2.14381	1.02663	0.950089	1.26607	1.0679	1.05817	0.909167	0.992704	1.15338	2.73463	1.07662	0.994402	1.3177	1.20196	1.05938	0.912958
P62633-5;P62633-6	Cellular nucleic acid-binding protein	CNBP	14	73.3	1.14887	1.07643	1.176	1.04081	1.44622	1.16191	1.05347	0.938724	1.4279	1.33923	1.04579	1.0396	1.40292	1.21588	1.21507	1.18035	1.00626	1.08245	1.01955	1.11945	1.29022	1.30289	1.38077	1.32069	1.15652	1.14852	1.31609
P14868;P14868-2;H7BZ35;C9J7S3;C9JLC1;H7C278;C9JQM9	Aspartate--tRNA ligase, cytoplasmic	DARS	42	73.3	1.0311	0.961231	0.898982	0.971594	0.984852	1.11177	1.0255	1.03256	0.751113	1.06758	1.01326	0.947792	1.1002	1.07641	1.20593	1.08358	1.07291	0.829001	0.969843	1.00984	0.932952	1.02119	1.05405	1.13752	1.04144	1.09095	0.782662
Q13542	Eukaryotic translation initiation factor 4E-binding protein 2	EIF4EBP2	5	73.3	0.900054	0.987559	0.795762	1.03569	0.889671	0.726719	0.806275	0.809971	1.04315	0.995948	1.00932	0.978278	0.957853	0.926271	0.735885	0.777401	1.02619	0.991057	1.2629	1.03183	0.880457	1.00751	0.918911	0.543645	0.578589	0.631574	1.00746
K7ES63		TUBB6	6	73.3	0.973203	0.742868	2.46378	12.3778	7.56188	11.4893	1.10337	10.0104	2.76313	1.08082	1.00746	1.15284	1.21999	1.97244	0.971568	0.740129	1.0107	1.41777	0.992076	1.04692	0.93048	2.67254	1.24142	1.13631	1.00759	1.07772	3.89305
P61981	14-3-3 protein gamma;14-3-3 protein gamma, N-terminally processed	YWHAG	21	73.3	1.38777	0.993936	1.02431	0.940393	1.1431	1.05323	1.01416	1.11328	0.810728	1.29997	1.11825	1.13794	1.27164	1.31581	1.371	1.29272	1.18454	1.07548	0.968449	1.16069	0.974854	1.08708	1.16936	1.12539	1.10557	1.10517	0.929513
O15231;O15231-7;O15231-4;O15231-5;O15231-9;H7C1R1	Zinc finger protein 185	ZNF185	44	73.3	0.769577	1.08338	0.897492	0.940324	1.05329	0.846815	1.06778	0.887755	0.809376	0.847856	1.17008	0.949041	1.08128	1.18244	1.02686	1.15198	1.01564	0.939138	0.756262	1.10645	0.921911	1.02669	1.14695	0.931669	1.06003	0.902109	0.843882
O15231-3;H0Y704;O15231-2	Zinc finger protein 185	ZNF185	44	73.3	0.633597	1.07175	0.87227	1.09957	1.09999	0.896535	1.02834	0.724223	0.55358	0.775531	1.01605	0.771037	1.04826	0.89553	0.899348	0.988495	0.826135	0.44989	0.894846	1.10045	1.13425	1.08849	1.16692	0.96762	1.05766	0.800034	0.570354
Q9HB71;Q9HB71-3;Q9HB71-2;B2ZWH1	Calcyclin-binding protein	CACYBP	23	73.2	1.15534	1.02038	1.02436	0.880789	0.899285	0.958321	1.01122	0.984275	1.23324	1.10298	1.13562	1.12012	1.12696	1.00361	1.28823	1.15737	1.12346	1.45705	1.04443	1.08714	1.02535	0.968298	0.883885	0.926165	0.850043	0.872425	1.31062
Q9GZY8-2;A0A0A0MS29;H7C433;E9PQX8	Mitochondrial fission factor	MFF	15	73.2	1.1218	1.07153	0.984626	1.0478	1.04298	1.21057	1.09775	1.06689	0.872005	1.00222	0.928718	1.03945	0.939599	0.956612	1.06655	1.00874	0.884738	0.894802	1.04759	1.04981	0.979081	0.991192	0.955277	1.04799	0.89672	1.02641	0.838102
Q9NQR4;H7C579;F8WF70	Omega-amidase NIT2	NIT2	18	73.2	0.98039	1.03717	0.993008	0.898776	0.904837	0.926968	1.08156	0.937503	0.666694	1.04018	1.16526	1.12239	1.12415	1.08052	1.3839	1.25822	1.18193	0.816584	1.00631	1.01438	1.03415	0.947039	0.917624	0.985078	0.975895	0.893993	0.599757
P52907	F-actin-capping protein subunit alpha-1	CAPZA1	13	73.1	1.06281	0.99362	0.827307	0.911638	0.983918	1.00377	1.00329	0.98844	0.743184	1.03388	0.973841	0.896915	1.03658	1.02131	1.14364	1.03268	1.04594	0.840691	1.07944	1.03054	0.895744	1.04919	0.981555	0.969855	0.907653	1.05121	0.752759
P62633-8;P62633-4;D6RAT4	Cellular nucleic acid-binding protein	CNBP	14	73.1	0.974034	0.957592	0.778649	0.799403	0.761511	0.759995	0.942556	0.808376	1.00419	1.04863	0.973431	0.859474	1.05396	0.896057	1.01512	1.03946	0.966399	1.07483	1.12271	0.891143	0.863428	0.984865	0.780146	0.813331	0.952247	0.841982	1.02814
Q96I24;Q96I24-2	Far upstream element-binding protein 3	FUBP3	33	73.1	1.07722	0.99583	1.0182	0.973841	1.13117	0.970808	0.977459	1.0108	0.942921	1.02989	0.996608	0.86762	0.96695	0.952134	0.910787	1.04034	0.890498	0.985554	0.999913	0.994048	0.949349	1.01331	0.975924	0.986275	1.12088	0.932376	0.876167
P13984	General transcription factor IIF subunit 2	GTF2F2	20	73.1	1.06736	1.01631	0.8996	1.02385	0.746072	0.82819	0.969204	0.943932	1.2292	1.12004	1.00832	0.88313	1.07173	0.716839	0.955948	0.918832	1.0476	1.2657	1.15719	0.980726	0.880716	1.02378	0.687457	0.830993	0.789843	0.916855	1.09905
P52272-2;P52272;A0A087X0X3;M0R2T0;M0R0N3;M0QYQ7;M0R2I7;M0R0Y6;M0QY96;M0QYL3	Heterogeneous nuclear ribonucleoprotein M	HNRNPM	53	73.1	1.39045	0.938983	0.982024	1.01532	1.24326	1.14995	0.950074	1.31558	0.820098	1.35165	1.02425	1.00031	1.2139	1.17419	1.06924	1.17248	0.94106	0.941632	0.978107	1.08344	0.882064	1.06373	1.08335	1.01251	1.13198	1.13814	0.919905
P14618-2;H3BTN5;H3BR70;H3BQ34;H3BUW1;H3BTJ2;H3BT25	Pyruvate kinase PKM;Pyruvate kinase	PKM	46	73.1	1.30664	0.940015	1.32059	1.15873	1.29471	1.10064	1.16944	1.29841	0.959543	1.54275	0.954781	1.3029	1.19077	1.26108	1.26974	1.1514	1.08845	0.790563	1.3445	1.00699	1.3901	1.14663	1.15508	1.13797	1.01922	1.22388	0.767117
P78406;E9PQ57;E9PPG9;B0QZ36;B0QZ37	mRNA export factor	RAE1	19	73.1	1.18859	1.02658	1.0988	1.06684	1.00965	1.00396	1.02478	1.09011	1.76478	1.284	1.07835	1.20619	1.18338	1.05546	1.12255	1.14635	1.04181	2.0297	1.17284	1.05171	1.14807	1.01042	0.988137	0.922053	0.871064	1.03966	1.61882
Q96EE3;Q96EE3-1;K7ELV2;K7EP88;K7ENI5;K7EPZ5	Nucleoporin SEH1	SEH1L	22	73.1	1.0498	1.01379	0.995732	1.08134	1.06576	1.03014	0.993866	1.08327	0.923531	1.05899	0.967257	0.962867	1.01492	1.02624	0.964775	1.02315	0.900931	0.880936	0.943057	1.05856	0.93673	0.999011	1.02613	0.951804	1.00133	1.00937	0.83848
P29401-2;P29401;E9PFF2;F8W888;F8WAX4	Transketolase	TKT	38	73.1	1.07531	1.033	0.89897	1.08407	1.26945	1.03367	1.14071	1.14344	0.749056	1.04059	1.03455	0.842504	1.11677	1.23831	1.04199	1.14054	1.10044	0.887898	1.03373	1.06617	0.875916	1.11668	1.2446	1.02055	1.17268	1.09847	0.742531
P27348;E9PG15	14-3-3 protein theta	YWHAQ	20	73.1	1.08387	0.950289	0.842672	0.837888	0.820714	0.756864	0.975971	0.904443	0.670171	1.17502	1.12604	0.991653	1.17351	1.11806	1.32496	1.24047	1.13701	0.879585	0.970456	1.02649	0.826416	1.01284	0.918256	0.988072	0.972015	0.953705	0.722887
O60925;E5RGS4;D6RGG5	Prefoldin subunit 1	PFDN1	9	73	1.08555	0.946562	0.863017	1.06173	0.958198	1.21722	0.957075	0.832933	0.737792	0.68196	0.817903	0.714575	0.710293	0.89129	1.21514	0.994024	0.971368	0.837345	0.815435	0.952723	0.706625	0.893811	0.591023	0.877636	0.623407	0.569593	0.599688
G3V5Z7;P60900;G3V295;P60900-2;G3V3I1;G3V3U4;P60900-3;G3V4S5;G3V2S7;H0YJC4	Proteasome subunit alpha type;Proteasome subunit alpha type-6	PSMA6	18	73	1.07088	0.999097	0.975192	0.923269	1.00164	1.00342	1.02668	0.962329	0.886895	1.08025	1.04411	1.00436	1.06383	1.07146	1.20469	1.09137	1.05505	0.960881	1.05229	1.09385	1.02458	1.03729	1.11615	1.04118	1.02176	1.04769	0.990758
Q13137;Q13137-3;Q13137-4;Q13137-5;Q13137-2;D6REB0;D6RF70;D6RJE7;I3L493;D6RBI4;H0Y9G3;D6RBF9;H0YBP4	Calcium-binding and coiled-coil domain-containing protein 2	CALCOCO2	30	72.9	0.930719	0.97961	1.12354	0.917439	0.740154	1.16208	1.01618	0.894009	0.890072	0.86489	0.902113	1.05238	0.948735	0.635759	1.12742	0.916532	0.81371	0.830087	0.840096	0.963673	1.05421	0.877057	0.640397	1.13792	1.0441	0.816793	0.792195
P62633-2;P62633;P62633-7	Cellular nucleic acid-binding protein	CNBP	14	72.9	1.0487	0.964629	0.873005	0.852547	0.72298	0.670284	0.99341	0.69323	0.94104	1.20507	0.985635	1.71089	1.28803	1.03766	1.32816	1.25772	1.13094	1.17592	1.23058	0.87824	0.918287	1.07518	0.848384	0.804589	0.813023	0.851898	0.85727
Q9GZT3-2;Q9GZT3;A0A087WUN7;H0YJ40;G3V4X6;G3V2S9;H0YJW7;H0YJ07;H0YJU7;H0YJI1	SRA stem-loop-interacting RNA-binding protein, mitochondrial	SLIRP	10	72.9	0.88374	1.0154	0.91579	0.998463	0.967567	1.07846	1.00938	1.01291	0.851871	0.861685	0.931031	0.817398	0.918621	0.832538	1.0639	0.976632	0.975516	0.874767	0.900593	0.969868	1.01058	0.913319	1.01525	1.08882	0.951999	0.962421	0.80772
Q6ZSJ8;Q6ZSJ8-2	Uncharacterized protein C1orf122	C1orf122	8	72.7	0.502295	0.570156	0.413081	0.440333	0.333573	0.414487	0.399916	0.372032	0.457916	0.965167	0.917413	0.955192	0.85588	0.842572	0.880451	0.787008	0.906671	1.11829	1.12797	0.939716	1.09537	0.992904	0.817439	0.89765	0.816318	0.892701	0.959917
P68104;Q5VTE0;A0A087WVQ9;P68104-2;A0A087WV01;Q5JR01;A6PW80	Elongation factor 1-alpha 1;Putative elongation factor 1-alpha-like 3;Elongation factor 1-alpha	EEF1A1;EEF1A1P5	33	72.7	1.1209	0.992811	1.07782	1.10301	1.02298	1.10703	0.982978	1.24939	0.806211	1.12595	1.04324	1.0608	1.27082	1.06797	1.23619	1.16223	1.1527	0.871637	1.01472	1.01598	1.04028	1.12754	0.957614	1.03088	0.927654	1.1412	0.831176
A0A087WTB8;P15374;Q5TBK7	Ubiquitin carboxyl-terminal hydrolase;Ubiquitin carboxyl-terminal hydrolase isozyme L3	UCHL3	12	72.7	1.13818	1.05997	1.12331	0.839423	1.06051	0.836465	1.00024	0.914061	0.845795	1.16535	1.30714	1.27405	1.34904	1.21349	1.47238	1.19589	1.22396	0.950925	1.01515	1.02649	0.926069	0.966429	0.892601	0.890036	0.697958	0.675512	0.609808
Q9BV57;Q9BV57-2;A0A0G2JQN5;H7C382	1,2-dihydroxy-3-keto-5-methylthiopentene dioxygenase	ADI1	14	72.6	1.07608	1.0311	0.836108	0.755052	0.756299	0.705874	0.95233	0.734444	0.68874	1.18094	1.35809	1.03136	1.08688	1.039	1.40238	1.29053	1.18613	0.825378	1.17113	1.07278	0.797399	0.821915	0.709118	0.791113	0.653976	0.656811	0.554728
P33316-2;H0YNJ9;H0YMM5	Deoxyuridine 5-triphosphate nucleotidohydrolase, mitochondrial	DUT	12	72.6	1.10586	1.34037	0.890249	1.0269	0.82112	0.787038	0.704422	0.966152	1.08107	1.0929	1.34314	0.858073	1.07487	0.8168	0.944129	0.822288	0.990457	1.13526	1.255	1.43431	0.843579	1.04671	0.656353	0.683046	0.517839	0.892879	0.980719
P09651;P09651-2;F8W6I7;P09651-3;F8VZ49;Q32P51;F8VTQ5;F8W646;F8VYN5	Heterogeneous nuclear ribonucleoprotein A1;Heterogeneous nuclear ribonucleoprotein A1, N-terminally processed;Heterogeneous nuclear ribonucleoprotein A1-like 2	HNRNPA1;HNRNPA1L2	33	72.6	1.13803	0.882466	0.893423	0.983971	0.958071	0.843142	0.913964	1.07289	0.758624	1.12641	1.03077	0.933461	1.11903	1.04192	0.984441	1.03653	1.0822	0.865541	1.14394	0.940326	0.927374	1.04178	0.981764	0.875182	0.95974	1.065	0.853341
P48539;F6SSA2	Purkinje cell protein 4	PCP4	4	72.6	1.49526	1.0977	0.805704	1.08657	0.940073	1.87548	0.895247	1.32793	0.824403	0.941467	0.700066	0.465837	0.901052	0.417038	1.36941	0.869181	0.745722	0.516898	1.09807	0.944331	0.694474	1.10489	0.736447	1.94187	1.08394	0.91802	0.518754
A6NIH7	Protein unc-119 homolog B	UNC119B	14	72.5	1.00102	1.03152	0.886163	0.918653	0.71792	0.785361	0.973313	0.783592	0.859702	0.954619	0.954229	0.829439	0.922319	0.74938	0.90999	0.886851	0.94614	0.787647	1.11199	0.969183	1.0367	0.980912	0.781289	0.85142	0.945229	0.804284	0.814297
Q8TBA6;Q8TBA6-2;H0YK03	Golgin subfamily A member 5	GOLGA5	46	72.4	1.04412	1.0055	0.993738	0.980063	1.12723	1.16169	1.05193	0.886792	1.07105	1.04238	1.00225	1.04711	1.07404	1.31651	1.18025	1.0293	1.05145	1.18038	1.07913	0.982799	1.0571	1.05012	1.22253	1.24762	1.07933	0.968401	1.1093
P21333-2;P21333;Q5HY54;Q60FE5;A0A087WWY3;F8WE98;H7C2E7	Filamin-A	FLNA	162	72.3	0.965708	1.08298	1.41514	1.13156	1.26313	1.26859	1.04139	1.25575	0.872288	0.908776	1.06451	1.22705	1.03316	1.11497	0.966521	0.923025	1.09264	0.795021	0.958522	1.05128	1.37935	1.12853	1.15601	1.2221	1.0703	1.1452	0.860707
P62244;I3L3P7;I3L246;H3BV27;H3BT37;I3L303;H3BVC7	40S ribosomal protein S15a	RPS15A	11	72.3	1.07657	0.87553	0.823375	0.896687	0.959935	1.12848	0.944165	0.875989	0.687221	1.04381	0.914436	0.776012	0.943834	0.929085	1.18289	1.07349	0.727311	0.759426	1.19307	0.873452	1.49772	1.01859	0.928287	1.02997	1.30955	1.57727	0.880473
O43172	U4/U6 small nuclear ribonucleoprotein Prp4	PRPF4	30	72.2	1.1955	1.00975	1.13278	1.02287	0.833638	0.870744	0.925137	1.05767	1.08112	1.17782	1.02573	1.07151	1.06166	0.89008	0.934493	0.93488	1.11537	1.12554	1.23078	1.01084	1.13922	1.07758	0.817133	0.911661	0.904413	1.08321	1.05027
P51148;P51148-2;K7ENY4;K7EIP6	Ras-related protein Rab-5C	RAB5C	12	72.2	1.05176	1.02972	1.18613	1.01759	1.04619	1.09122	1.0299	1.00542	0.734927	1.14107	1.04848	1.23472	1.07535	1.10449	1.2706	1.08772	1.07538	0.749057	1.07863	0.975278	1.11985	0.98498	1.03312	1.08855	1.03172	0.969891	0.670861
Q9H7C9;E9PNP3;E9PR47;E9PIQ4;E9PJP1;E9PLK9;K4DI89;Q9H7C9-3;Q9H7C9-2	Mth938 domain-containing protein	AAMDC	9	72.1	1.01465	1.01256	0.805764	0.736898	0.651047	0.842902	0.990821	0.793098	0.810837	0.964633	1.06085	0.97961	0.98609	0.814065	1.4516	1.15213	0.976457	1.04696	1.03622	1.01556	0.904414	0.891672	0.777315	0.958099	0.850601	0.750287	0.98357
P20339;P20339-2;F8WCY6;F8WD79	Ras-related protein Rab-5A	RAB5A	11	72.1	1.13019	1.04465	1.02857	0.953311	1.02691	1.22244	1.14202	1.06236	0.784369	1.07845	1.01784	0.938333	1.08994	1.0319	1.25534	1.07456	1.11721	0.802233	1.08102	1.01421	0.981269	0.994083	0.990334	1.13687	1.05742	1.01854	0.724927
P61020;P61020-2;F8VUA5;F8VVZ0;F8VPW9;F8VWZ7	Ras-related protein Rab-5B	RAB5B	11	72.1	0.911868	1.00722	1.06497	0.977442	1.03029	1.08688	1.09957	0.986591	0.682034	1.00125	1.06832	1.15599	1.00388	1.10885	1.26646	1.2485	0.985361	0.741048	1.12352	1.0781	1.2122	1.08721	0.995953	1.13424	1.22949	1.02365	0.782286
P49458;E9PE20;P49458-2	Signal recognition particle 9 kDa protein	SRP9	8	72.1	1.15536	0.976905	0.85032	0.811369	0.569263	0.773771	0.965078	0.849555	0.707439	1.2607	1.05246	0.975004	1.13622	0.715648	1.15425	1.1909	0.91475	0.907016	1.06394	1.07313	0.908925	0.984481	0.630715	0.897738	0.91138	0.86436	0.830858
P31946-2;P31946;Q4VY20;Q4VY19;A0A0J9YWE8;A0A0J9YWZ2	14-3-3 protein beta/alpha;14-3-3 protein beta/alpha, N-terminally processed	YWHAB	17	72.1	1.05531	1.00213	0.956105	0.962381	0.879028	0.89498	1.0921	0.889448	0.827982	1.00111	0.890764	0.90383	0.951083	0.947804	1.01513	0.921234	0.985354	0.726483	1.23877	1.00419	1.23689	1.07405	1.17806	0.990496	0.940637	0.993549	0.787159
G8JLQ3;P78537-2;P78537;F8W099;F8W606;A0A087WSV2;F8W036;F8VP73	Biogenesis of lysosome-related organelles complex 1 subunit 1	BLOC1S1	6	72	1.18068	1.04203	1.04656	1.10789	1.31984	1.27711	1.05831	1.2203	1.00253	0.976856	1.03726	0.889559	0.968671	0.959248	1.28588	1.18142	1.00848	0.817493	1.09893	1.01075	0.889031	0.951549	0.975668	1.06527	1.02008	0.880582	0.681873
P38936	Cyclin-dependent kinase inhibitor 1	CDKN1A	12	72	1.55399	1.30766	2.38615	1.76014	7.98129	0.883547	1.00938	1.21356	5.0155	1.44405	1.16106	2.30864	1.59565	7.83474	0.938477	0.927018	1.2546	5.15031	1.8379	1.29131	2.74561	1.92476	9.25976	0.895198	0.995667	1.21458	5.59123
P18206-2;P18206;Q5JQ13;P18206-3;A0A096LPE1	Vinculin	VCL	77	72	0.990131	0.992442	1.01129	1.06271	1.12911	1.16767	1.05738	1.05321	0.869886	0.999387	0.989261	0.991715	0.987202	1.06166	1.04445	0.998743	0.982967	0.87961	0.959474	1.04189	0.968744	1.03677	1.1302	1.13609	1.06915	1.04947	0.962995
Q9HBI5;C9JY17	Uncharacterized protein C3orf14	C3orf14	8	71.9	0.951926	0.90078	0.709351	0.810042	0.707575	0.805293	0.949786	0.734427	5.87751	0.866695	0.788849	0.747864	0.811322	0.684146	0.86216	0.904496	0.769031	5.11033	0.990591	0.826058	0.696257	0.775069	0.668283	0.783822	0.745665	0.702583	4.40405
P09382;F8WEI7	Galectin-1	LGALS1	10	71.9	1.12923	0.968362	1.34485	0.912404	1.23874	1.20149	1.03345	1.33304	0.664726	0.964205	0.8992	1.09762	0.914561	0.88409	1.07206	0.996609	1.02019	0.66101	1.061	0.87124	1.07906	0.923969	0.885599	1.05906	1.08208	0.854141	0.584553
P28074;P28074-2;H0YJM8;G8JLC2;G3V3K3	Proteasome subunit beta type-5	PSMB5	16	71.9	1.12626	0.994291	1.02247	0.970882	1.04739	0.985512	1.01558	1.03578	1.03076	1.18076	1.18197	1.11866	1.24041	1.27381	1.33323	1.22645	1.12622	1.30629	1.07255	1.01604	1.02811	1.04885	1.01535	0.945226	0.959047	0.970381	1.16565
Q9HCN8	Stromal cell-derived factor 2-like protein 1	SDF2L1	12	71.9	0.986213	1.00857	1.08353	1.17716	1.34063	1.2804	1.02278	1.06591	0.861502	1.05088	1.00324	1.20768	1.12383	1.34756	1.40708	1.02995	0.979533	0.819644	1.07778	0.974525	1.14001	1.05058	1.34131	1.28294	1.02632	0.945355	0.754944
Q13228;Q13228-4;Q13228-3;Q13228-2;A6PVX1;H0Y532;F2Z2W8;F8WCR4;C9JVL0;F8WBA9	Selenium-binding protein 1	SELENBP1	28	71.8	0.844559	0.944187	0.885684	0.917901	0.716458	1.21271	1.09551	0.879936	0.561075	0.943446	1.00253	1.00612	1.07197	0.92418	1.59637	1.23953	1.02058	0.694515	0.88513	1.01099	1.02426	0.964639	0.913032	1.22565	1.04931	0.917159	0.638567
P06753-6			36	71.8	1.27823	0.909808	1.1504	1.37301	1.35911	1.23744	1.07788	1.29067	0.736247	1.38337	1.3835	1.30948	1.54221	1.40454	1.47798	1.27663	1.519	1.16986	1.0664	0.963745	0.950016	1.12028	1.02206	0.832843	0.817305	0.916475	0.742578
P34932;A0A087WYC1;A0A087WTS8;P34932-2	Heat shock 70 kDa protein 4	HSPA4	59	71.7	1.18401	1.00769	1.04098	1.04033	1.04563	1.14747	0.99817	1.16401	1.0482	1.08512	0.981192	0.918086	1.0512	0.971071	1.0266	0.976576	1.01248	1.10027	0.989843	1.09059	1.02801	1.07575	1.07042	1.10994	1.02412	1.11215	1.05313
Q9H2U2;Q9H2U2-2;Q9H2U2-3;Q9H2U2-6;H0Y9D8;D6R967;Q9H2U2-4;D6RGV9;D6RAD3;D6RGI1;F8W7R6;H0YAK2;H0Y8X2	Inorganic pyrophosphatase 2, mitochondrial	PPA2	20	71.6	0.970869	0.976731	0.840794	0.979894	1.01579	1.08234	1.08187	0.988806	0.671281	0.921391	0.906817	0.781307	0.895515	0.913445	1.06549	0.98241	0.985804	0.66849	1.0339	0.999854	0.87898	0.985093	0.986168	1.04383	1.03356	0.984276	0.63846
Q9H0U4;E9PLD0;Q92928	Ras-related protein Rab-1B	RAB1B	18	71.6	1.09196	0.958585	1.31575	0.925846	1.23424	1.21818	1.00976	1.17525	0.696903	0.948786	0.989372	0.944297	0.85659	0.835337	1.17409	1.29583	0.814287	0.706251	0.944516	1.03606	1.17431	0.963631	1.03623	1.17605	1.12185	1.05555	0.582311
Q9BU89;K7EIV2;K7ERU8	Deoxyhypusine hydroxylase	DOHH	13	71.5	1.33189	1.08178	1.24017	1.33591	1.15205	1.27697	0.935053	1.38616	1.56925	1.05682	0.937528	0.984811	0.960901	1.02027	0.95184	0.899625	1.04977	1.41151	1.3784	1.13149	1.09838	1.1982	1.18869	1.3157	1.84284	1.34563	1.82569
P52758;H0YB34;H0YBX3;E5RIP8	Ribonuclease UK114	HRSP12	7	71.5	0.96923	1.00985	0.91214	0.852341	0.840105	0.942995	0.994957	0.843792	0.600502	1.00215	0.93168	0.908371	1.08687	1.00216	1.35713	1.13451	0.954233	0.691898	1.03112	1.07493	0.91866	0.994526	0.871567	1.02556	0.965326	0.900214	0.568053
P28072;A0A087X2I4;I3L3X7	Proteasome subunit beta type-6;Proteasome subunit beta type	PSMB6	13	71.5	1.02134	0.98915	0.981604	1.03506	1.04352	1.03078	1.0062	0.992817	0.898983	0.992851	0.828548	0.958809	0.87788	0.870474	0.938228	0.879117	0.949489	0.859326	1.17903	1.02294	1.03531	1.03571	1.05747	1.01338	0.968876	1.00474	0.799555
C9J9K3;A0A0C4DG17;P08865;F8WD59	40S ribosomal protein SA	RPSA	20	71.5	1.25902	0.984111	0.904901	0.783724	0.881098	0.885377	0.988712	0.914826	0.739747	1.23616	1.09894	1.11973	1.12452	1.14038	1.41521	1.22557	1.10915	0.873152	1.10498	0.986521	0.920029	0.884626	0.905053	0.996088	0.957645	0.903364	0.679228
Q9BRA2;I3L2R6;I3L0K2;I3L3M7	Thioredoxin domain-containing protein 17	TXNDC17	8	71.5	1.00081	1.03303	1.06231	1.00128	0.950307	0.989548	0.944893	0.993932	0.717995	1.01557	0.968553	1.05063	0.997227	0.857202	1.10587	0.897464	1.01749	0.677888	1.05999	0.985264	1.01138	0.957165	0.770796	0.882292	0.752179	0.787101	0.48637
P26641	Elongation factor 1-gamma	EEF1G	35	71.4	1.08188	0.981341	1.05996	1.12921	1.11171	1.17935	0.978158	1.18119	0.811808	1.06523	0.959391	0.941263	1.07726	0.966659	1.05344	0.955585	1.07778	0.771193	1.07932	0.979012	1.08083	1.14613	1.05267	1.11286	1.04349	1.17038	0.872696
P05198;G3V4T5;H0YJS4	Eukaryotic translation initiation factor 2 subunit 1	EIF2S1	32	71.4	1.25063	0.989094	1.0869	0.948296	1.03986	1.02647	0.962186	1.03332	0.897207	1.27406	1.12095	1.19635	1.22155	1.19814	1.2462	1.1364	1.15003	1.0729	1.13001	1.06022	1.1246	1.0686	1.07215	1.06809	1.05667	1.1099	1.01625
Q5TBP9;Q9BX40-3	Protein LSM14 homolog B	LSM14B	12	71.4	0.982195	0.979166	1.16875	1.02606	1.04778	0.806552	0.913236	0.941208	1.08248	0.927577	0.904524	0.846531	0.825078	0.776588	0.764632	0.7709	1.02331	1.01881	1.10345	0.845982	0.917905	1.05541	0.913175	0.827413	0.959603	0.884091	0.86445
E7EX17;P23588;P23588-2;F8VX11;F8VSC7;F8W0K0;F8VYE9;F8VRU1;REV__F8VX11;REV__P23588-2;REV__P23588;REV__E7EX17	Eukaryotic translation initiation factor 4B	EIF4B	54	71.3	1.00423	0.954786	0.991129	1.06009	0.901328	1.02699	0.976244	1.05579	0.89213	1.05135	0.989849	0.937551	1.0515	0.861753	1.04801	0.976532	1.08422	0.865533	1.08026	0.942145	0.979535	1.07467	0.852158	1.04958	0.927824	1.0329	0.906626
P52209-2;P52209;K7EPF6;K7ELN9;K7EM49;K7EMN2	6-phosphogluconate dehydrogenase, decarboxylating	PGD	28	71.3	0.995247	0.999088	1.03343	1.0068	1.12454	1.17277	1.13676	1.03256	0.699638	0.943923	0.977849	0.980614	1.03173	1.12603	1.19247	1.13153	0.988612	0.75981	0.961173	1.08452	1.0657	1.09166	1.20076	1.23007	1.23274	1.03683	0.809798
Q13263;Q13263-2;M0R0K9;M0R3C0;M0R2I3	Transcription intermediary factor 1-beta	TRIM28	46	71.3	1.15686	1.01839	1.39427	1.01777	1.01272	0.981006	0.951796	1.17204	0.778165	1.13968	1.04558	1.28853	1.04364	1.01349	0.91248	0.966476	1.01744	0.754864	1.04979	1.12508	1.38423	1.03569	1.02464	0.963223	0.927886	1.19625	0.81267
P23919;P23919-2;H7C312;H7BZ20;G5E9E9;H7C3A4	Thymidylate kinase	DTYMK	17	71.2	0.919198	1.00701	0.867276	0.916112	0.820945	0.876434	0.986978	0.883224	0.710549	0.972831	0.987786	0.934871	0.974091	0.963966	1.24561	0.985718	1.04711	0.728203	1.04905	1.0318	0.974305	0.963762	0.999151	0.967848	0.981835	0.952308	0.75906
Q96EK6;G3V5E4;G3V4W4	Glucosamine 6-phosphate N-acetyltransferase	GNPNAT1	13	71.2	1.50055	1.02286	1.12947	1.04555	1.46378	1.53594	1.08308	1.47308	0.849185	1.35372	1.10414	1.06422	1.32764	1.22833	1.57071	1.37877	1.02356	1.0182	1.01558	1.18376	0.94831	1.1348	1.06131	0.987565	0.99352	1.03325	0.970204
K7EK07;P84243;K7EMV3;B4DEB1;K7ES00;Q6NXT2;K7EP01	Histone H3;Histone H3.3;Histone H3.3C	H3F3B;H3F3A;H3F3C	11	71.2	1.06582	0.814271	1.0795	0.976746	1.01557	0.929134	0.978467	1.27811	0.803755	1.00968	0.805241	1.26096	0.970018	1.04397	0.995455	0.924637	1.37711	0.889547	1.09144	0.789717	0.941744	0.886457	1.05105	0.930696	1.04325	1.00666	0.734569
P14927;B7Z2R2;P14927-2;E5RHG9	Cytochrome b-c1 complex subunit 7	UQCRB	11	71.2	1.09157	0.98805	0.994064	0.764061	0.909676	0.858178	1.07139	0.84518	0.68765	1.20562	1.3612	1.53115	1.36586	1.44592	1.73554	1.51324	1.35411	1.04163	1.00938	1.05486	1.00462	1.00787	1.04175	1.01386	0.918045	0.872434	0.677431
P37235;E9PC71;P84074;P61601;H7BZC1;E5RGA9;C9JW46;E5RK89;E5RFL9;E5RJT1;E5RJJ6;E5RGZ0;E5RI95;A0A1B0GXG3;E5RHE8;E5RI78;E5RHC8;E5RIG4;E5RIZ1;E5RIA5	Hippocalcin-like protein 1;Neuron-specific calcium-binding protein hippocalcin	HPCAL1;HPCA	14	71	0.97311	1.02727	0.856088	0.958041	0.948722	0.997821	0.950255	0.947043	0.66194	0.941024	1.13968	0.910721	1.11712	1.02825	1.23841	1.07392	1.23294	0.781493	0.932789	1.0358	0.853771	0.947596	0.969332	1.02031	0.852638	0.807981	0.644288
Q14847;Q14847-2;C9J9W2;Q14847-3;F6S2S5;J3KSN1;K7ESD6	LIM and SH3 domain protein 1	LASP1	21	70.9	0.964893	0.979768	0.989723	1.0112	0.948526	0.870277	1.04183	0.94698	0.654626	1.06222	1.12024	1.04762	1.16749	1.17294	1.18154	1.2387	1.10603	0.79391	1.02776	1.01759	1.04196	1.16766	1.09532	1.04046	1.15838	1.01957	0.700671
O76080;Q5QPB1	AN1-type zinc finger protein 5	ZFAND5	9	70.9	1.31417	0.965798	1.27369	0.969964	1.14376	0.891332	1.09411	1.05429	7.38832	1.24391	1.0257	1.25268	1.14241	1.09088	0.954119	1.2479	0.920562	8.20907	0.986145	1.02129	1.27048	0.980047	0.950838	0.81447	1.11352	0.934184	10.3555
Q9NP97;B1AKR6;Q8TF09;H3BNG9;H3BPA0;Q7Z4M1;Q9NP97-2;H3BQI1	Dynein light chain roadblock-type 1	DYNLRB1	7	70.8	0.783844	0.964334	1.1337	0.988903	0.975216	1.06764	0.88642	0.912909	0.758198	0.700119	0.798645	0.869031	0.707934	0.650822	0.892372	0.773694	0.898922	0.643067	0.837097	0.815669	0.835612	0.788175	0.687054	0.822798	0.634746	0.631726	0.677805
O95182;M0R1K9	NADH dehydrogenase [ubiquinone] 1 alpha subcomplex subunit 7	NDUFA7	8	70.8	0.943545	0.971852	0.804896	0.989169	0.717334	0.888278	0.977013	0.820278	0.689906	0.996534	0.883393	0.845684	0.949223	0.827528	1.00122	0.966015	0.93293	0.758122	1.11653	1.04043	0.95103	1.07449	0.860552	0.985243	1.02058	0.928311	0.775857
Q16576;E9PC52;Q16576-2;Q5JP01;Q5JP02;C9J7L0;Q5JNZ6;C9JAJ9	Histone-binding protein RBBP7	RBBP7	21	70.8	1.04695	1.05815	0.94811	0.868014	0.764262	0.781058	0.866953	0.916893	0.867627	1.06874	1.12138	1.05649	1.03389	0.833177	0.979714	0.940223	1.03301	0.922076	1.0899	1.09091	1.05877	0.943369	0.803422	0.840511	0.747746	0.954591	0.853328
Q9Y2V2;H3BUY4;H3BPY5;H3BNU9;H3BSW7;H3BTK3;I3L3X8	Calcium-regulated heat stable protein 1	CARHSP1	7	70.7	1.05012	1.03146	0.982152	1.04573	0.951267	1.03288	0.971302	1.0369	0.771129	0.943342	0.883984	0.858732	0.848598	0.698314	0.94061	0.851475	0.802459	0.654404	1.06476	1.00564	0.977474	1.02917	0.925688	0.96155	0.902064	0.947189	0.826068
P24534;C9JZW3;F2Z2G2;F8WF65	Elongation factor 1-beta	EEF1B2	14	70.7	1.19009	1.03105	1.14824	0.91715	1.09863	0.93257	0.995959	1.08431	0.864586	1.34779	1.29901	1.37906	1.49926	1.36405	1.55622	1.22705	1.42254	1.01683	1.15712	0.976384	1.04742	0.979491	0.903734	0.960958	0.759709	0.902423	0.670024
Q9NVK5-2;Q9NVK5;Q9NVK5-3;F5GX47	FGFR1 oncogene partner 2	FGFR1OP2	13	70.7	1.09504	1.02812	0.895793	1.06766	0.933775	1.05896	0.946536	0.84645	1.39454	1.03982	0.984461	0.874884	1.06597	0.917714	1.21041	1.04246	0.917994	1.31779	1.18602	0.946214	0.968007	1.02095	0.969774	1.16593	0.939272	0.913909	1.32261
Q15233;Q15233-2;H7C367;C9JYS8;C9IZL7;C9J4X2;C9JJ13	Non-POU domain-containing octamer-binding protein	NONO	39	70.7	1.30484	0.932733	1.00371	1.04076	1.13273	1.03358	0.911966	1.2541	0.911845	1.2075	0.961428	0.944002	1.1123	1.02072	0.954608	1.00734	0.994342	0.976683	1.00367	1.07298	0.971478	1.1053	1.04951	0.982324	1.04323	1.18741	1.00585
Q04917;A2IDB2;F8WEB6;A2IDB1	14-3-3 protein eta	YWHAH	19	70.7	1.23363	0.977836	0.94082	0.84359	0.950624	0.897553	0.964195	1.03898	0.634813	1.26277	1.1434	1.17324	1.18374	1.15449	1.26598	1.33326	1.04771	0.921586	0.927974	1.1649	0.930153	0.973723	1.01127	1.01273	1.15122	1.05056	0.707554
P25685;P25685-2;M0R080;M0QXK0;M0QYT3;M0QZD0;M0R1D6;A0A1B0GX60	DnaJ homolog subfamily B member 1	DNAJB1	28	70.6	1.16283	1.09547	1.4988	1.0417	0.927792	0.842815	0.960886	1.02719	3.82189	1.11891	1.07842	1.35126	0.983524	0.94564	0.914451	0.939085	1.04194	3.51849	1.32158	1.12879	1.50972	1.03943	0.99896	0.893017	0.901575	1.10508	3.51519
P13639;M0R0I6	Elongation factor 2	EEF2	68	70.6	1.04877	0.944651	1.07851	1.1364	0.978667	1.07042	0.941738	1.15574	0.817449	1.09488	0.990748	1.04701	1.1661	0.960025	1.0734	1.04809	1.09459	0.903927	0.974826	0.978817	1.01958	1.1324	0.921292	1.06974	0.993435	1.08181	0.838766
Q15056;REV__B4E135	Eukaryotic translation initiation factor 4H	EIF4H	22	70.6	1.02565	0.957848	0.895091	0.919944	0.846411	0.855217	0.966225	0.912721	0.741865	1.03077	0.940828	0.85426	0.993523	0.874501	0.960736	0.9332	0.914726	0.86755	1.07163	0.973106	0.925245	0.971033	0.942139	0.926914	0.941509	0.984951	0.932891
F8VYB8;E9PLP5;B8ZZB7;Q8N8I0;H0Y632;H0YEJ0;H0YDQ2	Sterile alpha motif domain-containing protein 12	SAMD12	4	70.6	1.11019	1.03109	0.78044	1.1768	0.976541	1.29748	1.19665	1.08542	1.12084	0.85115	0.807965	0.644855	0.923831	0.924269	1.37167	1.15239	1.02451	0.987934	1.16058	1.25208	1.36422	1.84683	1.38321	1.91258	2.11988	2.21064	2.38149
O75874;C9J4N6;C9JLU6;C9JJE5	Isocitrate dehydrogenase [NADP] cytoplasmic	IDH1	29	70.5	0.967974	1.02535	0.963423	0.903427	0.949456	1.40586	1.35606	0.970777	0.796607	1.06163	1.09411	1.01817	1.05717	1.07893	1.76278	1.55644	0.98219	0.918763	0.909415	1.11021	0.977651	0.978012	1.0101	1.47331	1.61203	0.977812	0.794797
Q99614;H0YB37	Tetratricopeptide repeat protein 1	TTC1	19	70.5	1.2298	1.02439	0.922554	0.933558	0.999902	0.993643	1.00841	1.00111	1.15859	1.11296	1.18613	1.04388	1.13368	1.10126	1.28099	1.22765	1.19865	1.38901	1.08178	0.954375	0.897491	0.990582	0.966101	1.04492	0.929392	0.827812	1.17462
P15531;P15531-2;E7ERL0;E5RHP0;C9K028	Nucleoside diphosphate kinase A	NME1	11	70.4	1.1336	1.07446	1.29883	1.18937	1.3817	1.16403	1.12001	1.23004	0.937073	1.11018	1.07322	1.15827	1.09589	1.29241	1.3478	1.05146	1.1755	0.739996	1.24446	0.984184	1.15681	1.18564	1.16215	1.26729	1.0931	1.09657	0.857803
P35998;P35998-2;C9JLS9	26S protease regulatory subunit 7	PSMC2	29	70.4	1.07687	1.02407	1.23973	1.02732	1.02033	1.04757	0.981787	0.999763	1.1189	1.20443	1.02237	1.30083	1.15073	1.09822	1.12375	1.04022	1.01456	1.24984	1.17514	1.03096	1.35931	1.05238	1.04126	1.02017	0.950491	1.02071	1.10047
Q8WVC2;P63220;Q9BYK1;Q9BYK2	40S ribosomal protein S21	RPS21	6	70.4	1.14777	0.973808	0.936276	0.877539	1.01317	1.06061	0.97805	1.061	0.842059	1.12206	1.02734	0.951244	1.01189	1.05082	1.30079	1.14812	0.957199	0.986683	1.0601	0.974959	0.891385	0.904276	0.904051	0.997955	0.97481	0.874205	0.748921
O43504	Ragulator complex protein LAMTOR5	LAMTOR5	4	70.3	1.32182	0.959917	1.2913	0.965653	0.937981	1.0383	1.05572	0.795607	0.94711	0.974478	0.812779	1.18043	1.205	1.02707	1.23055	1.16888	0.98108	1.07553	1.23462	0.784023	0.876759	0.913907	0.632495	0.99787	0.891841	0.810899	0.650485
P20700;E9PBF6;A0A0D9SFE5;A0A0D9SFY5	Lamin-B1	LMNB1	52	70.3	1.08096	1.01475	0.913431	1.00127	1.10214	0.926766	0.951307	1.04494	0.799008	1.11149	1.0612	0.911803	1.03191	1.09547	0.923812	1.00509	1.02684	0.808819	1.04839	1.01556	0.889246	0.985184	1.03966	0.891738	0.945442	1.01168	0.76093
Q92945;A0A087WTP3;M0R0I5;M0QYH3;M0QXW7;M0R3J3;M0R0C6;M0R251;M0QYG1;M0R263	Far upstream element-binding protein 2	KHSRP	42	70.2	1.124	1.0239	1.04341	1.00174	0.913357	0.857099	0.959717	0.954655	0.841906	1.0927	1.05879	0.979819	0.988289	0.954033	0.898895	1.03815	1.09152	0.858197	1.0672	0.991431	1.04908	1.00404	0.928173	0.871354	0.942578	0.930725	0.81722
Q9BYD1;E5RJI7;H0YAX3;E5RFI2	39S ribosomal protein L13, mitochondrial	MRPL13	11	70.2	0.903143	0.950138	0.840661	0.907526	0.703893	0.809431	1.01151	0.800204	1.02795	0.986043	0.987433	1.04516	1.00969	0.832552	1.0242	1.05335	0.916091	1.03986	1.04719	0.867364	0.928395	0.952153	0.842881	1.03063	1.16059	0.929536	1.21568
P32119;A6NIW5;P32119-2	Peroxiredoxin-2	PRDX2	19	70.2	0.97503	1.04224	0.929959	0.940297	0.804881	0.933039	1.07829	0.86793	0.611423	1.03301	1.12466	1.04738	1.13757	0.975697	1.32196	1.13868	1.12246	0.652754	1.1181	1.02818	0.993845	1.03033	0.853604	0.971652	0.926847	0.868519	0.602445
Q9HCY8	Protein S100-A14	S100A14	6	70.2	1.06465	1.06174	1.40342	1.17484	0.893732	0.944911	0.961875	0.653228	1.28914	0.760924	0.828628	1.43989	1.03998	0.908602	1.06674	0.761375	1.0695	1.23091	1.33625	1.14642	1.5566	1.2722	0.696034	1.18918	0.702774	0.56667	1.02956
P06753-5;P06753-7			34	70.2	0.927926	1.02341	0.956161	0.889275	0.788432	0.709698	0.8985	0.756056	0.707603	1.12646	0.936198	0.874115	0.98827	0.896498	1.18378	0.902292	0.915432	0.679241	1.02008	0.973174	1.29904	0.937516	1.56765	1.03445	0.992928	1.04189	0.867237
Q96BR5	Cytochrome c oxidase assembly factor 7	COA7	16	70.1	1.23448	0.991929	0.962644	0.838482	0.51109	1.06289	1.07753	0.854876	0.781051	1.25585	1.07451	1.20332	1.03925	0.644268	1.27841	1.20086	0.943707	0.902128	1.09873	0.980264	1.02422	1.02204	0.701267	1.05952	1.07302	0.986853	1.40236
Q8NC51;Q8NC51-2	Plasminogen activator inhibitor 1 RNA-binding protein	SERBP1	32	70.1	0.947792	0.941953	0.813975	0.916631	0.821842	0.943902	0.927228	0.881278	0.769689	0.985972	0.939065	0.780977	0.929944	0.859668	0.955216	0.905364	0.90912	0.760495	0.985096	0.959548	0.882273	0.986077	0.903207	0.990498	0.903642	0.959069	0.823786
P12236	ADP/ATP translocase 3;ADP/ATP translocase 3, N-terminally processed	SLC25A6	24	70.1	1.17241	0.97697	1.08107	1.04794	1.26463	1.10816	1.05632	1.18511	0.813511	1.10637	1.0827	1.37917	1.18661	1.30899	1.33587	1.22894	1.21746	0.944373	0.975222	1.02503	0.916213	1.12986	1.15651	1.15125	1.19988	1.09435	0.800146
P61758;B4DWR3	Prefoldin subunit 3	VBP1	16	70.1	1.3138	0.997333	0.920562	1.01987	1.00949	1.12476	0.994185	1.10541	0.790411	1.18456	1.05071	0.941495	1.10858	0.980984	1.2385	1.08499	0.999615	0.892637	1.13926	0.973057	0.88898	1.00292	0.886502	0.986932	0.908121	0.9488	0.818168
Q49B96;F8WEL9	Cytochrome c oxidase assembly protein COX19	COX19	7	70	1.29666	0.948316	0.907429	1.03836	0.915878	1.1112	0.965851	1.05643	1.27151	1.20745	0.978249	0.819922	0.928605	0.79103	1.06085	1.08778	0.84868	1.32809	1.11097	1.01582	0.837852	0.966533	0.724088	0.882413	0.961458	0.829377	1.26865
P33176	Kinesin-1 heavy chain	KIF5B	73	70	0.967621	1.01404	1.10797	1.03219	1.1154	1.12135	1.01173	1.07558	0.837962	0.980863	0.994735	0.953216	0.949613	1.00455	0.967496	0.997542	0.958381	0.805543	0.96052	0.97869	1.06251	0.994487	1.01632	1.06308	1.03177	1.02628	0.772598
Q13287;C9JW17	N-myc-interactor	NMI	22	70	0.967393	1.08567	1.35799	1.13008	1.17891	1.28222	1.03507	1.09216	1.2684	0.936927	1.07446	1.28519	0.978257	0.874255	1.10642	0.928425	1.02717	1.12601	1.03696	1.06581	1.35246	1.05506	0.928631	1.18231	1.0887	1.17702	1.16479
P20290;P20290-2;D6RDG3;H0Y9Y1	Transcription factor BTF3	BTF3	14	69.9	1.38045	0.881581	0.85396	0.912902	0.952229	1.1305	0.929709	1.03736	1.26805	1.33388	0.936942	0.918587	1.20229	1.05282	1.15943	1.055	0.919537	1.46596	1.09709	0.840857	0.830516	0.888692	0.77267	0.895577	0.880638	0.826625	1.12121
Q9GZV4;C9J4W5;F8WCJ1;C9J7B5	Eukaryotic translation initiation factor 5A-2;Eukaryotic translation initiation factor 5A	EIF5A2	8	69.9	1.16789	1.0179	0.977056	0.875466	0.747843	0.571758	0.93431	0.851207	1.19004	1.09477	1.08655	1.18904	1.12365	0.896056	0.804921	0.88181	1.06409	1.15122	1.04673	1.05429	1.02445	0.927366	0.748405	0.783542	0.853835	0.973631	0.998611
P04264	Keratin, type II cytoskeletal 1	KRT1	53	69.9	2.26231	0.906029	3.17211	0.978582	2.17904	0.965845	2.12909	1.8123	2.68348	1.3312	0.479851	1.89507	0.740939	1.05329	1.10505	0.78892	1.29349	0.970281	0.709779	0.372715	0.396208	0.298899	0.423197	0.617812	0.348344	0.273345	0.431782
Q9BZL1;K7EQ43	Ubiquitin-like protein 5	UBL5	5	69.9	1.15263	0.966373	1.19227	0.874496	1.06185	0.985458	0.893133	0.936484	1.04329	1.11369	1.0067	1.09074	0.963311	0.929639	1.21053	1.17295	0.777841	1.37731	0.976778	0.976445	1.0861	0.963616	0.883498	1.07983	1.15404	0.97923	1.09715
Q9H3K6;A0A087WZT3;Q9H3K6-2;H3BV85;H3BTW0;A0A0B4J295;H3BVE0	BolA-like protein 2	BOLA2	5	69.8	1.05291	0.966525	1.03946	1.06013	1.06049	1.05288	0.948586	1.05034	0.809829	0.928453	0.930205	1.00548	1.01931	0.919394	1.02292	0.851402	1.03583	0.723115	1.00308	0.922147	0.913142	0.875726	0.779357	0.920131	0.783501	0.841188	0.547557
P57053;O60814	Histone H2B type F-S;Histone H2B type 1-K	H2BFS;HIST1H2BK	11	69.8	1.06273	0.788345	1.01766	0.876666	0.945713	0.896973	0.922757	1.14163	0.712668	1.07463	0.82171	1.14435	0.98846	1.06732	1.07255	1.06428	1.18927	0.836772	1.11018	0.777087	0.962997	0.866847	1.00218	0.915845	1.01716	1.12743	0.671793
P38159;P38159-2;H3BT71;H3BUY5;H3BR27;P38159-3;H3BNC1;O75526;J3KQ82;J3KPK3;P0DJD3-3;Q15415-2;P0DJD3-2;P0C7P1-2;Q15415;P0DJD4;P0DJD3;P0C7P1;A6NEQ0;A6NDE4	RNA-binding motif protein, X chromosome;RNA-binding motif protein, X chromosome, N-terminally processed	RBMX	45	69.8	1.11665	0.936486	0.832458	0.892901	0.847063	0.733227	0.948017	0.908108	0.780871	1.1477	0.981297	0.879963	1.03635	0.978259	0.926626	0.986171	1.13984	0.881246	1.1591	0.91006	0.910352	1.00325	0.99152	0.845503	0.894447	0.977715	0.863037
P38646;H0YBG6;D6RJI2;H0Y8S0;D6RA73;H0Y8K0;D6RDH7;D6RCD7	Stress-70 protein, mitochondrial	HSPA9	58	69.7	1.05364	1.01581	1.13361	1.01608	1.2591	1.23772	1.10121	1.1552	0.849868	1.12097	1.10079	1.12866	1.14213	1.31117	1.28566	1.30596	1.08204	0.965631	1.01971	0.995033	1.09616	1.02749	1.21616	1.16111	1.23275	1.08967	0.862142
P18669	Phosphoglycerate mutase 1	PGAM1	18	69.7	1.13831	1.00941	1.13607	1.01844	1.07155	1.06973	1.03934	1.13449	0.829477	1.2235	1.10425	1.1384	1.17661	1.12441	1.39147	1.19553	1.08589	0.871928	1.03568	1.06992	1.12913	1.11526	0.976242	1.09798	1.08059	1.12265	0.788614
B4DZG7;P40616-2;P40616;F8VYN9;F8W1Z8	ADP-ribosylation factor-like protein 1	ARL1	7	69.6	1.33715	0.962755	1.07444	0.950413	1.55251	1.7725	1.04127	1.43896	0.838521	1.27534	0.983751	1.30774	1.1332	1.53979	1.65058	1.36344	1.04036	1.0697	1.00596	1.02277	0.987953	0.89933	1.22525	1.31906	1.23821	1.01925	0.756316
P47755;F8W9N7;A0A0D9SET8;C9JUG7;P47755-2;F8WED3	F-actin-capping protein subunit alpha-2	CAPZA2	14	69.6	0.982906	0.962265	0.840263	0.992427	0.866666	0.971378	0.973334	0.960759	0.775484	1.05959	1.05157	0.863591	1.10188	0.991452	1.20102	1.0797	1.09283	0.81926	1.05798	0.975732	0.784663	1.00127	0.924743	0.980906	0.925024	0.957722	0.66833
Q9UL26	Ras-related protein Rab-22A	RAB22A	13	69.6	1.03031	1.03259	1.06504	0.993768	1.10006	1.10901	1.09803	0.9841	0.875758	0.985927	1.04677	1.09479	1.03492	1.15418	1.22183	1.14992	1.03884	0.912671	1.05122	1.03784	1.08516	1.01881	1.021	1.09958	1.20911	0.970868	0.858126
P61026	Ras-related protein Rab-10	RAB10	16	69.5	1.02676	0.984613	0.945387	1.01789	1.26754	1.46228	1.11471	1.00929	0.74494	1.01299	0.979635	0.921626	1.00205	1.19707	1.52564	1.14371	0.997902	0.757407	0.98482	0.896452	0.792828	0.994887	1.18823	1.43998	1.42824	0.918037	0.705927
Q99576-3;E7EWD5;D6RD37;D6RAX8;D6RBL1;D6RDZ9;D6RCK9;D6RDZ7;D6R8Z7	TSC22 domain family protein 3	TSC22D3	10	69.5	1.04524	1.01932	1.08823	1.11171	1.02706	1.02587	0.798824	0.731738	2.13203	0.794638	0.932079	1.12596	0.976511	0.960643	1.08276	0.746154	1.05173	1.73524	1.36436	0.846622	1.02771	0.901894	0.706514	0.782879	0.630223	0.555907	1.38182
Q15004;H0YKX3;H0YMA4;A0A0U1RQM0;A0A0U1RQC1;Q15004-2	PCNA-associated factor	KIAA0101	7	69.4	0.827604	1.45055	0.283855	0.54624	0.214083	0.341482	0.298469	0.695578	1.06914	0.839783	1.43614	0.233821	0.459072	0.123794	0.306973	0.3179	0.818794	0.983365	0.907963	1.45295	0.197158	0.505938	0.122482	0.397149	0.215538	0.77087	1.0095
H7C144		ACTN4	26	69.3	1.08745	0.878083	0.755734	1.04371	0.767999	0.895293	1.04011	0.947266	0.988657	0.82266	0.75312	0.510751	0.785303	0.659771	0.682142	0.644897	0.612196	0.464739	0.949626	0.924825	0.820065	1.10916	0.93604	0.977486	1.19336	0.900637	0.64863
Q09666;E9PKR9;E9PLK4;E9PJZ0;E9PJC6;E9PQE3	Neuroblast differentiation-associated protein AHNAK	AHNAK	277	69.3	0.897609	0.91419	0.639378	1.0213	0.916057	0.838848	0.903059	0.952926	0.701401	0.85463	0.927174	0.577636	0.912618	0.764642	0.560017	0.891677	0.758451	0.651267	0.781011	0.911883	0.591751	0.943291	0.772179	0.740479	0.933412	0.850792	0.690944
Q16611-2;Q16611;A0A0A0MRG8	Bcl-2 homologous antagonist/killer	BAK1	6	69.3	1.33382	1.06737	1.22432	0.960946	1.67465	1.14175	1.00508	1.14826	0.833762	1.09241	1.03709	3.41066	1.10346	1.64379	1.32255	1.04719	1.55606	1.12544	1.32495	1.10438	2.42788	1.25278	1.3638	1.22863	1.2263	2.079	2.06245
Q9Y281;Q9Y281-3;F8WDN3;G3V2U0	Cofilin-2	CFL2	14	69.3	0.803932	1.0267	0.67806	0.921113	0.688253	0.882755	1.06533	0.814296	0.570409	0.885819	0.964615	0.823272	0.975269	0.808048	1.07585	1.06185	0.93773	0.725213	0.988676	1.04827	0.772517	0.940076	0.777096	0.936128	0.843582	0.909847	0.853089
Q9Y508;A0A096LNV3;A0A096LP02;Q9Y508-2;A0A096LNT1;A0A096LNN8;A0A096LPF9	E3 ubiquitin-protein ligase RNF114	RNF114	16	69.3	1.12945	1.06556	1.57428	0.980661	1.57438	0.925183	0.966236	1.14219	1.41234	1.08631	1.1866	1.54848	1.16652	1.59889	1.17095	1.14532	1.18186	1.62534	1.05707	1.04372	1.47384	1.01444	1.38264	0.858476	0.783135	0.96767	1.22931
Q15654;A0A0D9SFS2;H7BZE2;Q15654-3;Q15654-2	Thyroid receptor-interacting protein 6	TRIP6	24	69.3	0.951886	1.13513	1.83271	1.14231	1.26576	1.04774	1.123	1.10126	1.13822	1.0599	1.15977	1.95218	1.15572	1.40058	1.24528	1.12107	1.30733	1.16543	1.05827	1.11125	1.88493	1.11898	1.54617	1.13431	1.05093	1.2147	1.28672
P52943;P52943-2;H0YFA4;H0YHD8	Cysteine-rich protein 2	CRIP2	12	69.2	0.833979	1.03511	0.845878	1.02358	0.857449	0.760234	0.978341	0.910853	0.672385	0.999844	1.27799	1.02881	1.35871	1.18636	1.16623	1.20326	1.23899	0.877807	0.937379	1.00367	0.844274	1.06269	0.862146	0.784752	0.825192	0.831124	0.645588
P00390-2;P00390;P00390-3;P00390-4;P00390-5;H0YC68;E5RI06	Glutathione reductase, mitochondrial	GSR	25	69.1	0.98065	1.02587	0.872988	0.966885	1.10446	1.034	1.11397	0.982595	0.800071	1.03047	1.02052	0.944543	1.1145	1.1539	1.23765	1.12937	1.05183	0.80642	0.977716	1.02947	0.920987	1.11946	1.2361	1.2139	1.98205	1.06782	0.830197
P68431;Q16695	Histone H3.1;Histone H3.1t	HIST1H3A;HIST3H3	11	69.1	1.36541	0.745316	0.781116	0.715374	1.31255	1.11415	0.955077	1.42023	0.816196	1.33407	0.925724	1.14414	1.1905	1.33259	1.29056	1.21537	1.08504	1.25374	0.901335	0.984946	0.824971	0.843537	1.26587	1.0378	1.10569	1.26399	0.668953
Q71DI3	Histone H3.2	HIST2H3A	11	69.1	1.34082	0.72525	1.23755	0.685237	1.44919	1.01658	0.886199	1.28914	0.873854	1.60522	0.930262	2.0287	1.34773	1.69165	1.61637	1.48734	1.25311	1.25812	0.935287	0.683232	0.756431	0.625938	1.01938	0.88181	0.877403	1.15267	0.536303
Q9NXG2;H3BNW0	THUMP domain-containing protein 1	THUMPD1	24	69.1	1.04942	0.988654	0.980793	0.963806	0.645473	0.821027	0.961106	0.889259	0.818545	1.2297	1.02931	1.04904	1.05784	0.754839	0.988413	1.01266	1.02623	0.845553	1.16956	1.07989	1.12983	1.01085	0.743037	0.868136	0.910838	1.05482	0.831089
P06899;Q6DRA6;Q6DN03	Histone H2B type 1-J	HIST1H2BJ	10	69	1.02531	0.783937	1.03279	0.569726	0.835524	0.72325	0.976212	1.08432	0.738982	1.32205	1.05658	1.87761	1.34172	1.23181	1.37896	1.31591	2.07093	1.04752	1.21292	0.761232	1.00677	0.601952	1.12675	0.829597	0.842808	1.0409	0.286228
Q9BUE6;Q9BUE6-2;A0A1B0GTK6;Q5TBE9;Q5TBE2	Iron-sulfur cluster assembly 1 homolog, mitochondrial	ISCA1	8	69	0.951382	1.03479	0.945048	0.980215	0.961721	1.07727	1.0686	0.953053	1.10553	0.955256	0.99428	0.992084	0.961336	0.919359	1.06281	1.03065	1.03174	1.1176	0.992051	0.962018	0.959343	0.966247	0.865885	0.978385	0.957175	0.880644	1.06003
P07741;H3BQZ9;P07741-2;H3BQB1;H3BQF1;H3BSW3	Adenine phosphoribosyltransferase	APRT	11	68.9	0.969546	0.941332	0.899547	0.920747	0.810869	0.918819	0.934224	0.853081	0.652756	1.01514	0.955379	0.987617	0.985385	0.826709	1.16984	1.0024	0.957088	0.579882	1.04021	1.021	1.00919	1.06621	0.857278	1.02726	1.11069	0.917327	0.666062
P48643;B7ZAR1;E9PCA1;E7ENZ3;P48643-2;H0Y914;D6RIZ7	T-complex protein 1 subunit epsilon	CCT5	34	68.9	1.12461	1.01566	1.10503	1.06485	1.03768	1.18349	0.982522	1.22906	1.14927	1.18335	1.05238	1.11187	1.09075	0.976183	1.10087	1.06845	1.0847	1.21358	1.0148	1.09093	1.10512	1.02787	1.01821	1.10129	1.06091	1.19835	1.12393
P50402;Q5HY57;F8WEQ1	Emerin	EMD	19	68.9	1.13118	1.02478	0.957046	0.899535	1.06679	0.896347	1.00011	0.855184	0.783585	1.09361	1.09202	1.10923	1.14485	1.26672	1.14702	1.09625	1.03575	0.87576	1.02264	1.05631	0.977449	1.02606	1.22446	0.964335	0.931799	0.857035	0.720892
P46926;D6RFF8;D6RAY7;D6R9P4;P46926-2;D6RB13;D6R917;D6RFK5	Glucosamine-6-phosphate isomerase 1;Glucosamine-6-phosphate isomerase	GNPDA1	14	68.9	1.02457	1.03792	1.16904	1.01106	1.22687	1.08101	1.13808	0.896206	0.728661	1.04951	1.11218	1.23288	1.11713	1.36125	1.34633	1.23492	0.981526	0.754657	1.1192	1.0556	1.28439	1.09585	1.24897	1.12912	1.26808	0.975824	0.688097
Q07065;Q96NL0-4;Q96NL0-5;Q96NL0	Cytoskeleton-associated protein 4	CKAP4	44	68.8	1.03656	1.02074	0.978366	1.06667	1.3326	1.24391	1.06557	0.961978	0.784338	1.05009	1.0283	0.995589	1.04686	1.26791	1.16214	1.0189	0.97474	0.778516	1.13983	1.00786	0.97406	1.0582	1.30451	1.27808	1.18472	0.991695	0.774127
J3KNF8		CYB5B	9	68.7	1.26535	1.15614	1.16999	0.765606	1.02244	0.827548	1.00537	0.810425	0.825526	1.15954	1.36463	1.44586	1.27349	1.37647	1.30956	1.22408	1.33906	1.08173	1.00728	0.987316	0.921191	1.05637	0.97601	0.90299	0.898987	0.680843	0.602179
P16152;E9PQ63;A8MTM1;P16152-2	Carbonyl reductase [NADPH] 1	CBR1	16	68.6	1.04422	1.02734	1.07312	0.996398	0.976628	1.15009	1.07644	1.0328	0.766493	1.05458	1.0528	1.06647	1.07504	0.98629	1.31935	1.21061	0.993143	0.90877	1.10082	1.09876	1.14179	0.971841	0.97096	1.05588	0.854272	1.02942	0.668984
Q9NZL9;Q9NZL9-2;Q9NZL9-3;Q9NZL9-4;H7C0X7;E5RJR3;Q9NZL9-5	Methionine adenosyltransferase 2 subunit beta	MAT2B	16	68.6	1.1761	1.00846	1.04126	0.995854	0.983676	1.03977	1.00794	1.02765	0.852409	1.04673	0.94354	0.944498	0.928407	0.908558	0.990641	0.929786	0.982345	0.820278	1.10313	1.00102	1.01777	0.964442	0.927856	0.983914	0.94068	1.01568	0.83291
P12004	Proliferating cell nuclear antigen	PCNA	18	68.6	1.27467	1.03809	1.33024	0.952946	1.37554	0.844139	0.801078	1.08932	0.79546	1.39394	1.11465	1.50856	1.19481	1.65538	1.04876	0.964876	1.14239	0.933828	1.28092	1.05741	1.43382	0.985312	1.36612	0.845661	0.717203	1.06414	0.791353
P25789;H0YN18;H0YMZ1;H0YL69;H0YMA1;P25789-2;H0YKT8;H0YMI6;H0YLC2;H0YKS0;H0YLS6;H0YMV3	Proteasome subunit alpha type-4;Proteasome subunit alpha type;Proteasome subunit beta type	PSMA4	14	68.6	1.02418	0.953665	0.928813	0.922485	0.917619	0.997522	0.989664	0.92306	1.04337	1.13335	1.05984	1.09351	1.12429	1.16515	1.22455	1.13743	1.08428	1.18727	1.04542	1.07625	1.04772	0.988732	1.02962	1.01735	0.99459	1.02095	1.08964
P62316;P62316-2;K7ERG4	Small nuclear ribonucleoprotein Sm D2	SNRPD2	11	68.6	1.06205	0.979381	0.998795	1.01516	0.977871	0.92046	0.934557	0.986584	0.801731	1.09578	0.942583	0.953663	1.00575	0.977261	1.009	0.966912	0.986919	0.809083	1.11895	1.02506	1.04417	1.03151	1.06772	0.941561	0.962984	1.07122	0.828447
Q96JY6;Q96JY6-5;Q96JY6-3;A0A087WVI1;C9JS55;Q96JY6-4;C9JSR2;B3KPU0;C9J0X3;C9K0F0;C9J760;Q96JY6-2;E5RGS7;H0YBP7;A0A087WXJ0;A0A087WUQ1;H7C1D1;F8WFB8	PDZ and LIM domain protein 2	PDLIM2	16	68.5	0.925343	1.20639	1.32321	1.15808	0.881477	0.799407	0.962795	0.812466	0.85867	0.985217	1.16101	1.38733	1.20677	0.956619	0.874692	1.02471	0.907264	1.00061	1.0987	1.06922	1.21728	1.19087	0.980439	0.939992	0.996254	1.01477	0.959395
P46783;F6U211;Q9NQ39	40S ribosomal protein S10	RPS10	15	68.5	0.961287	0.934821	0.86926	0.985994	0.857172	0.934098	0.973906	0.84704	0.846319	0.947676	0.888501	1.08453	0.832442	0.865823	0.993308	0.863183	0.850209	0.7583	1.16622	0.923243	0.896832	0.898766	0.867269	0.963431	0.823053	0.887365	0.73069
Q9Y5J7;G3V2F3;G3V502	Mitochondrial import inner membrane translocase subunit Tim9	TIMM9	5	68.5	0.735494	1.07966	0.977564	0.840012	0.730426	0.870027	1.01226	0.566422	0.589957	0.441688	0.734928	0.720816	0.445805	0.559717	0.668167	0.573147	1.05263	0.447927	1.03386	0.744329	0.814533	0.681221	0.444431	0.648001	0.395586	0.301486	0.348777
P21291;E9PS42;E9PP21;E9PND2;A0A087X134	Cysteine and glycine-rich protein 1	CSRP1	13	68.4	0.900319	1.04076	1.10099	0.929615	0.924392	1.07074	1.15358	1.02745	0.706502	0.965932	1.10276	1.20455	1.09906	1.01358	1.39817	1.26308	1.10065	0.792378	0.954502	1.07431	1.16206	1.07384	0.928566	1.14331	1.49734	0.994737	0.715374
Q9Y333	U6 snRNA-associated Sm-like protein LSm2	LSM2	6	68.4	1.08269	1.02675	0.864837	0.842874	0.82555	0.796045	0.952697	0.918784	0.674825	1.09696	1.09368	0.934445	0.992622	0.848874	1.09174	0.907533	1.08338	0.689566	1.15848	1.07039	0.98641	1.06537	0.979761	0.890049	0.862363	0.965759	0.717227
O75368	SH3 domain-binding glutamic acid-rich-like protein	SH3BGRL	9	68.4	1.05972	0.903821	0.514045	0.96611	0.567167	0.707878	0.909238	0.932197	0.425735	1.04492	1.02489	0.586555	1.22611	0.702466	1.13258	1.11865	1.07907	0.50789	1.00924	0.960425	0.497104	0.942705	0.55326	0.735979	0.732829	0.778631	0.365724
O95164	Ubiquitin-like protein 3	UBL3	6	68.4	0.809892	1.01368	0.778018	1.00689	0.80476	0.818948	1.24575	0.918236	0.960704	0.858048	0.948458	0.760941	1.00872	0.850224	0.901733	1.20497	1.00111	0.983748	0.804412	0.699436	0.671178	0.958198	0.678243	0.780019	1.01784	1.0314	1.27785
Q9UQB8-5;Q9UQB8-3;Q9UQB8-2;Q9UQB8;I3L3C5	Brain-specific angiogenesis inhibitor 1-associated protein 2	BAIAP2	34	68.3	0.837085	1.07405	1.15629	0.972487	0.840902	0.856167	1.04569	0.829843	1.24457	0.869485	1.06684	1.17563	1.04986	0.921578	0.995562	1.05726	0.924339	1.23546	0.876753	1.09973	1.24032	1.08762	0.933173	0.967336	1.04575	0.911645	1.30845
A0A0D9SFB3;A0A0D9SG12;A0A0D9SF53;O00571;O00571-2;O15523-2;O15523;O15523-3;A0A0J9YYH6;C9J081;B4DLA0;C9J8G5;A0A0J9YVQ7;A0A087WX09;A0A087WVZ1;D6RCM4;Q9NQI0-3;Q9NQI0-2;Q9NQI0-4;Q9NQI0;H0Y960	ATP-dependent RNA helicase DDX3X;ATP-dependent RNA helicase DDX3Y	DDX3X;DDX3Y	45	68.3	1.02756	0.971865	0.929138	0.967857	1.00453	0.936807	0.985312	0.987211	1.04967	0.973667	0.971795	0.945966	0.96567	0.982242	0.9086	0.979529	0.906416	1.1776	0.942701	1.01264	0.925529	0.946619	0.999986	0.929464	0.953883	0.959305	1.09708
H3BNT4;Q99547;H3BSB3;H3BNK8;H3BU96	M-phase phosphoprotein 6	MPHOSPH6	9	68.3	1.23864	1.1095	1.17492	0.959942	0.706618	0.958972	0.961124	1.15556	1.42679	0.909082	0.923248	0.794765	0.921924	0.665179	0.891053	0.89255	0.974741	0.900451	1.00049	1.20565	0.957693	1.04084	0.784436	1.03167	0.939542	1.14893	1.35612
Q13242;H0YIB4;S4R3G0	Serine/arginine-rich splicing factor 9	SRSF9	19	68.3	1.18841	1.0538	1.06927	0.876963	0.815018	0.730699	0.911894	0.834333	1.04961	1.15059	1.17827	1.37191	1.22906	1.08172	1.14575	1.07872	1.0522	1.22256	1.09214	1.09389	1.12548	1.04839	0.923838	0.911131	0.809093	0.895638	1.04553
P31948;P31948-2;P31948-3;F5H783;H0YGI8;F5GXD8	Stress-induced-phosphoprotein 1	STIP1	46	68.3	1.12808	0.988289	1.07127	0.964971	1.04092	1.06101	1.02105	1.06884	0.965944	1.17453	1.07578	1.1305	1.143	1.13913	1.19347	1.13338	1.08641	1.11474	1.00615	1.03987	1.05852	1.0297	1.01193	1.05624	1.0022	1.0213	0.981002
Q99988;A0A0A0MTT8	Growth/differentiation factor 15	GDF15	17	68.2	1.18284	1.44723	1.57605	1.39217	8.84501	1.29917	1.04678	1.18125	2.22551	1.3632	1.64142	2.31261	1.44661	15.5047	1.15708	1.02333	1.35531	3.0598	1.35956	1.35019	1.7404	1.33654	9.10594	1.07126	1.12099	1.22134	2.16903
Q96S19;A0A087WYU2;Q96S19-3;Q96S19-5;Q96S19-4;H3BNB2;Q96S19-6;H3BS73;H3BMF3;Q96S19-2;H3BRT2;H3BQ55;H3BNT3	UPF0585 protein C16orf13	C16orf13	14	68.1	0.864074	0.921723	0.832873	0.989248	0.810083	0.889721	0.91282	0.857168	0.711634	1.01283	0.937517	0.887642	1.01426	0.923059	1.10231	1.04117	0.96757	0.840321	0.934626	0.985382	0.894229	0.979217	0.828303	0.965534	0.890627	0.944595	0.715853
Q8WUD1;Q5HYI5;E9PE37;Q8WUD1-2	Ras-related protein Rab-2B	RAB2B;DKFZp313C1541	15	68.1	1.03825	1.01102	1.14614	1.12752	0.984232	1.13456	1.08803	0.943937	0.964251	1.11527	1.01827	1.21475	1.09446	1.16259	1.22506	1.0502	1.15138	0.973424	1.14115	1.05989	1.23104	1.0796	1.07918	1.18553	1.12882	1.05446	0.976281
O95994;B5MC07;C9J3E2;H7C3Z9	Anterior gradient protein 2 homolog	AGR2	10	68	1.01131	0.854371	0.737602	0.907309	1.0642	0.961897	0.901804	0.971932	0.653701	0.938288	0.963562	0.885473	1.17604	1.14233	1.21288	1.0482	0.967766	0.876675	0.806278	0.968633	0.647856	1.03755	0.99264	0.994595	0.985471	0.917147	0.643396
Q9BPX5	Actin-related protein 2/3 complex subunit 5-like protein	ARPC5L	10	68	0.94319	1.02248	0.966778	1.04881	0.964784	0.987064	0.949964	1.02837	0.988857	0.968082	0.986129	0.892715	0.976937	0.951739	1.08417	0.919781	0.957733	0.852469	1.02293	1.00452	0.929965	0.985115	0.910064	0.971583	0.803075	0.929615	0.881476
Q9Y6K9;Q9Y6K9-2;A0A087X1B1;A0A087WUW6;A0A087X0G7;Q9Y6K9-3;C9JN51;C9JH59;A0A087WV30;C9JCG6	NF-kappa-B essential modulator	IKBKG	28	68	1.07977	1.01528	1.19075	1.14412	1.29361	1.15205	1.067	1.20021	1.78884	0.974852	0.941308	0.991501	0.968569	1.06324	0.927987	0.895483	0.967961	1.66301	1.02701	1.01106	1.08097	1.03782	1.1649	0.983343	0.976246	1.01082	1.77317
P62913;Q5VVC8;Q5VVC9	60S ribosomal protein L11	RPL11	16	68	1.00111	0.932934	0.907601	0.880801	0.911746	0.993903	0.96698	0.836434	0.787647	1.02736	0.937635	1.23497	0.935236	1.02961	1.18092	1.038	0.951847	0.922665	1.1194	0.94714	0.987334	0.920954	0.993765	0.99558	0.962917	0.891149	0.847217
O75369-2;O75369-9;O75369;O75369-8;O75369-6;O75369-3;E7EN95;O75369-7;O75369-5;O75369-4;A0A0A0MT44;H7C5L4;A0A0C4DGA1	Filamin-B	FLNB	150	67.9	0.764193	0.893637	0.673724	0.992699	0.834856	0.932191	0.977572	0.962317	0.720819	0.756681	0.925054	0.5978	0.972071	0.750165	0.756324	0.962618	0.864186	0.701699	0.708003	0.886725	0.620721	0.974822	0.756327	0.914447	0.967485	0.921786	0.685515
Q92598;Q92598-4;Q92598-3;A0A0A0MSM0;R4GN69	Heat shock protein 105 kDa	HSPH1	55	67.9	1.14023	1.04924	1.24143	1.02571	0.887458	1.00181	0.989899	1.12667	5.41789	1.10381	1.02314	1.14683	1.05646	0.82411	0.960895	0.971983	1.08139	5.20612	1.13196	1.09475	1.28865	1.08981	0.908236	1.04344	1.01158	1.14385	5.33092
Q9H1E3;Q9H1E3-2	Nuclear ubiquitous casein and cyclin-dependent kinase substrate 1	NUCKS1	18	67.9	1.2472	0.935542	1.0201	0.838519	1.09833	0.871734	0.859593	1.0009	1.16001	1.14946	0.893331	1.03581	1.02979	1.24552	1.3367	0.894348	1.03594	1.33738	1.30423	0.922181	1.10772	1.09895	1.26724	1.08998	0.790609	0.923065	1.39967
Q9Y2Z0;Q9Y2Z0-2	Suppressor of G2 allele of SKP1 homolog	SUGT1	24	67.9	0.976473	1.0154	1.03984	0.937251	0.795721	1.01644	0.976688	0.965968	0.886526	1.00565	1.04855	1.07037	1.02958	0.873158	1.28076	1.02097	1.07703	0.943727	0.989256	1.04337	1.08963	1.02185	0.845003	1.06352	0.919326	0.971189	0.906896
O60437;K7EKI8;K7EQ71;REV__H7C1E6;REV__Q9ULW3;REV__I3L4M5;B4DXW7;REV__I3L2X7;REV__Q9UPN4-3;REV__I3L2J8;REV__Q9UPN4-2;REV__Q9UPN4;REV__Q8NDI1-3;REV__Q8NDI1-2;REV__Q8NDI1;O94993-2;O94993	Periplakin	PPL	137	67.8	0.851281	1.19844	0.920524	1.13378	0.974614	0.774975	0.988967	0.849315	0.695308	0.848695	1.16024	0.850591	1.01873	0.937696	0.685118	0.943865	0.861028	0.644693	0.916497	1.17641	0.94205	1.0931	1.00197	0.781172	0.971288	0.858415	0.694796
Q9P258	Protein RCC2	RCC2	30	67.8	1.20762	1.06964	1.15877	1.04924	1.16015	0.938044	0.946132	1.20092	0.986994	1.14727	1.08746	1.10483	1.12955	1.03634	0.931633	1.03735	1.02485	1.12598	1.04697	1.06594	1.02778	1.02197	1.00335	0.861991	0.930705	1.07363	0.984624
P61247;D6RAT0;H0Y9Y4;D6RG13;E9PFI5;H0Y8L7;D6RB09;D6R9B6;D6RAS7;D6RED7;D6RI02;D6RGE0	40S ribosomal protein S3a	RPS3A	25	67.8	1.04818	0.974316	0.971358	0.947734	0.961582	1.09354	0.970674	0.984127	0.820055	0.985243	0.862967	0.82182	0.823076	0.820268	0.957639	0.911818	0.85266	0.725266	1.08683	0.96739	1.00334	0.989768	1.0296	1.09293	1.09771	0.997086	0.92539
Q12906-7;Q12906;Q12906-4;Q12906-6;Q12906-5;Q12906-2;Q12906-3;K7EKJ9;K7EQR9;K7ER69;K7EM82;K7EJ09;K7EKY0;K7ERM6;K7ENK6;K7ELV3;K7EPG3;K7EQ75	Interleukin enhancer-binding factor 3	ILF3	50	67.7	1.13699	0.992527	1.04529	1.01673	1.01703	0.933616	0.951221	1.07455	0.831982	1.03262	0.909765	0.876165	0.92027	0.873007	0.803055	0.884429	0.877325	0.786346	1.05524	1.02007	1.05727	1.0198	1.02447	0.903584	0.917661	1.05729	0.891084
P62195;J3QQM1;J3QRW1;J3QSE0;J3QRR3;J3KTQ9	26S protease regulatory subunit 8	PSMC5	27	67.7	1.13567	1.02582	1.29215	1.0712	1.11299	1.08209	1.00157	1.08975	1.43519	1.08669	1.01317	1.18063	1.06443	1.07815	1.04187	1.00478	0.988257	1.38114	1.08494	1.03648	1.30604	1.06326	1.10159	1.04736	1.02389	1.04126	1.42442
P51397;B4DQ75	Death-associated protein 1	DAP	9	67.6	1.09239	1.03533	0.94571	1.10397	1.13089	1.20177	1.00719	1.06063	0.88524	0.964397	0.847136	0.854504	0.930665	1.05377	0.9651	0.762827	0.97799	0.745116	1.05074	0.936218	0.857968	0.977425	0.951506	0.938917	0.854517	0.88859	0.701872
P51116;I3L1Z2	Fragile X mental retardation syndrome-related protein 2	FXR2	41	67.5	1.10479	1.05873	1.59766	1.06279	1.08836	1.05434	1.02007	1.04831	1.23129	1.11163	1.07003	1.48716	1.0725	1.02845	1.04214	1.0008	1.05785	1.15966	1.08975	1.00029	1.37705	1.06786	1.05675	1.06017	1.01018	1.07157	1.22144
O43521-2;O43521-5;H7BZE5;A0A0A0MRE7;O43521-15;O43521-16;O43521-18;O43521-17	Bcl-2-like protein 11	BCL2L11	9	67.4	1.16756	1.07118	1.17329	1.00554	1.10964	1.11294	1.12108	1.01037	1.10796	1.10274	0.919855	1.22919	1.07817	1.08385	1.1909	1.12599	0.99183	1.30621	1.09977	0.928723	1.24169	0.878211	0.984548	0.955116	1.02874	0.772201	0.91719
Q9BUP0;A0A087X1Z2;Q9BUP0-2;Q8WYH2;H7C0I0;C9JTV4	EF-hand domain-containing protein D1	EFHD1	13	67.4	0.793943	1.14106	0.78239	0.886282	0.395391	0.623465	0.818807	0.63606	0.698436	0.693392	0.836107	0.55951	0.698677	0.342837	0.528549	0.662363	0.533715	0.565714	0.860191	1.09164	0.8865	0.894609	0.445873	0.65621	0.694681	0.642374	0.684769
Q92598-2	Heat shock protein 105 kDa	HSPH1	54	67.4	3.84652	1.05652	0.862577	1.17348	1.04012	1.73243	0.95184	2.37864	7.35363	3.23985	1.06719	1.20869	1.83882	0.866281	1.74531	1.27769	0.91017	14.5569	1.38172	1.60209	0.210152	1.77084	0.457623	1.7702	0.911629	1.18543	12.2331
E5RFJ1;Q96MF7;E5RHW9;E5RIM1;A0A087WTZ8;H0YB96	E3 SUMO-protein ligase NSE2	NSMCE2	12	67.4	1.05969	0.962047	0.742676	0.896656	0.828859	0.812212	0.948177	0.90681	1.46698	0.988184	0.922876	0.858371	0.956638	0.909319	0.869898	0.953123	0.98975	1.13881	1.12528	0.973183	0.81738	0.959477	0.927941	0.910587	0.961171	0.970127	1.55452
B5MCX3;H7C2Y0;C9J2Q4;C9IY94;H7C310;B5MD47;C9JQJ4;H7C1T1		SEPT2	21	67.3	0.912563	0.737805	0.723049	5.88285	0.739741	0.612137	0.603252	0.678342	0.688604	1.19039	1.00113	1.19139	1.40619	9.93598	1.27323	1.26639	1.59063	6.54982	1.26192	1.16444	0.987843	7.20298	1.19187	1.07946	1.3492	0.978402	17.1341
P56134-3;P56134	ATP synthase subunit f, mitochondrial	ATP5J2	3	67.3	0.88046	1.05931	0.89116	1.10948	1.03336	0.900098	0.985149	1.05785	0.921786	1.33071	1.09915	0.96019	1.24113	1.39781	1.14746	1.11907	0.915535	1.04008	1.25634	0.967366	1.03961	1.2766	1.07329	1.1349	1.06062	0.977335	1.09546
P06493;A0A024QZP7;A0A087WZZ9;P06493-2;E5RIU6	Cyclin-dependent kinase 1	CDK1;CDC2	19	67.3	1.16252	1.25985	0.944766	0.889975	0.475864	0.692587	0.70918	0.987474	0.914067	1.22844	1.39733	1.05484	0.896692	0.48464	0.803209	0.73553	1.01934	1.07648	1.05521	1.37944	0.99086	0.846773	0.557878	0.773025	0.67045	1.00734	0.998122
O75832;B1AJY7;B1AJY5;O75832-2;B1AJY6	26S proteasome non-ATPase regulatory subunit 10	PSMD10	13	67.3	1.16291	1.06132	1.00946	1.02362	1.05693	1.10763	1.09915	0.987128	0.80078	1.04203	0.965997	1.00213	1.06979	1.00038	1.26521	1.03502	1.02973	0.794861	1.19543	1.06103	1.01188	1.01337	1.02131	1.11278	0.903049	0.928656	0.693066
P62701;Q8TD47;C9JEH7;P22090	40S ribosomal protein S4, X isoform;40S ribosomal protein S4, Y isoform 2	RPS4X;RPS4Y2	23	67.3	1.00963	0.954619	0.850774	0.853385	0.856279	0.954925	0.965356	0.793678	0.705438	1.09541	0.956504	0.900776	0.909438	0.940348	1.14934	1.04671	0.851007	0.801794	1.07294	0.959462	0.911909	0.930813	0.94358	1.01125	1.06526	0.855273	0.779682
P04350;M0R2D3;M0R278;M0QY85;M0R0X0;M0QY37;M0QX14;M0QZL7;M0R1I1;A0A075B724	Tubulin beta-4A chain	TUBB4A	26	67.3	1.17727	1.05708	1.01128	1.07693	1.07593	0.841315	0.868417	0.803595	1.03415	1.19723	0.878272	0.681083	0.864272	0.940811	0.811789	0.725659	0.648751	0.88974	1.14388	1.2459	0.890383	1.19646	1.21635	1.04723	0.980723	1.06977	1.17133
Q99832;Q99832-3;Q99832-4;Q99832-2;F8WAM2;F8WBP8;A0A0D9SG95	T-complex protein 1 subunit eta	CCT7	33	67.2	1.15383	1.00972	1.12128	1.01372	1.01948	1.16219	0.984367	1.19533	1.07025	1.12236	1.00754	1.05785	1.0574	0.968636	1.08686	1.01009	1.05412	1.09258	1.00596	1.07308	1.1049	1.05274	1.01763	1.10803	1.08475	1.18182	1.43996
Q969X5-2;Q969X5;F2Z3Q5;F2Z2U2;Q969X5-3	Endoplasmic reticulum-Golgi intermediate compartment protein 1	ERGIC1	10	67.2	0.969205	0.975301	0.82853	1.07776	1.10343	1.28429	1.09542	0.968397	0.696781	1.00393	0.947533	0.894438	1.01578	1.04038	1.37603	1.12207	0.919469	0.661142	1.00294	0.964099	0.816863	1.05694	1.05051	1.21941	1.0761	0.878046	0.737337
P11142;E9PKE3;E9PNE6;P11142-2;A8K7Q2;E9PLF4;E9PQQ4;E9PQK7;E9PS65;E9PPY6;E9PN25;E9PM13;E9PI65	Heat shock cognate 71 kDa protein	HSPA8	45	67.2	1.15235	0.989442	1.12092	1.05323	1.08265	1.14295	0.987805	1.31479	1.53405	1.14958	1.0133	1.0136	1.07935	1.01091	1.02543	1.03553	1.16951	1.60804	1.03499	1.02365	1.1435	1.07055	1.0532	1.11989	1.09914	1.39554	1.58985
Q07866-3	Kinesin light chain 1	KLC1	37	67.2	1.10056	0.885321	1.27452	1.10714	1.35083	1.16834	1.17742	1.36211	1.37954	1.16115	1.00031	0.923214	1.14421	1.11115	1.1978	1.23149	1.30574	0.936043	1.09202	0.834691	1.02601	0.88257	0.935942	1.06523	1.06444	0.954396	0.815951
Q6I9Y2;A0A024R341;H7C5E3;F8WF22	THO complex subunit 7 homolog	THOC7;NIF3L1BP1	15	67.2	1.00313	0.909075	0.787638	0.734078	0.588247	0.596477	0.875731	0.722114	2.2535	1.01117	0.955492	1.05869	1.05849	0.919449	1.0259	1.06216	1.02188	2.36057	0.99434	0.886444	0.891802	0.967306	0.776908	0.825619	0.878467	0.905027	2.22719
Q9NRP2;H3BNN8;H3BTB6;H3BQQ1;H3BPP2;H3BN28;H3BRC3;H3BP68	COX assembly mitochondrial protein 2 homolog	CMC2	6	67.1	1.02358	1.00719	0.734326	0.853498	0.872921	0.878274	0.983328	0.794523	0.667512	0.817158	0.791945	0.560498	0.640927	0.675537	0.845116	0.768722	0.650362	0.547816	0.916021	0.929969	0.749537	0.805689	0.744635	0.853629	0.826462	0.719886	0.595514
P30405;R4GN99;P30405-2;H0Y548	Peptidyl-prolyl cis-trans isomerase F, mitochondrial	PPIF	14	67.1	1.02475	1.03479	1.02694	0.961845	1.07693	0.985849	1.07701	1.01832	0.725136	1.20117	1.17038	1.16593	1.25811	1.30683	1.44689	1.46544	1.12601	0.900086	0.99111	1.14703	1.0851	1.06133	1.09959	1.08842	1.06556	1.06219	0.699017
P13861;P13861-2;H7C330;H7C1L0;H7C4A9;C9J830	cAMP-dependent protein kinase type II-alpha regulatory subunit	PRKAR2A	24	67.1	0.98552	0.993279	0.831284	1.03494	0.932137	0.91602	1.0022	0.88982	0.748354	1.08879	1.0245	0.922129	1.08713	1.11883	1.09489	1.08389	1.02341	0.806788	1.04949	0.978205	0.948434	1.03131	1.0593	0.991194	1.04454	0.966117	0.773023
Q9NUP9;G3V1D4	Protein lin-7 homolog C	LIN7C	12	67	1.04164	0.928249	0.811441	0.983309	1.30609	1.11218	1.03898	1.04398	1.00928	1.04417	0.968529	0.709132	1.01991	1.19107	1.17067	1.14011	0.932337	1.04102	0.982859	0.979295	0.734251	0.998731	1.2409	1.0992	1.1816	1.06473	1.02316
O75348;F2Z307;O95670-2;O95670	V-type proton ATPase subunit G 1	ATP6V1G1	7	66.9	1.10931	1.08852	1.19605	0.9831	1.16022	1.0542	1.10061	0.949506	1.88635	1.1124	1.07615	1.20163	1.15834	1.36094	1.38511	1.23547	1.07315	2.09258	1.10527	1.01678	1.10768	1.0275	1.19575	1.0694	0.989235	0.936679	1.68623
O60869;O60869-2;O60869-3	Endothelial differentiation-related factor 1	EDF1	18	66.9	0.990958	0.895213	0.860913	0.857685	0.697769	0.817778	0.889672	0.767847	1.00668	0.926936	0.777169	0.754918	0.799893	0.643182	0.832063	0.816361	0.745116	1.02352	1.07287	0.883698	0.919583	0.970055	0.743582	0.882807	1.08035	0.812192	1.13084
A9IYQ1;Q9NTI5-5		PDS5B	22	66.9	0.684378	0.799292	0.759182	1.20886	0.844518	1.15614	0.84551	0.978329	0.753604	0.747212	0.653075	0.479881	0.714708	0.685129	0.557453	0.75102	0.764207	0.59531	1.12534	0.871182	0.680765	1.02213	0.802338	0.80442	0.65374	1.13224	1.07424
Q13526;K7EMU7;K7EN45;O15428;K7EP26	Peptidyl-prolyl cis-trans isomerase NIMA-interacting 1	PIN1	9	66.9	0.947545	1.06344	0.951785	0.970598	0.918583	0.967736	1.04953	0.98781	0.640067	0.965895	1.01548	0.893107	1.04048	0.856862	1.09908	0.995165	1.04406	0.750346	1.03512	1.00872	0.970321	0.965055	0.866371	0.870387	0.880797	1.03754	0.512238
Q9H0A8;H3BM91;A0A0B4J287;Q9H0A8-2;H3BQF2;Q9H0A8-3;H3BPG2;H3BRX0;H3BTV9	COMM domain-containing protein 4	COMMD4	10	66.8	1.07959	0.987353	0.904689	0.969722	0.883114	1.05137	0.934973	0.987219	1.23767	1.02233	0.945323	1.0349	1.01191	0.924131	1.17892	1.01311	1.03962	1.30042	1.09646	0.984553	0.886053	0.958663	0.859922	1.00332	0.92437	0.926222	1.12694
Q9UNZ2;Q9UNZ2-5;F2Z2K0;Q9UNZ2-4;Q9UNZ2-6;R4GNE6;G3V4V8;R4GMY2	NSFL1 cofactor p47	NSFL1C	28	66.8	0.961672	1.03036	1.09839	1.0347	0.997331	1.00595	0.999821	0.94031	0.910163	0.990747	1.02439	1.07812	1.0462	1.08227	1.14274	1.00514	1.01569	0.915401	1.0539	0.96847	1.15949	1.02601	0.987751	1.06092	1.04687	0.935543	0.902099
Q9GZP4;Q9GZP4-2;X6R8S9;X6RHB9	PITH domain-containing protein 1	PITHD1	15	66.8	1.21398	1.06146	1.36062	0.977105	0.987998	0.930055	1.03048	0.979668	1.16299	1.22117	0.99811	1.32901	1.04008	0.978642	1.16241	1.03961	0.989107	1.1317	1.31427	1.09829	1.4647	1.08628	1.07341	0.980982	0.960853	1.01432	1.04705
Q9UBI6	Guanine nucleotide-binding protein G(I)/G(S)/G(O) subunit gamma-12	GNG12	4	66.7	1.14728	0.973399	0.929643	1.01424	1.00561	0.933407	1.00478	1.19078	0.900187	1.08763	0.963723	0.625679	0.918016	0.86927	1.00928	1.01617	0.952776	0.821273	1.03461	1.33376	0.83513	0.963816	0.909026	1.0912	1.10248	1.01276	0.829601
P26583;D6R9A6	High mobility group protein B2	HMGB2	16	66.5	1.42872	0.979681	0.999047	0.910692	1.0028	1.00472	0.93932	1.27235	0.741092	1.26808	0.971334	0.863514	0.951554	0.802344	0.966331	0.997339	1.00079	0.740731	1.13302	1.0033	0.858094	0.899744	0.740808	0.886695	1.0955	0.996947	0.69357
Q9NR12;Q9NR12-2;D6RH06;Q9NR12-5;Q9NR12-4;D6RF83;H7BYK4;Q9NR12-3;D6RAN1;H0Y8W6	PDZ and LIM domain protein 7	PDLIM7	23	66.5	1.13149	1.13207	1.54725	1.01882	1.25867	1.05955	1.06105	1.20441	0.966707	1.03041	1.10926	1.46299	1.14663	1.18515	1.07459	1.04423	1.17321	1.06404	1.06016	1.14728	1.55021	1.16818	1.14924	1.03325	0.945196	1.14085	1.13865
Q9UBE0;B3KNJ4;Q9UBE0-2;Q9UBE0-3;M0QX65;M0QZS6;M0R054;M0QYM8;M0R286;M0QYP2;M0R375	SUMO-activating enzyme subunit 1;SUMO-activating enzyme subunit 1, N-terminally processed	SAE1	22	66.5	1.052	1.03766	1.12913	1.0533	1.04396	0.960409	0.927159	1.00738	0.866896	1.12454	1.03585	1.0625	1.11137	1.05531	1.01048	1.01842	0.927	0.947452	1.0165	1.07486	1.09742	1.02117	0.969276	0.896332	0.863883	0.922418	0.874415
Q969E4;Q5H9L2;Q6IPX3;Q6IPX3-2	Transcription elongation factor A protein-like 3;Transcription elongation factor A protein-like 5;Transcription elongation factor A protein-like 6	TCEAL3;TCEAL5;TCEAL6	16	66.5	1.40778	1.06146	1.02949	0.894257	0.883105	1.06123	0.900164	1.02419	0.823878	1.08572	1.00517	1.26252	1.28379	1.00574	1.49279	1.01957	1.16805	1.01159	1.16122	0.912612	1.04221	1.04974	0.857395	0.941425	0.746779	0.83378	0.718198
Q86SZ2;Q86SZ2-2;G3V4C3;G3V2H7	Trafficking protein particle complex subunit 6B	TRAPPC6B	11	66.5	1.10382	1.01555	1.09594	1.15878	1.27482	1.29045	0.965913	1.2627	0.814743	1.12104	1.09186	1.11598	1.21323	1.21993	1.59009	1.39154	1.01326	0.970912	0.927074	1.05165	0.97736	0.986643	1.01399	1.05393	1.07272	1.03509	0.822704
O60361	Putative nucleoside diphosphate kinase	NME2P1	10	66.4	0.879012	0.710904	0.743224	0.798409	0.638467	0.590969	0.65975	0.557419	0.388895	1.36678	1.25842	1.70611	1.52714	1.41607	1.76905	1.26504	1.508	0.85209	1.3348	1.06714	1.3308	1.30252	0.931108	1.09406	0.865177	1.07378	1.58537
P36954;K7EKS1;K7EK49	DNA-directed RNA polymerase II subunit RPB9	POLR2I	7	66.4	1.05213	1.11108	0.943858	0.728115	0.558218	0.523408	0.854535	0.609738	1.21633	1.05422	1.1027	1.23526	1.11965	0.799834	0.88752	0.983532	1.05906	1.22234	1.17623	0.908496	0.916162	0.857477	0.684476	0.661879	0.614131	0.633617	0.704911
Q8WUH6	Transmembrane protein 263	TMEM263	5	66.4	0.961044	1.03197	0.96201	0.981651	1.03835	1.24804	0.975576	0.969239	0.902862	0.88593	0.961796	0.756331	0.980541	0.946841	1.63519	0.979078	0.933597	0.804472	0.870248	1.03466	0.733025	1.05564	0.999871	1.41047	1.06516	1.00779	0.820054
Q9BV19;R4GMT4;B4DSR2	Uncharacterized protein C1orf50	C1orf50	9	66.3	0.972054	1.22115	1.19708	0.879106	0.750412	0.673663	1.00663	0.768633	0.853375	0.908777	1.14925	1.21748	1.12088	1.12337	1.26183	1.02262	1.24911	1.08352	0.928423	1.04751	1.21394	0.9712	0.806733	0.927069	0.639637	0.652506	0.801836
O75822;O75822-2;O75822-3;H0YGJ7;H0YLP3	Eukaryotic translation initiation factor 3 subunit J	EIF3J	22	66.3	1.14682	1.01188	1.02323	0.932808	0.845485	0.924457	0.950102	0.851011	0.925728	1.10759	0.94005	1.06275	1.03114	0.964865	1.0834	0.863787	1.03712	0.864939	1.22341	0.953716	1.10862	0.913831	0.839432	0.917326	0.698798	0.809299	0.798348
Q16891-2;Q16891;B9A067;Q16891-3;D6RAW4	MICOS complex subunit MIC60	IMMT	54	66.3	1.02923	0.983466	0.840611	1.00175	1.02164	1.04347	1.04136	0.940825	0.804207	1.01683	0.970906	0.88444	0.982916	0.966072	0.972659	0.993035	0.942018	0.763095	1.02457	0.996782	0.791003	0.998646	0.961741	1.03441	1.01568	0.958426	0.757881
P62714;E5RHC1;H0YC23;E7ESG8;E5RFI3;E5RHP4;H0YBN9;E5RJX4	Serine/threonine-protein phosphatase 2A catalytic subunit beta isoform	PPP2CB	18	66.3	1.16308	1.04755	0.942021	0.975333	0.98611	0.958179	1.02981	1.07463	1.13055	1.13085	1.09272	1.00733	1.2419	1.16606	1.33588	1.21337	1.11045	1.20459	1.01771	1.01904	0.947266	1.01697	0.980513	1.00111	1.05476	1.00486	0.966854
Q99873-4;H7C2I1;Q99873-2;Q99873;E9PKG1;A0A087X1W2;E9PIX6;E9PQ98;H0YDE4;E9PNR9;E9PMW9;Q9NR22-2;Q9NR22;E9PMZ2	Protein arginine N-methyltransferase 1	PRMT1	25	66.3	1.1265	1.0338	1.18529	0.995898	1.05008	0.953564	0.961245	1.14382	0.828343	1.14958	1.10796	1.21969	1.18834	1.07871	1.10104	1.06146	1.06454	0.925795	1.03222	1.14792	1.24258	1.02865	1.00324	0.88612	0.956693	1.09688	0.798138
P61513;Q6P4E4;E9PEL3;G5E9R3;C9J4Z3;M0R0A1;M0R2L6;A6NKH3	60S ribosomal protein L37a	RPL37A	7	66.3	1.01209	0.978063	0.892389	0.844404	0.97988	0.997289	0.959778	0.853153	0.893613	1.00579	0.918083	1.06419	0.931929	1.03783	1.13348	1.01823	0.90667	0.975984	1.03631	1.00215	0.955923	0.884093	1.01709	1.01518	0.958523	0.894817	0.853877
Q14683;G8JLG1;V9GY57;H0Y7K8;V9GYN9	Structural maintenance of chromosomes protein 1A;Structural maintenance of chromosomes protein	SMC1A	95	66.3	0.931638	0.954315	0.857119	0.916383	0.890369	0.901928	0.917762	1.00703	0.944199	0.909854	0.949561	0.799916	0.896081	0.830044	0.795	0.878843	0.946639	0.882653	0.939781	0.937175	0.834409	0.91488	0.839633	0.870999	0.879927	0.994716	0.913986
Q13885;Q9BVA1	Tubulin beta-2A chain;Tubulin beta-2B chain	TUBB2A;TUBB2B	25	66.3	1.31086	1.21653	1.24843	1.27926	1.17003	1.12532	1.02002	0.828558	1.00589	1.32211	1.23809	1.19409	1.33579	1.24478	1.16258	1.12424	0.737396	1.23663	1.15745	1.28384	1.31883	1.19216	1.12438	1.05448	1.08448	0.780034	0.957332
A0A024R571;Q9H4M9;C9JC03;C9J2Z4;C9JIJ3;C9IZH1;C9JDQ8	EH domain-containing protein 1	EHD1	31	66.2	1.10161	0.985517	0.985905	0.964679	0.936965	1.00033	0.984037	1.07124	0.643718	1.03235	1.02804	0.997689	1.10572	0.950721	0.954429	1.01773	0.982022	0.68162	0.929182	1.07033	0.961666	1.07945	0.950723	0.956823	1.04453	1.01293	0.773097
Q9H0B6;Q9H0B6-2;A8MZ87;A8MX29;C9JHT2;E9PM83;E9PP09;E9PQ02;E9PI24	Kinesin light chain 2	KLC2	39	66.2	0.946968	0.987561	1.10129	0.940519	0.847072	0.988756	0.968229	0.958052	0.891822	1.03472	1.1372	1.36541	1.10378	1.06213	1.1534	1.10977	1.2555	1.18513	1.03764	1.0306	1.19163	1.00791	0.903604	1.00593	0.947287	1.01901	0.933696
Q96AT9;C9J6A7;Q96AT9-5;Q96AT9-3;Q96AT9-4;Q96AT9-2;C9J9T0;C9IZU8;C9IYE8;E7ESZ6;C9J8S0;Q2QD12;C9JCL8;E9PBG9	Ribulose-phosphate 3-epimerase	RPE	9	66.2	1.35544	1.00454	0.933457	0.974284	1.29312	1.43369	1.00774	1.39515	0.883947	1.09398	1.04749	0.885947	1.24408	1.1147	1.57003	1.33152	0.971103	1.0756	0.880027	0.978853	0.820875	0.917741	0.919094	1.03974	0.899771	0.891733	0.880503
Q15599;Q15599-2;H3BQS0;H3BN50;Q15599-3;H3BMF5;H3BUQ9	Na(+)/H(+) exchange regulatory cofactor NHE-RF2	SLC9A3R2	22	66.2	0.914943	1.02922	0.984684	0.991723	0.706939	0.910461	0.952888	0.795917	0.905196	0.893761	1.00965	1.01889	0.984439	0.72193	0.929543	0.878262	0.847203	0.924613	1.03966	0.959455	1.19966	0.99535	0.927529	0.954035	0.885527	0.87872	1.11416
P82930;C9JJ19	28S ribosomal protein S34, mitochondrial	MRPS34	13	66.1	1.09208	0.952579	1.0041	0.956946	1.14724	1.14404	1.08041	1.15507	0.789927	1.16312	1.06459	1.0493	1.14556	1.04624	1.34304	1.27156	0.993523	0.88787	1.02235	1.0508	0.886521	0.917503	0.938024	1.07765	1.07969	0.984933	0.74648
P62888;E5RI99;A0A0B4J213;A0A0C4DH44;E5RJH3	60S ribosomal protein L30	RPL30	7	66.1	1.26683	0.942278	0.982063	0.846649	1.01511	1.03889	0.969663	0.998725	0.972541	1.28043	1.18353	1.13997	1.26021	1.18248	1.53595	1.39929	0.961421	1.29523	1.07917	1.00437	1.09807	0.935519	1.16444	1.03039	0.962957	1.10826	0.937521
P12235;V9GYG0	ADP/ATP translocase 1	SLC25A4	21	66.1	0.931768	1.00206	1.28988	0.947955	1.11976	1.10041	1.10401	1.01654	0.649731	0.968446	1.05282	1.24483	1.0157	1.14713	1.17909	1.08377	1.06657	0.712794	1.05014	1.06359	1.18415	0.968601	1.06984	1.08702	1.06749	1.01818	0.567585
Q9Y6I9;A0A087WTU3;C9JXQ7;C9JHH5;C9JUC3;C9J7N0;C9JL43	Testis-expressed sequence 264 protein	TEX264	14	66.1	0.907992	1.05453	1.06772	1.02755	1.0982	1.00783	1.03203	0.892077	0.720232	1.06479	1.09535	1.17655	1.09904	1.25361	1.31583	1.09536	0.960706	0.563832	1.01784	1.03365	1.12381	1.05434	1.28722	1.19786	1.12718	1.00211	0.73111
Q9BT78;D6RFN0;D6RAX7;Q9BT78-2;D6RD63;D6REK7	COP9 signalosome complex subunit 4	COPS4	22	66	1.04333	0.980497	0.944822	0.912907	0.928972	0.964753	1.00266	0.933092	0.828569	1.03479	1.01782	0.991962	1.04063	1.0162	1.08383	1.01891	1.05206	0.870436	1.06003	0.999279	1.0254	1.00363	0.939248	0.926048	0.892774	0.927188	0.791957
Q9NZU5;Q9NZU5-2;B4DEY6;H7C3D2;C9IYS1;F8WB09	LIM and cysteine-rich domains protein 1	LMCD1	21	66	1.05186	1.07382	1.3751	1.17743	1.3522	1.50851	1.233	1.19444	1.02556	1.03628	1.07565	1.23738	1.13597	1.26588	1.43477	1.12385	1.18528	1.07424	1.04393	1.05348	1.33001	1.13157	1.28055	1.55434	1.22009	1.2025	1.10723
Q15149-8	Plectin	PLEC	346	66	0.812365	0.951824	0.740822	1.14517	0.82603	1.04002	0.983173	0.960284	0.761716	0.812744	0.936252	0.610208	0.962701	0.929306	0.751969	0.87268	0.899	0.62896	0.787579	0.884012	0.742064	0.978116	0.743441	0.928958	0.788004	0.890829	0.696886
Q15149-2;E9PMV1	Plectin	PLEC	347	66	0.729017	0.927811	0.791591	1.03014	0.784494	0.881109	1.09182	0.94489	0.532253	0.566209	0.982983	0.664258	0.929685	0.60429	0.633958	0.872803	0.775645	0.331797	0.780156	0.979163	0.842647	1.07282	0.813768	0.83675	0.996498	0.963592	0.562843
Q15149-3	Plectin	PLEC	346	66	1.45704	0.880931	1.24026	1.62448	1.20608	1.18527	0.871898	1.15179	1.07502	1.00989	0.886441	1.01286	0.829218	0.890991	0.743177	0.909439	0.901731	0.892538	0.755472	0.816446	0.790798	0.864683	0.720686	0.810162	0.95319	0.97814	0.617956
P18031;B4DSN5	Tyrosine-protein phosphatase non-receptor type 1;Tyrosine-protein phosphatase non-receptor type	PTPN1	34	66	1.0951	1.0343	1.23629	1.03546	1.36392	1.14612	1.03204	1.00528	0.898738	1.09893	1.06336	1.24496	1.08966	1.35222	1.12753	1.07601	0.97078	0.923377	1.04901	1.07307	1.22064	1.06171	1.31776	1.12522	1.12582	1.01939	0.941346
P34897-3;P34897;P34897-2;H0YIZ0;G3V2Y4;G3V5L0;G3V4W5;G3V540;G3V2W0;G3V241;G3V3Y8;G3V4T0;G3V4X0;G3V2E4;G3V2D2;G3V2Y1;G3V3C6	Serine hydroxymethyltransferase, mitochondrial;Serine hydroxymethyltransferase	SHMT2	32	66	1.16137	1.0717	1.00348	0.975486	1.16388	1.14337	1.09214	1.01814	0.853688	1.1329	1.09976	1.09711	1.08213	1.25162	1.26264	1.19615	1.03829	0.912835	1.0739	1.06914	1.0091	1.02299	1.14293	1.13336	1.1281	1.01165	0.807012
H0Y5F3		FLNA	11	65.9	1.70408	1.02966	1.67993	1.28969	1.74325	1.7578	0.776772	1.60726	1.23094	2.07013	1.32391	1.95736	1.66313	1.82687	1.32985	1.22709	1.18751	1.37254	1.056	0.964647	1.26123	1.15963	1.29653	1.34063	1.10228	1.07835	1.25668
Q99880;Q96A08	Histone H2B type 1-L;Histone H2B type 1-A	HIST1H2BL;HIST1H2BA	10	65.9	1.16388	0.694485	0.866046	1.07095	1.23474	0.884756	1.11823	1.06423	0.79153	0.94047	0.702387	0.91116	0.828958	0.975122	0.912943	0.925665	1.17785	0.75266	1.10707	0.761635	0.898749	0.889247	1.10174	0.833942	0.975279	0.890974	0.722941
P37837;F2Z393;E9PKI8;E9PM01	Transaldolase	TALDO1	22	65.9	1.13979	1.0044	1.00912	1.0066	1.06208	1.06824	0.998739	1.06289	0.706722	1.09898	1.0822	0.961027	1.07282	1.04294	1.15563	1.07864	1.02063	0.749777	1.05933	1.08631	0.992002	1.06211	1.00751	1.01261	1.05513	1.00145	0.715958
P14550;Q5T621;V9GYP9;V9GYG2	Alcohol dehydrogenase [NADP(+)]	AKR1A1	20	65.8	1.0029	1.00343	0.919666	0.994651	1.13047	1.17169	1.14329	0.944462	0.770246	1.00283	0.983252	0.923945	0.960388	1.03608	1.28954	1.06559	1.01745	0.729452	1.08633	0.96063	0.947197	0.951779	1.07835	1.21215	1.09482	0.967729	0.692581
B9A057;Q86WW8	Cytochrome c oxidase assembly factor 5	COA5	5	65.8	0.90186	0.985188	0.711443	0.629832	0.389645	0.616472	0.650775	0.580134	0.304351	0.983062	1.21349	0.807701	0.998224	0.467758	1.076	0.868106	0.869162	0.392839	0.966916	0.939933	0.696251	0.731989	0.467934	0.674218	0.58965	0.66455	0.322547
Q92499;F1T0B3;A0A087X2G1;Q92499-3;Q92499-2	ATP-dependent RNA helicase DDX1	DDX1	41	65.8	1.04965	0.973829	1.02732	0.983206	1.04252	1.07523	0.989482	1.04184	0.861661	1.04464	0.93782	0.927037	0.990897	1.00777	1.00238	0.947986	0.959988	0.841062	1.02217	0.995342	1.0268	0.992276	1.03966	1.05956	0.988309	1.05699	0.765846
Q92917	G patch domain and KOW motifs-containing protein	GPKOW	25	65.8	1.11384	1.0045	1.16402	0.984789	0.874537	0.891927	0.905993	1.04385	1.22355	1.16699	1.04663	1.18082	1.0588	0.999884	1.03922	1.01876	1.08506	1.34459	1.06035	1.01725	1.16542	0.998497	0.970806	0.9475	0.928578	1.09672	1.28967
Q9NV31	U3 small nucleolar ribonucleoprotein protein IMP3	IMP3	11	65.8	1.11729	0.973708	1.18651	1.02725	0.908331	0.890927	0.945087	0.828274	1.47357	1.15543	0.946665	1.25768	1.086	1.01207	0.97424	0.990017	0.935066	1.56949	1.28219	1.03404	1.35967	0.942417	1.08816	0.899982	1.00945	0.909182	1.22604
O95292;E5RK64;O95292-2	Vesicle-associated membrane protein-associated protein B/C	VAPB	20	65.8	1.07345	1.00329	0.949185	1.0762	1.32995	1.18031	1.04551	0.954896	0.743395	1.04551	0.977139	0.847386	1.02432	1.26057	1.18331	1.05949	0.898911	0.709923	1.08048	1.03215	0.96106	1.06356	1.28558	1.17577	1.29339	0.964996	0.803875
O95433;O95433-2;G3V438;H0YJG7;G3V3W9;H0YJU2;H0YJ63	Activator of 90 kDa heat shock protein ATPase homolog 1	AHSA1	23	65.7	1.18388	1.03314	1.25278	1.01836	1.00582	1.13217	1.00628	1.14427	1.2246	1.17368	1.03808	1.31594	1.08295	0.987641	1.19637	1.05677	1.09562	1.34912	1.12297	1.02938	1.32955	1.00493	0.932724	1.0904	1.01882	1.11951	1.17362
Q9BSH5	Haloacid dehalogenase-like hydrolase domain-containing protein 3	HDHD3	14	65.7	0.972508	0.99328	1.12363	1.43351	1.0071	1.01412	1.02911	1.03101	0.880276	1.0508	1.02832	1.29784	1.10364	1.12849	1.16384	1.10476	1.07768	0.878605	1.1105	1.0661	1.20291	1.10157	1.0197	0.999341	1.01594	1.08959	0.960955
Q9BRV8	Suppressor of IKBKE 1	SIKE1	11	65.7	1.58825	1.06723	0.926949	0.609635	0.861181	0.850103	0.938156	0.896158	2.96842	1.3409	1.52588	1.48403	1.65189	1.73166	2.20346	1.63599	1.06487	5.09212	0.817712	1.33764	0.904948	0.876804	0.872772	1.03965	0.769184	0.636766	2.48316
Q5JP53;P07437;Q5ST81;A6NNZ2	Tubulin beta chain	TUBB	26	65.7	1.05426	1.12034	0.822637	1.05887	0.954043	1.01827	0.990946	0.743131	0.815598	1.16873	1.21929	1.25428	1.17453	1.23541	1.16631	1.08814	0.820358	0.985483	1.04848	1.09673	0.847101	1.03318	0.950153	0.94841	0.938645	0.770012	0.789215
P17844-2;P17844;J3KTA4;J3QRQ7;J3QSF1;J3QR02;J3KRX8;J3KRZ1;X6RLV5;J3QKN9;J3QS79	Probable ATP-dependent RNA helicase DDX5	DDX5	44	65.6	1.04946	0.944206	0.985977	1.02971	1.04845	0.836984	0.928528	1.07351	1.17396	1.03658	0.949014	0.947425	1.04023	0.987173	0.812412	0.93273	1.10349	1.16384	1.05742	0.937539	0.968993	1.02438	0.992064	0.836848	0.88199	1.04773	1.14989
Q99615;Q99615-2;K7EIH8;K7ESP1;K7EPP7;K7ER44;K7ELJ8;K7EJV7;K7EJL5;K7EN19;K7EJE9;K7EK03;K7EJ24;K7EQ73	DnaJ homolog subfamily C member 7	DNAJC7	35	65.6	0.987377	0.991031	0.918615	0.901775	0.837514	0.917023	1.00629	0.928449	1.23247	1.1362	1.22526	1.14656	1.27418	1.14841	1.35141	1.24785	1.20784	1.6473	0.945632	1.01863	0.97994	0.987692	0.919596	1.04861	1.00221	1.01126	1.26838
O00165;O00165-2;O00165-5;O00165-3;E9PIQ7;Q5VYD6;O00165-4;O00165-6	HCLS1-associated protein X-1	HAX1	17	65.6	1.00668	1.0253	1.00901	0.990596	0.986156	1.14667	1.14899	0.895062	1.02147	1.04932	0.901302	1.13922	0.883474	0.863078	0.961625	0.874032	0.939264	1.02639	0.991494	0.78538	0.795189	0.741234	0.761227	0.887283	0.876946	0.644716	0.825915
Q9Y3B7;Q9Y3B7-2;Q9Y3B7-3;E9PQB6;H0YCD5	39S ribosomal protein L11, mitochondrial	MRPL11	13	65.6	0.976047	0.987721	0.917537	0.906066	0.833542	0.971839	1.04779	0.898572	0.831995	0.957692	0.853054	0.832147	0.842411	0.746254	0.929405	0.93622	0.813938	0.731117	1.05962	0.967034	0.893383	0.936041	0.774258	0.952798	1.0246	0.884754	0.746429
Q86TS9-2;Q86TS9-3;Q86TS9;G3V3U6	39S ribosomal protein L52, mitochondrial	MRPL52	4	65.6	0.91416	1.00773	0.843391	1.02129	0.828081	1.09344	0.987992	0.893227	0.958823	0.970394	0.967076	0.9	1.11441	0.911903	1.11071	1.13146	0.960843	1.03075	0.917136	0.93857	0.775457	1.02377	0.754698	1.06291	1.29443	0.848937	0.86894
P04733;H3BU80;H3BRY8;Q93083;P07438	Metallothionein-1F	MT1F	3	65.6	0.990619	0.82766	1.86148	0.869462	1.52261	1.04347	0.727703	0.974284	1.33966	1.06654	0.714034	3.81633	0.575066	1.64829	1.29885	0.930769	0.787583	1.62523	0.911112	0.677082	0.916083	0.835653	0.758942	1.31841	1.24586	0.827023	0.876875
P80297;P13640-2;P13640;H3BSF1;U3KQD7;P80294;P04731;Q8N339	Metallothionein-1X;Metallothionein-1G	MT1X;MT1G	3	65.6	1.2576	0.899448	0.606846	0.881934	0.749749	1.26708	0.744339	0.998969	0.973167	1.27984	1.04382	0.794337	1.30321	0.757129	1.73873	1.6985	0.782761	1.61446	0.927558	1.05559	0.527893	1.04773	0.659146	1.13811	1.42673	0.919009	1.18643
P02795;H3BSP9	Metallothionein-2;Metallothionein	MT2A	4	65.6	0.863987	0.848222	0.278334	0.593524	0.323984	0.583746	0.515424	0.513159	0.413327	0.817848	0.78103	0.244801	0.671985	0.31217	0.82237	0.822475	0.530144	0.424046	0.928413	0.881915	0.265922	0.652228	0.340841	0.65173	0.855039	0.596973	0.402588
Q13177;H7C1X3;B1AKS5	Serine/threonine-protein kinase PAK 2;PAK-2p27;PAK-2p34	PAK2	28	65.6	0.98494	0.964101	0.828625	1.00928	0.808068	0.981853	1.02033	1.05193	0.800155	1.02518	0.961123	0.812074	1.03323	0.80378	1.00112	1.04781	0.997821	0.851648	0.928099	0.960056	0.8413	0.999581	0.780575	0.942123	0.96927	1.03289	0.778925
Q99873-3	Protein arginine N-methyltransferase 1	PRMT1	25	65.6	1.38728	0.999971	1.32989	1.05201	1.07975	1.10354	0.800638	1.44196	0.839934	1.44973	1.15246	1.72156	1.32648	1.20047	1.15118	1.18209	1.06586	1.08127	0.94979	1.38192	1.38738	0.980525	1.2851	1.02055	0.96497	1.50148	1.09694
Q15185-4;Q15185;A0A087WYT3;Q15185-3;B4DDC6;Q15185-2	Prostaglandin E synthase 3	PTGES3	11	65.5	1.12323	0.975195	1.13954	1.00309	0.985243	1.00043	0.97768	1.11734	0.95257	0.958	0.954874	0.918722	0.879686	0.819949	1.00094	0.972929	0.886136	0.9163	1.17496	0.982912	1.10712	0.989412	0.917469	0.993926	0.936818	1.08603	0.915891
Q99598;C4P0D6;C4P0D8;C4P0D4;Q5VVQ1;Q9NRI2	Translin-associated protein X	TSNAX;DISC1	18	65.5	1.14566	0.986008	1.05962	0.938579	1.01723	1.04271	0.963625	1.01517	0.900638	1.15459	1.02242	1.04947	1.12748	1.06322	1.25429	1.09842	0.958042	0.993116	0.992777	1.12348	1.10882	1.0437	1.0879	1.07697	1.05742	1.0348	0.878678
O43707;O43707-2;F5GXS2;O43707-3;K7EP19	Alpha-actinin-4	ACTN4	64	65.4	0.913767	1.0154	0.969613	1.0507	1.05478	1.11797	1.02379	1.02624	0.734263	0.923037	1.02132	0.886952	1.01766	1.04433	1.07272	1.02205	1.01849	0.718215	0.93315	1.01111	1.02545	1.02666	1.1296	1.15469	1.02864	1.05308	0.71911
P53999;D6RC37;D6R970	Activated RNA polymerase II transcriptional coactivator p15	SUB1	11	65.4	1.30723	1.02904	1.20931	1.0311	1.28367	1.08987	0.932407	1.23472	0.871619	1.33676	1.11638	1.32872	1.28651	1.19367	1.26074	1.33967	0.992675	1.07174	0.969037	1.21722	1.24955	1.17623	1.25287	1.15623	1.35037	1.25565	1.19826
A0A087WYV9;A0A087X1F5;A0A087WX56;A0A087WTA2		SYNJ2BP-COX16	9	65.4	0.955711	0.983811	0.919799	1.01397	0.979421	1.21949	1.07601	0.990604	0.688489	1.08863	1.06146	1.00163	0.947133	0.755027	1.33812	1.17806	0.972132	0.634791	1.07254	0.962644	0.978092	1.01541	0.95295	1.19533	1.03925	1.20402	0.718821
Q5JTV8-3;J3KN66;Q5JTV8-2	Torsin-1A-interacting protein 1	TOR1AIP1	34	65.4	1.13029	1.05187	1.07311	1.02111	1.02064	0.966784	1.02756	0.97178	0.853994	1.1475	1.07837	1.14184	1.08809	1.16424	1.0792	1.04774	1.05495	0.893348	1.13469	0.988736	1.06179	0.958221	1.06054	0.982647	0.910308	0.953178	0.796125
Q5JTV8;A0A0A0MSK5;H0Y4R4;H0YDU3;H0YD16	Torsin-1A-interacting protein 1	TOR1AIP1	34	65.4	1.24857	1.14436	1.32533	1.19816	1.16354	1.09898	1.13086	1.10193	1.07399	1.14777	1.08617	1.04076	1.18533	0.856966	0.859872	0.901317	0.928094	0.74029	1.24301	1.02567	1.2931	1.07986	0.946873	0.9865	1.06397	1.11755	0.814524
Q9BVJ7	Dual specificity protein phosphatase 23	DUSP23	10	65.3	0.940757	0.930391	0.98028	0.979481	0.892157	0.862375	0.941779	0.884532	1.75342	1.114	1.07614	1.16632	1.08797	0.960568	1.16368	1.16927	1.11364	0.988766	1.22914	0.987884	1.01934	1.00871	0.932324	0.870303	0.992559	0.965002	1.16678
O75955;O75955-2;A0A140T9R1;A0A140T9W4;A0A140T9X0;A2AB09;A2AB10;A2AB12;A0A140T959;A2AB13;A0A0G2JJQ6;A0A140T9C3;A2AB11;A0A140T907;A0A140T974;A0A140T9B1;A0A140T957;A0A140T910;A0A140T905	Flotillin-1	FLOT1	28	65.3	1.03757	1.00939	1.10522	0.956451	1.01306	1.08198	1.14679	1.02609	0.839795	1.09062	1.0405	1.26096	1.06436	1.09065	1.17472	1.23976	0.996284	0.907112	0.981927	1.05628	1.06323	0.994349	1.03961	1.12922	1.24179	1.00611	0.82956
Q9UIJ7;Q9UIJ7-3;Q9UIJ7-2	GTP:AMP phosphotransferase AK3, mitochondrial	AK3	18	65.2	0.967922	1.04756	0.943164	0.912527	1.1331	1.09542	1.11389	0.959124	0.677842	0.950812	1.05564	0.979695	0.996026	1.12661	1.29172	1.17899	0.980456	0.759333	1.02232	1.05377	1.00709	0.987621	1.1016	1.12236	1.17585	0.944654	0.721558
F8VY35;F5H4R6;H0YIV4;P55209-2;P55209;F8VUX1;F8W0J6;F8W020;F8VXI6;H0YH88;H0YHC3;F8VVB5;B7Z4K9	Nucleosome assembly protein 1-like 1	NAP1L1	12	65.2	1.13083	1.05366	1.2672	1.11818	1.07511	1.21391	0.964784	1.26612	0.947345	1.07021	0.932257	0.957898	1.07349	0.76952	1.23414	1.05166	1.08597	0.576802	1.0669	1.09895	1.20248	1.25765	1.22829	1.35651	1.43155	1.40767	1.11182
P42167;G5E972;P42167-3	Lamina-associated polypeptide 2, isoforms beta/gamma;Thymopoietin;Thymopentin	TMPO	25	65.2	1.11542	0.902264	0.865419	0.925476	0.999463	0.890818	0.887318	0.99327	0.631864	1.29689	1.12387	0.993379	1.20003	1.20064	1.10931	1.0943	1.08327	1.05134	1.11399	0.983751	0.865242	1.02951	1.09528	0.991191	1.01501	1.09463	0.778627
P31150;G5E9U5	Rab GDP dissociation inhibitor alpha	GDI1	30	65.1	1.34365	1.0316	1.43933	0.962314	1.38308	1.36513	1.07661	1.37908	0.801304	1.15535	1.20402	1.54999	1.3028	1.30882	1.50037	1.26046	1.23077	0.922395	0.943081	1.0993	1.35842	1.08865	1.12079	1.16627	1.18418	1.02556	0.772576
P61326;P61326-2	Protein mago nashi homolog	MAGOH	12	65.1	1.17936	1.02094	1.01878	0.959268	1.00948	0.863079	0.959693	0.981724	0.824749	1.20649	1.02928	1.08939	1.08098	1.06844	1.05336	0.977165	1.10963	0.884687	1.20426	1.0163	1.01713	1.02317	0.970972	0.806361	0.820129	0.94735	0.74
P13667;C9JMN9	Protein disulfide-isomerase A4	PDIA4	49	65.1	1.12307	1.07914	1.11808	1.07156	1.33489	1.22196	1.04761	0.988641	0.840744	1.09065	1.07199	1.17067	1.07466	1.422	1.1978	1.0809	0.924605	0.880123	1.05221	1.09295	1.10083	1.09992	1.38249	1.23202	1.12478	1.00911	0.915223
P07384;E9PLX0;E9PJJ3;E9PLC9;E9PMC6;E9PJA6;E9PSA6;E9PQB3;E9PRM1;E9PIA9;E9PL37	Calpain-1 catalytic subunit	CAPN1	44	65	0.938119	1.02677	1.03062	1.01202	1.13563	1.04066	1.06139	1.02405	0.684465	0.989062	1.08135	1.15707	1.12914	1.25923	1.11258	1.15661	1.0794	0.779654	0.888599	1.10177	1.04206	1.08196	1.19491	1.0527	1.04196	1.04397	0.665029
Q9BY44;Q9BY44-3;F8WAE5;Q9BY44-4;Q9BY44-2;H7C5R5;C9IZE1;H7C5Q3;F8WF18;F8WAT3	Eukaryotic translation initiation factor 2A;Eukaryotic translation initiation factor 2A, N-terminally processed	EIF2A	30	65	0.974562	0.971677	0.891643	1.02332	0.952096	1.03244	1.0244	1.05496	0.992082	1.01892	0.996049	0.888629	1.0643	1.01199	1.10636	1.05056	1.14406	1.01287	0.987651	0.967882	0.92943	1.02808	0.965373	1.05336	0.992579	1.08431	0.90767
P53582;H0Y955;H0Y903;H0YAI3;H0Y9L0;D6RF24	Methionine aminopeptidase 1	METAP1	23	65	0.945854	0.918114	0.797135	0.917235	0.76504	0.925543	0.984232	0.950552	0.7377	0.939808	0.882629	0.771569	0.919	0.782485	0.966203	0.978118	0.969155	0.722629	0.92817	0.958338	0.833036	0.968638	0.884331	0.921999	0.95806	0.967069	0.771449
P54577;A0A0C4DGZ5	Tyrosine--tRNA ligase, cytoplasmic;Tyrosine--tRNA ligase, cytoplasmic, N-terminally processed;Tyrosine--tRNA ligase	YARS	40	65	1.14655	1.01995	0.883571	0.995402	1.19043	1.204	1.06005	0.969243	0.971602	1.20281	1.02517	0.853178	1.04105	1.27422	1.3223	1.0737	0.988726	1.00132	1.09396	1.0444	0.909678	1.02566	1.23428	1.27906	1.08974	0.964426	0.954992
Q5SVL2;P55210;A0A0A0MRL7;P55210-4;P55210-3;P55210-2	Caspase-7;Caspase-7 subunit p20;Caspase-7 subunit p11	CASP7	11	64.9	1.01543	1.0703	0.844311	0.931926	0.846701	0.977192	1.01203	0.830705	1.10734	0.951884	1.03009	0.838891	1.05523	0.837382	1.10857	1.04205	0.914873	1.19337	0.976252	1.10261	0.786888	0.93555	0.793951	1.01745	0.924562	0.889439	0.926533
Q4V328;A0A075B793;Q4V328-4;A0A087WT45;Q4V328-2;Q4V328-3;A0A087WXA6;A0A087WZF5;A0A087WW92;A0A087WV84;A0A087WWF2;REV__H0YIL9	GRIP1-associated protein 1	GRIPAP1	54	64.9	0.995467	0.975317	1.15525	1.03215	0.990036	1.09708	0.935153	0.98983	0.757194	0.936405	0.954573	1.02715	0.912158	0.894143	0.942314	0.908844	0.912429	0.738802	0.976508	1.00326	1.22694	1.02753	0.972443	1.05471	0.96458	0.937372	0.826153
P84095	Rho-related GTP-binding protein RhoG	RHOG	11	64.9	0.920635	0.971559	1.02154	0.89394	0.884816	0.845362	0.997407	0.841431	0.709008	0.968985	0.960028	1.02318	0.948337	0.97039	1.03543	1.00271	1.00111	0.756762	1.09981	0.986262	1.11333	0.960789	1.03492	0.959511	0.988768	0.919639	0.72988
Q16763;K7EPJ1;K7EM75	Ubiquitin-conjugating enzyme E2 S	UBE2S	10	64.9	1.51673	1.08401	1.12957	0.979882	0.636481	0.721473	0.679399	1.49811	4.42616	1.39054	1.01714	1.2488	0.891128	0.736987	0.685625	0.671643	1.33295	3.98416	1.58212	1.08577	1.09048	0.972264	0.608536	0.877792	0.783275	1.60352	4.10565
Q15019;Q15019-2;Q15019-3;C9JB25;C9J938;C9IZU3;C9JZI2;C9JT15;C9JSE7;A0A1B0GXJ2;C9JFT1;F8WB65	Septin-2	SEPT2	22	64.8	1.00874	1.0427	0.887109	1.02837	1.03864	0.981101	0.979395	0.9383	0.820473	1.02105	1.03737	0.920402	1.07417	1.03214	0.997984	1.0244	0.90047	0.919082	0.984421	1.06501	0.944077	1.0839	1.13312	1.04381	1.10645	0.997629	1.00378
B4DQP0;Q9H9L7;H0YEQ5;Q9H9L7-2	Akirin-1	AKIRIN1	7	64.8	1.01199	0.947154	1.04293	0.989077	1.08159	0.948724	1.06723	1.03888	8.09855	1.16313	1.17267	1.02136	0.815308	0.828812	1.1446	1.11115	0.891861	10.2372	0.805779	0.87112	0.909718	0.921988	0.603309	1.10713	1.79051	1.88925	12.4646
P36405	ADP-ribosylation factor-like protein 3	ARL3	11	64.8	0.93773	0.945447	0.800556	0.962611	0.854514	0.977815	0.939761	0.948734	0.724926	0.940406	0.935362	0.922182	0.995732	0.897227	1.04961	0.967103	0.930993	0.797981	0.901351	0.931899	0.648335	0.950871	0.693089	0.975857	0.90281	0.875296	0.584122
P15311;E7EQR4;E9PNP4;V9GZ54	Ezrin	EZR	50	64.8	1.01208	1.01213	1.07449	1.0005	1.14189	0.97681	1.13323	1.04814	0.753459	1.00733	1.02714	1.0343	1.03851	1.13091	1.05939	1.13614	1.08043	0.832992	1.02004	1.01249	1.13336	0.89788	1.21129	0.911056	1.00971	0.987482	0.461914
C9J712;P35080;C9J2N0	Profilin-2;Profilin	PFN2	6	64.8	1.09371	1.0379	1.41502	0.99634	1.37244	1.33359	1.07593	1.51145	0.598638	1.03098	0.944595	1.5712	0.941248	1.13174	1.30365	1.01506	1.09463	0.820632	0.988546	0.867141	0.86237	0.899567	0.869146	0.885035	0.733264	0.831844	0.803384
P39019;A0A075B6E2;M0R2L9;M0QXK4;M0QYF7;M0R140	40S ribosomal protein S19	RPS19	13	64.8	1.0582	0.938173	0.924636	0.891266	0.921824	0.976908	0.956764	0.899943	0.797348	1.09737	0.961502	0.927703	0.983476	1.01695	1.23238	1.07219	0.94925	0.862203	1.06071	0.949436	0.907388	0.892838	0.927951	1.00876	1.00853	0.806516	0.765153
Q9BU02;G3V5Q5;G3V5B9;Q9BU02-2;H0YJU8	Thiamine-triphosphatase	THTPA	14	64.8	0.900093	0.961627	0.862231	0.959463	0.790006	0.902967	0.943208	0.914291	0.766352	0.916516	0.948076	0.946591	1.01319	0.940555	1.14039	0.964455	1.01315	0.793871	1.02473	0.957479	0.975413	1.01759	0.862944	0.945253	0.864601	0.877303	0.838406
Q15149;Q15149-7;Q15149-9;E9PKG0;E9PIA2;E9PQ28;REV__Q8IWV8-3;REV__Q8IWV8-4;REV__Q8IWV8	Plectin	PLEC	349	64.7	0.85085	0.980586	0.951985	1.04241	0.958734	0.976002	0.967867	0.998017	0.781137	0.861103	1.00089	0.860533	1.00185	0.934761	0.795777	0.949268	0.953957	0.72762	0.843682	0.965744	0.916131	1.02744	0.941842	0.954249	0.955048	0.994635	0.753861
Q13509;A0A0B4J269;Q13509-2;G3V2A3;G3V5W4;G3V2R8;G3V3R4;G3V2N6;G3V542;G3V3J6;G3V3W7	Tubulin beta-3 chain	TUBB3	24	64.7	1.15468	1.16024	1.25286	1.15029	1.12337	1.00523	1.04711	0.832818	0.926345	1.15438	1.16306	1.15755	1.29874	1.04016	0.991147	1.0866	0.777549	0.909278	1.15126	1.14339	1.3001	1.20249	0.954748	0.934921	1.02072	0.753013	0.791827
P12814;P35609-2;G3V2N5;P35609;H0YJW3;G3V2W4;H0YJ11;G3V2X9;G3V5M4;G3V2E8;G3V380	Alpha-actinin-1	ACTN1	58	64.6	1.05628	1.0725	1.0311	1.10195	1.2776	1.25278	1.02404	1.17584	0.808017	1.03045	1.09768	0.980395	1.18368	1.26772	1.1639	1.09504	1.03451	0.828067	0.900035	1.11587	0.9893	1.09272	1.24383	1.13507	1.05034	1.1303	0.806212
P09525;Q6P452;B4E1S2	Annexin A4;Annexin	ANXA4	29	64.6	1.02341	1.04614	1.02927	1.00419	1.62862	1.02302	1.11348	0.973134	0.614654	1.08731	1.15629	1.20126	1.27656	1.87585	1.33862	1.24963	1.05689	0.709541	0.954438	1.11271	1.01022	1.11387	1.65734	1.06068	1.06311	1.01315	0.644133
Q96K17;E9PL10;Q96K17-3;Q96K17-2	Transcription factor BTF3 homolog 4;Transcription factor BTF3	BTF3L4	9	64.6	1.11433	0.970035	0.840893	0.98821	0.912482	1.02055	0.962492	1.02864	0.771458	1.22618	1.0646	0.949185	1.25654	1.28944	1.2923	1.24259	1.16461	1.00737	1.10669	0.998051	0.852384	0.996252	0.894351	0.987759	0.868293	1.02664	0.772082
P55735;A0A0C4DFR6;P55735-2;P55735-3;A8MXL6;E7ERC8	Protein SEC13 homolog	SEC13	18	64.6	0.969578	1.01619	1.02452	1.04762	1.01254	1.10141	1.0196	0.94761	1.03262	0.896569	0.869844	0.938062	0.892344	0.944347	1.08677	0.857	0.950919	0.906214	1.10443	1.03937	1.14322	1.03336	1.03353	1.11438	0.830313	0.981558	1.01459
O00170;E9PMH2;V9GYQ3	AH receptor-interacting protein	AIP	18	64.5	1.13459	1.04144	1.29377	0.979247	0.876083	1.02924	1.00374	0.945545	0.813376	1.09705	1.06934	1.24161	1.12518	0.9143	1.14618	0.938918	1.05206	0.888646	1.16501	1.01969	1.31349	1.0505	0.89964	1.1557	1.11919	1.0307	0.799468
P42772;K7ES20;K7ENC6;J3QRG6;P42771-2;P42771;P42771-4;P42772-2	Cyclin-dependent kinase 4 inhibitor B	CDKN2B	7	64.5	0.985014	0.824468	0.836671	0.964178	0.717334	0.607913	0.947763	0.813526	0.74206	1.06128	1.05889	0.952849	0.995601	0.908512	0.850555	1.19717	1.25046	0.875942	1.27948	1.28433	1.30752	1.21348	0.966838	0.937159	1.28211	1.18972	1.09139
Q9HAV7	GrpE protein homolog 1, mitochondrial	GRPEL1	16	64.5	1.12619	1.10113	1.19937	0.972848	1.02986	0.98835	1.06202	1.00899	0.912157	1.09728	1.10564	1.21029	1.09569	1.11663	1.25745	1.16718	1.0932	0.970774	1.07218	1.16313	1.15905	1.06047	1.18866	1.15106	0.984348	0.954074	0.903624
O14818;H0Y586;O14818-4;Q8TAA3-5;Q8TAA3;A0A087WYS6;F5GY34	Proteasome subunit alpha type-7	PSMA7	15	64.5	1.06431	0.969495	1.01198	0.915101	0.956703	0.947075	1.00131	0.936615	0.943337	1.07401	1.02806	1.04212	1.03482	1.03973	1.15307	1.05569	1.06081	1.00775	1.06935	1.02834	1.04118	0.98075	0.978562	1.02754	0.959905	0.943118	0.897689
P49588;P49588-2;H3BPK7	Alanine--tRNA ligase, cytoplasmic	AARS	54	64.4	1.11931	1.04206	0.976812	1.00757	1.27423	1.39521	1.11608	1.09686	0.917425	1.19774	1.14976	0.984737	1.11292	1.32265	1.48413	1.26587	1.0716	1.05359	1.05035	1.0788	0.969933	1.01785	1.26623	1.44768	1.31918	1.0773	0.966387
P61158;B4DXW1;F8WDR7;F8WEW2;F8WE84	Actin-related protein 3	ACTR3	25	64.4	1.03762	1.0049	0.925513	1.0362	1.05124	1.03908	1.0371	1.04791	0.758711	1.06309	1.07887	0.933546	1.10472	1.10293	1.15088	1.11557	1.06119	0.761884	1.05831	0.984613	0.913439	1.03841	1.00765	1.02882	1.02421	1.05133	0.760261
P05204	Non-histone chromosomal protein HMG-17	HMGN2	10	64.4	1.09776	0.783294	0.995959	0.990503	0.780678	0.773741	0.891966	1.25296	0.560868	1.08858	1.03577	0.946788	0.94895	0.695592	0.89252	1.12255	0.935307	0.710008	1.01555	1.01629	0.934568	0.985829	0.630624	0.716756	0.830622	0.877047	0.642024
P04259	Keratin, type II cytoskeletal 6B	KRT6B	46	64.4	1.50918	0.740586	1.02244	1.33427	3.13355	0.330072	1.48699	0.672636	2.56209	1.39771	1.19257	1.66885	0.982455	1.90795	1.14814	0.998198	1.12068	2.06044	0.67805	0.348251	0.341189	0.259495	0.375214	0.542903	0.319219	0.274135	1.0121
Q9UHB6;Q9UHB6-2;F8VQE1;F8VRN8;Q9UHB6-3;F8VS07;F8VTU2;F8VVQ7	LIM domain and actin-binding protein 1	LIMA1	48	64.4	0.960157	1.12172	0.86969	1.08555	1.19488	1.18564	1.16536	0.947482	0.666027	0.965244	1.04356	0.778514	0.95875	1.12339	0.989908	1.03533	0.878589	0.598523	0.935405	1.09925	0.864938	1.02628	1.18175	1.14602	1.12333	0.978354	0.648022
J3QRS3;P19105;O14950;P24844;J3KTJ1;P24844-2	Myosin regulatory light chain 12A;Myosin regulatory light chain 12B;Myosin regulatory light polypeptide 9	MYL12A;MYL12B;MYL9	15	64.4	1.16002	1.03732	1.08829	1.11786	1.24421	1.13737	1.04398	1.25122	1.58669	1.17117	0.992499	1.10639	1.16953	1.20525	1.14989	1.12694	1.09229	1.73347	0.992217	1.0785	0.96263	1.09621	1.12809	1.0624	1.13223	1.0936	1.48679
O76041-2	Nebulette	NEBL	18	64.4	0.98356	0.877655	0.545829	0.922371	0.92415	0.813255	0.945819	0.895021	0.559614	1.00339	0.94598	0.619941	1.14604	1.00185	1.02728	1.07929	0.962895	0.681421	0.960229	0.944916	0.518047	1.00041	0.901938	0.782183	0.858127	0.877195	0.614157
P61457	Pterin-4-alpha-carbinolamine dehydratase	PCBD1	7	64.4	1.02953	1.00201	0.805108	0.8543	0.871371	0.931914	0.991025	0.887914	0.674793	1.10134	0.899183	0.828549	1.22231	0.9458	1.18233	0.99118	0.936939	0.768336	1.05738	0.989812	0.790182	0.987365	0.84729	1.08153	0.893244	0.906813	0.66067
Q96DI7;Q96DI7-2;Q9NSS8	U5 small nuclear ribonucleoprotein 40 kDa protein	SNRNP40	17	64.4	1.01648	1.02291	1.0534	1.03027	0.989785	0.872019	0.943441	0.970623	0.853063	0.993729	0.894584	0.823344	0.883893	0.806628	0.800677	0.807841	0.904065	0.703785	1.13506	0.960988	0.963744	0.987451	0.892889	0.821181	0.815998	0.936046	0.803294
P51991	Heterogeneous nuclear ribonucleoprotein A3	HNRNPA3	32	64.3	1.11141	0.867236	0.843196	1.14765	1.16345	0.879901	0.905807	0.995436	0.716039	1.13171	1.04381	0.97016	1.13095	1.13579	1.05201	1.1021	1.08212	0.940813	1.0639	0.989753	0.85824	1.065	1.05469	0.948097	1.15439	1.01278	0.839411
Q9UJ68-5;Q9UJ68;Q9UJ68-2;Q9UJ68-3;Q9UJ68-4;E5RIA9;H0YAN3;E5RJK1;E9PJ70	Mitochondrial peptide methionine sulfoxide reductase	MSRA	10	64.3	0.936672	0.956806	0.661239	0.864752	0.905365	0.799814	1.01428	0.845963	0.874009	1.11048	1.09387	0.855556	1.20274	1.20474	1.21887	1.228	1.14364	1.12798	1.0698	1.02656	0.657302	1.02699	1.04632	1.02059	1.03925	0.903173	0.895286
Q8NFQ8	Torsin-1A-interacting protein 2	TOR1AIP2	23	64.3	1.06312	1.05709	1.08996	1.01381	1.28434	1.03669	1.08288	0.88971	0.924742	1.00377	1.06817	1.11403	0.979817	1.35235	1.07519	1.01118	0.904514	0.8275	1.15663	1.0978	1.16198	1.00307	1.4186	1.17937	1.07595	0.993483	0.859162
Q7L0Y3;C9JVB6	Mitochondrial ribonuclease P protein 1	TRMT10C	27	64.3	1.2351	0.978424	1.0732	0.922638	0.925646	0.915735	1.03531	0.906069	0.916713	1.45405	1.00829	1.13406	1.14947	1.17992	1.21386	1.22909	0.991361	1.11238	1.23371	1.01936	1.08353	0.984213	1.0354	1.05091	1.05966	1.04486	0.92104
P68371	Tubulin beta-4B chain	TUBB4B	28	64.3	1.1577	1.04435	0.971335	1.04026	1.0251	1.01893	0.940708	0.80215	0.820573	1.16958	1.12529	0.997711	1.24182	1.04048	1.06633	1.11065	0.717871	0.937442	1.03291	1.10839	0.97662	1.09232	0.999982	0.994104	1.00659	0.872404	0.891922
Q07866-6;Q07866-7;Q07866-4;H0YJK1	Kinesin light chain 1	KLC1	39	64.2	0.913539	0.987407	0.986506	0.964981	0.983302	0.970084	0.985911	0.947787	1.00838	0.906047	0.928671	0.905678	0.932385	0.964517	0.941208	0.893351	0.967327	0.94602	0.958849	0.972044	1.0149	0.985171	1.03148	1.00602	0.958034	0.990103	1.02849
Q93052;A0A087WZF1;C9JUT4;C9JXK9;C9J5C8;C9J4E3;C9J2R5;C9JIY7;C9JT42;C9J3U9;C9J1K7;C9JE51	Lipoma-preferred partner	LPP	26	64.2	1.08716	0.981081	0.701038	0.964725	1.16433	1.22623	1.15818	1.01269	0.849873	1.22686	1.18887	0.897608	1.27913	1.56288	1.73533	1.29142	1.3462	1.0015	1.07875	0.989247	0.657783	1.06781	1.25017	1.33397	1.06796	0.983478	0.767219
Q9BYN0	Sulfiredoxin-1	SRXN1	7	64.2	1.15282	1.1292	1.53333	1.03082	1.58784	0.881167	1.05575	1.04294	1.6491	1.20492	1.03416	1.42859	1.07557	1.45078	1.08947	1.10858	1.05959	1.48899	1.35705	0.982499	1.48129	1.1493	1.34023	1.02999	1.0869	1.079	1.42563
P84077;P61204;F5H423;P61204-2;F5H0C7;H0YGG7;F5H1V1;F5H6T5;F8WDB3	ADP-ribosylation factor 1;ADP-ribosylation factor 3	ARF1;ARF3	11	64.1	1.06054	0.99857	1.19984	1.06149	1.21095	1.21533	1.03596	1.0467	0.827566	0.947626	0.818547	0.989663	0.869909	0.980817	1.01652	0.871014	0.832583	0.704719	1.0868	1.07614	1.20014	1.08184	1.25197	1.24978	1.21546	1.31116	0.940276
A0A0C4DGB5;P20810-10;P20810-6;P20810-5;B7Z574;P20810-3;H0Y7F0;E7EQ12;E7EQA0;F8W7E0;H0YA91;H0Y944;A0A0C4DGD1;E7EN75;D6RAA8;D6RC54	Calpastatin	CAST	50	64.1	1.13294	1.07596	0.763726	1.11324	1.29765	0.918723	0.925595	1.11648	0.55684	1.08996	1.02037	0.676021	0.975866	1.16426	0.75104	0.89866	0.892596	0.482542	1.02931	1.06617	0.651008	1.01316	1.14351	0.744886	0.898777	0.89773	0.447148
Q14019;H3BT58	Coactosin-like protein	COTL1	10	64.1	0.961205	1.03495	1.01376	0.90894	0.919318	0.924126	0.885188	0.922923	0.679112	1.04764	1.07962	1.2237	1.05877	0.997129	1.21746	1.06609	0.98721	0.812781	1.01473	1.13	1.19447	1.00762	1.02824	1.0092	0.986281	0.966064	0.727064
Q9H773;H3BSA6;H3BPN2	dCTP pyrophosphatase 1	DCTPP1	12	64.1	1.01581	0.976288	0.878981	0.930517	0.793769	0.827257	0.935461	0.898537	0.82876	0.910153	0.94977	0.972893	1.01647	0.88447	1.06405	0.927727	1.11361	0.935662	1.10857	0.913524	0.977876	1.01329	0.787109	0.885692	0.731514	0.721596	0.736221
O95295	SNARE-associated protein Snapin	SNAPIN	8	64	1.04243	1.03973	0.88364	0.956614	0.884512	0.955871	1.02349	0.867521	0.884509	1.13434	1.09104	0.997536	1.11468	1.13066	1.30275	1.15642	1.02984	0.983942	1.06814	0.988815	0.860875	0.99211	0.922938	0.967186	0.945011	0.800618	0.732894
O75083;O75083-3;D6RD66	WD repeat-containing protein 1	WDR1	29	64	0.963924	1.06267	0.985694	1.01607	1.23085	1.04894	1.07896	1.00853	0.732417	0.98921	1.10879	1.01936	1.12891	1.27822	1.17655	1.08766	1.10111	0.772985	0.969487	1.07223	1.02188	1.06909	1.22836	1.10464	0.996465	0.99911	0.691411
P02794;G3V1D1;G3V192;E9PPQ4;E9PRK8;E9PQR3;E9PKM5;E9PK45	Ferritin heavy chain;Ferritin heavy chain, N-terminally processed;Ferritin	FTH1	10	63.9	1.38696	0.967271	1.19695	1.05622	1.09196	1.10249	1.37945	1.17273	0.780727	1.00303	0.821648	1.05677	0.998394	1.29855	1.19138	1.16649	1.378	0.644322	1.23227	0.730393	0.884555	0.891567	0.743849	0.905201	1.25801	1.21267	0.620964
F8W6L3;H0YJL0		KLC1	36	63.9	1.17821	0.961682	1.04196	1.06553	1.22714	1.08048	1.03368	1.17632	1.4023	1.76697	1.15075	1.01638	1.44808	1.42133	1.56502	1.08454	1.0633	1.40137	0.93199	1.18286	0.962483	1.07652	1.67078	1.36979	1.09556	1.23586	1.20979
P53041;H0YDU8;A8MU39;M0R196;A0A087WY80;E7EU14	Serine/threonine-protein phosphatase 5;Serine/threonine-protein phosphatase	PPP5C	29	63.9	1.08063	0.978705	0.945857	0.944195	0.960888	1.0074	0.999975	0.991728	0.712351	1.16097	1.145	1.08318	1.18005	1.13211	1.30592	1.17456	1.11764	0.86123	0.998341	1.0258	1.00082	1.01025	0.995505	1.02604	0.993136	0.956047	0.698926
K7ELC2		RPS15	8	63.8	1.15373	0.91203	1.02845	0.809682	0.879799	0.925302	0.95836	0.858226	0.798212	1.15511	0.941817	1.38484	1.15264	1.28773	1.26303	1.0743	1.09183	1.0503	1.22648	0.94516	1.27157	0.867369	1.03089	1.01635	0.892844	1.14355	0.914417
P42167-2	Lamina-associated polypeptide 2, isoforms beta/gamma;Thymopoietin;Thymopentin	TMPO	20	63.8	1.39319	1.06282	1.00665	1.01669	1.0774	0.843446	0.997488	0.972804	0.87157	1.23546	0.976613	0.853179	0.967371	0.927077	0.935203	0.813264	1.11225	0.618665	1.46735	1.11908	1.05969	1.19873	1.13819	0.968584	1.08581	1.10956	0.629636
Q9BUH6;Q9BUH6-2	Protein PAXX	C9orf142	15	63.7	1.02862	0.99287	0.951454	1.07476	0.998427	0.984777	0.960031	1.15861	0.760593	0.887066	0.893668	0.749203	0.887612	0.838312	0.960538	0.850508	0.9822	0.690819	1.05241	0.958031	0.847788	1.02184	0.907265	0.981281	0.885861	1.02027	0.752171
J3KR35;Q8WUD4;C9JUN5;S4R331	Coiled-coil domain-containing protein 12	CCDC12	12	63.7	1.12615	1.02653	1.11288	0.939726	0.59026	0.685561	0.868766	0.852414	1.18927	1.2518	0.999307	1.20719	1.04483	0.67134	0.824907	0.861474	0.954127	1.29082	1.31631	0.972116	1.19746	1.01393	0.593942	0.703775	0.752422	0.814899	1.15938
P35606;P35606-2;D6R997;D6RBT6;D6RBZ7;D6RCL6;D6RBG7;H0Y938	Coatomer subunit beta	COPB2	51	63.7	0.975535	0.998889	0.943257	1.02401	1.05294	1.14807	1.02752	1.04569	0.834141	0.957698	1.03584	0.904386	1.06598	1.07523	1.15747	1.05082	1.02249	0.855812	0.907435	1.05752	0.911752	1.02202	1.06626	1.10849	0.975492	1.01109	0.809044
Q03252	Lamin-B2	LMNB2	53	63.7	1.00487	1.02656	1.0202	1.01575	0.997691	0.864398	0.94926	0.953793	0.762535	0.964943	0.908429	0.90562	0.902309	0.941297	0.776916	0.826033	0.942568	0.703592	1.06076	0.995559	1.03867	1.02517	1.01884	0.852151	0.87659	0.992662	0.73026
Q96HS1;Q96HS1-2;F5GXG4	Serine/threonine-protein phosphatase PGAM5, mitochondrial	PGAM5	24	63.7	1.06439	1.00132	0.927596	0.940936	0.865191	0.955967	1.04862	0.835894	0.80862	1.0553	0.968276	0.923416	0.88262	0.798535	0.948405	1.01172	0.824906	0.736127	1.08619	0.97859	0.881705	0.900869	0.801906	0.936345	1.04547	0.785786	0.75626
P25788-2;P25788;G3V4X5;H0YJ03;G3V3W4;G3V5N4	Proteasome subunit alpha type-3	PSMA3	16	63.7	1.01651	0.992797	1.0008	1.08921	1.08412	1.10211	1.08298	1.01136	1.02641	1.16733	1.10674	1.12469	1.18115	1.23994	1.33305	1.19344	1.11382	1.24096	1.04328	1.07351	1.07257	1.06847	1.14407	1.12139	1.09171	1.10315	0.977804
H7BYY1;F5H7S3;B7Z596;P09493-2		TPM1	31	63.7	0.932463	1.01441	1.21086	1.11338	1.00316	1.0461	1.00906	1.01655	0.814949	0.926594	0.951317	1.06312	1.02845	0.922366	0.946808	0.995146	0.981386	0.815855	0.994453	0.896423	0.999089	0.928028	0.843385	0.871001	0.841612	0.899654	0.621479
Q13642-1;Q13642-5;Q13642-4;Q5JXI8;Q5JXH8;Q5JXH7;Q5JXI3;A0A0D9SFZ9;A0A0D9SFI6;A0A0D9SFB0;Q5JXH9;A0A0D9SGB2;Q5JXI0;A0A0D9SG53;A0A0D9SEY7;A0A0D9SGD1	Four and a half LIM domains protein 1	FHL1	15	63.6	0.843184	0.918849	0.657758	0.851979	0.6461	0.965681	0.985553	0.837434	0.619784	0.901155	0.955893	0.815034	1.03051	0.784463	1.33324	1.12034	0.989656	0.74127	0.92009	0.973085	0.702093	0.988293	0.801896	1.16069	0.983633	0.896386	0.657053
Q00403;B1APE1;B1APE2	Transcription initiation factor IIB	GTF2B	18	63.6	1.21302	0.985621	1.44063	1.09749	1.19308	0.782729	0.929656	0.946299	1.41339	1.22907	0.958076	1.4389	1.05444	1.14262	0.824751	0.914756	0.968123	1.55372	1.29898	1.09586	1.54928	1.1086	1.26309	0.893718	0.941604	1.06176	1.6737
P30101	Protein disulfide-isomerase A3	PDIA3	37	63.6	1.08795	1.05737	1.23819	1.07697	1.33171	1.26174	1.10489	1.05874	0.844317	1.02875	1.07981	1.16452	1.04984	1.23262	1.25864	1.0754	0.980566	0.786769	1.07666	1.02151	1.20467	1.05243	1.21953	1.19521	1.08626	0.936235	0.770394
P61224;E7ESV4;F5H7Y6;P61224-3;F5GX62;A0A0J9YXB3;P61224-2;A6NIZ1;F5H004;P61224-4;B7ZB78;F5H6R7;F5H823;F5GZG1;F5GYB5;F5H077;F5GWU8;F5H491;F5H0B7;F5H500;F5H4H0;F5GYH7;F8WBC0	Ras-related protein Rap-1b;Ras-related protein Rap-1b-like protein	RAP1B	12	63.6	1.11638	0.968227	0.906005	1.03253	1.06875	1.08143	1.00091	1.01769	0.668548	1.09489	0.988322	0.87937	0.97761	0.974073	1.0669	1.03778	0.862902	0.680881	0.952452	0.964092	0.881828	1.01496	1.01427	1.06926	1.19877	0.968864	0.709941
P30050;P30050-2	60S ribosomal protein L12	RPL12	10	63.6	1.00348	0.933934	0.879405	0.890115	0.908456	0.952088	0.961602	0.876434	0.732361	0.95444	0.826916	0.80146	0.805564	0.842199	0.979843	0.843934	0.864067	0.714812	1.11334	0.929765	0.929917	0.897201	0.910688	1.00556	0.908455	0.882458	0.726419
Q01082;A0A087WUZ3;F8W6C1;P11277-3;P11277;P11277-2;H0YJE6	Spectrin beta chain, non-erythrocytic 1	SPTBN1	145	63.6	0.953785	1.02091	0.802075	1.01546	1.01042	1.10234	1.01862	1.16622	1.00116	0.941539	1.04163	0.734008	0.97156	0.922878	0.862712	0.99437	1.03306	0.957674	0.888175	0.992137	0.753284	0.97444	0.964109	1.0191	1.07476	1.10298	0.958135
F5H5D3;Q9BQE3;F8VQQ4;F8VVB9;F8VRZ4;F8VS66;F8VWV9;F8VX09;F8VRK0;F8W0F6;F8VXZ7	Tubulin alpha-1C chain	TUBA1C	33	63.6	1.29082	1.06291	1.03188	1.01703	1.01324	1.03779	0.979966	0.804818	0.874785	1.46228	1.3761	1.35396	1.56508	1.42897	1.42013	1.38551	0.932987	1.27171	1.07698	1.14619	1.05033	1.1856	1.09004	1.0084	0.981616	0.790615	0.887404
Q9NNX1	Tuftelin	TUFT1	24	63.6	1.03295	1.24356	1.37809	1.0521	1.15184	1.02252	1.21483	1.03729	2.51613	0.944454	1.1472	1.14545	0.927792	1.03064	0.973462	1.0829	1.05307	2.47988	0.980812	1.10151	1.29484	1.0083	1.06056	0.939415	1.04291	0.950177	2.03238
Q7Z4G1;Q7Z4G1-2;B0QZ40;H7C607	COMM domain-containing protein 6	COMMD6	5	63.5	1.05499	1.03735	1.06039	1.12131	0.959218	1.03785	0.989022	0.974546	0.836439	0.725733	0.853082	0.726731	0.782514	0.663588	0.981374	0.741511	0.953554	0.619615	0.991769	0.917856	0.754564	0.869858	0.80366	0.940256	0.676875	0.674444	0.654171
P01112;P01112-2	GTPase HRas;GTPase HRas, N-terminally processed	HRAS	9	63.5	1.27904	1.04418	0.972824	1.04326	1.29175	1.10376	1.08061	1.05216	0.808282	1.18579	1.07408	1.09451	1.107	1.26825	1.14359	1.09972	1.01016	0.884705	1.1248	1.09885	1.01815	1.0399	1.42332	0.997697	1.0321	0.995025	0.817898
H7C3G9;Q9UJ70;Q9UJ70-2;C9JEV6;H7C1L7;H0YEB7;H0YC94;H0YE82;H0YF44	N-acetyl-D-glucosamine kinase	NAGK	19	63.5	0.915453	1.06011	0.990541	0.955223	0.934523	0.955231	1.02053	0.979458	0.664684	1.04507	1.07607	1.20797	1.11686	1.17414	1.21589	1.13471	1.1089	0.857762	1.03613	1.05422	1.07791	0.979768	0.975547	1.01363	1.00623	0.985563	0.658855
Q9UNP9;E9PEQ6;Q9UNP9-2;Q9UNP9-3;E9PKY5;E9PIB0;E9PK21	Peptidyl-prolyl cis-trans isomerase E;Peptidyl-prolyl cis-trans isomerase	PPIE	20	63.5	0.958284	0.992304	0.99622	1.07592	0.839319	0.804609	0.814562	0.902718	0.961508	0.921515	0.967351	0.936618	0.907521	0.751166	0.853561	0.823811	1.04784	0.907421	0.96286	1.08639	0.960039	0.893219	0.851055	0.834758	0.82398	0.939921	0.903196
Q13162;H7C3T4;A6NJJ0;A6NG45	Peroxiredoxin-4	PRDX4	16	63.5	1.09936	1.14019	1.31199	0.978717	1.14195	1.15148	1.14025	0.937695	0.762232	1.08719	1.10804	1.30585	1.12936	1.2078	1.26159	1.06871	1.08443	0.688889	1.16734	1.06601	1.31967	1.00997	1.16294	1.27513	1.04309	0.960885	0.635553
P20618	Proteasome subunit beta type-1	PSMB1	16	63.5	1.0811	1.02187	1.01365	1.00408	1.00029	1.02216	1.0696	1.0093	1.11702	1.00719	1.01553	0.989555	1.07593	1.04488	1.10319	0.99294	1.08481	1.16312	1.11103	1.00708	1.06601	1.04373	1.00333	0.976979	0.964191	1.00456	1.32647
Q8NBT2;Q8NBT2-2	Kinetochore protein Spc24	SPC24	9	63.5	0.903886	1.28951	0.558296	0.569599	0.467613	0.616844	0.527348	0.990118	1.03776	0.933657	1.17535	1.06042	0.750273	0.65789	0.832704	0.580112	1.18782	1.13428	1.04065	1.15392	0.530658	0.660293	0.435305	0.663782	0.476715	0.892643	0.934144
Q9P0L0;Q9P0L0-2;J3QKM9	Vesicle-associated membrane protein-associated protein A	VAPA	18	63.5	1.3686	0.986713	0.999848	1.09122	1.62535	1.44927	1.02211	1.13849	0.778429	1.25935	1.01682	1.03656	1.18241	1.51341	1.33268	1.20213	0.87065	0.917383	1.01987	1.06135	0.976248	1.12209	1.36167	1.20558	1.12715	1.03295	0.872493
I3L1B9;I3L1X5;I3L4T5;I3L4Q3;I3L4Q5;I3L115;I3L205;I3L1L7;I3L2B4;I3L2M6;I3L1T4;I3L153;I3L2K7;Q9H7X0-4;Q9H7X0-5;Q9H7X0	N-alpha-acetyltransferase 60	NAA60	2	63.4	1.22845	1.13048	1.33364	1.10982	1.63096	1.26156	1.1236	1.14725	1.2754	1.10445	0.976016	1.06005	1.13537	1.29501	1.14282	1.16843	0.916787	1.30091	1.01244	0.997215	0.959502	0.930854	1.21682	1.57708	1.65241	2.1112	1.25111
Q5QNY5;P40855;P40855-5;E9PS71;B7Z8B3	Peroxisomal biogenesis factor 19	PEX19	13	63.4	1.1003	0.912536	0.786394	0.886392	0.719358	0.867064	0.747373	0.711015	0.767376	0.919512	0.824125	0.955261	1.1318	0.791468	1.24254	0.817303	1.08981	0.861407	1.08309	0.883381	0.757435	0.933471	0.643632	0.85515	0.663416	0.641041	0.749995
O00625	Pirin	PIR	15	63.4	1.10375	1.0358	0.89138	1.0291	1.00418	1.13231	1.05436	1.06589	0.829986	1.17023	1.09449	0.969297	1.16815	1.06159	1.38041	1.20331	1.07318	0.979384	0.988644	1.07962	0.835	1.05453	0.996398	1.17889	1.18053	1.03834	0.780437
D6RJ90;Q9Y6G5;H0Y9N4;D6RC04	COMM domain-containing protein 10	COMMD10	10	63.3	0.963007	0.913739	0.716033	0.986094	0.866235	0.961287	0.974761	0.88024	0.848723	1.04175	1.0582	0.882944	1.17264	1.08759	1.30295	1.16847	1.10868	1.1095	1.05704	1.02788	0.867776	1.01112	1.00874	1.10192	1.06574	1.03541	0.967342
P00505;P00505-2	Aspartate aminotransferase, mitochondrial	GOT2	28	63.3	1.08228	1.00042	1.0387	0.925907	1.12555	1.11688	1.11422	1.02503	0.680118	1.05053	1.00467	1.10102	1.02192	1.16576	1.24896	1.17078	1.00499	0.767863	0.988902	1.03261	1.01935	0.986541	1.12889	1.14406	1.10225	1.03328	0.792238
G3V1P3;Q969J3;Q969J3-2	Loss of heterozygosity 12 chromosomal region 1 protein	LOH12CR1	9	63.3	1.31869	1.01839	0.923759	1.02824	1.16318	1.19361	1.04946	1.04849	0.810396	1.08544	0.958873	0.873381	0.965716	1.00366	1.24243	1.0696	1.11464	0.813879	1.18266	1.07331	0.912278	0.973784	1.03969	1.12834	0.984913	1.05008	0.811691
P00491;G3V5M2;G3V2H3;G3V393	Purine nucleoside phosphorylase	PNP	16	63.3	1.13834	1.09342	1.46718	0.930591	1.16117	0.94826	1.00431	0.995214	0.908694	1.11387	1.25008	1.70441	1.27941	1.41884	1.35418	1.24005	1.14612	1.10705	0.971121	1.26701	1.51282	1.07613	1.28936	1.00158	0.988808	1.01541	0.954727
C9J1C6;Q9P0P0;F8WBU5;C9J391;H7C426	E3 ubiquitin-protein ligase RNF181	RNF181	7	63.3	0.921701	1.00515	0.699501	0.958716	0.820428	0.878368	0.886974	0.905435	3.21244	0.920948	1.01164	0.890513	1.22151	0.847781	1.14892	1.05301	0.957228	3.33519	0.78614	0.97862	0.688009	0.984396	0.74092	0.792097	0.788276	0.776114	2.08906
Q13813;Q13813-3	Spectrin alpha chain, non-erythrocytic 1	SPTAN1	160	63.3	0.958803	1.05438	0.837778	0.968746	0.832729	0.895565	1.00876	1.10675	1.53635	1.10435	1.29468	0.827234	1.15447	0.9084	0.938065	1.01294	1.12221	1.41194	0.897295	1.02389	0.719413	0.933625	0.774732	0.899544	1.00646	0.937404	1.30914
P45880;A0A0A0MR02;P45880-1;Q5JSD2;Q5JSD1;A2A3S1	Voltage-dependent anion-selective channel protein 2	VDAC2	16	63.3	1.02811	1.02332	1.16247	1.00488	1.05972	1.03523	1.09609	0.975722	0.755355	1.07019	1.03525	1.34073	1.09358	1.12038	1.18804	1.12754	1.13365	0.756313	1.05925	1.04356	1.21636	1.04629	1.11683	1.10825	1.08777	1.05969	0.741518
Q9UKS6;A0A0C4DGG1;E9PIY1;E9PJ75;E9PNM9;E9PJ33;H0YDM6;E9PIZ6	Protein kinase C and casein kinase substrate in neurons protein 3	PACSIN3	20	63.2	0.929199	1.11492	0.911671	0.994407	1.08634	1.03304	1.05815	0.817113	1.07285	0.996645	1.08228	0.840788	0.971052	0.978532	1.12012	0.974569	0.863367	1.13406	1.03549	1.09266	0.934883	1.00991	1.0323	1.08669	0.962592	0.736466	1.00608
P35241-5;P35241-2;P35241-3	Radixin	RDX	50	63.2	1.00235	0.960981	0.700613	0.976205	1.0616	1.03815	1.06352	1.14554	0.657201	0.947918	0.989545	0.679159	1.05677	1.00822	1.01746	1.09042	1.01247	0.690914	0.894035	1.0129	0.680983	1.04525	0.99389	1.0232	1.161	1.06497	0.719908
P08758;D6RBL5;D6RBE9;E9PHT9;D6RCN3	Annexin A5;Annexin	ANXA5	24	63.1	0.931194	1.01952	0.915882	0.883907	0.892311	0.963328	1.02091	0.855476	0.672037	0.988379	1.03961	1.04431	0.981433	1.01544	1.25584	1.07953	0.996988	0.74443	1.00883	1.01242	1.00634	0.934629	0.998819	0.986675	0.981927	0.873428	0.650066
C9JQ41;H7C525;Q4VC31;C9JBU9	Coiled-coil domain-containing protein 58	CCDC58	7	63.1	1.02383	0.965431	0.852722	0.913921	0.928434	1.10762	1.02896	0.88071	0.830723	1.00026	0.918322	0.909428	0.986468	0.921886	1.25864	1.11958	0.917405	0.986515	1.10701	1.02471	0.8996	1.01559	0.911415	1.0256	1.02024	0.83001	0.940983
P60842;J3KT12;P60842-2;J3KTB5;J3QL43;J3KSZ0;J3QR64;J3QLN6;J3QKZ9;J3KS25;J3QL52	Eukaryotic initiation factor 4A-I	EIF4A1	31	63.1	1.23	0.931185	1.22831	1.00297	0.980389	0.952578	0.982353	1.1423	1.01319	1.1253	1.06614	1.18852	1.14255	0.952878	0.977021	1.10205	0.970974	1.14578	0.985137	1.02882	1.12839	1.01485	0.908107	0.92426	0.990365	1.03428	0.991646
Q9Y266;A0A0A0MSU9;A0A0A0MSS4	Nuclear migration protein nudC	NUDC	31	63.1	1.18683	1.01918	1.13587	1.01223	0.970198	1.15371	0.950286	1.09172	1.1846	1.19639	1.01156	1.103	1.07852	0.957335	1.23085	1.03635	1.0016	1.27901	1.15634	1.04398	1.1931	1.04817	0.931618	1.07773	0.870562	1.03709	1.18888
C9JBI3;P78330;C9JEJ7;F8WD74;A0A1D5RMN5	Phosphoserine phosphatase	PSPH	13	63.1	1.14471	1.10758	1.20243	1.48245	1.48424	1.50703	1.05803	1.18857	1.28087	1.07496	1.00451	1.0829	1.05524	1.3166	1.36451	1.06626	0.973924	1.24975	1.11676	1.08559	1.15431	1.04298	1.26928	1.44453	1.26715	1.14597	1.26201
Q01105;B2REB7	Protein SET	SET	15	63.1	1.09593	1.00968	1.11802	1.0033	0.872001	0.812993	0.980253	0.967066	0.800215	1.0417	0.948314	0.977909	0.926573	0.865485	0.841284	0.864813	1.00214	0.727265	1.2165	1.01553	1.19102	1.00657	0.924231	0.84774	0.865523	0.985149	0.697213
O75534;O75534-4;O75534-2;O75534-3;E9PLT0;E9PNG3;E9PLD4;E9PKN4;E9PJK7	Cold shock domain-containing protein E1	CSDE1	49	63	1.03306	0.945553	0.950741	0.939328	0.771922	0.946451	0.987768	0.938567	1.72856	1.09673	0.905527	0.893881	0.988099	0.742433	0.903607	0.966403	0.885394	1.72183	1.02055	0.926522	0.948584	0.941067	0.725182	0.916268	0.991752	0.891919	1.6382
Q14240-2;F8WE11	Eukaryotic initiation factor 4A-II;Eukaryotic initiation factor 4A-II, N-terminally processed	EIF4A2	28	63	0.984585	0.956924	1.25976	1.06498	0.98374	1.23743	0.994091	0.997838	0.790797	0.916025	0.978984	1.33097	1.00218	0.944989	1.10592	0.863456	0.960441	0.690936	1.0563	1.0243	1.25423	1.084	0.957148	1.1871	0.794233	1.03967	0.693712
K7ELL7;P14314;K7EPW7;K7EKX1;K7EJ70;K7EIP3;K7EL27	Glucosidase 2 subunit beta	PRKCSH	30	63	1.04195	1.05955	1.25319	1.02301	1.08339	1.0209	1.05426	0.909272	0.769759	1.1286	1.1422	1.35993	1.15333	1.29244	1.17427	1.06939	1.05524	0.930842	1.02494	1.01962	1.2578	1.04716	1.10439	0.998692	0.937476	0.848169	0.650917
P68366-2;P68366;C9JEV8;C9JQ00;C9JJQ8;C9JDL2	Tubulin alpha-4A chain	TUBA4A	30	63	0.921118	1.34195	1.63294	1.36845	1.23505	0.870096	0.964087	0.740665	1.55325	0.898959	1.08415	1.76965	1.05763	1.05861	0.804769	0.721302	0.70629	1.31884	1.10486	1.22579	1.60866	1.1114	1.30375	1.07792	0.986298	0.896279	1.16071
Q14240;E7EQG2;J3KSN7;E7EMV8;E9PBH4;C9JUF0	Eukaryotic initiation factor 4A-II;Eukaryotic initiation factor 4A-II, N-terminally processed	EIF4A2	28	62.9	1.40452	0.936647	1.11529	2.21386	0.896166	0.496368	0.827013	1.43582	1.4327	1.12353	1.01683	0.983923	1.03014	0.930221	0.797971	0.989378	1.26895	0.67815	0.907279	0.807947	0.870998	1.4067	0.829106	0.783001	0.716263	0.981284	3.36879
P51991-2	Heterogeneous nuclear ribonucleoprotein A3	HNRNPA3	28	62.9	1.53009	1.06347	1.37037	1.17052	2.11452	1.42574	0.959895	2.03562	1.35179	1.27495	1.11065	0.7854	1.06324	1.04428	1.13016	1.65284	0.922962	1.07689	0.937539	1.01673	0.802419	1.2257	1.25395	1.09627	2.20157	1.00332	0.866827
A0MZ66;A0MZ66-6;A0MZ66-3;A0MZ66-5;A0MZ66-4;A0MZ66-2;A0MZ66-8;A0MZ66-7	Shootin-1	KIAA1598	48	62.9	0.878928	0.946759	0.682661	0.968153	0.812877	1.03104	1.04709	0.937569	0.665711	0.857121	0.954844	0.626847	0.899409	0.759872	0.939074	0.962326	0.902526	0.637686	0.854125	1.00034	0.660631	0.960923	0.814086	1.04638	1.0461	0.959046	0.634941
Q8WW12;Q8WW12-2;Q8WW12-3;G5E9V9;A0A0B4J1Z9	PEST proteolytic signal-containing nuclear protein	PCNP	13	62.9	0.939462	1.01514	0.722115	1.05306	1.11679	0.809855	0.928192	0.781857	0.739689	1.00194	0.997425	0.813948	1.05385	1.27876	1.03659	1.01958	0.918671	0.80521	1.10477	0.937062	0.817399	1.01595	1.19408	0.816843	0.811874	0.824708	0.724643
O75884;O75884-2	Putative hydrolase RBBP9	RBBP9	9	62.9	0.994895	1.09037	1.12555	0.937692	0.899393	0.987601	1.01829	0.984904	0.661998	1.06629	1.23673	1.25064	1.27993	1.12116	1.38	1.24173	1.28932	0.876283	1.033	1.0118	1.20649	0.950253	0.951023	0.980108	0.844186	0.849111	0.615943
Q2TAM5;A0A087X0W8;Q04206-2;Q04206;E9PKH5;Q04206-3;Q04206-4;E9PKV4;A0A087WVP0;E9PI38;E9PQS6;E9PMD5;E9PRX2;E9PJR1;E9PNV4;H0YCB4;E9PJZ9;E9PM47;E9PNK5;E9PN69	Transcription factor p65	RELA	23	62.9	0.995124	1.01069	1.03696	1.02791	0.971134	1.0083	1.01111	0.951812	0.965302	1.13853	1.05285	1.22718	1.07158	1.1206	1.09351	1.02283	1.1301	1.01898	1.11505	1.00021	1.11511	1.01838	1.0686	1.15649	1.06053	1.15769	1.00057
P84103-2;P84103;A0A087X2D0	Serine/arginine-rich splicing factor 3	SRSF3	11	62.9	1.04847	0.920289	0.925483	0.910441	0.896536	0.786308	0.935183	0.917245	0.765783	1.08703	0.964283	1.00872	1.01516	0.941633	0.919028	0.938005	1.10381	0.831821	1.17668	0.914733	0.941076	0.992893	0.893003	0.830338	0.952741	0.913844	0.808796
P45973;F8VNY3	Chromobox protein homolog 5	CBX5	15	62.8	1.11037	1.11307	0.960761	0.920138	0.735774	0.788968	0.870812	0.84832	0.822546	1.12859	1.07908	1.04318	0.938737	0.783772	0.890971	0.905659	0.919318	0.861168	1.2124	1.1375	1.01147	0.997538	0.779374	0.850812	0.89797	0.8581	0.834557
Q01082-3	Spectrin beta chain, non-erythrocytic 1	SPTBN1	131	62.8	0.984801	0.977127	0.928937	0.997972	0.978342	0.975617	0.955481	0.913932	0.846603	0.838753	0.920383	0.867018	0.844586	0.921975	0.699459	0.858551	1.03373	0.736705	0.879128	0.902856	0.937513	1.25707	1.06116	0.986088	1.01436	1.22118	0.799112
O94826	Mitochondrial import receptor subunit TOM70	TOMM70A	33	62.8	1.19627	1.05698	1.22438	1.0483	1.04946	1.17788	1.05239	1.06728	0.873931	1.20068	1.08129	1.30693	1.16803	1.11734	1.26826	1.13231	1.10471	0.960015	1.07529	1.09069	1.20808	1.06025	1.1243	1.22657	1.06409	1.0769	0.862988
H3BQQ9;B0QYN7;P63279;H3BPC4	SUMO-conjugating enzyme UBC9	UBE2I	8	62.8	1.13696	0.992248	0.987319	0.83166	1.09076	0.723109	0.893668	0.998633	0.760997	1.17501	1.09947	0.976567	1.15301	1.12298	1.07169	1.18472	1.01065	0.949076	1.07824	1.15327	0.95191	1.07264	1.09474	0.865712	0.97853	1.02801	0.913655
P52565;J3KRE2;J3KTF8;J3QQX2;P52565-2;J3KRY1;J3KS60	Rho GDP-dissociation inhibitor 1	ARHGDIA	16	62.7	1.06996	0.974735	1.09463	0.995644	0.947296	0.92776	1.046	0.970074	0.726128	1.15055	1.0371	1.2967	1.20164	1.16359	1.23003	1.07474	1.22795	0.838611	1.08255	1.05398	1.13575	1.0551	1.07684	0.998424	0.980243	1.00239	0.702413
A0A096LPI6;A0A0B4J2D5;P30042;A0A096LNH5;H7C1F6;A0A0B4J2H4;P30042-2;H7C2G3;A0A096LP73;F2Z2Q0;A0A096LP12;A0A096LNJ1	ES1 protein homolog, mitochondrial	C21orf33	15	62.7	0.955773	1.01179	1.00794	0.941483	0.889447	1.02865	1.07968	0.880936	0.592	1.0202	0.981176	1.16494	1.07185	1.05083	1.29117	1.0679	1.07801	0.722802	1.02501	1.00664	1.07964	0.961805	0.971038	1.0486	0.862756	0.952706	0.560464
P07954-2;P07954	Fumarate hydratase, mitochondrial	FH	23	62.7	1.02972	1.00665	1.03574	0.906519	1.00618	1.04106	1.06638	0.980594	0.685221	1.07823	1.07174	1.24974	1.08709	1.13886	1.21581	1.12754	1.1012	0.830108	1.08365	0.92318	1.05417	0.922689	0.948258	0.978009	0.925833	0.915373	0.626202
P28066;P28066-2	Proteasome subunit alpha type-5	PSMA5	11	62.7	1.23379	1.0445	1.1381	1.06568	1.17847	1.16404	1.03149	1.19051	0.952267	1.07503	0.892904	0.91899	0.966458	0.960502	1.04176	0.971289	0.885726	0.858415	1.05872	1.13222	1.08628	1.13452	1.10586	1.13499	1.07958	1.12036	0.9859
Q09028-3;Q09028;E9PNS6;E9PNS2;E9PIC4	Histone-binding protein RBBP4	RBBP4	18	62.7	1.25204	1.05796	1.01451	0.998554	0.985178	0.904994	0.934707	1.09267	0.860977	1.24423	1.04746	1.08034	1.14158	0.980403	0.999992	1.00128	1.05809	0.922673	1.19116	1.09264	1.06356	1.04433	0.96752	0.911909	0.895395	1.0402	0.855721
P35250;P35250-2;A0A087WVY3;H7C5P4;F8WC37;H7C5G4;H7C5Q7;H7C5A0;H7C5P1;H7C596;H7C5S7;F8WDC9	Replication factor C subunit 2	RFC2	18	62.7	1.08441	1.01482	0.854806	0.756707	0.569813	0.752627	0.785778	0.85955	1.01039	1.14147	1.10902	0.991679	1.0226	0.668751	1.07631	0.906764	1.06863	1.20353	0.958701	1.11397	0.835545	0.89267	0.558574	0.836769	0.718601	0.954821	1.07591
P62280;M0QZC5;M0R1H5;M0R1H6	40S ribosomal protein S11	RPS11	17	62.7	0.963045	0.962504	0.915696	0.876585	0.873457	0.917091	0.964798	0.866832	0.74879	0.939633	0.91782	0.803809	0.833665	0.821596	1.08002	1.02205	0.837725	0.76432	1.04424	0.913282	0.860838	0.880683	0.858839	1.01873	1.17551	0.823776	0.71542
Q8N4H5;F8W8Z9;Q8N4H5-3;Q8N4H5-2;H3BUX3;H0YFG9	Mitochondrial import receptor subunit TOM5 homolog	TOMM5	6	62.7	1.84543	1.14895	1.97866	1.58363	0.994306	1.29335	1.64639	0.708965	1.26428	0.557642	0.86536	0.8099	0.472503	0.685282	0.764665	1.25832	1.03357	0.874387	0.607474	0.81786	0.653929	0.67256	0.380138	0.556637	0.64505	0.540413	0.772271
V5IRT4;Q9BRT2;Q5TAQ0	Ubiquinol-cytochrome-c reductase complex assembly factor 2	UQCC2	7	62.7	0.958498	0.982375	0.877453	0.924139	1.11527	0.899297	1.09935	0.852811	0.689395	1.07385	1.02502	1.02682	1.10206	1.24689	1.27636	1.22925	1.09725	0.855411	1.33861	0.83249	1.71931	0.895673	0.996573	0.764395	0.716002	0.750015	0.687601
Q08257;Q08257-3;A6NP24;C9JH92;Q08257-2	Quinone oxidoreductase	CRYZ	17	62.6	0.902333	1.00366	0.875288	0.919846	0.80021	0.933705	1.0867	0.867406	0.735992	0.950595	1.05485	0.947271	0.991004	0.943926	1.19405	1.15399	1.04629	0.826758	0.996899	0.997284	0.923927	0.979154	0.887508	1.02466	1.0153	0.979336	0.769226
H0Y8X4		DNPH1	12	62.6	1.10342	0.93274	1.19741	0.997518	1.05242	1.16976	1.09148	1.10673	0.736308	1.05864	1.04561	1.01316	1.11475	1.01246	1.2437	1.08307	1.07371	0.842568	0.996389	0.829221	0.865822	1.00535	0.793968	1.07975	1.55869	0.794105	0.59183
Q86UP2;Q86UP2-4;Q86UP2-2;Q86UP2-3;G3V4Y7;B7Z6P3;H0YJP2;H0YJZ8;G3V5P0;G3V5G2;H0YJV5;G3V475;G3V4L8	Kinectin	KTN1	89	62.6	0.961874	1.00934	1.08936	1.09363	1.28301	1.02743	0.949769	1.00083	0.941048	0.936421	1.00419	0.945789	1.02413	1.1578	0.823738	0.915348	0.884119	0.857322	0.927137	0.999016	1.04588	1.05992	1.18475	0.954853	0.920839	0.895721	0.876807
O43678;O43678-2	NADH dehydrogenase [ubiquinone] 1 alpha subcomplex subunit 2	NDUFA2	7	62.6	0.940681	0.978008	0.929753	0.911384	0.843871	1.04377	0.990637	0.875541	0.739575	0.865858	0.871017	0.813941	0.853583	0.677937	1.0829	1.00526	0.806353	0.688305	1.06876	0.925284	0.862549	0.952251	0.750116	1.01199	1.0978	0.823068	0.756523
C9JNE2;Q9Y530;C9JXC3;C9J5P1;C9JA90;C9IZY1;H7C5Q1	O-acetyl-ADP-ribose deacetylase 1	OARD1	9	62.6	1.05784	0.944678	0.763925	0.871709	0.682989	0.54012	0.87422	0.879444	0.913352	1.15871	0.964113	0.893898	0.912806	0.791637	0.665527	0.891888	1.04204	0.987428	1.27765	1.01061	0.876071	0.920068	0.814866	0.706451	0.939057	1.02043	1.02968
Q00169;F5GWE5;I3L4H1;I3L459;I3L4C0;I3L2X8;I3NI10;I3L471;I3L4U7;I3L3W1	Phosphatidylinositol transfer protein alpha isoform	PITPNA	20	62.6	1.01702	1.02398	1.03015	0.969723	0.964567	0.957646	0.976495	1.01012	0.71397	1.07126	1.12613	1.10887	1.14778	1.13004	1.18628	1.153	1.1607	0.942803	0.991148	1.02871	1.11746	1.01932	1.00333	0.967248	0.899774	1.062	0.725152
Q8IU81	Interferon regulatory factor 2-binding protein 1	IRF2BP1	29	62.5	1.12511	0.978677	1.24298	0.945859	0.930758	0.79064	0.903916	0.987299	0.975856	0.984012	0.820377	0.98426	0.783682	0.734265	0.714307	0.727589	0.866726	0.846659	1.1552	0.966196	1.26509	1.04572	0.894762	0.866063	0.970436	1.0122	1.08931
Q96EL3;B9A051	39S ribosomal protein L53, mitochondrial	MRPL53	7	62.5	0.939253	0.913437	0.881839	0.905793	0.964096	1.05064	1.04827	0.82809	0.815307	0.992286	0.897443	0.958491	0.942508	0.90255	1.28159	1.03731	0.952754	0.675015	1.07844	0.900775	1.00617	0.965232	1.01429	1.10525	0.97756	0.916832	0.674618
Q9NPE3;H0YM60	H/ACA ribonucleoprotein complex subunit 3	NOP10	4	62.5	1.42857	1.0151	1.07974	0.712025	0.956489	0.784668	0.98588	0.885234	0.976232	1.00428	0.475139	0.543138	0.545589	0.656762	0.610968	0.523741	0.46824	0.537399	1.00462	1.1039	1.12432	1.12098	1.12902	1.25509	1.35441	1.31342	1.04568
P16435;H0Y4R2;E7EMD0;E7EWU0;C9JU80	NADPH--cytochrome P450 reductase	POR	41	62.5	0.965581	1.04094	1.21246	1.08557	1.33027	1.10107	1.12807	0.957839	0.942956	0.984294	1.13988	1.29658	1.15553	1.47937	1.18863	1.20453	0.992908	1.10704	0.967106	1.00384	1.14282	1.05007	1.35919	1.09591	1.18515	0.890576	0.809783
A0A087X2I1;P62333;H0YJC0;H0YJS8;H0YJX2;H0YJE9;H0YJT1;H0YJD2;H0YJY8	26S protease regulatory subunit 10B	PSMC6	26	62.5	1.10776	1.0726	1.45537	0.95552	0.965418	0.928533	0.978293	0.970398	1.05987	1.16791	1.1091	1.49182	1.18556	1.12439	1.1702	1.09254	1.12567	1.2908	1.06837	1.0711	1.45595	1.03304	1.15897	1.03593	0.986148	1.04067	1.17623
A0A0D9SGF6;A0A0D9SFF6;A0A0D9SFH4;A0A1B0GTB7;A0A1B0GUH3;A0A1B0GW19;A0A1B0GWE2;A0A1B0GV13;REV__C9J6B6;REV__C9JF13;REV__Q04637-6;REV__Q04637-7;REV__Q04637-5;REV__E7EX73;REV__Q04637-4;REV__E9PGM1;REV__Q04637-3;REV__E7EUU4;REV__Q04637;REV__Q04637-8;REV__Q04637-9		SPTAN1	160	62.5	0.870682	1.02629	0.783682	1.01626	0.905144	0.988044	0.990086	1.04307	1.38467	0.894669	1.02097	0.755853	0.946303	0.884135	0.816101	0.955456	0.987844	1.29255	0.883797	1.00729	0.798512	0.982524	0.918004	0.972988	1.00405	1.03107	1.34431
Q92890;Q92890-1;Q92890-3;C9JNP9;C9IZG3;C9J6N9	Ubiquitin fusion degradation protein 1 homolog	UFD1L	20	62.5	1.08524	1.01108	0.95844	1.02628	0.927162	0.985479	1.00465	0.99639	1.2792	1.07025	0.960191	0.90204	1.06725	0.94543	1.07019	1.01147	1.0129	1.22618	1.07526	1.03401	1.00765	1.06745	1.05852	1.02175	0.953167	1.08948	1.23753
P55263;P55263-3;P55263-2;P55263-4	Adenosine kinase	ADK	22	62.4	0.898228	1.00569	0.702604	0.964397	0.901555	0.995556	1.11731	0.922011	0.708487	0.89801	0.905732	0.655567	0.902124	0.92798	1.13519	1.05434	0.891982	0.641733	0.953541	1.07875	0.785257	1.00511	1.07934	1.10167	1.11996	1.01278	0.731739
Q9H425;Q9H425-3;Q9H425-2;E5RI90;E5RFY9	Uncharacterized protein C1orf198	C1orf198	16	62.4	0.920195	0.972559	0.815051	0.951502	0.763473	0.720939	1.06363	0.795945	1.03724	0.822878	0.875587	0.654175	0.792699	0.69737	0.684685	0.826652	0.825138	0.885336	1.10561	0.898473	0.876324	0.987449	0.870032	0.767305	1.02367	0.834866	1.05872
P38117;P38117-2;M0QY67	Electron transfer flavoprotein subunit beta	ETFB	17	62.4	0.979435	0.999642	1.06242	1.02138	1.037	1.02117	0.98993	0.95506	0.702917	0.969405	0.949513	1.05488	0.926701	0.99549	1.0476	0.916145	0.979715	0.75433	1.07292	1.03063	1.12142	0.971837	1.0171	1.003	0.955363	0.986805	0.701902
P55084;P55084-2;F5GZQ3;B5MD38;C9JEY0;C9JE81;C9K0M0	Trifunctional enzyme subunit beta, mitochondrial;3-ketoacyl-CoA thiolase	HADHB	24	62.4	1.0534	1.01565	1.09417	0.974529	1.17347	1.22281	1.08893	1.12513	0.692839	1.04457	1.05768	1.116	1.12865	1.22261	1.22753	1.25718	1.0011	0.780888	0.89376	1.13001	1.00855	1.02859	1.18354	1.19323	1.19317	1.10771	0.714357
P40926;P40926-2;G3XAL0	Malate dehydrogenase, mitochondrial;Malate dehydrogenase	MDH2	19	62.4	1.0549	1.0069	1.07898	0.992821	1.11612	1.11311	1.10441	1.10975	0.702808	1.06943	1.01897	1.15564	1.07746	1.21925	1.30654	1.21037	1.07005	0.718566	1.04403	1.02755	1.08539	1.01228	1.14558	1.15595	1.20546	1.08079	0.719855
P68032	Actin, alpha cardiac muscle 1	ACTC1	25	62.3	1.31485	1.05215	1.09445	1.04151	1.38208	1.04834	1.07359	1.29513	0.800119	1.3616	1.23058	1.38878	1.51374	1.63616	1.40336	1.46829	1.38821	1.10727	0.951746	1.17355	1.00003	1.14807	1.27701	1.03996	1.12256	1.16084	0.808839
P56385	ATP synthase subunit e, mitochondrial	ATP5I	5	62.3	0.853612	0.958412	1.04698	1.61568	1.23769	1.38	0.992474	1.24131	0.735289	0.99054	0.823261	0.812525	0.805901	0.76244	0.977016	0.874865	0.830039	0.623461	0.901851	0.899327	0.913794	0.896368	0.848526	1.25636	1.24391	1.13712	0.526412
Q13185;S4R2Y4;C9JMM0;B8ZZ43	Chromobox protein homolog 3	CBX3	10	62.3	1.0576	0.986557	1.0968	0.921082	0.81291	0.793912	0.845964	1.00799	0.808972	1.05619	0.886596	1.04838	0.905043	0.784033	0.898493	0.815737	1.03726	0.747054	1.26773	0.988565	1.27099	0.935311	0.850652	0.851869	0.74049	1.14427	0.890186
O95833	Chloride intracellular channel protein 3	CLIC3	15	62.3	0.804636	1.23302	0.907365	1.05211	0.640006	0.685367	1.0602	0.907228	0.899131	0.82429	1.10271	0.904363	1.00155	0.590077	0.692058	1.07832	0.890946	0.905948	0.81123	1.23406	0.874127	1.02428	0.643874	0.710621	0.939001	0.803063	0.892911
Q9BX40;Q5TBQ1	Protein LSM14 homolog B	LSM14B	20	62.3	1.07932	1.03943	1.20187	0.957109	0.897633	0.811104	0.915553	0.955895	1.05078	1.10488	0.986641	1.10716	0.929727	0.930161	0.848008	0.860483	0.970473	0.999619	1.1688	1.04477	1.22669	0.955282	0.925893	0.880399	0.832529	0.984855	0.911156
Q7Z406-6;Q7Z406-2;M0QY43	Myosin-14	MYH14	144	62.3	1.01486	1.04859	1.17657	1.14356	1.21135	1.14497	1.09309	1.20863	0.886102	0.991686	1.02071	1.06244	1.02179	1.02744	0.88356	0.984528	1.0212	0.772287	0.984532	1.04723	1.12393	1.09239	1.15353	1.11628	1.17596	1.15729	0.84738
P14314-2;A0A0C4DGP4	Glucosidase 2 subunit beta	PRKCSH	30	62.3	0.851106	1.06712	1.06921	1.23416	0.769479	0.834797	1.07082	0.760064	0.735136	1.12697	1.0725	1.23567	1.19831	1.50105	1.16466	1.45052	0.993286	0.907703	1.21251	1.34621	1.62986	1.23248	0.959989	0.858683	0.356693	0.984762	1.04271
O75934	Pre-mRNA-splicing factor SPF27	BCAS2	14	62.2	1.34897	1.08686	1.18752	0.992326	1.0083	0.936432	0.96077	1.082	2.70667	1.27736	1.05695	1.2449	1.17697	1.00685	1.04621	1.06069	0.979318	3.03301	1.2128	1.02733	1.31508	1.03223	1.10889	0.941744	0.947255	1.10333	1.95458
Q9P2M7;Q9P2M7-2;H0Y4A8;REV__P35499;REV__J3QQZ1	Cingulin	CGN	87	62.2	0.754832	0.939722	0.674752	0.968799	0.792128	0.865134	1.01505	0.923711	0.748269	0.739495	0.852168	0.572511	0.804666	0.679545	0.705418	0.915925	0.786111	0.632409	0.780513	0.908062	0.688397	0.91945	0.752492	0.824678	0.990053	0.904954	0.769738
H0YA52;Q9H0N5	Pterin-4-alpha-carbinolamine dehydratase 2	PCBD2	7	62.2	1.00576	1.00602	0.80064	0.821796	0.8228	0.94722	0.941524	0.863748	0.585243	1.00026	0.967568	0.962896	0.957002	0.972281	1.23682	1.03633	1.00336	0.727812	1.08914	0.932112	0.875578	0.995073	0.863264	0.989795	0.913285	0.840605	0.5771
Q9NNX1-2;Q9NNX1-3;A6PVU8;Q6UWW7	Tuftelin	TUFT1	24	62.2	0.813568	1.1823	1.64425	0.962275	0.963038	0.799129	1.10489	0.956511	2.36827	1.08767	1.07116	1.54962	1.07328	1.25968	1.00129	1.23232	1.24899	2.21396	1.15836	1.00948	1.51095	1.05238	0.940926	0.935796	1.00575	0.929021	1.9678
P22314;P22314-2;Q5JRR6;Q5JRR9;Q5JRS0;Q5JRS1;Q5JRS3	Ubiquitin-like modifier-activating enzyme 1	UBA1	57	62.2	0.989057	1.0205	1.14571	1.00269	0.932628	0.95346	1.01705	0.971842	0.764227	1.0008	1.08384	1.16281	1.08579	1.00047	1.01444	1.04095	1.08752	0.802833	0.986865	1.00782	1.18834	1.01223	0.938822	0.974778	0.950418	1.01566	0.757003
P40227;P40227-2;Q92526;Q92526-2;Q92526-3;J3KRI6	T-complex protein 1 subunit zeta	CCT6A	28	62.1	1.0233	1.01584	1.03424	1.02522	0.968835	1.08023	0.991495	1.07184	0.971062	1.07454	0.953428	0.980053	0.997304	0.930661	1.07811	0.986226	0.999144	1.00658	1.09144	0.996578	1.03316	1.00283	0.977184	1.05957	0.993289	1.08218	0.979874
C9JRZ6;Q9NX63;F8WAR4;F8WD73	MICOS complex subunit MIC19	CHCHD3	18	62.1	0.974982	0.958871	0.708785	0.87218	0.819951	0.894594	1.02286	0.790874	0.702953	0.953161	0.947232	0.780528	0.904012	0.857107	1.02069	0.983993	0.884468	0.663164	1.06139	0.961316	0.728351	0.951804	0.898728	0.983877	1.0367	0.861195	0.722994
Q96DA6;Q96DA6-2;F2Z3A7;G5E9V2	Mitochondrial import inner membrane translocase subunit TIM14	DNAJC19	8	62.1	1.08747	0.916425	0.833231	0.938094	0.877194	0.986964	0.972938	0.851456	0.608457	1.13477	1.03756	1.11407	1.0684	1.09038	1.2519	1.16538	1.04178	0.794147	1.09504	0.976823	0.893524	0.89163	0.864919	1.01113	0.985882	0.874407	0.604925
H7BXD5;P28676;H7C2Z6;C9JIZ3;C9JWQ8;C9JV47	Grancalcin	GCA	10	62.1	0.815731	0.972139	0.945264	1.03823	0.730922	0.920329	0.965059	0.885298	0.716556	0.992074	0.986304	0.909821	1.00166	0.828192	1.31561	1.17002	0.991369	0.795335	0.919836	1.1366	0.911084	1.07799	0.890246	1.19605	1.03246	1.05491	0.76137
O94992	Protein HEXIM1	HEXIM1	17	62.1	1.49443	1.44025	3.53105	0.938108	0.794187	0.753607	0.855157	0.92308	0.993739	1.31146	1.68626	4.24026	1.639	1.11758	1.39309	1.12009	1.41914	1.399	1.293	1.27591	3.20536	1.09711	0.804034	0.779721	0.664963	0.810961	0.893293
Q13907;Q13907-2;C9JKM8;C9JD53;Q9BXS1	Isopentenyl-diphosphate Delta-isomerase 1	IDI1	12	62.1	1.00307	1.20955	1.37735	0.919632	1.11229	1.6303	1.71602	0.985244	1.2682	1.01469	1.15572	1.48283	1.07874	1.29974	2.02758	1.55635	1.09734	1.37169	0.987699	1.24601	1.43266	1.06621	1.27663	1.89576	2.12685	1.07679	1.2096
P35579;P35579-2;Q5BKV1;B1AH99	Myosin-9	MYH9	147	62.1	1.09544	0.982711	1.07745	1.15421	1.3128	1.1976	1.05741	1.28758	0.98588	1.03934	0.979815	0.994025	1.03043	1.07902	0.839057	1.04082	0.970362	0.895182	0.930156	1.02207	0.959759	1.08829	1.18622	1.11695	1.23281	1.19687	0.966884
P67775;P67775-2	Serine/threonine-protein phosphatase 2A catalytic subunit alpha isoform	PPP2CA	17	62.1	0.909038	1.03543	0.831472	0.867099	0.660653	0.934306	0.960963	0.832267	0.847794	0.956892	0.888366	0.67297	0.961832	0.676081	1.04532	0.945659	0.967933	0.915262	1.02904	0.92504	0.817958	0.871519	0.645399	0.885664	0.840212	0.74668	0.790796
Q96FQ6	Protein S100-A16	S100A16	6	62.1	1.17215	1.15956	1.13838	1.10909	1.03212	0.97705	1.05879	0.988686	0.994171	1.10614	1.2452	1.1797	1.23701	1.26639	1.45248	1.21893	1.24319	1.33034	1.14806	1.15891	1.14783	1.23058	1.05647	0.941098	0.819161	0.81776	0.772797
J3KRP6;J3QS72;X6R3J2;J3QQM2;J3KT74;J3QQW2;Q15532-2;Q15532;F5GWN1;J3QSB3;J3QSG1;J3QQW6;J3QLJ7;J3QQX5;J3KT22;B4DLD3	Protein SSXT	SS18	3	62.1	0.700812	0.924308	0.878205	0.996971	0.871283	0.86714	0.921054	0.766585	0.932106	0.52747	0.843511	0.576232	0.516277	0.570673	0.529204	0.612917	0.86634	0.652337	1.16727	0.799966	0.773804	0.955851	0.752416	0.665752	0.686604	0.711268	0.813001
O15498;O15498-2;H7C3K7	Synaptobrevin homolog YKT6	YKT6	11	62.1	1.06149	1.0316	1.03992	0.965741	0.985329	1.06475	1.06006	0.885565	0.761483	1.08741	1.0248	1.02065	0.977946	0.996205	1.17105	0.997472	0.919948	0.778991	1.14583	1.05238	1.12206	1.03679	1.00562	1.09701	1.0088	1.02366	0.826075
Q96GX9;S4R3D6;Q96GX9-3	Methylthioribulose-1-phosphate dehydratase	APIP	13	62	1.07952	1.02113	0.905152	1.04718	1.08959	1.02499	1.07293	0.984951	0.862266	1.06212	1.05445	0.870678	1.14319	1.07857	1.08795	1.14902	1.04384	0.891722	1.02707	1.0989	0.951813	1.10506	1.04128	0.922695	1.06112	0.969958	1.04281
P49407-2;P49407;E9PM35;H0YET9	Beta-arrestin-1	ARRB1	21	62	0.951309	1.0421	1.12854	0.98434	1.26229	1.5662	1.24754	1.02455	0.729212	1.07489	1.05875	1.13334	1.13184	1.32906	1.79315	1.30254	1.10034	0.824463	0.977757	1.00055	1.15566	1.01977	1.22176	1.46528	1.16304	0.941977	0.669635
P25705;P25705-3;K7ENJ4;K7ERX7;K7ESA0;K7EM08	ATP synthase subunit alpha, mitochondrial	ATP5A1	39	62	1.00909	0.966346	1.05098	1.00855	1.07433	1.14801	1.05845	1.05261	0.688671	1.03948	0.971213	1.05399	1.06584	1.20011	1.18479	1.11002	0.966094	0.730393	0.972809	1.04877	1.06123	1.0525	1.07785	1.18548	1.1803	1.10005	0.699886
Q9NWV8;M0R0I0;J3KQS6;M0R3F4;M0R2A4;M0R2K3;M0R193;M0R2I2;Q9NWV8-3;Q9NWV8-2;M0QXG9;M0QYV1;M0R3H9;M0QZ44	BRISC and BRCA1-A complex member 1	BABAM1	14	62	0.983377	0.926373	0.819112	0.9555	0.860457	1.10986	0.944393	0.946745	0.755745	1.09729	0.994227	0.874638	1.14207	1.02442	1.32173	1.05737	1.02033	0.848892	1.02252	1.0226	0.912429	1.0006	0.96655	1.12133	0.92389	0.996146	0.828335
P53621;P53621-2	Coatomer subunit alpha;Xenin;Proxenin	COPA	70	62	0.857401	0.990102	0.838128	1.00065	1.01118	1.10461	1.02637	0.970232	0.782772	0.889415	0.981843	0.81428	0.94567	1.03632	1.03444	0.971355	0.9987	0.7529	0.880485	0.966919	0.835284	0.974378	1.01624	1.11816	1.0734	0.974796	0.709744
Q14247;Q14247-3;Q14247-2;H0YCD9;H0YEV2	Src substrate cortactin	CTTN	41	62	0.854622	1.01954	0.952091	0.941443	0.966657	0.942629	1.00987	0.890187	0.672211	0.918797	1.1537	0.968748	1.10359	1.07634	1.09432	1.09078	1.01478	0.821686	0.873489	1.01658	0.990846	1.01979	1.0049	0.995224	1.01194	0.8923	0.651809
Q9UHQ9;H7C0R7	NADH-cytochrome b5 reductase 1	CYB5R1	17	62	1.07663	1.02036	1.39526	0.919765	1.21606	1.18957	1.0648	1.14513	0.875924	1.0803	1.06319	1.54597	0.992465	1.30129	1.29368	1.14237	1.10329	0.965008	1.04179	1.07698	1.50861	0.95344	1.26875	1.20371	1.11654	1.05257	0.870946
P14625;Q96GW1;H0YIV0;Q58FF3;F8W026;F8VPC7	Endoplasmin	HSP90B1	53	62	1.10563	1.01993	1.26491	0.992972	1.28081	1.24809	1.09125	0.953236	0.996079	1.09431	1.04682	1.27831	1.06378	1.31523	1.23434	1.03115	0.994406	0.961217	1.08	1.03292	1.26798	0.996708	1.29928	1.33066	1.17182	0.977694	0.966167
P41236;E7EMN6;G1AUC5;Q6NXS1;E7EUI7;H7C416	Protein phosphatase inhibitor 2;Protein phosphatase inhibitor 2-like protein 3	PPP1R2;PPP1R2P3	10	62	1.30822	1.08529	1.29964	1.00986	1.20548	1.34628	1.0542	1.22836	1.01193	1.17684	1.1722	1.36558	1.2851	1.13331	1.62902	1.27803	1.1227	1.71551	1.20014	0.960588	1.12503	0.979264	0.810956	1.05519	0.906878	0.874977	0.713759
Q6UXN9;C9J355;C9JBU3	WD repeat-containing protein 82	WDR82	15	62	1.14766	1.02324	0.952419	0.917491	0.916387	0.847516	0.955819	0.964556	0.875526	1.13227	1.0369	1.12093	1.03015	1.09472	1.00179	1.03632	1.07215	1.05458	1.12845	1.03008	1.0146	1.00319	0.895047	0.843482	0.923023	0.923399	0.882844
Q13938;K7EL21;K7ES72;Q13938-3;A0A0X1KG78	Calcyphosin	CAPS	13	61.9	0.915596	1.02814	0.688183	1.05868	0.792373	0.789962	0.932454	0.914202	0.725923	0.814767	0.871723	0.63356	1.01647	0.741403	0.869364	0.820486	0.896908	0.636042	0.920431	0.966685	0.66219	1.06966	0.760894	0.785701	0.742763	0.816011	0.652647
E7EVY3;H0Y9H6;A0A0A0MR45;H0YD33		CAST	43	61.9	1.37069	1.23952	0.832589	1.59324	1.54445	0.91333	1.16318	1.30484	0.620566	1.57195	1.32087	1.21494	1.98703	1.47887	1.2308	0.976409	1.30704	0.629983	1.0904	1.05828	0.746869	1.07716	1.11315	0.868627	1.0205	1.01033	0.687644
Q05048;A0A0A0MSZ9;A3KFI9;A0A087WV92	Cleavage stimulation factor subunit 1	CSTF1	18	61.9	1.14864	1.04871	1.07772	0.96856	0.974981	0.942409	0.946216	1.03919	0.940626	1.11682	0.950566	0.98185	0.891874	0.878549	0.898871	0.85664	0.987767	0.934437	1.24245	1.08627	1.16798	1.01148	1.00938	0.938702	0.90016	1.03649	0.96542
P11021	78 kDa glucose-regulated protein	HSPA5	43	61.9	1.03235	1.04369	1.36175	1.13991	1.58702	1.27079	1.0964	1.05317	1.32729	1.04464	1.1124	1.34034	1.12442	1.55637	1.25176	1.09119	1.06949	1.30676	1.05303	1.05927	1.36764	1.12335	1.57525	1.3628	1.32735	1.13485	1.27823
Q99747;Q99747-2;J3KTJ6;J3QS28;J3QKW4	Gamma-soluble NSF attachment protein	NAPG	20	61.9	1.04741	1.03061	0.921635	0.82257	0.961487	0.996145	1.0043	0.928401	0.702004	1.01547	1.16844	1.08057	1.13463	1.14371	1.38061	1.16831	1.10737	0.936588	0.940414	0.99865	0.934184	0.992509	0.925216	1.12493	1.12482	0.8717	0.695293
Q13636;J3QR51	Ras-related protein Rab-31	RAB31	10	61.9	0.785143	0.994205	0.569287	0.959245	0.785071	0.733741	0.828034	0.840722	0.67617	0.888537	1.16868	0.728493	1.3882	1.07147	1.07756	0.954761	1.11932	0.803753	0.854594	0.980402	0.597049	1.08698	0.853756	0.901905	0.823976	0.931593	0.740933
O60506-2;O60506;F6UXX1	Heterogeneous nuclear ribonucleoprotein Q	SYNCRIP	34	61.9	1.09885	0.946009	0.904521	0.928886	0.894821	0.928258	0.954666	1.01984	0.84696	1.10167	1.00122	0.905853	1.05247	0.909734	0.972137	1.00795	1.06552	0.887413	1.08566	0.938507	0.919488	1.00012	0.936595	0.908009	0.946858	1.03515	0.865696
J3QRU4;F8WCA0;L7N2F9;P63027	Vesicle-associated membrane protein 2	VAMP2	6	61.9	1.09629	0.958228	1.22831	1.17302	1.3145	1.62651	1.14808	1.17375	0.744097	1.10767	1.00895	1.26861	0.964338	1.21979	1.427	1.22234	1.1143	0.835439	1.49234	0.928225	0.901792	1.13205	1.25877	0.992458	0.73988	1.05628	1.4259
Q12981;Q12981-1;Q12981-2;Q12981-3	Vesicle transport protein SEC20	BNIP1	12	61.8	1.17314	0.981074	1.01867	1.18959	1.33397	1.23974	1.03107	1.052	1.07585	1.18976	0.937227	1.14469	1.03701	1.2422	1.24847	1.01643	1.00252	0.994507	1.25419	1.02897	1.08659	1.099	1.42674	1.2997	1.12635	1.04716	1.004
P60981;P60981-2;F6RFD5	Destrin	DSTN	13	61.8	0.90754	0.921162	0.820972	0.920197	0.898394	0.850236	0.988976	0.880938	0.623093	0.890576	0.893421	1.01682	0.910133	1.01289	1.01219	1.03363	0.954681	0.696265	0.924237	1.02372	0.929873	0.989143	1.03916	0.937295	1.04349	0.92516	0.61368
P29372-4;P29372-2;P29372-5;P29372;A2IDA3	DNA-3-methyladenine glycosylase	MPG	16	61.8	0.848902	0.921311	0.903828	0.859221	0.705842	0.717864	0.865364	0.835305	0.992684	0.843084	0.851484	0.909128	0.832205	0.750608	0.80566	0.924135	0.914494	0.928415	0.955773	0.920801	0.981698	0.957059	0.759679	0.819397	0.883815	0.93718	0.990921
F8VZJ2;F8W0W4;H0YHX9;Q13765;E9PAV3-2;E9PAV3;F8W1N5;F8VNW4;F8VZ58	Nascent polypeptide-associated complex subunit alpha;Nascent polypeptide-associated complex subunit alpha, muscle-specific form	NACA	5	61.8	1.01659	0.938285	0.898825	0.954914	0.90767	0.970444	0.946293	0.935298	0.964331	1.10784	0.958376	0.83151	0.985033	0.822866	1.06201	0.931142	1.03537	0.91334	1.12613	0.93394	0.913055	0.91685	0.822936	0.967808	0.882697	0.895153	0.743922
Q9BWF3;E9PB51;Q9BWF3-4;D6R9K7;J3QRR5;Q9BWF3-2	RNA-binding protein 4	RBM4	20	61.8	1.05425	1.02258	1.10726	1.09157	0.751174	0.719491	0.917669	0.849786	1.24174	1.03954	1.02851	1.13334	1.25238	0.812593	0.861012	0.972346	0.980133	1.32879	1.02617	1.03724	1.16077	1.17876	0.777161	0.728635	0.796497	0.854872	1.23777
P45880-2	Voltage-dependent anion-selective channel protein 2	VDAC2	14	61.8	1.39302	0.886105	0.961348	1.00125	1.03999	0.977588	0.880505	1.14492	0.986572	0.644363	0.685457	0.827642	0.677586	0.740264	0.612956	0.535829	0.699354	0.580708	1.02058	1.0883	1.1295	1.12624	1.31082	0.960307	0.788544	1.10577	1.06781
P30043;M0R192;M0QZL1	Flavin reductase (NADPH)	BLVRB	9	61.7	1.3035	1.01313	1.232	0.977712	1.30933	1.25883	1.08319	1.23999	0.778676	1.17043	1.10659	1.27968	1.16934	1.29263	1.472	1.26251	1.11906	0.942871	1.06465	1.13532	1.28508	1.01515	1.24395	1.21505	1.19471	1.21503	0.834462
Q16891-4	MICOS complex subunit MIC60	IMMT	53	61.7	1.17362	0.997298	0.766392	0.8811	1.01477	0.896992	1.04853	0.934256	1.02118	0.942273	0.90697	0.922888	0.793259	0.824804	1.06279	1.00265	0.855185	0.813292	1.08162	1.02059	0.845886	0.915411	0.855867	0.874259	0.915194	0.954888	0.59905
P01116-2;P01116;G3V4K2;G3V5T7	GTPase KRas;GTPase KRas, N-terminally processed	KRAS	8	61.7	1.24097	1.0417	0.960216	1.02222	1.02005	0.861133	1.03238	1.12297	0.946197	1.37216	0.991409	1.03717	1.12927	1.16989	0.938447	1.09343	1.20953	1.30773	1.14194	1.1622	1.01043	1.13794	1.12618	0.897723	0.965421	1.13447	1.05257
G3V5Q1;G3V3M6;P27695;A0A0C4DGK8;H7C4A8;G3V3C7;G3V5D9;G3V5M0;G3V359;G3V3Y6;G3V2D9	DNA-(apurinic or apyrimidinic site) lyase;DNA-(apurinic or apyrimidinic site) lyase, mitochondrial	APEX1	18	61.6	1.07923	0.986025	1.06637	1.02319	0.627215	0.923201	1.01365	1.08908	0.820407	1.05706	0.979537	0.883752	0.950528	0.623584	0.95263	1.02729	0.998849	0.795067	1.11121	0.954579	1.11133	1.02774	0.613017	0.901786	0.963714	1.03311	0.729384
P46777;Q5T7N0;R4GNJ2	60S ribosomal protein L5	RPL5	19	61.6	1.31051	0.925035	0.86507	0.825203	0.937471	0.911839	0.946972	0.907681	0.7661	1.50223	1.41728	1.38231	1.6452	1.71141	1.94947	1.88632	1.30282	1.43688	0.967987	1.08542	0.918891	0.983885	1.14272	1.02228	1.11445	0.881603	0.88892
P67936-2;K7ENT6;K7ERG3;K7EP68;K7ELP0	Tropomyosin alpha-4 chain	TPM4	29	61.6	0.879118	0.81659	0.996463	0.898824	1.12002	0.838818	0.891127	0.897037	0.92562	0.917225	0.797661	0.605867	0.897563	1.4526	1.03575	0.674881	0.803551	0.882651	1.05991	0.76424	1.05335	0.970575	1.52537	1.02779	1.14189	1.20638	1.19625
O00154-4;O00154-6;O00154-7;O00154;O00154-5;K7EKP8;O00154-2;O00154-3;Q6ZUV0	Cytosolic acyl coenzyme A thioester hydrolase	ACOT7	21	61.5	1.06979	1.01618	0.869485	1.01965	1.04319	1.07486	0.996041	1.06326	0.874718	1.09333	1.04777	0.837204	1.07924	1.105	1.1722	1.06535	1.02225	0.964809	1.00677	1.08278	0.905324	1.03493	1.07385	1.1141	1.09881	1.1733	0.913152
Q9Y3D2	Methionine-R-sulfoxide reductase B2, mitochondrial	MSRB2	8	61.5	1.06231	1.03031	0.964165	0.854264	1.01207	1.42996	1.1821	0.906072	1.10261	0.988712	0.975068	0.97407	0.964339	1.01402	1.84888	1.21018	0.887484	1.09452	1.00656	1.0442	0.953285	1.01897	1.07598	1.60873	1.26484	0.951523	1.08522
A0A075B6F9;M0R1K2;M0QX85;M0R1T7		NOSIP	14	61.5	1.14987	1.15118	1.49322	1.0632	0.851762	0.974819	0.98639	0.941409	1.85544	1.21154	1.12698	1.81845	1.11713	0.947447	1.0645	0.743889	0.884522	1.72295	1.47914	1.1001	1.68693	1.18924	0.881341	0.884526	0.713262	0.91224	1.86816
Q9Y4P3;E9PF19;Q96E41;A0A087WXC6;F8WDI9;F8WCR3	Transducin beta-like protein 2	TBL2	27	61.5	1.01777	1.01272	1.04987	1.03944	1.03908	1.05707	1.01438	0.9392	0.969063	1.03805	1.01559	1.0968	1.02669	1.01666	1.09261	1.03645	0.969132	0.989285	1.0563	0.937863	1.03047	1.00763	0.99878	1.01334	0.983352	0.93355	0.881825
Q9NPJ3;Q9NPJ3-2	Acyl-coenzyme A thioesterase 13;Acyl-coenzyme A thioesterase 13, N-terminally processed	ACOT13	6	61.4	1.24655	0.98872	0.893832	0.873014	1.07876	1.27928	1.08287	1.13195	0.774497	1.21401	1.04458	0.978719	1.12545	1.10423	1.53117	1.26808	0.994346	0.889592	1.04909	1.20221	0.952536	0.979685	1.05333	1.2829	1.15649	1.14577	0.823964
P00966;Q5T6L6;Q5T6L5	Argininosuccinate synthase	ASS1	25	61.4	1.09644	1.13588	0.745882	0.998674	1.05683	1.28274	1.12329	0.978394	0.816159	1.07252	1.18838	0.767189	1.21033	1.1357	1.52662	1.18502	1.0423	0.886331	1.05512	1.16295	0.73352	1.16978	1.03776	1.36346	1.11978	0.935565	0.831645
P01111	GTPase NRas	NRAS	8	61.4	1.14027	1.03986	1.00517	0.970214	0.997358	0.993153	1.12416	0.909332	0.868824	1.26275	1.17349	1.02076	1.13076	1.0964	1.26515	1.25284	1.11417	0.890376	1.10813	0.985312	0.948285	0.946848	0.944393	0.985149	1.0035	0.873219	0.790267
P62829;J3KT29;J3KTJ3;C9JD32;B9ZVP7;J3QQT9;REV__Q99959-2;REV__Q99959	60S ribosomal protein L23	RPL23	9	61.4	1.75147	0.942598	0.894905	0.907922	1.49416	1.59503	1.00126	1.44702	0.788272	1.18328	0.962118	0.969546	1.07336	1.1034	1.27855	1.14571	0.895194	0.936644	1.15737	0.940851	0.899752	0.904521	0.880843	0.959994	0.938563	0.876174	0.789899
O75363;O75363-2;H0Y542	Breast carcinoma-amplified sequence 1	BCAS1	26	61.3	1.32227	1.40673	1.51033	1.35703	1.72382	2.07382	1.88745	1.4448	0.804694	1.14916	1.21387	1.28343	1.16567	1.52043	1.82582	1.55769	1.32405	0.686975	1.3188	1.30951	1.52057	1.32271	1.65862	1.84994	1.67766	1.39835	0.88221
P26196;Q8IV96	Probable ATP-dependent RNA helicase DDX6	DDX6	25	61.3	1.13062	0.976986	1.02298	0.931332	0.88712	0.905643	0.943755	0.944067	0.976494	1.18497	0.974739	1.0742	1.01618	0.94151	0.946846	0.983756	0.954167	1.02305	1.11279	1.00787	1.10527	0.964003	0.919611	0.962227	0.987118	1.00773	0.920209
P14866;M0QXS5;P14866-2;M0R1W6;B4DVF8;M0QYL7;M0R076	Heterogeneous nuclear ribonucleoprotein L	HNRNPL	27	61.3	1.20882	0.955547	0.977177	0.950545	1.03197	0.782004	0.956781	0.932607	0.887573	1.26271	1.08871	1.00967	1.15273	1.17454	0.962851	1.07993	0.971637	0.990236	1.09137	1.02006	0.933768	1.07277	1.09695	0.834826	0.93103	0.951687	0.987705
Q15555-5;K7ERD8;M0QX52;K7ENB3	Microtubule-associated protein RP/EB family member 2	MAPRE2	14	61.3	0.940587	1.11852	1.06283	0.962847	0.835307	0.844408	0.982024	0.766763	1.01172	0.989712	1.15791	1.13651	1.17621	1.04831	1.12408	1.0748	1.04548	1.09994	1.05843	1.13091	1.15774	1.07075	0.9864	0.97051	0.85178	0.825927	1.01694
P05455;E7ERC4;E9PGX9;E9PFL9	Lupus La protein	SSB	29	61.3	1.15278	1.00101	1.07665	1.03329	0.866081	0.996506	0.946675	1.07468	0.928113	1.15197	1.04653	1.02799	1.08905	0.858374	1.0272	1.08352	0.969917	0.89245	1.02693	1.00665	1.05766	1.0046	0.802082	0.94428	1.00523	1.00146	0.800041
Q9UN37;I3L4J1	Vacuolar protein sorting-associated protein 4A	VPS4A	31	61.3	1.07081	0.995386	1.10608	0.977796	0.936212	0.963745	0.949474	0.969272	0.842578	1.11011	1.00638	1.05438	0.988399	0.943642	0.993538	1.00164	0.978117	0.922586	1.05266	1.02318	1.14009	1.02662	0.938667	0.996516	0.926254	0.981485	0.869143
P13716;P13716-2;B7ZBK6	Delta-aminolevulinic acid dehydratase	ALAD	16	61.2	0.957181	1.00114	0.917717	0.971235	0.983638	1.19095	0.997278	1.07818	0.703358	1.00227	1.04061	1.09385	1.13162	1.0422	1.43625	1.23884	0.947679	0.719225	0.826288	1.1394	0.91442	0.912447	0.93922	1.19482	1.0429	0.981294	0.595587
Q9NWV4	UPF0587 protein C1orf123	C1orf123	10	61.2	1.00964	0.979096	0.944031	0.907061	0.890239	1.02972	1.00159	0.964681	0.60157	0.927555	0.889253	0.904463	0.939564	0.818636	1.14388	0.980943	0.919405	0.577244	0.968592	1.00883	0.950974	0.988489	0.844476	0.9693	1.03552	0.901711	0.568835
P62805	Histone H4	HIST1H4A	13	61.2	1.10125	0.791431	1.04024	0.884697	1.0398	0.889142	0.940628	1.1473	0.761496	1.01538	0.888719	1.12042	0.994607	1.10989	1.12023	1.08415	1.15863	0.813084	1.08922	0.870164	1.02042	0.95617	1.2207	0.989927	1.03389	1.28253	0.802632
Q99447-3;Q99447;Q99447-4;I3L1R7;Q99447-2;I3L1L9;I3L2Q1;I3L3V9;I3L1C4;I3L102	Ethanolamine-phosphate cytidylyltransferase	PCYT2	24	61.2	0.919725	0.999693	1.20303	0.940713	0.821703	1.05347	1.21039	0.957897	0.717301	0.987498	1.0959	1.28961	1.10931	1.09893	1.40276	1.24873	1.15998	0.799671	1.02386	1.04205	1.4018	1.04983	0.988878	1.19865	1.18363	1.03977	0.772337
Q9NP72;Q9NP72-2;A0A087X163;H0Y6T8;Q5W0J0;Q9NP72-3	Ras-related protein Rab-18	RAB18	13	61.2	0.851831	0.999175	0.927884	1.00197	1.00166	1.22528	1.06035	0.92264	0.701145	0.884282	0.906126	0.911424	1.03029	1.08709	1.32503	1.01815	1.07817	0.824887	0.912066	0.97462	0.93939	1.08274	1.05779	1.33866	1.11302	1.00867	0.855642
Q99584	Protein S100-A13	S100A13	6	61.2	0.993791	1.06516	1.53923	0.960588	0.8843	0.951429	0.932625	0.9923	0.646616	0.864345	1.04455	1.38609	0.923487	0.785236	1.00695	0.882416	0.968227	0.508497	0.994824	1.09245	1.50425	1.04133	0.798752	0.958465	0.828064	0.897241	0.585218
O75436;O75436-2;S4R3Q6;S4R2Y3	Vacuolar protein sorting-associated protein 26A	VPS26A	16	61.2	1.08024	1.07754	1.05811	1.04155	1.13263	1.04119	1.0751	1.04036	0.977408	1.19203	1.15771	1.25764	1.30656	1.33332	1.3094	1.30445	1.16893	1.18104	0.99902	1.02616	1.04499	1.00785	1.1007	0.955803	1.1114	0.984553	0.890783
Q96SZ5	2-aminoethanethiol dioxygenase	ADO	14	61.1	1.23733	1.06403	1.17018	1.0314	1.05545	1.05219	0.979626	1.06883	0.888349	1.19598	1.00383	1.21465	1.0691	1.02362	1.11405	0.97136	1.04112	0.997506	1.2796	1.13379	1.09352	1.15959	1.105	1.21528	1.35079	1.13986	0.95316
Q09666-2	Neuroblast differentiation-associated protein AHNAK	AHNAK	7	61.1	1.15013	1.0759	0.696148	1.13262	1.06273	0.869972	1.44122	0.616672	0.992757	0.892726	0.895357	0.317224	0.701698	0.656227	0.901714	0.837398	0.789925	0.688576	1.29681	1.01696	1.06701	1.12625	1.1012	0.87953	1.35717	1.06132	1.23404
P04899;P04899-4;P04899-6;P04899-3;P04899-5;P04899-2	Guanine nucleotide-binding protein G(i) subunit alpha-2	GNAI2	18	61.1	1.00486	1.06233	1.17407	0.953592	1.01435	0.853672	1.08663	0.940174	0.90067	1.04066	1.09801	1.26323	1.09647	1.13005	0.986761	1.10337	1.07213	0.974683	0.950091	1.02505	1.25456	1.00923	1.12648	0.966899	1.05453	1.01495	0.881967
Q9Y314;M0R3B2;A0A075B797	Nitric oxide synthase-interacting protein	NOSIP	14	61.1	1.18261	1.10487	1.64364	1.00959	1.001	0.894596	0.958739	0.97831	1.44771	1.23296	1.10896	1.63261	1.10415	1.04013	0.985021	1.0316	0.98345	1.60093	1.25165	1.13654	1.65541	1.16655	1.02101	0.898611	0.914406	0.949959	1.46121
Q14980;Q14980-4;Q14980-3;Q14980-5;F5H4J1;F5H6Y5;F5H0Z7;F5H763;F5GZW1;F5H2F3;F5H3L6;F5H1L0;F8W6T3;F5GWK2;F5H073;F5H068;F5H7R5;F5H4Y4;F5GWA2	Nuclear mitotic apparatus protein 1	NUMA1	130	61.1	0.957763	0.91031	0.929524	0.949402	0.881087	0.961066	0.942839	0.931051	0.836065	0.962479	0.920175	0.875157	0.854701	0.827402	0.84083	0.928947	0.890945	0.776022	0.929511	0.88643	0.887615	0.874239	0.834765	0.926072	1.03843	0.879241	0.78698
Q14980-2;A0A087WY61;H0YFY6;K4DIE0	Nuclear mitotic apparatus protein 1	NUMA1	129	61.1	0.870768	0.960386	0.958068	0.897008	0.825749	0.873548	0.895034	0.850894	0.953144	0.959117	0.88641	0.908501	0.765519	0.735836	0.645761	0.803642	0.915918	0.688082	0.933458	0.875145	1.01203	0.859369	0.801604	0.838089	0.885153	0.940773	0.882085
Q9BRV8-2	Suppressor of IKBKE 1	SIKE1	11	61.1	1.01828	1.01593	0.978507	0.947654	0.955304	0.970899	0.912997	0.831094	2.59324	0.844401	0.69757	0.65944	0.68736	0.581817	0.847626	0.647326	0.639506	1.76209	1.11168	0.995077	0.914544	0.94428	0.824532	1.07389	0.709955	0.720214	2.25522
Q96CT7;M0R2F5	Coiled-coil domain-containing protein 124	CCDC124	19	61	1.00924	0.950229	0.914107	0.941397	0.927425	0.992343	1.02001	0.911879	0.776092	0.965921	0.97819	0.961594	1.01163	0.977462	1.1298	1.05459	1.01334	0.870357	0.977067	0.924003	0.925569	1.02133	0.979496	1.02887	1.10012	0.958079	0.805293
A0A087X1U6;A0A075B730		EPPK1	152	61	0.966447	1.13841	1.39872	1.10732	1.46719	1.02738	1.03896	1.15486	0.860068	1.0021	1.16572	1.26935	1.09406	1.44453	0.897223	1.02608	1.10024	0.8196	0.958131	1.12075	1.39334	1.06917	1.54788	1.03745	1.07865	1.16389	0.86712
P11908;P11908-2;D3YTJ7;A6NMS2;H7C540	Ribose-phosphate pyrophosphokinase 2	PRPS2	18	61	1.00517	1.08333	1.0319	0.996645	1.01502	1.16621	1.03551	1.06352	0.850948	0.969151	1.01674	1.05301	0.969004	0.993984	1.22749	1.00291	0.992046	0.831507	0.915979	1.10131	0.996158	0.962178	0.958063	1.14123	0.998946	0.980869	0.715124
Q01105-2	Protein SET	SET	13	61	1.11556	0.941056	0.978549	0.990409	0.945666	0.781433	0.96765	0.968139	0.857346	1.12466	0.99216	0.997195	1.00508	0.968234	0.89686	0.958657	1.11832	0.809308	1.2178	0.883773	0.996674	0.985046	0.917639	0.789145	0.920155	1.00386	0.808255
P46108;P46108-2;I3L297	Adapter molecule crk	CRK	18	60.9	1.13613	1.10315	1.2054	1.0586	0.983584	0.975037	1.02019	1.00024	0.912226	1.17245	1.07658	1.33089	1.15824	1.12962	1.20435	1.06896	1.10721	1.00146	1.21044	1.10152	1.24772	1.1203	1.09732	1.01488	0.924046	1.02084	0.984123
P07108;B8ZWD1;A0A0A0MTI5;P07108-3;P07108-2;P07108-4;P07108-5;P07108-6	Acyl-CoA-binding protein	DBI	5	60.9	0.731377	0.870413	0.974394	1.33179	1.33585	2.17232	1.04497	0.989077	0.521264	0.608458	0.564075	0.774776	0.669008	0.654054	0.950905	0.915063	0.722498	0.465571	0.934833	0.842977	1.00988	0.82773	0.716451	1.14042	0.896507	0.713776	0.416932
P48739;P48739-3;A0A0A0MSW4;B3KYB6;B3KYB7	Phosphatidylinositol transfer protein beta isoform	PITPNB	19	60.9	1.10728	0.947697	0.834432	0.913071	1.06306	1.07935	1.01916	1.00831	0.76779	1.14166	1.11859	0.989659	1.17568	1.29707	1.36846	1.27735	1.0478	0.975006	1.00916	1.06161	0.910543	0.998433	1.13219	1.06796	1.00895	1.03151	0.84725
P18077;C9K025;F8WBS5;F8WB72	60S ribosomal protein L35a	RPL35A	14	60.9	1.0125	0.959758	0.864698	0.832766	0.910122	0.951678	0.958468	0.847716	0.854429	1.02867	0.925035	0.813048	0.883723	0.914827	1.14367	1.04771	0.8553	0.926592	1.03711	0.905532	0.865667	0.891967	0.901777	0.958847	1.0839	0.79278	0.841849
P62277;J3KMX5;E9PS50	40S ribosomal protein S13	RPS13	12	60.9	0.983223	0.911501	0.908658	0.832892	0.906466	0.871335	0.944962	0.807916	0.706645	0.950286	0.932568	0.902608	0.889992	0.922051	1.0363	0.97718	0.869361	0.719754	1.12941	0.962088	1.02901	0.955616	1.00796	1.01087	0.983813	0.911275	0.772564
Q8NFW8;Q8NFW8-2;F5GYM0;F5H296	N-acylneuraminate cytidylyltransferase	CMAS	26	60.8	1.13534	1.20974	1.25914	1.1943	1.1357	0.956849	1.02167	0.88162	0.876109	1.13616	1.23766	1.22115	1.17438	1.13951	0.944137	1.01916	0.88829	0.922946	1.0632	1.17645	1.22418	1.15783	1.08578	0.920154	1.13124	0.853885	0.878583
Q9NVZ3;Q9NVZ3-2;Q9NVZ3-4;F6SKB8;Q9NVZ3-3;D6RB24;D6RAN6;H0Y970	Adaptin ear-binding coat-associated protein 2	NECAP2	14	60.8	1.02515	0.979433	0.920396	0.880538	0.893894	0.921607	0.988806	0.94596	0.895896	1.08759	1.0551	0.964326	1.0731	0.995646	1.0875	1.15857	0.96734	1.0823	1.1221	1.02374	0.97813	0.990986	0.867912	1.00363	1.01206	0.916663	0.879847
Q15435;H7C003;C9JD73;Q15435-3;B5MBZ8;Q15435-2;C9JRC4;C9J177;H7C118;Q15435-5;Q15435-4;H7C3Q5	Protein phosphatase 1 regulatory subunit 7	PPP1R7	25	60.8	1.01376	1.00107	1.0116	1.09537	1.02329	1.07869	1.09633	1.03529	0.842779	1.04186	1.01251	1.07286	1.12573	1.07512	1.14462	1.07168	1.04151	0.95806	1.01591	1.03531	1.00349	1.05726	1.03843	1.04916	1.08445	1.01978	0.769427
O94760;B4DYP1;O94760-2	N(G),N(G)-dimethylarginine dimethylaminohydrolase 1	DDAH1	15	60.7	1.07885	1.0391	0.806812	1.0595	0.991243	1.09479	1.03189	1.04775	0.794565	1.06377	1.01583	0.768577	1.1082	1.05314	1.3577	1.13152	1.03646	0.774191	1.03669	1.03756	0.75233	1.04163	0.949614	1.0831	0.895225	0.945126	0.729663
Q96AE4;E9PEB5	Far upstream element-binding protein 1	FUBP1	34	60.7	1.16649	0.931529	0.909734	0.968784	0.92109	0.889184	0.920377	0.989556	0.888736	1.22901	1.08197	0.977204	1.10928	1.06096	1.00792	1.03582	1.14424	0.952621	1.11473	0.967214	0.921778	0.987349	0.912275	0.866328	0.865765	0.958207	0.863056
Q9Y5Q8;Q9Y5Q8-3;Q9Y5Q8-2;H7BY84;Q5T7U1;Q5T7U4;Q5T7U0;H0Y5D2	General transcription factor 3C polypeptide 5	GTF3C5	33	60.7	1.10853	1.01325	1.10843	1.0013	0.706243	0.960831	0.941962	1.06001	1.37033	0.992362	0.995475	1.07156	0.97391	0.682347	0.899601	0.880526	0.968784	1.31454	1.08745	1.05894	1.11762	1.04739	0.754394	0.972079	0.948918	1.10694	1.45978
Q9BQ04;E9PLB0;E9PM61;U3KQD5	RNA-binding protein 4B	RBM4B	19	60.7	1.10936	0.966548	1.18237	1.12256	0.784323	0.791741	0.930509	0.830132	0.904715	1.25292	1.33144	1.40669	1.3462	1.36318	1.23415	1.21442	1.25863	1.1409	1.12436	1.01941	1.21787	1.07639	1.16462	1.06497	1.08995	0.971602	1.10759
P62273;P62273-2;A0A087WTT6	40S ribosomal protein S29	RPS29	5	60.7	1.19492	0.877297	1.23182	0.960198	1.49076	1.19868	1.09076	1.1153	0.64595	0.908611	0.920759	0.737725	0.805931	0.891345	1.02798	1.1096	0.734032	0.666569	0.755534	0.78926	0.637599	0.963037	0.826243	1.06315	2.43437	0.615206	0.661048
Q13501;E7EMC7;E3W990;D6RBF1;C9J6J8	Sequestosome-1	SQSTM1	18	60.7	1.10671	1.21828	2.32035	1.31298	2.77859	1.8176	1.50425	1.275	2.91778	1.33084	1.34867	2.93577	1.63682	3.87852	2.40852	1.73222	1.59682	3.87471	1.10341	1.25411	2.74878	1.49145	3.6117	2.40604	2.73573	1.56977	3.59813
P53367;P53367-3	Arfaptin-1	ARFIP1	18	60.6	1.03818	0.934567	0.86117	1.99832	1.08982	0.998364	0.950058	1.00122	0.808305	1.17571	1.03499	0.960091	1.08256	1.8821	1.24133	1.15554	1.19277	1.73459	1.1093	0.985933	0.938946	1.29739	1.16895	1.06003	0.993402	0.9984	1.63085
Q9UI08;Q9UI08-2;Q9UI08-3;H0YJN0;G3V314;G3V5F7;G3V3G2;G3V535;A0A087WYI2;G3V2K5;H0YJL6	Ena/VASP-like protein	EVL	29	60.6	0.868531	0.891173	0.688472	0.95013	0.897613	1.34668	1.02378	1.11921	0.670975	0.788333	0.90241	0.593059	0.912944	0.761595	1.24829	1.13004	0.927869	0.710444	0.789179	0.906572	0.659007	0.88508	0.745714	1.14032	0.939021	0.986499	0.63391
P05161;A0A096LPJ4;A0A096LNZ9	Ubiquitin-like protein ISG15	ISG15	9	60.6	0.954937	1.03662	1.54433	1.02597	1.7268	0.895217	0.976687	0.998316	0.747004	1.08471	1.16229	1.7388	1.18857	2.00983	1.30846	1.03998	1.18462	0.716274	1.18998	1.19587	1.86995	1.12922	1.80274	0.946103	0.73163	1.1668	0.621472
P28482;P28482-2	Mitogen-activated protein kinase 1	MAPK1	18	60.6	1.0741	1.06741	1.0015	0.987201	0.860411	0.984094	1.04015	0.999333	0.864033	1.13745	1.02165	0.978444	1.01297	0.927343	1.03078	0.988175	1.03184	0.951533	1.0901	1.00783	0.942759	0.960903	0.841665	0.924909	0.871369	0.93414	0.832662
Q9H5N1;Q9H5N1-2;B4DHR0;H3BT64;H3BNR2;H3BNR8;H3BU67;H3BMR7	Rab GTPase-binding effector protein 2	RABEP2	35	60.6	1.02506	1.07873	1.06355	0.975365	0.885976	0.900858	0.969455	0.881367	0.837591	0.916972	0.950092	0.942985	1.02768	0.883157	0.982947	0.945583	1.00379	0.771497	0.993349	0.971715	1.12591	1.00016	0.949487	0.976487	0.842365	0.858568	0.774793
A0A087WVD7;Q9Y3D8-2;Q9Y3D8;D6RDH4;A0A087WY94	Adenylate kinase isoenzyme 6	TAF9;AK6	6	60.6	1.23512	1.00729	1.01373	0.840354	0.88651	0.821133	1.03181	0.972863	1.35277	1.16989	0.974771	1.20732	1.05835	1.05595	1.23357	0.836495	1.20004	1.31147	1.26735	0.988602	1.21799	1.05653	1.03242	1.14657	0.839187	1.15036	1.33221
Q00059;Q00059-2;H7BYN3	Transcription factor A, mitochondrial	TFAM	20	60.6	1.10917	0.982458	1.00374	0.949218	1.03049	1.01298	1.0428	0.964659	0.774414	1.13659	1.02722	1.11062	1.07645	1.10632	1.22459	1.09485	1.02322	0.726501	1.12266	0.993404	1.06527	0.985923	1.09248	1.04116	1.03183	0.996209	0.725085
P40222;Q8N3L3	Alpha-taxilin	TXLNA	33	60.6	1.03812	1.07052	1.25585	1.00605	1.07667	0.972277	0.964917	0.935581	1.04874	1.05414	1.02854	1.15051	1.00186	1.05191	0.993817	0.964405	0.899213	1.02334	1.08209	1.06379	1.32882	1.05233	1.02252	1.01049	0.926443	1.12165	1.03486
P42765;A0A0B4J2A4	3-ketoacyl-CoA thiolase, mitochondrial	ACAA2	17	60.5	1.0737	1.00752	0.869358	0.894161	0.890493	0.768672	1.51666	0.938849	0.667271	1.04746	1.08244	0.953328	1.04163	1.01024	0.931243	1.71878	0.95588	0.738485	1.0439	1.02134	0.967791	1.01361	0.94902	0.82319	1.24806	0.973143	0.776222
Q9Y696	Chloride intracellular channel protein 4	CLIC4	14	60.5	1.1044	0.995295	0.643916	0.834283	0.800218	0.83703	1.04851	0.840139	0.787146	1.19433	1.11325	0.896873	1.18293	1.0416	1.27856	1.24886	1.07699	1.04393	1.08335	1.02184	0.719765	1.0046	0.876238	0.92998	0.995053	0.914418	0.813054
P00338;P00338-3;P00338-4;P00338-5;P00338-2;F5GYU2;F5GXY2;F5GXH2;F5H5J4;F5H6W8;F5GZQ4;F5H8H6;F5GXC7;F5GWW2;F5GXU1;F5H5G7;F5H155;A0A087WUM2;G3XAP5;F5H245;Q6ZMR3;P07864	L-lactate dehydrogenase A chain	LDHA	20	60.5	0.997093	0.953909	0.905207	0.903476	0.880355	0.971641	1.00608	0.949029	0.674222	1.04757	0.949306	0.958673	0.979607	0.947242	1.09872	1.02295	1.06386	0.817282	1.06253	1.01481	1.05329	1.03424	0.990927	1.01309	1.02715	1.07654	0.873232
O96000;H3BPJ9;O96000-2;H3BV16	NADH dehydrogenase [ubiquinone] 1 beta subcomplex subunit 10	NDUFB10	11	60.5	1.00393	0.975013	0.940729	0.849643	0.80449	0.995184	1.07294	0.81165	0.786694	1.13211	1.14541	1.18091	1.12595	1.00135	1.56077	1.32259	1.13677	1.03835	1.05979	0.966538	0.867458	0.883635	0.818476	1.08697	0.936542	0.783471	0.701569
O15212;A2AB88	Prefoldin subunit 6	PFDN6	9	60.5	1.11955	0.960003	1.05202	1.17466	0.859307	0.803255	0.965764	0.787817	0.926985	0.906556	0.973272	0.795402	0.704521	0.847068	1.17501	1.04943	0.972238	0.950437	1.08666	0.930171	0.977936	1.02258	0.791855	0.907409	0.891309	0.697691	0.832495
O43447;C9JQD4;O43447-2;H0YEL5;A6NM32;C9JAN8	Peptidyl-prolyl cis-trans isomerase H;Peptidyl-prolyl cis-trans isomerase	PPIH	11	60.5	1.03134	1.07562	0.869746	0.988687	0.794792	0.853424	0.930444	0.943686	0.780198	1.13	1.00499	0.92069	1.10692	0.964792	1.06513	1.00598	1.04594	0.959737	1.18081	1.03377	1.05113	1.05142	0.932369	0.9362	0.917047	0.999329	0.791979
O43242;O43242-2;H0YGV8;F5H8K4	26S proteasome non-ATPase regulatory subunit 3	PSMD3	38	60.5	1.07518	1.02327	1.06338	1.00718	1.0133	1.01069	1.00108	1.01623	0.895042	1.06587	1.02794	1.10195	1.05993	1.1105	1.0707	1.01972	1.05866	0.982168	1.03126	1.03693	1.16163	1.0512	1.11653	1.0339	1.07578	1.02324	0.973084
A0A087X0R6;Q9UMY4-2;Q9UMY4;Q9UMY4-3	Sorting nexin-12	SNX12	16	60.5	0.980613	0.967182	0.74433	0.952279	0.716165	0.9496	1.02898	0.836367	0.79101	0.916226	0.868766	0.7142	0.905665	0.781797	1.01639	0.933797	0.947158	0.79292	1.13212	0.969233	0.890183	1.09192	0.8429	0.985591	0.967577	0.946699	1.03024
Q15942;H0Y2Y8;Q15942-2;H7C3D3;C9IZ41;C9JJK5;H7C3R3	Zyxin	ZYX	24	60.5	1.09159	1.09353	1.12303	1.16576	1.05608	1.04083	1.07825	1.08916	1.00804	1.10953	1.06313	1.0373	1.1098	1.02964	1.0159	1.00326	1.09231	0.957843	1.19978	1.04669	1.16864	1.1298	1.09001	1.07493	1.04573	1.04872	0.994622
Q5TDH0;Q5TDH0-3;Q5TDH0-2;H0YII4;H0YI90;Q8WTU0	Protein DDI1 homolog 2	DDI2	18	60.4	1.02556	1.04106	0.963193	1.07137	1.08892	1.01363	1.06519	1.00523	0.736075	1.03063	1.01909	1.07182	0.986747	1.14136	1.01208	1.00466	0.984907	0.821503	1.05056	0.987629	0.901673	1.05634	1.07017	0.94052	0.982419	0.894927	0.750804
O00273-2	DNA fragmentation factor subunit alpha	DFFA	12	60.4	1.0044	1.09572	0.859802	1.06835	0.835854	1.07197	0.978091	1.09449	1.11443	0.801178	0.85489	0.67235	0.943036	0.716893	0.969798	0.95235	0.865884	0.702388	0.893991	0.677216	0.705333	0.963723	0.726272	0.853466	0.795307	0.693784	0.987243
P53701	Cytochrome c-type heme lyase	HCCS	17	60.4	1.00808	0.99885	0.887031	0.874789	0.908519	0.934531	1.08377	0.797446	0.796374	1.11244	1.07133	1.07741	1.08894	1.10698	1.23498	1.24702	0.997393	0.891503	1.01898	1.05728	0.918721	0.899048	1.00702	1.12031	1.09944	0.888881	0.770134
Q00839;Q5RI18	Heterogeneous nuclear ribonucleoprotein U	HNRNPU	49	60.4	1.09508	0.947757	1.10675	1.00154	1.12268	0.939339	0.94739	1.16485	0.804625	1.11657	1.02115	0.993431	1.00781	0.95136	0.86797	1.09488	0.941506	0.868517	0.983522	0.985168	1.06792	1.01182	0.987031	0.911366	1.0942	1.09854	0.829174
Q15126	Phosphomevalonate kinase	PMVK	11	60.4	0.993367	0.976397	0.858282	0.978253	0.94324	1.09091	1.05989	0.937725	0.79588	1.08877	0.958832	0.908342	0.961563	1.0061	1.37193	1.10276	1.00928	0.816401	1.09712	0.974542	0.918295	0.9591	0.955729	1.11957	1.01172	0.97315	0.811504
Q09028-2;Q09028-4;H0YF10;H0YCT5;H0YDK2;H0YEU5;C9JPP3;E9PND5	Histone-binding protein RBBP4	RBBP4	18	60.4	1.31759	1.10283	0.944048	1.09219	0.967373	0.908134	0.849974	0.939545	0.826602	1.26371	0.891185	1.07107	0.992348	0.83506	0.93345	0.931267	1.13919	0.753174	1.48017	1.09146	1.08308	1.0659	0.925007	1.1925	1.05224	1.10822	1.2573
Q9BZ31		ZNF217	8	60.4	1.11222	0.896929	1.19444	1.6047	0.938372	0.632622	0.783998	0.900145	2.10791	1.52503	1.06116	1.98888	1.32073	1.50347	1.01127	1.14173	1.33822	3.09874	1.17293	0.940955	1.44792	1.11557	1.08818	0.861236	0.86391	0.987697	3.56853
O75828	Carbonyl reductase [NADPH] 3	CBR3	13	60.3	1.10421	1.15574	1.18624	0.947106	1.02688	1.09998	1.05896	1.03458	0.859604	1.11846	1.16788	1.24035	1.08944	1.10125	1.36768	1.23063	1.05376	0.976777	1.05562	1.18374	1.21303	0.981756	0.965694	1.03149	0.975718	1.0243	0.772027
K7EM18;P41567;O60739;K7EQP2	Eukaryotic translation initiation factor 1;Eukaryotic translation initiation factor 1b	EIF1;EIF1B	6	60.3	1.20232	1.06906	1.22004	0.829527	1.04572	0.758094	0.9253	0.87518	1.48438	1.76448	1.47273	2.00818	1.46424	1.57896	1.53296	1.37209	1.4433	3.13094	1.29244	1.02035	1.18329	0.991333	1.25011	1.00075	0.944975	0.820768	1.60827
Q00688;G3V5F2	Peptidyl-prolyl cis-trans isomerase FKBP3	FKBP3	16	60.3	0.969723	0.971272	0.918693	0.934671	0.824642	0.993864	1.01886	0.947108	0.675402	1.02147	1.03227	0.861743	1.03052	0.858964	1.23075	1.08333	1.01467	0.672003	0.967531	1.00569	0.858311	0.95645	0.807682	1.08934	1.30465	0.90334	0.612136
Q8WVV9-4;Q8WVV9;C9IYN3;D6W592;B7WPG3;Q8WVV9-5;Q8WVV9-3;Q8WVV9-2;H7BXH8;H7C464;C9JJZ7	Heterogeneous nuclear ribonucleoprotein L-like	HNRNPLL;HNRPLL	26	60.3	1.08931	0.960609	0.994591	1.01116	0.831958	0.785989	0.954074	0.890733	0.9195	1.34751	0.962087	1.04117	0.978825	0.919678	0.850071	0.93503	1.23119	1.11077	1.13345	0.935372	1.02431	0.975234	0.858239	0.796068	0.850737	0.902861	0.926369
Q6YN16;Q6YN16-2	Hydroxysteroid dehydrogenase-like protein 2	HSDL2	23	60.3	0.951384	1.04295	0.817564	0.997999	1.2153	1.0577	1.06243	0.94731	0.714116	0.92233	1.01215	0.887979	0.970322	1.26091	1.05697	1.02728	0.938498	0.750025	0.97107	1.10118	0.769719	0.928024	1.30006	1.02364	0.859327	0.956863	0.593765
P19623;K7ESL0;K7EL89;K7EKM4;K7EQ47	Spermidine synthase	SRM	12	60.3	1.07595	1.01799	1.13888	1.08725	1.01993	1.06601	1.00163	1.03767	0.847579	1.18383	1.10864	1.22357	1.20039	1.09224	1.34193	1.1625	1.09567	0.841049	1.03523	1.10617	1.15316	1.07675	1.05806	1.02398	0.996049	1.01232	0.760656
Q9Y3I0	tRNA-splicing ligase RtcB homolog	RTCB	25	60.2	1.14826	0.995918	1.00314	1.00192	1.11648	1.14424	0.995542	1.11275	0.79434	1.16584	1.03187	1.01035	1.10934	1.11623	1.2096	1.10392	1.01337	0.909604	1.00262	1.0567	1.00832	1.02372	1.07461	1.07009	1.01668	1.06904	0.819309
Q92522	Histone H1x	H1FX	17	60.1	0.926127	0.714064	0.910064	0.850672	1.17218	0.941775	0.908107	0.964796	0.790096	0.952319	0.76779	0.90769	0.807563	1.19562	0.935653	1.03845	0.930995	0.853081	0.962389	0.76135	0.925168	0.810597	1.26204	0.868058	0.934852	0.955317	0.825802
Q9NPA3	Mid1-interacting protein 1	MID1IP1	7	60.1	1.13141	0.951752	1.13824	0.986851	1.38483	1.24428	1.91819	1.03838	1.95539	1.22694	1.02567	1.25977	1.09557	1.60651	1.61598	2.25098	1.44693	2.44879	1.1432	0.825042	1.19344	0.86078	1.62883	1.44017	2.16364	1.05476	1.99197
Q9BV36-2;Q9BV36;Q9BV36-5;Q9BV36-4;H7C3K9;H7C052;H7C190;C9JKV5;H7C2D8;C9JI01	Melanophilin	MLPH	29	60.1	0.919663	0.950951	0.855715	0.9592	1.02085	0.983535	1.20983	0.880802	1.15975	1.01036	1.00634	0.882526	0.949395	1.11689	1.02637	1.20744	0.955914	1.27051	1.083	0.905376	0.859829	0.909817	0.99086	0.933999	1.16678	0.888341	1.09583
E7EQ69;Q9GZZ1;C9J5D1;A0A087WWJ2;Q9GZZ1-2;B0AZT5;C9JZU6;C9J5J3;A0A0D9SF32;F8WCK0	N-alpha-acetyltransferase 50	NAA50	12	60.1	0.990123	1.00043	0.886303	0.966018	0.920361	0.979031	0.961953	0.957036	1.52387	1.02675	0.966292	0.908714	1.03896	0.874974	1.12124	0.988371	1.02619	1.6869	1.08858	0.940064	0.85918	0.972856	0.850896	0.971105	1.03781	0.941775	1.58304
Q15366-6;Q15366-3;Q15366-4;Q15366;Q15366-2;Q15366-7;H3BSS4	Poly(rC)-binding protein 2	PCBP2	16	60.1	1.12215	0.969846	0.930419	0.939788	0.844354	0.876057	0.907867	1.02318	0.811807	1.10483	1.00543	0.982295	1.10083	0.969012	1.08885	0.98806	0.995798	0.969665	0.978574	0.981742	0.867144	1.01532	0.8127	0.90385	0.875038	1.03889	0.762681
Q9UNM6;Q9UNM6-2;J3KNQ3;A0A087WUL9;E9PL38;H0YD73	26S proteasome non-ATPase regulatory subunit 13	PSMD13	22	60.1	0.979237	1.01028	1.03773	0.963491	0.951063	0.990091	0.983787	0.967163	0.839312	0.930519	1.00679	0.946181	0.988816	0.99007	1.05872	0.975137	0.98101	0.912876	1.0095	0.933541	1.00532	1.00097	0.9366	0.993267	1.04705	0.920158	0.768856
P23381;P23381-2;G3V3H8;G3V3Y5;G3V277;G3V423;G3V5U1;G3V456;H0YJP3;G3V3X0;G3V3P2;G3V227;G3V4C7;G3V4N8;G3V5W1;G3V3S7;G3V4S4;G3V313;G3V339;G3V2C0;G3V2Y7;G3V2F2;G3V3R3;G3V4N0	Tryptophan--tRNA ligase, cytoplasmic;T1-TrpRS;T2-TrpRS	WARS	24	60.1	1.25359	1.00135	1.04179	0.902986	1.1574	1.09316	1.03931	1.10975	0.855739	1.33253	1.15538	1.23386	1.27143	1.35469	1.40641	1.26322	1.13439	1.08851	1.02735	1.07769	1.02101	1.06619	1.13729	1.15862	1.09075	1.05556	0.845592
Q7Z2W4;Q7Z2W4-2	Zinc finger CCCH-type antiviral protein 1	ZC3HAV1	46	60.1	0.924462	1.05817	1.01754	1.03591	1.05969	1.0384	0.960846	1.00708	1.15984	0.940513	1.06988	1.21684	1.03324	1.17599	1.0284	0.984583	1.0374	1.1458	0.993781	1.0425	1.12413	1.01386	1.13207	1.08438	0.980535	1.06497	1.0245
Q15075	Early endosome antigen 1	EEA1	84	60	0.909296	0.96504	0.755304	0.936058	0.932644	0.914073	0.947673	0.928348	0.635277	0.904925	0.896788	0.688498	0.830955	0.878853	0.78301	0.858291	0.895501	0.555383	0.981932	0.920975	0.773409	0.943582	0.90825	0.883459	0.883468	0.90856	0.647476
P56537;P56537-2;B7ZBH1;A0A0U1RQV5;F8WD20;A0A0B4J1Y7;F8WDS6	Eukaryotic translation initiation factor 6	EIF6	10	60	1.31835	1.06806	1.15162	1.06744	1.13366	0.99302	0.996909	1.0415	1.05324	1.19768	0.977248	1.20377	1.03864	1.07149	1.15067	0.978782	1.01049	1.00594	1.30735	1.07736	1.22276	1.24677	1.13487	1.04449	0.846247	1.03056	1.1556
Q08J23;Q08J23-2;Q08J23-3;A0A140T9Y7;A0A140T9Z1	tRNA (cytosine(34)-C(5))-methyltransferase	NSUN2	40	60	1.07442	0.986642	1.06886	1.00004	0.716141	1.01923	0.99087	1.08671	1.02836	1.06561	0.998836	1.11823	1.02676	0.762826	0.980808	0.999954	1.07082	1.06423	0.948567	1.03699	1.04169	1.02095	0.780248	1.03131	0.970199	1.09812	1.00312
Q8WUM4;Q8WUM4-2;Q8WUM4-3;C9IZF9;F8WEQ7;F8WBR8;F8WDK9	Programmed cell death 6-interacting protein	PDCD6IP	59	60	0.90688	0.949676	0.901664	0.999097	0.955203	0.970425	1.04658	0.981957	0.706499	0.963433	0.992965	0.859007	0.992177	0.971575	0.997039	1.02711	1.04547	0.739551	0.960093	0.952524	0.893773	0.97238	0.947019	0.953644	0.994095	0.999182	0.70577
O60664-4;O60664;K7ERZ3;O60664-2;K7EL96;K7ER39;K7EJD0	Perilipin-3	PLIN3	20	60	0.994075	1.01099	0.982519	1.06233	0.985068	1.14484	1.08371	0.962471	0.781221	0.959919	0.970499	0.933647	0.938497	0.935395	1.10686	0.989729	0.92833	0.724204	1.02055	0.983714	0.995115	0.9719	0.95966	1.10952	0.991975	0.905597	0.698462
Q15276;Q15276-2;K7ENJ9;A0A087WZZ3;I3L456;I3L2B8	Rab GTPase-binding effector protein 1	RABEP1	51	60	0.956651	0.936382	0.801681	0.998772	0.981213	1.12809	0.996615	1.00347	0.865035	0.898713	0.891089	0.713318	0.935768	0.898256	0.949489	0.930947	0.924727	0.816015	0.935644	0.946453	0.818866	1.05837	0.96421	1.08516	0.976879	0.99214	1.01364
Q00839-2	Heterogeneous nuclear ribonucleoprotein U	HNRNPU	46	59.9	0.970854	0.792966	1.00154	0.973429	1.33933	0.951771	0.870746	1.15399	0.708844	0.874688	0.894402	0.671693	0.889466	0.708204	0.711035	1.08185	0.715255	0.632084	1.04339	0.856297	1.066	1.04097	0.873618	0.94754	1.45326	0.99201	0.915625
Q9NRF9	DNA polymerase epsilon subunit 3	POLE3	8	59.9	1.13835	1.03422	0.997208	0.908553	0.472458	0.689687	0.823411	0.884878	0.944058	1.19017	0.956021	1.31985	0.925693	0.507933	0.87744	0.83502	1.0942	1.05573	1.24553	1.05005	1.0512	0.946261	0.379043	0.756095	0.771004	0.840037	0.920376
Q16401-2;Q16401;Q4VXH0;F2Z3J2	26S proteasome non-ATPase regulatory subunit 5	PSMD5	23	59.9	0.950767	0.989172	0.938458	0.954353	0.981106	0.948632	1.0311	0.897877	0.722976	0.993484	1.11247	0.933504	1.08093	1.0281	1.1893	1.07694	1.07237	0.805221	1.00694	1.00207	0.965942	1.04862	1.0081	1.03303	0.938384	0.956735	0.713575
P32322;P32322-3;E2QRB3;P32322-2;J3KQ22;J3QL24;J3QKT4;J3QLK9;J3QL23;J3QL32;J3QRZ0;J3KTA8;J3QKT3;J3QR88;J3KSA9	Pyrroline-5-carboxylate reductase 1, mitochondrial;Pyrroline-5-carboxylate reductase	PYCR1	15	59.9	1.14561	0.97018	1.05765	0.972648	1.14559	1.3444	1.07012	1.18942	1.0702	1.21293	0.9962	1.0232	1.0826	1.14432	1.45393	1.19882	1.03835	1.17038	1.11478	1.05675	1.05784	1.06076	1.11721	1.41054	1.18225	1.18964	1.04921
Q9UNH7;A0A0A0MRI2;Q9UNH7-2;G3V5X9;H0YJF8;G3V4Z5;G3V5U2;Q86XE0-2;Q86XE0	Sorting nexin-6;Sorting nexin-6, N-terminally processed	SNX6	21	59.9	0.945952	1.00103	0.928519	1.20635	1.1441	1.0894	1.03871	1.01059	0.745437	1.02155	1.05417	1.04573	1.04703	1.15043	1.22849	1.15292	1.01757	0.826897	0.994663	0.962795	0.947255	0.99971	1.02327	1.06145	1.09432	0.92446	0.769178
A0A0B4J1Z1;C9JAB2;Q16629-3;Q16629-2;Q16629-4;Q16629;F8WEA1	Serine/arginine-rich splicing factor 7	SRSF7	12	59.9	1.09695	1.00751	1.0638	0.951299	0.975639	0.831715	0.93619	0.948102	0.794284	1.17736	1.07666	1.2043	1.13098	1.09935	1.04967	1.05061	1.09999	0.95604	1.14732	0.990974	1.10085	1.13711	1.01139	0.992784	1.33087	1.05365	1.12472
P83876;K7ESL1;K7EPA6;K7EJU2;K7EMX5;O14835;K7ES07	Thioredoxin-like protein 4A	TXNL4A	7	59.9	1.43651	0.974079	0.955966	0.873539	0.908622	0.79905	0.932254	0.953452	0.742727	1.33417	1.09105	1.20203	1.28562	1.05883	1.35007	1.19424	1.01652	1.00057	1.03109	1.16966	1.0587	1.01275	0.983373	0.913906	0.859557	0.957015	0.761354
P61088;F8VSD4;F8VV71;F8VQQ8;Q5JXB2;F8VZ29	Ubiquitin-conjugating enzyme E2 N;Putative ubiquitin-conjugating enzyme E2 N-like	UBE2N;UBE2NL	9	59.9	1.0033	1.03905	0.9895	1.02719	0.967328	1.02445	0.985246	1.02522	0.68704	1.03479	0.942857	0.918433	0.962805	0.908653	1.06422	0.966502	0.976417	0.637988	1.10469	1.02977	0.940537	1.01403	0.949805	0.964988	0.924469	0.935514	0.702473
Q96GX2	Putative ataxin-7-like protein 3B	ATXN7L3B	4	59.8	1.03571	1.02385	0.929198	0.836601	0.709004	0.734357	0.885392	0.768453	0.876392	0.861733	0.919934	1.09431	1.11727	0.646484	0.99256	0.890238	1.06676	0.758554	1.31114	0.778103	0.81405	0.77212	0.532314	0.745739	0.644527	0.558093	0.541874
O14519-2;F5GZF0;O14519;O75956;E9PKR4	Cyclin-dependent kinase 2-associated protein 1;Cyclin-dependent kinase 2-associated protein 2	CDK2AP1;CDK2AP2	4	59.8	1.14379	1.10491	0.795249	0.975599	0.734619	0.622096	0.934995	0.824987	1.28309	0.998862	1.00964	0.963173	0.968351	1.18824	0.884977	0.905896	1.11604	1.27156	1.10186	0.903397	0.919798	0.854942	0.707682	0.649205	0.670789	0.764084	1.0807
Q9Y6G9;E9PHI6;C9JGM7;C9JLW1	Cytoplasmic dynein 1 light intermediate chain 1	DYNC1LI1	32	59.8	0.910195	0.998569	1.04715	1.03265	0.954276	1.03596	1.02393	1.00745	0.818066	1.02605	1.04818	1.06762	1.12008	1.09489	1.22278	1.11415	1.11427	0.916057	1.00234	0.969988	1.09722	0.991996	0.990053	1.03619	0.947529	1.01739	0.786034
Q9BUP3-3	Oxidoreductase HTATIP2	HTATIP2	18	59.8	1.06616	0.999146	1.25202	0.958198	1.20733	1.11177	1.05714	1.02397	0.844684	1.12992	1.05779	1.34312	1.03714	1.31595	1.35466	1.144	1.18145	0.871211	1.14366	1.04258	1.39421	0.981753	1.37444	1.16973	1.08905	1.17351	0.831346
P62191;P62191-2;G3V4X1	26S protease regulatory subunit 4	PSMC1	29	59.8	1.14041	1.0334	1.42054	1.02839	1.26864	1.02511	1.01914	1.13974	1.18918	1.17277	1.11721	1.2886	1.0957	1.07068	1.0944	1.08962	1.16196	1.28815	1.09124	0.956631	1.30332	1.0379	1.03242	1.03314	1.26818	0.989238	1.1879
P62834;A0A075B6Q0	Ras-related protein Rap-1A	RAP1A	11	59.8	1.05086	0.882337	0.57333	0.92137	0.889115	1.09102	1.02149	1.01705	0.529677	0.940482	0.803392	0.540682	0.859939	0.774663	0.878337	0.991461	0.755032	0.561268	0.897591	1.02902	0.602021	0.975901	0.85651	0.980133	1.01105	0.92132	0.573373
P15924;P15924-3;P15924-2	Desmoplakin	DSP	201	59.7	0.850788	0.961053	0.80605	1.08541	1.22801	1.05218	0.993597	0.98313	1.17966	0.852517	0.94652	0.775375	0.94796	1.18706	0.900725	0.93969	0.935452	1.10539	0.831066	0.913641	0.743533	0.953251	1.16051	1.07568	0.990866	0.967411	1.08068
P06744;A0A0A0MTS2;P06744-2;K7EQ48;A0A0J9YXP8;A0A0J9YX90;A0A0J9YYH3;K7EPY4;K7EP41;K7ELR7;K7ENA0;K7ERC6;K7ERK8;K7EIL4	Glucose-6-phosphate isomerase	GPI	30	59.7	1.03349	0.981504	1.11323	1.01704	0.979599	1.09817	1.02362	1.05035	0.714043	1.05066	1.02924	1.21179	1.08016	1.01973	1.19358	1.11581	1.02304	0.804059	0.986812	1.09563	1.16819	1.09017	0.982328	1.1399	1.15918	1.12652	0.763933
Q9Y2Q3;E9PFN5;Q9Y2Q3-3;Q9Y2Q3-2;Q9Y2Q3-4;C9JNT3	Glutathione S-transferase kappa 1	GSTK1	11	59.7	1.07402	1.04809	0.936753	0.876089	0.975458	1.14802	1.09647	0.949508	0.559689	0.961449	1.10173	1.01051	1.11563	1.05259	1.4714	1.302	0.914195	0.536313	0.805094	1.15081	0.883081	1.08329	0.989538	1.11588	1.03979	0.897923	0.614008
Q15691	Microtubule-associated protein RP/EB family member 1	MAPRE1	13	59.7	1.10567	1.0329	1.05325	0.926367	0.86034	0.825154	0.920616	0.875962	0.843858	1.11183	1.03251	1.06919	1.05434	0.896588	1.01605	0.9145	1.01528	0.918327	1.20411	1.04757	1.13786	1.00304	0.862669	0.819721	0.721985	0.842499	0.809841
O75380;D6RBT3	NADH dehydrogenase [ubiquinone] iron-sulfur protein 6, mitochondrial	NDUFS6	6	59.7	1.04531	0.99681	0.79669	0.868812	0.83793	0.894801	1.00673	0.807771	0.784585	1.09636	1.13759	0.952027	1.21799	0.979069	1.28065	1.1181	1.11767	0.928218	1.06512	0.955876	0.814328	0.934836	0.838053	1.02688	0.934441	0.805075	0.773648
E9PH62;A0A0A0MTC5;Q9NUL3-2;Q9NUL3;A0A0A0MTD1;F8VPI7;E7EPX0;E7EVJ4;Q9NUL3-8;Q9NUL3-3;A0A0A0MTC4;Q9NUL3-6;G5EA18;E5RJN7;E7EVI1;Q9NUL3-4;E5RJ67;E5RFK1;E5RGT3;Q9NUL3-5;E5RGQ5	Double-stranded RNA-binding protein Staufen homolog 2	STAU2	28	59.7	0.847742	0.964404	0.386364	0.877163	0.600878	0.897772	0.982242	0.837472	0.892621	0.934562	0.96219	0.523239	0.91973	0.684287	0.920713	0.980097	0.919782	0.892413	0.875638	0.922608	0.441951	0.886384	0.580781	0.902297	1.0142	0.856535	0.879081
P16949;P16949-2;A2A2D0;REV__B5MD58;REV__P36956-3;REV__P36956-2;REV__P36956;REV__P36956-4	Stathmin	STMN1	12	59.7	1.13391	1.27427	0.895683	0.823242	0.736547	0.920631	0.839636	0.929367	0.584496	0.925807	1.04993	0.824216	0.940693	0.741748	1.0057	0.825042	0.9511	0.683266	0.954605	1.12564	0.773743	0.80329	0.652358	0.857456	0.698307	0.64539	0.46469
Q9C0C2;Q9C0C2-2;E9PKK0;E9PKE7	182 kDa tankyrase-1-binding protein	TNKS1BP1	82	59.7	0.87278	1.01266	0.979648	1.04062	0.898001	1.00077	1.00253	0.939875	0.829747	0.883139	1.01179	0.872629	0.95538	0.8331	0.871414	0.949032	0.995745	0.813196	0.893837	0.996659	0.980047	1.02763	0.8959	1.05116	1.02977	0.972258	0.842874
Q9ULW3	Activator of basal transcription 1	ABT1	14	59.6	1.10738	0.951803	1.05222	0.981336	1.08837	0.866056	0.976515	0.841314	1.32993	0.994812	0.893232	1.00633	1.00473	1.01164	0.972956	0.939175	0.966116	1.12424	1.05778	0.958607	0.935153	0.978301	1.01518	0.902263	0.930895	0.877508	1.12684
P63167;F8VXL2;F8VRV5;F8VXI7	Dynein light chain 1, cytoplasmic	DYNLL1	6	59.6	1.1406	1.05055	1.31402	1.00269	1.26479	1.19098	0.951249	1.22053	0.91211	1.11042	1.24045	1.52274	1.27985	1.26167	1.49251	1.44658	1.13144	1.3145	0.894909	1.16343	1.17598	0.986567	1.06525	1.08561	0.915709	0.996138	0.992955
Q05639	Elongation factor 1-alpha 2	EEF1A2	28	59.6	1.31734	1.04468	1.51236	1.10115	1.40375	1.25042	1.03201	1.6686	0.731617	1.12599	1.21556	1.51596	1.3728	1.21954	1.28544	1.22953	1.32655	0.846264	0.948088	1.15379	1.40208	1.13124	0.986057	0.950127	0.937952	1.2655	0.669431
O43716;H0YIV9;F8VRU3;J3KMY1	Glutamyl-tRNA(Gln) amidotransferase subunit C, mitochondrial	GATC	7	59.6	1.11314	1.15652	1.01542	1.15966	1.05654	1.16197	0.986255	1.02041	1.31892	1.16149	0.992259	1.29774	1.10766	0.975351	1.19922	1.13603	1.08588	1.26933	1.07587	1.05717	0.906071	1.15669	0.940952	1.01898	1.07869	0.926818	1.01188
Q9NRY2;X6R8P6;Q9NRY2-2	SOSS complex subunit C	INIP	5	59.6	0.810276	1.00637	0.804702	0.884586	0.71498	0.786279	0.896413	0.936487	0.89538	0.68208	0.831741	0.678612	0.739643	0.60424	0.737334	0.708419	0.93608	0.816214	0.866788	0.856161	0.762406	0.871256	0.602647	0.708366	0.655128	0.615257	0.987821
Q13330;E7ESY4;H0Y4T7;Q13330-2;F8W9Y9;H0YIT0	Metastasis-associated protein MTA1	MTA1	35	59.6	0.946292	0.97726	1.13118	1.01214	0.779566	0.839561	0.872179	1.00907	0.985385	0.909105	0.922694	1.01684	0.924999	0.685599	0.782613	0.840336	0.999057	0.840169	0.935589	0.975537	1.08971	1.02965	0.78303	0.860028	0.871481	1.05593	0.877495
P10301	Ras-related protein R-Ras	RRAS	11	59.6	0.930687	0.944645	0.86126	1.03362	0.966146	1.026	1.19185	0.962709	0.746481	1.05442	0.932514	0.944921	0.951283	0.93504	0.943478	1.10499	1.05189	0.780983	1.06946	0.904778	0.902684	0.956159	0.777928	0.892427	1.17783	0.975917	0.809742
A0A087X020;Q9Y3A5;F8WE72	Ribosome maturation protein SBDS	SBDS	19	59.6	1.10102	1.04395	1.28709	0.924087	1.09374	1.02643	0.997574	0.986251	0.98926	1.11256	1.00437	1.15603	0.947185	0.979265	1.05455	0.973998	0.977833	0.98671	1.2602	1.0942	1.40981	0.973651	1.17608	1.03721	1.09187	0.979051	1.00144
Q8WUY1;H0YAR9	Protein THEM6	THEM6	15	59.6	1.1575	1.00442	1.04824	1.10903	1.28655	1.16587	1.093	0.996688	0.75448	1.06545	0.96863	1.06921	1.06352	1.23293	1.12012	1.08903	0.960294	0.717474	1.10614	1.06004	0.979365	1.07488	1.29814	1.16438	1.20026	0.998385	0.766783
A0A0B4J294;H3BP13;Q9UL33-2;Q9UL33;A0A0B4J286;H3BPN3;H3BUK6;H3BQQ8;H3BPE0;H3BPS1	Trafficking protein particle complex subunit 2-like protein	TRAPPC2L	8	59.6	0.811575	0.93469	0.853765	0.847354	0.696879	0.745827	0.957151	0.737809	1.12682	0.922492	0.952346	0.93886	0.961379	0.745392	1.13492	1.11479	0.911148	1.27834	0.863581	0.891841	0.920053	0.89474	0.674595	0.833674	0.889261	0.798138	1.09258
Q06210-2;Q06210	Glutamine--fructose-6-phosphate aminotransferase [isomerizing] 1	GFPT1	37	59.5	0.985955	1.01622	0.958877	0.96936	1.11093	1.10293	1.05495	1.02075	1.07036	1.10509	1.08719	0.970049	1.11866	1.2456	1.26121	1.14117	1.15875	1.18222	1.00516	1.08087	1.01402	1.03318	1.17455	1.24541	1.10013	1.09048	1.06436
Q13330-3	Metastasis-associated protein MTA1	MTA1	35	59.5	1.31215	1.09618	1.16002	1.25368	1.35097	1.4737	1.02437	1.69173	1.10244	1.12024	0.99907	1.54655	1.13227	1.21748	1.06405	1.10397	0.930229	1.55734	0.812552	1.32297	1.19812	1.22045	1.0249	1.37654	1.31874	1.76191	1.56629
A0A087X0P4;A0A0A0MTI0;P40424-2;P40424-3;P40424;H0YLB0;H0YLF5;H0YKH1;H0YLD4;H0YLT4;H0YLM3;F8WA05	Pre-B-cell leukemia transcription factor 1	PBX1	10	59.5	1.14117	0.839788	0.754882	0.970275	0.867469	1.06897	0.944112	1.13271	1.06586	1.054	1.01084	0.931476	1.09163	0.973306	1.00873	1.08436	1.00153	1.34142	0.975866	1.11827	0.756685	1.0803	0.887053	1.13144	1.28039	1.17975	1.36176
O60927;Q5SRK2	Protein phosphatase 1 regulatory subunit 11	PPP1R11	6	59.5	1.10729	0.973337	0.784416	0.951645	0.853346	1.00499	1.00214	0.839751	0.936766	1.10568	1.01053	0.933047	0.954527	0.93904	1.02617	0.928455	0.895993	0.893187	1.10358	0.893616	0.839202	0.941701	0.927957	1.11949	0.977491	0.810092	0.759441
H3BS66;B2RUZ4	Small integral membrane protein 1	SMIM1	2	59.5	0.842761	0.856648	0.980285	0.92773	0.717604	0.997231	1.06716	0.841821	0.592491	0.853043	1.11208	0.818267	0.745981	0.831337	0.804136	0.698573	1.02191	0.566513	0.967143	0.997817	1.24301	1.03786	0.762342	1.27569	1.10973	0.93168	0.649012
P17987;E7ERF2;E7EQR6;F5H282;F5GZ03;F5H136;F5GZI8;F5H676;F5H726;F5GYL4;F5H7Y1	T-complex protein 1 subunit alpha	TCP1	32	59.5	1.03388	1.02365	1.0452	1.02961	0.994335	1.12362	1.01	1.09034	1.05175	1.07411	1.02209	1.00667	1.03118	1.00457	1.1078	1.0351	1.08025	1.12892	1.0469	1.02067	1.04685	1.05182	0.995617	1.06887	1.00341	1.06062	1.07752
Q9UGI8-2;Q9UGI8;F8W7T0;H7BYK1;F8WDI4	Testin	TES	24	59.5	1.15374	1.02993	0.756073	1.02888	1.35668	0.963137	1.00464	1.03049	1.11692	1.24275	1.12851	0.849077	1.21671	1.55395	1.17288	1.14948	1.14907	1.33553	1.09198	1.11328	0.832706	1.20713	1.4085	1.00261	1.01314	1.06286	1.29892
P28838-2;P28838;H0Y9Q1;H0Y983	Cytosol aminopeptidase	LAP3	29	59.4	1.03187	1.04628	1.16185	1.052	1.1282	1.07122	1.02794	1.04224	0.798026	1.03838	1.09175	1.13191	1.08242	1.14777	1.19076	1.05241	1.06688	0.760229	1.01997	1.05266	1.1691	1.01352	1.12575	1.01108	0.952446	0.979428	0.683434
P11216;H0Y4Z6	Glycogen phosphorylase, brain form	PYGB	51	59.4	0.923496	1.02046	1.10736	0.985129	0.9955	1.0611	1.0562	1.00728	0.72177	0.902083	1.02404	1.04614	0.989251	1.00042	1.04735	1.03185	0.99279	0.695188	0.900209	1.03933	1.14143	1.04048	1.06501	1.08233	1.06807	1.07179	0.770043
Q96PM5;Q96PM5-2;Q96PM5-7;Q96PM5-3;Q96PM5-4;Q96PM5-8;Q96PM5-6;D6RAF6;Q96PM5-5;H0YAI4	RING finger and CHY zinc finger domain-containing protein 1	RCHY1	12	59.4	0.847281	1.06141	0.90474	0.911706	0.968536	1.16795	0.934274	0.962595	1.3631	0.834191	0.946163	0.972914	0.987422	0.97222	1.23004	0.996169	1.08728	1.26346	0.716856	0.979051	0.884038	1.03018	1.02716	1.23979	0.95506	0.893908	1.30115
P05141	ADP/ATP translocase 2;ADP/ATP translocase 2, N-terminally processed	SLC25A5	24	59.4	1.14577	1.041	1.17289	1.04274	1.21363	1.12061	1.08603	1.21444	0.835849	1.12663	1.05101	1.209	1.10673	1.17984	1.23303	1.18187	1.18395	0.801602	1.07544	1.10547	1.12022	1.06537	1.15821	1.11912	1.15747	1.21357	0.744389
P16989-2	Y-box-binding protein 3	YBX3	15	59.4	1.51873	1.0845	1.07128	1.03967	1.86627	1.16854	0.927493	1.05721	0.919998	1.35628	1.20094	1.13329	1.42619	1.65225	1.2278	1.25505	0.962936	1.22219	0.918398	1.23701	0.928042	1.13461	1.65491	1.1142	1.10537	1.01944	1.26045
E5RK69;E7EMC6;H0YC77	Annexin	ANXA6	35	59.3	0.794613	0.897261	0.616597	1.04644	0.751179	1.34387	1.22785	0.849218	0.603448	0.762513	0.863291	0.553129	0.895628	0.711188	1.2527	1.00474	0.843136	0.616501	0.973325	0.9629	0.515838	1.06426	0.761649	1.55031	1.19119	0.879393	0.525209
C9JAX1;Q16595;H7C585;Q16595-2;Q16595-3	Frataxin, mitochondrial;Frataxin intermediate form;Frataxin(56-210);Frataxin(78-210);Frataxin mature form	FXN	6	59.3	0.801915	0.932269	0.809793	0.913743	0.839559	0.7715	0.960511	0.803628	0.706817	0.881153	0.941882	0.991335	1.04915	0.963637	1.16936	0.927053	1.12519	0.866331	1.08376	0.801071	0.84371	0.878598	0.847933	0.765702	0.671096	0.665491	0.600063
P48059-2;C9JF46	LIM and senescent cell antigen-like-containing domain protein 1	LIMS1	16	59.3	0.995442	1.00312	0.916557	0.947893	0.931251	0.864279	1.00232	1.00539	0.884934	1.0436	0.981347	0.890756	1.00088	0.864952	0.96459	1.03686	0.974196	0.987796	1.01925	0.959364	0.929145	0.996864	0.897	0.869918	1.0242	1.00674	0.923428
Q8N1F7;H3BVG0;Q8N1F7-2;H3BPA9;H3BRI8;H3BM93;H3BNN5;H3BV11;H3BP95;H3BMX0;H3BV15;H3BVE2;H3BRD9;H3BNG7	Nuclear pore complex protein Nup93	NUP93	53	59.3	0.946009	1.01635	0.982971	0.997163	1.06023	0.878463	0.971932	1.01593	0.88948	0.974937	0.984142	0.964458	0.991553	1.04972	0.8717	0.959213	0.953106	0.884579	0.937669	1.02018	0.921106	1.0346	1.02441	0.945822	0.968485	1.02523	0.913692
O94903;E5RG77;E5RFX7;E5RFZ4;H0YBG2	Proline synthase co-transcribed bacterial homolog protein	PROSC	13	59.3	1.06414	1.02835	0.980196	1.01129	1.02718	1.11619	1.08324	1.05174	0.806733	0.952743	0.884787	0.821836	0.955187	0.881627	1.10523	0.979257	0.913534	0.721546	1.04359	1.0626	0.949477	1.07021	1.01281	1.15093	1.1241	1.102	0.69491
A0A024R4M0;P46781;B5MCT8;C9JM19;F2Z3C0;A8MXK4	40S ribosomal protein S9	RPS9	21	59.3	0.982156	0.944143	0.855334	0.861801	0.898077	0.960198	0.989738	0.793669	0.731383	0.999	0.925878	0.881946	0.828141	0.873712	1.05913	0.961534	0.904229	0.730701	1.11965	0.922449	0.924384	0.874219	0.883941	1.00058	0.995797	0.862149	0.727272
P31040;D6RFM5;P31040-2;A0A087X1I3;P31040-3;H0Y8X1	Succinate dehydrogenase [ubiquinone] flavoprotein subunit, mitochondrial	SDHA	30	59.3	0.918354	1.02964	0.974082	0.901586	0.959415	1.00595	1.01946	0.862596	0.80371	0.90149	1.07568	1.07311	0.985807	1.05412	1.09566	1.07133	0.950563	0.876051	0.924084	1.02212	0.96744	0.925205	0.966077	0.990019	0.927123	0.873508	0.795685
Q9BWJ5	Splicing factor 3B subunit 5	SF3B5	4	59.3	0.734754	0.73152	0.756129	1.02699	0.921704	0.965444	0.690316	0.734542	0.827461	0.604146	0.590929	0.681416	0.7454	0.549446	0.573009	0.562835	0.79581	0.816953	0.848073	0.836017	0.724608	0.782594	0.673729	0.648798	0.559791	0.654616	0.779434
A0A1B0GW03			4	59.3	0.662599	0.887728	0.381471	0.95972	0.533735	0.736766	0.809991	0.689742	0.782312	0.888305	0.927279	0.595839	1.0109	0.782966	0.855434	0.884327	0.915178	0.887466	0.825884	0.801584	0.504092	0.845855	0.602567	0.760212	0.815096	0.699632	0.72512
Q9NZ63	Uncharacterized protein C9orf78	C9orf78	16	59.2	1.30621	1.0384	1.50671	0.992956	0.882783	0.867307	0.830136	1.11073	1.38446	1.4671	1.2872	1.81284	1.30838	1.05856	1.0961	1.12953	1.18008	2.03729	1.15383	1.06214	1.47422	1.00469	0.959532	0.858711	0.855578	1.06974	1.45859
Q8WXX5	DnaJ homolog subfamily C member 9	DNAJC9	18	59.2	1.14842	1.18703	1.01662	0.970601	0.569966	0.804312	0.841669	0.967512	0.76722	1.23021	1.2471	1.06032	1.08113	0.5891	0.936381	0.967059	1.09298	0.884954	1.23861	1.14753	1.11062	1.02651	0.632388	0.858885	0.871356	0.985218	0.854722
P31153;P31153-2;Q00266	S-adenosylmethionine synthase isoform type-2	MAT2A	22	59.2	0.935977	0.94587	0.997322	0.912136	0.721721	0.84132	0.953601	0.864579	0.886949	1.04244	0.947026	1.04063	1.02356	0.823911	1.07074	0.978618	1.07219	0.929761	1.07365	0.942255	1.0778	0.946581	0.786277	0.91354	0.897551	1.00711	0.841264
B4DDF4;B4DUT8;Q99439;A0A087X271;Q99439-2;A0A087X1X5;H3BVI6;K7ES69;H3BQH0;A0A087WV51;U3KPS3;Q15417-3;Q15417	Calponin;Calponin-2	CNN2	12	59.1	1.14035	1.044	0.926152	1.4361	1.10323	1.13512	0.975104	1.10874	1.03059	1.09276	1.0296	0.950593	1.2243	1.12132	1.25779	1.11968	1.10999	1.13903	1.05184	1.0652	0.996416	1.13887	1.05484	1.12082	0.987814	1.03967	1.14285
P58107	Epiplakin	EPPK1	141	59.1	0.870899	1.10831	1.33086	1.13431	1.41649	1.00791	1.02493	1.07825	0.833979	0.942748	1.04673	1.54286	0.948321	1.32209	0.834168	0.95738	1.08934	0.921608	0.993781	1.02879	1.28476	1.03316	1.32095	1.02617	1.13229	1.06115	0.776686
P50454;E9PPV6;E9PR70;E9PK86;E9PMI5;E9PNX1;E9PQ34;E9PIG2;E9PRS3;E9PKH2;E9PJH8;H0YEP8;E9PLA6	Serpin H1	SERPINH1	23	59.1	1.07027	1.05981	1.24463	1.03344	1.07408	1.0156	1.04917	0.939275	3.48566	1.14578	1.08633	1.38511	1.07786	1.15157	1.16016	1.04476	1.04528	3.65599	1.23499	0.999572	1.38065	1.08109	1.07015	1.04873	1.01655	1.02795	3.5141
Q7KZF4;H7C597	Staphylococcal nuclease domain-containing protein 1	SND1	55	59.1	0.939071	0.935391	0.732347	0.956829	0.978268	1.13356	0.978276	1.02898	0.769522	0.954693	0.982411	0.723994	1.00808	1.0039	1.08192	1.02298	1.02435	0.817427	0.90187	0.960234	0.718671	1.00146	0.979338	1.1294	1.01055	1.04492	0.759754
Q6FI81;Q6FI81-3;H3BV90;H3BT65;H3BUG4;H3BPG7;Q6FI81-2;H3BTZ8;H3BQ23;H3BTT4	Anamorsin	CIAPIN1	20	59	1.05133	1.00214	0.996794	0.991561	0.861935	0.943207	0.961483	0.974524	0.917708	1.04015	0.98243	0.901029	0.985979	0.810666	1.01667	1.01464	0.929695	0.9848	1.05751	1.01314	0.926132	0.989888	0.792652	0.959941	1.06967	0.89492	0.885533
P30084	Enoyl-CoA hydratase, mitochondrial	ECHS1	16	59	1.09857	1.00853	1.07697	1.01827	1.13592	1.22012	1.08344	1.1603	0.715454	1.06287	0.984389	1.12293	1.08457	1.14067	1.22895	1.17501	1.04139	0.817568	0.965244	1.11461	1.09188	1.06649	1.13624	1.18513	1.12651	1.13501	0.727563
Q16658;C9JFC0;A0A0A0MSB2;C9JPH9	Fascin	FSCN1	26	59	0.967031	1.2737	2.12717	0.98695	0.9908	0.879307	0.980613	1.03066	0.955297	0.964031	1.24676	2.2425	0.997099	0.978005	1.00062	0.934095	1.08754	0.927847	1.06136	1.22714	2.44973	1.05701	1.08907	0.956478	0.929173	1.16048	1.02701
P00367;P00367-3;P00367-2	Glutamate dehydrogenase 1, mitochondrial	GLUD1	32	59	0.93985	0.967789	0.951057	0.960709	1.11222	1.06644	1.07281	1.00284	0.673079	0.977181	1.02031	1.00309	1.00851	1.08668	1.08075	1.129	1.0352	0.708492	0.944581	0.991829	0.945267	0.9832	1.08068	1.02766	1.19194	0.983888	0.674792
Q6P1K2;Q6P1K2-4;U3KQ54;Q6P1K2-2;A0A087WT04;Q6P1K2-3;Q6P1K2-6;Q6P1K2-5;V9GYI0	Polyamine-modulated factor 1	PMF1;PMF1-BGLAP	10	59	0.989301	1.0467	0.88635	0.901442	0.750635	0.794777	0.888672	0.844393	1.8749	1.02606	1.0514	0.856353	0.944789	0.736814	0.991779	0.850414	0.98392	1.802	1.21557	0.993294	0.864024	0.963873	0.668613	0.951303	0.830159	0.869418	1.51076
Q96E39;A0A1B0GUK8	RNA binding motif protein, X-linked-like-1	RBMXL1	33	59	0.739793	1.05707	0.665888	0.518231	0.565167	0.454332	0.515428	0.486696	0.36364	1.01132	0.98115	0.876604	0.942665	0.875653	0.952514	0.98028	0.893576	0.716946	1.09152	1.04436	1.12159	1.2363	0.961671	1.12112	1.16237	0.957869	0.699396
P13489;H0YCR7;E9PIM9;E9PMJ3;E9PLZ3;E9PIK5;E9PMN0;E9PMA9	Ribonuclease inhibitor	RNH1	23	59	1.06166	1.02157	1.02376	1.03494	0.973968	1.03893	1.02562	0.956156	0.7817	1.01567	0.901023	0.883629	0.860382	0.868284	0.937965	0.877845	0.947197	0.589444	1.096	0.912027	1.00438	1.03776	0.884049	0.98921	0.912634	0.912649	0.762931
E9PJ81;E9PRQ7;Q04323;Q04323-2;A0A087WTZ5;E9PS08	UBX domain-containing protein 1	UBXN1	21	59	0.949478	0.984919	1.00044	1.00777	0.857845	0.862727	0.961603	0.871827	0.846253	1.02231	0.98762	1.13929	1.10595	0.970403	1.05283	0.964614	1.12118	0.898505	1.13256	1.00065	1.17781	1.07562	0.968201	0.93964	0.830905	1.00424	0.860577
Q13948-2;Q13948-9			42	59	0.960909	0.920694	0.938748	1.02016	1.02548	1.35741	1.13432	0.922179	0.889097	1.00386	0.914897	0.962633	0.969974	1.07488	1.20546	1.0351	0.990287	0.912037	1.04119	0.958134	1.02323	1.05605	1.15393	1.32198	1.26465	1.12474	1.09629
P18085;C9JPM4;C9JAK5;U3KQF2	ADP-ribosylation factor 4	ARF4	9	58.9	1.37402	1.01443	1.13901	1.09841	1.41704	1.50965	1.03922	1.27073	1.00664	1.29662	1.03405	1.06457	1.23736	1.38421	1.57821	1.24452	0.950098	1.15454	0.93296	1.26504	0.933606	1.02167	1.36421	1.49407	1.28565	1.34477	0.948275
P83916;J3KS05;K7ELA4;B5MD17;C9JWS9	Chromobox protein homolog 1	CBX1	17	58.9	1.18728	1.02407	1.08114	0.910943	0.94864	0.756541	0.921014	0.938887	0.771151	1.18827	1.00895	0.985106	1.05805	0.996721	0.945605	0.880636	1.05111	0.692607	1.22193	0.959384	1.07047	0.933083	0.900153	0.842929	0.733905	0.927759	0.637792
Q9NZT2-2;Q9NZT2;A0A0A0MRN5;A0A087X028;Q4VXW3	Opioid growth factor receptor	OGFR	29	58.9	0.996297	1.07989	1.43768	0.997808	1.01315	0.902387	0.979247	1.00647	0.975952	1.04916	1.0611	1.37781	0.93275	1.01432	0.858574	0.901651	1.0323	0.839203	1.11359	1.02347	1.59258	0.968847	1.00778	0.853477	0.860345	1.01894	0.790402
Q99623;J3KPX7;F5GY37;Q99623-2;F5GWA7;F5H3X6;F5H2D2;F5H0C5;U3KPZ5	Prohibitin-2	PHB2	19	58.9	1.05804	0.992191	1.03669	1.00231	1.08988	1.1325	1.07744	0.989247	0.696973	0.885377	0.768868	0.861085	0.774172	0.834212	0.90836	0.84215	0.797285	0.581829	1.07088	0.986889	1.00697	0.99536	1.0369	1.13448	1.07733	1.01891	0.759457
Q9NYB0;H3BMI8	Telomeric repeat-binding factor 2-interacting protein 1	TERF2IP	28	58.9	1.27732	1.04423	1.73407	1.04638	1.17389	0.91026	0.97401	1.00128	2.38785	1.3506	1.03353	1.66255	1.0674	1.2611	1.0313	0.959173	1.06703	2.51611	1.29029	1.03081	1.70799	1.04184	1.23803	0.979628	0.841147	1.07711	2.25275
P22695;H3BRG4;H3BSJ9;H3BP04;H3BUE4;H3BUI9;A0A087WVZ4	Cytochrome b-c1 complex subunit 2, mitochondrial	UQCRC2	22	58.9	0.940212	1.01333	1.08385	0.956662	1.10618	1.15458	1.08934	1.05215	0.685935	0.965254	1.01453	1.18652	1.02495	1.13289	1.17523	1.13097	1.07314	0.762855	0.967696	0.979958	1.08511	1.0217	1.07105	1.10947	1.10568	1.02749	0.71823
E9PPJ5;E9PLM6;P21741;P21741-2	Midkine	MDK	8	58.8	1.00343	1.25041	1.1022	0.938041	0.851995	1.28432	1.15635	1.18715	0.532313	1.1392	1.22566	1.39737	0.932433	1.19906	1.76093	1.23726	1.45395	0.53062	1.04331	1.10941	0.98228	0.958184	0.887423	1.27044	1.665	1.11288	0.457876
C9JLU1;P52434;P52434-4;P52434-3;P52434-2;P52434-5	DNA-directed RNA polymerases I, II, and III subunit RPABC3	POLR2H	8	58.8	1.15594	1.0465	1.21621	0.901886	0.973738	0.842075	0.937015	0.942199	0.914523	1.13956	1.19766	1.42071	1.18896	1.52237	1.17749	1.0653	1.18226	1.18375	1.1828	1.02833	1.24044	0.896056	0.948641	0.798139	0.763222	0.905532	0.804998
Q8N488	RING1 and YY1-binding protein	RYBP	11	58.8	1.00731	1.06608	0.880135	1.05417	0.833907	0.813142	0.957755	0.824066	1.37879	1.0513	1.05778	0.944976	1.07722	0.919753	0.926498	0.899309	0.953583	1.25671	1.18622	1.05551	0.948976	1.07597	0.825294	0.904376	0.987806	0.923852	1.27875
P09493-4;P09493-10;H0YKX5;H0YL42;H0YK20		TPM1	33	58.8	0.968224	1.04035	0.896629	1.039	1.00091	1.1006	1.10337	1.04709	0.863966	0.960742	0.999447	0.900798	1.05519	0.965533	1.21166	1.09171	1.0253	0.895874	0.976998	1.02857	0.889215	1.07162	0.958802	1.15325	1.08629	0.968172	0.887274
Q92900-2;Q92900	Regulator of nonsense transcripts 1	UPF1	53	58.8	1.16965	1.04153	1.19928	1.012	1.10814	0.970175	0.955376	1.0705	1.14414	1.16659	1.04049	1.24911	1.03539	1.06064	0.925451	0.993681	1.02255	1.13048	1.08078	1.04421	1.11399	1.01375	1.05639	0.957933	0.942733	1.05818	1.05861
P31930	Cytochrome b-c1 complex subunit 1, mitochondrial	UQCRC1	21	58.8	1.08351	1.0075	1.13459	1.0434	1.304	1.20039	1.08531	1.16428	0.803027	1.05152	1.12079	1.3628	1.13511	1.23687	1.1983	1.18014	1.25104	0.909116	0.960973	1.03267	1.06849	1.02183	1.09532	1.09008	1.05257	1.06018	0.821389
I3L2L5;I3L4Q0;C9JLW8;I3L317;I3L3A7	Protein FAM195B	FAM195B	5	58.7	0.993773	1.03398	0.941161	1.14026	1.04757	0.915706	0.973789	0.899731	0.706772	0.889432	0.963523	0.9947	0.980501	0.91165	0.941696	0.876816	0.863914	0.661075	1.17644	0.908931	0.998	0.923349	0.846421	0.801834	0.736402	0.735834	0.557496
P06396-2;Q5T0I0	Gelsolin	GSN	40	58.7	0.995326	1.04448	0.803401	1.14816	1.39115	1.06756	1.04395	1.19233	0.673441	1.00453	1.03933	0.938986	1.19222	1.33791	1.07202	1.02236	1.16343	0.743057	0.973136	1.07517	0.83064	1.16023	1.34491	1.07012	1.00811	1.13357	0.703091
P29966	Myristoylated alanine-rich C-kinase substrate	MARCKS	15	58.7	1.09031	1.0784	0.722439	0.856241	0.949603	0.839378	0.953368	0.869794	0.747969	0.995941	0.913935	0.689344	0.872737	0.996047	0.854348	0.830714	0.936148	0.720203	1.07289	0.873657	0.699895	0.847052	0.951453	0.856809	0.863318	0.830716	0.588537
Q9GZN8;Q9GZN8-2;H7BYU9	UPF0687 protein C20orf27	C20orf27	7	58.6	1.11573	1.03327	0.996056	0.997062	0.860161	0.936601	1.03863	1.06736	0.844918	1.00414	0.992837	1.13867	1.05726	0.87907	1.14567	0.986338	1.05508	0.836589	1.10104	1.02714	1.08583	0.974299	0.84103	0.891842	0.86589	1.01461	0.754175
Q14152;Q14152-2	Eukaryotic translation initiation factor 3 subunit A	EIF3A	113	58.6	1.01972	0.970348	0.978859	1.05381	0.987018	0.992132	0.976726	0.963411	1.03068	0.981294	0.973477	0.895468	0.997319	0.925894	0.866068	0.949999	0.876013	0.975835	0.991717	0.937	0.969371	1.03545	0.975845	0.974087	1.01789	0.939107	1.00658
O43402;M0R1B0;O43402-2	ER membrane protein complex subunit 8	EMC8	11	58.6	1.02694	1.02468	1.08895	0.987297	1.21652	1.05412	1.04359	0.898064	0.85123	1.01686	1.01027	1.19542	1.06287	1.20157	1.17296	1.08335	1.02063	0.930678	1.0759	1.0015	1.11354	1.07771	1.1563	1.10105	1.03081	0.993587	0.882041
Q08752;H0Y8J0	Peptidyl-prolyl cis-trans isomerase D	PPID	21	58.6	1.11541	1.00309	1.1551	0.971782	0.919778	1.01069	1.01552	0.953711	0.946842	1.10608	1.00099	1.10275	0.965919	0.91188	1.04553	1.00471	0.991944	0.990539	1.19116	1.02164	1.22718	1.0355	1.00418	1.04458	1.06403	1.005	0.963444
O00204-2;O00204	Sulfotransferase family cytosolic 2B member 1	SULT2B1	17	58.6	1.03658	1.04215	1.15298	1.12791	1.09177	1.20267	1.09747	1.16183	0.883156	0.901016	0.890964	0.927056	0.916862	0.927237	0.992931	0.876626	0.931231	0.679525	1.19578	0.989127	1.08273	1.07248	1.0226	1.07635	0.935035	1.04161	0.769703
Q13630;E9PKL9;E9PP14;A0A0J9YX13;E9PLH9;H0YCP7;E9PP60;H0YE90	GDP-L-fucose synthase	TSTA3	15	58.6	1.12333	1.04736	1.02901	0.946542	1.10724	1.0841	1.00203	1.13003	0.662981	1.11134	1.06743	0.997517	1.07825	1.15547	1.21995	1.0817	1.11819	0.789078	1.12377	0.974235	1.05117	0.99381	1.02667	0.980869	0.877709	1.03844	0.685782
B1ANH0;Q16774-2;B1ANG9;B1ANH2;Q16774-3;B1ANH3	Guanylate kinase	GUK1	10	58.5	0.897543	0.998711	1.0947	0.926639	0.91066	0.891562	1.03437	0.872627	0.736649	1.00778	0.995575	1.1384	1.02902	1.02025	1.1392	1.08415	1.0435	0.73635	1.12599	1.04373	1.1731	1.02835	0.976916	0.969946	0.965942	1.02761	0.78366
O15347;E7ES08;E7EQU1;E9PES6	High mobility group protein B3	HMGB3	13	58.5	1.16902	1.00192	1.02944	0.912966	0.486527	0.857653	0.905255	0.887194	0.699945	1.11242	0.980798	0.802392	0.869765	0.461978	0.950577	1.18573	0.748366	0.765026	1.20836	1.02972	1.10724	0.968721	0.464683	0.92932	1.16234	0.906993	0.729639
P17066;P48741	Heat shock 70 kDa protein 6	HSPA6	43	58.5	0.927197	0.9739	1.23924	1.1866	1.11471	1.02791	1.20989	1.07721	32.1437	0.866189	0.778914	1.05696	0.818735	0.832388	0.797173	0.956596	1.14608	15.0095	1.13856	0.963894	1.21842	1.10543	1.10241	1.06743	1.25195	1.28462	14.0107
J3KR44;Q96FW1;F5H6Q1;F5GYN4;F5GYJ8;F5H3F0;Q96FW1-2	Ubiquitin thioesterase OTUB1	OTUB1	14	58.5	1.06995	1.03951	1.05454	0.931966	0.858174	0.829218	0.988904	0.882323	0.707684	1.20819	1.25587	1.37508	1.33417	1.25483	1.46907	1.23197	1.17234	0.86145	1.08627	1.11473	1.16791	1.16599	1.01952	1.02459	0.898548	0.963023	0.882286
O14949	Cytochrome b-c1 complex subunit 8	UQCRQ	7	58.5	1.02678	1.0306	1.0087	1.02397	1.00453	0.942813	1.06553	1.00948	0.828354	1.04676	1.10514	1.20082	1.13252	1.16379	1.37103	1.30516	1.16468	0.856117	0.996614	0.964472	1.0917	0.981749	1.08669	1.02735	1.12863	0.917395	0.758958
P53367-2	Arfaptin-1	ARFIP1	17	58.4	1.04715	0.972272	1.11311	1.11563	1.08872	0.981763	0.888064	0.943685	0.771784	0.940965	0.939654	0.930613	0.911064	0.956136	0.896059	0.864534	0.884214	0.737913	1.38794	1.03637	1.37372	1.1214	1.29542	1.13816	1.06268	1.17031	1.31689
Q9UJV9;J3KNN5;D6RGI7;H0Y8L8;H0YA06;D6RD33	Probable ATP-dependent RNA helicase DDX41	DDX41	36	58.4	1.1568	1.02479	1.34465	1.05256	1.12059	1.00653	0.960046	1.07078	1.21409	1.11189	1.01799	1.23983	1.10197	1.06756	0.97542	0.998454	0.949043	1.20824	1.10373	1.01442	1.2682	1.03354	0.940744	0.89881	0.921436	0.942512	1.12912
Q96FJ2	Dynein light chain 2, cytoplasmic	DYNLL2	5	58.4	1.44444	1.0488	1.11345	0.799109	1.07461	1.03964	0.946582	1.10882	0.777604	1.91861	2.72743	3.31792	2.90416	2.84373	3.33226	3.01635	2.33096	2.57905	0.800199	1.23274	1.12435	0.97247	1.08869	0.939521	0.776041	0.848527	0.813563
Q92805;H0YE54;R4GNH1;Q5T165	Golgin subfamily A member 1	GOLGA1	38	58.4	1.03331	0.990801	1.08761	0.974113	1.06028	1.11728	0.999392	0.992779	0.84534	1.00453	0.945228	1.07614	0.889706	0.998194	0.996343	0.980777	0.89512	0.827978	1.00053	0.957641	1.04881	0.886991	1.0022	1.01426	0.943639	0.940034	0.885373
Q13151	Heterogeneous nuclear ribonucleoprotein A0	HNRNPA0	14	58.4	1.20943	0.953515	1.02051	0.924175	0.908196	0.867914	0.930975	0.988087	0.85933	1.16998	0.934775	0.941955	0.959952	0.885213	0.917258	0.939847	0.975423	0.816281	1.21469	0.957527	1.01986	0.976923	0.893753	0.860316	0.912348	0.952018	0.737821
Q9UHV9	Prefoldin subunit 2	PFDN2	9	58.4	1.1377	0.99321	0.834787	0.975635	0.879574	1.02498	0.997392	0.931862	0.799611	0.989142	0.93235	0.738184	0.903425	0.761849	1.01989	0.86436	0.809142	0.703635	1.13014	1.00079	0.847288	0.993446	0.85059	0.979789	0.920786	0.939289	0.778028
O15355	Protein phosphatase 1G	PPM1G	28	58.4	0.859483	0.975105	0.840451	0.936535	0.669244	0.589431	0.772658	0.84213	0.641647	0.907761	1.00931	0.843044	0.918495	0.676242	0.593479	0.795928	0.911856	0.683328	0.883737	0.979579	0.887913	0.940712	0.727642	0.600934	0.742573	0.927976	0.671189
P26599;P26599-2;P26599-3	Polypyrimidine tract-binding protein 1	PTBP1	24	58.4	1.13788	0.963415	0.930862	0.98353	1.04025	0.940931	0.998927	1.06377	0.842363	1.1425	1.04694	0.940876	1.02413	0.993493	0.913612	1.00232	1.04676	0.822841	1.08786	0.959284	0.928621	0.966813	0.949983	0.863507	0.929508	0.942102	0.748226
O60749;O60749-2;D6RC15	Sorting nexin-2	SNX2	28	58.4	1.00089	1.01827	1.02493	1.0957	1.17074	1.16146	1.02248	1.03764	0.835894	1.03451	1.02599	1.01555	1.06945	1.20021	1.17024	1.07138	1.03457	0.846777	0.981498	1.02909	1.05611	1.02696	1.13969	1.10566	1.00958	1.02517	0.801087
O15143;C9J4Z7;F8VXW2;C9JEY1;C9JQM8;C9JFG9;C9J6C8;C9JBJ7;C9K057;C9JTT6;C9JM51;F8WEB3	Actin-related protein 2/3 complex subunit 1B	ARPC1B	21	58.3	0.94293	0.986015	0.928759	0.94386	1.07613	1.04197	1.02096	1.00579	0.716937	0.975468	1.02111	0.909052	1.03057	1.03802	1.12232	1.07589	1.02136	0.70859	1.01452	1.05336	0.986151	1.05337	1.11618	1.09808	1.06112	1.06532	0.815265
E5RJR5;P63208;E7ERH2;F8W8N3;P63208-2;E5RGM3;E5RHM3;E5RGM4	S-phase kinase-associated protein 1	SKP1	12	58.3	1.29399	1.2505	1.15445	0.917015	0.843522	0.725254	0.903407	0.757866	1.49289	1.0308	1.02316	1.20841	1.09711	0.933065	1.07204	0.815146	1.02139	1.17698	1.2045	0.960343	1.02291	0.917053	0.794795	0.809381	0.680022	0.62677	0.902533
H3BRF9;Q96K21;Q96K21-2;Q96K21-3;Q96K21-4;H3BN64;H3BRM1;H3BUW6;H3BVF5;H3BSF5;H3BP54	Abscission/NoCut checkpoint regulator	ZFYVE19	20	58.3	0.93407	1.02223	1.11662	0.950097	0.939808	1.02222	0.99381	0.944053	0.815335	1.01791	1.01511	1.27357	0.991118	1.01257	1.15107	0.976375	1.10207	0.877438	1.05038	1.05804	1.22537	1.02121	1.00814	1.0666	0.950274	1.006	0.855333
P36543-3;P36543;P36543-2;Q96A05;C9J8H1	V-type proton ATPase subunit E 1;V-type proton ATPase subunit E 2	ATP6V1E1;ATP6V1E2	12	58.2	1.04819	1.01294	1.10769	1.03848	1.09479	1.12504	1.02838	0.906646	1.50775	1.07083	0.956626	1.20243	1.0501	1.25616	1.21006	0.998109	1.00361	1.68558	1.10667	1.10928	1.20934	1.10184	1.34233	1.19025	1.0859	1.02962	1.71659
Q9UKD2	mRNA turnover protein 4 homolog	MRTO4	17	58.2	1.19097	0.996989	1.10202	0.958033	1.01974	0.902344	0.947107	1.0291	0.991991	1.21921	1.10754	1.15341	1.08982	1.0695	1.06893	1.07789	1.02172	1.18675	1.12825	0.954648	1.08514	1.01007	0.88952	0.90096	0.998095	0.934881	0.95889
Q96P11-2;Q96P11-5;Q96P11;Q96P11-4;Q63ZY6-5;Q63ZY6;Q96P11-3;Q63ZY6-4;Q3KNT7-3;Q3KNT7-2;Q3KNT7;Q63ZY6-6;Q63ZY6-2	Probable 28S rRNA (cytosine-C(5))-methyltransferase	NSUN5	21	58.2	1.22028	1.00493	1.38662	1.08555	1.10568	0.971163	0.977377	0.886474	1.61689	1.21346	0.975253	1.31123	1.00322	1.15604	0.959659	0.939323	0.932264	1.60339	1.26095	0.979691	1.34666	1.04409	1.12454	1.10731	1.0991	1.03789	1.5831
A0A0D9SGE8;Q8IWS0-3;Q8IWS0;Q8IWS0-5;Q5JRC6;Q8IWS0-4;Q8IWS0-2;REV__J3QSD7;REV__Q9NYV4-3;REV__Q9NYV4-2;REV__Q9NYV4	PHD finger protein 6	PHF6	19	58.2	1.04054	0.942405	0.76942	0.918439	0.774577	0.879782	0.908285	0.916771	0.803514	1.11086	0.954478	0.918145	0.98286	0.818092	0.963714	0.980488	0.961573	0.873219	1.10168	0.968556	0.894429	0.978102	0.7847	0.923715	0.90277	0.997194	0.760919
P62136;P62136-2;P62136-3;E9PMD7;F5H1L6;F5H037	Serine/threonine-protein phosphatase PP1-alpha catalytic subunit;Serine/threonine-protein phosphatase	PPP1CA	19	58.2	1.00963	1.01738	1.10613	0.949869	0.960306	0.870946	0.978271	0.935407	0.918819	1.06154	1.11459	1.11871	1.09421	1.05824	1.10828	1.06681	1.09034	1.06464	1.01978	1.0122	0.991936	0.991358	0.891687	1.01775	0.970542	1.06948	0.831067
Q9NRW1;Q9NRW1-2;J3KR73;C9JU14;C9JB90	Ras-related protein Rab-6B	RAB6B	12	58.2	1.15431	0.999352	0.904612	1.08763	1.31339	1.27493	0.955366	1.06128	0.969257	1.07565	1.0477	0.854216	1.10568	1.40188	1.31316	1.05418	0.907783	0.968723	1.08531	1.12815	0.82094	1.14767	1.20142	1.23348	1.15021	1.07751	1.0682
Q8WWH5	Probable tRNA pseudouridine synthase 1	TRUB1	17	58.2	0.992486	1.01767	0.878524	1.19478	0.800328	0.841318	0.956053	0.863961	1.13939	1.03185	1.02675	0.92946	1.29497	0.911003	0.992522	0.980635	1.02227	1.29466	1.12261	0.964124	0.905235	1.19237	0.852174	0.894322	0.919685	0.920102	1.09926
Q9UHD1-2;Q9UHD1;E9PPQ5;E9PHZ2;E9PIZ4;E9PSD5;E9PL00;E9PIF7	Cysteine and histidine-rich domain-containing protein 1	CHORDC1	19	58.1	1.02169	0.904406	1.05765	0.927891	0.864504	0.951806	0.995233	0.971695	1.39764	0.990969	0.937833	1.10443	1.03093	0.945451	1.13955	0.941805	1.08368	1.40021	1.01901	0.9928	1.14417	1.00979	0.960398	1.01589	0.908187	1.03663	1.28181
Q14011	Cold-inducible RNA-binding protein	CIRBP	10	58.1	1.0291	0.896087	0.879728	0.808985	0.822154	0.77635	0.82706	0.997421	0.581922	1.30442	1.07701	1.06898	1.34676	1.18449	1.28992	1.29299	1.00727	0.927273	0.908467	1.00455	0.903667	0.930718	0.891539	0.808926	0.822939	0.952508	0.666658
Q9H1K1;F5H5N2;B4DNC9;B3KQ30;Q9H1K1-2	Iron-sulfur cluster assembly enzyme ISCU, mitochondrial	ISCU	10	58.1	0.988791	1.16075	1.20647	1.15707	1.93126	1.18754	1.07566	0.942449	0.971384	1.00671	1.11536	1.13261	1.10184	2.20878	1.248	1.08727	0.918451	1.12967	1.13756	1.12768	1.1994	1.07807	1.90993	1.08024	1.07299	0.895636	0.999094
O94906;O94906-2	Pre-mRNA-processing factor 6	PRPF6	58	58.1	1.11121	1.02833	1.38166	1.03612	0.96889	0.906128	0.936801	1.12246	1.28173	1.14983	1.03892	1.29722	1.00784	0.913233	0.872509	0.951952	1.07578	1.33081	1.09257	1.04946	1.31652	1.00806	0.91948	0.890055	0.883303	1.06544	1.29691
P29353-2;P29353-7;P29353;P29353-6;P29353-3;X6R6D0;P29353-5;H0Y539;Q5T181;Q5T182;Q5T188;Q5T187;P98077	SHC-transforming protein 1	SHC1	21	58.1	1.06196	1.03398	0.977307	1.0445	1.36025	1.05637	1.1233	1.01313	1.22914	1.06871	1.00269	1.0012	1.06632	1.3775	1.09264	1.04426	0.990457	1.29861	1.04853	1.10479	1.02001	1.09445	1.30397	1.05991	0.925406	0.981081	1.33246
O95721;C9JAF7	Synaptosomal-associated protein 29;Synaptosomal-associated protein	SNAP29	13	58.1	1.19258	1.06728	1.01264	0.940543	1.0514	0.959966	0.957116	0.991393	0.866496	1.07224	1.01217	0.993824	1.02289	1.02335	1.02529	1.00933	0.936568	0.933176	1.04315	1.03159	0.990526	0.998244	0.912698	0.919836	0.94004	0.862043	0.757582
Q8N163;Q8N163-2;H0YB24;A0A087X2B6;E5RHJ4;E5RFJ3;E5RGU7;H0YC58;H0YC69;E5RHH8	Cell cycle and apoptosis regulator protein 2	CCAR2	52	58	1.04503	0.984137	1.07486	0.990123	0.784617	0.856566	0.912473	0.961708	0.840854	1.10354	0.987249	1.05119	0.984633	0.816403	0.805757	0.880109	1.00343	0.829142	1.08615	0.974368	1.12144	0.987201	0.811977	0.85	0.846819	1.00699	0.789631
Q9GZT6-2;Q9GZT6;Q9GZT6-3;H0YF06	Coiled-coil domain-containing protein 90B, mitochondrial	CCDC90B	14	58	1.01672	1.0383	0.950321	1.01858	1.40364	1.0568	1.10153	0.997892	0.753493	0.919065	0.919634	0.980638	0.966042	1.32052	1.12436	1.01084	1.02362	0.672638	0.993748	1.07522	0.953795	1.01895	1.30431	1.09143	0.998555	0.992093	0.656057
O95639;O95639-3;O95639-2;B7Z7B0;C9JEV9;H7C419;H7C016;C9K0K2;F8WEL7;H9KVA5;A6NMK7	Cleavage and polyadenylation specificity factor subunit 4	CPSF4	13	58	1.10503	1.08681	0.945553	0.949286	1.04764	0.91987	0.939381	1.08167	1.09497	0.990717	0.822796	0.824808	0.945238	0.908642	0.910271	0.919723	0.875771	1.03536	1.05409	0.996199	0.923718	1.04301	1.06021	0.863527	0.935403	0.993866	1.10355
Q9NUQ9;Q9NUQ9-2;E5RI16;A0A087X178;E5RJL8;E5RJE1;E5RIR8;E5RGI7;E5RK61;E5RFS4;E5RHU5;E5RK81;E5RH75	Protein FAM49B	FAM49B	16	58	1.08021	1.00266	0.827	1.02663	0.996626	0.90306	0.966873	1.08559	0.774326	1.10096	1.09729	0.890921	1.20649	1.13433	1.0957	1.11314	1.13067	0.896891	0.998157	1.05886	0.84749	1.14425	1.07096	0.944146	0.949676	1.06613	1.02888
Q16822;B4DW73;H0YML5	Phosphoenolpyruvate carboxykinase [GTP], mitochondrial	PCK2	37	58	1.06427	1.07892	1.14785	1.01899	1.33826	1.16259	1.14599	1.10645	1.01269	1.09734	1.11761	1.16201	0.993422	1.37218	1.22176	1.24985	1.0447	0.979191	1.02406	1.12517	1.08047	1.0151	1.3056	1.1969	1.21732	1.21855	0.924157
P10644;P10644-2;K7EPB2;K7EIE5;K7EID3;K7EJ40;K7EK41;K7EMZ6;K7EM13;K7EMU2;K7EPR5;K7EQK3;X6RAV4;K7EKR1	cAMP-dependent protein kinase type I-alpha regulatory subunit;cAMP-dependent protein kinase type I-alpha regulatory subunit, N-terminally processed	PRKAR1A	22	58	0.938716	0.914942	0.989041	0.936203	0.811271	1.05234	0.970928	0.896481	1.13811	0.939647	0.809074	0.883254	0.895057	0.799347	0.996653	0.913216	0.815939	1.12898	0.952015	0.889056	1.0343	0.976567	0.850504	1.01184	0.951275	0.947162	1.12014
Q9Y3F4;Q9Y3F4-2;H0YH33	Serine-threonine kinase receptor-associated protein	STRAP	18	58	1.08842	0.993395	0.968367	0.982208	0.887471	1.05203	0.99507	1.02025	1.12079	1.07872	0.963152	0.907361	1.00375	0.874871	1.20535	1.02852	1.019	1.08216	1.15477	0.948142	0.930514	1.01396	0.870908	1.05676	1.05476	0.950253	0.996315
P61086;D6RDM7;P61086-2;P61086-3;D6RFX1	Ubiquitin-conjugating enzyme E2 K	UBE2K	12	58	0.97077	0.959395	0.840395	1.03371	0.865907	0.855661	0.951963	0.907839	0.81049	1.09325	1.01588	0.983853	1.15569	1.0421	1.17171	1.09415	1.04681	0.962671	1.03531	1.07824	0.915732	1.0449	1.01433	0.992864	0.979884	1.01963	0.935632
P38919;I3L3H2	Eukaryotic initiation factor 4A-III;Eukaryotic initiation factor 4A-III, N-terminally processed	EIF4A3	30	57.9	1.32527	1.03303	1.51239	1.02439	1.06809	0.95444	0.928757	1.14258	1.07531	1.31412	1.08218	1.48404	1.12048	1.02815	0.970491	0.998193	1.04345	1.18507	1.15828	0.990814	1.36552	1.00207	0.896959	0.874461	0.962599	1.0176	0.957604
P09960;P09960-4;P09960-2;P09960-3;B4DEH5	Leukotriene A-4 hydrolase	LTA4H	34	57.9	0.923329	1.02992	1.01525	1.01837	0.998205	1.06863	1.03424	1.01368	0.715337	0.911666	1.06212	0.997138	1.04243	0.961666	1.09079	1.05458	0.990969	0.691033	0.893078	1.0432	1.02834	0.993788	0.955921	1.01736	0.981187	0.958471	0.70121
Q14566	DNA replication licensing factor MCM6	MCM6	46	57.9	1.0364	1.11794	1.03261	0.976485	0.855382	0.838639	0.695028	1.19334	1.15925	1.06093	1.18001	1.0098	1.03258	0.864022	0.830783	0.74433	1.21358	1.18926	1.01382	1.11496	1.03175	0.940744	0.821658	0.83337	0.655006	1.15554	1.08906
Q8IY33;Q8IY33-4;Q8IY33-5;Q8IY33-2;Q8IY33-3	MICAL-like protein 2	MICALL2	46	57.9	0.795321	1.0996	1.42894	1.03227	1.12098	0.849041	1.05134	0.953483	1.05473	0.883301	1.13381	1.38965	1.05635	1.22512	0.836061	1.02253	1.09586	1.00334	0.934147	1.12067	1.43813	1.04751	1.29163	0.947033	1.07766	1.11263	1.09431
P23284	Peptidyl-prolyl cis-trans isomerase B	PPIB	17	57.9	1.20784	1.01703	1.25476	1.00453	1.39288	1.36099	1.06426	1.14166	0.793612	1.17479	1.05904	1.23188	1.16909	1.32365	1.56984	1.20031	1.04841	0.833548	1.05108	1.07837	1.11752	1.03498	1.21007	1.29468	1.12513	1.01826	0.668991
Q14258	E3 ubiquitin/ISG15 ligase TRIM25	TRIM25	31	57.9	0.917719	0.996759	0.954085	0.922688	0.874775	0.950791	1.03857	0.932216	0.732516	0.934393	1.00325	0.95846	0.975309	0.930211	1.02881	1.06378	0.958574	0.80574	0.964406	0.945371	0.908311	0.959795	0.836322	0.95031	1.06125	0.893069	0.691582
F8W1A4;P54819-5;P54819-2;P54819;P54819-3;F8VY04;P54819-6;F8VZG5;P54819-4;G3V213;F8VPP1	Adenylate kinase 2, mitochondrial;Adenylate kinase 2, mitochondrial;Adenylate kinase 2, mitochondrial, N-terminally processed	AK2	16	57.8	1.22248	0.99636	0.896985	0.941758	1.14652	1.22565	1.01559	1.02564	0.737674	1.19576	1.07346	1.19451	1.10176	1.15821	1.31216	1.23586	0.931549	0.937062	1.01199	1.03798	0.834889	0.971437	1.04124	1.13203	1.18558	0.94552	0.737601
P49368;P49368-2;B4DUR8;Q5SZX6;E9PRC8;E9PQ35;Q5SZX9;Q5SZW8;E9PM09	T-complex protein 1 subunit gamma	CCT3	37	57.8	1.16296	1.00477	1.07572	1.00954	1.0814	1.18327	1.02455	1.1544	1.03255	1.14949	1.00211	1.01793	1.0622	0.992065	1.11368	1.06298	1.00466	1.14042	0.999471	1.02508	1.03777	1.04567	1.00128	1.13803	1.16721	1.09667	1.01692
Q8NBJ4-2;Q8NBJ4;F8WAT9;C9JYM4;C9J941	Golgi membrane protein 1	GOLM1	25	57.8	1.09727	1.03544	0.980698	1.23556	2.71146	1.63524	0.972403	1.28021	1.09793	0.988777	0.888555	0.874307	0.936181	1.92766	1.19332	0.794901	1.04071	0.980931	1.17304	0.994919	0.972596	1.13271	2.37625	1.51921	1.09986	1.19213	1.04998
H0Y4V9;H0Y641		LARP4B	21	57.8	0.784405	0.918442	0.8684	1.01607	0.949445	1.09235	0.923767	0.869124	1.61395	0.924109	0.798447	0.626176	1.06124	1.13894	0.958099	0.985444	1.03791	1.79155	1.03754	0.928433	0.939738	1.04165	1.09128	1.0191	0.927154	0.92828	1.47291
Q9UL25	Ras-related protein Rab-21	RAB21	13	57.8	1.20296	1.03923	1.18199	1.03193	1.34723	1.36187	1.09766	1.19236	0.93821	0.9354	1.00722	0.994471	0.901114	1.097	1.1165	1.07448	0.992072	1.02965	1.01531	0.937845	0.979926	1.01974	1.1432	1.15215	1.11218	0.985527	0.949575
P35268	60S ribosomal protein L22	RPL22	6	57.8	0.9984	0.959786	0.923832	0.943688	0.901503	0.988052	0.942094	0.912027	0.785038	0.980323	0.793226	0.787975	0.835072	0.822336	0.979128	0.847397	0.817096	0.709636	1.04637	0.907892	0.891708	0.93038	0.840307	0.938505	0.911453	0.858923	0.728667
O43396;K7ER96;K7EPB7;K7EML9;K7EKG2;K7EME7	Thioredoxin-like protein 1	TXNL1	17	57.8	1.17641	0.99665	1.27344	0.99439	0.950771	0.9433	0.952197	1.11853	1.20788	1.14215	1.03124	1.38783	1.18563	1.04144	1.13743	1.04433	1.21704	1.32113	1.23563	1.00335	1.36514	1.08449	0.984333	1.0028	0.979604	1.09677	1.13741
Q86VN1;Q86VN1-2	Vacuolar protein-sorting-associated protein 36	VPS36	21	57.8	0.980487	0.92331	0.82528	0.925258	0.921342	0.999888	1.00446	0.926028	0.693303	0.984319	0.964143	0.862598	0.991915	0.972457	1.04095	1.04271	0.973993	0.762474	0.965022	0.975864	0.82634	0.978194	0.937096	0.999152	0.948023	0.946383	0.730405
P48047;H7C0C1;H7C086;H7C068	ATP synthase subunit O, mitochondrial	ATP5O	10	57.7	0.91862	0.948681	0.913304	0.941548	0.890237	1.02431	0.996428	0.925201	0.62899	1.03329	1.02654	1.06945	1.10311	1.06639	1.36641	1.17365	0.990199	0.668053	0.935379	1.03939	0.940102	0.939264	0.986282	1.0569	1.05904	0.941351	0.61163
P35222;B4DGU4;E7EMJ5;P35222-2;E9PDF9;E7EV28;C9IZ65	Catenin beta-1	CTNNB1	38	57.7	0.986191	0.913566	0.746048	0.918836	0.778454	1.15723	1.06079	0.916601	1.69767	0.904132	0.912565	0.705421	0.865152	0.693484	0.931016	1.01574	0.817781	1.73987	0.860763	0.875315	0.672094	0.834164	0.654771	0.944243	1.00116	0.756495	1.61128
Q9NUU7;I3L0H8;H3BTB3;J3QRH0;H3BSL8	ATP-dependent RNA helicase DDX19A	DDX19A	29	57.7	0.960258	1.01111	0.968966	0.962214	0.895174	1.0243	0.970146	0.985785	0.750402	0.913904	0.982623	0.891819	0.903868	0.82274	0.994315	0.925161	0.913866	0.687065	0.974709	0.937016	0.973356	0.967681	0.812486	0.932755	0.904122	0.910608	0.677006
P46013;P46013-2	Antigen KI-67	MKI67	165	57.7	0.850523	1.49139	0.601258	0.916775	0.608394	0.763304	0.472317	1.61773	1.59919	0.812961	1.39673	0.565029	0.779612	0.524374	0.638597	0.422846	1.42137	1.4048	0.852103	1.43004	0.537359	0.841759	0.5535	0.785414	0.450484	1.64619	1.53758
Q9H2J4;H7BZP2;C9JST4	Phosducin-like protein 3	PDCL3	12	57.7	1.22928	0.979748	1.21347	1.04267	0.935168	0.900897	0.939587	1.07247	1.20658	1.33133	1.01364	1.30498	1.23863	0.897989	1.14721	1.10185	1.09955	1.35507	1.19213	1.06872	1.2349	1.06531	0.872522	0.994182	0.947404	1.11098	1.15248
Q15121;Q15121-2;B1AKZ5	Astrocytic phosphoprotein PEA-15	PEA15	7	57.7	0.966124	1.07911	0.954167	1.10395	1.00795	1.25573	0.844201	0.942776	0.718035	0.860934	0.862985	0.97014	0.878008	0.554914	0.725152	0.764045	0.965457	0.65242	1.51926	0.918689	0.929758	0.839752	0.549232	0.672877	0.662823	0.532732	0.435695
Q96L92;Q96L92-3;Q96L92-2;A0A0C4DFU6;Q96L92-4;H7C603;C9JSM2;O60759-2;O60759	Sorting nexin-27	SNX27	24	57.7	0.972248	1.03472	1.04235	1.01144	0.997522	0.971069	1.01975	1.00559	0.821584	0.921052	0.986441	0.925656	0.938121	0.919235	0.949538	0.932403	0.982809	0.82114	0.994914	1.03615	1.06774	0.997293	1.0105	0.956264	0.969835	1.00282	0.805703
O75391;I3L0X5	Sperm-associated antigen 7	SPAG7	14	57.7	0.932728	1.00155	1.42628	0.881629	0.780092	0.716697	0.889423	0.902566	1.22857	0.873739	1.07424	1.50695	0.98794	0.667444	0.888127	0.944029	1.09295	1.3241	0.919835	0.981489	1.32257	0.941595	0.595751	0.768962	0.840277	0.859796	1.07017
Q86XP3;J3QRI2;J3KTK9	ATP-dependent RNA helicase DDX42	DDX42	39	57.6	0.983254	0.987555	1.04758	0.997853	0.956905	1.09458	0.897503	1.06466	1.04475	0.973615	0.97644	0.970386	0.971498	0.899945	0.95288	0.835983	0.991543	1.09401	0.934337	1.02455	1.076	1.01782	0.899335	1.04127	0.792809	1.02748	1.07583
Q15029;Q15029-2;Q15029-3;K7EP67;K7EJ74;K7EIV5;K7EIT3	116 kDa U5 small nuclear ribonucleoprotein component	EFTUD2	47	57.6	1.07881	0.996782	1.1279	1.01255	1.02409	0.953097	0.946932	1.05527	0.908827	1.09363	1.06147	1.20482	1.07311	1.05171	0.94632	0.992235	1.05909	0.96658	1.07932	1.03997	1.18905	1.01672	1.01467	0.929234	0.896927	1.07077	0.899237
P43304;P43304-2;F5GYK7;E7EM56	Glycerol-3-phosphate dehydrogenase, mitochondrial	GPD2	48	57.6	0.937932	0.988826	0.931602	0.902526	1.01646	0.896382	1.01083	0.944464	0.671106	0.965226	1.09689	1.0768	1.08235	1.16262	1.05943	1.1369	1.05476	0.68686	0.955072	1.02423	0.956641	0.994863	1.12121	0.959354	1.0377	0.99632	0.720371
Q9BRA0;I3L4V0;I3L3Z2;Q9BRA0-2;A0A0B4J297;I3L310	N-alpha-acetyltransferase 38, NatC auxiliary subunit	NAA38	6	57.6	0.758781	0.94985	0.947876	0.906901	0.864447	0.836605	0.919654	0.8398	1.13337	0.777788	0.765715	0.869933	0.801222	0.686142	0.754205	0.659416	0.8289	1.09521	1.12159	0.962703	1.12707	0.986924	0.882607	0.954965	0.840116	0.91681	1.22823
Q9Y3Q3;G3V1J9;F5H4M7;Q9Y3Q3-2	Transmembrane emp24 domain-containing protein 3	TMED3	9	57.6	1.1207	0.950245	1.06757	1.02314	1.24	1.11812	1.02336	1.05325	0.870407	1.03871	1.03231	1.09357	1.1065	1.21736	1.26724	1.09144	1.1001	0.900342	1.19491	1.00353	1.06449	1.03901	1.17507	1.2155	1.21446	1.08405	0.900061
A0A1B0GTG2;A0A1B0GW77;P49419;P49419-2;A0A1B0GUA1;A0A1B0GW82;A0A1B0GTY9;A0A1B0GTJ4;A0A140T9V3;P49419-4;A0A1B0GV49;A0A0J9YWF7;A0A1B0GUY0;H0YHM6;F8WDY6;F8VVF2;A0A1B0GW65;F8WD33;A0A1B0GVU0;A0A0J9YWM6;A0A0J9YWK1	Alpha-aminoadipic semialdehyde dehydrogenase	ALDH7A1	32	57.5	0.940027	1.07285	1.12639	0.874658	1.25178	1.16518	1.11256	1.14232	0.575555	0.954838	1.14565	0.976142	1.02473	1.1782	1.23465	1.30816	0.974171	0.646306	0.881192	1.03645	1.01085	0.921282	1.03986	1.02603	1.03944	0.91193	0.543785
Q9HDC9;H0Y512;Q9HDC9-2	Adipocyte plasma membrane-associated protein	APMAP	23	57.5	1.06175	0.997431	1.12671	1.03782	1.43229	1.20014	1.02584	0.991808	0.686933	0.988541	1.02242	1.1909	1.06551	1.37132	1.16596	1.04828	0.923827	0.728326	0.941117	1.04382	1.09091	1.05776	1.32387	1.20336	1.17737	0.980945	0.707812
Q92785;J3KMZ8;Q92785-2;E9PN04;H0YEI1	Zinc finger protein ubi-d4	DPF2	20	57.5	0.951287	0.929806	0.857657	0.996366	0.743591	0.722819	0.840472	0.847274	1.42827	1.00136	0.928619	0.977565	1.00472	0.849084	0.836325	0.853788	1.08139	1.57281	1.05999	0.912221	0.97489	0.906515	0.848327	0.782038	0.740128	0.912336	1.4151
E9PLI6;E9PS76;Q8N9N8;E9PS30;E9PNH5;E9PQD0	Probable RNA-binding protein EIF1AD	EIF1AD	6	57.5	1.40133	1.0719	1.56895	0.989848	1.1758	1.01962	0.881286	1.10713	1.81798	1.3919	1.07673	1.81407	1.01761	1.2335	1.18832	0.993131	1.10763	1.9774	1.54982	1.06756	1.66562	1.02708	1.03968	1.01668	0.902827	1.03325	1.59128
O75821;K7ENA8;K7EL20;K7ER90;K7EP16;K7ENH0;K7ERL8	Eukaryotic translation initiation factor 3 subunit G	EIF3G	22	57.5	1.04751	0.966926	1.01192	0.974264	0.827814	1.00438	0.985281	1.00421	0.876582	1.03647	0.986518	1.0089	1.07252	0.856465	1.07265	0.968256	1.00564	0.925861	1.02714	1.03267	1.11217	1.00741	0.861795	0.998149	0.812883	1.01906	0.898634
Q96AZ6;H0YMM4;H3BLY5;Q96AZ6-2	Interferon-stimulated gene 20 kDa protein	ISG20	8	57.5	1.33797	1.21206	3.5873	1.35349	2.25407	1.96991	1.33078	1.39743	3.17799	1.34252	1.28401	3.37556	1.28878	2.18786	2.23567	1.24116	1.38864	3.04056	1.26259	1.25164	2.97529	1.20107	2.09399	2.07346	1.72993	1.78761	2.39097
Q9ULC4;Q9ULC4-3;Q9ULC4-2	Malignant T-cell-amplified sequence 1	MCTS1	8	57.5	1.13684	1.00932	0.96093	0.959197	0.955448	1.05553	1.03411	1.01692	0.774608	1.21598	1.13744	1.09688	1.25421	1.10009	1.41926	1.24757	1.16192	0.903575	0.994135	1.10098	0.904409	1.11272	1.00505	1.06481	0.990094	1.0184	0.838483
A0A075B746;P82921	28S ribosomal protein S21, mitochondrial	MRPS21	5	57.5	1.36245	0.950171	0.75485	0.910741	0.935352	1.08999	1.03747	0.977118	1.37155	1.22825	1.02573	1.16975	1.27246	1.07723	1.36545	1.35017	0.909616	1.89584	0.979241	1.11382	0.792469	0.988423	0.87274	1.03838	1.09186	0.97783	1.62885
Q13442;F8WBW6	28 kDa heat- and acid-stable phosphoprotein	PDAP1	15	57.5	1.04886	0.982631	1.01333	0.978419	0.889527	0.978722	0.993114	0.931108	0.79072	1.01694	0.961633	0.92434	1.00849	0.907487	1.15761	1.02913	0.937372	0.798652	1.08738	0.983461	1.02514	0.966295	0.891703	1.02173	0.917678	0.928635	0.764669
Q06124;H0YF12;A0A0U1RRI0	Tyrosine-protein phosphatase non-receptor type 11	PTPN11	34	57.5	1.06806	1.00035	0.937843	0.983315	0.945283	0.887401	0.994584	0.959831	0.824997	1.14203	1.15044	1.12619	1.18947	1.15748	1.14105	1.09553	1.17677	0.953065	1.07312	1.02652	1.00405	1.06317	1.01425	0.927517	0.979902	0.942475	0.919129
P61006;P61006-2	Ras-related protein Rab-8A	RAB8A	14	57.5	0.940656	0.930535	1.00733	0.908632	0.923851	0.973039	1.02182	0.855426	0.671884	0.959541	1.03227	0.89297	0.988563	0.97281	1.2168	1.07276	0.954953	0.682948	1.0016	0.965199	0.906218	0.981206	0.947228	1.09572	1.13872	0.885476	0.670067
Q8TE77;Q8TE77-3;Q8TE77-2;C9JUG3;Q8TE77-4;A0A087WWG1;E9PIT5;Q8TE77-5;E9PMS1	Protein phosphatase Slingshot homolog 3	SSH3	29	57.5	0.941166	1.02031	1.05892	1.08259	0.973755	1.10139	1.02445	1.06167	0.785191	1.0659	1.07328	1.09056	1.03248	1.0585	1.07378	1.04535	1.08714	0.811156	0.983856	0.995961	1.10109	1.01769	1.00848	1.03102	1.02765	0.969097	0.734969
H0YEB6;O60232;G3V1B8;H0YEK1;E9PN57;E9PK41	Sjoegren syndrome/scleroderma autoantigen 1	SSSCA1	9	57.5	1.21898	1.00874	1.14862	0.964803	0.888208	0.915609	0.924312	0.979047	1.10998	1.15372	1.08677	1.23284	1.17176	0.914338	1.25272	1.0254	1.24696	1.15651	1.24623	0.976384	1.16465	0.986712	0.924076	0.998469	0.661704	0.87705	0.929745
Q5LJA5;H0Y4K0;H0Y636	Ubiquitin carboxyl-terminal hydrolase	UCHL5	15	57.5	1.14355	1.07	0.990178	1.05652	1.1699	1.2309	0.989024	1.18443	0.976483	1.23945	1.12236	1.02324	1.18411	1.19078	1.29	1.19522	1.06889	1.15355	0.971255	1.11085	0.970702	1.02274	1.0424	1.06249	1.04628	1.13229	0.917401
Q8IV56;C9JQ22	Proline-rich protein 15	PRR15	4	57.4	1.25149	1.18416	1.16876	1.01769	1.3048	1.319	1.14894	1.10489	0.921608	1.15015	0.923391	1.16224	0.952132	1.19833	1.04001	0.98932	1.0498	1.24316	1.38373	1.11686	1.25798	1.02078	1.30793	1.25606	1.35353	1.06294	0.901618
Q8WTS6;D6RJA0;V9GYG1;B5MCZ8	Histone-lysine N-methyltransferase SETD7	SETD7	13	57.4	1.15388	1.16702	1.22091	1.00834	1.03296	1.04233	1.06523	1.11242	1.33872	1.17364	1.10941	1.3462	1.12746	1.13764	1.20036	1.11287	1.13955	1.41729	1.18303	1.11255	1.3218	1.06905	1.19	1.14635	1.08814	1.1464	1.25083
Q9Y365;F5H1Z6;F5H8H3;F5H8G1;F5GY11;F5H0V7;H0YFF3;H0YH17;H0YGA9;F5GWK5;F5H5A8;F5H3G8;F5GY07;H0YGN8	PCTP-like protein	STARD10	14	57.4	0.970672	0.954602	0.981821	0.888243	0.9198	0.959282	1.0924	0.985539	0.695417	0.91012	1.00687	1.06264	1.0407	0.96454	1.14763	1.1788	1.10334	0.976955	0.978145	0.989398	1.05927	1.03542	0.990121	1.04065	1.05703	1.01526	0.827709
Q9BRP8	Partner of Y14 and mago	WIBG	9	57.4	1.45834	1.03015	0.95603	1.04068	1.36782	1.47017	1.12702	1.32498	0.727567	1.03316	1.14511	0.924602	1.16301	0.883706	1.13136	1.16621	0.991388	0.891653	0.847613	1.20397	0.915339	1.16197	1.12789	1.25023	1.17329	1.11153	0.778092
G3V2D5;G3V2P5;Q07352;G3V515	Zinc finger protein 36, C3H1 type-like 1	ZFP36L1	10	57.4	1.44807	1.20817	2.21368	1.27447	1.72716	0.922941	1.04863	1.34958	4.03321	1.41323	1.04763	2.41112	1.18211	1.95768	0.79988	0.921079	1.10245	5.01812	1.70541	1.2878	3.5356	1.36578	2.50663	0.818151	0.955038	1.14718	8.4173
Q9UJU6-2;Q9UJU6-3;B4DDD6;Q9UJU6-6;Q9UJU6-4	Drebrin-like protein	DBNL	24	57.3	0.89811	1.02164	0.880457	1.02989	1.03245	1.06597	0.949906	1.00612	0.741186	0.945595	1.06258	0.882014	1.09013	0.990154	1.09371	1.04091	1.00641	0.819888	0.85692	1.03047	0.912188	1.02626	0.939623	1.01004	0.960197	0.951681	0.74361
P82909;D6R941	28S ribosomal protein S36, mitochondrial	MRPS36	6	57.3	1.16754	0.982167	1.40746	1.12224	1.60225	1.39664	1.11573	1.45097	0.932303	0.825349	0.610568	0.624788	0.66394	0.64585	0.691011	0.626551	0.626027	0.584766	0.982575	1.07545	0.970389	1.06584	1.11295	1.21541	1.54132	1.03955	0.928002
P54578;P54578-2;A6NJA2;P54578-3;J3QQT6;J3KS55	Ubiquitin carboxyl-terminal hydrolase 14;Ubiquitin carboxyl-terminal hydrolase	USP14	27	57.3	1.01721	1.03533	1.01068	1.07265	1.13064	1.13515	1.05367	1.11276	0.952522	1.00986	1.04243	0.880885	1.00583	0.994134	1.11056	1.0931	0.979435	0.922607	0.965398	1.02086	0.973186	1.02716	1.02038	1.1263	1.36115	1.05367	0.887023
P08133;P08133-2;E5RFF0;E5RJF5;E5RI05;E5RK63;E5RJR0;E5RIU8	Annexin A6	ANXA6	47	57.2	0.919842	0.954228	0.599202	0.971108	0.874408	1.35906	1.16712	0.89748	0.653534	0.907122	0.957291	0.6767	1.03287	0.88819	1.44576	1.24057	0.848209	0.667772	0.885196	1.01804	0.611971	1.03843	0.908998	1.3806	1.18096	0.908443	0.723184
Q9UJU6;H0Y5J4;Q9UJU6-5;F8WBG8;F8WC20;F8WBB2;F8WFE1;F2Z2V3;F8WB73;F8WCK3;F2Z3E3	Drebrin-like protein	DBNL	24	57.2	0.871893	1.0563	0.872022	1.04704	0.878978	0.776041	1.12854	0.802225	0.803763	1.06223	1.20021	1.02984	1.32165	1.20171	1.42159	1.2676	1.17256	0.974251	1.02322	1.04282	0.83086	1.03221	0.883325	0.783911	0.977198	0.81535	0.575338
O95249;K7EJC8;E9PCW1;G5E9T8;B4DQA8;O95249-2;F6RU00	Golgi SNAP receptor complex member 1	GOSR1	13	57.2	1.02468	0.949528	0.860554	0.954176	1.09219	1.05349	0.967946	0.949692	0.927093	1.082	0.911787	0.850486	0.960851	1.12743	1.06871	0.947125	1.03289	1.0145	1.14448	1.05278	0.863311	1.06717	1.15593	1.10753	1.0951	1.01111	1.11712
O95757;E9PDE8;D6RJ96	Heat shock 70 kDa protein 4L	HSPA4L	48	57.2	0.952581	1.12014	1.01802	1.11449	2.33088	1.18368	1.04176	1.10781	2.31498	0.934353	1.07065	0.906599	1.02332	2.17983	1.11613	1.0098	1.05286	2.14846	0.89559	1.15179	1.02881	1.14686	2.48776	1.20695	1.05088	1.13318	2.45312
J3KQ32;Q9NTK5;Q9NTK5-3;Q9NTK5-2;C9JCJ9;C9JTK6	Obg-like ATPase 1	OLA1	24	57.2	1.0806	0.976964	0.781821	0.974768	0.941425	1.00537	1.01346	1.06182	0.759391	1.18005	1.11261	0.844621	1.27268	1.07664	1.31938	1.29108	1.05466	0.915202	0.988717	1.00055	0.770479	1.04268	0.926246	1.02294	1.00515	0.982424	0.739149
P60891;P60891-2;B1ALA9;B7ZB02;B1ALA7	Ribose-phosphate pyrophosphokinase 1	PRPS1	17	57.2	1.05597	1.03302	1.058	1.07924	0.909044	1.22802	1.04759	1.16483	0.912544	1.03099	0.975827	0.841547	1.02998	0.941703	1.28639	0.970009	1.05893	0.818364	1.12549	1.04569	1.00343	1.0524	0.969012	1.26093	1.07788	1.00034	0.803181
Q06124-2;Q06124-3	Tyrosine-protein phosphatase non-receptor type 11	PTPN11	34	57.2	0.895976	0.966255	0.985876	0.958109	0.798566	0.849624	0.961906	0.858162	0.767895	0.992115	1.03329	0.851936	0.963092	0.88282	0.868837	0.890852	0.929724	0.734468	1.05278	1.01518	0.853788	0.926276	0.821016	0.893218	0.887667	0.907668	0.735348
J3KMX2;B9EGA3;Q92925-3;Q92925;Q92925-2;J3QWB6;J3QQL7	SWI/SNF-related matrix-associated actin-dependent regulator of chromatin subfamily D member 2	SMARCD2	25	57.2	0.96914	0.984402	1.01701	0.931797	0.844334	0.8944	0.900433	0.993527	1.21928	0.943167	0.910932	0.968669	0.89731	0.820611	0.840152	0.877236	0.962528	1.14843	0.919502	0.946451	0.990917	0.945122	0.811511	0.865367	0.87674	0.956871	1.10783
P09110;C9JDE9;H0Y4D4;P09110-2;H7C131;B4DVF4;F2Z2Q6;F2Z3P7	3-ketoacyl-CoA thiolase, peroxisomal	ACAA1	19	57.1	1.10086	0.989701	0.951354	1.06645	1.12644	1.14758	1.07268	1.08332	0.760222	1.07442	0.997035	0.947861	1.08828	1.01789	1.07298	1.10503	0.983715	0.722059	0.971631	1.09823	0.883066	1.04199	1.11608	1.06079	1.14694	1.08903	0.679229
Q96GS4	Uncharacterized protein C17orf59	C17orf59	17	57.1	1.15351	0.989042	1.08367	1.15372	1.12317	1.1197	1.04499	1.09023	0.814534	1.12253	1.00924	1.02089	0.992023	1.06456	1.03437	1.04759	1.03897	0.838332	1.23976	1.01605	1.04941	1.07607	0.985865	1.10822	1.03539	1.03366	0.889633
Q3KRA6;C9JTA8	UPF0538 protein C2orf76	C2orf76	7	57.1	0.976842	1.01461	0.899096	0.882996	0.81786	0.886606	1.10473	0.910282	0.921171	1.01575	0.896645	0.957277	1.05671	0.989315	1.09909	1.10217	0.95707	0.97162	0.90308	0.909674	0.852026	0.846755	0.962099	0.926256	0.826278	0.757688	0.865204
Q9Y678;H0Y8X7;D6RG17;H0Y8G2	Coatomer subunit gamma-1	COPG1	48	57.1	1.1349	1.02184	1.16255	1.05501	1.27076	1.24156	1.02611	1.12678	0.93029	1.04263	1.01031	1.00972	1.02684	1.07447	1.11132	1.02254	1.01126	0.917091	1.02869	1.0368	1.09164	1.05684	1.12722	1.20417	1.23667	1.05598	0.882242
Q14061;H7C4E5;C9J8T6	Cytochrome c oxidase copper chaperone	COX17	3	57.1	0.722519	0.759684	0.864854	0.698681	0.742504	0.735001	0.928751	0.494957	0.89739	0.81254	0.91245	1.05743	0.857509	0.833437	1.08674	0.996143	1.05014	1.0776	1.12511	0.859365	1.22004	0.733906	0.931401	1.11421	0.913935	0.646561	1.14958
P62993;P62993-2;J3KT38;J3QRL5;J3QLF6	Growth factor receptor-bound protein 2	GRB2	13	57.1	1.30229	1.08999	1.26348	0.961625	0.974888	0.893453	0.971963	1.01122	1.40243	1.29786	1.10756	1.20037	1.08832	1.06144	1.18956	1.04011	1.07267	1.46537	1.25594	1.03936	1.19339	1.01685	0.970516	0.973944	0.9049	0.999988	1.29958
Q9NRX2;E9PKV2	39S ribosomal protein L17, mitochondrial	MRPL17	10	57.1	1.16715	0.922014	0.79811	0.773079	0.786751	0.98368	1.00484	0.856652	0.694914	1.2714	1.11199	1.01661	1.309	1.07441	1.4957	1.49101	0.926794	1.07243	0.959979	1.06275	0.778527	0.955128	0.779824	1.02194	1.09238	0.888854	0.888156
Q96IZ0;H0YHP5;H0YI16;A0A0B4J260;F8W1M8	PRKC apoptosis WT1 regulator protein	PAWR	18	57.1	1.08844	0.974239	0.636456	1.04248	0.890906	0.920879	1.03795	0.877544	1.13169	1.11136	1.00722	0.743987	1.0269	0.900058	1.0068	1.1342	1.01011	1.13784	1.18089	0.973175	0.71446	0.978505	0.903409	0.944274	1.12493	0.81213	1.06332
Q9Y2S0;A0A0R4J2F3;Q7Z776;A0A087X0U2;A0A1B0GUZ5	DNA-directed RNA polymerases I and III subunit RPAC2	POLR1D	7	57.1	1.17517	1.01141	1.01414	1.02621	0.92233	1.0749	0.900033	1.07466	1.04445	1.15296	0.955159	1.02301	1.05631	0.828642	1.10258	0.949786	0.990796	0.972427	1.06795	1.02795	0.980865	1.17596	0.908655	1.06177	0.969569	1.05123	1.13188
D3YTB1;F8W727;P62910;D3YTI8	60S ribosomal protein L32	RPL32	10	57.1	1.04241	0.852202	0.756606	0.828065	0.846514	0.999629	0.911496	0.890474	0.757083	1.16948	1.05237	0.875824	1.02613	1.09055	1.29578	1.25385	0.950433	0.968404	0.980531	0.929674	0.845	0.903383	0.950948	1.01217	0.950955	0.905128	0.808257
Q96JM3;S4R3K0	Chromosome alignment-maintaining phosphoprotein 1	CHAMP1	45	57	1.06679	1.0332	1.12135	1.08919	1.00516	1.00051	0.977429	1.02541	0.835887	1.0042	0.884369	0.931678	0.894038	0.822838	0.799366	0.841112	0.841787	0.714039	1.07776	1.00267	1.1323	1.05337	0.948099	0.927718	0.926107	0.971831	0.874802
A0A1C7CYX9;Q16555-2;Q16555;E5RFU4;H0YBT4;E9PD68;Q14194;Q14194-2	Dihydropyrimidinase-related protein 2	DPYSL2	28	57	0.981511	1.01497	0.747078	0.9662	0.868663	1.11977	1.20795	0.980754	0.748046	0.950307	1.01743	0.751152	0.93568	0.847951	1.07367	1.20782	0.914315	0.729016	0.949852	1.01616	0.716649	0.955999	0.849629	1.06691	1.21788	0.905442	0.708653
Q5T0N5-3;Q5T0N5-4;S4R347;Q5T0N5-2;Q5T0N5-5;Q5T0N5;A0A075B6Q2	Formin-binding protein 1-like	FNBP1L	29	57	0.928159	0.995399	0.805378	0.998048	0.994746	1.00432	1.08698	0.977203	0.937682	0.933318	0.955746	0.870948	0.975552	1.03492	1.03619	1.02758	1.02153	0.941795	0.970332	1.0309	0.881252	1.14893	1.14756	1.07394	1.13704	1.07659	1.19061
P29084;E5RH41;E5RIW4;E5RK24	Transcription initiation factor IIE subunit beta	GTF2E2	18	57	1.17096	0.975906	1.07019	0.958243	0.633252	0.753987	0.932721	0.990412	1.28899	1.26663	1.00155	1.13725	1.07751	0.701804	0.895971	0.95063	1.1293	1.5032	1.16486	0.99507	1.11824	1.15048	0.663531	0.832872	0.841854	1.07434	1.61474
Q9NXR1-2;Q9NXR1;I3L522;I3L3G9;I3L2S8;I3L464	Nuclear distribution protein nudE homolog 1	NDE1	18	57	0.873831	0.98704	0.738183	0.931342	0.977117	0.913078	0.927445	1.02865	1.51603	0.924946	0.903337	1.61807	0.812953	1.13509	0.912158	0.855802	1.01458	1.51954	1.79527	0.940082	2.21698	0.823061	2.74377	1.29766	1.23365	1.74578	2.37965
Q9Y6M9;E9PH64;E7EWZ0;E9PF49	NADH dehydrogenase [ubiquinone] 1 beta subcomplex subunit 9	NDUFB9	9	57	1.05904	0.970102	1.02966	1.06491	1.0758	1.25581	1.12188	1.02219	1.62327	1.20411	1.17293	1.27562	1.24145	1.19656	1.51262	1.32501	1.0933	1.90715	1.08798	1.04424	1.05456	1.09474	1.03629	1.27251	1.12629	0.982856	1.6662
Q9BZL4-4;Q9BZL4-3;K7EL81;Q9BZL4-5	Protein phosphatase 1 regulatory subunit 12C	PPP1R12C	36	57	0.914045	1.07382	1.19273	1.09655	1.07454	0.956662	0.95845	0.993098	0.860845	0.867287	0.991538	1.12611	0.925516	0.96207	0.800943	0.843498	1.05655	0.809219	1.03071	1.01077	1.24345	1.04579	1.05629	0.954916	0.89772	1.04707	0.889293
Q9Y478;F5H2X8;F5H4Y8;F5H610	5-AMP-activated protein kinase subunit beta-1	PRKAB1	9	57	1.44766	1.06818	1.16989	1.07336	1.50526	1.19382	1.04655	1.26671	1.23863	1.17965	1.05969	1.09933	1.11448	1.26784	1.04829	1.05874	1.15002	1.19684	1.28544	1.06127	1.09512	1.08383	1.18688	1.02266	0.922627	1.0704	1.0064
Q15785	Mitochondrial import receptor subunit TOM34	TOMM34	18	57	1.13663	1.00926	0.874253	0.886497	0.845115	0.875915	0.939566	0.842265	0.878004	1.22583	1.0994	0.972556	1.08651	1.00076	1.15729	1.04863	1.0068	1.01564	1.15186	1.13281	0.976451	1.09276	0.951627	0.983358	0.938373	0.986785	0.97289
P09493-3;P09493-8			33	57	0.858646	1.02484	0.911791	0.925847	0.866841	1.05727	1.10681	0.866649	0.701443	0.897039	0.927952	1.20401	0.955849	1.08271	1.02359	1.04065	0.98856	0.97151	0.972508	1.04325	1	1.0492	0.950021	1.10839	1.05547	0.941378	0.818204
Q9H6F5;H0YG79;Q9H6F5-2	Coiled-coil domain-containing protein 86	CCDC86	20	56.9	1.20565	0.984087	1.19595	1.07501	1.32933	0.924162	1.01953	0.891865	1.21924	1.21109	0.876942	1.13442	0.904479	1.1844	0.833437	0.886046	0.846303	1.17786	1.27727	0.906816	1.17867	1.06588	1.23595	0.918694	0.92564	0.825943	1.18471
Q99459	Cell division cycle 5-like protein	CDC5L	43	56.9	1.11374	1.02692	1.09927	1.03205	0.88841	0.858494	0.908276	0.9707	1.1182	1.13725	1.07772	1.12081	1.01505	0.924764	0.866571	0.940692	1.04258	1.16203	1.15151	1.01198	1.10245	0.991572	0.892365	0.863678	0.877075	0.974043	1.08361
P46940;A0A0J9YXZ5;H0YLE8;A0A087X225;A0A087WWP1;H0YKA5;D6R939	Ras GTPase-activating-like protein IQGAP1	IQGAP1	90	56.9	0.888478	1.02709	0.930976	0.907421	1.02082	0.929604	1.03351	0.931157	0.740064	0.94877	1.09579	0.917969	1.02898	1.10407	0.974477	1.07829	0.980201	0.78666	0.849901	1.02176	0.912565	0.958283	1.05957	0.969696	1.06052	0.935697	0.737912
Q96MG7	Melanoma-associated antigen G1	NDNL2	16	56.9	1.03861	0.944824	0.97338	0.903118	0.859906	0.85307	0.949227	0.9214	1.43806	1.03758	0.955201	0.949063	0.907371	0.839073	0.982462	0.932398	1.02559	1.26657	1.24393	0.951439	1.08726	0.992725	0.940256	0.967735	0.884742	0.941772	1.24035
H7BZJ3		PDIA3	8	56.9	1.05445	1.08827	1.22363	1.10737	1.28576	1.26764	1.09024	0.946455	0.79646	1.03057	0.933023	1.22861	0.974961	1.29233	1.16409	0.963101	0.86942	0.855117	1.07996	1.08093	1.16417	1.05088	1.40453	1.19073	1.03525	1.08117	0.89495
P62826;B5MDF5;J3KQE5;F5H018;H0YFC6;B4DV51;A0A087X0W0	GTP-binding nuclear protein Ran	RAN	12	56.9	1.00328	1.0207	1.11814	0.948245	0.9335	0.924764	0.911115	0.94336	0.769509	1.05639	1.02886	1.11296	1.00134	1.00995	1.0832	0.94408	1.12309	0.771276	1.19113	1.0224	1.38282	1.05328	1.06696	0.989639	0.93863	1.26068	0.814939
Q96EU6-2;Q96EU6;U3KPZ9	Ribosomal RNA processing protein 36 homolog	RRP36	13	56.9	1.04476	0.931523	0.943268	1.12758	0.937474	0.873599	0.954651	0.778942	2.51331	1.09171	0.938248	0.945574	1.07321	1.02503	0.878706	0.972831	0.860744	2.57	1.19292	0.943861	0.982034	1.1747	1.04629	0.822219	0.961296	0.826699	2.80433
Q9Y5X3;Q5QPE5;Q5QPE4;A0A087WUY5;U3KQL0;U3KQP5;Q9Y5X3-2;G3V2U1	Sorting nexin-5	SNX5	23	56.9	0.977967	0.990057	1.15288	0.986864	1.09559	1.14093	0.956048	1.10265	0.76692	0.959754	0.991647	1.04151	1.01826	0.962022	1.13962	0.987693	0.936262	0.802677	0.896872	0.984187	1.08207	0.969978	0.924185	0.999914	0.86327	0.968675	0.709346
C9JQV0;Q9BRJ6;H7C0T1;H7C2R9	Uncharacterized protein C7orf50	C7orf50	11	56.8	0.959058	0.965742	0.79155	1.042	0.648414	0.670099	0.884277	0.732154	0.842511	1.10906	1.02368	0.923116	1.18044	0.811388	0.875931	0.923788	1.04628	0.929289	1.01961	0.936514	0.884995	1.03049	0.734156	0.763624	0.819627	0.947934	1.09688
Q9H7E9;Q9H7E9-2	UPF0488 protein C8orf33	C8orf33	12	56.8	1.35525	0.950358	1.07661	0.949664	0.960118	0.993218	0.941592	0.965502	1.14101	1.34285	1.10109	1.15313	0.942133	1.02915	1.08667	0.956971	1.03332	1.3233	1.23118	1.00763	1.10107	0.948352	1.07661	1.0622	0.938731	1.09145	1.15394
P12268;H0Y4R1;E7ETK5	Inosine-5-monophosphate dehydrogenase 2	IMPDH2	23	56.8	1.06732	0.994117	1.37238	0.982827	0.915653	1.05498	0.988543	0.984274	0.679203	1.10931	1.07922	1.44052	1.23261	1.04254	1.25349	1.14304	1.02966	0.772938	0.934638	1.13892	1.37789	1.06895	1.0446	1.17714	1.08639	1.05473	0.729245
Q8IVD9	NudC domain-containing protein 3	NUDCD3	17	56.8	1.03633	0.999172	0.772467	1.02667	1.16919	1.15295	1.04201	1.05245	0.796379	0.952997	0.992121	0.751822	0.95937	1.00679	0.977211	1.00531	0.955044	0.748319	1.01314	0.95344	0.789445	0.977262	1.0347	0.966979	1.03795	0.958122	0.906687
P04843;B7Z4L4;F8WF32	Dolichyl-diphosphooligosaccharide--protein glycosyltransferase subunit 1	RPN1	37	56.8	1.00713	1.03601	1.04576	0.910595	0.981706	0.972765	1.00226	0.838615	0.792198	1.04868	1.06402	1.29052	1.06724	1.16757	1.12983	1.03891	1.0141	0.855919	1.05988	0.990743	1.13957	1.01614	1.16729	1.06857	1.03051	0.958334	0.823937
A0A087WUC6;E9PI68;Q15005;E9PL01;H0YE04;E9PRB9	Signal peptidase complex subunit 2	SPCS2	15	56.8	1.10462	1.02331	1.23893	1.03036	1.43652	1.17196	1.08184	1.01754	0.897205	0.996258	0.911815	1.08876	0.946062	1.04405	1.00033	0.901028	0.998337	0.832449	1.11752	0.990474	1.14002	1.00396	1.24367	1.13104	1.19924	0.952339	0.846454
P23193;P23193-2;E5RIS7;B7Z4S1;E5RJ93;E5RK46;E5RFI1	Transcription elongation factor A protein 1	TCEA1	18	56.8	1.11585	0.980638	0.927328	1.06303	1.01793	1.04649	0.863798	0.993132	0.916311	1.09153	0.993093	0.880014	0.952112	0.863251	0.897158	0.991188	0.901344	0.935284	1.10109	1.03907	0.949721	0.951238	0.90856	0.882354	0.905074	0.904195	0.862127
P42166	Lamina-associated polypeptide 2, isoform alpha;Thymopoietin;Thymopentin	TMPO	34	56.8	1.29045	1.02162	1.00109	0.932186	0.819101	0.807486	0.843045	1.04818	0.978631	1.2067	0.968661	1.02985	0.903404	0.798467	0.828852	0.802588	1.05914	0.9299	1.26156	0.992593	1.00262	0.969756	0.849107	0.9222	0.875074	1.11668	0.938461
Q9H3U1;Q9H3U1-3	Protein unc-45 homolog A	UNC45A	51	56.8	1.00221	1.02595	1.25035	1.00142	0.950087	1.04509	0.985597	0.957943	0.884134	0.98626	0.997216	1.15909	0.956817	0.904699	0.911483	0.958882	0.889138	0.88262	0.968594	1.04155	1.28304	1.01321	0.981131	1.0596	1.07217	0.993619	0.899978
Q5T9B7;P00568;H0Y4J6;H0YID2;Q9Y6K8-2;Q9Y6K8-3;Q9Y6K8	Adenylate kinase isoenzyme 1	AK1	15	56.7	1.07812	1.07032	1.06918	0.958979	1.35809	1.09033	0.97774	0.986939	0.665679	1.07306	1.09915	1.16597	1.09536	1.46544	1.36375	1.05138	1.0777	0.658819	1.13315	1.0733	1.11996	1.02376	1.34872	1.07358	0.870079	0.948284	0.58235
P12429;D6RA82;D6RFG5;D6RFJ9;D6RAZ8;D6RCA8	Annexin A3;Annexin	ANXA3	23	56.7	0.915909	0.999377	0.902402	0.913551	1.02293	0.944758	1.29187	0.979518	0.714878	1.08938	1.13567	1.07705	1.2228	1.26305	1.43452	1.44328	1.32079	0.884059	1.0722	1.04846	0.926065	1.06759	1.14305	1.10875	1.18385	1.0388	0.736074
Q9NV35	Probable 8-oxo-dGTP diphosphatase NUDT15	NUDT15	7	56.7	1.11866	1.09283	0.87341	1.06954	0.908906	0.933268	0.95073	0.998005	1.08598	1.3242	1.25028	1.22426	1.28273	1.16633	1.35206	1.12642	1.30491	1.31852	1.3134	1.11168	1.0626	1.06614	0.963423	0.894339	0.932012	1.00958	1.01382
P60510;H3BTA2;H3BV22;I3L4X0;H3BPN5;H3BVE3	Serine/threonine-protein phosphatase 4 catalytic subunit;Serine/threonine-protein phosphatase	PPP4C	15	56.7	1.12669	1.02303	0.97799	0.945835	0.883485	0.767853	0.907988	0.919929	1.15894	1.06763	0.985363	0.998616	1.05883	0.870016	0.89841	0.9054	1.00976	1.14406	1.09758	1.02235	1.03335	1.03243	1.03597	0.827526	0.827572	0.921765	1.05269
O14966;O14966-2;O14966-3;E9PL56	Ras-related protein Rab-7L1	RAB29	9	56.7	0.851189	0.918831	0.988041	1.1274	0.974809	1.70518	1.37433	0.939049	1.09977	0.918544	0.786154	3.63851	0.782594	1.67692	1.43828	1.05597	0.974269	1.54243	0.906487	0.897991	0.999248	1.01979	1.00542	1.67866	1.82834	0.936644	1.05808
P62241;Q5JR95	40S ribosomal protein S8	RPS8	15	56.7	0.979335	0.990979	0.946507	0.827737	0.874071	0.97674	0.972139	0.860952	0.728079	1.1014	1.0787	1.01223	0.97286	1.021	1.22745	1.19909	1.02108	0.854973	1.09432	0.95525	0.991342	0.925652	0.911339	1.06518	1.10933	0.962968	0.728882
Q9Y512	Sorting and assembly machinery component 50 homolog	SAMM50	26	56.7	0.935259	0.988888	0.96802	1.04049	1.07777	1.08505	1.06732	1.01769	0.792083	1.02173	1.06699	1.14882	1.12137	1.179	1.15869	1.12121	1.16003	0.832663	0.982403	1.01446	1.00648	0.998556	1.07998	1.06004	1.0118	1.04054	0.740973
Q9Y3B1;Q9Y3B1-2;E9PL81	Protein slowmo homolog 2	SLMO2	9	56.7	1.16521	1.00508	1.17046	1.03453	2.51823	1.06256	1.02632	0.990127	2.49397	1.07535	0.936803	1.12232	1.01332	2.47198	1.20693	1.1329	1.02599	2.49892	1.11653	1.04035	1.13688	0.942366	2.24273	1.09475	1.21326	1.12407	2.40481
Q9BRP8-2	Partner of Y14 and mago	WIBG	9	56.7	0.959268	1.00084	0.857225	0.854372	0.746999	0.810715	0.952757	0.77074	0.684012	1.04946	1.01477	1.00702	1.08714	0.941921	1.14286	1.01855	1.11582	0.859577	1.05364	0.974553	0.928006	1.00182	0.82127	0.918992	0.897699	0.836762	0.644935
Q8NEU8;Q8NEU8-2;Q8NEU8-3;F8VXB0;H0YH86;F8VWV2;F8W124;F8VS86;F8VR68	DCC-interacting protein 13-beta	APPL2	29	56.6	0.858664	1.03952	0.896594	0.973982	1.07364	1.13741	1.04047	0.940346	0.610807	0.851715	0.980532	0.83012	0.905066	1.04522	1.09306	1.01401	0.896082	0.608946	0.861267	1.09965	0.864096	0.977407	1.05379	1.14684	1.04373	0.933762	0.637649
A5YM69	Rho guanine nucleotide exchange factor 35	ARHGEF35	23	56.6	0.991462	0.973073	0.734493	0.735938	0.659091	0.681329	1.21718	0.55976	1.31755	1.55582	1.55283	1.81912	1.75083	1.23334	1.55711	1.45133	1.11235	1.93754	1.12789	1.01822	0.776314	1.24515	1.14985	1.09627	0.925959	0.613024	1.1326
P24385;F5H437;D6RDF8;P30279-2;P30279	G1/S-specific cyclin-D1	CCND1	16	56.6	0.852734	0.762405	0.676795	1.03921	0.43395	0.549317	0.850182	0.800623	2.57629	0.93374	0.733282	0.738537	1.17869	0.494544	0.594277	0.910504	0.999928	2.81194	0.927312	0.756854	0.684728	1.10779	0.458791	0.605894	0.792268	0.90573	2.53473
A0A024R4E5;Q00341;Q00341-2;H0Y394;H7C0A4;H7C2D1;C9J5E5;C9JIZ1;H7BZC3;C9JZI8;C9JHZ8;C9JES8;C9JHS7;C9JT62;C9JK79;C9JBS3;C9JEJ8;C9JHN6;C9JQ82;C9JMQ6;C9JHS9;C9J739;H7C3D0	Vigilin	HDLBP	69	56.6	0.819203	0.995275	0.758384	0.959186	0.782344	1.09122	0.941211	0.88313	1.04799	0.827727	0.958883	0.717401	0.891535	0.756923	0.938346	0.872296	0.842274	0.97108	0.826797	0.985894	0.766822	0.942797	0.796973	1.0921	0.923474	0.899203	1.02971
P61978-3;Q5T6W2	Heterogeneous nuclear ribonucleoprotein K	HNRNPK	27	56.6	1.16613	0.945845	0.943852	0.958396	0.975703	0.872891	0.94216	1.04375	0.850511	1.08109	0.918083	0.859977	0.996373	0.964203	0.877407	0.962957	0.973142	0.856986	1.00902	1.02313	0.903521	1.00523	1.00832	0.909796	0.946861	1.02944	0.833607
P35232;C9JW96;C9JZ20;E7ESE2;E9PCW0;P35232-2;D6RBK0	Prohibitin	PHB	16	56.6	0.9936	0.976606	0.997417	0.972344	0.996738	1.04687	1.08998	0.911168	0.690521	0.997746	0.912585	1.16069	0.915806	1.01084	1.10993	0.996517	0.956041	0.661	1.09469	0.936126	0.992506	0.994814	1.01598	1.09256	1.13079	0.974298	0.698024
O00231;O00231-2;J3QRY4;J3QS13	26S proteasome non-ATPase regulatory subunit 11	PSMD11	25	56.6	0.998478	1.01439	0.957539	1.0722	1.00798	1.03214	0.982958	1.01888	0.913814	0.961486	1.00355	0.935717	1.02378	0.972279	1.02678	0.967257	1.02163	0.878947	1.03029	0.976549	1.03382	1.03114	1.01083	1.02728	1.03125	1.03306	0.889556
Q15008-4;C9J0E9;C9J7B7	26S proteasome non-ATPase regulatory subunit 6	PSMD6	32	56.6	1.25976	1.02477	1.23669	1.09395	1.07325	1.06551	1.06213	1.07673	3.49629	1.18719	1.00186	1.19233	1.0382	1.02747	1.05902	1.10602	1.03588	4.19992	1.20886	1.01212	1.23694	1.00366	1.02525	1.01887	1.0019	1.02682	3.96744
Q9UHB9;Q9UHB9-4;Q9UHB9-2;Q9UHB9-3;K7EN53;K7EQC2	Signal recognition particle subunit SRP68	SRP68	37	56.6	1.03802	0.991711	1.08412	1.03116	1.01462	1.10237	1.03369	0.990681	0.844234	1.06172	1.03332	1.04734	1.11146	1.1044	1.16158	1.06451	1.06954	0.906521	1.01189	0.942994	1.05856	1.03787	1.0493	1.075	1.00454	0.987118	0.888266
G3V1L9;H0YKB1		TJP1	84	56.6	0.790123	0.947869	0.704609	0.924018	0.765629	0.782444	1.0247	0.890946	0.861212	0.822744	0.97021	0.6857	0.910028	0.800768	0.731481	1.01684	0.925757	0.851291	0.806458	0.918922	0.67972	0.901251	0.769469	0.777856	0.963629	0.889627	0.818868
Q9UK41;Q9UK41-2;E9PQR7	Vacuolar protein sorting-associated protein 28 homolog	VPS28	14	56.6	1.08606	1.01132	0.943275	1.09248	1.14113	1.173	1.01085	1.16361	0.924552	1.03628	1.02691	0.888986	1.03326	1.07366	1.22153	1.17989	0.972538	1.26098	0.97547	1.05026	0.932006	1.01695	1.10417	1.09212	1.00399	0.986929	0.966899
Q8NFV4;Q8NFV4-4;Q8NFV4-6;C9J7Q4;H7BZ58;Q8NFV4-5;H0YC52;H7C396;Q8NFV4-3;Q8NFV4-2	Alpha/beta hydrolase domain-containing protein 11	ABHD11	15	56.5	1.05318	1.00218	1.02488	1.06546	1.08006	1.15633	1.06549	1.13492	0.753078	0.928425	0.985088	0.920713	0.890296	0.937062	1.09447	1.10081	0.960744	0.648792	0.941074	1.01412	0.950842	1.03249	1.02941	1.01674	1.00109	1.02087	0.759933
P21283;E7EV59;A0A0U1RR16;Q8NEY4-2;Q8NEY4	V-type proton ATPase subunit C 1	ATP6V1C1	26	56.5	1.10793	0.999059	1.32011	0.971452	1.16616	1.01438	1.0262	0.881393	1.01213	1.15434	1.13513	1.34952	1.21399	1.44905	1.36566	1.21282	1.07695	1.26972	1.06985	1.01852	1.25996	1.08511	1.20978	1.07172	1.0212	0.908961	1.04585
P00387-2;P00387;P00387-3;B1AHF3	NADH-cytochrome b5 reductase 3;NADH-cytochrome b5 reductase 3 membrane-bound form;NADH-cytochrome b5 reductase 3 soluble form	CYB5R3	13	56.5	1.0544	0.988208	0.9967	0.996049	1.09348	1.08108	0.990656	0.883874	0.609966	1.04361	1.01655	1.18374	1.11895	1.19722	1.23723	1.03229	0.966577	0.675639	1.09205	0.999221	1.07057	1.01289	1.17316	1.1466	1.02156	0.961703	0.611691
Q9NPF5;Q5TG40;Q5TG38;Q5TG39;Q5TG36;Q5TG37	DNA methyltransferase 1-associated protein 1	DMAP1	26	56.5	1.00279	1.00589	1.06632	0.989634	0.694959	0.907393	0.932097	0.975311	1.25799	1.02896	0.99952	1.07516	1.025	0.756476	0.927417	0.967746	1.00525	1.2433	1.04335	0.97924	1.07055	0.987358	0.877326	0.925781	0.955412	0.995917	1.08043
Q13451;Q13451-2	Peptidyl-prolyl cis-trans isomerase FKBP5;Peptidyl-prolyl cis-trans isomerase FKBP5, N-terminally processed	FKBP5	28	56.5	1.04924	1.08508	0.927802	0.941779	0.964884	0.878814	0.917147	0.995891	0.800806	1.09004	1.22779	0.982874	1.08595	1.04554	0.983776	0.965772	1.0887	0.882593	1.03926	1.15806	0.991596	0.987454	1.02371	0.935566	0.943185	1.03513	0.839609
A0A087X2D5;Q9BRJ2;A0A0G2JMS5;A0A087WU62	39S ribosomal protein L45, mitochondrial	MRPL45	14	56.5	1.06974	0.967232	0.886002	0.870513	0.790117	0.855607	1.0425	0.8481	0.85204	1.04478	0.990011	0.901978	1.05427	0.93559	1.16473	1.18192	0.984431	0.900922	1.01649	0.974332	0.789135	0.969406	0.821935	0.999057	1.2128	0.842298	0.791681
O15305;H3BV55;H3BPH4;H3BRM0;O15305-2;H3BR08;H3BM92;H3BV34;H3BT06;H3BNY9	Phosphomannomutase 2;Phosphomannomutase	PMM2	18	56.5	1.05489	1.00448	0.927233	0.966426	1.00785	1.11754	1.07343	1.04798	0.749814	1.18054	1.07675	1.00217	1.16637	1.17175	1.46438	1.16352	1.26241	0.889884	1.04234	0.952128	0.871281	1.00531	0.999783	1.08235	1.06502	0.968539	0.724555
R4GNH3;P17980;E9PM69;E9PKD5;E9PN50	26S protease regulatory subunit 6A	PSMC3	26	56.5	1.23985	1.0478	1.39598	1.0181	1.06844	1.03993	0.972859	1.07353	1.17893	1.18338	1.09818	1.41438	1.17669	1.13871	1.12026	1.05486	1.04684	1.30599	1.09107	1.13763	1.41475	1.08031	1.07969	1.07775	1.00928	1.05689	1.22499
Q00577;K7ENC1;Q9UJV8-2;Q9UJV8	Transcriptional activator protein Pur-alpha	PURA	14	56.5	1.03011	1.01436	1.0566	0.915182	0.959193	0.9417	1.02087	0.874916	0.666462	1.02325	1.01906	1.05351	1.04723	1.02202	1.03613	1.02959	1.05795	0.727673	1.11096	1.03523	1.12955	0.990599	1.0687	1.00884	0.996829	0.978965	0.699907
Q7Z6M1;Q7Z6M1-2;Q5T1S4;Q5T1S5	Rab9 effector protein with kelch motifs	RABEPK	16	56.5	1.03129	0.976276	0.832734	1.01049	0.854631	1.00454	1.04088	0.978572	1.16058	0.920811	0.915439	1.12363	0.952073	0.906923	1.00766	0.890637	1.05245	1.09706	1.08844	0.919947	0.870748	1.00062	0.851645	1.00676	0.928782	0.950358	1.08936
P62857	40S ribosomal protein S28	RPS28	7	56.5	0.943418	0.90411	0.963752	0.977643	1.0219	0.980286	0.937412	0.894363	0.775647	0.992903	0.908709	0.857165	0.90211	0.885203	1.13112	1.00524	0.844087	0.71386	1.05818	0.939362	0.909974	0.897144	0.864644	1.00074	0.9493	0.916839	0.637451
P11387;E5RJ33;H0YBR3;H0YAR3	DNA topoisomerase 1	TOP1	53	56.5	1.11001	0.804488	0.588372	1.03821	1.02118	0.824461	0.946145	1.10279	1.14657	1.13346	0.839251	0.670704	1.08738	1.02467	0.795032	0.975051	1.07257	1.19565	1.04619	0.81887	0.556174	1.04775	1.06982	0.821976	1.00357	1.11683	1.21338
Q8NBS9;Q8NBS9-2	Thioredoxin domain-containing protein 5	TXNDC5	22	56.5	0.984771	1.05396	0.925433	1.03404	1.25698	1.128	1.02816	0.947343	0.668619	0.970751	1.05262	0.881196	0.997232	1.15838	1.11187	1.03932	0.872373	0.755339	1.02231	0.988229	0.925568	1.07499	1.20441	1.0934	1.14547	0.868006	0.658408
A0A0U1RRM4;K7EKJ7;A0A0D9SF20;K7EK45;A0A087WUW5;K7ELW5;K7EKX4			24	56.5	8.91907	1.08763	0.965712	0.976587	1.0449	0.891307	0.961068	0.952949	0.887846	3.06053	0.844954	1.07581	0.740818	0.867754	0.778554	0.763963	1.05548	1.5618	5.62315	0.72494	0.742264	1.20717	0.822873	0.758919	0.822274	0.97805	1.28735
Q9UBQ5;K7ERF1;Q9UBQ5-2;K7ES31;A0A087WVB9;K7EQM4;K7EK53;B4DQ48	Eukaryotic translation initiation factor 3 subunit K	EIF3K	11	56.4	1.00877	1.01265	0.969889	0.900261	0.943069	0.973338	1.00217	1.04384	1.14305	1.0417	0.949125	0.90264	1.02756	0.846198	1.06147	0.991261	0.998834	1.0512	1.03729	0.948785	0.939699	0.971621	0.862399	0.950897	0.871028	0.937333	0.881561
Q14697;F5H6X6;Q14697-3	Neutral alpha-glucosidase AB	GANAB	51	56.4	1.02538	1.01481	1.15118	1.06399	1.32189	1.19587	1.07794	1.02448	0.81817	0.915184	1.02959	1.06506	0.998957	1.18298	1.08117	1.04797	0.919376	0.755165	1.01557	1.03807	1.08208	1.05285	1.23753	1.15845	1.15961	1.0307	0.870586
G8JLB6;P31943;E9PCY7;D6RBM0;D6RIU0;D6RFM3;D6RIT2;D6RAM1;D6R9T0;D6RDU3;D6RJ04;D6RIH9;H0YB39;E7EQJ0;E5RGV0;E7EN40;H0YBD7;D6RDL0;E5RGH4;D6RF17;H0YAQ2;H0YBG7;D6R9D3;E5RJ94	Heterogeneous nuclear ribonucleoprotein H;Heterogeneous nuclear ribonucleoprotein H, N-terminally processed	HNRNPH1	21	56.4	1.15444	0.972887	0.952263	0.980957	1.07363	0.962764	0.969221	1.09034	0.911115	1.05282	0.911915	0.894404	0.946075	0.922561	0.852669	0.896514	1.00379	0.848861	1.11116	0.988143	0.944967	0.965503	1.07743	0.934057	0.99519	1.06002	0.794578
P49585;C9JEJ2;C9J050;H7C1T3;C9J2E1;H7BZN1;C9JPY0;C9JVS0;F8WAZ5;Q9Y5K3-2;Q9Y5K3-4;Q9Y5K3-3;Q9Y5K3;F8WBU2;F2Z2B1	Choline-phosphate cytidylyltransferase A	PCYT1A	20	56.4	1.01653	0.914048	1.06743	0.904502	0.979896	0.846351	0.80844	0.897163	0.924375	1.14771	1.07394	1.20715	1.10427	1.16183	1.02455	0.986741	0.990634	1.14225	1.19817	1.11575	1.36591	1.19694	1.25499	1.00886	0.962289	0.984949	1.21111
P62979	Ubiquitin-40S ribosomal protein S27a;Ubiquitin;40S ribosomal protein S27a	RPS27A	11	56.4	1.00349	0.928064	1.11561	1.11205	1.07611	1.04647	0.978296	1.12167	3.08056	1.014	0.895574	1.0093	0.919891	0.939114	0.914645	0.938475	1.11623	3.33156	1.09928	0.895141	1.09434	0.973097	0.954564	0.912439	0.978845	1.0874	3.25692
Q6IBS0;D6RG15	Twinfilin-2	TWF2	18	56.4	1.00387	1.04774	1.00713	0.986779	0.915956	0.866836	1.11967	1.00549	1.07831	1.04846	1.00661	0.915267	1.07786	0.836819	0.990517	1.05585	1.01217	0.938711	0.989307	1.10497	0.87932	0.926867	0.772507	0.883167	0.951029	0.944456	0.783405
Q5JSH3;Q5JSH3-2;H7BY83;Q5JSH3-4;Q5JSH3-3	WD repeat-containing protein 44	WDR44	46	56.4	0.914781	0.994965	0.991893	1.0269	1.05518	1.21347	1.06564	1.00663	0.930988	0.990737	1.01474	1.04025	1.01781	1.12021	1.20593	1.06678	1.05169	0.958249	0.923228	0.984486	0.992685	0.999054	1.06738	1.19053	1.05149	1.03414	1.00344
Q5T6V5	UPF0553 protein C9orf64	C9orf64	22	56.3	1.04307	1.01479	0.897124	0.991418	0.977435	0.992163	1.06853	0.951529	0.748347	1.11399	1.00977	0.902439	1.07263	1.04272	1.22606	1.12246	1.03809	0.844865	1.02895	1.07172	0.896267	0.978684	1.00131	1.06141	0.976497	1.04591	0.714926
O15446;O15446-2	DNA-directed RNA polymerase I subunit RPA34	CD3EAP	17	56.3	1.0921	0.96486	1.08395	1.04294	0.827448	0.907779	0.885195	1.01984	0.872296	0.96005	0.847878	0.967914	0.850715	0.520578	0.69763	0.730157	0.897468	0.850893	1.0806	1.04293	1.1304	1.06039	0.757038	0.903858	0.849236	1.13111	1.03549
A0A087WVQ6;Q00610-2;Q00610;J3KS13;K7EJJ5;J3KSQ2;J3KRF5;J3QL20;F5H5N6;A0A087WV74;A0A087WXH4	Clathrin heavy chain;Clathrin heavy chain 1	CLTC	95	56.3	1.03349	1.04177	1.18738	1.04354	1.13847	1.15268	1.02627	1.10834	1.15224	1.03608	1.1139	1.1005	1.09604	1.15339	1.09257	1.06158	1.10307	1.1569	1.02048	1.02531	1.1771	1.07335	1.14267	1.12111	1.03685	1.10518	1.07745
P43034;I3L495;I3L3N5;P43034-2	Platelet-activating factor acetylhydrolase IB subunit alpha	PAFAH1B1	21	56.3	0.963417	0.910295	0.94609	0.981128	0.967673	1.08193	1.009	1.20052	1.07316	1.03216	1.02728	0.997447	1.13134	0.999796	1.24174	1.12876	1.15553	1.22304	0.872962	0.939401	0.918285	1.03121	0.903434	1.07799	1.10835	1.1775	1.03759
P60866;P60866-2;G3XAN0;E5RJX2;E5RIP1	40S ribosomal protein S20	RPS20	9	56.3	1.0183	0.898683	1.0475	0.957101	0.840236	0.99873	0.976346	1.01485	0.745958	0.993604	0.961961	0.924041	0.889397	0.907968	1.08382	0.968127	0.917316	0.806446	1.10291	0.898004	0.862831	0.913014	0.93271	0.978286	1.02837	0.7825	0.74622
O95793;O95793-2;Q5JW30;O95793-3;A0A087X1A5;Q5JW28;F6UDC6	Double-stranded RNA-binding protein Staufen homolog 1	STAU1	32	56.3	0.960258	0.979567	0.873714	0.910661	0.787899	0.842876	0.89114	0.931876	1.03776	1.01124	1.0166	0.94853	1.00374	0.853045	0.866386	0.93729	0.996702	1.10745	0.929785	0.962254	0.919715	0.942814	0.820207	0.821919	0.847572	0.904893	1.04145
B4DY09;Q12905;X6R6Z1;A0A0A0MRL0	Interleukin enhancer-binding factor 2	ILF2	16	56.2	1.01312	1.01718	0.965707	0.959534	0.895781	0.845808	0.938004	0.956302	0.822278	1.00957	0.914395	0.884633	0.902368	0.866726	0.850669	0.89026	0.942828	0.794403	1.09941	1.00302	1.03554	0.969581	0.860527	0.781341	0.758441	0.933769	0.765804
P17858;P17858-2;F8WEU2	ATP-dependent 6-phosphofructokinase, liver type	PFKL	40	56.2	0.960808	1.04321	1.10366	1.03784	1.07808	1.12216	1.02598	1.10719	0.74851	0.906025	0.980987	0.921189	0.984243	0.959186	0.972888	0.965702	0.891482	0.652413	0.879026	1.05599	1.03577	0.980107	1.02845	1.00599	1.02557	0.966689	0.640704
O95336;M0R261;M0R0U3;M0R1L2	6-phosphogluconolactonase	PGLS	11	56.2	0.992325	0.99559	1.08366	1.15613	1.08044	1.19286	1.06449	1.08631	0.666243	0.941081	0.952181	0.937766	0.92733	0.874008	1.17213	1.02697	0.956613	0.583298	1.08184	1.09131	1.01887	1.05911	0.901455	1.0636	1.18232	1.00564	0.729322
Q9UMS4;F5GY56;F5H2I0;H0YGF3;H0YGZ5	Pre-mRNA-processing factor 19	PRPF19	19	56.2	1.22	1.04544	1.20825	1.01028	0.974935	0.986298	0.929741	1.11758	0.861919	1.20093	1.0422	1.18243	1.01374	0.908224	0.943022	0.908429	1.00786	0.873459	1.14586	1.09166	1.20289	1.01219	0.934488	0.933055	0.900219	1.0488	0.827602
P32969;H0Y9V9;E7ESE0;D6RAN4;H0Y9R4	60S ribosomal protein L9	RPL9	10	56.2	1.04836	0.95822	0.851665	0.893928	0.944379	1.02074	0.973475	0.866687	0.789487	1.13301	1.07249	0.994644	1.06045	1.1412	1.23567	1.1399	1.04775	0.970402	1.12262	0.957142	0.882791	0.893761	1.00756	0.998558	0.945835	0.907521	0.789285
Q9NUQ3;Q9NUQ3-2	Gamma-taxilin	TXLNG	29	56.2	1.03952	0.999494	0.921319	1.01831	0.843254	1.03298	0.955917	1.00007	1.1025	1.09179	0.952937	0.919077	0.994309	0.870882	0.936912	0.997877	0.913675	1.12172	1.06916	1.02611	0.991705	0.992878	0.85117	0.987613	0.973698	1.01717	1.21011
C9J0I9;Q86WB0;Q86WB0-2;Q86WB0-3;F8WAU5;F8WBD7;F8WDK5;F8WF13	Nuclear-interacting partner of ALK	ZC3HC1	19	56.2	0.985818	1.02819	1.03149	1.17708	1.07682	1.10714	1.06669	1.04138	1.12496	0.9195	0.917467	0.810293	0.953841	0.834102	0.969326	0.917625	0.904761	0.915764	0.999863	1.02597	0.974059	1.10471	1.02217	1.17128	1.08482	1.02412	1.09913
O43684-2;O43684;J3QT28;J3QSX4	Mitotic checkpoint protein BUB3	BUB3	18	56.1	1.21234	0.967998	1.01071	0.97253	0.880639	0.867683	0.892161	0.966533	1.11764	1.25894	1.0393	1.10301	1.05999	0.980585	0.930388	0.986375	1.0694	1.24519	1.12592	0.981346	1.05609	0.953616	0.854157	0.804511	0.843905	0.962906	1.0913
P54105;E9PMI6;J3KN38;E9PJF4;E9PQ83	Methylosome subunit pICln	CLNS1A	10	56.1	1.29434	1.01174	1.23286	1.17529	1.27491	1.21223	1.03801	1.44639	1.20356	1.07106	1.06638	1.24876	1.07639	0.95793	1.00818	0.985302	1.19502	1.06482	1.02494	0.980229	1.10832	0.983619	0.891989	0.927493	0.888729	1.09273	0.941247
O75131;A0A087WYQ3;E5RHZ0;A0A087WXR6;H0YB26;A0A087WUS8;E5RFT7;A0A0G2JMP5;E7ENV7;Q86YQ8-2;Q9HCH3-2;Q8IYJ1;O95741;Q9UBL6-2;Q86YQ8;Q9HCH3;O95741-2;Q9UBL6	Copine-3	CPNE3	26	56.1	0.986091	0.969322	1.08793	0.884628	0.905604	0.979379	1.00602	0.961882	0.813311	1.02483	1.08609	1.24746	1.1144	1.04627	1.10422	1.1653	1.00627	0.899031	0.879821	1.04243	1.09885	0.952085	1.02194	1.02513	1.05489	1.00737	0.771854
O95865;A0A140T971;Q5SSV3;Q5SRR8;H0Y7N1	N(G),N(G)-dimethylarginine dimethylaminohydrolase 2	DDAH2	15	56.1	0.935864	0.975448	0.752456	1.01114	0.818878	0.918072	1.0509	0.921338	0.646299	1.26974	0.942357	0.741469	0.91217	0.761623	0.970299	0.998923	1.29896	0.852029	1.01701	0.958789	0.816344	1.00808	0.785669	0.916187	0.957656	0.893357	0.657806
P00374;B4DM58;P00374-2;C9JJ68;Q86XF0	Dihydrofolate reductase	DHFR	11	56.1	0.92218	1.91451	0.653943	0.467265	0.590469	0.695413	0.62296	0.948768	1.06837	0.899355	2.08327	0.708749	0.477467	0.646323	0.833175	0.736262	0.961481	1.36304	0.793866	2.1307	0.56061	0.394314	0.521007	0.708319	0.633555	0.889196	1.13167
Q6ZRV2;J3KPS2	Protein FAM83H	FAM83H	62	56.1	0.999669	1.14914	1.80206	1.18401	1.96267	1.07474	1.03752	1.15899	1.24115	1.12688	1.17883	1.58416	1.18354	1.76097	0.97972	1.00105	1.10787	1.23143	1.08283	1.1613	1.4351	1.25341	1.37127	1.01679	1.04867	1.14035	1.06204
Q8NC56;Q8NC56-2;H7C2Z0;H0Y9B7;D6RBV0;H0Y8H8;D6R958	LEM domain-containing protein 2	LEMD2	27	56.1	1.11636	1.018	1.1537	1.05294	1.21865	1.08096	1.04221	0.934704	0.885336	1.17122	1.10084	1.17941	1.14135	1.26562	1.16735	1.06797	1.06931	0.835739	1.17369	1.04501	1.09197	1.06815	1.21689	1.12038	1.07403	1.06865	0.828813
G5E9E7		TJP1	83	56.1	0.629593	0.969388	0.645413	0.889078	0.479817	0.527945	0.996285	0.643786	0.71958	0.833558	1.11312	0.74448	0.844416	0.856711	0.836097	1.4488	0.900014	0.923686	0.825421	0.943577	0.827021	0.905846	0.667703	0.653097	0.636588	0.807811	0.756155
Q9H3U1-2	Protein unc-45 homolog A	UNC45A	51	56.1	0.889043	1.08038	1.10968	1.03566	0.831031	0.919743	1.04038	0.932238	0.80095	0.943751	1.01192	1.08456	0.897216	0.732773	0.918296	0.91921	0.915991	0.697507	1.12036	0.965257	1.42291	1.03438	1.06831	0.99372	0.995089	0.997089	1.19914
P24752;H0YEL7;P24752-2;E9PRQ6;E9PKF3	Acetyl-CoA acetyltransferase, mitochondrial	ACAT1	18	56	0.97345	1.01005	0.970245	0.926571	1.03491	1.0586	1.17547	0.966588	0.561833	0.975863	1.1303	0.97308	1.08937	1.0758	1.16764	1.32956	1.05619	0.675755	0.898462	0.998127	0.88175	0.963284	0.897227	0.936014	1.14216	0.840993	0.537919
Q9HCM4-2	Band 4.1-like protein 5	EPB41L5	24	56	0.753378	0.977243	0.681975	0.919965	0.78941	1.46495	1.23476	0.877801	0.956837	0.878738	0.924645	1.08689	0.965386	0.955198	1.27589	1.19893	0.881937	1.09405	0.852864	0.937808	0.723229	0.966553	0.842345	1.34577	1.15231	0.922968	0.993049
Q96AE4-2;C9JSZ1	Far upstream element-binding protein 1	FUBP1	33	56	1.17029	1.06031	1.0074	1.26888	1.31444	1.14548	1.04777	1.34445	1.08318	0.878417	1.04095	0.935764	0.901548	1.01583	0.963627	0.963311	0.920958	1.01823	1.1249	1.00789	1.01263	1.06719	1.09033	1.00859	1.00708	1.03871	3.10448
P30533;D6REW6	Alpha-2-macroglobulin receptor-associated protein	LRPAP1	23	56	0.932649	1.10524	1.44201	1.19742	1.8374	1.33623	1.12372	1.10893	0.946363	0.93573	1.11729	1.34368	1.01973	1.68045	1.25419	1.13875	1.01209	0.950443	0.948934	1.0797	1.36432	1.07856	1.64374	1.24359	1.35333	0.968292	0.863876
Q9NQW7-3;Q9NQW7;Q9NQW7-4;Q9NQW7-2;Q5T6H7;Q5T6H2;Q5T6H3	Xaa-Pro aminopeptidase 1	XPNPEP1	32	56	0.97177	0.987337	0.903372	0.98319	1.01949	1.07204	1.00738	1.05326	0.738874	1.01734	1.0435	0.994426	1.11209	1.05483	1.22506	1.11758	1.05872	0.845508	0.903054	1.04473	0.918012	1.03975	1.00604	1.10697	1.0305	1.07642	0.760265
Q5QNZ2;P24539	ATP synthase F(0) complex subunit B1, mitochondrial	ATP5F1	14	55.9	0.984543	0.986462	1.06623	1.00196	1.05967	1.09645	1.05282	1.03358	0.798276	0.971937	0.948666	1.07647	0.999144	0.979168	1.14448	1.08749	0.956333	0.699905	1.02727	1.02507	1.03678	1.00982	1.02667	1.08899	1.08549	1.01938	0.727659
U3KQU7		COG5	10	55.9	0.964943	1.07157	1.09631	1.89257	1.3679	1.22052	1.10136	1.13466	1.40473	1.03904	0.736909	0.867954	0.787726	0.825125	0.642416	0.720334	0.8923	0.838676	1.30564	0.873902	0.829765	0.825373	0.450264	0.768672	0.873721	1.0903	0.681993
Q15046;Q15046-2;H3BVA8;H3BRC9;J3KRL2;H3BPV7	Lysine--tRNA ligase	KARS	31	55.9	1.04341	0.958349	0.981591	1.09949	0.977549	1.1686	0.990491	1.03905	0.920594	1.03538	0.942246	0.902795	0.992316	0.913185	1.03863	0.970481	0.917462	0.852051	0.993459	1.01029	0.996282	1.01097	0.964099	1.09086	0.983977	1.01552	0.9516
I3L0N3;P46459;P46459-2;I3L2G1;I3L0L3;K7EQD6;I3L338;I3L4Q9	Vesicle-fusing ATPase	NSF	42	55.9	0.945981	1.01514	1.02522	1.01776	1.16892	1.17592	1.01543	1.10103	0.721885	1.01608	1.01976	0.977977	1.03331	1.16348	1.16193	1.04205	1.00857	0.731837	0.908306	1.02158	0.995111	0.976412	1.11118	1.12455	1.04436	1.03092	0.702997
A0A087X1Z3;Q9UL46;H0YM70;H0YKU2;H0YLG1;H0YLD2	Proteasome activator complex subunit 2	PSME2	17	55.9	1.07612	1.01412	1.06131	0.965841	0.934214	1.02545	1.00051	0.89832	0.672006	0.982941	1.01333	1.07876	0.984208	1.09409	1.14589	1.07039	1.00421	0.713378	1.04232	1.12271	1.17257	0.955805	1.04605	1.04052	0.887284	0.965538	0.693184
Q9NVM9;Q9NVM9-2;H0YH12;F5H457;F5H5W1;F8VRX9;H0YIA9	Protein asunder homolog	ASUN	39	55.8	0.860604	0.970744	0.93263	0.991685	0.782953	0.99594	0.970852	0.994787	0.999386	0.913553	0.997111	0.939947	1.03918	0.820859	0.989815	0.981683	0.968354	1.02821	0.904512	0.966261	0.957606	1.00096	0.760719	0.99118	0.937765	0.988518	1.01045
P46109	Crk-like protein	CRKL	14	55.8	1.10586	0.969358	0.926073	1.00573	1.00266	0.859989	0.988172	0.946864	0.848383	1.11694	0.963512	1.05551	1.0556	1.07223	1.01089	1.00445	1.01279	0.860822	1.10967	0.997396	0.925942	1.00635	1.02089	0.910656	0.930711	0.961237	0.779634
P17812;P17812-2	CTP synthase 1	CTPS1	30	55.8	0.939782	1.05767	0.966688	0.974138	1.02642	1.0496	0.987129	1.03076	0.765049	0.929586	1.07204	0.882848	0.991984	0.985722	1.04196	0.98382	1.05341	0.769615	0.949815	1.03628	0.945658	1.02233	0.988242	1.06848	0.948806	0.986945	0.754014
Q15717;Q15717-2;M0QZR9;M0R055	ELAV-like protein 1	ELAVL1	16	55.8	0.984486	0.966721	0.859846	0.941185	0.814942	0.791467	0.950482	0.857903	0.785652	1.04222	1.00859	0.898718	1.00496	0.910116	0.885027	0.987165	1.01165	0.819621	1.08444	0.975212	0.894219	0.993365	0.847559	0.821772	0.872527	0.936083	0.763898
P49915;P49915-2	GMP synthase [glutamine-hydrolyzing]	GMPS	39	55.8	0.976826	1.01706	0.865067	0.956245	0.904587	0.870258	0.912904	1.04224	0.906156	0.990621	1.05926	0.912415	1.02883	0.903693	0.886217	0.937277	1.07662	0.94362	0.943113	1.01447	0.84167	0.986107	0.828736	0.822173	0.88154	0.986386	0.899374
Q14165;F5H1S8;H0YG07;F5GX14	Malectin	MLEC	16	55.8	0.992926	1.02899	1.19446	0.859271	1.07944	0.930419	1.02607	0.765349	0.679585	1.04495	1.14132	1.48163	1.15451	1.44933	1.30625	1.10942	1.08574	0.819162	1.08338	1.03879	1.29748	0.980588	1.32187	1.04908	0.863226	0.947892	0.701338
P28331-4;P28331;P28331-2;P28331-5;B4DJ81;P28331-3;C9JPQ5;F8WDL5	NADH-ubiquinone oxidoreductase 75 kDa subunit, mitochondrial	NDUFS1	31	55.8	1.11877	0.995325	0.915866	0.98003	0.947746	1.13963	1.05285	0.990926	0.924296	1.10186	0.954425	0.91056	0.980872	0.844168	1.05252	1.09991	0.779299	0.932855	0.9168	1.04696	0.849322	1.00972	0.837787	1.09255	1.13288	0.946914	0.987331
P18615;P18615-3;P18615-4;A0A0A0MT02;A2ABK4	Negative elongation factor E	NELFE	20	55.8	1.08713	1.01679	1.06321	1.00203	0.899134	0.87802	0.923806	1.01786	1.10396	1.20622	0.991568	1.03824	1.02907	0.852619	0.873803	0.923756	0.951235	1.16124	1.09623	1.03918	1.16084	1.06869	0.889396	0.919551	0.931428	1.10658	1.19781
P50583	Bis(5-nucleosyl)-tetraphosphatase [asymmetrical]	NUDT2	9	55.8	1.01391	0.976549	0.909351	1.02601	0.929823	0.96031	1.02316	0.972204	0.786839	0.994236	0.981497	1.18637	1.13218	1.10054	1.34146	1.04715	1.05734	0.914307	1.17086	0.992782	1.03666	1.03193	1.06283	1.02473	0.934604	1.06029	0.881277
P35813;P35813-3	Protein phosphatase 1A	PPM1A	20	55.8	1.04016	1.01304	0.997505	0.987629	1.17499	0.967783	1.03134	0.945576	0.787336	1.06274	0.968513	0.979194	1.00631	1.18639	1.05111	1.00142	0.973684	0.773054	1.0432	0.977148	1.03695	1.05844	1.22014	0.978412	0.984906	0.981507	0.82364
A0A0J9YVP6;Q9UHX1-2;A0A0J9YYL3;A0A0J9YXX5;Q9UHX1-4;Q9UHX1;A0A0J9YXJ8;Q9UHX1-3;A0A0J9YVR6;E9PQ56;A0A0J9YWM1;H0YEM1;E9PN18;E9PMU7;E9PL19;H0YCP8	Poly(U)-binding-splicing factor PUF60	PUF60	27	55.8	1.1032	0.951127	1.01247	0.941853	0.865268	0.821342	0.938714	1.00932	1.14949	1.15045	0.979165	0.92082	1.02045	0.839398	0.928586	0.976311	0.964892	1.27007	1.07778	1.00997	1.03558	1.00758	0.874881	0.878043	0.871905	0.989468	1.22419
Q9BUL9	Ribonuclease P protein subunit p25	RPP25	8	55.8	1.08376	1.02969	1.26447	1.23788	1.0089	1.15603	1.00076	1.26514	0.945576	1.16275	0.948835	1.30206	1.02617	0.935469	1.01037	0.970908	1.05963	0.95734	1.21759	1.06615	1.33815	1.00064	0.952842	0.90543	0.896637	1.07789	0.873925
O43815;O43815-2	Striatin	STRN	32	55.8	1.00103	1.0471	1.00707	1.08676	1.28889	1.21568	1.07132	1.14876	0.961613	0.923831	0.900583	0.89167	0.898742	0.9367	0.861633	0.911571	0.922908	0.782567	0.961518	0.98896	0.921507	1.03015	1.05889	1.03572	1.0259	0.94514	0.937064
Q15814	Tubulin-specific chaperone C	TBCC	19	55.8	1.08215	1.00824	1.08131	1.00953	0.90414	1.08433	1.01638	0.997421	0.91391	1.0181	0.944932	1.03257	0.932688	0.859323	1.01197	0.950395	1.01071	0.881235	1.07223	1.05508	1.11574	1.05839	0.939574	1.06151	1.01073	1.05685	0.963924
Q9UKN8;F2Z356	General transcription factor 3C polypeptide 4	GTF3C4	40	55.7	1.12625	1.03086	1.10171	1.06389	0.654269	0.905625	0.925594	1.03552	1.21843	1.11723	0.975236	1.06265	0.98596	0.582273	0.837466	0.906573	0.942588	1.20103	1.13277	1.05463	1.16953	1.02266	0.664587	0.888118	0.883355	1.08744	1.13432
P14923;C9JK18;C9JKY1;C9J826;C9JTX4;C9JPI2;K7ERP3	Junction plakoglobin	JUP	33	55.7	0.96299	0.943134	0.85645	1.16697	0.748875	1.04852	1.12624	0.815623	1.50073	0.922855	0.852716	0.861647	0.881882	0.755088	0.920832	0.999992	0.823146	1.47104	0.896679	0.915846	0.77631	0.867069	0.746467	1.03088	1.14922	0.827927	1.481
Q86X76-2;Q86X76-4;Q86X76;Q86X76-3;Q86X76-5	Nitrilase homolog 1	NIT1	11	55.7	0.935537	1.04722	0.887552	1.09717	0.933223	1.01404	1.11005	1.01187	0.855274	0.945827	0.855955	0.750728	0.926858	0.802742	1.02451	0.938933	0.879784	0.736455	1.10984	1.00965	0.840681	1.02251	0.940229	1.01675	0.981289	0.942684	0.767476
Q9HCU8-2;Q9HCU8	DNA polymerase delta subunit 4	POLD4	4	55.7	0.987716	0.85215	1.0911	0.776225	0.597187	0.644546	0.855152	0.928546	1.65969	0.886892	0.688088	0.931429	0.60569	0.463049	0.564114	0.655374	0.984297	1.7648	1.12635	0.738158	1.16772	0.653912	0.534806	0.578134	0.657969	0.784202	1.44253
P47897;P47897-2;A0A0U1RQT0;C9J165;A0A0U1RQE9;A0A0U1RQM8;A0A0U1RRI9;A0A0U1RQU2;A0A0U1RQL2;A0A0U1RQJ6;F2Z2V6;A0A0U1RQC3	Glutamine--tRNA ligase	QARS	41	55.7	0.832605	1.01364	0.981323	1.04187	0.828803	1.01351	0.990239	0.958638	0.765205	0.922736	0.982823	0.908099	0.954532	0.831556	0.969141	0.964425	1.00008	0.735565	0.919261	0.954672	1.02486	0.986503	0.916412	1.04851	1.00906	1.02092	0.860657
P51153;A0A087WWB9	Ras-related protein Rab-13	RAB13	12	55.7	0.962032	0.943474	0.995848	0.886923	0.79338	1.26487	0.930636	1.0886	0.619074	0.951989	0.976164	0.994884	0.935382	0.797117	1.34298	1.07766	1.102	0.68128	0.9196	0.974184	0.975658	0.843845	0.716938	1.1282	0.957994	1.09037	0.598449
P30038;P30038-2;P30038-3;Q5TF55	Delta-1-pyrroline-5-carboxylate dehydrogenase, mitochondrial	ALDH4A1	30	55.6	0.922833	1.00118	0.940605	0.97193	1.0341	0.987944	1.1139	0.971722	0.603595	0.950318	1.02917	0.960386	1.02525	1.07297	1.06312	1.16316	0.958137	0.686767	0.899248	0.983443	0.942479	0.964954	1.06584	0.975242	1.02941	0.921025	0.596045
Q9UKB3;S4R3E2;Q9UKB3-2;S4R368;S4R3W0	DnaJ homolog subfamily C member 12	DNAJC12	11	55.6	1.09646	1.13029	0.903355	1.16222	1.14572	1.57704	0.884249	1.11196	1.32988	0.797602	0.922455	0.80446	1.11257	0.934367	1.31491	0.808023	1.04279	1.02785	1.03091	1.16465	0.96569	1.27849	0.807543	1.4102	1.09216	0.914493	0.993699
O14908;O14908-2;K7EM11;K7ESN1;K7ELJ2;K7EJ33;K7EIT0;Q8TF64	PDZ domain-containing protein GIPC1	GIPC1	15	55.6	1.19839	1.06192	1.13169	1.11094	1.21083	0.854539	0.974948	1.04906	0.849338	1.06772	0.892775	0.899197	0.906408	0.95209	0.758215	0.881539	0.804029	0.740798	1.24199	1.08081	1.16117	1.10085	1.31885	0.877489	1.0535	1.03246	0.913537
Q13439;Q13439-4;H0Y6I0;A0A087WTW2;Q86W71;C9J0Y3	Golgin subfamily A member 4	GOLGA4	124	55.6	1.02094	0.977046	1.00241	1.0168	1.11213	1.063	0.994338	1.00062	0.986077	1.00479	0.941894	0.846502	0.915301	0.976807	0.799311	0.923887	0.896056	0.894193	0.959322	0.955829	0.931841	0.955214	1.04008	0.986674	0.997458	0.980715	0.991727
Q13439-5;C9JHJ5	Golgin subfamily A member 4	GOLGA4	124	55.6	0.923215	0.942358	1.19583	1.00802	1.04342	1.12204	1.05168	1.10333	0.94492	0.942714	0.599571	0.249147	0.875807	0.985668	0.766733	0.913757	0.710577	0.415698	1.19991	1.225	1.34569	1.27012	1.55508	1.18703	1.34222	0.605818	0.482615
F8VYE8;P36873;P36873-2;F8W0W8;F8VR82;A0A087WYY5;H0Y3Y6;F8W1A0	Serine/threonine-protein phosphatase;Serine/threonine-protein phosphatase PP1-gamma catalytic subunit	PPP1CC	16	55.6	0.954086	0.982496	1.01179	1.0733	0.891241	1.11242	0.938039	1.04854	1.01622	1.01486	0.956274	0.939574	1.0429	0.783985	0.96175	0.953675	0.90312	1.08509	1.02448	0.944782	0.920954	1.0167	0.841505	0.883474	0.911012	0.92854	1.00834
E9PJN9		RPS3	2	55.6	0.711766	0.974284	1.02595	1.34427	1.03561	1.43044	0.928848	1.13422	1.14663	1.04954	0.995829	1.19509	1.1121	0.985747	1.30795	1.10195	1.05024	1.2199	1.07084	1.02378	1.16553	1.01808	1.13864	0.925288	0.978036	0.976699	1.00927
O14579;M0QXB4;O14579-3;O14579-2;M0R061	Coatomer subunit epsilon	COPE	18	55.5	0.959432	1.06537	0.821854	1.02888	0.95477	0.98521	1.02371	0.868134	1.07252	1.06953	1.01387	1.03614	1.1606	1.14878	1.23376	1.06491	1.13983	1.12529	1.01372	1.08403	1.03083	1.00862	1.09771	1.01649	0.831113	0.975798	1.06671
Q9NQE9	Histidine triad nucleotide-binding protein 3	HINT3	7	55.5	0.947045	0.98381	0.844387	0.911944	0.951811	1.06635	1.0524	0.885743	0.784995	1.00321	1.01031	0.935188	1.05006	1.06864	1.3951	1.15315	1.11695	0.855072	1.14153	1.02572	0.950436	1.05749	1.06429	1.2052	1.14814	0.973664	0.769949
Q8IVT2	Mitotic interactor and substrate of PLK1	MISP	35	55.5	1.00369	1.16065	1.28952	1.19004	0.813018	1.03411	1.22392	0.996863	0.931877	1.03441	1.06135	1.11486	1.02661	0.781775	0.921581	1.06079	0.936506	0.855765	1.10936	1.0388	1.24393	1.09583	0.884422	1.02319	1.1166	0.974202	1.07882
G5E9W7;G5E9V5;P82650;H7C5H3;H7C5F2;P82650-2;H7C5L9;C9J5D8	28S ribosomal protein S22, mitochondrial	MRPS22	19	55.5	1.03009	0.983276	0.953688	0.875303	0.841531	0.987974	1.04212	0.889882	0.87166	1.01405	1.0051	0.989912	0.981707	0.907794	1.112	1.09822	0.971334	0.958516	0.997941	0.966075	0.93664	0.968621	0.833503	0.933333	0.970474	0.859705	1.13487
Q15008;Q15008-3;Q15008-2;H7C531	26S proteasome non-ATPase regulatory subunit 6	PSMD6	28	55.5	1.5949	1.0835	1.46885	1.06719	1.45375	1.39613	1.06789	1.52147	3.13868	1.33404	1.06964	1.22812	1.27704	1.28199	1.28316	1.5228	1.0515	6.22764	0.910486	1.00559	1.08684	1.07857	0.967399	0.842716	0.863334	1.06963	3.8067
Q9BYM8;Q9BYM8-3;G3XAG9;B4DML5;A6PVK0;Q9BYM8-4;H0Y4S7;A6PVJ6;A6PVJ7;Q5JWR1	RanBP-type and C3HC4-type zinc finger-containing protein 1	RBCK1	24	55.5	0.966138	1.03573	1.09057	0.943447	1.14939	1.07204	0.99726	0.981512	0.76737	0.910596	0.881474	0.901854	0.81361	0.978484	0.954117	0.83767	0.815742	0.654863	1.00968	1.08492	1.15797	0.99949	1.19324	1.13422	0.992265	0.954786	0.7894
P51812;B1AXG1;Q9UK32-2;Q9UK32;B1AXG2	Ribosomal protein S6 kinase alpha-3	RPS6KA3	35	55.5	0.932295	1.00054	0.762448	1.01261	1.17656	0.97524	0.975749	1.09237	1.00632	0.900551	0.895794	0.657467	0.919979	1.02953	0.830578	0.846768	0.961617	0.839167	0.878695	1.00537	0.780918	1.05222	1.17213	0.957447	0.988374	1.08504	0.989619
Q9Y230;Q9Y230-2;M0R0Y3;X6R2L4;M0QXI6;M0R0Z0;M0QXZ7	RuvB-like 2	RUVBL2	27	55.5	1.0464	0.94865	0.916797	0.945688	0.930354	1.02175	0.990553	1.01362	0.84033	1.03014	1.02733	0.933999	1.06427	0.946075	1.10733	1.05795	1.02556	0.880684	0.992254	1.11019	0.98291	0.99339	1.01872	1.02593	1.04998	1.13877	0.844152
O43805;A0A087WV26	Sjoegren syndrome nuclear autoantigen 1	SSNA1	7	55.5	1.04819	0.814645	0.689856	0.907488	0.649606	0.775927	0.665775	0.690571	0.948057	0.683192	0.605135	0.497463	0.527548	0.489402	0.666333	0.593191	0.826545	0.84839	0.912604	0.699521	0.610249	0.757679	0.467894	0.593299	0.45977	0.402545	0.657749
O14662-4;Q96NX8;O14662-3	Syntaxin-16	STX16	13	55.5	1.01825	1.07581	1.11482	0.981452	1.19813	1.0466	1.15187	0.845441	0.919457	0.994179	1.0383	1.13967	1.08218	1.32272	1.15302	1.05912	0.944933	0.93539	0.997062	1.02383	1.18261	0.97174	1.22674	1.13519	1.01593	0.866917	0.87461
P49327;A0A0U1RQF0;A0A0U1RRG3;A0A1B0GTR5	Fatty acid synthase;[Acyl-carrier-protein] S-acetyltransferase;[Acyl-carrier-protein] S-malonyltransferase;3-oxoacyl-[acyl-carrier-protein] synthase;3-oxoacyl-[acyl-carrier-protein] reductase;3-hydroxyacyl-[acyl-carrier-protein] dehydratase;Enoyl-[acyl-carrier-protein] reductase;Oleoyl-[acyl-carrier-protein] hydrolase	FASN	118	55.4	0.892209	1.00447	1.19714	1.05528	1.21173	1.44118	1.56234	1.18081	0.828711	0.870107	0.980909	1.00992	0.979653	1.05452	1.14892	1.46845	0.966071	0.740424	0.838582	0.988192	1.12325	1.02863	1.12928	1.32772	1.66988	1.09737	0.773038
Q13439-3	Golgin subfamily A member 4	GOLGA4	124	55.4	1.18892	0.848723	1.12297	1.41498	1.2864	1.00301	1.11869	1.2006	0.850239	1.79306	1.25729	1.20504	1.08147	1.08933	0.814707	0.951182	1.22053	0.838864	1.5646	0.840867	0.876811	1.13283	1.19248	0.810116	1.02652	1.15863	1.02956
Q15102;M0R389;M0R1K3;M0QZT2;M0QXS6;M0R323	Platelet-activating factor acetylhydrolase IB subunit gamma	PAFAH1B3	12	55.4	1.04747	1.04877	0.958816	0.966418	0.882082	1.01421	1.08872	0.971794	0.784386	0.959032	1.05091	0.99763	1.01262	0.926677	1.14051	1.06272	1.07885	0.788654	1.0819	1.01728	0.959313	0.989644	0.853845	1.01111	1.0009	0.971771	0.677916
Q9BUF5;K7ESM5;K7EL29;K7ESQ3;K7EQT3;K7EJ64;K7ERA8;K7EJZ4;K7EN98;K7EPE5	Tubulin beta-6 chain	TUBB6	21	55.4	1.32527	1.32189	1.04117	1.49152	1.92756	1.39075	1.0176	1.08077	0.999015	1.3619	1.60367	1.12834	1.58711	1.78412	1.27267	1.23794	0.792635	1.20915	1.00086	1.31745	0.855335	1.1901	1.33399	0.878053	0.908939	0.643017	0.924299
Q9NVI7-2;Q9NVI7;H0Y2W2;Q9NVI7-3;Q5SV16	ATPase family AAA domain-containing protein 3A	ATAD3A	36	55.3	0.995368	1.01805	1.12727	1.01589	1.11419	1.14602	1.07451	1.0988	0.772055	0.95219	0.997671	1.12532	0.9537	1.03516	1.0741	1.03375	1.05967	0.765228	1.00063	0.969779	1.05533	1.0259	1.08291	1.13332	1.25248	1.09243	0.73144
J3KPV1;Q9BUK0;Q9BUK0-2;Q9BUK0-4;E5RJ08;E5RHM5;E5RFN2;E5RII1	Coiled-coil-helix-coiled-coil-helix domain-containing protein 7	CHCHD7	5	55.3	0.967273	1.04955	1.11721	1.10813	0.814656	1.134	0.857767	1.00214	1.14187	0.85929	0.991178	1.27191	0.949042	0.755994	1.01743	0.859967	0.722434	1.04309	0.816309	1.19473	1.2838	1.05452	0.678672	0.957808	0.818801	0.869188	1.25465
P35221;P35221-2;G3XAM7;P35221-3;E5RIB1;P26232-2;P26232-5;P26232;E5RJ41;P26232-3;E5RGY7;E5RGY6;E5RG03;E5RHV7;A0A0A0MRI5;P26232-4;P26232-6;E5RJL0;E5RIE0;H0YBB8;A0A0A0MTJ6;E5RJP7;E5RGD2;E5RFG3;E5RFM3;E5RFK9;E5RFM5;C9IZ88;E5RJZ2;E5RIT8;A0A087WZL6;E5RGU3;E5RHJ5;B9A010;REV__Q9P2T0-2;REV__Q9P2T0	Catenin alpha-1	CTNNA1	47	55.3	0.898797	0.907632	0.708832	0.903094	0.783316	0.948427	1.04333	0.844846	1.16573	0.930617	0.933859	0.660184	0.890454	0.761454	0.89045	1.04616	0.870733	1.16127	0.901786	0.89457	0.677147	0.869807	0.750872	0.945071	1.09592	0.839781	1.10392
Q06787-8;Q06787-5;Q06787-9;Q06787-3;Q06787;R9WNI0;A0A087WXI3;Q06787-11;Q06787-10;Q8IXW7;A0A087WY29;A0A087WWR6;A0A087X1M7;A0A087WWU4	Fragile X mental retardation protein 1	FMR1	32	55.3	0.962932	0.970315	1.12847	0.919658	1.10708	0.898393	0.959641	0.973747	0.907391	0.880527	0.919992	0.970494	0.873651	0.982603	0.839039	0.897195	0.897805	0.818519	0.990447	0.955807	1.08608	0.944309	1.09588	0.915589	0.994701	0.977224	0.877863
P78347-4;P78347;P78347-2;P78347-3;P78347-5;C9J6M0	General transcription factor II-I	GTF2I	50	55.3	0.846138	0.930569	0.743992	0.923863	0.712146	0.754292	0.864062	0.871307	0.889416	0.927596	0.961538	0.721133	0.967643	0.690572	0.739567	0.912501	0.850746	0.868792	0.83238	0.929643	0.709184	0.8981	0.617194	0.732438	0.843802	0.847306	0.824583
P51659;E7EWE5;P51659-3;P51659-2;G5E9S2;E7ET17;E7ER27;E7EPL9	Peroxisomal multifunctional enzyme type 2;(3R)-hydroxyacyl-CoA dehydrogenase;Enoyl-CoA hydratase 2	HSD17B4	36	55.3	0.956617	0.976621	0.875854	0.968083	0.966627	1.05921	1.05527	0.986027	0.728008	1.01022	1.07739	1.02813	1.14599	1.10237	1.17028	1.18299	1.06396	0.792677	0.940949	0.974792	0.891812	1.00393	0.959923	1.02751	1.01861	0.967644	0.662459
P19387;H3BRR2	DNA-directed RNA polymerase II subunit RPB3	POLR2C	12	55.3	0.996823	1.02831	1.09104	1.17733	0.854186	0.7892	0.938513	0.786394	1.51341	1.03957	1.0988	1.24737	1.05885	1.08454	0.963358	1.075	1.10045	1.71739	1.11312	0.957934	1.15167	0.97234	0.952679	0.845547	0.907685	0.901463	1.43988
P62917;E9PKZ0;E9PKU4;G3V1A1;E9PP36	60S ribosomal protein L8	RPL8	19	55.3	1.21644	0.94437	1.11679	0.933926	1.68638	1.34907	1.00653	1.47818	0.886146	0.919123	0.904301	0.79981	0.845858	0.825116	0.980602	0.929647	0.81984	0.796064	1.11313	0.892583	0.825854	0.940146	0.915568	1.04048	1.40394	0.858578	0.980477
Q99426;K7EP07;Q99426-2;K7EK42	Tubulin-folding cofactor B	TBCB	17	55.3	1.04595	0.947456	0.973583	0.898843	0.702318	0.784458	0.991633	0.850275	0.783165	1.17915	1.08565	1.06645	1.07287	0.859443	1.10771	1.09134	1.1245	0.866595	1.13388	0.940895	1.12322	1.02921	0.993255	0.969053	1.37697	0.9792	0.933387
Q93009;Q93009-3;H3BND8;F5H2X1;H3BRA2;H3BUV0;H3BTM1;H3BQD1;H3BMF6;I3L2D8;REV__J3QKR9;REV__Q86YS3	Ubiquitin carboxyl-terminal hydrolase 7;Ubiquitin carboxyl-terminal hydrolase	USP7	58	55.3	0.930677	1.00558	1.05254	1.00076	0.942825	0.931214	0.946589	1.05922	0.986572	0.934514	1.07265	1.04108	1.06366	0.979639	0.931571	0.996401	1.05056	0.991044	0.873813	1.02004	1.06874	1.00608	0.959404	0.891538	0.876587	1.0448	1.10395
P41208;Q12798	Centrin-2	CETN2	10	55.2	1.11206	0.975009	0.972026	0.889528	0.866165	0.942392	0.892362	0.914797	0.722162	1.10922	1.06077	1.12798	1.22666	1.02242	1.20666	1.12051	0.879772	0.879585	0.95431	1.05116	1.09105	0.985872	0.775714	0.870852	0.859786	0.788577	0.705248
P12532;P12532-2;F8WCN3;C9JSQ1;C9J8F6;C9JJX8;C9J995;C9JT96;C9J6W7	Creatine kinase U-type, mitochondrial	CKMT1A;CKMT1B	21	55.2	1.08446	1.04222	1.20662	1.0045	0.982151	1.13232	1.17098	0.905458	0.770512	1.05694	1.09895	1.20448	1.08159	1.07783	1.24715	1.14089	1.03907	0.827675	1.10836	1.08619	1.22628	1.04258	1.06299	1.12375	1.06827	0.968965	0.838388
O76003	Glutaredoxin-3	GLRX3	17	55.2	0.985935	1.01185	0.867603	0.991008	0.988288	0.900583	1.00697	0.988027	0.885721	1.0395	1.04168	0.940719	1.10216	1.09817	1.08022	1.04429	1.11243	0.949404	1.06786	1.01449	0.93459	1.07472	1.0243	0.997502	0.971377	1.05292	0.868738
P16402;REV__P16402	Histone H1.3	HIST1H1D	17	55.2	0.888033	0.62071	0.531646	0.767833	0.688508	0.857012	0.877373	0.828469	0.620766	0.990195	0.663913	0.791578	0.752842	0.770761	0.746942	0.910878	0.823735	0.607615	0.980932	0.588711	0.625947	0.719262	0.827513	0.906605	0.930396	0.881461	0.684469
Q99471;H3BPF6;Q99471-3;H3BMQ1;Q99471-2;F8VNW6;F8VQZ2	Prefoldin subunit 5	PFDN5	7	55.2	1.2866	0.952181	0.880876	0.869297	0.933963	1.06511	0.981936	0.848932	0.785037	0.882461	0.996241	0.89826	0.954287	0.996161	1.41608	1.24496	0.94665	1.01888	0.977792	1.14461	0.82567	1.03835	0.750623	1.13535	1.00363	0.881092	0.898204
P49023-4;F8W1E0;F8W0G0;F8W0K8	Paxillin	PXN	22	55.2	2.27318	1.31077	1.56408	2.04284	2.34772	2.5628	1.07324	2.93455	2.06597	0.682342	0.662601	0.614384	0.690588	0.681429	0.74744	0.689995	0.641761	0.772858	0.781779	0.883013	0.586221	6.9074	1.26749	0.902552	1.05214	0.998088	13.9645
F8W8H5;Q969Q5;D6RFW3	Ras-related protein Rab-24	RAB24	10	55.2	0.906344	1.03245	0.896538	0.973597	0.879995	0.955391	0.922388	0.918833	0.783946	0.944562	1.0461	0.89811	1.01786	0.971496	1.1334	0.985989	1.05479	0.76579	0.995896	0.965084	0.927463	1.01918	0.926845	1.01202	0.887584	0.950355	0.715732
E7EX90;Q14203-3;Q14203-4;Q14203-6;Q14203;Q14203-5;Q14203-2;Q6AWB1;E7EWF7;C9JJD0;C9JKG6;E9PCY0;C9JZA4;C9JTE5;C9JJN7;C9J1B7;C9JUI8	Dynactin subunit 1	DCTN1;DKFZp686E0752	61	55.1	0.977142	0.996267	1.06116	1.06725	1.00731	1.11835	1.04638	1.0419	0.89732	1.00251	0.977325	0.936002	1.0043	0.927169	0.962285	0.993412	1.0069	0.852979	0.978312	0.992017	1.00818	1.03296	0.93106	1.06491	1.07981	1.02243	0.881906
O95571;M0QXB5;M0QY80;M0QX80	Persulfide dioxygenase ETHE1, mitochondrial	ETHE1	10	55.1	0.980104	0.984127	0.783115	0.93824	0.857879	0.978017	1.05708	0.905943	0.715776	0.930045	1.02047	0.870962	1.06683	1.02691	1.22359	1.15908	1.01382	0.751667	1.10534	1.00788	0.74017	0.979942	0.855851	1.11373	1.26597	1.10834	0.649185
Q5TEC6	Histone H3	HIST2H3PS2	9	55.1	1.01024	0.81217	1.25317	1.12857	1.0284	0.880041	0.944606	1.6969	1.09441	0.878405	1.05996	0.77703	0.891383	0.974902	0.956466	0.812135	1.02245	0.703816	1.0069	0.864942	0.978882	0.952292	1.22908	0.906074	0.975469	1.05002	0.873936
A0A0A0MRM8;Q9UM54-5;Q9UM54-6;Q9UM54-4;H7C5G6;Q0VF49-2;Q0VF49	Unconventional myosin-VI	MYO6	72	55.1	0.841896	0.96131	0.793482	0.963354	1.14867	1.07589	1.03271	0.990628	0.676056	0.842919	1.01025	0.800381	1.01147	1.15119	1.00318	1.05158	0.960344	0.668631	0.823658	0.987645	0.782933	1.00829	1.15489	1.05164	1.08065	1.03489	0.720267
Q9UKX7;Q9UKX7-2;B0QY21;X6RKQ2;B1AHA5	Nuclear pore complex protein Nup50	NUP50	22	55.1	1.01423	0.993372	1.06068	0.972601	0.775527	0.743169	0.838326	0.985379	1.07422	1.11146	1.06582	1.35571	1.0681	0.944878	0.899883	0.914513	1.1711	1.22043	1.13314	1.00852	1.11265	1.00531	0.870479	0.812141	0.755702	1.08018	1.06154
Q96I25;Q5W010;Q5W011;Q5W012;H0Y6J6	Splicing factor 45	RBM17	21	55.1	1.00561	0.971044	1.08117	1.00187	0.861465	0.851863	0.905946	1.0308	0.99151	0.957921	0.948516	1.06635	0.871175	0.871338	0.83436	0.877823	0.987481	0.947749	1.0189	1.004	1.14175	1.03032	0.941079	0.900873	0.909921	1.02706	1.03235
P18754-2;P18754;C9JW69;C9JRH2;C9JMJ4;C9J3R0;C9JQZ4;M0R1Q8	Regulator of chromosome condensation	RCC1	18	55.1	1.24031	1.05237	1.08169	1.08743	1.23365	0.996702	1.00415	1.20599	0.814273	1.32633	1.15721	1.08629	1.22078	1.31221	1.08725	1.28232	1.13897	0.962741	1.0338	1.14901	1.07141	1.127	1.2347	0.984179	1.13366	1.17612	0.786282
P16989;P16989-3;A0A0D9SEI8	Y-box-binding protein 3	YBX3	16	55.1	1.09188	1.04428	1.00229	1.29282	1.18893	0.927841	0.958267	0.943058	0.906674	1.23422	1.00102	1.01781	1.09954	1.25863	0.919796	1.02369	0.856776	0.948321	1.0754	1.00748	1.04287	0.979038	1.10831	0.898438	1.02974	0.934637	0.883371
P84085;C9J1Z8	ADP-ribosylation factor 5	ARF5	8	55	1.59826	0.982211	0.90921	1.01618	1.32165	1.18735	0.945944	1.1654	0.714428	1.23878	1.02721	1.05028	1.19923	1.23403	1.23863	1.23318	0.849761	0.879682	1.45087	1.07603	0.923407	0.973347	1.1894	1.00318	1.08315	0.968084	0.779212
P00918;E5RID5;E5RK37	Carbonic anhydrase 2	CA2	13	55	0.866902	0.852291	0.792291	0.828972	0.89925	0.939169	1.05042	1.07516	0.581748	0.815976	0.887547	0.722255	0.824037	0.776778	1.03146	1.18583	0.974474	0.580836	0.819012	0.86302	0.738893	0.866131	0.817933	0.893753	1.06531	0.989239	0.60372
Q9Y4L1;A0A087X054;E9PJ21;A0A087WWI4;K7EQK2;Q9Y4L1-2;J3KTF1;J3QL06;Q9BST8;J3QQH7;J3QLE9;A0A087X214;A0A087WW13	Hypoxia up-regulated protein 1	HYOU1	51	55	0.979846	1.03455	1.32347	0.988235	1.43931	1.20195	1.03941	0.993094	0.951093	0.969072	1.07948	1.33407	1.01506	1.3318	1.05363	0.995996	1.00119	0.911105	0.976512	1.0226	1.27075	0.98916	1.33023	1.16555	1.0767	0.979672	0.904388
P62312	U6 snRNA-associated Sm-like protein LSm6	LSM6	5	55	0.964113	0.961892	0.779853	0.896296	0.792762	0.724677	0.929017	0.879636	0.634476	1.04471	0.962237	0.841102	0.95145	0.939224	1.041	0.992249	1.03978	0.601132	1.12017	1.03691	0.867511	0.90202	0.895616	0.764627	0.791613	0.881897	0.530396
P25205;P25205-2;J3KQ69;Q7Z6P5	DNA replication licensing factor MCM3	MCM3	46	55	1.05287	1.153	1.08706	0.985204	0.883429	0.83149	0.754377	1.10155	1.07932	1.17071	1.26072	1.12223	1.16939	1.00602	0.904067	0.810555	1.22123	1.19885	1.0213	1.16546	1.09317	1.02969	0.947276	0.860209	0.733599	1.1795	1.06967
Q9BV40;B8ZZT4;C9JXZ5	Vesicle-associated membrane protein 8	VAMP8	6	55	1.06565	1.01098	1.3146	0.982512	1.76593	1.28326	1.14765	1.02349	0.610623	0.998831	0.982703	1.21861	0.994595	1.46075	1.21127	1.14904	0.902136	0.568652	1.00676	1.04003	1.17576	0.975056	1.28593	1.10898	1.24774	0.96918	0.636088
O95861;O95861-4;O95861-2;A6NF51;O95861-3;F8VVW8;F8VZG4;F8W1J0;F8VRY7	3(2),5-bisphosphate nucleotidase 1	BPNT1	15	54.9	0.967309	1.02618	1.01337	1.04775	0.967456	1.12235	1.10038	0.952527	0.67688	1.10043	1.08979	1.09185	1.12215	1.10323	1.38148	1.1466	1.10948	0.750473	0.99575	1.04006	1.05061	0.98554	0.97976	1.08685	0.970869	0.966563	0.747397
O43852;O43852-3;O43852-6;O43852-10;O43852-5;O43852-15;H0Y875;O43852-13;O43852-14;O43852-9;O43852-11;O43852-12	Calumenin	CALU	18	54.9	1.11221	1.18485	1.00656	1.07618	1.14841	1.23522	1.07995	1.00373	0.940697	1.09351	1.09822	1.07562	1.17881	1.21539	1.50503	1.14837	1.03749	0.902004	1.07515	1.03088	0.937667	1.02507	1.13464	1.30431	1.06562	0.906168	0.739547
Q16698-2;Q16698;E5RJG7;E5RFV2;E5RJD2;E5RID6;H0YAW3	2,4-dienoyl-CoA reductase, mitochondrial	DECR1	18	54.9	0.990716	0.982544	0.801169	0.931105	0.96557	1.15987	1.07619	0.997896	0.599375	0.937813	0.940705	0.800304	0.931389	0.876818	1.13944	1.06746	0.884876	0.64248	0.955466	1.00994	0.785009	0.948334	0.922649	1.10123	1.13308	1.01119	0.618971
H0YMB3;A0A087WWM4;F8WAN9;Q9P2T1;H0YLV5;H0YNJ6;Q9P2T1-3;Q9P2T1-2;H0YK13;H0YK71;H0YNH0;H0YN22;H0YMR9;H0YMV5;A0A0B4J281;H0YMG3;H0YMW6;H0YLB8;H0YKK3;H0YN74;H0YNS9;H0YL68;H0YKE1	GMP reductase;GMP reductase 2	GMPR2	17	54.9	0.903923	0.989852	0.946057	0.942945	0.992182	1.02501	1.09309	0.917257	0.787893	1.28882	1.10657	1.02648	1.35955	1.40494	1.67908	1.52366	1.01815	1.05284	1.00138	0.979431	1.0034	1.01734	1.04884	1.06819	1.04663	0.933627	0.738192
P52597;A0A1B0GW42	Heterogeneous nuclear ribonucleoprotein F;Heterogeneous nuclear ribonucleoprotein F, N-terminally processed	HNRNPF	18	54.9	1.23692	1.03887	1.05588	0.982052	1.00813	0.91675	0.977862	1.08482	0.952265	1.08765	0.945678	0.964274	0.977128	0.935462	0.83625	0.928529	0.966287	0.868937	1.12303	1.07407	1.05126	0.998025	1.038	0.872924	0.973632	1.03938	0.887851
P54652	Heat shock-related 70 kDa protein 2	HSPA2	33	54.9	0.993508	1.12482	1.41505	1.03888	1.04176	1.02481	0.972553	1.09868	1.06088	1.01806	1.07204	1.20699	0.956552	0.979641	0.95248	0.935584	0.971044	1.06047	0.990673	1.06561	1.36606	0.982704	1.00869	1.01091	0.948008	1.08323	0.949808
Q6IQ22	Ras-related protein Rab-12	RAB12	15	54.9	0.994089	0.989967	0.810928	0.933525	0.820051	0.977531	0.987621	0.893606	0.819584	0.995338	0.937281	0.824509	0.95392	0.869546	1.04075	0.996634	0.989732	0.858776	1.07368	0.955371	0.850631	0.929365	0.834487	0.963042	0.924423	0.903441	0.849753
A0A140TA09;Q99942	E3 ubiquitin-protein ligase RNF5	RNF5	5	54.9	0.904657	0.877711	0.727784	0.870442	0.79544	1.19245	0.954685	0.765396	1.19581	1.11305	1.1397	0.904486	0.970866	0.760889	1.55514	1.14396	0.993981	1.40247	1.55285	1.12699	0.896114	1.13789	1.43344	1.33036	1.04051	1.07105	1.6321
O14662-2	Syntaxin-16	STX16	13	54.9	0.96052	0.998524	1.12069	0.919839	1.20372	1.08839	0.903027	0.902042	0.90191	0.679578	0.488413	0.780838	0.521017	0.762599	0.497934	0.647626	0.440981	0.672783	1.41639	0.98242	1.26323	0.923181	1.10753	1.13101	1.1003	1.34076	1.48609
Q8N2K0;Q8N2K0-2;Q8N2K0-3;I3L380;I3L294;Q5T712;I3L1V0;I3L440	Monoacylglycerol lipase ABHD12	ABHD12	16	54.8	0.973853	1.05047	1.09596	1.02799	1.34295	1.07215	0.976069	1.00288	0.797381	0.931671	1.02589	1.08788	1.01067	1.26793	1.0716	0.962506	0.936298	0.751884	1.01995	1.04908	1.04694	1.04757	1.26368	1.07861	0.983807	0.937545	0.721635
Q96F63;M0QXS4	Coiled-coil domain-containing protein 97	CCDC97	16	54.8	1.26159	1.09792	1.46698	1.03496	0.982754	0.963969	0.999849	1.0386	1.39274	1.21006	1.02228	1.418	0.988035	1.05138	1.04687	0.946913	1.16747	1.3414	1.37246	0.922379	1.50096	1.0537	0.930743	0.979897	0.891261	0.947073	1.31354
Q8N5K1;D6RCF4;I3L1N9	CDGSH iron-sulfur domain-containing protein 2	CISD2	7	54.8	0.946132	1.01516	0.997435	0.987118	0.953732	0.938729	0.950759	0.783783	0.654432	0.991421	0.988695	1.0529	0.967524	1.07819	1.10508	0.968503	0.949054	0.715218	1.04647	1.0145	1.03444	0.992549	1.10444	1.09063	1.059	1.00868	0.806404
O75935;O75935-3;X6RCK5;X6RA56;X6RLR1;O75935-2;A0A0A0MRV8	Dynactin subunit 3	DCTN3	11	54.8	0.998609	1.0072	0.942566	0.929473	0.832301	0.939344	0.978995	0.909551	1.00257	1.01166	1.02672	1.05296	1.0657	0.9221	1.18352	1.07978	1.03695	1.0288	1.03944	1.02406	1.07921	0.950421	0.894948	0.942905	0.888036	0.872721	0.948297
S4R3N1		HSPE1-MOB4	12	54.8	0.997561	1.00882	1.07854	1.03048	1.05259	1.08647	1.03103	1.068	0.986377	1.03182	0.962175	0.993185	1.01773	1.04178	1.24433	1.05613	1.05629	0.983327	1.056	1.02189	1.10573	0.995784	0.971052	1.07712	0.99121	1.01314	0.873004
Q96FF7;A0A044PY82;K7ELQ6	Uncharacterized protein LOC113230	LOC113230	13	54.8	0.994257	1.00265	1.01492	1.05104	1.003	0.924008	1.09857	0.959432	0.831308	1.03138	1.03802	1.07897	1.06836	0.936101	0.937293	1.13735	1.09394	0.91157	1.03756	0.944886	1.16841	1.02015	0.923905	0.857186	1.07111	0.945183	0.91029
Q32MZ4-3	Leucine-rich repeat flightless-interacting protein 1	LRRFIP1	38	54.8	0.930628	0.920893	0.681392	0.930426	0.764212	0.942042	0.965821	0.841553	0.790369	0.955228	0.851699	0.544806	0.919168	0.817239	0.785137	0.841991	0.960347	0.802465	1.02511	0.969866	0.706176	0.975027	0.92206	0.993144	0.983322	0.89513	0.685072
Q9UNF1;Q5H909;Q9UNF1-2;Q5H907	Melanoma-associated antigen D2	MAGED2	34	54.8	0.81057	1.05488	0.834562	0.916084	0.649365	0.826005	0.927726	0.712763	0.997763	0.864798	1.10945	0.843441	0.978659	0.678067	0.904698	0.943239	0.827893	1.01588	0.84761	1.06354	0.851999	0.951928	0.677039	0.892966	0.971948	0.793739	0.920608
H0YM31;A0A0A0MS74;Q16822-2;H0YNG4;H0YMU6;H0YMY3;H0YMA5	Phosphoenolpyruvate carboxykinase [GTP], mitochondrial	PCK2	25	54.8	1.10493	1.04578	0.95847	1.21145	1.29478	1.11822	1.11096	1.15068	1.0248	1.10393	0.908101	0.97579	0.961085	1.1117	0.951246	0.999113	1.05798	1.01463	1.115	0.968533	1.05045	0.912502	1.1614	1.10576	1.09878	1.16838	0.993911
Q53EL6-2;Q53EL6;Q5VZS7	Programmed cell death protein 4	PDCD4	21	54.8	1.08775	0.897546	1.13007	0.963042	0.759622	1.23865	1.15087	0.847346	1.09102	1.01231	0.907675	1.04476	1.08264	0.753355	1.21699	1.13824	0.736599	1.14601	1.03979	0.953222	1.13138	0.981001	0.69638	1.04784	1.14592	0.772277	1.15351
E9PN66;E9PKN9;E9PS55;E9PMW4;E9PQ46;E9PIN5;E9PIK4;U3KQ32;E9PKZ4;E9PPM1;O14683;E9PNB3;E9PMY0	Tumor protein p53-inducible protein 11	TP53I11	3	54.8	0.975041	0.972931	1.1321	1.06748	1.32691	1.01571	1.11469	0.930678	0.638875	0.940347	0.926978	1.01792	0.908327	1.18091	0.966115	0.975813	0.932433	0.776248	1.08207	0.936141	1.04617	0.955845	1.38099	0.979854	0.978331	0.844979	0.730276
Q9H2D6-5;Q9H2D6-7;Q9H2D6-3;Q9H2D6-2;Q9H2D6;Q9H2D6-6;F6WYE2;H0Y5J9;F6TR96;F6WMF4	TRIO and F-actin-binding protein	TRIOBP	33	54.8	1.02312	1.08702	1.02894	0.917149	0.965414	0.722393	0.917099	0.840843	0.852266	1.1252	1.22355	1.2586	1.24537	1.24942	0.989481	1.08517	1.09154	1.06334	1.09227	1.1201	1.1753	1.1322	1.20638	0.918781	0.942389	1.02751	1.08056
P49589;E9PRS8;C9JLN0	Cysteine--tRNA ligase, cytoplasmic	CARS	37	54.7	0.855448	0.951748	0.847288	0.927174	0.978741	0.946495	0.945992	0.838995	0.740066	0.803105	0.877566	0.92386	0.88238	0.825278	0.872354	0.872437	0.847229	0.857267	0.99097	1.1586	1.254	0.760234	1.00491	1.21822	1.48782	0.770633	1.1615
Q9GZU8;H3BUL4;H3BMX9;H3BTP8;H3BSY6;H3BP64;H3BU93;H3BTI2;H3BQQ6;H3BNK9;Q6P4H7;H3BSF0;H3BN22;H3BPH9;H3BPF9	Protein FAM192A	FAM192A	19	54.7	0.944847	1.00959	0.925771	0.829188	0.656066	0.676235	0.804213	0.846799	1.17099	0.891185	0.864966	0.787804	0.752418	0.651789	0.706555	0.716632	0.872071	0.968921	1.17704	0.972057	1.01018	0.906395	0.788465	0.798758	0.848233	1.05042	1.25293
P39748;P39748-2;I3L3E9;F5H1Y3	Flap endonuclease 1	FEN1	21	54.7	1.18904	1.09224	1.02535	1.0429	0.588246	0.856041	0.828425	1.01679	0.910826	1.14777	1.03629	0.969865	0.949491	0.531724	0.790702	0.802973	0.955944	0.809363	1.19889	1.06331	1.07075	1.01513	0.583865	0.807406	0.814789	0.966254	0.809176
Q9BV20;Q9BV20-2	Methylthioribose-1-phosphate isomerase	MRI1	19	54.7	1.03597	1.02081	1.17315	1.06553	1.20972	1.08758	1.08006	1.08643	0.80678	1.08027	0.959462	1.15528	1.05404	1.19071	1.09953	1.03025	1.03442	0.82188	1.09942	0.976545	1.19075	1.1214	1.2196	1.1008	1.05806	1.07513	0.932133
Q15738;C9JDR0	Sterol-4-alpha-carboxylate 3-dehydrogenase, decarboxylating	NSDHL	20	54.7	1.01831	1.00541	0.992401	0.97578	1.2129	1.09063	1.26477	0.810814	0.810469	1.09101	1.14557	1.30324	1.22488	1.71872	1.53614	1.40996	1.0418	1.04835	1.02464	1.05294	1.07136	1.03027	1.39755	1.28289	1.25033	0.951314	0.899325
Q9BTU6;E9PAM4	Phosphatidylinositol 4-kinase type 2-alpha	PI4K2A	23	54.7	1.0818	1.0964	1.13594	1.15347	2.01764	1.12952	1.17308	1.02538	0.980601	1.09776	1.10424	1.1386	1.1055	2.08597	1.21094	1.1007	1.12345	1.04584	1.11818	1.06419	1.13516	1.11016	2.25087	1.24163	1.21624	1.0701	1.01105
C9JNW5;P83731;C9JXB8	60S ribosomal protein L24	RPL24	13	54.7	1.05342	0.928321	0.92639	0.958388	1.18635	1.17021	0.973727	1.02282	0.919714	0.993345	0.89258	0.827183	0.849838	0.858997	1.07878	0.947038	0.794974	0.861258	1.03464	0.899647	0.843532	0.861371	0.889516	1.00902	1.33775	0.734809	0.919645
E7ESA3;E7ER86;Q8WW35;F8WD40	Tctex1 domain-containing protein 2	TCTEX1D2	5	54.7	0.800437	0.928024	0.615491	0.822245	0.581206	0.628789	0.96878	0.733389	1.53422	0.823509	0.891354	0.762713	0.89336	0.817315	0.937518	0.961048	0.941365	1.73697	0.874312	0.94693	0.838465	0.877532	0.878404	0.63851	0.860577	0.600961	1.75855
P62253;I3L2H7;I3L0Q0;I3L2Q4;K7EPR7	Ubiquitin-conjugating enzyme E2 G1;Ubiquitin-conjugating enzyme E2 G1, N-terminally processed	UBE2G1	10	54.7	0.98241	0.98111	0.884824	0.928665	0.902424	0.88766	0.962464	0.889677	1.50169	1.00345	0.968891	0.95533	1.01663	0.985731	1.00899	0.953871	0.953713	1.43071	1.09103	0.976672	0.970591	1.03708	1.0102	0.899878	1.03374	0.93085	1.52692
F8VXU5;Q9UBQ0;Q9UBQ0-2;Q05DG7	Vacuolar protein sorting-associated protein 29	VPS29	10	54.7	0.878317	0.976167	0.819806	0.896276	0.803112	0.871934	0.98768	0.820363	0.751823	0.968566	1.00323	1.01455	0.981626	0.901438	1.17468	1.09824	0.958349	0.808228	0.987948	1.03652	0.962679	0.983109	0.90511	0.932928	0.985096	0.912674	0.706467
P19784;H3BSA1;H3BV19;H3BNI9	Casein kinase II subunit alpha	CSNK2A2	15	54.6	1.10219	0.996374	1.06437	1.00209	0.960824	0.919765	1.00836	1.0023	0.986106	1.16232	1.28503	1.36035	1.25727	1.26037	1.23786	1.24985	1.28544	1.29094	1.02153	1.07478	1.08342	1.17395	1.12703	0.951278	0.9241	0.965964	1.19992
Q9NQX3;Q9NQX3-2;F5H039;G3V582;H0YJ30;H0YJR5;G3V4R0;G3V355;G3V4D2	Gephyrin;Molybdopterin adenylyltransferase;Molybdopterin molybdenumtransferase	GPHN	33	54.6	0.925214	0.956082	0.677021	1.01343	1.10109	1.16332	0.970683	1.09471	0.77796	0.90398	0.911452	0.680972	0.9588	1.04792	1.03746	0.927285	0.994213	0.821251	0.906	0.901706	0.682758	0.938599	0.997759	1.02617	0.866583	0.975332	0.697143
P00492	Hypoxanthine-guanine phosphoribosyltransferase	HPRT1	11	54.6	0.979673	1.01851	0.874455	0.866714	0.938502	0.972041	0.951364	0.950476	0.72873	1.02588	1.10403	0.957681	1.07026	1.00495	1.31517	1.08093	1.11512	0.860035	0.957668	1.05879	0.853336	0.911454	0.904822	1.00624	0.898125	0.948777	0.639695
Q9NSK0;Q9NSK0-3;Q9NSK0-5;C9J8T5;Q9NSK0-4;C9JZE5;H7C4M1;C9JXT5;C9JQU1;C9K0D5;Q9NSK0-2	Kinesin light chain 4	KLC4	33	54.6	0.911276	0.965704	0.969594	0.945888	0.975447	1.00177	1.0676	0.871521	0.769822	1.1892	1.11579	1.02349	1.09003	1.0593	1.16945	1.14603	1.18393	0.905538	0.929268	1.09944	1.01438	0.992241	1.18691	1.11249	1.17483	0.962782	0.902204
O95232;J3KPP4;D6RDI2;H0YA81;C9JL41;O95232-2;D6RHH0;U3KQT3;E7EN55;H0YBV7;H0YAR4;H7C5U7	Luc7-like protein 3	LUC7L3	27	54.6	1.0507	1.01431	1.04302	1.08714	0.863391	0.822762	0.955466	0.965689	0.981908	1.07738	0.966673	1.06544	1.10346	0.922221	0.894386	0.889973	1.0561	0.88856	1.12115	1.00514	1.16757	1.08804	1.00156	0.879461	0.837737	1.09845	0.976343
B3KTM8;Q9UBU8-2;Q9UBU8;H0YMJ0;H0YLJ3;Q9UBU8-3;H0YNE0;H0YM21;H0YMT8;H0YLV1;H0YNX3;H0YNI8	Mortality factor 4-like protein 1	MORF4L1	17	54.6	1.19597	0.972965	1.11059	0.916929	0.74964	0.780641	0.865685	0.920783	3.05735	1.24924	1.06098	1.21702	1.08068	0.783048	0.928058	1.04027	0.975029	3.66764	1.1808	0.958828	1.20049	1.05912	0.849465	0.791755	0.840546	0.94722	3.13014
P63151;P63151-2;E5RFR9;E5RIY1;E5RHQ2;E5RJV2	Serine/threonine-protein phosphatase 2A 55 kDa regulatory subunit B alpha isoform	PPP2R2A	24	54.6	1.01539	0.970544	0.773054	0.955676	0.956692	1.07668	1.05529	0.989668	1.12035	0.998121	0.925293	0.802875	0.980355	0.931796	1.11235	0.973006	0.968476	0.986298	1.07437	0.975435	0.766782	0.95098	0.918755	1.01954	0.833097	0.929488	0.929153
P30048-2;P30048	Thioredoxin-dependent peroxide reductase, mitochondrial	PRDX3	11	54.6	1.01261	1.04963	0.97654	0.978292	0.983718	1.08772	1.12574	0.923412	0.682547	1.01301	1.12272	1.46052	1.13787	1.17555	1.27562	1.25876	1.18304	0.823795	0.95113	1.00406	0.95095	0.980945	0.966648	1.12709	1.44628	0.91693	0.648912
P15880;H0YEN5;E9PQD7;I3L404;E9PMM9;E9PPT0;E9PM36;H3BNG3;H0YE27	40S ribosomal protein S2	RPS2	17	54.6	1.02242	0.9517	0.909383	0.848295	0.895046	0.93531	0.970923	0.828581	0.729105	1.01448	0.919258	0.995561	0.894555	0.973154	1.10149	1.01289	0.885362	0.783217	1.01688	0.978032	0.895456	0.885818	0.869131	1.04583	1.00698	0.863186	0.729304
O14545;F8VNX8;F8VVF3;O14545-2;F8VWK2;S4R2Z9	TRAF-type zinc finger domain-containing protein 1	TRAFD1	23	54.6	0.904162	1.1207	1.3865	1.03027	1.56224	0.897715	1.09802	1.21306	1.12679	0.81437	0.996515	1.13033	0.909087	1.13104	0.72966	0.950737	0.983921	1.1537	0.880559	1.18721	1.25318	1.01876	1.27561	0.855008	1.09209	1.00919	1.09511
P61081;M0QX69;M0QYI6	NEDD8-conjugating enzyme Ubc12	UBE2M	11	54.6	1.09687	1.02592	1.03905	0.925267	0.894757	0.924429	0.993451	0.888951	0.890296	1.02773	0.977033	0.92847	0.953161	0.825426	1.0065	0.912489	0.912856	0.868126	1.11887	1.04471	1.09105	1.02279	0.884228	0.978507	0.946023	0.936122	0.897439
P49748;P49748-3;P49748-2;G3V1M7;J3QRJ8;J3KSR4;K7EQP4;K7EJW8;J3KS89;J3QKU9;K7EMF8	Very long-chain specific acyl-CoA dehydrogenase, mitochondrial	ACADVL	31	54.5	0.952001	1.07822	1.24751	1.02226	1.20666	1.10357	1.03502	0.981987	0.724886	0.924496	1.05	1.18758	0.988442	1.1449	1.07773	1.00352	0.945314	0.671771	0.946698	1.04047	1.24423	0.974762	1.16547	1.07678	1.04527	0.967413	0.703783
Q9BY43;Q9BY43-2;H0YIN6	Charged multivesicular body protein 4a	CHMP4A	12	54.5	1.07727	0.961212	1.14233	0.956162	1.07436	0.991664	0.974038	0.967932	0.919745	0.94989	0.919605	0.854292	0.898069	0.870061	1.05209	0.859527	0.925006	0.7767	1.00117	0.949014	0.946036	0.844123	0.858819	1.00214	0.783629	0.910831	0.637979
P36957;P36957-2;Q86SW4;H0YJF9;G3V3F0;G3V5M3	Dihydrolipoyllysine-residue succinyltransferase component of 2-oxoglutarate dehydrogenase complex, mitochondrial	DLST	22	54.5	0.948023	1.04259	1.22013	1.01015	1.07448	1.08622	1.09363	0.994943	0.761818	0.926143	0.991491	1.22165	0.943099	1.0573	1.04919	0.994164	1.01913	0.650138	1.001	0.982916	1.15918	0.991725	1.06946	1.07281	1.05983	1.08116	0.684517
Q8TEA8;A0A087WZV9	D-tyrosyl-tRNA(Tyr) deacylase 1;D-tyrosyl-tRNA(Tyr) deacylase	DTD1	9	54.5	0.97112	0.937566	0.806452	0.966215	1.04605	1.0481	1.01	1.08558	0.823794	0.895108	0.935768	0.763032	0.91771	0.93206	1.0725	0.99798	0.969652	0.740115	0.978272	0.91289	0.80656	0.925938	0.918017	0.941168	0.940358	0.946575	0.759229
Q9H223	EH domain-containing protein 4	EHD4	25	54.5	1.03321	1.02371	0.97145	1.00016	1.13946	1.23253	1.09202	1.04266	0.808668	1.1111	1.10136	0.961743	1.12542	1.238	1.34058	1.1922	1.08433	0.832174	0.965877	1.03098	0.859117	1.03042	1.08411	1.18091	1.0519	1.03177	0.854589
Q86YP4;Q86YP4-3;Q86YP4-2;C9JHD7;C9JJK9;C9JGN4;C9JMI3;C9JVY3;V9GY85;H7C3H1;V9GYX5	Transcriptional repressor p66-alpha	GATAD2A	28	54.5	1.10241	0.98177	1.01165	1.00767	0.956862	0.926486	0.872308	1.19293	1.32497	1.12017	0.992732	1.01618	1.06396	0.957802	0.863162	0.900624	1.09094	1.40398	1.02556	1.04815	0.986835	1.08374	0.990189	0.921387	0.920517	1.17247	1.2809
Q12907;D6RBV2;D6RIU4;D6RDX1;D6RBH1	Vesicular integral-membrane protein VIP36	LMAN2	18	54.5	1.1608	1.07682	1.19106	1.06663	1.42685	1.35697	1.05484	1.13558	0.798017	1.05112	0.986865	1.09316	1.08302	1.24363	1.18372	0.985983	0.972191	0.808636	0.997845	1.0396	1.03385	1.08637	1.30755	1.28757	1.34819	1.01321	0.769625
Q32MZ4-2;Q32MZ4;C9JTC6	Leucine-rich repeat flightless-interacting protein 1	LRRFIP1	40	54.5	1.05913	0.951812	0.789289	1.01702	0.929752	1.0484	1.03002	0.988439	0.892507	1.06257	0.988553	0.78036	1.06909	1.01478	1.04155	1.06279	1.05362	0.910645	1.00501	0.918921	0.761017	0.975821	0.890709	1.01237	0.999198	0.963015	0.805607
Q9Y3C1	Nucleolar protein 16	NOP16	12	54.5	1.08113	0.939858	0.79912	0.817491	0.868345	0.758044	0.85554	0.874707	1.05946	1.33314	1.21915	1.15752	1.25757	1.30373	1.31625	1.18709	1.33462	1.35829	1.15704	0.921875	0.994097	0.918517	1.08913	0.920269	0.88273	0.964738	1.06145
Q9UNF0;Q9UNF0-2;A0A0U1RR22;B0QYG7;B0QYG8;H0Y923	Protein kinase C and casein kinase substrate in neurons protein 2	PACSIN2	22	54.5	1.07967	1.02479	0.724608	1.02881	1.03093	0.958866	1.00615	0.97188	0.875011	1.21228	1.13616	0.863312	1.21819	1.28045	1.16893	1.16516	1.03793	1.07206	1.07559	1.04055	0.790549	1.06566	1.11017	0.948483	0.970895	0.978818	1.01074
O43660-2;O43660;D6RA26;B7Z982;H0YA24;H0YAA2	Pleiotropic regulator 1	PLRG1	23	54.5	1.15174	1.03004	1.08372	1.00044	0.937565	0.89153	0.925848	0.97526	1.21025	1.18977	1.09207	1.15161	1.17582	1.06925	1.04688	1.09144	1.05363	1.32998	1.19285	1.05762	1.37498	1.04376	1.25895	0.940379	0.937958	1.07517	1.42572
P28070	Proteasome subunit beta type-4	PSMB4	10	54.5	1.29404	0.986782	1.01948	0.993746	1.1557	1.17834	1.01068	1.19219	1.74004	1.30458	1.06054	1.26856	1.30996	1.36155	1.42748	1.24122	1.03985	1.96199	1.06784	1.17803	1.05809	0.992471	1.22084	1.098	1.06682	1.12878	1.74969
P57735	Ras-related protein Rab-25	RAB25	12	54.5	0.984756	1.06395	1.02802	1.01513	0.896247	1.20137	1.06439	0.902648	0.660889	0.973812	0.965245	0.9415	0.881458	0.889177	1.22269	0.984402	0.892203	0.555354	1.03911	1.02069	0.959505	0.971624	0.938442	1.13879	1.07786	0.917618	0.690321
Q86XZ4;F8VS10;F8VXB3;F8VZS5;F8VXP9;F8VRH4	Spermatogenesis-associated serine-rich protein 2	SPATS2	25	54.5	1.04407	0.989929	0.751375	1.00434	0.898003	1.19852	0.973058	1.07198	1.55067	0.940154	0.922537	0.725221	0.942052	0.775321	0.991092	0.973665	0.777288	1.54411	0.935308	1.01781	0.678953	0.994177	0.833066	1.08269	1.00773	0.973003	1.62768
J3KTL2;Q07955;Q07955-3;Q07955-2;J3QQV5;J3KSW7;J3KSR8	Serine/arginine-rich splicing factor 1	SRSF1	22	54.5	1.10347	0.968283	0.977031	0.930267	0.901459	0.798997	0.95085	0.883325	0.79079	1.21436	1.0925	1.17452	1.16491	1.09415	1.09159	1.10748	1.16645	0.916014	1.22752	0.974137	0.970942	1.05734	1.00052	0.884161	0.94348	0.940625	0.877327
Q9BTV4;V9GY05	Transmembrane protein 43	TMEM43	21	54.5	0.987059	1.00275	1.24791	1.16146	1.25676	1.00803	1.0576	0.942935	0.842768	1.04856	1.05912	1.39614	1.10489	1.34567	1.13541	1.05666	1.04636	0.845962	1.1149	1.02827	1.33239	1.07351	1.36022	1.05511	1.03207	1.01097	0.848983
Q9NYL9;H0YNJ8;H0YKU1;P28289-2	Tropomodulin-3	TMOD3	19	54.5	1.24075	0.979646	0.880261	0.937925	0.990903	0.927989	0.989222	1.01736	1.14156	1.08589	0.975377	0.827948	1.08427	0.961945	0.909503	1.01836	0.906421	1.08783	1.10113	1.02747	0.921396	1.00991	1.00006	0.955328	0.977859	0.950766	1.14191
P17480	Nucleolar transcription factor 1	UBTF	45	54.5	1.28341	0.998331	1.45732	0.99578	0.875911	0.971572	0.897706	1.18339	1.06149	1.2	1.0009	1.26073	0.999487	0.747984	0.857829	0.987818	0.968344	1.08006	1.06663	0.992875	1.27979	0.963909	0.703754	0.888029	0.96073	1.06995	0.993023
Q13838;Q13838-2;Q5STU3;F6WLT2;A0A0G2JJZ9;A0A140T9X3;A0A0A0MT12;F6TRA5;A0A140T996;F6S4E6;A0A140T9X9;F6UJC5;A0A140TA18;A0A140T973;A0A140T9K1;A0A140T9L4;F6R6M7;F6QYI9;A0A0G2JJL7;A0A0G2JHN7;F6U6E2;F6S2B7;H0YCC6;H0Y400;A0A140T9K2;A0A140T9N3;F6SXL5	Spliceosome RNA helicase DDX39B	DDX39B	23	54.4	1.31408	0.974109	1.06378	1.10431	1.23475	1.12859	0.904807	1.30187	0.878661	1.25721	1.0143	0.881371	1.00949	1.08106	0.847647	0.940923	1.02651	0.813801	1.06717	1.02461	1.00194	1.04019	1.06221	0.938158	0.911355	1.12645	0.827958
Q8N335;C9JM46;C9JFA7;C9K0P5	Glycerol-3-phosphate dehydrogenase 1-like protein;Glycerol-3-phosphate dehydrogenase [NAD(+)]	GPD1L	22	54.4	0.891413	0.981281	1.06778	0.958578	0.952339	0.955155	1.02164	0.988935	0.525311	0.891007	0.966993	1.00217	0.951141	0.960121	1.01855	0.982371	1.0072	0.548269	0.916319	0.992341	1.1168	0.98851	0.980114	0.926048	0.967275	0.998577	0.589805
P48735;P48735-2;H0YL11	Isocitrate dehydrogenase [NADP], mitochondrial	IDH2	25	54.4	0.992715	1.01043	0.999572	0.98714	1.19768	1.11988	1.06389	1.10893	0.661431	0.987187	1.04022	0.949442	1.01324	1.13041	1.11495	1.14045	0.93815	0.692784	0.897075	1.07563	0.919772	1.00299	1.09815	1.06555	1.22217	1.06945	0.695294
Q6PKG0;Q6PKG0-3;A0A0B4J210;E5RH50;H0YBW1;H0YC33;H0YC73;E5RHK4;H0YAN4;H0YBM7;H0YBR8;H0YAX9;H0YBJ5	La-related protein 1	LARP1	56	54.4	0.972629	0.948212	0.822679	0.955125	0.818687	0.884621	0.984721	0.846097	0.955618	0.992122	0.979816	0.863669	0.98542	0.861922	0.905335	0.952411	0.907644	0.974614	1.02092	0.916773	0.849126	1.0028	0.836796	0.945434	0.952951	0.895811	0.937805
Q8N183;H0YA50;D6RA56	Mimitin, mitochondrial	NDUFAF2	9	54.4	1.0785	0.995336	0.73536	0.886905	0.84093	1.01264	1.05322	0.897612	0.71939	1.0594	1.03394	0.811618	0.895827	0.87655	1.21535	1.02692	1.01891	0.801277	1.14223	0.975509	0.80458	0.934676	0.896087	1.02867	0.981616	0.944867	0.829235
Q96DE0;Q96DE0-4;Q96DE0-2	U8 snoRNA-decapping enzyme	NUDT16	10	54.4	0.979302	0.970946	1.03699	1.0111	0.89389	1.16106	0.982541	0.987697	0.882106	0.937207	0.810438	0.909242	0.825176	0.77802	1.17346	0.892179	0.975488	0.90741	1.1451	0.925385	1.00576	0.944585	0.88689	1.20185	0.939171	1.04933	0.969708
Q9H3Y8;X6R7I6;Q9H3Y8-2	Pancreatic progenitor cell differentiation and proliferation factor	PPDPF	5	54.4	1.00865	1.00042	1.01339	1.04712	0.916729	1.03854	1.15707	0.932289	1.23646	0.960636	0.790714	0.78585	1.0555	0.967362	0.961579	0.854333	0.834263	1.04115	1.07032	0.820266	0.712541	1.19098	0.642176	0.789492	0.727582	0.638862	0.959522
Q9ULZ3;Q9ULZ3-3;H3BP42	Apoptosis-associated speck-like protein containing a CARD	PYCARD	9	54.4	0.972357	1.00651	0.845967	0.955686	0.811469	0.855662	0.939793	0.93394	0.649445	0.973799	1.02546	0.890821	0.99931	0.858108	1.02296	0.96051	1.00045	0.713963	1.07225	1.13609	0.977161	1.05825	0.888492	0.920591	0.924378	0.8804	0.727665
A0A087WXM6;J3QQT2;J3KRX5;A0A0A6YYL6;P18621;P18621-3;J3QLC8;A0A0A0MRF8;P18621-2;J3KRB3;A0A087WWH0;J3QS96;A0A087WY81;J3KSJ0	60S ribosomal protein L17	RPL17;RPL17-C18orf32	9	54.4	1.03987	0.915325	0.891135	0.881429	0.920427	1.00823	0.943217	0.897822	0.750726	1.03648	0.917721	0.914802	0.897757	0.951944	1.05963	0.953007	0.908816	0.793039	1.02949	0.922382	0.871869	0.916719	0.935277	1.00004	0.982656	0.903183	0.778884
P62070;P62070-4;P62070-3;P62070-2;E9PK85;E9PQK5;E9PQC5;E9PQ87	Ras-related protein R-Ras2	RRAS2	12	54.4	1.06046	0.980969	0.805684	0.97108	1.05151	0.962703	1.01492	0.916856	0.813723	1.07375	1.02348	0.764996	1.03254	1.08594	0.947955	1.06193	0.9813	0.809379	1.01292	0.960438	0.794107	0.955794	1.01955	1.55014	1.55273	1.58584	0.931507
Q13435;E9PPJ0;E9PJ04;H0YCG1;E9PJT3;H0YEX5;E9PIL8	Splicing factor 3B subunit 2	SF3B2	46	54.4	1.1824	0.969622	1.01417	0.992316	0.933898	0.99019	0.946326	1.03852	1.09183	1.09225	0.99136	0.970124	1.03598	0.930193	0.908545	0.937127	0.972446	1.04503	1.06499	0.982773	1.034	0.988568	0.859211	0.925644	0.840713	0.982461	1.02645
O76094;O76094-2;R4GNC1;D6RDY6	Signal recognition particle subunit SRP72	SRP72	36	54.4	0.944671	0.960729	1.02185	1.02578	0.955426	1.0751	1.03781	0.969735	0.760908	1.00307	0.966749	0.995771	1.03608	0.999648	1.06804	0.996358	0.987899	0.727895	0.98015	0.950764	1.04413	1.05275	1.04163	1.09191	1.0427	0.979176	0.764265
J3KQ25;Q8N6M9;A8MYA3;I3L1X3	AN1-type zinc finger protein 2A	ZFAND2A	10	54.4	0.92224	0.92972	1.23216	1.15336	0.989203	0.91868	1.19093	1.00721	19.7153	1.0611	1.01417	1.25909	1.09119	1.0734	1.11063	1.34033	1.28285	19.9434	1.07654	0.913765	1.06335	1.00562	1.11447	1.02629	1.01216	0.89568	3.90811
Q92747;E9PF58;Q92747-2;F8WFD3	Actin-related protein 2/3 complex subunit 1A	ARPC1A	18	54.3	0.958847	1.0015	0.927559	1.01861	0.997249	0.982313	0.962505	0.986834	0.808391	0.983359	0.988234	0.894801	0.995342	0.939111	1.03873	0.9113	1.01805	0.83094	1.04068	0.956767	0.94189	1.05987	0.964622	1.03772	1.22171	0.96342	0.84379
P49589-3;E9PLP0	Cysteine--tRNA ligase, cytoplasmic	CARS	40	54.3	1.06863	1.07823	1.12021	1.10368	1.23329	1.15675	1.0696	1.17621	0.980161	1.0009	1.02434	0.999672	1.00317	1.11533	1.04666	0.98925	1.04719	0.961062	1.05046	1.01213	1.05847	1.02275	1.13169	1.07706	1.02812	1.05295	0.953731
P11586;F5H2F4;V9GYY3	C-1-tetrahydrofolate synthase, cytoplasmic;Methylenetetrahydrofolate dehydrogenase;Methenyltetrahydrofolate cyclohydrolase;Formyltetrahydrofolate synthetase;C-1-tetrahydrofolate synthase, cytoplasmic, N-terminally processed	MTHFD1	50	54.3	0.946846	0.999067	0.947091	0.998863	0.998943	1.1107	0.997232	1.05018	0.771889	0.986281	1.02929	0.909706	1.01177	0.981609	1.06775	1.0219	1.01231	0.746629	0.938349	1.03315	0.950978	1.00473	0.9767	1.0937	0.987943	1.03288	0.702581
P56181-2	NADH dehydrogenase [ubiquinone] flavoprotein 3, mitochondrial	NDUFV3	22	54.3	1.03583	0.992165	0.861994	1.02414	1.00721	1.06684	1.10422	0.955754	0.817255	1.03487	0.940527	0.823746	0.944193	0.975868	1.00109	1.05269	0.948022	0.775544	1.17935	0.965882	0.891407	1.03045	1.02519	1.06954	1.06116	0.958726	0.788181
Q9Y490	Talin-1	TLN1	128	54.3	0.879443	0.982557	1.07582	1.02549	1.05184	1.06434	0.996697	1.02104	0.846994	0.886013	0.962795	1.03497	0.926414	0.945437	0.848783	0.931563	0.915617	0.80402	0.904559	1.00026	1.06255	0.993408	1.0287	1.00918	0.993573	1.00231	0.862958
Q9ULU4-7;Q9ULU4-19;Q9ULU4-11;A0A087WYS3	Protein kinase C-binding protein 1	ZMYND8	59	54.3	0.912905	1.03281	0.985784	1.0022	0.757736	0.878929	0.912747	1.01361	1.12896	0.906969	1.00646	0.953033	0.925548	0.696502	0.776714	0.86952	0.928257	1.04743	0.88087	0.988141	0.920687	0.946318	0.694896	0.850008	0.845657	0.968825	1.02585
P23526;P23526-2	Adenosylhomocysteinase	AHCY	27	54.2	1.12189	1.01141	1.11621	1.09314	1.23126	1.12518	1.03497	1.15365	0.704908	1.08162	1.05772	1.01425	1.1643	1.16097	1.17181	1.08615	1.06109	0.757016	0.916724	1.08084	0.96551	1.09691	1.09833	1.10687	1.12574	1.08246	0.704188
Q92934;F5H1R6;F5H3B1;F5GYS3;A8MXU7	Bcl2-associated agonist of cell death	BAD	9	54.2	0.985263	0.924319	0.945823	1.39855	0.870814	0.998579	1.09081	1.08927	0.645218	0.930544	0.983707	0.731646	0.904829	0.987102	1.26615	1.30035	0.853996	0.511276	0.880237	0.972579	0.716928	0.942196	0.88118	1.06257	1.13209	0.851524	0.756766
Q5T8I3;Q5T8I3-2	Protein FAM102B	FAM102B	17	54.2	0.694448	0.803876	0.640458	0.91247	0.648134	2.1431	1.29018	0.978538	1.03404	0.787064	0.818439	0.729295	0.94174	0.707358	2.39614	1.28853	1.02649	1.01569	0.808506	0.866461	0.698391	0.968861	0.801566	2.04283	1.41463	1.03946	1.10447
P22087;M0QXL5;M0R2Q4;M0R299;M0R0P1;M0R2U2;M0R1H0;M0R2B0;A0A0D9SFM2;M0QXC9	rRNA 2-O-methyltransferase fibrillarin	FBL	21	54.2	1.16802	1.00802	1.22464	0.995088	1.06459	1.01218	0.989278	1.11178	0.770995	1.06111	0.979524	1.03574	0.979844	0.941095	1.00114	1.02959	0.917054	0.820344	1.05149	1.01033	1.07825	1.02655	1.03728	1.02051	1.02735	1.03779	0.799893
A0A0C4DGS5;Q08379;Q08379-2;A0A087WYC0;R4GND7	Golgin subfamily A member 2	GOLGA2	47	54.2	0.935846	0.985266	1.28742	1.04327	1.16896	1.21513	1.09126	1.04699	1.46149	0.953896	0.958743	1.14856	0.972184	1.06785	1.06204	1.03061	0.960949	1.2491	0.904834	1.0184	1.21031	1.02806	1.15085	1.29601	1.36371	1.05764	1.52098
P42704;A0A0C4DG06;B8ZZ38;C9JCA9;H7C3W8	Leucine-rich PPR motif-containing protein, mitochondrial	LRPPRC	71	54.2	0.890793	1.00086	0.944029	0.987021	0.990364	1.08683	1.04301	0.997315	0.886178	0.899586	1.0853	0.959781	1.07861	1.02797	1.03493	1.08907	1.00113	0.922768	0.836832	0.999614	0.880747	1.01155	0.969965	1.08571	1.03922	1.00167	0.857677
O95777;F2Z2Y6;C9JIZ0;C9JNV3	U6 snRNA-associated Sm-like protein LSm8	LSM8	5	54.2	1.03169	1.06609	1.02946	1.09957	0.967317	0.934489	0.933449	0.992015	1.06224	1.19002	1.07897	0.905506	1.0396	0.980939	1.04039	0.878136	1.19893	0.767236	1.1546	0.952397	0.949284	0.932593	0.939931	1.04702	0.883354	1.00835	0.750046
Q9Y3D9;J3QLR8	28S ribosomal protein S23, mitochondrial	MRPS23	11	54.2	0.921438	0.966503	0.958402	0.940919	0.871955	0.931617	1.02926	0.888225	1.3383	0.938281	0.936626	0.924112	0.983405	0.900826	1.14533	1.13557	0.974465	1.35459	0.997579	1.02042	0.888902	0.909787	0.767588	1.00493	1.02184	0.862911	1.27933
P15559-2;P15559;B4DLR8;P15559-3;H3BNV2;H3BRK3	NAD(P)H dehydrogenase [quinone] 1	NQO1	14	54.2	0.998114	0.970112	0.94532	0.829739	0.838543	0.960338	1.15631	0.863853	0.657891	1.04886	1.14578	1.10491	1.1394	1.1498	1.58175	1.55267	1.09861	0.811116	0.915313	1.04693	0.947342	0.948515	0.966559	1.0965	1.23886	0.8671	0.611504
O75475;O75475-3;O75475-2	PC4 and SFRS1-interacting protein	PSIP1	31	54.2	0.955127	0.963666	0.809808	0.868765	0.691477	0.780682	0.816863	0.972519	0.886027	0.992014	0.963659	0.797264	0.890131	0.744722	0.804713	0.826991	1.01074	0.952623	0.95461	1.00745	0.836068	0.894433	0.763034	0.786342	0.788307	1.01553	0.943081
P54136;P54136-2;E5RJM9;E5RH09;E5RI24	Arginine--tRNA ligase, cytoplasmic	RARS	39	54.2	1.0065	0.969689	0.987238	0.976576	0.970103	1.07367	1.03644	0.99501	0.776337	1.0981	1.02913	0.97707	1.08884	1.11705	1.16129	1.12548	1.03411	0.854236	1.01888	0.971111	0.996476	0.98337	0.980313	1.05446	0.965132	1.00805	0.744193
Q6UW02;E9PHG5;Q6UW02-2;C9J8K7;F8WBE2;Q8WZ13	Cytochrome P450 20A1	CYP20A1	19	54.1	0.936039	1.03767	0.948598	0.997471	1.09939	1.02789	1.06674	0.855264	0.704471	0.916283	0.962173	0.932285	0.980873	1.08374	1.02141	1.02905	0.883199	0.676523	0.97625	1.03695	0.985338	0.956843	1.16316	1.0659	1.12086	0.897575	0.663941
Q9UJW0;Q9UJW0-3;Q9UJW0-2;H9KVE0;E5RGG1;E5RI97;E5RK21	Dynactin subunit 4	DCTN4	20	54.1	1.03126	0.998294	0.948596	0.945777	0.889437	0.950301	1.04772	0.958774	1.19023	1.15664	1.07964	1.04768	1.18058	1.05366	1.1898	1.19229	1.07758	1.49509	1.03627	1.02103	0.949659	0.981832	0.968178	1.01295	0.961807	0.972387	1.17824
O00148;O00148-2;O00148-3;K7EQN7;K7EPJ3;K7EN69;K7ENP6;A0A0D9SEM9;K7EL56;K7EIL8	ATP-dependent RNA helicase DDX39A	DDX39A	22	54.1	1.41389	1.02615	1.27495	1.07356	1.25145	1.07327	1.00645	1.3162	1.01535	1.94157	1.20498	1.2701	1.30881	1.64583	1.24875	1.42385	1.11093	1.34788	1.07513	1.12561	1.1868	1.04307	1.29981	1.13645	1.1212	1.44597	1.13795
P09467;Q5VZC3	Fructose-1,6-bisphosphatase 1	FBP1	22	54.1	1.01258	0.941595	0.995568	0.979193	0.954315	1.23686	1.08445	1.09999	0.707605	1.03516	1.00689	1.08379	1.07503	1.05604	1.39064	1.19378	1.03168	0.789561	0.951236	1.00959	0.946246	1.05701	0.958836	1.24636	1.26583	1.03047	0.686135
Q1KMD3;H3BQZ7	Heterogeneous nuclear ribonucleoprotein U-like protein 2	HNRNPUL2;HNRNPUL2-BSCL2	45	54.1	1.03839	0.995614	0.98112	0.941389	0.917494	0.832804	0.959225	0.876894	0.835144	1.04955	1.00411	1.01185	0.998126	1.03084	0.874245	0.958759	0.941466	0.877479	1.00072	1.0048	1.06924	0.993145	1.06448	0.91624	0.990571	0.964592	0.893381
Q7Z434;Q7Z434-5;Q7Z434-2;Q7Z434-3	Mitochondrial antiviral-signaling protein	MAVS	17	54.1	0.988762	1.05699	0.987189	1.05289	0.99094	1.07215	1.04923	0.959723	0.640842	0.997469	1.03083	0.939086	0.949475	0.939033	0.919528	1.0102	0.884154	0.594144	0.970673	1.04822	1.05624	0.97123	0.975841	1.00691	1.03664	0.913841	0.597288
Q92696;H0YLH3;H0YLG7;H0YKZ8;H0YMG5;H0YKP6	Geranylgeranyl transferase type-2 subunit alpha	RABGGTA	31	54.1	0.910309	0.99304	1.196	1.11569	1.08676	1.11427	1.04468	1.05524	0.885137	1.01903	1.06167	1.26273	1.14357	1.19116	1.19319	1.07426	1.12711	1.0109	1.0465	0.968161	1.27828	1.08589	1.14087	1.07326	1.025	1.03145	0.854766
O94762;O94762-4;J3KTQ2;O94762-2;O94762-3;J3KS37;J3QLU0;J3KSV9;J3KSL7;J3KRM6	ATP-dependent DNA helicase Q5	RECQL5	44	54.1	0.995697	0.979708	0.893819	0.901456	0.845049	0.884665	0.916809	0.870395	1.02796	1.00343	0.951336	0.874414	0.815051	0.799739	0.740307	0.804637	0.844184	1.06095	0.922335	0.984955	0.910334	0.930504	0.788097	0.812986	0.898557	0.889409	1.03109
E9PKP7;P17480-2;E9PMM2;H0YDH7	Nucleolar transcription factor 1	UBTF	42	54.1	0.352264	0.956275	0.638823	0.933998	0.239704	0.338686	1.15177	0.348036	0.632024	1.45893	1.06736	1.62757	1.22973	0.69492	0.885142	1.08021	1.04113	1.38662	1.05458	0.568778	0.981359	0.802409	0.403336	0.584325	0.595064	0.699531	0.705935
Q9NZ43;G8JLK1;M0QYT5;Q9NZ43-2;M0QZE0;Q9NZ43-3;M0QZZ6	Vesicle transport protein USE1	USE1	17	54.1	1.00058	0.919905	1.07151	1.01417	1.36925	1.20619	1.03246	1.03517	0.917815	1.06508	0.947753	1.19507	1.1164	1.42985	1.2807	1.15459	1.01947	0.963887	0.913049	0.952894	0.952991	1.02918	1.26328	1.17144	1.15905	1.02629	0.828309
Q9GZL7	Ribosome biogenesis protein WDR12	WDR12	20	54.1	1.11678	1.01736	1.19042	1.06244	1.02117	0.961461	0.988918	1.047	0.952865	1.16877	1.01402	1.13157	1.0984	0.988809	1.02645	1.02131	1.07326	0.957389	1.16992	1.01631	1.17959	1.08781	1.02901	1.00372	0.981653	1.083	0.827956
Q9Y2T7;I3L2D6	Y-box-binding protein 2	YBX2	16	54.1	0.958703	1.08917	0.787949	1.00531	0.847372	0.842046	1.00067	0.701914	0.938397	0.943084	0.969757	0.717955	0.932556	0.822468	0.840424	0.848128	0.678524	0.843642	1.0021	1.00803	0.698438	0.959692	0.820039	0.818613	0.870718	0.565641	0.899716
Q9Y3S2;D6RBR7;D6R9C8;D6R8Y9;D6RCK7;D6RBS7;D6R9Q8	Zinc finger protein 330	ZNF330	13	54.1	1.15623	1.02786	1.22559	1.00372	1.09129	1.10101	0.995947	1.21475	1.28267	1.05779	0.987015	1.09989	0.96947	1.01594	1.01264	0.99255	1.13973	1.42074	1.0705	1.01371	1.22438	1.00288	1.00096	0.989911	0.975506	1.08338	1.29043
Q9NSI2-2;Q9NSI2;C9JJU7	Protein FAM207A	FAM207A	9	54	1.07932	0.970913	1.03799	1.0743	0.932997	0.988504	0.931652	1.10441	1.67189	0.908666	0.783535	0.807747	0.752132	0.929829	0.764749	0.767677	0.936136	1.33144	1.10315	0.867711	0.961464	0.853961	0.792621	0.854535	0.859733	0.909071	1.65988
P17568;M0R3B8	NADH dehydrogenase [ubiquinone] 1 beta subcomplex subunit 7	NDUFB7	7	54	1.09755	1.0099	1.03621	1.15338	0.963681	1.27789	1.13683	1.1121	0.804774	0.921409	0.951877	0.837268	0.846662	0.735215	1.19434	1.07951	0.855546	0.665689	1.19321	0.895168	0.908221	0.949592	0.788391	1.15378	1.08152	0.887509	0.692829
A0A0C4DGB9		PPA2	4	54	1.00044	0.917669	1.05633	1.35524	1.27912	0.960749	0.960267	1.35158	1.19125	1.15115	0.807404	0.807183	0.814973	0.896706	0.867965	0.774317	0.733414	0.603776	0.995702	1.02322	0.905429	1.21576	1.11207	0.994164	0.935179	0.944238	0.898646
E9PQE8;Q9Y296-2;Q9Y296;E9PKS9;E9PN70;J3KP27;G3V1A0;G5EA23	Trafficking protein particle complex subunit 4	TRAPPC4	10	54	0.958174	0.983282	1.21517	0.934262	0.785448	0.864524	0.920313	0.905669	1.05694	1.07358	1.01477	1.26208	0.967965	0.848166	1.03116	0.997068	0.998761	1.15352	1.1175	0.967894	1.31225	0.90881	0.761685	0.839602	0.831569	0.857266	1.12125
P12956;P12956-2;B1AHC9	X-ray repair cross-complementing protein 6	XRCC6	40	54	1.17649	0.9271	0.943842	0.960794	0.500062	0.846614	0.924265	1.00519	0.812821	1.11552	0.936312	0.872287	1.01033	0.494881	0.838739	0.913282	0.999074	0.820959	1.08931	0.969264	0.970312	1.00591	0.565005	0.857664	0.940255	0.997049	0.823108
Q9BW61	DET1- and DDB1-associated protein 1	DDA1	5	53.9	0.859769	1.00791	1.00185	0.818915	0.839536	0.711152	0.884622	0.698866	1.14013	0.649427	0.410501	0.412818	0.372679	0.376205	0.396325	0.359358	0.347073	0.468156	0.943132	1.04338	1.10844	1.07609	0.91299	0.830021	0.807807	0.827413	1.06113
Q01780;Q01780-2;K7EJ37	Exosome component 10	EXOSC10	41	53.9	1.06977	1.01031	1.02289	0.983187	0.617064	0.92368	0.937438	1.03019	1.1259	1.09434	1.01955	0.954121	0.94703	0.54142	0.890099	0.906097	1.03895	1.0569	1.07949	0.961185	1.00563	0.977387	0.549503	0.866967	0.856847	0.985563	1.09799
Q9Y3D6	Mitochondrial fission 1 protein	FIS1	7	53.9	1.0044	1.01796	0.911847	0.88481	0.810731	0.837168	1.03138	0.793881	0.567852	1.02969	1.04741	1.08566	1.0532	1.02923	1.28672	1.12356	1.04299	0.650517	1.00941	1.14299	1.03566	1.09737	1.02579	1.10619	1.00654	0.995532	0.539544
Q08378;Q08378-2;Q08378-4;A0A087WV43	Golgin subfamily A member 3	GOLGA3	73	53.9	0.967392	1.01381	0.959642	1.05007	1.06786	1.18952	1.0853	1.09948	1.19327	0.943512	0.886312	0.787984	0.939554	0.896956	0.900334	0.919858	0.968757	1.0015	0.929758	0.967574	0.92299	1.02427	1.02374	1.17924	1.11304	1.10334	1.17895
P51553;P51553-2;E7EQB8;G5E9Q7;E9PF84;H7C1W2;H0Y5Q7	Isocitrate dehydrogenase [NAD] subunit gamma, mitochondrial;Isocitrate dehydrogenase [NAD] subunit, mitochondrial	IDH3G	16	53.9	0.99539	1.02068	1.14641	1.02715	1.04171	1.02128	1.08547	1.09784	0.955362	0.991566	1.00195	1.10261	1.01115	0.988293	1.03308	1.0644	0.954632	0.910285	0.969541	1.05838	1.12734	1.02255	1.02716	0.983614	1.06361	1.04514	0.96725
Q1ED39;H3BPL4;H3BNU8;H3BMC9	Lysine-rich nucleolar protein 1	KNOP1	23	53.9	1.22485	1.00102	1.06028	1.11339	0.848608	0.890604	0.970739	0.927641	1.17823	1.211	0.947688	1.05949	1.0891	0.835792	0.872854	0.902063	0.909447	1.08211	1.23575	0.892679	1.07311	1.05137	0.785422	0.909114	0.909511	0.9029	1.11911
P55769;B1AHD1	NHP2-like protein 1;NHP2-like protein 1, N-terminally processed	NHP2L1	8	53.9	1.08676	0.969666	0.988636	0.900932	0.895138	0.836354	0.966795	0.901135	0.749099	1.2177	1.11631	1.15951	1.20339	1.15833	1.27293	1.16989	1.19893	0.908086	1.21349	1.011	1.08624	0.996366	0.91994	0.978408	0.939285	0.954981	0.789864
Q9Y221;Q9Y221-2;J3QLW7;J3QRD6;J3QRR4	60S ribosome subunit biogenesis protein NIP7 homolog	NIP7	8	53.9	1.11939	1.06766	1.12486	0.939186	0.958794	0.806178	0.946841	0.859998	1.08702	1.12153	0.958226	1.07176	0.950015	1.02754	1.03494	0.907339	1.0218	0.983867	1.17116	1.03597	1.1695	1.01885	0.982254	0.891985	0.859542	0.961079	1.1007
A6NFX8;Q9UKK9;A6NCQ0;A6NJU6;H0YEY4	ADP-sugar pyrophosphatase	NUDT5	9	53.9	1.18887	1.02035	0.977569	0.872531	1.0243	0.982391	1.00835	1.01254	0.701804	1.32083	1.23229	1.34897	1.34326	1.38354	1.64233	1.27145	1.28467	0.927998	1.12204	1.0751	1.03626	0.986201	1.07746	1.08027	0.908591	1.00352	0.673689
M0QYH2;Q96T60;Q96T60-2;A0A0D9SFL2;M0R3C8;M0QYI1;A0A0D9SFD6;A0A0D9SEV0;M0R000;A0A1B0GU66;M0QX49;A0A1B0GW61;M0R097;A0A1B0GVJ3;A0A0D9SFU1	Bifunctional polynucleotide phosphatase/kinase;Polynucleotide 3-phosphatase;Polynucleotide 5-hydroxyl-kinase	PNKP	28	53.9	0.915129	0.960692	1.10321	1.0507	0.808621	0.908069	0.886655	1.02993	0.899114	0.892919	0.88697	0.944278	0.851047	0.653288	0.752073	0.820708	0.934251	0.772433	0.941604	0.951239	1.04947	0.904707	0.721847	0.785088	0.797419	0.904783	0.817925
P61313;E7EQV9;E7ENU7;E7EX53;P61313-2;E7ERA2	60S ribosomal protein L15;Ribosomal protein L15	RPL15	14	53.9	1.00713	0.931133	0.893434	0.834276	0.952849	0.930254	0.925717	0.86713	0.836947	1.101	1.07996	1.05539	0.999159	1.06396	1.24301	1.10328	1.0085	1.02423	1.12245	0.995048	1.03756	1.01483	1.06313	1.08116	1.27138	1.04433	1.08551
P49755;G3V2K7	Transmembrane emp24 domain-containing protein 10	TMED10	13	53.9	1.04284	0.995242	1.0977	1.03507	1.09917	1.10164	1.05444	0.983628	0.829231	1.06598	0.939962	1.02125	0.94562	1.04396	1.17651	1.02023	0.948853	0.787763	1.07513	1.12637	1.08991	1.08484	1.31383	1.21028	1.13653	1.05901	0.940323
Q96Q11-2;Q96Q11;C9JRS7	CCA tRNA nucleotidyltransferase 1, mitochondrial	TRNT1	26	53.9	1.01776	1.01207	1.00774	0.987529	1.01779	0.978988	1.03786	1.02533	0.739417	1.04388	1.06582	1.07653	1.11474	1.10771	1.13533	1.13479	1.12753	0.828548	1.02521	0.995884	1.04065	1.00551	1.02852	0.967396	0.962898	1.00998	0.756432
P27144;D3DQ64	Adenylate kinase 4, mitochondrial	AK4	9	53.8	1.06853	1.01766	1.00109	1.12745	1.46573	1.46007	1.11433	1.18335	1.0271	0.907815	0.928892	0.991058	0.955239	1.15471	1.19946	0.999815	1.08308	0.946476	1.13195	0.96934	0.966751	1.00427	1.14539	1.18339	1.05353	1.04054	0.945049
E9PB61		ALYREF	14	53.8	1.58507	1.04723	0.93779	1.04647	1.36957	1.21271	0.861861	1.41961	1.08782	1.53531	1.2359	1.18015	1.52442	1.40583	1.19684	1.39056	1.01358	1.4243	0.906625	1.126	0.822909	1.13699	1.177	0.927322	1.05596	1.21995	1.1527
Q9UBL3;Q9UBL3-3;F5H8F7;Q9UBL3-2;H0YBF6;H0YAQ0;E5RFH5;E5RHM1	Set1/Ash2 histone methyltransferase complex subunit ASH2	ASH2L	30	53.8	0.993272	1.05788	1.21254	0.943047	0.690071	0.854079	0.935044	1.01366	0.92871	1.04058	1.15914	1.30547	1.1621	0.828541	1.00362	1.01451	1.20476	0.980673	0.95591	1.06348	1.24511	0.983835	0.787753	0.890182	0.842771	1.06759	0.972713
Q86WR0;Q86WR0-2;G3V121;B7Z2L8;Q0VGD4	Coiled-coil domain-containing protein 25	CCDC25	13	53.8	0.867518	0.955148	0.783746	0.865519	0.726806	0.916164	0.960077	0.828067	0.707007	0.928631	1.04605	0.875891	1.05792	0.855204	1.22135	1.07037	0.980674	0.822313	0.860297	1.0338	0.85301	0.96318	0.838285	1.05658	0.968943	0.956716	0.795829
Q99653	Calcineurin B homologous protein 1	CHP1	10	53.8	0.954237	1.08909	1.1398	0.963726	0.991923	0.869807	0.989571	0.884415	0.883969	0.824951	1.01782	1.22588	1.10401	1.02494	0.9237	0.83496	1.05977	0.850058	0.99409	0.975494	1.13473	0.933725	1.01254	0.892815	0.751752	0.692027	0.76473
Q9Y2R0;K7EPV0	Cytochrome c oxidase assembly factor 3 homolog, mitochondrial	COA3	6	53.8	0.957585	0.969749	0.921608	1.06205	0.858753	0.97697	1.02651	0.823288	0.78099	0.932605	0.891682	0.821795	0.84248	0.758138	1.09532	1.01034	0.832144	0.599958	1.00549	0.84068	0.810001	0.859363	0.726441	0.996078	0.999186	0.747221	0.58418
Q14789-2	Golgin subfamily B member 1	GOLGB1	168	53.8	0.959896	0.959536	0.935549	1.05142	1.0707	1.14332	0.98182	0.963393	1.07787	0.939765	0.947164	0.918942	0.928665	0.997989	0.874985	0.946618	0.878868	0.984723	0.92708	0.944407	0.895487	0.936637	1.03084	1.11071	1.05186	0.953755	1.07244
X6RM59;Q9H0P0-3;Q9H0P0-2;Q9H0P0-1;Q9H0P0;B9A035;C9K084	5-nucleotidase;Cytosolic 5-nucleotidase 3A	NT5C3A	19	53.8	0.938569	0.985251	0.88484	0.881658	0.838837	0.820188	0.967988	0.82357	1.06893	0.964687	1.01228	1.10646	0.986122	0.941977	0.941477	0.96596	1.00624	1.16168	0.959611	0.987328	0.900467	0.934339	0.868844	0.867487	0.915751	0.844112	1.12626
P11940;E7EQV3;A0A087WTT1;P11940-2;Q4VXU2;E5RGH3;E5RJB9;Q4VXU2-2;E5RH24;Q96DU9-2;Q96DU9	Polyadenylate-binding protein 1;Polyadenylate-binding protein	PABPC1	39	53.8	1.05181	0.959556	1.02417	0.996206	0.795498	0.906418	0.925944	0.971191	0.788742	1.07526	0.920307	0.918625	1.00537	0.775213	0.875002	0.92531	0.88956	0.807305	1.0093	0.960166	1.02081	1.00796	0.827235	0.91394	0.931738	1.00842	0.836368
P62266;D6RD47;D6RIX0;D6R9I7;D6RDJ2	40S ribosomal protein S23	RPS23	8	53.8	0.999767	0.957961	0.887048	0.951665	0.991669	1.08041	0.97986	1.03759	0.944835	0.906948	0.879598	0.82726	0.807956	0.849702	1.02019	0.901649	0.845269	0.819238	1.19431	1.04839	0.981923	1.00622	1.05783	1.06356	0.968115	0.95553	0.951675
P05109	Protein S100-A8;Protein S100-A8, N-terminally processed	S100A8	7	53.8	1.48086	1.34126	1.43023	0.577538	1.12793	0.589147	1.94202	0.766637	1.13986	0.899742	0.795981	1.10349	0.853105	0.961858	0.799296	0.764349	12.0509	1.0316	0.870391	0.839247	0.783986	0.78049	0.921892	0.65028	0.533264	0.568768	0.745605
P61011;P61011-2;G3V4F7;G3V480;G3V346;A0A0D9SFN7;G3V3L9	Signal recognition particle 54 kDa protein	SRP54	28	53.8	1.16296	0.965746	1.04346	1.0554	1.10327	1.23368	1.00952	1.05963	1.19853	1.08995	0.952381	0.944817	1.07996	1.00316	1.15078	1.06363	0.875384	1.25301	0.967936	0.956317	0.964641	1.00717	0.927572	1.07734	1.01952	0.938996	1.11522
Q8NBY1;B4E0Y9;Q9P289;Q9P289-2;Q9P289-3	Serine/threonine-protein kinase 26	STK26	19	53.8	0.99869	1.01543	1.00502	0.938084	0.832395	0.916917	0.976097	0.917201	1.02112	0.92662	0.956999	0.969487	0.920028	0.831803	1.0334	0.915059	0.978402	1.00354	0.997059	1.00668	1.03548	0.960855	0.889405	0.998367	0.926195	0.977893	0.95986
O75312;H7BZM7;H7C0E5;H7C449	Zinc finger protein ZPR1	ZPR1	20	53.8	1.07663	1.05881	1.11691	1.08089	1.02024	1.06334	0.966785	1.13472	1.15441	1.09175	1.08065	1.23249	1.19676	1.157	1.20699	1.06267	1.12965	1.27193	0.963613	1.0351	1.04775	1.04109	0.975414	1.03625	0.924313	0.984794	1.07626
Q86TX2;A0A087X0W7;G3V4F2;A0A087WT95;P49753;P49753-2	Acyl-coenzyme A thioesterase 1;Acyl-coenzyme A thioesterase 2, mitochondrial	ACOT1;ACOT2	20	53.7	0.997755	0.983643	1.25577	0.959443	0.910398	0.969989	1.09344	0.961102	0.637692	1.02985	1.03702	1.30553	1.00694	1.00745	1.05591	1.04503	1.07281	0.703911	1.06394	1.02438	1.36802	0.957347	0.942198	0.98998	0.997064	1.02401	0.632982
Q86V81	THO complex subunit 4	ALYREF	15	53.7	1.31262	0.974138	1.00206	1.09296	1.18865	0.989932	0.953796	1.20747	0.859745	1.21487	0.829252	0.794431	0.952983	1.01479	0.804754	0.874095	0.946671	0.788768	1.15831	1.06035	0.947331	1.03824	1.16712	0.961373	1.00624	1.21078	0.859498
Q8NBU5;Q8NBU5-2	ATPase family AAA domain-containing protein 1	ATAD1	16	53.7	1.03621	1.06051	1.09592	0.943662	1.2189	1.07134	1.06353	0.922764	1.0333	1.10025	1.11272	1.1693	1.06807	1.31631	1.2341	1.15139	1.06221	1.01016	1.11995	1.04432	1.0765	1.00086	1.19545	1.0804	1.07284	0.991995	1.02494
G3V1D3;G3V180;Q9NY33;Q9NY33-4;Q9NY33-2;E9PQ14;E9PPK9;E9PKK8;E9PNX5;E9PQF2	Dipeptidyl peptidase 3	DPP3	33	53.7	0.977418	1.02764	1.06577	1.01349	0.966331	0.990703	1.06039	1.03546	0.700308	1.02323	1.03377	0.979386	1.03947	0.991541	1.03974	1.11111	0.98421	0.705726	1.03427	1.05861	0.977822	1.071	1.00318	1.02425	1.12772	1.02385	0.688895
O15371-3;O15371;O15371-2;B0QYA5;B0QYA4;B0QYA8;B0QYA6	Eukaryotic translation initiation factor 3 subunit D	EIF3D	24	53.7	1.25672	0.970522	1.03554	1.06459	1.1169	1.15106	0.997311	1.13855	0.970208	1.23066	1.12201	1.14404	1.34094	1.21956	1.25404	1.18877	1.07381	1.17713	0.980571	1.0264	0.999214	1.05453	1.03805	1.06331	1.00112	0.984225	0.936539
Q96BN8;H0Y9T0;H0Y8S4;D6RD57	Ubiquitin thioesterase otulin	OTULIN	19	53.7	1.19992	1.00125	1.06759	0.889268	1.12291	1.02007	1.03734	1.08063	0.954852	1.27461	1.28891	1.22061	1.36973	1.44467	1.40092	1.31199	1.21991	1.27736	1.04639	1.16451	1.08585	1.0427	1.12777	1.0449	0.919945	0.997713	0.998132
Q96R05	Retinoid-binding protein 7	RBP7	7	53.7	1.09016	1.00114	1.08357	1.0682	1.16165	1.18097	1.04524	1.22081	1.1554	0.961936	1.04723	1.08088	1.11505	1.2468	1.34616	1.18078	1.16176	1.12768	0.971321	0.921754	0.964884	0.962962	1.05383	1.03381	0.934166	1.05042	1.0213
Q00325-2;Q00325;F8VVM2;F8VZL5;F8VWR4;F8VWQ0;F8VY00;F8VYH5	Phosphate carrier protein, mitochondrial	SLC25A3	17	53.7	1.17851	0.9941	1.29388	1.00052	1.29839	1.27105	1.07196	1.11757	0.786421	1.1141	1.10576	1.39905	1.13681	1.30997	1.39589	1.24342	1.10353	0.791107	0.967554	1.06314	1.12004	0.974439	1.09341	1.18637	1.11503	1.04093	0.707374
O95361;H0Y626;B3KP96;O95361-2;Q309B1;K7ENN8;I3L3K9;I3L2F3;K7EL43;J3QKY5;J3KSX4;J3QR69;C9JWX7;I3L1X9;J3QLP0;Q309B1-2;J3QL38	Tripartite motif-containing protein 16	TRIM16	26	53.7	1.14409	1.24686	1.29539	1.34481	1.23715	1.28443	1.17436	1.29818	1.56232	1.17097	1.13941	1.11882	1.17224	1.1977	1.16746	1.09281	1.22717	1.36508	1.20763	1.26239	1.43932	1.42932	1.40627	1.34357	1.19112	1.34647	1.48171
C9J2P0;P51965;P51965-3;H7C061;B7Z306;P51965-2	Ubiquitin-conjugating enzyme E2 E1	UBE2E1	6	53.7	1.25916	1.08692	1.03608	1.06361	0.792531	0.799102	0.916761	1.03695	1.6311	1.01379	0.990688	1.07064	0.939583	0.743471	0.83138	0.887974	0.983691	2.0359	1.15317	1.00044	1.1178	1.00531	0.721176	0.718993	0.771581	0.916703	1.46301
O00488;A9J4F5	Zinc finger protein 593	ZNF593	7	53.7	0.971587	0.99312	0.985784	0.858804	0.804167	0.809841	0.968891	0.800863	1.3245	0.824542	0.888023	0.979894	0.599339	0.696909	0.781558	0.809652	0.993391	1.38041	1.26907	0.94003	1.06369	0.809406	1.038	0.964623	0.915071	0.858369	1.47658
O95816;O95816-2	BAG family molecular chaperone regulator 2	BAG2	10	53.6	1.02654	1.13615	0.912633	1.06258	0.801206	1.34889	1.01452	0.978262	1.09092	0.968496	0.967914	1.01642	0.994179	0.769674	1.39272	0.928723	1.10927	1.09467	1.11954	1.17839	0.998258	1.09264	0.885953	1.41363	1.04024	1.10357	1.05587
Q96DZ1;Q96DZ1-3;Q96DZ1-2	Endoplasmic reticulum lectin 1	ERLEC1	22	53.6	0.955392	1.0206	1.21889	1.03733	1.10007	1.22876	1.00048	0.888741	0.980607	0.917881	0.928444	1.28792	1.01525	1.14342	1.31527	0.957993	0.913659	0.929005	0.901498	1.01279	1.22486	0.986091	1.18832	1.2767	1.09445	0.926491	0.918103
J3KS15;Q14197;J3QRF8	Peptidyl-tRNA hydrolase ICT1, mitochondrial	ICT1	11	53.6	0.973126	1.01009	0.869495	0.959885	0.808034	0.98809	1.10524	0.866792	0.916684	1.0238	0.968746	0.894811	1.04813	0.838102	1.15762	1.08085	0.98365	0.967528	1.04678	0.967502	0.868144	1.12541	0.794315	1.01341	1.05294	0.964472	1.43734
Q6GMV3	Putative peptidyl-tRNA hydrolase PTRHD1	PTRHD1	6	53.6	0.963159	0.927239	1.01871	0.834681	0.736178	0.750112	1.01866	0.751484	0.604869	0.940916	1.10616	1.14302	1.04955	1.05893	1.433	1.3114	1.20403	0.757026	1.00398	0.938269	1.11275	0.938032	0.775384	0.943276	0.805589	0.815058	0.646511
P07814;V9GYZ6;V9GZ76	Bifunctional glutamate/proline--tRNA ligase;Glutamate--tRNA ligase;Proline--tRNA ligase	EPRS	81	53.5	1.08784	0.977174	1.00154	1.0396	1.11809	1.25707	1.01995	1.10374	0.84424	1.09821	1.03047	0.976286	1.06662	1.11853	1.10379	1.05012	1.03425	0.896885	0.968876	0.998923	1.0045	1.01206	1.09099	1.1648	1.00257	1.05943	0.875112
Q8N128;Q8N128-2;G3V583;G3V3Z5	Protein FAM177A1	FAM177A1	12	53.5	1.20336	1.0102	1.1823	0.959816	0.828538	1.05986	1.04851	1.08874	1.22993	1.10627	1.114	1.32288	1.16046	0.91269	1.26473	1.16938	1.18332	1.45373	1.03117	1.02999	1.17177	1.0286	0.858188	1.09426	0.98947	0.973274	1.2085
O75146;O75146-2;H0YH66	Huntingtin-interacting protein 1-related protein	HIP1R	57	53.5	0.805443	1.07393	1.01863	1.02902	1.01202	0.790632	0.972346	0.945845	0.823981	0.843601	1.03843	0.921023	0.954313	0.961619	0.719913	0.92439	0.909179	0.772187	0.898044	1.05886	1.05016	1.00603	1.03278	0.808801	0.952997	0.976097	0.796157
P49137;P49137-2	MAP kinase-activated protein kinase 2	MAPKAPK2	22	53.5	1.03321	0.9814	0.915802	0.889152	0.737578	0.50579	0.997356	0.936532	0.972468	1.16426	1.10407	1.08393	1.17638	0.965096	0.638764	1.19306	1.07601	1.163	1.0153	1.02832	0.966752	1.02699	0.846413	0.58965	0.973822	1.011	1.07245
Q96T51;Q96T51-2;H0YAC8;Q96T51-3;J3KPP6;H0Y9Y8	RUN and FYVE domain-containing protein 1	RUFY1	37	53.5	0.93869	0.96181	0.965465	1.10263	0.950136	1.33228	1.03417	1.06742	0.818299	0.939568	0.955709	0.86925	1.06244	0.880528	1.22154	1.09808	0.90318	0.803735	0.894936	0.999312	0.96308	1.03594	0.917844	1.24455	1.0982	1.05647	0.845273
Q9NXV6;J3KNE1;D6RGD2	CDKN2A-interacting protein	CDKN2AIP	26	53.4	1.18784	1.02041	1.02581	1.10863	1.04319	0.850783	0.94649	0.938491	0.976633	1.17741	0.983634	1.043	1.02896	1.05933	0.866798	0.912758	0.990631	0.99786	1.28469	1.03257	1.11013	1.10863	1.14338	0.91464	0.989418	1.04843	0.994398
Q92817;K7EKI0;A8MZ36;K7EQ87	Envoplakin	EVPL	108	53.4	0.857399	1.08519	0.887364	1.07614	0.770432	0.796289	0.928139	0.779739	0.914256	0.846913	1.07151	0.915234	1.03014	0.768034	0.708779	0.90196	0.809735	0.874461	0.873448	1.06958	0.91782	1.04743	0.785705	0.823305	0.911258	0.804224	0.917167
Q5JRX3;Q5JRX3-2;Q5JRX3-3;A0A0A0MRX9;H0Y4F7;H0Y7L7;B1APQ0;B1APQ1	Presequence protease, mitochondrial	PITRM1	51	53.4	0.898471	1.03746	1.15748	1.03276	1.14001	1.12177	1.12351	1.04707	0.874367	0.887094	0.993568	1.04704	0.940557	1.05905	1.01606	1.08945	0.967048	0.839769	0.861159	1.02709	1.14172	0.968741	1.07847	1.10586	1.10213	1.04649	0.852123
Q04837;A0A0G2JLD8;E7EUY5;C9K0U8	Single-stranded DNA-binding protein, mitochondrial	SSBP1	8	53.4	1.07765	0.951165	0.808085	0.795445	0.926481	0.872553	1.08362	0.832291	0.713525	1.27954	1.23005	1.1064	1.30076	1.40221	1.57829	1.45025	1.23483	0.912864	1.08524	1.05178	0.940373	0.977438	1.17592	1.00317	1.01248	0.961735	0.73109
O60832;O60832-2;C9IYT0;H7C0M1;H7C2Q2;H7C2Q9;H7BZF2	H/ACA ribonucleoprotein complex subunit 4	DKC1	28	53.3	1.09922	0.997502	1.09254	0.994827	0.906331	0.834327	0.987825	0.97112	0.9128	1.05497	1.02499	1.069	1.04098	1.01388	0.964137	0.958933	1.0598	0.901432	1.07229	0.965861	1.02535	1.01328	0.919413	0.853032	0.881232	0.945396	0.841901
Q96CS3;D6RBG6	FAS-associated factor 2	FAF2	24	53.3	1.05523	1.00239	0.997404	1.0678	1.12677	1.00998	1.04571	0.918393	0.899011	1.00596	0.974979	0.947327	0.971833	1.13624	1.00896	0.969536	0.936785	0.874058	1.17699	1.00828	1.01322	1.10558	1.18845	1.04004	1.09575	1.03976	1.1745
Q9Y285;K7ER00;Q9Y285-2;K7EPH2;K7ER16;K7EK06;K7ERS0	Phenylalanine--tRNA ligase alpha subunit	FARSA	22	53.3	1.03517	0.956235	0.998707	1.04119	0.956477	1.07656	1.02064	1.05192	0.946143	1.02091	1.0185	0.933342	1.10602	1.00413	1.10965	1.0514	1.08352	0.9536	0.85065	0.892225	0.778145	0.842144	0.863118	0.924612	0.832374	0.902333	0.843424
P17174;P17174-2	Aspartate aminotransferase, cytoplasmic	GOT1	21	53.3	1.08519	1.03937	1.15137	0.895734	1.07846	1.05858	1.08772	0.924024	0.924889	1.0062	1.03148	1.15242	0.958109	1.04013	1.23777	1.0171	1.10091	0.910714	1.18481	1.02816	1.22471	0.946555	1.08758	1.12536	0.977853	0.911846	0.79865
Q16539-2	Mitogen-activated protein kinase 14	MAPK14	15	53.3	0.870082	0.879288	0.794402	0.890863	0.616147	0.605169	1.21907	1.04143	0.981856	1.07395	0.909589	0.932655	0.994218	0.839518	0.8351	0.97498	0.861898	0.866679	1.0796	1.02551	0.923509	1.01369	0.764476	0.716944	1.1533	1.07228	1.15298
F5GZ78;P49023;A0A1B0GTU4;P49023-2;A0A1B0GU60;F5H836;A0A1B0GV30;REV__D6RBA6	Paxillin	PXN	27	53.3	0.886104	1.06365	0.846378	1.01117	0.830332	0.727209	1.00065	0.877053	0.814573	1.01858	1.09303	1.10251	1.14697	0.9945	0.913227	1.02157	1.01047	0.939846	0.938585	1.01976	0.833812	1.02062	0.830908	0.765313	0.831483	0.827607	0.741661
O75663;O75663-2	TIP41-like protein	TIPRL	15	53.3	1.12091	1.00525	0.899328	0.964987	0.956666	1.03917	1.00331	1.02501	0.826249	1.07214	0.980498	0.928151	0.993195	0.93212	1.07242	1.03117	0.988392	1.01205	1.11886	0.991755	0.93624	1.05463	0.934723	1.05432	1.12741	0.968286	0.950825
P56945-5;P56945-8;P56945;P56945-7;P56945-3;P56945-2;P56945-6;P56945-4;H3BN62;H3BSY4;H3BQJ7;H3BSB2;H3BVF0;H3BTL5;H3BTB0;H3BU42;Q14511-2	Breast cancer anti-estrogen resistance protein 1	BCAR1	33	53.2	0.922384	1.04368	1.24714	1.09775	0.853231	0.881956	1.04623	0.920051	1.22403	0.919445	0.912124	1.28153	0.899394	0.811581	0.807642	0.875457	0.913044	1.18303	1.09038	1.07331	1.41266	1.06054	0.93071	0.99743	1.09828	1.09339	1.32902
Q53HL2	Borealin	CDCA8	12	53.2	1.14121	1.42065	0.6642	1.05481	0.535495	0.759364	0.46903	2.28349	2.0234	1.03286	1.22695	0.694724	0.900771	0.593207	0.728347	0.546947	2.10369	2.4569	1.1574	1.2859	0.620285	0.985467	0.479347	0.776848	0.550525	2.12985	1.87418
P30519;I3L159;I3L1F5;I3L4P8;A0A1B0GXH0;I3L463;I3L276	Heme oxygenase 2	HMOX2	17	53.2	1.30618	1.08634	1.25222	1.07765	1.51672	1.31321	1.06584	1.07554	0.821815	1.16838	1.08314	1.28138	1.19075	1.40095	1.32964	1.1484	0.958445	0.854099	1.0258	1.13068	1.17694	1.11112	1.37208	1.26383	1.1827	1.01635	0.845297
P82663;E7EPW2;P82663-2;P82663-3	28S ribosomal protein S25, mitochondrial	MRPS25	10	53.2	0.979209	0.974166	0.950723	0.989252	0.919548	1.00199	1.02538	1.00368	0.833005	0.942116	0.939202	1.05714	1.009	0.90547	1.17899	1.08088	1.04222	0.893399	0.98715	1.04381	0.940433	0.961823	0.949489	1.27741	1.23129	1.30158	0.949802
Q6P996-5;Q6P996;H3BND4;Q6P996-3;Q86XE2;Q6P996-2;J3KNK7;Q6P474;H3BNL6;H3BPV5;H3BM88;A0A0J9YXH6;Q6XYB5;H3BU11;H3BQ54;H3BQS3	Pyridoxal-dependent decarboxylase domain-containing protein 1	PDXDC1	36	53.2	0.903478	1.00496	1.11485	0.923716	1.06083	1.51011	1.02253	1.13505	0.993526	0.915495	1.03537	0.977536	0.94382	0.928957	1.40512	1.07517	1.05874	0.960783	0.900652	1.03207	0.995895	0.96148	0.978297	1.53939	1.45647	1.11835	0.95605
Q969K3;Q969K3-2;H7BYJ1;G3V504;A0A087WTM5;G3V5F1;G3V4D1	E3 ubiquitin-protein ligase RNF34	RNF34	14	53.2	0.883796	1.01518	0.911378	0.917637	0.761356	0.885574	0.948535	0.847457	1.51302	0.887381	0.976922	0.889824	0.877895	0.729857	0.874027	0.890464	0.934762	1.51825	0.970772	0.942977	1.00654	0.879797	0.760938	0.938802	1.03856	0.978506	1.57437
[truncated: 7,481 more rows]
