# Supplementary material for: ProTargetMiner as a proteome signature library of anticancer molecules for functional discovery
Source: Nat Commun. 2019 Dec 16;10:5715. doi: 10.1038/s41467-019-13582-8 (PMC6915695; doi:10.1038/s41467-019-13582-8)
Supplement: Supplementary file 9 — Supplementary Data 6 [file 41467_2019_13582_MOESM9_ESM.xlsx]

## Sheet: Sheet1
Supplementary Data 6. The deep proteomics dataset with 9 drugs in RKO cells (normalized and reported in fold changes vs. control).
Majority protein IDs	Protein names	Gene names	Peptides	Sequence coverage [%]	8-azaguanine_1	Raltitrexed_1	Topotecan_1	Floxuridine_1	Nutlin_1	Dasatinib_1	Gefitinib_1	Vincristine_1	Bortezomib_1	8-azaguanine_2	Raltitrexed_2	Topotecan_2	Floxuridine_2	Nutlin_2	Dasatinib_2	Gefitinib_2	Vincristine_2	Bortezomib_2	8-azaguanine_3	Raltitrexed_3	Topotecan_3	Floxuridine_3	Nutlin_3	Dasatinib_3	Gefitinib_3	Vincristine_3	Bortezomib_3
K7EM38	Actin, cytoplasmic 2	ACTG1	13	99.2	1.24001	1.13052	2.23578	1.50037	1.16387	1.06172	0.938789	1.43182	1.67086	0.132349	0.113835	0.163163	0.130458	0.17966	0.137828	0.0995577	0.117087	0.132754	1.05274	3.10385	1.52053	1.01164	1.08416	1.09596	1.12143	1.1138	8.26325
P04792;F8WE04	Heat shock protein beta-1	HSPB1	20	93.7	1.15251	1.12256	1.54621	1.18435	1.41583	1.08935	1.06025	1.53505	1.86974	1.02154	1.01994	1.36719	1.08197	1.24676	1.05264	0.993683	1.32184	1.99109	1.16952	1.18624	1.56593	1.24693	1.38162	1.13299	1.07785	1.54462	1.85759
P07737;K7EJ44	Profilin-1	PFN1	13	93.6	0.984585	0.855177	0.767419	0.926819	0.81254	0.949552	0.918871	0.889291	0.444478	1.08484	0.933958	0.816017	0.952649	0.892252	0.969031	0.931908	0.910241	0.472431	1.03221	0.902771	0.830613	1.03725	0.916676	0.977105	0.957618	1.04103	0.543276
P63244;J3KPE3;D6RHH4;D6RAC2;H0YAF8;H0Y8W2;D6R9Z1;D6R9L0;D6REE5;D6RFX4;H0YAM7;D6RFZ9;D6RAU2;E9PD14	Guanine nucleotide-binding protein subunit beta-2-like 1;Guanine nucleotide-binding protein subunit beta-2-like 1, N-terminally processed	GNB2L1	24	92.1	1.08476	0.896103	1.03534	0.801839	0.948646	0.965628	0.974647	0.991608	0.884086	1.11318	0.927098	1.05925	0.810718	0.962367	0.980315	0.969348	1.03758	0.858416	1.11839	0.917287	1.05938	0.798447	1.00261	0.974094	0.999309	0.98089	0.841064
P05387	60S acidic ribosomal protein P2	RPLP2	7	91.3	1.18336	1.39358	1.45399	1.19568	1.09777	1.29252	1.17444	1.34902	0.953726	1.05392	0.881169	1.14137	1.09887	1.14341	1.0395	1.05358	1.81346	0.756108	1.07947	0.893342	1.11074	0.96662	0.831988	1.03937	0.790876	0.938268	0.677452
P09382	Galectin-1	LGALS1	11	91.1	0.719459	0.864631	0.533156	0.762814	0.691217	0.863763	1.00337	0.870055	0.413832	0.754065	0.738961	0.568877	0.71315	0.695971	0.798907	0.884868	0.907321	0.412882	0.762047	0.725152	0.62757	0.777011	0.709842	0.892955	0.915035	0.90429	0.409449
P61019;P61019-2;E9PKL7	Ras-related protein Rab-2A	RAB2A	20	90.6	1.0586	1.00237	0.944249	1.00644	0.979816	1.04977	1.07503	1.08092	0.878569	1.08994	1.01629	0.95165	1.04274	1.03197	1.08432	1.07228	1.10695	0.962177	0.999376	0.957771	0.913514	1.08256	0.970975	1.056	1.00225	1.1145	0.778708
P04075;J3KPS3	Fructose-bisphosphate aldolase A;Fructose-bisphosphate aldolase	ALDOA	36	90.1	1.06208	1.05578	0.815627	1.02713	0.906909	0.893348	1.06057	0.960213	0.474074	1.00654	0.973	0.783401	1.01135	0.889322	0.878521	1.02652	0.970728	0.467113	1.10565	1.0471	0.884449	1.05971	0.959728	0.901775	1.07629	1.04784	0.490784
P60174-1;P60174;P60174-4;U3KPZ0	Triosephosphate isomerase	TPI1	22	90	1.12925	1.085	0.848986	1.0917	1.05026	1.09755	1.0458	1.05706	0.439969	1.11182	1.04071	0.789969	1.05513	1.04923	1.05059	0.980385	1.00323	0.420324	1.1999	1.10621	0.928229	1.136	1.1675	1.10306	1.06859	1.24155	0.483831
P10599;P10599-2	Thioredoxin	TXN	9	88.6	1.11424	0.994919	0.921373	1.09056	1.14429	1.11782	1.05086	1.30951	0.498601	1.28252	1.11234	0.890687	1.0836	1.23376	1.15347	1.07594	1.16424	0.473787	1.192	1.0199	0.909539	1.20623	1.2049	1.16588	1.06934	1.24753	0.511091
P63218	Guanine nucleotide-binding protein G(I)/G(S)/G(O) subunit gamma-5	GNG5	6	88.2	1.00036	0.981622	1.15516	1.19337	1.15907	1.04553	1.03934	0.938025	0.520535	1.04092	1.18152	1.03366	0.958733	0.961816	1.00341	0.855289	0.766436	0.637458	1.15755	1.18916	1.09317	0.914878	1.21295	0.965578	1.05492	1.09819	0.67123
Q9UK76;J3KT51;Q9UK76-2;Q9UK76-3	Hematological and neurological expressed 1 protein;Hematological and neurological expressed 1 protein, N-terminally processed	HN1	11	87.7	0.92688	1.04043	0.390524	0.874327	0.702304	1.07764	0.959756	0.694739	0.436722	0.797561	0.659423	0.357419	0.736409	0.552868	0.749432	0.74826	0.727371	0.388785	0.804067	0.70365	0.312218	0.65211	0.470979	1.0585	0.647949	0.52037	0.281046
P29692-3;E9PQZ1;H0YE72;E9PL71	Elongation factor 1-delta	EEF1D	25	87.5	1.92201	1.03935	1.05798	1.39026	1.1194	0.946906	1.03428	1.46407	0.792152	1.57665	0.920032	0.95919	1.22551	1.07692	0.905221	1.056	1.39543	0.616034	1.64019	0.937028	0.969655	1.30832	1.0116	1.02686	0.992091	1.19549	0.800224
P29692;P29692-4	Elongation factor 1-delta	EEF1D	27	87.2	1.23961	1.06211	0.926522	1.32372	1.0453	1.02003	1.0131	1.23586	0.679754	1.10946	1.01859	1.0928	1.30168	1.11612	1.05523	1.01871	1.29841	0.869642	1.16446	0.978842	1.01689	1.18465	1.06071	0.962099	1.02679	1.21991	0.772785
Q96C01;E7EQY1	Protein FAM136A	FAM136A	13	87	0.961174	0.813951	0.447938	0.870144	0.867413	1.1165	1.04694	0.767331	0.578153	1.28802	1.00868	0.42364	0.933392	0.984335	1.28926	1.19848	0.940701	0.708309	1.03131	0.809699	0.371902	0.99558	0.854765	1.22561	1.03604	0.824693	0.521728
O00299	Chloride intracellular channel protein 1	CLIC1	18	86.7	1.18375	0.979265	0.782714	1.03938	0.952217	0.922969	0.981306	1.15668	0.511345	1.05121	0.910678	0.809596	1.03846	0.953567	0.9369	0.929128	1.11296	0.595009	1.12263	0.96851	0.816137	0.951182	0.990155	0.873533	0.975651	1.05023	0.57156
Q9BVJ7	Dual specificity protein phosphatase 23	DUSP23	12	86	1.2163	1.03761	1.16566	1.14941	1.13184	1.13143	1.11961	1.06948	1.18541	1.2427	0.945854	1.03352	1.04061	1.08886	1.08073	1.07624	1.00153	0.828872	1.03161	0.84061	0.932039	1.07482	1.00452	1.05394	1.016	0.956288	0.915206
P63241;I3L397;I3L504;P63241-2;Q6IS14	Eukaryotic translation initiation factor 5A-1;Eukaryotic translation initiation factor 5A;Eukaryotic translation initiation factor 5A-1-like	EIF5A;EIF5AL1	14	85.1	1.13364	0.874756	1.14528	1.01169	0.898288	0.883235	0.883422	1.04401	0.832495	1.4053	1.00706	1.26902	1.07114	0.989154	0.965162	0.95598	1.11766	0.820696	1.14162	0.871121	1.13066	1.13049	0.904911	0.897912	0.873518	1.10453	0.827992
P62937-2	Peptidyl-prolyl cis-trans isomerase A;Peptidyl-prolyl cis-trans isomerase A, N-terminally processed	PPIA	11	84.8	1.15583	0.486089	0.407646	0.664225	0.646547	0.372763	0.751464	0.724063	0.239723	1.2602	1.06987	0.958558	0.863139	0.99924	0.840825	0.956447	0.798782	0.378305	0.848433	0.703368	0.570625	0.830298	0.702558	0.772426	0.675156	0.762252	0.693751
P50990;P50990-2;P50990-3	T-complex protein 1 subunit theta	CCT8	43	83.8	1.03439	0.934362	0.975349	0.996351	0.932103	0.9066	0.928282	1.04324	0.759359	1.18564	1.0488	1.1003	1.05909	0.972982	0.951897	0.981571	1.11386	0.75761	1.071	0.93757	1.02972	1.05332	0.940648	0.913218	0.928701	1.12006	0.710587
A0A087WTB8;P15374;Q5TBK7	Ubiquitin carboxyl-terminal hydrolase;Ubiquitin carboxyl-terminal hydrolase isozyme L3	UCHL3	13	83.5	1.00595	1.2205	0.752354	1.2291	1.41887	0.907276	0.982952	1.5651	0.628886	0.953297	1.03593	0.776636	1.05522	1.3277	0.831357	0.887117	1.54621	0.600509	0.977609	0.937993	0.758798	1.15152	1.15489	0.846402	0.860593	1.3566	0.62809
P50395;P50395-2	Rab GDP dissociation inhibitor beta	GDI2	34	83.4	0.895301	0.938029	0.689578	0.924876	0.868929	0.978237	0.993041	0.893969	0.476264	1.03603	1.11796	0.829102	0.973066	0.942055	1.01088	1.03905	0.93416	0.50864	0.782762	0.810737	0.63434	0.956107	0.719881	0.8949	0.817436	0.882405	0.421581
H0YDS9		NASP	12	83.4	2.01723	0.880441	0.663179	0.943164	0.755416	0.887577	1.01574	0.889907	0.826184	2.31735	0.913914	0.471226	1.01556	0.759504	0.694763	0.842601	0.684516	0.656136	2.14146	1.13033	0.952166	1.11165	0.723254	0.903684	0.980555	0.852059	0.969835
O00161;O00161-2;H3BM38;H3BNE1;H3BR18;H3BPJ0;H3BV99;H3BP15;H3BQY9	Synaptosomal-associated protein 23;Synaptosomal-associated protein	SNAP23	16	83.4	1.04505	1.05718	0.717562	0.878142	1.09805	0.842967	0.929339	1.08893	0.660222	1.06896	1.0094	0.705737	0.814317	1.10009	0.796183	0.919051	1.14687	0.539217	1.01968	0.937664	0.620648	0.86062	0.964755	0.80831	0.848152	1.06289	0.52127
P49773;D6REP8;D6RE99;D6RD60	Histidine triad nucleotide-binding protein 1	HINT1	9	83.3	1.21314	1.07745	0.885441	1.13098	1.01028	0.968836	0.962415	1.00075	0.52791	1.18661	1.02538	0.774909	1.10267	1.05455	1.02127	0.96735	1.00359	0.462123	1.32104	1.11848	0.873	1.10133	1.04159	1.03996	1.00143	1.04026	0.455961
E5RHG8;Q15369;Q15369-2;R4GMY8	Transcription elongation factor B polypeptide 1	TCEB1	6	83.1	1.12205	1.34809	1.01382	1.21414	1.12463	1.30772	1.29377	1.07263	1.66294	1.01616	0.869637	1.23007	1.05752	1.10733	1.1143	1.08684	1.41445	1.77876	0.780039	0.649922	0.929453	0.955014	0.679484	0.923938	0.649029	0.70225	0.877628
Q99623;J3KPX7;F5GY37;Q99623-2;F5GWA7;F5H3X6	Prohibitin-2	PHB2	26	82.9	1.15594	1.10295	2.01447	1.21104	1.00379	1.10369	1.002	1.23295	1.34379	1.26172	1.18251	2.23542	1.24684	1.02888	1.14368	1.01772	1.24582	1.44245	1.15668	1.08503	1.88929	1.37937	1.02976	1.09026	0.968992	1.23398	1.3761
P24534	Elongation factor 1-beta	EEF1B2	16	82.7	1.16694	0.965216	0.86816	1.32222	0.967265	0.975727	1.0062	1.24912	0.55789	1.14926	0.907805	0.919654	1.36227	1.06061	0.983908	1.04345	1.3278	0.604356	1.00891	0.775032	0.844097	1.25615	0.789603	0.906678	0.850972	1.05772	0.477284
P61604;B8ZZL8	10 kDa heat shock protein, mitochondrial	HSPE1	11	82.4	1.27526	1.22839	2.47311	1.33024	1.1169	1.29725	1.03093	1.38876	1.62688	1.17774	1.20618	2.44246	1.29309	1.11666	1.25488	1.00058	1.46205	1.66218	1.31715	1.2186	2.62354	1.34064	1.2372	1.30119	1.09006	1.72357	1.76346
P06733;K7EM90	Alpha-enolase;Enolase	ENO1	34	82	1.09524	0.87217	0.909614	1.01123	0.953282	0.885665	0.964556	1.31141	0.494803	1.25924	0.965448	0.949113	1.04082	0.987639	0.941667	1.00911	1.29524	0.497436	1.15926	0.884748	0.901847	1.06489	0.989921	0.891957	0.980071	1.3083	0.407923
Q9UQ80;F8VR77	Proliferation-associated protein 2G4	PA2G4	30	82	1.02161	0.898074	1.05151	0.962706	0.960947	0.851815	0.847561	1.00705	0.713192	1.16196	1.02773	1.2501	1.05958	1.03684	0.957352	0.96843	1.10291	0.773389	1.01506	0.84344	1.07666	1.03868	0.897263	0.844954	0.823211	1.03266	0.671977
P23528;G3V1A4;E9PK25;E9PP50;E9PQB7;E9PLJ3;E9PS23	Cofilin-1	CFL1	20	81.9	1.05502	1.04684	0.96926	0.970616	0.907678	0.950103	0.930487	0.930616	0.495419	1.08698	1.06245	1.02006	1.01527	0.943982	0.983804	0.948684	1.00482	0.471524	1.09149	1.07428	1.07555	1.06236	0.986777	0.979217	0.944386	1.04864	0.471843
P00441;H7BYH4	Superoxide dismutase [Cu-Zn]	SOD1	10	81.8	1.20881	1.19767	0.788433	1.12536	1.10399	1.24829	1.12203	1.1689	0.462341	1.19297	1.13252	0.814786	1.10033	1.14035	1.26514	1.05452	1.28548	0.478813	1.19439	1.24369	0.915308	1.10646	1.19541	1.24084	1.12387	1.2507	0.626085
Q01469;I6L8B7	Fatty acid-binding protein, epidermal	FABP5	15	81.5	0.988734	0.870654	0.785307	0.980084	0.876508	0.951152	0.940195	1.09886	0.432858	1.32284	1.09245	0.985304	1.09248	1.03631	1.07658	1.08259	1.25066	0.460654	1.09069	0.923593	0.852407	1.17256	0.978933	1.02913	0.955769	1.23568	0.441665
P49006	MARCKS-related protein	MARCKSL1	8	81.5	1.27363	1.66054	1.65424	1.27934	1.10637	1.4249	1.05665	1.19632	0.729797	0.873362	1.12951	1.45042	1.11535	0.854758	0.957671	0.915204	1.16094	0.499958	1.22473	1.6032	2.49079	1.11747	0.800161	1.39611	0.957559	0.906531	0.674371
P49321;P49321-3;P49321-4;P49321-2	Nuclear autoantigenic sperm protein	NASP	50	81.5	1.05534	0.827826	0.645259	0.808728	0.604206	0.885248	0.7679	0.728187	0.615136	1.06021	0.86445	0.692405	0.857913	0.64904	0.901095	0.831425	0.784572	0.65903	1.07605	0.849518	0.71126	0.757086	0.582124	0.892738	0.760088	0.732189	0.664475
Q96B45;A0A0B4J1R7	UPF0693 protein C10orf32	C10orf32;C10orf32-ASMT	6	81	1.39278	1.17283	0.784141	1.11297	1.3363	0.994263	1.03066	1.0266	0.866137	1.13314	1.04831	0.590623	1.04502	1.35402	1.00631	1.0048	1.00154	0.675113	1.16571	0.995013	0.624791	1.06161	1.22831	1.05289	1.02839	0.927514	0.696577
P14618;B4DNK4;P14618-3	Pyruvate kinase PKM;Pyruvate kinase	PKM	49	81	0.935249	0.787613	0.739895	0.86148	0.858958	0.91206	0.970752	0.800997	0.458266	1.00852	0.83321	0.797594	0.888683	0.879554	0.937827	1.01318	0.863582	0.428031	0.95141	0.7564	0.726605	0.872503	0.889981	0.9094	1.013	0.776368	0.375755
P08758;D6RBL5;D6RBE9;E9PHT9	Annexin A5;Annexin	ANXA5	29	80.9	1.07739	1.16124	1.17116	1.05265	1.15834	0.947013	1.1812	1.38293	0.661604	0.998349	1.05838	0.951351	1.00019	1.09141	0.902537	1.09086	1.31083	0.649825	1.04704	1.10485	1.02528	0.992785	1.11612	0.886672	1.11388	1.31129	0.640868
O14737;O14737-2;K7EQA1	Programmed cell death protein 5	PDCD5	13	80.8	1.01394	0.992799	0.810654	1.08311	0.866773	0.995744	1.02019	1.05389	0.528809	0.936486	0.878853	0.799796	1.08344	0.93126	1.02948	0.933735	1.11107	0.555477	0.987957	0.866712	0.855491	1.02801	0.881324	1.02576	0.950823	0.956134	0.544001
P30086	Phosphatidylethanolamine-binding protein 1;Hippocampal cholinergic neurostimulating peptide	PEBP1	12	80.7	1.32574	1.10499	0.838315	1.15111	1.21924	1.40043	1.27721	1.06885	0.444485	1.1397	0.96357	0.754407	1.06723	1.19667	1.29127	1.15474	1.01559	0.405037	1.24227	1.09104	0.819286	1.12658	1.28897	1.30023	1.19888	1.06673	0.412113
P62829;J3KT29;C9JD32;J3KTJ3;B9ZVP7	60S ribosomal protein L23	RPL23	11	80.7	0.987922	0.814974	0.870319	0.701014	0.874262	0.860907	0.855445	0.932682	0.91575	1.25185	1.04282	1.07448	0.798862	1.00648	1.00029	0.978042	1.04477	1.04296	1.10278	1.01198	1.05782	0.865293	1.01984	0.97199	0.960596	1.16798	1.30892
Q71U36-2;Q71U36;Q13748-2	Tubulin alpha-1A chain;Tubulin alpha-3C/D chain	TUBA1A;TUBA3C	34	80.5	1.0061	1.18363	1.10321	1.08476	0.765549	0.856535	0.850747	0.917514	0.904659	1.17476	1.35256	1.35076	1.11618	0.856107	0.912877	0.922972	1.00103	0.933603	0.980298	1.11664	1.10517	1.11206	0.772035	0.886426	0.835795	0.969322	0.785172
P04075-2;H3BPS8	Fructose-bisphosphate aldolase A;Fructose-bisphosphate aldolase	ALDOA	35	80.4	1.71347	0.766895	0.604965	0.758075	0.700937	0.646827	0.765839	0.763045	0.53826	2.88486	1.05451	0.899774	0.944516	0.724226	0.682636	0.805863	0.928779	0.691789	2.23122	0.674891	0.744431	1.12441	0.656115	0.602218	0.682659	0.858029	0.36896
P60709	Actin, cytoplasmic 1;Actin, cytoplasmic 1, N-terminally processed	ACTB	29	80.3	0.873792	0.699661	0.488923	0.712902	0.764825	0.668955	0.661939	0.805463	0.444347	1.23914	0.821287	0.653727	0.76992	0.802874	0.725666	0.855463	0.95586	0.485026	0.646946	0.288812	0.292229	0.351264	0.274627	0.434332	0.401228	0.566551	0.180389
P63261;I3L3I0;I3L1U9;I3L4N8	Actin, cytoplasmic 2;Actin, cytoplasmic 2, N-terminally processed	ACTG1	29	80.3	1.04856	0.977591	1.0227	1.04049	0.922063	0.855211	0.89971	1.21572	0.724643	1.05777	1.00205	1.0488	1.02943	0.918631	0.870977	0.912525	1.23984	0.720281	1.06198	0.960371	0.992684	1.00519	0.879527	0.848242	0.882744	1.17351	0.670954
Q7Z422-5;Q7Z422;Q7Z422-2;Q7Z422-4;Q7Z422-3	SUZ domain-containing protein 1	SZRD1	12	80.1	1.22978	0.937043	0.71179	1.12354	1.05971	1.02128	0.990169	0.799584	0.511066	1.2823	0.961734	0.618386	1.09663	1.00133	1.04724	0.882555	0.92008	0.517933	1.40108	0.97649	0.695811	1.0982	1.0259	1.01171	0.956833	0.837356	0.496875
P62937;F8WE65;C9J5S7	Peptidyl-prolyl cis-trans isomerase A;Peptidyl-prolyl cis-trans isomerase A, N-terminally processed;Peptidyl-prolyl cis-trans isomerase	PPIA	15	80	0.9281	0.900368	0.818987	0.943324	0.917808	0.940258	0.911883	0.921963	0.473716	1.08067	0.996275	0.865134	0.927423	0.905979	0.94621	0.956807	0.9662	0.456854	1.07709	0.936693	1.00973	1.13955	1.02079	1.03593	0.984255	1.29321	0.544741
P31949	Protein S100-A11;Protein S100-A11, N-terminally processed	S100A11	6	80	1.35283	1.26905	1.17312	1.18832	1.47204	1.01838	1.26537	1.38549	0.722737	0.979518	0.93033	0.789693	1.12305	1.44745	0.867153	0.978383	1.07374	0.50913	1.42714	1.29793	1.15039	1.13521	1.51125	0.959796	1.21897	1.21	0.790548
A6NGP5;Q9H910;Q9H910-3;Q9H910-2;H3BU16;H3BMV3;H3BMT0;H3BTV5	Hematological and neurological expressed 1-like protein	HN1L	11	79.8	0.906326	0.931416	0.50426	0.877575	0.722646	0.824379	0.854057	0.787289	0.430373	0.922109	0.912631	0.386234	0.86175	0.713578	0.942206	0.766372	0.817947	0.366899	0.996224	0.849101	0.380196	0.813046	0.712487	0.932454	0.871616	0.789445	0.369377
P61457	Pterin-4-alpha-carbinolamine dehydratase	PCBD1	8	79.8	1.18025	0.963506	0.726434	1.03274	1.06253	1.14624	1.1069	1.00821	0.476868	1.13975	0.912164	0.73673	1.02743	1.06657	1.15855	1.04786	0.997404	0.478191	1.1861	0.985013	0.755891	1.00507	0.937262	1.1264	0.970721	0.99156	0.475909
P04080	Cystatin-B	CSTB	7	79.6	1.05022	1.09713	0.688503	1.06886	1.30979	1.13421	1.33963	0.974063	0.356222	0.926325	0.981909	0.760515	1.00746	1.14629	1.08742	1.15706	0.962134	0.627156	0.995199	1.05617	0.743031	1.03501	1.20348	1.11653	1.26902	0.889237	0.3521
P30041	Peroxiredoxin-6	PRDX6	20	79.5	1.15675	1.05077	0.857869	0.994313	1.001	0.993528	1.00334	1.03882	0.528609	1.25997	1.10623	0.937033	1.02331	1.03238	1.02432	0.984724	1.08219	0.602081	1.158	1.02797	0.928414	1.0964	1.06338	0.997937	0.99176	1.15339	0.554758
Q8WUH6	Transmembrane protein 263	TMEM263	6	79.3	0.891593	1.18284	0.802094	1.06961	1.27195	1.10765	1.05685	1.00789	1.00831	1.08146	1.28123	0.820248	1.0323	1.28733	1.11679	0.975515	1.03773	0.952097	0.960289	1.2081	0.820714	1.18975	1.31843	1.13796	1.0088	1.06379	0.865446
P25786;P25786-2;F5GX11	Proteasome subunit alpha type-1	PSMA1	21	79.1	1.06257	0.902067	0.760961	0.973929	0.969552	0.95153	0.950428	0.929295	0.675184	1.1646	0.994846	0.804872	0.971161	1.02433	0.972818	0.957644	0.973879	0.708466	1.15156	0.95794	0.799052	1.0715	1.06252	0.996827	0.976149	1.05848	0.698865
P14618-2;H3BR70	Pyruvate kinase PKM;Pyruvate kinase	PKM	48	78.9	1.00059	0.658886	0.561138	0.983046	0.856007	0.826989	0.838808	0.59576	0.344901	1.35998	0.879191	0.844567	1.06815	0.907119	1.02666	0.968046	0.762842	0.557293	0.961279	0.680298	0.69193	1.19591	0.817915	0.940593	0.824386	0.702104	0.673672
Q99497;K7ELW0;K7EN27	Protein deglycase DJ-1	PARK7	16	78.8	1.0162	0.987192	0.82872	0.977611	0.981052	1.02382	0.959475	0.900982	0.475373	1.02435	0.984996	0.766573	0.95884	0.96474	1.02129	0.920589	0.869772	0.41659	1.11175	1.05349	0.989465	1.1235	1.06124	1.09732	1.01104	1.28705	0.585933
P13984	General transcription factor IIF subunit 2	GTF2F2	22	78.7	1.26263	1.03617	0.861702	1.14118	1.08847	1.01965	0.988885	1.09516	0.749395	1.13508	0.964879	0.800366	1.09032	1.0668	1.00017	0.912998	1.03476	0.726975	1.2548	1.01526	0.790799	1.12328	1.07257	0.965268	0.942366	1.05133	0.715298
P35908	Keratin, type II cytoskeletal 2 epidermal	KRT2	54	78.4	1.04114	0.66786	2.52318	0.450653	0.831121	1.31494	0.92535	1.22728	1.13884	3.08618	0.525669	1.86078	1.07311	1.50351	1.13668	2.43071	2.1244	2.13301	1.54355	1.03894	1.53755	0.694478	1.50492	1.34671	1.18803	1.40949	1.29564
P63104;E7EX29;B0AZS6	14-3-3 protein zeta/delta	YWHAZ	24	78.4	1.07837	0.942424	0.670076	0.957032	0.987295	0.918411	0.964602	0.967965	0.389168	1.21935	1.04369	0.764348	0.881943	0.946387	0.906567	0.964863	0.959335	0.436609	1.14576	0.971682	0.727522	1.08369	1.0067	0.967246	0.9755	1.06271	0.478843
P14868;P14868-2	Aspartate--tRNA ligase, cytoplasmic	DARS	43	78.2	1.1297	0.984791	1.08841	1.06259	1.06025	0.999951	0.979946	1.11471	0.86154	1.18198	1.05012	1.21105	1.07635	1.09172	1.01584	1.00103	1.14082	0.856751	1.08558	0.923014	1.12544	1.10484	1.01863	0.995366	0.937189	1.11792	0.825595
P60660;F8W1R7;J3KND3;G3V1V0;B7Z6Z4;G3V1Y7;F8VPF3	Myosin light polypeptide 6	MYL6	10	78.1	0.926567	1.47003	0.823458	1.1773	1.12819	1.15128	1.09698	1.21521	1.02054	0.766356	0.878002	0.768952	0.883154	0.867171	0.774202	0.955754	1.24203	0.948303	0.849107	0.965533	0.810024	0.968672	0.749317	0.978959	0.845806	1.01191	0.765589
Q12904;Q12904-2	Aminoacyl tRNA synthase complex-interacting multifunctional protein 1;Endothelial monocyte-activating polypeptide 2	AIMP1	21	77.9	1.28624	1.00112	0.992241	1.07454	1.11673	1.03114	1.04368	1.11843	0.822269	1.3381	1.08244	1.04439	1.05318	1.08858	0.994066	1.01246	1.07797	0.799954	1.18365	0.983283	1.01972	1.07913	1.08363	0.997335	0.986217	1.11166	0.819262
Q9Y5L4;K7EIT2	Mitochondrial import inner membrane translocase subunit Tim13	TIMM13	7	77.9	1.03095	0.905043	0.822589	0.989481	1.05404	0.946709	1.00529	0.95341	0.599101	1.0628	0.943305	0.709092	1.02696	1.11795	1.05427	1.02104	0.94222	0.57411	1.09362	0.929765	0.767054	1.00201	1.15524	1.03963	1.09504	1.02475	0.557863
Q8WVC2;P63220;Q9BYK1	40S ribosomal protein S21	RPS21	8	77.8	0.965788	0.838457	0.69623	0.758541	0.915968	0.890958	0.899356	0.887041	0.540354	1.23335	1.02319	0.810834	0.81812	1.04696	1.01184	1.01046	1.01403	0.565947	1.02561	0.76797	0.671748	0.799164	0.896332	0.930094	0.86057	1.00005	0.488901
P23396;P23396-2;E9PL09;E9PPU1;F2Z2S8;H0YCJ7;H0YEU2;H0YF32	40S ribosomal protein S3	RPS3	21	77.8	1.09877	0.916486	1.17504	0.794636	0.952341	0.990649	0.953391	1.04062	0.924609	1.12093	0.930385	1.15896	0.803583	0.961429	0.987421	0.967762	1.02056	0.936822	1.12071	0.914207	1.1815	0.890588	1.01809	0.972937	0.960125	1.02324	0.873494
O43768;O43768-3;A6NMQ3;Q5T5H1;O43768-5;O43768-2;O43768-7;O43768-9;O43768-4;O43768-6	Alpha-endosulfine	ENSA	11	77.7	0.767468	0.659682	0.283557	0.615208	0.587921	0.980927	0.966422	0.556901	0.24274	1.01194	0.691014	0.309545	0.722993	0.687444	0.976724	0.785437	0.76114	0.311454	0.906651	0.546164	0.274958	0.62497	0.637339	0.955835	0.82925	0.584036	0.23797
Q9H0U4;E9PLD0	Ras-related protein Rab-1B	RAB1B	15	77.6	1.03448	1.01772	0.994404	0.976895	0.911159	0.995449	1.01769	0.921355	0.623059	1.17025	1.22769	1.16024	0.972924	1.01668	1.01798	1.04792	0.994544	0.691107	0.998938	0.948869	0.93024	0.980552	0.846785	0.947735	0.894475	0.919154	0.593788
P62258;P62258-2;B4DJF2;I3L3T1	14-3-3 protein epsilon	YWHAE	25	77.6	0.993778	0.879042	0.810544	0.922472	0.889283	0.895049	0.857922	0.881505	0.681263	1.30041	1.06562	1.05509	0.975638	0.975041	0.995809	0.970966	0.973826	0.73962	1.01221	0.816062	0.780569	1.05242	0.841011	0.926742	0.821903	0.926776	0.654974
O15511;B1ALC0;O15511-2	Actin-related protein 2/3 complex subunit 5	ARPC5	12	77.5	0.95522	0.970714	0.719191	0.897469	0.975049	0.949779	0.935455	0.921766	0.691254	1.05965	0.989456	0.712092	0.974482	1.09708	0.999273	0.970037	0.951234	0.662422	0.995379	1.03392	0.899719	1.0475	1.13883	1.03456	1.0201	1.1313	0.754295
P21796	Voltage-dependent anion-selective channel protein 1	VDAC1	20	77.4	1.20055	1.16216	2.09539	1.26275	1.11055	1.14055	1.07787	1.30282	1.29794	1.1185	1.11892	2.02994	1.22518	1.1014	1.06962	1.01701	1.251	1.30328	1.18377	1.16679	2.19049	1.25447	1.16708	1.08725	1.0729	1.34132	1.3148
P25398	40S ribosomal protein S12	RPS12	11	77.3	1.04593	0.862297	0.905692	0.814073	0.949338	0.968909	0.909331	0.933417	0.673677	0.98307	0.786866	0.855157	0.800146	0.939579	0.976046	0.952735	0.943618	0.637933	1.13948	0.899097	0.971193	0.824968	0.959762	0.986644	0.967825	0.989653	0.699435
Q9UNE7;Q9UNE7-2;H3BTA3;H3BS86;H3BUD0	E3 ubiquitin-protein ligase CHIP	STUB1	27	77.2	0.886509	0.826	0.921428	0.880295	0.974301	1.15207	1.13004	0.919337	0.824014	0.874078	0.815572	0.904557	0.882778	0.979549	1.18581	1.15953	0.8942	0.858448	0.902551	0.87684	0.922852	0.856951	0.964785	1.16926	1.12824	0.950663	0.811582
P10809	60 kDa heat shock protein, mitochondrial	HSPD1	43	77.1	1.11826	1.11667	2.13362	1.24462	0.934099	1.0357	0.951545	1.48252	1.48023	1.23651	1.1956	2.43425	1.24949	0.944974	1.05023	0.995745	1.55111	1.60745	1.18028	1.12132	2.28294	1.40244	1.01365	1.08558	1.00277	1.62106	1.29061
P41227;F8W808;A8MWP7	N-alpha-acetyltransferase 10	NAA10	16	77	0.969017	0.772359	0.711876	0.901054	0.825613	0.824417	0.884615	0.877427	0.551543	1.16162	0.948013	0.962926	1.01624	0.965946	0.930395	0.990731	1.04366	0.673876	1.016	0.767068	0.730648	1.00232	0.871426	0.856243	0.882458	0.940928	0.535007
P12004	Proliferating cell nuclear antigen	PCNA	19	77	1.05765	1.36749	1.02211	1.2241	1.15166	0.845486	0.787931	0.743104	0.676061	1.28807	1.56599	1.35382	1.37917	1.22546	0.941599	0.902618	0.881783	0.823429	1.08998	1.30968	1.02774	1.3415	1.10953	0.864939	0.746745	0.815136	0.745157
P06576;H0YH81;F8W079	ATP synthase subunit beta, mitochondrial;ATP synthase subunit beta	ATP5B	29	76.9	1.05614	1.06784	1.59608	1.14434	0.976872	1.03863	0.977205	1.19366	1.4261	1.18892	1.21998	2.02523	1.1697	0.977382	1.05198	0.978428	1.13488	1.36705	1.06912	1.0813	1.83094	1.3035	1.01655	1.0884	0.9818	1.26355	1.47064
Q13404;Q13404-8	Ubiquitin-conjugating enzyme E2 variant 1	UBE2V1	12	76.9	1.18537	1.03292	0.739346	1.07671	1.00864	0.989258	1.00904	1.02109	0.460199	1.28284	1.06686	0.753536	1.05499	1.05139	1.00262	0.995673	1.00537	0.509423	1.17781	1.05424	0.724428	1.10373	1.00721	0.983548	0.979718	1.04363	0.468817
P07355;P07355-2;H0YN42;H0YMD0;H0YMU9;H0YM50;A6NMY6	Annexin A2;Annexin;Putative annexin A2-like protein	ANXA2;ANXA2P2	33	76.7	1.02298	0.919016	1.06165	0.927181	1.02681	0.892781	0.990532	1.26077	0.72357	0.980943	0.876261	0.995313	0.862763	0.982995	0.872366	0.997578	1.13047	0.692178	1.03947	0.942461	1.10884	0.97651	1.04947	0.88692	1.01388	1.29366	0.705664
P27797	Calreticulin	CALR	40	76.7	0.970733	1.22166	1.60047	1.12166	1.22994	1.24039	1.04562	1.15788	1.00959	0.967671	1.24658	1.81503	1.19251	1.3004	1.25901	1.07531	1.28949	1.07322	0.971292	1.26811	1.67571	1.32475	1.36751	1.27907	1.0575	1.26014	1.06615
Q8NBJ4-2;Q8NBJ4	Golgi membrane protein 1	GOLM1	32	76.7	0.82543	0.807626	0.872867	0.825188	1.11754	1.20683	0.93948	1.0905	0.662752	0.780427	0.789723	0.863257	0.812268	1.07145	1.16015	0.929164	1.1134	0.721426	0.832091	0.792548	0.848793	0.78419	1.06084	1.15818	0.903934	1.05147	0.672997
G3V2D5;G3V2P5;Q07352;G3V515	Zinc finger protein 36, C3H1 type-like 1	ZFP36L1	12	76.7	3.4166	0.610508	0.715379	1.05472	1.36817	0.454776	1.00714	1.14536	1.79363	2.31021	0.782166	0.891301	1.10729	1.25582	0.714523	0.985019	1.14544	1.69489	3.03353	0.836652	0.873031	1.22485	1.46771	0.576872	1.15854	1.2302	1.83198
P04406;P04406-2;E7EUT5	Glyceraldehyde-3-phosphate dehydrogenase	GAPDH	23	76.4	0.974751	0.834686	0.786089	0.929241	0.785017	0.951824	0.925228	0.889121	0.465679	1.1999	1.0078	0.960577	1.02089	0.894001	1.0596	1.02753	1.02101	0.549372	1.09188	0.902369	0.932179	1.08262	0.896723	1.05331	1.00389	1.06703	0.507992
O95816;O95816-2	BAG family molecular chaperone regulator 2	BAG2	17	76.3	1.0604	1.0616	1.32215	1.11729	0.966181	1.12255	1.04194	1.12779	1.0191	1.00435	1.03754	1.25615	1.11719	1.00845	1.09491	1.00202	1.16992	1.03595	1.13149	1.13676	1.33042	1.09442	1.04975	1.11058	1.0732	1.17199	1.07441
P51858;P51858-2;P51858-3	Hepatoma-derived growth factor	HDGF	23	76.2	1.14739	1.09545	0.908779	1.15994	1.05668	1.18754	0.979819	1.06294	0.514228	1.12538	1.01524	0.816015	1.12082	0.990079	1.07847	0.919259	1.0735	0.472726	1.01101	0.871894	0.815676	1.09259	0.779897	1.00677	0.77383	0.924483	0.433672
O43399;O43399-5;O43399-7;A0A087WYR3;A0A087WZ51	Tumor protein D54	TPD52L2	17	76.2	1.12165	0.947621	0.670005	0.999847	0.996201	0.93329	0.977781	0.986735	0.41996	1.14504	0.944112	0.665437	0.979748	0.986104	0.971009	0.952669	0.989929	0.43131	1.04069	0.860157	0.641803	0.980559	0.899484	0.919987	0.910621	0.978686	0.432692
P78371;P78371-2;F5GWF6;F8VQ14	T-complex protein 1 subunit beta	CCT2	34	75.9	0.984686	0.812751	0.819185	0.915934	0.866332	0.815336	0.889307	0.970552	0.905604	1.21812	1.00823	0.99716	1.00709	0.976113	0.934704	1.0055	1.07817	1.01125	1.02611	0.811228	0.908091	1.01302	0.876331	0.857265	0.880768	1.06141	0.861666
O00622	Protein CYR61	CYR61	27	75.9	1.17293	0.910008	1.00879	0.981551	1.45533	0.361173	0.548317	2.13158	0.872025	1.16635	0.936392	1.12319	1.07246	1.64602	0.414398	0.600753	2.3073	0.957389	1.15808	0.889324	0.969069	1.25063	1.54335	0.380462	0.604787	2.48475	1.0209
P23919;P23919-2;H7C312;H7BZ20	Thymidylate kinase	DTYMK	18	75.9	1.03942	1.08862	1.29721	1.01936	0.826547	1.10605	0.980719	1.05624	1.04338	0.978499	1.02225	1.27433	1.02229	0.89926	1.08683	0.939975	1.06302	1.1186	1.03868	1.09771	1.31362	1.01567	0.90456	1.09264	0.998692	1.03881	1.0678
Q15181;Q5SQT6	Inorganic pyrophosphatase	PPA1	18	75.8	1.05362	1.02342	0.859558	1.1328	0.99727	1.05204	1.03402	1.11784	0.561302	1.01608	0.9394	0.829598	1.06295	0.945138	1.02439	0.989261	1.07412	0.547745	1.06445	1.03185	0.955276	1.07774	1.02049	1.09119	1.07415	1.10291	0.582169
O43399-2;O43399-4;O43399-3;O43399-6	Tumor protein D54	TPD52L2	15	75.8	1.43974	1.02427	1.08589	1.46239	1.02761	0.920211	1.09183	1.01397	0.445073	0.974229	0.810052	0.682389	1.06775	0.900024	0.974317	0.869556	0.934054	0.450081	1.27729	1.03266	1.13507	1.45063	1.00992	1.00536	1.02733	0.992523	0.956437
P60842;J3KT12;P60842-2;J3QS69;J3KTB5;J3QL43;J3KSZ0	Eukaryotic initiation factor 4A-I	EIF4A1	36	75.6	1.02385	0.782923	1.0562	0.932972	0.886949	0.736216	0.850853	0.90253	1.13021	1.27704	0.94159	1.35073	0.966097	0.911742	0.794829	0.955628	0.987002	1.22551	1.13626	0.80901	1.17713	1.12688	0.911132	0.792855	0.865068	0.976904	0.970442
P52272;A0A087X0X3;P52272-2;M0R2T0	Heterogeneous nuclear ribonucleoprotein M	HNRNPM	54	75.6	0.923366	0.843987	1.09348	0.912483	0.915988	0.875926	0.803824	0.911208	1.06652	1.20637	1.05718	1.49183	1.03682	1.01309	0.979431	0.930915	1.01064	1.17818	1.04488	0.914598	1.2963	1.05453	0.954032	0.948074	0.874105	0.988919	1.06999
P18669	Phosphoglycerate mutase 1	PGAM1	19	75.6	1.06892	0.978813	0.808665	0.977967	0.960217	0.992385	0.963367	0.951026	0.464188	1.1271	1.04113	0.888316	0.98255	0.993523	1.01735	0.969521	1.04151	0.496031	1.08971	0.965151	0.816814	1.03725	0.979364	1.00181	0.953018	1.00741	0.492867
Q06830;A0A0A0MSI0;A0A0A0MRQ5	Peroxiredoxin-1	PRDX1	20	75.4	1.21945	1.17242	1.07454	1.15506	1.13306	1.10623	1.07114	1.17706	0.647537	1.18732	1.09921	1.00207	1.06719	1.07242	1.04664	1.01597	1.05526	0.581294	1.25128	1.12441	1.00055	1.12486	1.0953	1.07113	1.01032	1.14798	0.586258
P51149;C9J8S3;C9J592;C9IZZ0;C9J4V0	Ras-related protein Rab-7a	RAB7A	18	75.4	1.20853	0.99858	0.867358	1.00299	1.32427	1.07112	1.26145	1.42029	0.955842	1.39446	1.07911	0.958981	1.07347	1.39393	1.14706	1.37491	1.52961	1.0001	1.36859	1.07818	0.949195	1.21968	1.44565	1.15605	1.35093	1.63871	0.936434
P67809;H0Y449	Nuclease-sensitive element-binding protein 1	YBX1	26	75.3	1.18413	0.794814	0.711274	0.993403	0.877906	0.932817	0.984278	0.945163	0.704672	1.12727	0.738796	0.658253	0.959428	0.880611	0.890777	0.979176	0.910435	0.69328	1.23278	0.839424	0.694835	1.0315	0.97719	0.938437	1.04757	1.0098	0.794056
Q9UKY7;Q9UKY7-2;H0Y8K3;D6R9V8	Protein CDV3 homolog	CDV3	14	75.2	1.39714	0.927864	0.475099	1.04263	0.969328	0.960938	1.00232	1.09164	0.346661	1.37869	0.95896	0.534762	1.01636	0.941832	0.930857	0.960832	1.17426	0.419176	1.31129	0.863614	0.496948	0.96402	0.867176	0.938318	0.925318	1.05316	0.365974
Q8WUD1;Q5HYI5;Q8WUD1-2	Ras-related protein Rab-2B	RAB2B;DKFZp313C1541	17	75	1.13329	1.41321	0.948647	1.36111	1.4153	1.19414	1.14563	1.1853	1.20427	1.06968	1.33901	0.873799	1.24143	1.36073	1.1523	1.06761	1.12379	1.29269	1.1643	1.43455	0.852061	1.37413	1.42855	1.25928	1.13818	1.09067	1.18331
P05198;G3V4T5;H0YJS4	Eukaryotic translation initiation factor 2 subunit 1	EIF2S1	30	74.9	1.16811	0.968274	0.982826	1.07183	1.00231	0.861789	0.890942	1.05151	0.762003	1.33637	1.12943	1.11316	1.1279	1.07608	0.954897	0.980428	1.1026	0.857976	1.19609	0.995515	1.02321	1.14117	0.995514	0.895302	0.889865	1.04705	0.823705
Q9Y696	Chloride intracellular channel protein 4	CLIC4	17	74.7	1.6062	1.31511	0.721939	1.06206	1.05028	1.26325	1.13652	1.30421	0.665028	1.55722	1.27455	0.714518	1.05571	1.0664	1.30632	1.11757	1.27173	0.639328	1.63044	1.3302	0.802858	1.03213	1.11707	1.30999	1.15561	1.3599	0.717377
O43172	U4/U6 small nuclear ribonucleoprotein Prp4	PRPF4	31	74.7	1.15261	0.978453	1.08816	1.11101	0.871438	0.921224	0.900966	1.04832	1.23167	1.18686	1.02637	1.19737	1.15253	0.891294	0.949919	0.946838	1.10554	1.34836	1.18802	0.990146	1.08845	1.09671	0.898187	0.922172	0.920444	1.06733	1.3005
P83916;J3KS05;K7ELA4;B5MD17;C9JWS9	Chromobox protein homolog 1	CBX1	14	74.6	1.28189	0.994404	0.83873	1.07046	0.881821	1.09755	0.860898	1.01484	0.606257	1.21793	0.945342	0.822943	1.1526	0.868689	1.14041	0.855519	1.0066	0.657108	1.21174	1.05042	0.964629	1.1356	1.0451	1.12529	0.944161	1.05312	0.771743
Q86X76-2;Q86X76-4;Q86X76;Q86X76-3;Q86X76-5	Nitrilase homolog 1	NIT1	16	74.6	1.22461	1.22752	0.983427	1.03294	1.21718	1.02184	1.01313	1.3455	0.797794	1.16365	1.2373	0.828952	0.920214	1.17179	0.96174	0.933	1.22198	0.652867	1.05825	1.20913	0.840303	0.994041	1.13858	0.927246	0.937164	1.2541	0.648109
P43487-2;P43487;F6WQW2;C9JXG8;C9JGV6;C9JJ34	Ran-specific GTPase-activating protein	RANBP1	16	74.5	1.16122	1.13407	0.784928	1.19021	0.921264	1.13658	1.03039	0.956715	0.706244	1.08653	0.922926	0.900108	1.03362	0.878657	1.06797	0.889037	1.01704	0.660298	0.844569	0.732248	0.708642	1.0121	0.627202	0.918382	0.724191	0.713752	0.447376
A0A0A0MRV0;Q9P2E9;A0A087WVV2	Ribosome-binding protein 1	RRBP1	111	74.5	1.00994	1.2724	0.766446	1.16392	1.23745	1.10835	1.14466	0.874766	0.740602	0.90802	1.12613	0.669849	1.06962	1.11265	1.05525	1.12519	0.837726	0.686436	0.965231	1.22152	0.70332	1.01601	1.13256	1.10399	1.14337	0.79603	0.680482
Q15819;G3V113;H0YBP9	Ubiquitin-conjugating enzyme E2 variant 2	UBE2V2	11	74.5	1.22647	0.991567	0.746651	0.989114	0.926865	0.983422	0.951128	0.961366	0.555589	1.53676	1.18939	0.671545	0.986488	0.988319	0.966664	1.00286	0.951484	0.41066	1.36253	1.07993	0.729752	1.04633	1.00094	0.99249	1.10692	0.998887	0.541147
O43396;K7ER96	Thioredoxin-like protein 1	TXNL1	21	74.4	1.12992	1.00377	0.836344	1.03865	0.979337	0.911767	0.89822	1.04056	0.823406	1.29682	1.15522	1.09215	1.14092	1.09763	0.999505	0.943637	1.35735	0.99263	1.1021	0.978376	0.833969	1.04712	0.976144	0.905465	0.889274	1.0161	0.883924
P02545;P02545-3;P02545-6;P02545-2;P02545-5;P02545-4;Q3BDU5;Q5TCI8	Prelamin-A/C;Lamin-A/C	LMNA	59	74.1	1.03255	1.35034	0.906962	1.17639	1.64552	1.07629	0.99113	0.83471	0.542905	1.05805	1.38701	0.887346	1.17851	1.62555	1.09281	0.997072	0.835499	0.54591	1.06377	1.37638	0.88385	1.28509	1.61244	1.10029	0.996175	0.849938	0.544851
P68363;P68363-2	Tubulin alpha-1B chain	TUBA1B	33	74.1	1.11458	1.28855	1.63088	1.29176	0.922917	1.04296	0.930391	1.17178	1.07384	1.01495	1.30185	1.4751	1.2433	0.814977	0.908111	0.837554	0.873163	1.05342	1.10501	1.34334	1.35678	1.15184	0.936088	1.00736	0.962188	0.98165	1.05064
P16152	Carbonyl reductase [NADPH] 1	CBR1	16	74	0.984307	1.00735	0.874629	1.02169	1.00105	1.14953	1.10082	0.938693	0.625672	1.08082	1.11733	0.870851	1.03194	1.06953	1.22998	1.17759	0.974284	0.639202	1.04014	1.08921	0.836192	1.15775	1.10748	1.25125	1.19695	1.00041	0.568255
Q9NX38	Protein Simiate	FAM206A	11	74	0.992402	1.01716	1.0129	1.15307	1.20273	1.11355	1.049	1.03476	1.93929	0.96601	0.856166	0.855917	1.12119	1.14847	1.09528	0.990807	0.984737	1.7829	0.970107	1.01202	1.10153	1.22088	1.23014	1.07001	1.01729	1.02242	1.7931
P61106;X6RFL8	Ras-related protein Rab-14	RAB14	18	74	0.973338	0.938286	1.03965	1.00548	0.984054	0.961655	1.03518	1.02852	0.912225	1.01849	0.993233	1.10234	1.0143	1.00146	0.999263	1.06633	1.05433	0.962738	0.997807	0.948157	1.06784	0.973679	0.992918	0.993145	1.05712	1.03077	0.910012
Q02790	Peptidyl-prolyl cis-trans isomerase FKBP4;Peptidyl-prolyl cis-trans isomerase FKBP4, N-terminally processed	FKBP4	37	73.9	1.28379	1.09702	1.08555	1.16952	1.11351	1.059	1.04815	1.24647	0.697232	1.32998	1.16343	1.05396	1.11203	1.06344	1.01655	0.999125	1.19587	0.650173	1.17461	0.999525	0.956938	1.10154	1.02378	0.991336	0.955401	1.18029	0.635354
Q15365	Poly(rC)-binding protein 1	PCBP1	16	73.9	1.05851	0.830137	0.719084	0.875768	0.950538	0.897546	0.887646	0.843009	0.778165	1.26429	1.02703	0.892706	0.988701	1.00713	0.96589	0.960821	0.910615	0.841716	1.30445	0.926158	0.86994	0.999354	1.0544	0.96572	0.983738	0.994772	0.810399
Q9H7C9;E9PNP3;E9PR47;E9PJP1;E9PLK9;K4DI89;Q9H7C9-3;Q9H7C9-2;E9PIQ4	Mth938 domain-containing protein	AAMDC	9	73.8	1.27548	1.35651	0.878378	1.22687	1.09008	1.46263	1.18321	0.960136	0.737038	0.990501	1.01377	0.500389	1.08078	0.908815	1.40818	1.04988	0.731822	0.521023	1.279	1.2643	0.629393	1.05331	0.968714	1.34591	1.05201	0.782384	0.728531
P13639	Elongation factor 2	EEF2	68	73.8	0.934728	0.763529	0.813512	0.963597	0.766183	0.730631	0.848124	0.986356	0.596598	1.15308	0.924048	0.971227	1.068	0.823704	0.805057	0.946609	1.07928	0.636676	0.993656	0.78489	0.881975	1.1126	0.785926	0.767798	0.853684	1.10604	0.604646
Q9UI09	NADH dehydrogenase [ubiquinone] 1 alpha subcomplex subunit 12	NDUFA12	10	73.8	1.14979	1.0576	0.806517	1.08292	0.750656	1.21158	1.0461	0.895273	1.0737	1.03441	1.01238	0.796006	1.08085	0.842086	1.14597	1.02843	0.999615	0.968462	1.09643	1.04797	0.8185	1.20681	0.848825	1.16583	1.05864	0.98614	1.05926
P14621;U3KQL2;U3KPX8	Acylphosphatase-2	ACYP2	9	73.7	0.928176	0.830867	0.590888	0.921589	0.949136	1.00115	1.17084	0.755897	0.504045	1.19518	1.02235	0.706893	1.10102	1.23881	1.26563	1.37414	0.922243	0.563854	1.09652	1.0339	0.789707	1.12732	1.32048	1.23225	1.50307	0.981524	0.706053
P46926;D6R9P4;D6RFF8;D6RAY7;P46926-2;D6R917;D6RB13	Glucosamine-6-phosphate isomerase 1;Glucosamine-6-phosphate isomerase	GNPDA1	16	73.7	1.32769	1.16543	0.99871	1.17209	1.62311	1.33828	1.55274	1.26989	0.601511	1.38324	1.25491	1.04821	1.17381	1.68878	1.38539	1.55619	1.28869	0.634856	1.2227	1.10399	0.917092	1.19527	1.57661	1.32319	1.49192	1.24262	0.630539
Q9UBE0;B3KNJ4;Q9UBE0-2;Q9UBE0-3;M0QZS6;M0QX65	SUMO-activating enzyme subunit 1;SUMO-activating enzyme subunit 1, N-terminally processed	SAE1	21	73.7	0.977606	0.914814	0.822257	1.03274	0.812804	0.942899	0.857978	0.818107	1.15608	1.07926	1.01553	0.951642	1.09758	0.864391	0.963728	0.88553	0.869559	1.232	0.988105	0.99157	0.964567	1.0733	0.848706	0.979484	0.872094	0.876632	1.26332
Q96I24	Far upstream element-binding protein 3	FUBP3	35	73.6	0.959722	0.974223	0.927428	1.04431	1.10611	1.04192	0.999761	0.972972	0.991565	1.01438	1.00753	0.98263	1.02354	1.06305	1.00839	0.997987	0.957632	0.978171	0.945188	0.967328	0.962569	1.07808	1.0747	1.01512	0.980979	0.97577	0.97516
B5MCX3;C9J2Q4;H7C2Y0		SEPT2	23	73.5	0.983324	0.904079	1.15868	0.911613	0.993455	0.823931	0.762904	0.936705	1.28425	0.306813	0.274288	0.284735	0.246261	0.595652	0.253783	0.239653	0.297756	0.397057	0.897626	3.15009	0.844487	0.812349	1.14071	0.890025	0.953743	0.919232	10.7308
O14745;O14745-2;J3QRP6	Na(+)/H(+) exchange regulatory cofactor NHE-RF1	SLC9A3R1	26	73.5	1.14511	1.34256	0.902143	1.21637	1.17565	1.04208	1.01323	0.962763	0.620973	1.11939	1.25535	0.880527	1.15794	1.12681	1.02231	0.933641	0.972432	0.64121	1.11639	1.34948	0.891737	1.10666	1.11402	1.02255	0.992018	0.895466	0.52221
B8ZZU8;Q15370;Q15370-2;I3L0M9;A0A0B4J296	Transcription elongation factor B polypeptide 2	TCEB2	12	73.5	1.15851	1.19727	1.1236	1.17103	1.12527	1.26427	1.20432	0.994429	0.821049	0.954078	0.800175	0.976457	1.04375	1.01114	1.03498	0.948366	1.10433	0.845669	1.05258	0.903521	1.00772	0.932668	0.928401	1.0411	0.912854	0.773976	0.644061
P22626;A0A087WUI2	Heterogeneous nuclear ribonucleoproteins A2/B1	HNRNPA2B1	27	73.4	1.07712	0.842297	0.775615	0.922214	1.03765	1.06109	0.973355	0.927466	0.609926	1.0251	0.822001	0.698824	0.906462	1.00832	1.01293	0.93955	0.822715	0.582346	1.09738	0.863828	0.75085	0.970645	1.10653	1.04501	1.00157	0.875406	0.627306
Q15185-4;Q15185;A0A087WYT3;Q15185-3;B4DDC6	Prostaglandin E synthase 3	PTGES3	11	73.4	1.13831	0.95738	1.00629	0.912786	0.914384	0.898266	0.956426	1.06603	1.405	1.08411	0.997066	1.29253	0.990312	0.935039	0.945896	0.943555	1.15923	1.94941	1.13567	0.873146	0.94361	0.899439	0.843624	0.887482	0.851061	0.953387	1.22349
P30050;P30050-2	60S ribosomal protein L12	RPL12	12	73.3	1.12612	0.890745	0.85562	0.773937	0.94325	0.972674	0.963028	0.935189	0.566377	1.14125	0.899361	0.858535	0.780953	1.00022	1.00336	0.967285	0.956728	0.549784	1.21173	0.966577	1.13701	0.864034	1.04737	1.00454	1.00033	1.07324	0.731442
P46783;F6U211	40S ribosomal protein S10	RPS10	16	73.3	1.15165	0.876686	0.83246	0.78438	1.01983	1.00733	1.00675	0.998497	0.687524	1.19081	0.876491	0.889696	0.893973	1.04436	1.05229	1.02539	1.08141	0.866859	1.11368	0.944778	0.837025	0.804612	1.06649	1.01293	0.987608	1.0443	0.851787
P52907	F-actin-capping protein subunit alpha-1	CAPZA1	13	73.1	1.04949	1.00507	0.891677	1.0337	1.05382	1.01848	0.988459	1.04685	0.75479	1.03531	0.989978	0.829054	1.0179	1.0036	1.04067	0.972992	1.04134	0.758619	1.04195	0.962344	0.832191	1.01565	0.993228	1.01425	0.945269	1.0323	0.756183
P09488;E7EWW9;P09488-2	Glutathione S-transferase Mu 1	GSTM1	16	72.9	1.00123	0.990519	1.06791	0.905025	1.04518	1.22078	1.12404	0.873157	0.856436	0.960571	0.962751	1.13229	0.906504	1.04402	1.26002	1.0726	0.898697	0.848155	0.971345	0.998488	1.12607	0.932096	1.04083	1.16628	1.04384	0.87757	0.887991
Q9GZT3-2;Q9GZT3;A0A087WUN7;H0YJ40;G3V4X6;G3V2S9;H0YJW7	SRA stem-loop-interacting RNA-binding protein, mitochondrial	SLIRP	10	72.9	0.880519	1.04047	1.06719	1.09664	1.04131	1.18826	1.11925	1.24892	1.15235	0.838945	0.907411	0.906419	1.0649	0.99306	1.13994	1.05644	1.10551	1.07968	0.813063	1.01213	1.00501	1.15683	1.12166	1.17765	1.13145	1.29396	1.09438
O43719	HIV Tat-specific factor 1	HTATSF1	59	72.8	1.20016	1.03114	1.0456	1.03015	0.960404	1.02401	0.947692	0.794573	0.904321	1.14629	1.03514	1.11629	1.07843	0.975916	1.02947	0.951951	0.835202	1.02907	1.25092	1.02524	1.02758	0.994651	1.00971	1.0642	0.972046	0.812751	0.889596
F8VZJ2;H0YHX9;Q13765;E9PAV3-2;E9PAV3;F8W0W4;F8W1N5;F8VNW4	Nascent polypeptide-associated complex subunit alpha;Nascent polypeptide-associated complex subunit alpha, muscle-specific form	NACA	6	72.8	1.26571	0.938484	1.15285	0.988632	0.94546	0.997203	0.973331	1.15911	0.732006	1.16236	0.826048	0.943819	0.931183	0.92489	0.990729	0.936389	1.02122	0.631721	1.26226	0.882255	0.997418	0.915336	0.927081	0.975088	0.972564	1.13072	0.551666
P20042	Eukaryotic translation initiation factor 2 subunit 2	EIF2S2	33	72.7	1.18046	0.951103	0.763071	1.05863	1.05041	0.910076	0.96081	1.01561	0.755308	1.17509	0.979476	0.840838	1.10411	1.09354	0.921159	0.95821	1.04105	0.803244	1.1457	0.956112	0.861742	1.05107	1.06833	0.92461	0.947833	1.0497	0.775131
P00558;P00558-2	Phosphoglycerate kinase 1	PGK1	26	72.7	1.03522	0.981007	0.782454	0.929406	0.929932	0.926088	0.938317	1.00254	0.462787	1.27173	1.18567	0.881254	0.982034	1.00784	0.987095	0.992201	1.07925	0.490741	1.02401	0.953084	0.761123	1.05045	0.93156	0.944123	0.89832	1.08979	0.467739
P35754	Glutaredoxin-1	GLRX	6	72.6	1.33675	0.765844	0.63382	0.915259	1.4336	0.625254	1.11784	1.26056	0.45868	1.34976	0.757493	0.585661	0.911456	1.54937	0.616058	1.10498	1.27815	0.459762	1.37522	0.809523	0.670576	1.00679	1.34117	0.669467	1.13919	1.31921	0.497173
M0QZM1		HNRNPM	27	72.6	1.43854	0.988746	1.1848	1.05839	0.940218	0.925763	0.936495	0.903189	0.754454	1.25504	0.990146	0.954582	0.955785	0.932905	0.843897	0.919537	0.794972	0.840017	0.995073	0.983091	1.09171	1.12289	0.839707	0.564672	0.935281	0.83567	0.651865
P62249;M0R210;A0A087WZ27;M0R3H0	40S ribosomal protein S16	RPS16;ZNF90	17	72.6	1.14161	0.936547	1.02837	0.823894	1.02036	1.02962	1.00639	1.03721	0.945909	1.16699	0.963705	1.05833	0.794411	1.01066	1.07368	1.02171	0.996687	0.909213	1.15347	0.923531	1.07278	0.79646	1.00965	1.00385	0.989539	0.96711	0.867162
Q01995;H0YCU9	Transgelin	TAGLN	16	72.6	1.21293	1.36664	1.33992	1.32954	0.834896	0.844158	0.884601	3.73346	1.12535	1.26749	1.51337	1.58687	1.50438	0.862128	0.930536	0.882662	4.54224	1.22262	1.30963	1.45718	1.43532	1.50425	0.813826	0.900744	0.811752	4.45434	1.17798
P06753-2;A0A087WWU8;Q5HYB6;Q5VU61		TPM3;DKFZp686J1372	36	72.6	1.09023	1.0844	0.803502	1.03977	0.965446	0.929321	0.912951	1.15342	0.602518	1.01445	0.999919	0.712362	0.994426	0.928169	0.91246	0.909682	1.03964	0.490221	1.02218	1.02443	0.786306	1.01569	0.89769	0.919755	0.8939	1.04587	0.53568
K7EJH8		ACTN4	14	72.5	1.17729	0.926412	0.776301	1.07303	0.780548	0.738147	0.681295	0.821927	0.520932	1.79838	1.36591	1.30551	1.36901	1.03426	0.897867	0.879863	1.21672	0.731171	1.12251	0.840207	0.955042	1.37674	0.69559	0.865325	0.65345	1.16796	0.582881
P28074-3	Proteasome subunit beta type-5	PSMB5	11	72.5	1.11967	1.15524	1.49127	1.34717	1.4098	1.11841	1.06308	1.18711	0.928183	0.754756	0.788705	0.688255	0.744648	1.18522	0.748923	0.674683	0.792996	0.754502	0.982512	2.50854	0.704802	0.952057	1.35049	0.813033	0.853686	0.97195	5.57276
P09525;Q6P452;P09525-2	Annexin A4;Annexin	ANXA4	29	72.4	0.920441	1.42074	1.22013	1.24592	2.33157	1.27706	1.24334	1.14552	0.849325	0.974133	1.51175	1.20876	1.22953	2.49092	1.39348	1.26256	1.11663	0.819683	0.980758	1.49162	1.22969	1.43326	2.51747	1.39995	1.28225	1.11051	0.713178
Q99584	Protein S100-A13	S100A13	6	72.4	0.900774	1.05685	0.631307	0.87322	1.1315	0.827814	1.11907	0.900136	0.360684	0.866611	0.921908	0.651367	0.796495	1.04776	0.83672	1.01387	0.855722	0.304945	0.895583	0.926622	0.83456	0.844352	1.00132	0.837456	1.04385	0.927509	0.421489
Q13242;H0YIB4	Serine/arginine-rich splicing factor 9	SRSF9	22	72.4	1.09071	1.03188	1.12269	1.18747	0.949232	0.955941	0.868896	0.937107	1.0533	1.10616	1.0193	1.1748	1.19533	0.974846	1.00835	0.865457	0.959289	1.09517	1.06826	0.946239	1.09348	1.29015	0.895435	1.00814	0.82859	0.960339	1.09212
P32119	Peroxiredoxin-2	PRDX2	17	72.2	1.00008	1.14935	0.857279	1.07536	1.04841	1.26602	1.17236	0.921246	0.413359	0.907706	0.989691	0.807177	0.997941	0.92699	1.07901	1.02061	0.885396	0.456949	1.09795	1.13051	0.843672	0.969645	1.04604	1.22443	1.14115	0.897645	0.39531
P51148;P51148-2	Ras-related protein Rab-5C	RAB5C	11	72.2	1.19548	1.07349	1.09413	1.05844	1.00458	1.01274	1.02263	1.12073	0.867802	1.15895	1.15307	1.19803	1.10168	1.05921	1.06344	1.04895	1.14031	0.891201	1.14929	1.06059	1.17216	1.11483	1.00191	1.02376	0.981004	1.11202	0.768156
P27348;E9PG15	14-3-3 protein theta	YWHAQ	20	72.2	1.00793	1.0248	0.780862	0.966884	0.858436	0.892007	0.880636	0.873704	0.539608	1.28522	1.28056	1.03962	0.993476	0.99254	0.967098	1.00771	1.04562	0.611464	0.883412	0.790341	0.641115	1.05653	0.6652	0.810738	0.699018	0.908112	0.411785
P12814	Alpha-actinin-1	ACTN1	61	72.1	0.934252	0.950636	0.762519	0.937973	0.945679	0.790453	0.984144	1.02658	0.497634	1.02526	1.04215	0.840306	0.982128	0.945907	0.827229	1.02589	1.04952	0.534117	0.885275	0.875189	0.715017	0.928938	0.845197	0.744925	0.909593	0.992174	0.411903
P49458	Signal recognition particle 9 kDa protein	SRP9	8	72.1	1.10551	0.840042	0.872583	0.915781	0.866727	1.10403	0.929205	0.885015	0.623912	1.2445	0.874897	0.904506	0.906696	0.904105	1.13611	0.942503	0.848818	0.559971	1.1044	0.753441	0.76517	1.07629	0.882777	1.14181	0.846864	0.837021	0.523484
P38936	Cyclin-dependent kinase inhibitor 1	CDKN1A	12	72	1.47587	1.411	1.15619	1.56931	2.45116	0.868214	1.03385	1.08995	0.935559	1.73143	1.60325	1.0091	1.68021	2.95995	0.793871	1.06596	1.13438	1.06549	1.61108	1.64585	1.0081	2.32495	3.21714	0.848751	1.12218	1.14837	0.904481
H7BY16		NCL	25	72	1.77136	1.16834	1.6159	1.43516	1.12382	1.02528	1.12925	1.24991	1.18738	1.4889	0.777076	1.35065	1.1643	0.963146	0.892372	0.900327	1.3378	0.980848	1.62086	0.879937	1.63638	1.1759	1.13513	0.868311	1.0184	1.13523	1.11116
Q9UL25	Ras-related protein Rab-21	RAB21	15	72	1.18036	1.22722	1.27754	1.18132	1.12224	1.03516	1.05164	1.21519	1.15201	1.07609	1.18529	1.21966	1.16485	1.01462	1.01595	0.93173	1.12979	1.20287	1.13049	1.27746	1.17391	1.28309	1.09918	1.00155	1.00452	1.15722	1.11223
O95817;C9JFK9	BAG family molecular chaperone regulator 3	BAG3	32	71.7	1.39776	1.22782	0.83609	1.17047	1.0046	0.960268	1.12545	1.21059	1.20166	1.25185	1.01057	0.740537	1.06219	0.891345	0.848802	0.974445	1.21492	1.03865	1.36505	1.06748	0.829975	0.953855	0.863599	0.923005	0.985465	1.0872	1.00901
Q9H0B6;Q9H0B6-2;A8MZ87	Kinesin light chain 2	KLC2	42	71.7	1.06862	1.09109	0.89328	1.00414	0.894098	0.888043	0.938093	0.875762	0.75379	0.980134	0.997869	0.948332	1.01782	0.889874	0.848644	0.917249	0.884911	0.817328	1.0947	1.0739	0.922997	0.946303	0.931788	0.891268	0.973352	0.909466	0.792482
Q06323-3;Q06323;Q06323-2	Proteasome activator complex subunit 1	PSME1	18	71.7	1.03637	1.04537	0.795514	0.996631	1.05921	1.19074	1.11879	0.848085	0.430973	0.926118	0.938473	0.695599	0.932049	1.00926	1.15225	1.05011	0.813851	0.37466	1.03061	0.99129	0.738269	0.933535	1.03826	1.19642	1.09699	0.801169	0.377291
P62633-5;P62633-6	Cellular nucleic acid-binding protein	CNBP	13	71.5	1.21565	0.951611	0.933094	1.45402	1.20704	0.878779	1.08398	1.40989	0.776191	1.08286	0.957628	0.699112	0.861732	1.16993	1.08004	1.03429	0.971269	1.16508	1.11712	1.30146	1.25512	1.25284	1.19038	1.5932	1.41401	1.8572	1.59001
Q14061;H7C4E5;C9J8T6	Cytochrome c oxidase copper chaperone	COX17	4	71.4	1.4066	1.57912	0.807214	1.30994	0.996973	1.33888	1.53897	1.14312	1.01744	0.709067	0.693125	0.582	0.789294	0.591536	0.726033	0.692953	0.758781	0.736053	1.17631	1.19644	0.605526	0.905274	0.754745	1.04551	0.964109	0.875036	0.720785
P06748;P06748-3	Nucleophosmin	NPM1	23	71.4	1.12393	0.872258	0.965187	1.11499	1.04263	0.917996	0.891596	1.27628	0.710327	1.1776	0.898929	0.949606	1.05367	0.972816	0.908844	0.898219	1.14887	0.69417	1.16574	0.896501	1.13574	1.25146	1.01578	0.935818	0.896719	1.45614	0.793035
Q9Y2S0;A0A0R4J2F3	DNA-directed RNA polymerases I and III subunit RPAC2	POLR1D	8	71.4	0.927913	0.857181	1.0693	1.07337	0.997068	0.897548	0.891564	0.970038	1.28895	1.26304	1.01703	1.35086	1.15983	1.17407	0.980244	1.09288	1.16262	1.28056	1.06973	0.875153	1.06424	1.21236	0.973653	0.964376	0.93548	1.11421	1.12951
Q9UFW8;C9JUJ0	CGG triplet repeat-binding protein 1	CGGBP1	11	71.3	1.11704	0.921254	0.939804	0.925068	0.845561	1.05379	0.980065	0.788013	0.91331	1.16846	0.877234	0.767498	0.854005	0.796876	1.08204	0.94012	0.658353	0.824326	1.42666	1.04756	1.02713	0.958293	0.95017	1.10538	1.14774	0.805699	1.0373
P62633-8;P62633-4	Cellular nucleic acid-binding protein	CNBP	13	71.3	1.0766	0.898906	0.683112	1.01133	1.08309	1.0147	1.05191	1.0185	0.625746	0.954531	0.732603	0.632176	0.941349	0.999032	0.95688	0.959758	1.00258	0.568612	1.05087	0.821792	0.77618	0.99649	1.02174	1.01241	0.995438	1.05196	0.656894
O95571;M0QXB5	Persulfide dioxygenase ETHE1, mitochondrial	ETHE1	12	71.3	1.24771	1.216	1.75862	1.15781	0.971912	1.18874	1.10422	1.12483	1.05692	1.06927	1.13022	1.42824	1.05427	0.890684	1.08231	0.965743	0.99168	0.929478	1.14144	1.09319	1.49658	1.13265	0.892297	1.10876	0.986446	1.00168	1.01983
P38646	Stress-70 protein, mitochondrial	HSPA9	59	71.3	1.04844	1.09327	1.86284	1.17572	1.19504	0.974248	1.02084	1.42456	1.46689	1.06343	1.10052	1.99018	1.10974	1.13137	0.938574	1.02845	1.35912	1.45156	1.10722	1.12715	2.0281	1.31727	1.24203	0.998209	1.07584	1.47069	1.42444
E5RIM7;O00244;E5RGN3	Copper transport protein ATOX1	ATOX1	5	71.2	0.942609	1.03823	0.51543	0.857113	0.873479	0.874877	1.0203	0.926281	0.39969	1.43238	1.17496	0.834394	0.90317	0.960328	0.940654	0.887021	1.25699	0.598429	0.944272	0.791235	0.638501	0.955853	0.902304	0.950282	0.885025	0.847244	0.401779
P62633-2;P62633;P62633-7;P62633-3	Cellular nucleic acid-binding protein	CNBP	13	71.2	1.30518	1.07149	0.709927	1.17187	1.15528	1.16899	1.14971	1.17145	0.639295	0.951068	0.850201	0.747314	1.10968	1.14898	1.09051	1.06359	1.19245	0.851539	1.17718	0.934952	0.792009	1.15923	1.14121	1.18885	1.02923	0.938555	0.642989
P34897-3;P34897;P34897-2;H0YIZ0	Serine hydroxymethyltransferase, mitochondrial;Serine hydroxymethyltransferase	SHMT2	36	71.2	1.07319	1.11165	2.11247	1.11871	0.985693	1.03415	1.0287	1.24463	1.43943	1.20026	1.20829	2.27491	1.1163	0.997338	1.04831	1.04933	1.24368	1.44197	1.10995	1.07156	2.00307	1.20888	0.969875	1.05006	0.985135	1.28782	1.34279
P14927;B7Z2R2;P14927-2	Cytochrome b-c1 complex subunit 7	UQCRB	11	71.2	1.16382	1.22026	1.89775	1.2608	1.08926	1.31888	1.12645	1.18866	1.22481	0.984558	1.07991	1.98081	1.22774	1.07654	1.3309	1.06093	1.13571	1.26775	1.02163	1.05873	1.74157	1.29577	1.00096	1.24854	0.977011	1.11445	1.17665
Q9HB71;Q9HB71-3	Calcyclin-binding protein	CACYBP	18	71.1	1.05494	0.788924	0.842966	0.854854	0.752511	0.833507	0.860067	0.925051	0.704836	1.14966	0.888964	0.91938	0.932568	0.833713	0.899644	0.924635	0.975048	0.724571	1.12064	0.843215	0.934479	0.948694	0.83221	0.886775	0.861968	1.07764	0.765096
P07900;P07900-2	Heat shock protein HSP 90-alpha	HSP90AA1	56	71	1.199	1.03011	1.12409	1.09977	1.03831	0.870194	0.918518	1.3064	0.823574	1.28816	1.1159	1.21501	1.12264	1.06941	0.903014	0.984977	1.2314	0.840585	1.17322	0.978792	1.09425	1.13703	0.983625	0.863162	0.873569	1.20823	0.76027
Q8N183	Mimitin, mitochondrial	NDUFAF2	14	71	1.23096	1.00555	0.626335	1.10834	1.09175	1.16194	1.08622	1.13561	0.866449	1.15696	0.935583	0.53132	1.08656	1.09743	1.11799	1.04461	1.12749	0.769651	1.23218	0.990338	0.572261	1.16385	1.07699	1.09093	1.01427	1.16452	0.851336
Q6ZSJ8	Uncharacterized protein C1orf122	C1orf122	7	70.9	1.59053	1.32163	1.48631	1.33806	1.19487	1.03495	1.10822	1.26321	0.955974	1.48678	1.12136	1.12034	1.13146	1.10347	0.981857	1.04315	1.17005	0.905247	1.51358	1.31479	1.02144	1.19176	1.24745	0.994511	1.06652	1.12882	0.769023
O95182	NADH dehydrogenase [ubiquinone] 1 alpha subcomplex subunit 7	NDUFA7	8	70.8	1.23102	1.13191	0.720841	1.13412	0.7599	1.26405	1.06583	0.951071	0.845793	1.02672	1.02862	0.646779	1.08186	0.708094	1.18957	0.972638	0.875016	0.815231	1.21016	1.1984	0.836168	1.26192	0.927456	1.25491	1.11231	0.992232	0.944351
P62820;E7END7;P62820-2;P62820-3	Ras-related protein Rab-1A	RAB1A	16	70.7	1.0696	1.14189	1.02545	1.06025	1.23073	0.980609	1.02102	1.10595	0.773756	1.03983	1.13562	1.09322	1.07094	1.26723	1.00899	1.0121	1.0844	0.756868	1.06966	1.13736	1.08263	1.05395	1.21499	0.982666	0.995357	1.07871	0.757478
P55327-2;P55327-4;P55327-3;P55327;P55327-7;P55327-5;P55327-6;E5RFR7	Tumor protein D52	TPD52	9	70.7	1.20357	0.94981	0.766337	1.05089	0.982926	1.05847	1.07946	0.971335	0.439896	1.02225	0.815908	0.639812	0.984848	0.984211	1.0523	1.02523	0.922871	0.390166	1.18715	0.971069	1.09686	1.06473	1.00959	1.09177	1.08819	1.16074	0.665109
Q07065	Cytoskeleton-associated protein 4	CKAP4	46	70.6	1.16881	1.13627	1.67808	1.14069	1.15254	1.11237	1.04587	1.18875	1.11522	1.08338	1.05946	1.56866	1.0993	1.0864	1.09038	1.00055	1.13055	1.06412	1.18441	1.15266	1.77557	1.11901	1.15638	1.12648	1.06979	1.21375	1.10132
Q99880;Q96A08	Histone H2B type 1-L;Histone H2B type 1-A	HIST1H2BL;HIST1H2BA	11	70.6	1.04004	0.690654	1.229	0.859733	0.92052	1.21478	0.877989	0.993937	1.21226	1.05523	0.724864	1.34154	0.853752	0.934361	1.19204	0.898888	1.11423	1.33946	0.995479	0.648865	1.10217	0.905587	0.935314	1.16347	0.813669	0.897954	0.951086
Q8N257	Histone H2B type 3-B	HIST3H2BB	11	70.6	1.00865	0.730716	1.16535	0.897328	0.955413	1.16301	0.883908	1.03591	1.04813	0.989967	0.689822	1.24537	0.871127	0.97148	1.25029	0.95777	1.08016	1.27062	1.09055	0.819991	1.33417	0.926559	1.03847	1.22317	0.923892	1.15809	0.618981
Q6I9Y2;A0A024R341	THO complex subunit 7 homolog	THOC7;NIF3L1BP1	15	70.6	0.912977	0.9369	0.984132	0.987327	0.860838	1.00454	0.932186	1.03269	1.35021	1.07396	1.05427	1.31063	1.05223	0.983265	1.00239	0.995631	0.993766	1.34734	0.826485	0.850931	0.922896	1.02758	0.832007	0.94068	0.871994	0.964394	1.163
P06753-6		P06753-6	34	70.6	1.43509	1.33182	0.890198	1.34886	0.935052	0.956081	0.921607	1.26095	0.5703	1.27041	1.15698	0.86659	1.3946	0.956902	0.924221	0.961991	1.3341	0.604115	1.47792	1.2972	0.920744	1.25189	0.928677	0.889869	0.863344	1.26349	0.563667
Q9NW61;K7ERW3;K7EIZ3;K7EIW9	Pleckstrin homology domain-containing family J member 1	PLEKHJ1	10	70.5	1.0687	0.994013	0.941583	0.917247	0.920387	1.09766	1.15556	0.96569	1.15943	0.998497	0.933826	0.855348	0.882588	0.976632	1.12943	1.10149	0.97432	1.07912	0.956218	0.996522	0.981717	0.857319	1.10875	1.11539	1.18721	0.990337	0.966826
P31948;P31948-3	Stress-induced-phosphoprotein 1	STIP1	46	70.5	1.10188	0.924916	0.844234	1.00291	0.950952	0.94087	0.985711	1.0084	0.627026	1.21006	1.00937	0.892257	1.0096	0.977842	0.958237	0.99606	1.02744	0.606513	1.12265	0.898811	0.804598	1.01835	0.965212	0.932017	0.959329	1.01667	0.56034
Q99614	Tetratricopeptide repeat protein 1	TTC1	18	70.5	1.15206	0.972203	0.657759	0.989783	1.19083	1.03314	1.08064	1.10255	0.602562	1.05347	0.927194	0.650703	0.996907	1.17852	1.01668	1.04032	1.16035	0.665401	1.07173	0.898514	0.639079	0.980858	1.11222	1.01077	1.04451	1.03815	0.588808
Q15019;Q15019-2;Q15019-3;C9JB25	Septin-2	SEPT2	24	70.4	0.969891	1.01188	0.974796	1.01483	0.980494	0.959901	0.92457	1.05436	0.665875	1.04768	1.09452	0.914796	0.921949	0.912994	0.958746	0.893396	0.975781	0.584831	0.944997	0.954265	0.892246	0.997646	0.952743	0.946022	0.883044	1.03762	0.598274
P01040;C9J0E4	Cystatin-A;Cystatin-A, N-terminally processed	CSTA	8	70.4	1.00396	1.16075	5.19067	0.598678	1.1124	1.08797	1.0588	1.27323	1.42691	2.04905	0.770899	1.92528	1.03021	1.57662	1.10383	1.27878	1.79423	2.68853	1.37657	1.28215	1.79755	0.879612	1.43387	1.40355	1.12369	1.728	1.00742
P68104;Q5VTE0;A0A087WVQ9;P68104-2;A0A087WV01	Elongation factor 1-alpha 1;Putative elongation factor 1-alpha-like 3;Elongation factor 1-alpha	EEF1A1;EEF1A1P5	30	70.3	1.06995	0.834865	1.18914	1.1231	0.81364	0.814013	0.912561	1.17796	0.836026	1.23362	0.934539	1.39585	1.13025	0.819832	0.854637	0.980466	1.18841	0.845963	0.961968	0.743653	1.15125	1.20965	0.735032	0.787055	0.824671	1.17359	0.733248
B4DY08		HNRNPC	25	70.1	0.886988	1.09786	1.47367	1.47863	1.19448	0.913256	0.907832	1.17361	1.79082	1.40704	1.05982	2.11914	1.34851	1.00077	1.12132	0.96622	1.2195	2.08177	1.0269	0.814494	1.3832	1.41443	0.920811	0.820266	0.864665	1.13294	1.9075
P11142;E9PKE3;E9PNE6;P11142-2;A8K7Q2	Heat shock cognate 71 kDa protein	HSPA8	43	70.1	1.18525	0.855868	0.8946	0.936839	0.930305	0.823422	0.94909	1.18893	0.768519	1.34947	0.950234	0.979804	0.947652	0.933644	0.838948	0.995204	1.24068	0.789537	1.1968	0.831873	0.84514	0.988217	0.886226	0.830905	0.902212	1.15975	0.707527
Q14847;Q14847-2;C9J9W2;Q14847-3	LIM and SH3 domain protein 1	LASP1	18	70.1	1.03317	0.965953	0.721664	0.884551	0.955189	0.959371	0.966291	0.916389	0.465104	0.996068	0.881522	0.455178	0.849134	0.957423	0.963491	0.955262	0.81709	0.368081	1.00966	0.890883	0.409511	0.822635	0.952009	0.97736	0.965497	0.812319	0.363951
P25789;H0YN18;H0YMZ1;H0YL69;H0YMA1;P25789-2;H0YKT8;H0YMI6	Proteasome subunit alpha type-4;Proteasome subunit alpha type;Proteasome subunit beta type	PSMA4	15	70.1	1.02493	0.893965	0.765902	0.972083	0.968699	0.914291	0.931853	0.904995	0.698473	1.18035	1.01151	0.84798	1.00217	1.05054	0.9984	0.988248	0.955945	0.751538	1.08857	0.923291	0.797916	1.01207	0.991602	0.971401	0.958345	0.929862	0.640686
Q96CP2;I3L1Y9;I3L4I0	FLYWCH family member 2	FLYWCH2	8	70	0.96259	0.860355	0.681548	0.912736	0.649486	1.03537	0.989357	0.780913	0.56208	0.993874	0.853718	0.714341	0.96861	0.700214	1.13339	0.990274	0.824575	0.661675	0.998201	0.854847	0.650969	0.976706	0.647667	1.14856	1.00257	0.780782	0.623504
P09211;A8MX94	Glutathione S-transferase P	GSTP1	15	70	1.17414	1.23604	0.95224	1.12763	1.29868	1.23411	1.1432	1.1299	0.529421	1.04817	1.08727	0.827577	1.02358	1.21814	1.14388	1.00647	0.95307	0.46827	1.11508	1.18014	0.869281	1.00294	1.24108	1.18382	1.05496	0.975951	0.456678
Q9BPX5	Actin-related protein 2/3 complex subunit 5-like protein	ARPC5L	10	69.9	1.07741	0.950003	0.63979	0.995876	1.16052	0.935769	1.02404	0.913667	0.62806	0.981833	0.884474	0.651979	0.980321	1.13055	0.912343	0.946926	0.887076	0.609513	1.04568	0.967218	0.777244	1.0315	1.16019	0.895458	1.03417	0.981468	0.674908
Q9Y281;Q9Y281-3	Cofilin-2	CFL2	14	69.9	1.01037	0.996482	0.76722	0.94159	1.06592	1.14906	1.03914	1.14028	0.498186	0.941667	0.948387	0.687019	0.913495	0.989573	1.07877	0.958413	1.02754	0.423534	0.954995	1.00126	0.73836	0.931895	1.08702	1.09464	1.03356	1.12759	0.381551
P29966	Myristoylated alanine-rich C-kinase substrate	MARCKS	16	69.9	1.22278	1.23904	1.03579	1.09658	1.27632	0.968359	0.948683	1.37911	0.54384	0.943591	0.979774	0.864528	1.00066	1.204	0.82817	0.897167	1.3909	0.461121	1.17303	1.14282	1.04182	0.990149	1.07857	0.936424	0.934408	1.16851	0.456566
D6RAN8;Q9P0M9;H7C5U8	39S ribosomal protein L27, mitochondrial	MRPL27	6	69.9	1.23859	1.0587	1.04554	1.16464	1.0618	1.1786	1.11511	1.22358	1.8991	0.929246	1.03564	0.899616	1.06507	0.983144	1.11427	1.16514	1.02685	1.48025	1.19748	1.04071	1.07425	1.14774	1.05438	1.08999	1.01134	1.12984	1.55642
P35232;C9JW96;C9JZ20;E7ESE2;E9PCW0;P35232-2	Prohibitin	PHB	17	69.9	1.19217	1.12125	2.06489	1.26529	1.09489	1.20432	1.10773	1.24502	1.35801	1.05747	1.09569	2.02301	1.21803	1.0238	1.13176	1.01583	1.17718	1.44372	1.21034	1.16667	2.19137	1.29096	1.11194	1.14733	1.05164	1.21251	1.3402
Q9BZL1	Ubiquitin-like protein 5	UBL5	6	69.9	0.899296	0.688433	0.532381	0.652021	0.811047	0.779395	0.838236	0.62943	1.18255	1.16218	0.820859	0.595997	0.749987	0.999963	0.978686	0.993349	0.809907	1.3551	1.05895	0.748847	0.46952	0.792876	1.05541	0.994235	1.01142	0.680078	1.49137
Q9NP97;B1AKR6	Dynein light chain roadblock-type 1	DYNLRB1	6	69.8	0.749666	0.904423	0.781764	0.869145	0.844904	0.996624	1.0085	0.927417	0.725219	0.844844	0.960476	0.837746	1.02975	1.00962	1.07634	0.920765	1.05708	0.924752	0.871286	0.793679	0.743866	0.848619	0.854414	0.990903	0.935706	0.8292	0.475182
G3V2Q1;P07910;G3V576;G3V555;G3V575	Heterogeneous nuclear ribonucleoproteins C1/C2	HNRNPC	25	69.8	1.26874	1.02301	1.24116	1.46169	1.25223	1.06847	1.07675	1.11327	1.24914	1.29526	1.40492	2.60668	1.39241	1.51692	0.891406	0.825109	2.21255	2.05253	1.48174	1.18118	1.5485	1.33657	1.33535	1.18117	1.16809	1.2498	1.52852
P08238	Heat shock protein HSP 90-beta	HSP90AB1	69	69.8	1.05855	0.855652	1.05848	0.988987	0.983643	0.829245	0.895828	1.24287	0.77604	1.15465	0.934023	1.22304	1.02339	1.01207	0.852681	0.966947	1.27216	0.866024	1.10971	0.910018	1.19284	1.09348	1.01457	0.902094	0.925489	1.37838	0.87553
C9J406;H7C463		IMMT	51	69.8	1.04685	0.970346	1.11258	1.14915	0.904282	1.01919	0.951676	0.976404	0.944329	1.11849	1.13198	1.43854	1.1916	1.01715	0.994354	0.949049	1.01894	1.15146	1.04997	1.0427	1.36394	1.1131	0.884527	1.00475	0.908441	1.08944	1.01183
Q93052;A0A087WZF1;C9JUT4	Lipoma-preferred partner	LPP	24	69.8	0.995199	0.8457	0.659058	0.957368	1.30256	1.22598	1.10779	1.04424	0.624928	0.90319	0.733564	0.58604	0.914612	1.2002	1.17589	1.03916	0.967063	0.570908	0.973707	0.835058	0.679208	0.926455	1.21432	1.19402	1.09858	1.00362	0.606717
P61247;D6RAT0;H0Y9Y4;D6RG13;E9PFI5;H0Y8L7;D6RB09;D6R9B6	40S ribosomal protein S3a	RPS3A	25	69.7	1.08767	0.890045	1.06244	0.834531	0.969681	0.957968	0.930513	1.06836	0.878244	1.0315	0.860111	1.02807	0.727783	0.868785	0.917305	0.908193	0.926752	0.840289	1.11591	0.90161	1.13732	0.876996	0.969944	0.944715	0.898858	1.13827	0.923734
Q15654	Thyroid receptor-interacting protein 6	TRIP6	23	69.7	0.981342	1.10897	0.962497	1.27905	1.7072	1.19165	1.03394	1.09475	0.943009	0.886752	0.958359	0.812335	1.17278	1.59471	1.1107	0.976349	1.03523	0.876807	1.00504	1.14391	0.926839	1.25628	1.71873	1.17343	1.06526	1.06923	1.08163
P27144;D3DQ64	Adenylate kinase 4, mitochondrial	AK4	15	69.5	1.15038	1.0954	1.39547	1.23786	1.14906	1.07273	1.03682	1.29899	1.30732	1.25388	1.17227	1.62056	1.24892	1.16741	1.12988	1.01885	1.30112	1.42247	1.19984	1.1093	1.46869	1.30364	1.18555	1.11099	1.0443	1.33289	1.29535
P21333-2;P21333;Q5HY54;Q60FE5;A0A087WWY3	Filamin-A	FLNA	151	69.5	0.803553	0.911227	0.741501	0.860306	1.04311	0.736046	0.90242	0.91876	0.501811	0.735234	0.847985	0.684565	0.825737	0.97157	0.694916	0.896474	0.878694	0.465139	0.791061	0.910344	0.743221	0.812325	0.992526	0.728469	0.920014	0.890705	0.505868
A0A0G2JIW1;P0DMV9;P0DMV8;P0DMV8-2;V9GZ37	Heat shock 70 kDa protein 1B;Heat shock 70 kDa protein 1A	HSPA1B;HSPA1A	43	69.5	1.36719	1.13021	1.22359	1.19842	1.34694	1.05386	1.05648	1.46229	2.49927	1.37532	1.12179	1.16689	1.12597	1.31321	1.04122	1.06121	1.49932	2.516	1.41205	1.14946	1.26832	1.20999	1.3865	1.09963	1.10769	1.57842	2.21393
Q86U28;J3QSS7	Iron-sulfur cluster assembly 2 homolog, mitochondrial	ISCA2	11	69.5	1.12559	1.17032	1.05107	1.04792	0.92839	1.46343	1.04817	0.876841	1.67863	1.07525	0.965688	1.03678	1.00195	0.839146	1.32087	0.975312	0.957364	1.75549	1.11319	1.02667	0.987218	1.0242	0.777261	1.37589	0.893101	0.808016	1.58553
P30101	Protein disulfide-isomerase A3	PDIA3	37	69.5	1.02631	1.11748	1.77548	1.11622	1.08632	1.14853	1.0252	1.28461	1.04944	0.975145	1.06883	1.70264	1.0987	1.05985	1.08955	1.0053	1.20153	1.02612	1.04046	1.10551	1.70209	1.13978	1.09742	1.11648	1.03347	1.31927	1.03434
Q15004;H0YKX3;H0YMA4;A0A0U1RQM0	PCNA-associated factor	KIAA0101	8	69.4	0.854688	0.508412	0.218224	0.422119	0.176484	0.917057	0.923515	0.291127	0.83046	0.852682	0.49541	0.215419	0.454436	0.210707	0.973955	0.993057	0.367092	0.881577	0.855485	0.599198	0.403444	0.458355	0.308597	0.976262	0.914572	0.459067	0.97976
P18206-2;P18206;Q5JQ13	Vinculin	VCL	74	69.4	0.886934	0.958941	0.7867	0.926008	0.828408	0.898749	0.958435	1.02127	0.507826	0.891886	0.976274	0.707837	0.904844	0.815595	0.886592	0.960596	1.00666	0.487319	0.889229	0.964639	0.722297	0.889765	0.822133	0.907818	1.00702	1.03419	0.462303
P52758;H0YB34;H0YBX3	Ribonuclease UK114	HRSP12	7	69.3	1.20754	1.17146	1.41498	1.18164	1.08106	1.20385	1.04612	1.10766	0.839455	1.13105	1.07697	1.23729	1.13869	1.09909	1.23767	1.00083	1.07623	0.826643	1.15249	1.09856	1.21794	1.20585	1.11288	1.16626	1.01679	1.10257	0.662234
Q13526;K7EMU7	Peptidyl-prolyl cis-trans isomerase NIMA-interacting 1	PIN1	10	69.3	0.985961	1.06781	0.832198	1.03533	0.989169	1.19746	1.10874	0.934046	0.61019	0.952106	1.11381	0.748098	1.00594	0.971633	1.16738	0.970526	0.868963	0.562645	1.02256	1.13501	0.800461	1.0505	1.09486	1.18482	1.08252	0.953394	0.593123
P35998;P35998-2	26S protease regulatory subunit 7	PSMC2	32	69.3	1.08216	0.953016	0.91513	0.977783	0.955878	0.797102	0.868745	0.982646	0.875378	1.16834	1.05923	1.00939	1.01065	0.981658	0.8385	0.912821	0.998812	0.870313	1.15138	1.02497	1.05255	1.06661	1.03642	0.864189	0.943408	1.09249	0.944941
Q9UNZ2;Q9UNZ2-5;Q9UNZ2-4;F2Z2K0;Q9UNZ2-6	NSFL1 cofactor p47	NSFL1C	29	69.2	0.994778	1.0064	0.739947	0.961857	1.06301	1.09681	0.974421	0.945237	0.546739	0.992305	0.925718	0.768021	0.99043	1.07888	1.04112	0.985439	0.997781	0.662032	1.01843	1.04335	0.822503	0.994592	1.15958	1.10726	1.03079	0.995586	0.616691
P62244;I3L3P7	40S ribosomal protein S15a	RPS15A	9	69.2	0.967273	0.833869	0.955814	0.7627	0.92046	0.847171	0.893213	0.923321	0.886291	1.24171	1.01695	1.13854	0.754099	1.01974	0.988238	0.992101	0.962021	0.872595	1.02513	0.824726	0.966671	0.808495	0.966699	0.959945	0.917718	0.963479	0.854499
P62979	Ubiquitin-40S ribosomal protein S27a;Ubiquitin;40S ribosomal protein S27a	RPS27A	12	69.2	1.11183	0.985361	1.13034	0.993604	1.03652	1.03622	1.1058	1.15317	1.84813	1.08468	0.953333	1.0021	1.00132	1.01231	0.993838	1.04565	1.05872	1.9605	1.15281	0.997451	1.00301	0.957734	1.04426	0.955922	1.08565	0.922736	1.97152
X6RAL5;O00422;H7BZW6	Histone deacetylase complex subunit SAP18	SAP18	14	69.2	1.16578	0.899352	1.00997	1.07269	0.864865	0.941797	0.894636	0.809237	1.33213	1.39375	1.02808	1.24865	1.10665	0.958818	1.01476	0.959278	0.882917	1.34312	1.21458	0.870988	1.0247	1.19157	0.889858	0.932633	0.862246	0.880262	1.19723
P09651;F8W6I7;P09651-2;P09651-3;F8VZ49;Q32P51;F8VTQ5	Heterogeneous nuclear ribonucleoprotein A1;Heterogeneous nuclear ribonucleoprotein A1, N-terminally processed;Heterogeneous nuclear ribonucleoprotein A1-like 2	HNRNPA1;HNRNPA1L2	28	69.1	1.07387	0.781951	0.747164	0.945878	0.929405	0.911111	0.84803	0.88896	0.567976	1.07235	0.775077	0.755544	0.891345	0.843518	0.91847	0.854273	0.836422	0.613215	1.19973	0.84352	0.83099	1.07167	0.985765	0.987906	0.907059	0.969252	0.681666
Q9P0L0;Q9P0L0-2	Vesicle-associated membrane protein-associated protein A	VAPA	20	69.1	0.956936	0.877691	0.839999	0.952931	0.970847	0.835086	0.873605	0.962888	0.81016	1.51187	1.2898	1.10694	1.07611	1.16653	0.983577	1.08225	1.16293	0.785378	0.993251	0.784458	0.819379	1.1702	0.884697	0.866256	0.803376	1.05668	0.76788
B2R5W2;G3V4C1;P07910-2;G3V4W0;P07910-4;G3V2D6;P07910-3;G3V5V7	Heterogeneous nuclear ribonucleoproteins C1/C2	HNRNPC	26	69	1.21614	0.851448	1.17866	1.09979	0.968174	1.00452	0.891845	0.946163	0.93308	1.24722	0.855505	1.23493	1.09371	0.961693	0.997144	0.866952	0.99329	0.908992	1.25821	0.867581	1.1667	1.26089	1.06412	1.01458	0.901069	0.983125	0.945927
Q9BUE6;Q9BUE6-2;A0A1B0GTK6	Iron-sulfur cluster assembly 1 homolog, mitochondrial	ISCA1	8	69	1.30431	1.23341	1.42342	1.40732	1.02461	1.05199	1.07062	1.11823	1.31634	1.22467	1.19696	1.41004	1.3437	1.00553	1.06765	1.06858	1.142	1.33553	1.29821	1.25855	1.54439	1.42847	1.14408	1.10963	1.14677	1.19888	1.36307
G3V5Z7;P60900;G3V295;P60900-2;G3V3I1;P60900-3	Proteasome subunit alpha type;Proteasome subunit alpha type-6	PSMA6	16	69	1.13442	0.956038	0.875648	1.04914	1.0549	1.00572	0.974093	1.03639	0.692311	1.17274	0.989188	0.85557	0.994251	1.03898	0.963245	0.958169	0.941303	0.677492	1.09751	0.900459	0.768362	1.01753	0.97203	0.927503	0.923166	0.979932	0.626194
Q12906-7;Q12906;Q12906-4;Q12906-6;Q12906-5;Q12906-2;Q12906-3	Interleukin enhancer-binding factor 3	ILF3	50	68.9	1.05564	0.942223	0.792369	0.968122	1.02615	0.953559	0.926284	0.936998	0.584379	1.20643	1.06498	0.847753	1.0167	1.07182	0.970907	0.977381	0.975361	0.600209	1.09918	0.941893	0.77346	1.04055	1.04193	0.971744	0.930111	0.973958	0.549775
P04264	Keratin, type II cytoskeletal 1	KRT1	51	68.8	1.14989	1.32832	4.16023	0.658305	0.959046	1.35801	1.1891	1.42433	1.54043	2.44322	0.461477	1.72144	1.00486	1.75568	1.04367	1.34882	2.2089	3.08007	1.45665	0.950678	1.66369	0.431118	1.29591	1.13676	0.958929	1.2445	1.12401
Q9BV57;Q9BV57-2	1,2-dihydroxy-3-keto-5-methylthiopentene dioxygenase	ADI1	12	68.7	1.6417	1.85897	0.847283	1.12734	1.29549	1.05598	1.19916	0.838629	0.789544	1.24718	1.40088	0.688388	1.02167	1.18587	0.931183	1.02636	0.795714	0.694149	1.46305	1.58061	0.813216	1.09417	1.2691	1.05368	1.19903	0.877827	0.81724
J3KNF8		CYB5B	9	68.7	1.13714	1.56379	1.72048	1.43427	1.16551	1.38486	1.36638	1.3438	1.68745	1.02777	1.27538	2.00433	1.24963	1.02264	1.29221	1.16734	1.49517	1.8546	0.988787	1.18215	1.71841	1.3197	0.863825	1.16873	1.0039	1.04449	1.39901
P45880;A0A0A0MR02;P45880-1;Q5JSD2;Q5JSD1	Voltage-dependent anion-selective channel protein 2	VDAC2	17	68.7	1.20876	1.29111	2.2068	1.38039	1.02863	1.1032	1.05277	1.41879	1.39216	1.14327	1.27074	2.23165	1.39983	1.0386	1.09263	1.00297	1.36242	1.38765	1.21694	1.31161	2.31595	1.40415	1.079	1.10839	1.06819	1.48278	1.39251
O15498;O15498-2	Synaptobrevin homolog YKT6	YKT6	13	68.7	1.37696	1.13927	0.948043	1.1475	1.12792	0.995002	1.02593	1.13733	0.729843	1.28204	1.09603	0.927919	1.09998	1.10255	0.987246	0.985708	1.09832	0.724836	1.30664	1.1477	0.979365	1.10341	1.1254	0.992794	1.04475	1.14207	0.704523
P34932;A0A087WYC1;A0A087WTS8	Heat shock 70 kDa protein 4	HSPA4	55	68.5	1.02318	0.880276	0.766398	0.953644	0.946019	0.862455	0.953836	1.00227	0.61784	1.11536	0.965219	0.877668	0.998141	1.00836	0.915042	1.0085	1.04811	0.650415	1.0277	0.867654	0.832731	1.0136	0.920916	0.892606	0.926288	1.0353	0.617815
Q9Y5J7;G3V502	Mitochondrial import inner membrane translocase subunit Tim9	TIMM9	5	68.5	1.69817	1.76865	1.56508	1.60264	1.36713	1.5515	1.80931	1.7578	1.29879	0.833186	0.777392	0.895112	1.274	1.08633	1.10668	0.951039	1.43261	1.30991	1.32115	1.10424	1.43667	0.893283	1.19449	1.05521	1.16183	0.943562	0.908751
Q9Y333	U6 snRNA-associated Sm-like protein LSm2	LSM2	6	68.4	1.17659	0.970398	0.65676	1.00031	1.00635	1.07096	0.953392	0.925789	0.44838	1.21931	0.939429	0.62344	1.08302	1.10238	1.15828	0.986715	0.940642	0.415112	1.16468	1.03316	0.763708	1.11035	1.01222	1.10194	0.964052	1.01695	0.504212
Q9Y508;A0A096LNV3;A0A096LP02;Q9Y508-2	E3 ubiquitin-protein ligase RNF114	RNF114	14	68.4	1.11498	1.36854	0.880389	1.4584	1.97575	0.942943	0.939164	1.05445	0.918026	1.15068	1.38755	1.04485	1.5471	2.11122	1.03978	0.988025	1.16063	1.01563	1.22108	1.35569	0.909664	1.461	1.97688	1.01924	0.993649	1.04926	0.977126
O75368	SH3 domain-binding glutamic acid-rich-like protein	SH3BGRL	9	68.4	0.971421	0.856938	0.442817	0.892441	1.12904	1.29928	1.0707	0.653889	0.289333	1.04889	0.847583	0.44422	0.874165	1.18712	1.31261	0.99576	0.701277	0.321705	1.02574	0.795353	0.532505	1.00526	1.17158	1.26608	1.07302	0.785614	0.449319
Q04917;A2IDB2	14-3-3 protein eta	YWHAH	18	68.3	1.06208	1.04361	0.840637	0.907509	0.772695	0.887786	0.883094	0.864185	0.523119	1.37405	1.2881	1.0883	1.00152	0.895509	1.0127	1.00169	0.993527	0.586971	1.07948	1.01365	0.890439	0.972723	0.769747	0.940084	0.864025	0.936781	0.561173
Q9NZ63	Uncharacterized protein C9orf78	C9orf78	18	68.2	1.14766	0.804748	0.500699	0.905965	0.841851	0.786624	0.82489	0.700328	0.519438	1.26914	0.874802	0.52777	0.969224	0.918833	0.835149	0.886988	0.768734	0.579319	1.07229	0.742474	0.438756	0.968018	0.832286	0.739495	0.739357	0.657659	0.459743
Q92945;A0A087WTP3;M0R0I5	Far upstream element-binding protein 2	KHSRP	39	68.2	1.12388	0.95624	0.744476	0.9975	0.994199	1.04604	0.951469	0.86739	0.551851	1.08311	0.910225	0.707158	1.01088	0.975378	1.01012	0.936629	0.846057	0.559761	1.17797	0.991733	0.700539	0.97611	0.995878	1.04497	0.969288	0.853181	0.564369
Q7RTV0	PHD finger-like domain-containing protein 5A	PHF5A	8	68.2	1.12636	0.932122	0.816153	0.987663	0.940353	1.10577	0.969458	0.897774	0.790034	1.0278	0.879481	0.715971	0.942214	0.931422	1.06011	0.886857	0.827995	0.730473	1.11199	0.930527	0.764235	0.932111	0.957353	1.04946	0.930459	0.845029	0.725861
P68036;P68036-3;P68036-2;A0A1B0GUS4	Ubiquitin-conjugating enzyme E2 L3	UBE2L3	8	68.2	1.03311	0.954105	0.668512	0.988018	0.948454	1.01136	0.915914	0.915377	0.415779	1.11602	0.937109	0.664501	1.03329	1.0051	1.02809	0.970909	0.974621	0.497607	1.15197	1.0121	0.714362	0.991368	1.00073	1.00709	0.991467	0.947934	0.527001
O94760	N(G),N(G)-dimethylarginine dimethylaminohydrolase 1	DDAH1	18	68.1	1.01432	1.04144	0.735858	1.00566	1.02074	0.919411	0.928936	0.950144	0.474201	1.06251	1.0711	0.803766	1.08525	1.10049	0.953713	0.95725	1.03772	0.514217	1.01536	1.0263	0.7149	1.11205	1.04029	0.949	0.908377	0.974467	0.455886
Q13263;Q13263-2	Transcription intermediary factor 1-beta	TRIM28	41	68.1	1.09731	0.976534	1.14663	1.03595	1.00888	0.983229	0.893751	0.831679	0.884249	1.26003	1.15965	1.43568	1.10733	1.03563	1.0329	0.962841	0.876796	0.992285	1.15513	1.03634	1.29831	1.11718	0.997236	1.0279	0.907513	0.875607	0.856813
P51970	NADH dehydrogenase [ubiquinone] 1 alpha subcomplex subunit 8	NDUFA8	9	68	1.4335	1.06762	1.48818	1.32037	0.916886	1.15883	0.896784	1.03905	1.17652	1.14768	0.957151	1.41571	1.08484	0.884956	1.17557	0.973532	0.873609	1.37385	1.27728	1.07484	1.45306	1.13495	0.981979	1.18109	0.972916	0.951203	1.24069
Q12905;B4DY09	Interleukin enhancer-binding factor 2	ILF2	19	67.9	1.09782	0.998245	1.00417	1.04645	1.02483	1.00117	0.936938	0.957909	0.666289	1.12164	1.06036	1.0377	1.07319	1.03412	1.0255	0.939484	0.953691	0.649628	1.05061	0.944088	0.902721	1.15651	1.01951	0.964131	0.896068	0.959482	0.584517
E5RIW3;E5RJD8;O75347;E5RHG6;O75347-2;E5RIX8	Tubulin-specific chaperone A	TBCA	12	67.9	1.03313	0.965936	0.521349	0.927758	0.853321	0.830856	0.868334	0.979132	0.415048	1.22102	1.02712	0.698847	0.979551	0.948905	0.960349	0.902252	1.22914	0.471535	0.884892	0.733211	0.504174	0.921988	0.660933	0.768737	0.676286	0.862297	0.339842
O43169;H3BUX2;D6RFH4	Cytochrome b5 type B	CYB5B	9	67.8	1.44144	1.41098	0.893552	1.34271	1.05489	1.40317	1.2516	1.25559	1.01337	0.984529	0.771993	0.806911	0.963773	0.878889	1.02465	0.885189	0.961226	0.549309	1.60614	1.84039	1.41948	1.37655	0.936348	1.10863	0.966928	1.24091	1.41292
P54920;M0R0Y2;M0R2M1	Alpha-soluble NSF attachment protein	NAPA	17	67.8	1.1128	1.22965	1.12398	1.04871	1.05939	1.12498	1.15478	1.15138	0.843556	1.05398	1.15831	1.08097	1.00469	1.06555	1.14346	1.13127	1.12208	0.778102	1.07971	1.19765	1.07884	0.993796	1.04232	1.11239	1.09946	1.0769	0.805671
Q32Q12;P22392-2;P22392;J3KPD9;E7ERL0	Nucleoside diphosphate kinase;Nucleoside diphosphate kinase B	NME1-NME2;NME2;NME1	18	67.8	1.04322	0.878094	0.828459	1.02514	0.975706	1.0067	1.00876	1.05627	0.473843	1.14413	0.955715	0.878542	1.05156	1.06525	1.05905	1.02856	1.0706	0.450286	1.13513	0.932475	0.895078	1.16629	1.12162	1.081	1.04137	1.1615	0.48301
P28072;A0A087X2I4	Proteasome subunit beta type-6;Proteasome subunit beta type	PSMB6	11	67.8	1.27169	1.00078	0.886277	1.12303	1.09709	1.0195	1.03093	1.04679	0.583314	1.10366	0.936992	0.795223	1.04795	1.03006	0.960543	0.968079	0.970414	0.66623	1.20011	1.03924	0.869445	0.998185	1.1201	0.989542	0.987587	0.996846	0.723304
Q16658	Fascin	FSCN1	33	67.7	0.837696	1.08221	0.928526	0.94484	0.85399	0.985298	0.93427	0.717911	0.610967	0.835636	1.05699	0.917745	0.916295	0.845898	0.940173	0.889176	0.771185	0.646081	0.928876	1.18172	1.03228	1.00875	1.01494	1.03355	0.997219	0.7825	0.647681
Q9Y3F4;Q9Y3F4-2	Serine-threonine kinase receptor-associated protein	STRAP	21	67.7	1.1774	0.896621	0.871143	0.936991	0.8826	0.910979	0.935362	1.00905	0.87244	1.1051	0.887602	0.877189	0.959987	0.896441	0.886921	0.928774	1.01765	0.890152	1.20418	0.943306	0.987394	1.02659	0.952398	0.915338	0.971602	1.05276	0.926612
Q7Z6I8;Q7Z6I8-2	UPF0461 protein C5orf24	C5orf24	10	67.6	1.16613	0.742412	0.550525	0.849581	0.920658	1.16081	0.958803	0.653275	0.692618	1.14934	0.784996	0.592191	0.885106	0.965834	1.14056	0.966456	0.770553	0.710852	1.03844	0.642006	0.526252	0.890062	0.93184	1.09254	0.861639	0.63457	0.671208
P51397	Death-associated protein 1	DAP	9	67.6	1.26346	1.31661	0.850589	1.06214	1.40331	1.16502	1.15423	1.18163	0.793093	1.07625	1.21435	0.850344	1.04157	1.2976	1.15583	0.982609	1.19015	0.836186	1.24742	1.09646	0.793039	0.973542	1.33785	1.1574	1.04961	1.01133	0.641868
O43402;M0R1B0	ER membrane protein complex subunit 8	EMC8	12	67.6	1.23847	1.13346	1.5984	1.21682	1.24376	1.16058	1.1082	1.16891	1.46397	1.07898	1.01129	1.41957	1.23631	1.17395	1.12241	1.05365	1.12679	1.47517	1.20848	1.07965	1.54989	1.19666	1.2235	1.10948	1.09235	1.11012	1.36111
P61158;B4DXW1	Actin-related protein 3	ACTR3	26	67.5	1.10357	1.0602	0.975508	1.06916	1.12783	0.985856	1.02416	1.08043	0.715918	1.05285	1.0301	0.894146	1.0193	1.09104	0.939722	0.967449	1.03943	0.71327	1.09095	1.0611	0.932428	1.09983	1.15854	0.974398	0.970661	1.05183	0.826322
Q9UHV9	Prefoldin subunit 2	PFDN2	11	67.5	1.15048	0.871178	0.784028	0.949425	0.958196	0.884956	0.880737	0.946099	0.745461	1.29412	0.904674	0.688116	0.989416	0.962395	0.945575	0.90261	0.97993	0.688705	1.32059	0.898604	0.774522	1.05203	0.962231	0.9534	0.945691	1.02499	0.723336
Q7Z6M1;Q7Z6M1-2;Q5T1S5	Rab9 effector protein with kelch motifs	RABEPK	18	67.5	1.07027	0.903512	1.03142	1.08882	1.08078	1.14507	1.0776	1.18916	1.14649	1.0252	0.853473	0.927485	1.07705	1.06841	1.1585	1.03531	1.14544	1.12264	1.09879	0.909695	1.09352	1.21224	1.25787	1.12269	1.05143	1.27445	1.21733
P49411	Elongation factor Tu, mitochondrial	TUFM	28	67.5	1.09935	1.05102	1.2593	1.12164	0.948597	1.01659	1.00665	1.16298	1.41243	1.14256	1.09683	1.29262	1.14485	0.969595	1.0639	1.04346	1.15988	1.425	1.10715	1.01261	1.10475	1.22423	0.934575	1.04864	0.998058	1.13342	1.32511
P55072	Transitional endoplasmic reticulum ATPase	VCP	59	67.5	0.92752	1.08292	0.777626	1.00263	1.07622	0.928226	1.01332	0.990611	0.58786	0.954234	1.12004	0.835402	1.00697	1.06395	0.936575	1.02356	0.987298	0.602816	0.93026	1.06005	0.792467	1.07739	1.06985	0.93709	1.0015	1.03954	0.608875
P45880-2	Voltage-dependent anion-selective channel protein 2	VDAC2	15	67.5	0.850273	1.16831	2.75882	1.48668	1.3658	1.1402	0.978103	1.831	1.62712	1.19145	1.2828	2.07801	1.20628	1.18614	1.01234	1.00573	1.30263	1.30388	1.16415	1.16864	1.53122	1.21442	1.02	1.06507	1.00733	1.35975	1.35472
P37235;E9PC71;P84074	Hippocalcin-like protein 1;Neuron-specific calcium-binding protein hippocalcin	HPCAL1;HPCA	13	67.4	0.691469	0.848643	0.713451	0.884625	0.662474	0.82636	1.10053	0.715796	0.658186	0.890616	0.98342	0.874152	0.980503	0.787591	1.01667	1.2421	0.845788	0.71278	0.764076	0.742844	0.738519	0.922651	0.573003	0.915793	1.04862	0.685937	0.540617
Q96EI5;Q96EI5-2;D6RD44;A2RQR6;D6RCE9	Transcription elongation factor A protein-like 4	TCEAL4	15	67.4	0.800104	0.702201	0.760294	0.656193	0.687675	1.17776	0.86085	0.616948	0.917624	1.09919	0.854751	0.86526	0.807507	0.878774	1.35198	0.938072	0.862476	1.0255	0.854098	0.636755	0.68147	0.716983	0.653896	1.30148	0.784666	0.642995	0.88584
Q09666	Neuroblast differentiation-associated protein AHNAK	AHNAK	251	67.3	0.679484	0.718637	0.295063	0.668785	0.896193	0.549967	0.906987	0.613805	0.273682	0.724686	0.740465	0.283949	0.669455	0.896811	0.583054	1.00417	0.652906	0.28469	0.643806	0.660736	0.26387	0.646354	0.764128	0.558632	0.890145	0.583068	0.259675
P00167-2;P00167;P00167-3	Cytochrome b5	CYB5A	5	67.3	1.11543	1.58643	0.98113	1.12046	1.03165	1.534	1.23972	1.0327	1.21912	1.19202	1.10114	0.935965	1.04435	0.940096	1.20087	1.1331	1.38885	1.13354	1.01237	0.996954	0.929468	1.04878	0.814405	1.29878	0.80685	0.813495	0.872534
O60925;E5RGS4	Prefoldin subunit 1	PFDN1	9	67.2	1.12186	0.908205	0.730844	0.922763	0.880364	0.790036	0.784304	0.929428	0.449826	1.44354	1.09922	0.796946	0.990447	1.05753	1.02172	0.86843	1.07128	0.570972	1.32176	0.839882	0.74685	1.05323	0.846727	0.989698	0.883205	0.985324	0.496301
P09972;A8MVZ9;C9J8F3;J3KSV6;J3QKP5	Fructose-bisphosphate aldolase C;Fructose-bisphosphate aldolase	ALDOC	25	67	1.02135	1.03274	1.02091	1.08779	1.0183	1.37554	1.42482	0.955321	0.535606	0.899556	0.938457	0.858015	1.06104	0.970764	1.38946	1.37884	0.844446	0.482582	1.02996	1.07144	1.06705	1.0855	1.09569	1.53139	1.56517	0.991377	0.676448
P40227;P40227-2	T-complex protein 1 subunit zeta	CCT6A	30	67	1.12286	0.960718	1.00268	1.03272	0.99971	0.96447	0.988002	1.08355	0.887807	1.14237	0.971253	0.969996	1.01962	1.00056	0.964489	0.987828	1.04793	0.859225	1.12012	0.968344	0.995469	1.00673	0.995997	0.957691	0.995119	1.06213	0.878639
Q9NQR4;H7C579	Omega-amidase NIT2	NIT2	17	67	1.09925	1.15554	1.14428	1.12242	1.1965	1.20833	1.14451	1.12546	0.722855	0.943897	1.02029	1.03355	1.09829	1.16475	1.16369	1.08908	1.01736	0.662365	1.10515	1.15463	1.15286	1.10747	1.23828	1.17435	1.14694	1.08804	0.627494
C9J0J7;G5E9Q6;P35080-2	Profilin;Profilin-2	PFN2	5	67	1.5968	1.40578	1.18025	1.23544	2.02592	1.37101	1.07562	2.34116	2.80384	1.31561	1.24319	1.01297	1.0306	1.21092	1.16502	0.937156	0.789103	0.842115	1.19437	1.04695	0.905864	1.00318	1.18223	1.03245	0.920403	0.716863	1.10156
C9J712;P35080;C9JQ45;C9J2N0	Profilin-2;Profilin	PFN2	5	67	0.930468	0.898067	0.782324	0.957235	0.963786	1.0683	0.905337	0.911103	0.543986	1.01629	1.01457	1.04721	1.05599	1.02865	1.13751	0.916608	1.01992	0.756371	1.0157	0.976078	0.868018	1.04511	0.996228	1.0645	0.92075	0.962273	0.631619
O00154-4;O00154-6;O00154-7;O00154;O00154-5;K7EKP8;O00154-2;O00154-3	Cytosolic acyl coenzyme A thioester hydrolase	ACOT7	22	66.9	1.00775	0.905701	0.836853	0.921959	0.931483	0.916726	0.958721	0.989416	0.669998	1.11913	0.955185	0.749812	0.91874	0.979601	0.921363	0.970946	0.933157	0.550599	1.12678	1.00646	0.898227	0.973196	1.04616	0.971791	1.01462	1.0489	0.745797
P47756-2;B1AK87;B1AK88;P47756;B1AK85	F-actin-capping protein subunit beta	CAPZB	19	66.9	1.05315	1.03066	0.871091	1.03936	1.05322	1.12249	1.0312	1.06047	0.620567	1.02528	0.977182	0.783653	0.986609	1.0075	1.09101	0.985268	0.994193	0.497374	1.04567	0.9931	0.830403	1.01761	1.07595	1.11067	1.00948	1.0723	0.525033
Q9BYD1;E5RJI7	39S ribosomal protein L13, mitochondrial	MRPL13	11	66.9	1.15532	1.10878	1.15989	1.1613	1.02575	1.13551	1.11743	1.16511	2.28026	0.995875	0.930384	0.804711	1.07842	0.937987	1.12019	1.04052	1.12409	2.48377	1.16671	1.13716	1.21303	1.15497	1.10354	1.17979	1.23313	1.37137	2.45262
C9JLU1;P52434;P52434-4;P52434-3;P52434-2	DNA-directed RNA polymerases I, II, and III subunit RPABC3	POLR2H	9	66.9	1.10255	1.14104	1.11852	1.12841	1.15796	0.980076	0.931703	1.01088	1.15867	1.05588	1.02968	1.29315	1.06653	1.13363	0.98251	0.902821	1.15271	1.20709	1.01233	0.969083	1.08536	1.11599	1.0537	0.921896	0.841522	0.934111	0.803645
O43242;O43242-2	26S proteasome non-ATPase regulatory subunit 3	PSMD3	41	66.9	1.19089	1.07175	1.12707	1.09353	1.05354	0.960838	0.989086	1.12636	0.901315	1.10153	1.02146	1.11218	1.07049	1.03397	0.959041	0.955904	1.08113	0.920629	1.1311	1.0746	1.18885	1.09117	1.04833	0.976108	0.984427	1.06989	0.978099
Q96BW5-2;Q96BW5;A0A0A0MSI3	Phosphotriesterase-related protein	PTER	16	66.9	1.31817	1.17219	0.816798	1.11416	1.24089	1.19295	1.18553	0.864957	0.908899	1.22602	1.05705	0.760934	1.05694	1.19614	1.13649	1.06835	0.826143	0.899001	1.37447	1.13479	0.721818	1.04981	1.3028	1.19391	1.21428	0.78592	0.811948
P62913;P62913-2;Q5VVC8;Q5VVC9	60S ribosomal protein L11	RPL11	16	66.9	1.13931	1.02233	1.43806	0.904108	1.07411	1.06446	1.00843	1.2066	1.08689	1.03388	0.913141	1.17072	0.827794	1.07113	1.00242	0.96335	1.13736	1.02933	1.24098	1.06026	1.62748	0.901814	1.17638	1.13751	1.12797	1.30254	1.16857
P31947;P31947-2	14-3-3 protein sigma	SFN	20	66.9	0.92892	1.81576	0.769452	1.21032	1.35931	0.925804	0.878703	1.13948	0.439086	1.05996	1.78563	0.882998	1.20709	1.38531	0.990988	0.972405	1.19289	0.487464	0.967549	1.47393	0.780189	1.18226	1.12835	0.922784	0.861736	1.09493	0.489777
Q9NXG2	THUMP domain-containing protein 1	THUMPD1	24	66.9	1.30726	1.08102	0.908605	1.16038	1.21316	1.08459	1.05481	1.03386	0.671706	1.42028	1.09333	0.850737	1.11456	1.10825	1.01981	0.98342	0.951295	0.479978	1.30896	0.985847	0.803391	1.1448	1.07166	0.990077	0.918015	0.953792	0.495673
P67936	Tropomyosin alpha-4 chain	TPM4	31	66.9	0.927485	1.07565	0.746791	1.08895	0.883936	1.14855	0.984639	1.43684	0.552723	0.789568	0.817239	0.70289	0.990917	0.813998	0.993408	0.904609	1.32877	0.521034	0.806505	0.86651	0.70452	0.86479	0.656743	0.898862	0.795418	1.12736	0.488274
P62736;P63267;P63267-2	Actin, aortic smooth muscle;Actin, gamma-enteric smooth muscle	ACTA2;ACTG2	24	66.8	1.04571	1.4337	0.950814	1.18224	1.267	0.849544	0.913072	1.1718	0.675678	1.13362	1.22637	1.11698	1.09882	1.08846	0.844623	0.934879	1.26599	0.667486	0.975781	1.00534	0.888277	1.08455	0.936324	0.803458	0.819598	1.15799	0.597604
Q5TD07;P16083;Q5TD05	Ribosyldihydronicotinamide dehydrogenase [quinone]	NQO2	11	66.8	0.939658	1.02781	0.682285	0.935134	1.00898	1.16881	1.12656	0.849643	0.590093	0.917714	0.950783	0.675546	0.973184	1.03768	1.19535	1.08214	0.905762	0.634153	0.981712	1.03142	0.712362	0.935018	1.07106	1.17454	1.13501	0.919902	0.566643
Q15366-6;Q15366-3;Q15366-4;Q15366;Q15366-2;Q15366-7	Poly(rC)-binding protein 2	PCBP2	18	66.8	1.03733	0.826265	0.963555	0.940724	0.87933	0.933534	0.894135	0.905753	0.968516	1.15511	0.898165	1.03177	0.925129	0.878033	0.93019	0.884823	0.851226	0.93281	1.08619	0.864475	1.01748	0.979511	0.907851	0.959824	0.925451	0.928191	0.950579
Q9GZP4;Q9GZP4-2;X6R8S9	PITH domain-containing protein 1	PITHD1	15	66.8	1.36451	1.29879	0.782535	1.22693	1.23879	1.13267	1.17639	1.07153	0.676799	1.36548	1.26235	0.756201	1.19353	1.29268	1.1705	1.1414	1.16687	0.689391	1.45368	1.313	0.842088	1.14638	1.19202	1.0969	1.10415	1.2121	0.750496
P40937;P40937-2	Replication factor C subunit 5	RFC5	23	66.8	0.997778	0.960699	1.33595	0.958412	0.622972	0.925439	0.862531	0.859104	1.41177	0.998769	1.00326	1.33638	0.931039	0.597085	0.916154	0.849547	0.781128	1.35793	0.942366	0.914988	1.33183	0.862169	0.523801	0.861465	0.785894	0.7546	1.29038
P17676-3	CCAAT/enhancer-binding protein beta	CEBPB	7	66.7	1.61675	1.19893	0.848847	1.54388	1.56216	1.13586	1.03284	1.3128	1.07912	0.540197	0.678611	1.67747	0.900308	1.04473	0.352997	1.00036	1.26165	1.09681	1.2531	1.42316	1.14999	1.22723	1.20877	0.958161	0.855582	1.10884	1.89329
Q96BR5	Cytochrome c oxidase assembly factor 7	COA7	15	66.7	1.3396	0.975203	0.762108	1.15379	0.853648	1.21327	1.19709	1.02339	1.27912	1.28512	0.887484	0.604511	1.08876	0.72226	1.15431	1.11286	0.963725	1.19443	1.17091	0.935357	0.682641	1.15902	0.809298	1.09028	1.09829	0.985241	1.09316
P38159-2	RNA-binding motif protein, X chromosome;RNA-binding motif protein, X chromosome, N-terminally processed	RBMX	36	66.7	1.10046	0.855811	0.670349	0.9462	1.00158	1.02246	0.92849	0.898276	0.50253	1.01822	0.780243	0.558654	0.947843	0.960249	1.01879	0.909011	0.853022	0.448696	1.10686	0.942756	0.625914	1.00652	1.07857	1.01419	0.945318	0.876843	0.702222
Q96EE3;Q96EE3-1;K7ELV2;K7EP88;K7ENI5	Nucleoporin SEH1	SEH1L	21	66.7	0.951751	0.99483	1.06033	0.96742	0.85945	0.924138	0.932279	0.932835	1.16552	1.04978	1.04595	1.14777	1.0284	0.946915	0.986209	0.952918	0.972409	1.20224	0.994208	0.989518	1.07152	1.05729	0.920817	1.00987	0.95843	1.00162	1.16729
Q12792;Q12792-3;Q12792-4;F8VS81	Twinfilin-1	TWF1	24	66.6	1.04698	0.945947	0.672584	0.965878	0.994351	0.931054	0.934554	0.836631	0.447631	1.06168	1.00252	0.800403	1.01139	1.02555	0.974926	0.991257	0.897357	0.56892	1.01289	0.912468	0.719151	0.991855	0.970037	0.908259	0.935121	0.841454	0.449001
P26583;D6R9A6	High mobility group protein B2	HMGB2	16	66.5	1.04317	0.990933	0.768351	0.936062	0.660172	0.987104	0.721389	0.759004	0.50596	1.43841	1.31712	0.934031	1.10452	0.733974	1.20803	0.846449	0.787483	0.460949	1.10447	0.984063	0.791884	1.13787	0.691064	1.11906	0.749407	0.825247	0.467954
P11021	78 kDa glucose-regulated protein	HSPA5	49	66.4	0.9985	1.15456	1.59669	1.1913	1.27093	1.16447	1.00567	1.5024	1.65871	0.951919	1.0921	1.58802	1.0977	1.16192	1.08532	0.961324	1.40385	1.6881	1.09649	1.17179	1.72181	1.21458	1.30958	1.1486	1.06505	1.60564	1.54461
Q5QNY5;P40855;P40855-5	Peroxisomal biogenesis factor 19	PEX19	14	66.4	1.44194	1.45932	0.574718	1.14197	1.02829	1.44879	1.08502	0.923118	0.753769	0.895361	0.793544	0.407998	0.901465	0.892961	0.986853	1.0051	1.10858	0.690604	1.2275	0.892188	0.404448	1.02479	0.733601	1.36654	0.80475	0.657521	0.554248
P22314;P22314-2	Ubiquitin-like modifier-activating enzyme 1	UBA1	60	66.4	0.993529	1.10069	0.947989	1.02143	1.00162	0.959714	0.951644	0.96851	0.575625	0.929935	1.04759	0.91459	0.989458	0.943707	0.901763	0.928539	0.910584	0.534215	0.960134	1.04899	0.912281	0.96435	0.944455	0.896886	0.930423	0.918235	0.537783
Q86WR0;Q86WR0-2	Coiled-coil domain-containing protein 25	CCDC25	17	66.3	0.995757	0.952383	0.850232	0.910924	0.909854	1.07936	1.04748	0.927703	0.755767	1.06059	1.01466	0.843078	0.846232	0.921925	1.10989	1.0345	0.883244	0.765875	0.897255	0.886887	0.724446	0.889217	0.854451	1.00202	0.919502	0.867557	0.771181
P06493;A0A024QZP7;P06493-2;A0A087WZZ9;E5RIU6	Cyclin-dependent kinase 1	CDK1;CDC2	19	66.3	1.05764	1.55058	1.13837	1.0175	0.378996	0.730869	0.739953	0.791549	1.03565	1.18762	1.74793	1.2519	1.1315	0.427123	0.798617	0.81121	0.849012	1.14763	1.02213	1.42638	0.985654	0.95681	0.404083	0.724578	0.698673	0.809976	1.06895
P24844;P24844-2	Myosin regulatory light polypeptide 9	MYL9	11	66.3	0.808356	1.00874	0.919201	1.04962	0.700732	1.1525	1.03375	1.29807	2.04662	0.722655	1.08394	0.958849	1.09888	0.703996	1.20752	0.984021	1.38034	2.39709	0.831932	1.08031	0.974042	0.952596	0.763563	1.08791	1.04896	1.32753	1.93291
P62714	Serine/threonine-protein phosphatase 2A catalytic subunit beta isoform	PPP2CB	18	66.3	1.1145	1.07278	0.862322	1.11693	1.05168	1.00578	1.00766	1.12597	0.931246	1.10799	1.06957	0.870252	1.116	1.05848	1.00907	0.995579	1.15134	0.950799	1.10725	1.02244	0.92506	1.1864	0.953454	1.00831	0.951256	1.11866	1.02899
Q13885;Q9BVA1	Tubulin beta-2A chain;Tubulin beta-2B chain	TUBB2A;TUBB2B	24	66.3	1.02238	1.66677	1.48944	1.24839	0.801831	0.817542	0.864691	1.2649	0.922585	1.40321	2.11985	2.31019	1.39371	0.942505	0.934458	1.01774	1.48788	1.02428	1.03559	1.45647	1.5956	1.39565	0.755182	0.838366	0.768205	1.37725	0.793482
Q5T9B7;P00568;H0Y4J6	Adenylate kinase isoenzyme 1	AK1	16	66.2	1.03057	1.33356	1.20289	1.13776	1.65106	1.14158	1.04081	0.992237	0.793695	1.05791	1.34619	1.13929	1.14537	1.68279	1.12848	1.01076	0.969231	0.74915	1.04326	1.36283	1.17426	1.30456	1.84459	1.09686	1.05517	0.99412	0.740684
P56277	Cx9C motif-containing protein 4	CMC4	6	66.2	0.97803	0.850622	0.327442	0.655906	0.884929	1.1638	1.29484	0.613719	0.28686	1.06195	0.891873	0.342516	0.679212	0.837687	1.18227	1.06532	0.699416	0.365112	1.02421	0.867225	0.357746	0.609653	0.912363	1.17288	1.20609	0.744934	0.333796
E7EX17;P23588;P23588-2;F8VX11	Eukaryotic translation initiation factor 4B	EIF4B	51	66.2	1.07097	0.769793	0.598235	0.974726	0.880386	0.986595	0.931341	0.889716	0.464276	0.978444	0.71725	0.585085	0.970948	0.845663	0.982402	0.90452	0.940197	0.474814	1.09655	0.762899	0.503652	0.969992	0.9104	1.01365	0.973395	0.876387	0.361842
O75348	V-type proton ATPase subunit G 1	ATP6V1G1	6	66.1	1.1514	1.28165	0.754616	1.07063	1.47796	1.21849	1.3114	0.876988	1.03155	1.13368	1.24745	0.753849	1.06931	1.52072	1.21438	1.31212	0.90588	1.01333	1.11761	1.18398	0.734274	1.0656	1.45738	1.1389	1.23561	0.889188	0.903135
P62888;E5RI99	60S ribosomal protein L30	RPL30	7	66.1	1.02975	0.81651	0.875706	0.752619	0.954801	0.868448	0.956165	0.991146	0.848363	1.27328	1.10405	1.2325	0.826744	1.08538	1.05223	1.05206	1.10925	1.06135	0.961733	0.721171	0.865044	0.784238	0.804948	0.854845	0.776772	1.03434	0.608295
P54577;A0A0C4DGZ5	Tyrosine--tRNA ligase, cytoplasmic;Tyrosine--tRNA ligase, cytoplasmic, N-terminally processed;Tyrosine--tRNA ligase	YARS	39	66.1	1.20251	1.0464	1.05268	1.00077	1.24029	1.13841	1.10749	1.3283	1.01299	1.24243	1.04981	1.11165	1.02762	1.23619	1.11271	1.09943	1.33351	1.0426	1.16746	0.989879	1.06656	1.02562	1.19547	1.12261	1.07458	1.336	0.978762
P48643;B7ZAR1;E9PCA1;E7ENZ3;P48643-2	T-complex protein 1 subunit epsilon	CCT5	36	66	1.03772	0.897879	0.879282	0.9778	0.936361	0.893253	0.896307	1.03373	0.725491	1.1862	1.02308	1.03047	1.03662	1.02029	0.954857	0.983787	1.14099	0.798304	1.08575	0.892757	0.93425	0.992997	0.939961	0.909751	0.912059	1.09524	0.695825
O75822;O75822-2;O75822-3	Eukaryotic translation initiation factor 3 subunit J	EIF3J	17	65.9	1.3726	1.16012	0.799237	1.20237	1.1255	1.05674	1.09287	1.24865	0.586008	1.2444	0.998318	0.786847	1.09587	1.10932	1.04076	1.04669	1.3548	0.541227	1.14665	0.90586	0.737199	1.03866	0.80238	0.955858	0.881366	0.973702	0.449122
Q9UHB6;Q9UHB6-2;F8VQE1;F8VRN8;Q9UHB6-3;F8VS07	LIM domain and actin-binding protein 1	LIMA1	51	65.9	0.890027	1.00355	0.529196	1.08115	1.22045	0.809033	1.11511	1.42701	0.441582	0.854131	1.00618	0.491693	1.08401	1.17528	0.800971	1.09299	1.40904	0.449486	0.871285	1.03689	0.529964	1.1099	1.25976	0.79953	1.18582	1.50711	0.447886
Q9UHB6-4;Q9UHB6-5	LIM domain and actin-binding protein 1	LIMA1	50	65.9	0.80154	0.943833	0.448968	1.09494	1.2218	0.696972	1.21272	1.40002	0.301752	0.858327	0.926853	0.57296	1.05121	1.12687	0.674204	1.16895	1.18351	0.444404	0.642948	0.923688	0.532413	1.37859	1.33355	0.468932	1.10959	1.27558	0.228176
Q86V48;Q86V48-2;Q86V48-3	Leucine zipper protein 1	LUZP1	72	65.9	1.07732	0.966606	0.704288	0.94171	0.989428	0.848517	0.922237	0.811057	0.821495	1.04759	0.983486	0.668466	0.978443	0.997318	0.856162	0.95229	0.790975	0.906825	1.09391	1.00742	0.692619	0.946548	0.986118	0.846299	0.938352	0.810929	0.941097
O14949	Cytochrome b-c1 complex subunit 8	UQCRQ	8	65.9	1.12479	1.22902	1.85397	1.15748	1.06865	1.27005	1.113	1.10389	1.29825	0.989791	1.06232	1.673	1.16249	1.03718	1.29135	1.02006	1.07143	1.24911	1.15057	1.19933	1.84321	1.32798	1.15108	1.3169	1.06731	1.13301	1.2365
Q9BT78;D6RFN0;D6RAX7;Q9BT78-2;D6RD63	COP9 signalosome complex subunit 4	COPS4	22	65.8	1.15122	1.08264	1.03321	1.13324	1.13775	1.1092	1.0849	1.07508	0.756043	0.977043	0.944348	0.887896	1.04905	1.06074	1.01277	0.986354	0.965169	0.730639	1.0821	1.02602	0.903185	1.01068	1.09606	1.03189	1.02203	0.989951	0.76625
A0A087WUQ6;P07203	Glutathione peroxidase;Glutathione peroxidase 1	GPX1	10	65.8	1.10161	1.46824	1.8883	1.41125	2.0533	1.6863	1.21704	1.05874	1.0716	1.19456	1.58859	2.20981	1.47506	2.17255	1.87826	1.23205	1.11971	1.17735	1.17609	1.52428	2.10759	1.79634	2.30271	1.92608	1.22847	1.08211	1.02874
P12236	ADP/ATP translocase 3;ADP/ATP translocase 3, N-terminally processed	SLC25A6	22	65.8	1.0413	1.18616	1.64453	1.32161	1.0574	1.1266	1.09032	1.23537	1.24062	1.25103	1.24361	1.99548	1.36386	1.02097	1.07033	1.06033	1.20505	1.30068	1.22432	1.1967	1.79544	1.49957	1.07435	1.08087	1.00525	1.25326	1.23248
O95433;O95433-2;G3V438	Activator of 90 kDa heat shock protein ATPase homolog 1	AHSA1	21	65.7	1.08145	0.927442	0.95623	0.95113	0.929237	0.894562	0.956588	1.12628	0.884803	1.16798	0.989063	1.0049	1.00718	0.995385	0.924495	0.991767	1.15989	0.897321	1.08228	0.892272	0.974663	0.950737	0.921327	0.896639	0.924245	1.12921	0.842195
P48047	ATP synthase subunit O, mitochondrial	ATP5O	11	65.7	1.09091	1.12304	1.86557	1.1869	0.95042	1.16346	1.02471	1.14041	1.18179	1.13388	1.16738	1.90715	1.13219	0.98705	1.12322	1.01107	1.13938	1.22644	0.979247	1.0189	1.6713	1.20108	0.893112	1.07448	0.909891	1.05523	0.985742
Q9NUQ9;Q9NUQ9-2	Protein FAM49B	FAM49B	17	65.7	1.14287	1.04954	0.778437	1.08503	1.04011	1.02051	0.954604	0.870255	0.581138	1.19739	1.15134	0.796709	1.12967	1.08414	1.06701	0.986931	0.878973	0.56902	1.12083	1.05366	0.750811	1.13765	1.00923	1.01774	0.907269	0.937622	0.51479
P13667	Protein disulfide-isomerase A4	PDIA4	48	65.7	0.951683	1.18897	1.57201	1.04459	1.10006	1.15962	0.972084	1.06504	0.918932	0.947151	1.23008	1.65981	1.01337	1.06482	1.1353	0.977846	1.01489	0.917035	0.916658	1.15541	1.55826	1.09578	1.05365	1.14647	0.955151	1.02036	0.900771
Q5JP53;P07437;Q5ST81	Tubulin beta chain	TUBB	24	65.7	1.10086	0.994603	1.23196	1.10836	0.816353	1.05094	0.91577	0.935945	1.09356	1.11997	1.02495	1.25885	1.07054	0.815458	0.945923	0.920047	0.95448	1.09458	1.01859	0.962057	1.04797	1.05477	0.734795	0.868174	0.842004	0.993539	0.997552
O75369-2;O75369-9;O75369;O75369-6;O75369-3;E7EN95;O75369-7;O75369-5;O75369-4	Filamin-B	FLNB	142	65.6	0.673615	1.19131	0.891007	1.17273	1.00624	0.881812	1.10893	1.54109	0.765195	0.825549	1.19192	0.910011	1.11441	0.933405	0.82308	1.10995	1.54391	0.662793	0.571399	0.931504	0.800268	1.2624	0.769381	0.769218	0.922497	1.53717	0.538065
P28482;P28482-2	Mitogen-activated protein kinase 1	MAPK1	19	65.6	1.0988	0.986823	0.775572	0.939029	0.868445	0.897092	0.936676	0.862863	0.69104	1.26068	1.14835	0.888534	0.98475	0.928864	1.002	1.01576	0.99263	0.784167	1.21054	1.03092	0.809047	0.999202	0.913868	0.964877	0.98479	0.942604	0.71915
P04732;P04732-2	Metallothionein-1E	MT1E	4	65.6	0.961316	0.538118	0.533292	0.712617	0.96111	0.991858	1.05676	1.40925	0.292734	1.06764	0.592122	0.451243	0.76944	1.14968	1.16338	1.08583	1.20135	0.288936	0.963653	0.56303	0.419125	0.713391	0.90136	1.03303	0.940486	1.01324	0.236466
P04733	Metallothionein-1F	MT1F	3	65.6	1.13812	0.72494	0.625343	0.952964	1.02474	1.14018	1.10424	0.894785	0.584658	1.15105	0.622884	0.412918	0.819949	1.03867	1.27631	1.07025	0.911255	0.356226	1.22096	0.611075	0.315329	0.838282	1.00972	0.876186	1.05668	0.793706	0.215221
P80297	Metallothionein-1X	MT1X	3	65.6	0.823108	0.605626	0.521673	0.828977	1.0417	1.04981	1.52571	1.1092	0.358758	1.03188	0.788081	0.516933	0.896957	1.38648	1.21299	1.74906	1.55451	0.355544	0.819216	0.600315	0.438943	1.08528	0.938124	1.02562	1.11518	1.11147	0.422429
P02795;H3BSP9;P13640-2;P13640	Metallothionein-2;Metallothionein;Metallothionein-1G	MT2A;MT1G	4	65.6	1.1726	0.567011	0.569524	0.789556	0.934925	0.83838	1.07485	1.24468	0.334202	1.36825	0.573793	0.528186	0.820875	1.04955	0.914126	1.08425	1.45498	0.36338	1.07371	0.467188	0.279423	0.669912	0.812348	0.7371	0.902209	0.707608	0.220661
Q00169;F5GWE5;I3L4H1;I3L459	Phosphatidylinositol transfer protein alpha isoform	PITPNA	20	65.6	0.917732	0.920221	0.638205	0.873877	0.906544	0.99613	0.944582	0.883809	0.526147	0.939107	0.980736	0.703851	0.92006	0.95233	1.07238	0.980187	0.908907	0.559281	0.895681	0.848671	0.63753	0.899967	0.828375	0.987537	0.888127	0.85516	0.499907
Q6IBS0;D6RG15	Twinfilin-2	TWF2	21	65.6	0.887025	0.969078	0.788686	0.910372	1.15009	0.993366	0.991739	0.81608	0.58859	1.04628	1.09905	0.887309	0.954172	1.23351	1.01563	1.0606	0.892213	0.641641	0.909549	0.947423	0.771073	1.00863	1.15418	0.965891	0.9653	0.845949	0.598247
H7C144		ACTN4	25	65.5	1.49125	1.06683	0.956655	1.25518	1.24655	0.967046	0.75161	1.26153	0.609325	1.28773	0.916174	0.666318	1.02609	0.84391	0.774092	0.725431	0.939366	0.494388	1.14559	0.962076	0.692937	0.989991	0.931045	0.819985	0.748664	1.1026	0.516862
Q9BY44;Q9BY44-3;F8WAE5;Q9BY44-4;Q9BY44-2	Eukaryotic translation initiation factor 2A;Eukaryotic translation initiation factor 2A, N-terminally processed	EIF2A	31	65.5	0.980471	0.89499	0.976312	1.05379	1.02237	0.942765	0.945988	1.2215	0.906928	0.986039	0.947466	1.023	1.04812	1.05905	0.955295	0.960127	1.21984	0.89812	0.982875	0.916838	1.07326	1.05999	1.06433	0.955782	0.982166	1.29064	0.946504
P33176	Kinesin-1 heavy chain	KIF5B	68	65.5	1.00008	1.11685	0.893676	1.01327	0.95078	0.918255	0.947627	0.942189	0.836277	1.02305	1.17029	0.918581	1.0276	0.972804	0.933682	0.969212	0.929156	0.835832	1.01041	1.14592	0.940327	0.97739	0.954575	0.942478	0.95363	0.944264	0.819867
Q8NEF9	Serum response factor-binding protein 1	SRFBP1	28	65.5	1.32222	0.887164	0.945391	1.17022	1.17454	0.831204	0.899264	1.09724	1.61752	1.36025	0.877419	1.01889	1.25734	1.22163	0.865593	0.942739	1.17078	1.72691	1.40499	0.918936	0.993058	1.29427	1.24671	0.816723	0.942492	1.1752	1.68067
E9PN89		HSPA8	21	65.4	1.10446	1.16561	2.40754	1.07392	0.878962	0.841562	0.910407	1.63114	1.35653	1.11357	1.24903	3.7514	1.1806	1.08309	1.19304	0.918923	1.5717	2.40075	0.924053	1.48506	5.16347	1.4766	0.992118	1.00083	1.17915	1.9922	3.85376
P35579;P35579-2	Myosin-9	MYH9	153	65.4	0.753071	0.948826	0.77703	0.917597	0.818642	0.689155	0.853111	1.05927	0.688623	0.867143	1.0887	0.906537	0.955689	0.851268	0.725519	0.93471	1.14078	0.742806	0.812666	0.962732	0.82818	0.974891	0.792558	0.74307	0.867259	1.11737	0.720294
C9JYQ9;H0Y8C2;Q6P5R6	60S ribosomal protein L22-like 1	RPL22L1	7	65.3	1.07988	0.896465	0.799648	0.69112	1.07994	1.02974	1.02131	1.02185	1.03824	1.00963	0.877237	0.774116	0.679526	1.04945	0.988218	0.984716	0.992814	1.01007	1.18138	0.92366	0.915398	0.689662	1.2074	1.03621	1.04707	1.06994	1.23092
O94826	Mitochondrial import receptor subunit TOM70	TOMM70A	34	65.3	1.27584	1.24335	1.59099	1.31725	0.939195	1.00683	0.98308	1.20514	1.25416	1.22973	1.22135	1.62022	1.28704	0.937752	0.995879	0.975603	1.18795	1.21658	1.22177	1.18517	1.51809	1.33204	0.924799	0.995153	0.947393	1.2017	1.17486
Q99832;Q99832-3;Q99832-4;Q99832-2	T-complex protein 1 subunit eta	CCT7	30	65.2	1.05145	0.881051	0.931577	0.97952	0.954376	0.884951	0.926397	1.03517	0.782879	1.20063	1.01152	1.01872	1.04718	1.00153	0.94115	0.986145	1.07933	0.778477	1.0352	0.843455	0.887817	0.982109	0.885864	0.870126	0.880501	1.04043	0.680296
P26641	Elongation factor 1-gamma	EEF1G	30	65.2	1.10667	0.933743	0.987808	1.20639	0.934058	0.914565	0.949288	1.14745	0.655093	1.14987	0.959097	1.04837	1.26528	0.927234	0.913654	0.983234	1.13466	0.623703	1.13526	0.952247	1.11883	1.24277	0.93907	0.918142	0.971363	1.26844	0.652807
Q13347	Eukaryotic translation initiation factor 3 subunit I	EIF3I	18	65.2	1.14293	0.984655	1.06055	1.07852	1.00979	0.960041	0.999364	1.08883	1.04832	1.15271	0.929494	1.1009	1.0716	1.03567	0.974557	1.01716	1.09271	1.00591	1.08172	0.855303	0.983569	1.05319	0.927381	0.904883	0.901844	1.06622	0.949819
Q9UKX7-2;Q9UKX7	Nuclear pore complex protein Nup50	NUP50	29	65.2	0.918797	0.851306	0.599016	0.855429	0.615408	0.853772	0.804755	0.752237	0.470496	0.908449	0.867933	0.635997	0.938593	0.68479	0.884817	0.836754	0.812275	0.572152	0.946427	0.865415	0.567587	0.831923	0.6922	0.885667	0.859271	0.802304	0.55603
G3V4T2;B4DEH8		PABPN1	10	65.2	0.807611	0.839438	0.685196	0.818966	0.938958	0.912257	0.752564	0.71054	0.715066	2.27258	1.13166	0.776946	1.01275	1.19286	1.02991	0.892194	1.43079	1.33135	1.05985	0.968809	0.749702	0.94753	0.945745	0.935849	0.785629	0.904654	1.02848
Q9UNM6;J3KNQ3;Q9UNM6-2;A0A087WUL9;E9PL38;H0YD73	26S proteasome non-ATPase regulatory subunit 13	PSMD13	23	65.2	1.13443	1.11446	1.17483	1.07598	1.09478	1.06187	1.05711	1.13564	0.980631	1.01589	1.00819	1.09734	1.02921	1.04303	1.02577	0.963287	1.03902	0.931748	1.11771	1.08873	1.19703	1.1181	1.12952	1.02987	1.00599	1.09396	0.998663
P62280;M0QZC5	40S ribosomal protein S11	RPS11	15	65.2	1.15294	0.943367	1.12199	0.839484	1.00567	1.02672	1.02592	1.12739	0.970767	1.0412	0.87731	1.01074	0.80192	0.969918	1.03056	0.969597	1.00721	0.93891	1.11948	0.958195	1.15956	0.833888	1.10465	1.01175	1.05294	1.00897	0.984096
Q9Y230;Q9Y230-2;M0R0Y3	RuvB-like 2	RUVBL2	33	65.2	1.0095	0.962689	1.19715	1.04996	1.03655	0.988291	0.988538	1.16099	1.21001	1.06812	1.0077	1.21006	1.03505	1.05121	0.992738	0.986179	1.12938	1.1208	0.9856	0.960376	1.19545	1.11318	1.04081	0.989418	0.977543	1.17544	1.18043
Q9Y2Z0;Q9Y2Z0-2	Suppressor of G2 allele of SKP1 homolog	SUGT1	21	65.2	0.944492	0.95701	0.696122	0.974945	0.915169	0.893878	0.97282	0.941323	0.789453	0.901598	0.917232	0.700785	0.98581	0.963854	0.925494	0.980349	0.951455	0.822048	0.943992	0.984867	0.783445	0.955545	0.950102	0.908439	0.981158	0.945219	0.818834
P31946-2;P31946	14-3-3 protein beta/alpha;14-3-3 protein beta/alpha, N-terminally processed	YWHAB	14	65.2	1.30634	1.08399	0.911889	1.07498	1.03366	1.05759	1.03762	0.983226	0.614855	1.0849	0.916121	0.706337	1.01687	0.968126	0.976346	0.922345	0.832268	0.416075	1.3019	1.04831	0.78525	1.02733	1.08084	1.04072	1.06918	0.957601	0.468887
P25705;P25705-3	ATP synthase subunit alpha, mitochondrial	ATP5A1	38	65.1	0.968846	1.06308	1.79582	1.11784	0.932353	1.04851	0.94091	1.08464	1.22828	1.11599	1.18415	1.99879	1.158	0.979869	1.07425	0.987611	1.14302	1.30153	0.958966	1.00859	1.80358	1.26519	0.950434	1.05218	0.905822	1.18365	1.18664
Q92917	G patch domain and KOW motifs-containing protein	GPKOW	26	65.1	1.06575	0.995388	0.901467	0.962382	0.99288	0.982752	0.905043	1.02229	0.847091	0.975508	0.909356	0.663256	0.857021	0.940749	0.919957	0.821215	0.884002	0.790382	1.0543	0.91564	0.672707	0.867675	1.00186	0.9589	0.898564	0.870177	0.628164
P14625	Endoplasmin	HSP90B1	55	65.1	0.945682	1.11532	1.65334	1.02654	1.013	1.06969	0.897276	1.17741	1.16819	0.976308	1.17455	1.89141	1.0542	1.01979	1.09189	0.964902	1.22106	1.22303	1.04651	1.19473	1.72982	1.12472	1.05951	1.13921	0.961317	1.20904	1.19755
O75436;S4R3Q6;O75436-2	Vacuolar protein sorting-associated protein 26A	VPS26A	18	65.1	1.01163	1.03736	0.85169	0.989417	1.15249	1.06103	1.05665	1.0713	1.12046	1.15866	1.21192	1.08868	1.0553	1.2917	1.22353	1.11451	1.23035	1.21752	1.05039	1.04767	0.887335	1.05242	1.12123	1.0908	1.01737	1.10079	0.896468
Q03252	Lamin-B2	LMNB2	54	65	1.05991	0.998164	1.04471	1.07049	1.05477	1.13757	0.95724	0.962322	0.812284	0.999469	0.939418	0.960826	1.03139	1.00847	1.09141	0.932067	0.931683	0.740951	1.03754	0.986597	0.995705	1.09286	1.05276	1.13801	0.950554	0.952112	0.713764
P00505;P00505-2	Aspartate aminotransferase, mitochondrial	GOT2	31	64.9	1.07431	1.15721	1.89195	1.18794	1.05197	1.12879	1.01486	1.22492	1.19098	1.24318	1.3453	2.27585	1.23993	1.12498	1.19736	1.0628	1.29322	1.29043	1.0773	1.09059	1.97807	1.36136	1.1051	1.15281	1.01882	1.29381	1.01336
Q99471;H3BPF6;Q99471-3;H3BMQ1	Prefoldin subunit 5	PFDN5	8	64.9	1.27275	0.965773	0.738744	1.00539	1.01617	1.05227	0.965748	0.94711	0.610156	1.54547	1.06567	0.842344	0.971482	1.0244	1.00187	1.01886	0.950723	0.568012	1.15424	0.727886	0.553319	1.0286	0.742223	0.877232	0.737645	0.841402	0.344654
O14818;H0Y586;O14818-4	Proteasome subunit alpha type-7	PSMA7	16	64.9	1.26066	1.00742	0.848827	1.06763	1.0563	1.06295	1.03719	0.992077	0.717176	1.15809	0.973488	0.832873	1.05508	1.03131	1.03651	0.976748	0.990013	0.748336	1.1788	1.0086	0.91012	1.03585	1.05615	1.01206	1.00197	0.971948	0.741901
Q16763;K7EPJ1	Ubiquitin-conjugating enzyme E2 S	UBE2S	10	64.9	1.74462	1.47843	2.82183	1.45805	0.728632	0.929245	0.962393	1.57445	2.21677	2.02076	1.68297	3.32648	1.61007	0.680131	0.921243	0.995002	1.72725	2.47274	2.02044	1.67304	3.33253	1.40429	0.712006	0.910264	0.966138	1.75456	2.3521
P15311;E7EQR4	Ezrin	EZR	50	64.8	1.03008	1.16262	0.680807	0.95463	0.922197	0.842552	0.982714	0.994656	0.401773	1.02241	1.17337	0.681545	1.01505	0.948342	0.898365	1.08467	1.03469	0.395557	1.07571	1.21421	0.716766	1.01682	1.01839	0.954097	1.13367	1.14082	0.468242
P53582	Methionine aminopeptidase 1	METAP1	22	64.8	0.981033	0.855606	0.828333	0.942172	1.00648	0.965845	0.981464	1.0194	0.905276	0.990473	0.867826	0.866548	0.949667	1.01878	0.981583	0.969271	1.02625	0.917941	1.04462	0.925348	0.931409	0.97122	1.07901	1.03034	1.07083	1.04059	1.01598
Q9Y314;A0A075B6F9;M0R3B2	Nitric oxide synthase-interacting protein	NOSIP	17	64.8	1.29355	0.902346	1.18181	1.08349	0.875965	0.870249	0.940082	0.900787	2.08587	1.40963	0.974531	1.30863	1.01733	0.869122	0.821941	0.931087	0.871739	1.92558	1.42475	0.939572	1.33543	1.05532	0.91286	0.875643	0.955291	0.826605	2.20927
P46109	Crk-like protein	CRKL	16	64.7	1.16524	0.972621	0.814588	1.01533	0.984831	1.00084	0.982949	0.924898	0.676168	1.19921	0.949291	0.828356	0.98879	1.0058	1.01012	0.960328	0.936085	0.73229	1.1761	1.00076	0.815157	0.977367	1.00259	1.0295	0.979083	1.17076	0.79657
Q08257;Q08257-3;A6NP24;C9JH92;Q08257-2	Quinone oxidoreductase	CRYZ	18	64.7	1.08226	1.10236	1.61953	1.13136	1.07846	1.20754	1.10041	1.23069	1.08349	1.00439	1.03317	1.39948	1.06865	1.02723	1.09827	1.02632	1.12518	0.96843	1.10509	1.10972	1.58079	1.16748	1.13035	1.16317	1.13213	1.21678	1.11417
Q04760;Q04760-2	Lactoylglutathione lyase	GLO1	10	64.7	1.2043	1.1986	0.744754	1.07941	0.96046	1.06078	1.0292	0.973915	0.489539	1.19881	1.15582	0.751507	1.05968	0.965952	1.05738	0.957039	0.962796	0.446135	1.31224	1.16785	0.783855	1.07236	0.944479	1.08529	0.99216	1.0063	0.504201
P20290;P20290-2	Transcription factor BTF3	BTF3	13	64.6	1.08305	0.768362	0.799205	0.809357	0.870154	0.84406	0.87388	0.883622	0.623168	1.47286	0.917363	0.86325	0.776845	0.906174	0.869723	0.967154	0.91519	0.58808	0.978874	0.617621	0.605043	0.800397	0.730169	0.756058	0.725785	0.819181	0.44177
H7C494		DNAJB14	3	64.6	1.00243	0.538635	0.519398	0.761083	0.517471	0.548597	0.519993	0.454797	0.457694	0.82361	0.677314	0.69791	0.652884	0.942711	1.12492	0.682617	0.706287	0.967893	1.5846	1.0177	1.27374	0.973698	1.035	0.9396	0.945705	3.47694	2.0631
O75369-8	Filamin-B	FLNB	143	64.6	0.794429	1.17896	0.978872	1.1552	1.00738	0.915489	1.07054	1.60442	0.737586	0.761257	1.15229	1.00437	1.15086	0.9589	0.894669	1.0917	1.63102	0.726362	0.769895	1.17278	1.0142	1.11749	0.941061	0.907944	1.08568	1.62777	0.7132
Q9Y3B7;Q9Y3B7-2;Q9Y3B7-3	39S ribosomal protein L11, mitochondrial	MRPL11	14	64.6	1.17994	1.02635	0.698486	1.12889	0.904917	1.27487	1.09835	0.987576	1.52809	1.03623	0.951118	0.670202	1.07429	0.867364	1.18841	0.992051	0.956883	1.58437	1.15082	1.03005	0.673309	1.19845	1.00152	1.25265	1.12113	1.08385	1.62446
Q15121;B1AKZ5;Q15121-2	Astrocytic phosphoprotein PEA-15	PEA15	7	64.6	1.63343	1.66229	0.61113	1.0735	1.1738	1.19311	1.37738	1.37598	1.37598	1.16422	0.822713	0.389943	0.832022	0.861281	0.648357	1.04814	1.64424	0.995597	1.20167	0.793393	0.353709	0.766752	0.800861	0.824228	0.88161	0.700162	0.616145
V9GYT7		PSIP1	4	64.6	0.714202	0.722223	0.390596	0.597387	0.658003	0.875923	0.795901	0.673919	0.34137	0.968261	1.01067	0.833123	0.885518	0.743924	1.21134	1.07876	0.648445	0.370982	0.999761	0.820366	0.579759	0.913441	0.939361	1.12587	1.14197	0.806079	0.909811
Q15276;Q15276-2	Rab GTPase-binding effector protein 1	RABEP1	53	64.6	1.16206	0.962037	0.747996	0.985356	1.15834	1.0062	1.06966	1.00044	0.880202	1.08982	0.912006	0.769828	0.95914	1.1668	0.997274	1.06331	1.00868	0.880134	1.11071	0.912483	0.81153	0.916276	1.0781	0.981574	1.06032	0.972647	0.882059
K7EK07;P84243;K7EMV3;B4DEB1;K7ES00;Q6NXT2;K7EP01	Histone H3;Histone H3.3;Histone H3.3C	H3F3B;H3F3A;H3F3C	10	64.4	0.974138	0.789725	0.669224	0.821116	0.761467	1.03616	0.894789	0.603439	0.966334	0.982449	0.774657	0.633715	0.873133	0.796431	1.04691	0.877991	0.62209	1.01497	0.988076	0.80625	0.549219	0.695064	0.729956	1.05031	0.837022	0.486533	0.9732
J3QRS3;P19105;O14950	Myosin regulatory light chain 12A;Myosin regulatory light chain 12B	MYL12A;MYL12B	13	64.4	0.799494	0.977638	0.789442	0.926055	0.861553	0.762584	0.905034	1.09315	1.05589	1.00802	1.20766	1.05945	1.04969	0.993399	0.881181	1.01443	1.30435	1.20414	0.782351	0.880747	0.804576	1.19165	0.839387	0.847147	0.875895	1.27219	0.92052
P67775;P67775-2	Serine/threonine-protein phosphatase 2A catalytic subunit alpha isoform	PPP2CA	18	64.4	1.04105	1.02388	0.954828	0.96809	0.819908	1.0261	0.980166	0.97824	0.857019	1.00927	1.02512	0.738885	1.00536	0.81711	1.02189	0.957341	0.955708	0.772647	0.967837	0.980395	0.753664	0.953029	0.815315	0.976934	0.94371	0.885176	0.6708
Q96DI7;Q96DI7-2;Q9NSS8	U5 small nuclear ribonucleoprotein 40 kDa protein	SNRNP40;DKFZp434D199	18	64.4	1.02663	0.92396	0.845879	0.984089	0.949743	1.0194	0.92463	0.907649	0.768762	0.998948	0.901964	0.891108	1.0066	0.9897	1.00295	0.905107	0.922418	0.816804	1.10901	1.03384	0.959217	1.00548	1.09447	1.07239	1.05417	0.979851	0.787224
P61978-3;Q5T6W2	Heterogeneous nuclear ribonucleoprotein K	HNRNPK	30	64.3	1.02314	0.837027	0.781127	0.94001	0.956364	0.930092	0.897983	0.889292	0.661256	1.08971	0.885556	0.794346	0.955617	0.982878	0.943529	0.929587	0.888036	0.685024	1.08097	0.848827	0.755042	1.01868	0.996798	0.944179	0.928063	0.936482	0.727132
Q13126;Q13126-4;Q13126-3;Q13126-2;J3QSB7;Q13126-7;Q13126-6;Q13126-5	S-methyl-5-thioadenosine phosphorylase;Purine nucleoside phosphorylase	MTAP	16	64.3	0.756527	0.728028	0.649379	0.804926	0.809144	0.969849	0.926554	0.792372	0.449114	0.874495	0.821566	0.699338	0.829941	0.887208	1.0237	0.977795	0.839621	0.502256	0.750295	0.659492	0.622712	0.858625	0.834057	0.954469	0.87101	0.823066	0.418647
P30405	Peptidyl-prolyl cis-trans isomerase F, mitochondrial	PPIF	12	64.3	1.21448	1.28286	2.39793	1.28323	0.992306	1.03052	0.990319	1.33891	1.3651	1.44	1.37422	2.77165	1.41599	1.02143	1.14581	1.0614	1.40209	1.42852	1.2876	1.25621	2.40812	1.46443	1.00784	1.12762	1.01325	1.39687	1.25254
P21291;E9PS42;E9PND2;E9PP21	Cysteine and glycine-rich protein 1	CSRP1	10	64.2	0.864638	1.11917	0.526675	0.986162	0.940129	1.12819	0.967424	1.16112	0.381105	0.938402	1.22899	0.553493	0.97897	0.980421	1.12239	1.01121	1.20719	0.376542	0.866502	1.07821	0.495584	0.985264	0.921422	1.10035	0.969761	1.16056	0.382009
O60869;O60869-2;O60869-3	Endothelial differentiation-related factor 1	EDF1	16	64.2	1.19524	0.811685	0.664462	0.775877	0.779872	1.08679	0.939708	0.887602	0.548136	1.12407	0.76593	0.621307	0.804184	0.780344	1.11423	0.915389	0.892556	0.535562	1.25512	0.808739	0.644013	0.80769	0.846182	1.11613	0.933964	0.894385	0.525203
P52926	High mobility group protein HMGI-C	HMGA2	7	64.2	1.57127	0.831698	0.668538	1.09713	1.56055	0.96592	1.04025	1.03179	0.668189	1.15557	0.5671	0.539166	0.917486	1.47611	0.941027	1.07617	0.882578	0.579912	1.48997	0.718652	0.597493	1.10944	1.566	1.021	1.12146	0.927525	0.680534
P07237;H7BZ94;H0Y3Z3	Protein disulfide-isomerase	P4HB	36	64.2	1.07402	1.17996	1.63543	1.07189	1.0098	0.985318	0.989608	1.15039	0.88554	1.03202	1.13637	1.58087	1.06548	1.00806	1.04453	0.996119	1.10163	0.882055	1.05067	1.16148	1.64561	1.08251	1.0171	1.03649	1.00201	1.21606	0.932119
O75832;B1AJY7;B1AJY5;O75832-2	26S proteasome non-ATPase regulatory subunit 10	PSMD10	11	64.2	1.23823	1.10964	1.15226	1.15229	1.19182	1.08551	1.0112	1.10704	0.936716	1.16308	0.975123	1.08032	1.05446	1.11106	1.02013	0.917695	1.05016	0.935952	1.2042	1.00984	1.11973	1.07562	1.09861	1.02985	0.961555	1.03307	0.841835
F5H5D3;Q9BQE3	Tubulin alpha-1C chain	TUBA1C	34	64.2	1.04512	1.17566	1.25742	1.0802	0.738482	0.832977	0.826638	0.89847	0.990902	1.13834	1.24922	1.42803	1.08671	0.767642	0.853945	0.875295	0.962625	1.03891	1.14364	1.22821	1.35148	1.16856	0.769249	0.866186	0.851289	0.921249	0.958508
O43707;O43707-2;F5GXS2;O43707-3	Alpha-actinin-4	ACTN4	63	64.1	0.98835	1.10095	0.807187	1.04844	0.972066	0.910579	0.961174	1.068	0.48733	0.94927	1.06724	0.783975	1.03205	0.94506	0.876429	0.944882	1.03283	0.480702	0.97778	1.07995	0.837443	0.995644	0.953469	0.890741	0.967628	1.0562	0.536903
H0Y6A0		ARFGAP3	18	64.1	0.90131	1.06985	0.643195	1.05958	1.32129	1.28856	1.06265	1.03211	0.851091	0.711166	0.888009	0.504278	0.920618	1.24835	1.01527	1.01699	0.918518	0.720642	0.829193	0.983816	0.400541	0.848251	1.55155	0.99773	1.06117	0.91615	0.196522
Q96CT7;M0R2F5	Coiled-coil domain-containing protein 124	CCDC124	19	64.1	1.10494	0.794565	0.573741	0.816038	1.02456	1.03383	0.941384	0.973612	0.428845	1.00934	0.723055	0.57083	0.820359	1.03049	1.07047	0.928462	0.978652	0.430853	1.04678	0.786037	0.577232	0.889162	1.11815	1.05088	0.96644	0.9887	0.390608
Q9NV31	U3 small nucleolar ribonucleoprotein protein IMP3	IMP3	12	64.1	1.25567	0.988772	1.32588	1.1692	1.17462	1.02582	0.991413	1.03639	1.43535	1.24334	1.01783	1.3426	1.16114	1.11924	0.982118	0.964938	0.925578	1.55942	1.35855	0.993428	1.34347	1.29848	1.30031	0.972179	1.03844	0.957991	1.41732
A0A1C7CYX9;Q16555	Dihydropyrimidinase-related protein 2	DPYSL2	33	64	0.778412	0.847633	0.573299	0.796154	0.75096	1.30419	1.1315	0.619158	0.476477	0.878615	0.937696	0.714882	0.862328	0.791324	1.34679	1.16129	0.726099	0.572673	0.885692	0.921029	0.678983	0.854686	0.84728	1.35597	1.19009	0.715983	0.561036
Q13011;M0R248	Delta(3,5)-Delta(2,4)-dienoyl-CoA isomerase, mitochondrial	ECH1	16	64	0.965731	1.12084	1.73916	1.07862	1.09713	1.46914	1.11962	0.965102	1.14255	0.992752	1.15196	1.77298	1.06329	1.11254	1.4901	1.10238	0.907584	1.09031	0.949499	1.09706	1.62638	1.1547	1.15772	1.44294	1.09945	0.976952	1.08686
Q14240;E7EQG2	Eukaryotic initiation factor 4A-II;Eukaryotic initiation factor 4A-II, N-terminally processed	EIF4A2	31	63.9	1.46571	0.951415	1.08153	1.44522	1.02061	1.30326	0.9823	0.948283	0.983551	1.5145	1.04522	1.2503	1.535	1.12682	1.42138	1.0459	1.05224	1.02153	1.53596	1.00701	1.17594	1.44561	1.08359	1.36872	1.05145	1.04236	0.969481
P11413;P11413-2;P11413-3	Glucose-6-phosphate 1-dehydrogenase	G6PD	35	63.9	0.976138	1.21709	0.946891	0.943647	1.01664	1.11263	1.23165	0.850677	0.680999	0.936858	1.15437	0.898841	0.909236	0.981368	1.08736	1.18644	0.816361	0.664779	0.99382	1.20985	0.955837	0.955502	1.03959	1.11988	1.24967	0.815474	0.650975
Q15233;Q15233-2;H7C367	Non-POU domain-containing octamer-binding protein	NONO	35	63.9	0.849725	0.681856	0.694608	0.821052	0.764982	0.766951	0.707612	0.707716	0.652745	1.16976	0.921761	0.958155	1.00061	0.960756	0.950377	0.899922	0.913031	0.867494	1.14782	0.819768	0.768629	1.08708	0.992985	0.985528	0.934756	0.917134	0.788989
C9J0K6;P30626-3;P30626-2;P30626;B4DHQ6	Sorcin	SRI	13	63.9	1.04186	1.05715	0.951934	1.05838	1.16641	1.09393	1.04561	1.08857	0.629609	0.943099	0.905659	0.767422	1.04216	1.20172	1.08629	0.9651	1.07813	0.567387	1.13099	0.977556	0.852675	0.998557	1.08307	1.08842	1.00803	1.06935	0.582126
P19623	Spermidine synthase	SRM	13	63.9	1.1088	0.998599	1.31102	1.08891	1.00397	1.03401	1.00665	1.10326	1.12883	1.12395	1.0023	1.3833	1.08045	1.00016	1.01071	0.997088	1.0403	1.11725	1.13877	0.966728	1.30451	1.15999	0.982774	1.07527	1.00044	1.11301	1.11297
P50402;Q5HY57	Emerin	EMD	16	63.8	1.12103	0.943915	0.918658	1.03398	1.12228	1.10754	1.02857	0.991403	0.870772	1.07256	0.866637	0.907774	1.08232	1.0606	1.02639	0.983827	0.95002	0.948619	1.08183	0.943444	0.932218	1.06787	1.06637	1.09372	0.986045	0.970127	0.825681
P31150	Rab GDP dissociation inhibitor alpha	GDI1	27	63.8	0.993951	1.22344	0.868281	1.11188	1.09979	1.05743	0.957016	1.06405	0.577837	1.19127	1.5051	1.04714	1.12502	1.12714	1.03798	0.975171	1.10638	0.567131	0.905854	1.07642	0.787772	1.08224	0.936433	0.972874	0.848295	1.05298	0.492018
Q9H2U2;Q9H2U2-2;Q9H2U2-3;Q9H2U2-6;H0Y9D8	Inorganic pyrophosphatase 2, mitochondrial	PPA2	18	63.8	0.981183	1.04772	1.41797	1.10366	1.04399	1.20559	1.11524	1.06396	1.01695	0.960365	0.999995	1.40914	1.05784	1.03427	1.16255	1.05496	1.0382	0.976456	0.99278	1.0189	1.43945	1.12136	1.05048	1.17401	1.08295	1.03306	0.960472
P62195;J3QQM1	26S protease regulatory subunit 8	PSMC5	25	63.8	1.02349	0.976296	1.00379	0.983374	0.987374	0.907561	0.909363	0.999107	0.903631	1.18173	1.10546	1.13796	1.01194	1.03782	0.942685	0.956423	1.0432	0.883658	1.04913	0.980654	1.08564	1.03858	0.993146	0.911722	0.89019	1.05955	0.877653
A0A087X2I1;P62333;H0YJC0	26S protease regulatory subunit 10B	PSMC6	25	63.8	1.03212	0.993206	0.959776	1.03403	1.02677	0.94886	0.934889	0.984982	0.883394	1.06506	1.10691	1.0896	1.03137	1.03115	0.97263	0.943887	0.988325	0.882531	1.06137	1.0234	0.976561	1.08814	1.04514	0.968717	0.940258	1.07143	0.817532
P23193;P23193-2	Transcription elongation factor A protein 1	TCEA1	21	63.8	0.995838	0.970322	0.783386	0.970895	0.879387	1.0198	0.85002	0.808657	0.781018	1.20086	1.15189	0.85123	1.01538	0.955925	1.06555	0.872467	0.843938	0.773172	1.13513	1.00475	0.969592	1.03968	0.925105	1.03776	0.853192	0.902364	0.876945
P31939;P31939-2	Bifunctional purine biosynthesis protein PURH;Phosphoribosylaminoimidazolecarboxamide formyltransferase;IMP cyclohydrolase	ATIC	34	63.7	0.86407	0.867702	0.791023	0.947251	0.967077	0.963656	1.03392	0.991514	0.565231	0.926734	0.961527	0.919248	0.982397	0.994675	1.01495	1.06654	1.02693	0.655002	0.836375	0.839364	0.827139	0.982722	0.958105	0.98753	1.01573	1.02611	0.564228
Q9BUH6	Protein PAXX	C9orf142	15	63.7	1.12552	1.06475	0.906682	1.07517	1.07578	1.22078	0.977241	1.0263	0.71056	1.07451	1.02357	0.874279	1.08942	1.06821	1.22896	0.967232	1.01936	0.731868	1.12719	1.05637	0.830227	1.01318	1.03618	1.1577	0.947019	0.986514	0.53642
Q15056	Eukaryotic translation initiation factor 4H	EIF4H	23	63.7	1.13124	0.822544	0.503451	0.903837	0.927631	0.914049	0.911469	0.877969	0.536843	1.0884	0.804397	0.412067	0.849671	0.923632	0.915425	0.907622	0.818972	0.442526	1.18417	0.879616	0.554352	0.873033	1.02132	0.958805	0.96894	0.858935	0.692869
Q96HS1;Q96HS1-2	Serine/threonine-protein phosphatase PGAM5, mitochondrial	PGAM5	25	63.7	1.21954	1.09825	1.64749	1.18931	0.938993	1.04817	1.05324	1.04369	1.27024	1.11088	1.00462	1.49983	1.16556	0.903251	1.0465	0.988462	0.993984	1.13092	1.29567	1.19193	1.6968	1.24788	1.0525	1.08147	1.10583	1.08141	1.23256
O60664-4;O60664;K7ERZ3;O60664-2	Perilipin-3	PLIN3	21	63.7	0.97362	0.833682	0.623484	0.81841	0.950269	0.888704	1.01553	0.840329	0.461034	0.946917	0.812754	0.601174	0.828019	0.964071	0.892704	0.991347	0.832931	0.549702	0.964784	0.856522	0.544106	0.820735	0.98878	0.899285	1.05882	0.810068	0.452538
Q01082;A0A087WUZ3	Spectrin beta chain, non-erythrocytic 1	SPTBN1	145	63.7	0.787164	0.847751	0.681836	0.865062	0.695491	0.889105	0.840424	0.758179	0.577362	0.842138	0.892213	0.758649	0.925428	0.730144	0.923229	0.897313	0.806439	0.610574	0.774854	0.846045	0.69183	0.814173	0.66586	0.899652	0.85859	0.760359	0.554489
Q96GY0;H0YAP0	Zinc finger C2HC domain-containing protein 1A	ZC2HC1A	21	63.7	1.00953	0.939875	0.52062	0.880916	0.903402	1.30451	1.11693	0.645701	0.466827	0.912476	0.887738	0.51382	0.861506	0.871256	1.22264	1.03691	0.659785	0.489771	1.03007	0.971784	0.470618	0.842649	0.951592	1.32331	1.13048	0.588869	0.376295
E5RFJ1;Q96MF7;E5RHW9	E3 SUMO-protein ligase NSE2	NSMCE2	12	63.6	1.08396	0.692573	0.712847	0.81582	0.776263	0.99129	0.954275	0.69709	1.59899	1.0788	0.733565	0.744968	0.825424	0.794023	0.949433	0.986805	0.736124	1.64363	1.1004	0.754031	0.711677	0.82712	0.763959	0.927746	0.920363	0.784687	1.47021
P63313	Thymosin beta-10	TMSB10	3	63.6	0.774029	0.53887	0.202007	0.698104	0.79756	0.671405	0.711834	0.781836	0.171145	0.847598	0.497673	0.194613	0.486201	0.64878	0.416698	0.697301	0.788391	0.133435	0.87078	0.656029	0.317873	0.811659	0.770817	1.06922	0.963665	1.16912	0.219095
P61204;P84077;F5H423;F5H0C7;P61204-2	ADP-ribosylation factor 3;ADP-ribosylation factor 1	ARF3;ARF1	10	63.5	0.983079	0.950569	0.813353	0.929734	1.01498	0.919629	0.932594	0.961341	0.55283	1.23943	1.12885	0.982195	1.00445	1.15127	1.01456	0.998837	1.04857	0.516819	1.02604	0.953311	0.899234	1.02692	1.05289	0.956796	0.897065	1.07775	0.64015
L0R819		ASNSD1	5	63.5	1.62369	0.979854	0.77924	1.13261	1.16614	1.39082	1.39372	1.19557	0.766878	0.817904	0.459767	0.498016	1.00245	0.991545	1.03641	1.05368	1.02141	0.59244	1.20177	0.743207	0.538394	0.8072	0.949437	1.07637	1.0926	0.737471	0.436425
P50991;P50991-2	T-complex protein 1 subunit delta	CCT4	38	63.5	1.12713	0.928732	0.897987	0.989788	0.954453	0.900224	0.922397	1.04215	0.660686	1.19752	0.995018	0.993341	1.05449	1.00904	0.947548	0.965031	1.1011	0.733258	1.07186	0.908714	0.927428	1.03056	0.931506	0.899038	0.90886	1.07092	0.693511
Q7Z4G1;Q7Z4G1-2;B0QZ40	COMM domain-containing protein 6	COMMD6	5	63.5	1.00947	0.959506	0.821773	0.92924	0.935075	1.0182	0.933144	0.995025	0.889216	1.02241	0.940831	0.946202	1.0128	1.13127	1.11148	0.950242	1.10815	1.01058	0.999015	0.840442	0.940629	1.02516	0.888775	1.0671	0.841159	0.986982	0.867967
Q7L0Y3;C9JVB6	Mitochondrial ribonuclease P protein 1	TRMT10C	25	63.5	1.36787	0.954652	0.900539	1.04943	0.896841	0.882593	1.03351	1.05089	1.43664	1.48822	1.0304	0.967432	1.08773	0.934379	0.933385	1.05034	1.11841	1.45411	1.43902	1.01851	0.952951	1.13226	0.943802	0.944115	1.04464	1.12583	1.31166
P68366-2;P68366	Tubulin alpha-4A chain	TUBA4A	29	63.5	1.21348	1.89759	2.25855	1.35475	0.894397	0.976557	0.91013	1.11119	1.17509	1.19029	1.98023	2.33898	1.37099	0.949242	0.993081	0.962298	1.14202	1.2676	1.23838	2.0616	2.61247	1.26077	0.969254	0.974135	0.956512	1.22979	1.0915
Q9HD26-2;Q9HD26;F5H1Y4;Q9HD26-3	Golgi-associated PDZ and coiled-coil motif-containing protein	GOPC	23	63.4	1.09722	0.941849	0.817313	0.920004	1.07857	1.16242	1.21739	1.07822	1.09427	1.05365	0.862304	0.836601	0.873199	1.03914	1.13048	1.10822	1.04406	1.35927	1.02617	0.90839	0.691274	0.886579	1.03587	1.07741	1.13032	1.0144	0.988636
P39019;A0A075B6E2	40S ribosomal protein S19	RPS19	12	63.4	1.05321	0.875678	0.801888	0.722627	0.91963	0.938488	0.926618	0.966172	0.573392	1.10266	0.90439	0.896122	0.757153	0.966084	1.0051	0.952891	1.00874	0.658523	1.14181	0.919512	0.883909	0.840387	1.05692	0.994557	0.965792	1.09971	0.688681
Q5T0D9-2;Q5T0D9	Tumor protein p63-regulated gene 1-like protein	TPRG1L	8	63.4	1.21953	0.955366	1.03358	1.14152	1.39675	1.11589	1.79351	1.06563	0.943747	1.64172	1.45914	1.11821	1.10565	1.32287	1.07467	1.57868	1.1459	0.977235	1.2626	1.03047	0.833427	1.0464	1.04646	1.08215	1.46848	12.52	4.01733
P68371	Tubulin beta-4B chain	TUBB4B	26	63.4	1.0651	1.21919	1.23977	1.10185	0.793281	0.856628	0.853576	0.946424	0.966187	1.14065	1.35285	1.43495	1.18747	0.828647	0.897757	0.909434	1.0094	1.0002	1.06251	1.16143	1.31611	1.15283	0.814056	0.886162	0.856912	1.04909	0.970709
P61081	NEDD8-conjugating enzyme Ubc12	UBE2M	12	63.4	1.23511	1.10587	0.95718	1.20354	1.06443	1.00301	0.992575	1.02404	0.682695	1.17058	1.08011	0.850692	1.17181	1.06675	0.980866	0.933922	0.967202	0.658651	1.22134	1.12442	0.939436	1.18429	1.07368	0.964549	0.971982	1.00296	0.632717
Q8WW59	SPRY domain-containing protein 4	SPRYD4	13	63.3	1.16594	1.35176	1.87798	1.31203	1.47069	1.15192	1.10082	1.27062	1.19502	1.11469	1.27005	1.85443	1.30094	1.46986	1.14822	1.05516	1.23045	1.15935	1.11798	1.22912	1.56499	1.33022	1.38149	1.10118	1.05207	1.24793	1.15841
Q9BU89	Deoxyhypusine hydroxylase	DOHH	13	63.2	1.30566	1.09208	1.51529	1.22297	1.09402	1.00139	1.0495	1.28729	1.94436	1.28488	0.887903	1.28686	1.09322	0.960158	0.986217	0.954005	1.22832	1.83895	1.34124	0.960469	1.46316	1.08097	0.97501	0.860423	0.904898	1.30916	1.57667
Q14152;Q14152-2	Eukaryotic translation initiation factor 3 subunit A	EIF3A	129	63.2	1.00055	0.898199	0.845657	0.982925	0.984591	0.896738	1.00032	1.01722	0.727475	0.983323	0.906494	0.84951	0.98143	0.95682	0.874775	0.979269	1.0072	0.690982	1.00209	0.917358	0.858166	0.981327	0.967166	0.893171	0.988005	1.0206	0.710617
P51116	Fragile X mental retardation syndrome-related protein 2	FXR2	41	63.2	1.14987	1.20223	1.25168	1.15114	1.13676	0.963627	0.978511	1.15417	1.12459	1.08836	1.07427	1.00611	1.12309	1.04178	0.941696	0.889507	1.03618	1.01881	1.13736	1.19829	1.26008	1.11865	1.1099	0.944606	0.95363	1.11963	1.16666
Q8NC51;Q8NC51-2	Plasminogen activator inhibitor 1 RNA-binding protein	SERBP1	26	63.2	1.11644	0.892518	0.616412	0.901062	0.966097	0.933379	0.948416	0.973845	0.429694	1.05254	0.889377	0.615747	0.907426	0.957145	0.967239	0.955455	1.00858	0.449753	1.08033	0.908761	0.672162	0.934893	1.03803	0.984524	1.00535	1.04097	0.577907
B1ANH0;Q16774-2;B1ANG9;B1ANH2;Q16774-3	Guanylate kinase	GUK1	11	63.1	1.00565	1.09607	1.05876	1.02259	1.0156	1.06736	0.994511	0.918579	0.897396	1.21341	1.23692	1.27828	1.10615	1.14091	1.11017	1.09214	1.03334	1.07953	1.06908	1.13667	1.10033	1.10986	1.13661	1.15353	1.10299	1.00605	0.903387
P82909	28S ribosomal protein S36, mitochondrial	MRPS36	6	63.1	0.967905	1.17554	1.05585	1.0173	0.746813	0.804768	0.773767	0.866565	0.900563	1.65522	1.63717	1.49645	1.24916	1.0207	1.07951	1.01053	1.11472	1.20372	1.29132	1.47716	1.70455	1.51387	1.31701	1.19605	1.24544	1.28427	1.35314
P48739;P48739-3;A0A0A0MSW4;B3KYB6	Phosphatidylinositol transfer protein beta isoform	PITPNB	21	63.1	1.00074	0.919982	0.740165	0.90075	0.904183	0.863275	0.905484	0.976372	0.567711	1.21805	1.09098	0.947892	0.982381	1.00723	0.930593	0.982548	1.07566	0.693511	1.00963	0.900472	0.780952	0.950919	0.87659	0.869485	0.862098	1.01254	0.610093
C9J9K3;A0A0C4DG17;P08865	40S ribosomal protein SA	RPSA	14	63.1	1.11608	0.939255	1.013	0.868398	0.976708	0.993745	0.993325	1.049	0.771889	1.06958	0.908709	1.02975	0.819776	0.989105	0.978995	0.984796	1.03157	0.732776	1.0421	0.846629	0.981025	0.812105	0.885892	0.922547	0.879848	0.989324	0.667571
Q01105	Protein SET	SET	15	63.1	1.25292	1.01953	0.998495	1.14862	0.965393	1.04435	0.973014	1.09642	0.547525	1.12253	0.916792	0.802367	1.08918	0.929033	0.951591	0.892933	0.899429	0.424235	1.22198	0.967673	0.834288	1.00717	0.998074	0.945062	0.908441	0.897408	0.366047
Q01082-3	Spectrin beta chain, non-erythrocytic 1	SPTBN1	132	63.1	0.873357	0.719122	0.770066	0.828765	0.616396	0.748455	0.700964	0.825663	0.712582	0.85452	0.667306	0.827495	0.810228	0.442712	0.734339	0.709769	0.71338	0.557393	0.874604	0.786362	0.936609	0.841597	0.720486	0.833774	0.837444	0.947492	0.732255
P32321-2;P32321;D6RBJ9	Deoxycytidylate deaminase	DCTD	11	63	1.1475	1.02179	0.766929	1.02128	1.04441	0.989362	1.01395	0.905313	0.574509	1.20239	0.986027	0.695689	1.02026	1.07124	1.04215	0.992246	0.85141	0.548273	1.13847	1.00801	0.723579	1.04477	1.10713	0.976275	1.00684	0.874264	0.469723
P09960;P09960-4;P09960-2;P09960-3	Leukotriene A-4 hydrolase	LTA4H	33	63	0.898506	1.02095	0.867318	1.06264	1.07796	1.03249	1.01736	1.0104	0.547243	0.901282	1.08534	0.875696	1.06029	1.09987	1.05552	1.03289	0.986832	0.54402	0.853966	1.02084	0.825916	1.0747	1.06701	1.03542	1.01461	0.98218	0.507123
P40926;P40926-2;G3XAL0	Malate dehydrogenase, mitochondrial;Malate dehydrogenase	MDH2	20	63	1.12651	1.18314	1.91566	1.17152	1.12561	1.15864	1.04912	1.2491	1.03913	1.13724	1.17869	2.10554	1.17907	1.14444	1.16005	1.04536	1.35988	1.08543	1.15344	1.17709	1.92945	1.27681	1.1567	1.14684	1.05011	1.3036	1.0456
P60866;P60866-2;E5RJX2;G3XAN0	40S ribosomal protein S20	RPS20	10	63	1.00671	0.86702	0.982108	0.808062	0.928773	0.959891	0.942245	0.993061	0.781238	1.04776	0.889651	0.903117	0.758775	0.916536	0.99523	0.930556	0.884056	0.730077	1.2665	1.03939	1.10731	0.829016	1.13847	1.07395	1.10856	1.00511	0.851314
O43852;O43852-3;O43852-6;O43852-5;O43852-15;O43852-10;H0Y875	Calumenin	CALU	21	62.9	1.19251	1.30691	1.28337	1.21391	1.43258	1.34028	1.22149	1.30397	1.25911	1.04815	1.13029	1.36913	1.1423	1.25645	1.23889	1.08435	1.31024	1.21664	1.14527	1.18359	1.41107	1.21124	1.23044	1.45492	1.15614	1.24623	1.14495
P49368;P49368-2;B4DUR8	T-complex protein 1 subunit gamma	CCT3	41	62.9	1.00995	0.87157	0.866425	0.953028	0.933325	0.863288	0.885865	0.968537	0.702228	1.31231	1.11688	1.13291	1.02551	0.995723	0.937621	1.00592	1.10387	0.795851	1.0599	0.882237	0.96546	1.07581	0.947961	0.918298	0.908364	1.09263	0.794615
Q8WW12;Q8WW12-2	PEST proteolytic signal-containing nuclear protein	PCNP	14	62.9	1.01382	1.05952	0.657049	1.12161	1.43118	1.0363	0.948769	0.859139	0.508599	0.947418	0.991274	0.547928	1.10439	1.3869	1.01178	0.885264	0.799149	0.451011	1.03331	1.1174	0.665049	1.28142	1.59106	1.07387	0.980033	0.87591	0.50223
P14854	Cytochrome c oxidase subunit 6B1	COX6B1	8	62.8	1.19997	1.14403	0.901221	1.09791	0.812486	1.18691	1.04828	1.04492	0.895483	1.09539	1.01213	0.772528	1.0041	0.675433	0.988702	0.779669	0.962086	1.08307	1.10226	0.997535	0.856784	0.971378	0.696127	0.994321	0.82163	0.87697	0.945992
Q86YP4-2;Q86YP4;Q86YP4-3	Transcriptional repressor p66-alpha	GATAD2A	34	62.8	0.948098	0.809044	0.681739	0.877219	0.74154	0.770825	0.808558	0.827972	0.919035	1.07143	0.897326	0.766174	0.968599	0.798817	0.834572	0.872651	0.913099	0.980768	1.00398	0.821374	0.636118	0.925725	0.755305	0.784231	0.821695	0.881488	0.905576
Q9Y266;A0A0A0MSU9	Nuclear migration protein nudC	NUDC	30	62.8	1.00856	0.722964	0.76322	0.831258	0.870933	0.776872	0.921773	0.973678	0.67365	1.21375	0.822746	0.870558	0.910852	0.96124	0.855711	1.01879	1.06269	0.719106	1.06607	0.741104	0.788433	0.896433	0.902726	0.830874	0.949173	1.00585	0.642179
Q8NC51-3;Q8NC51-4	Plasminogen activator inhibitor 1 RNA-binding protein	SERBP1	25	62.8	1.197	0.767476	0.565891	0.780957	1.02978	0.890793	0.979423	0.97683	0.308855	0.940285	0.921932	0.56294	0.944336	1.00859	1.05469	0.914841	0.913049	0.345017	1.1105	0.8436	0.530946	0.876213	1.0049	0.781579	0.915971	1.01508	0.417103
Q15785	Mitochondrial import receptor subunit TOM34	TOMM34	21	62.8	1.10893	0.882083	0.832291	0.864192	0.882095	0.699386	0.84533	1.03638	0.763827	1.25969	0.938479	0.970043	0.960078	0.964113	0.774733	0.930652	1.16562	0.841526	1.31004	0.93642	0.956013	0.967375	0.959664	0.75851	0.926017	1.15728	0.911576
P61981	14-3-3 protein gamma;14-3-3 protein gamma, N-terminally processed	YWHAG	17	62.8	1.17079	1.05385	0.785438	0.98049	0.950689	0.918513	0.973859	0.992919	0.553164	1.38308	1.18396	0.923604	1.04063	1.0594	0.985357	1.0406	1.06831	0.569878	1.0517	0.872432	0.682118	1.09413	0.790091	0.847217	0.793813	0.943032	0.437795
Q14019;H3BT58	Coactosin-like protein	COTL1	10	62.7	1.19179	1.1186	0.919945	1.10758	0.857802	1.00035	0.978465	1.07311	0.537585	1.32627	1.20609	0.946903	1.03519	0.874251	0.994595	0.942307	1.05694	0.460885	1.19916	1.17832	0.979004	1.12342	0.940704	1.0243	0.975903	1.18736	0.580817
Q9BW61	DET1- and DDB1-associated protein 1	DDA1	7	62.7	0.915116	1.23949	0.722517	1.07457	1.23442	0.989619	1.03862	0.806826	1.14301	0.849945	1.064	0.697475	1.03884	1.12547	0.911398	0.911317	0.863579	1.01083	0.954151	1.21416	0.805776	1.01838	1.19155	0.952845	1.01512	0.89247	1.18127
Q16891-2;Q16891;B9A067;Q16891-3	MICOS complex subunit MIC60	IMMT	52	62.7	1.05928	1.0969	1.37074	1.13147	0.921574	1.04807	0.99102	1.0543	1.09486	1.02458	1.0783	1.32546	1.12734	0.922979	1.04088	1.00604	1.05587	1.12525	1.05539	1.10544	1.40376	1.16916	0.940175	1.05254	1.01084	1.06391	1.14488
P32322;P32322-3;E2QRB3;P32322-2;J3KQ22;J3QL24;J3QKT4;J3QLK9;J3QL23;J3QL32	Pyrroline-5-carboxylate reductase 1, mitochondrial;Pyrroline-5-carboxylate reductase	PYCR1	16	62.7	1.09945	0.960223	1.56754	1.0184	0.90788	1.05474	0.959583	1.18354	1.48964	1.34673	1.10468	1.91902	1.0444	0.98137	1.13508	1.04313	1.35561	1.69543	1.16845	0.970396	1.66083	1.14582	0.953699	1.09702	0.997045	1.29487	1.38966
Q8N4H5;F8W8Z9;Q8N4H5-3;Q8N4H5-2	Mitochondrial import receptor subunit TOM5 homolog	TOMM5	5	62.7	1.80228	1.20419	4.0724	1.79034	1.13407	1.42605	1.34727	1.51688	1.35108	1.78788	1.71523	2.67392	1.12027	1.05245	1.50888	1.05762	0.927086	1.32943	2.26535	1.95802	3.75621	1.63526	1.27404	1.73798	1.78588	2.43942	2.79547
Q9NUQ3;Q9NUQ3-2	Gamma-taxilin	TXLNG	32	62.7	1.12124	0.873555	0.787324	0.945136	0.88097	0.90617	0.972771	0.944034	0.891013	1.14887	0.955371	0.937935	0.958694	0.85894	0.9167	0.986088	0.951558	0.928772	1.11796	0.897108	0.896442	0.96182	0.870639	0.940254	1.00212	0.952599	0.932881
Q9P2B4;B1AMN7	CTTNBP2 N-terminal-like protein	CTTNBP2NL	37	62.6	1.10778	0.932383	0.743963	0.924312	1.04015	0.838135	0.914373	0.856899	1.04713	1.06163	0.936703	0.713262	0.917863	1.02233	0.836803	0.940704	0.827426	1.03041	1.09994	0.965698	0.698863	0.888706	0.991829	0.808999	0.892547	0.807625	1.02259
O43678;O43678-2	NADH dehydrogenase [ubiquinone] 1 alpha subcomplex subunit 2	NDUFA2	7	62.6	1.05279	1.10759	0.652219	1.00532	0.704219	1.18642	0.996932	0.798117	1.05551	1.00367	1.01677	0.633575	0.966263	0.723251	1.14656	0.952245	0.78597	1.00138	1.02929	1.16057	0.627496	1.28228	0.895696	1.22123	1.01749	1.07573	1.65036
Q9Y6M9;E9PH64;E7EWZ0;E9PF49	NADH dehydrogenase [ubiquinone] 1 beta subcomplex subunit 9	NDUFB9	11	62.6	1.21207	1.08285	1.5234	1.19743	0.995981	1.19963	1.03645	1.15443	1.70424	1.16618	1.0964	1.61093	1.19009	1.02221	1.13857	1.03654	1.13413	1.67972	1.28099	1.14676	1.58578	1.27328	1.01708	1.17489	1.10386	1.16914	1.69478
Q96E39	RNA binding motif protein, X-linked-like-1	RBMXL1	33	62.6	1.17411	0.983304	0.624804	0.955442	1.14626	1.14589	1.04908	0.959118	0.454974	0.991727	0.88421	0.498005	0.935505	1.1141	1.05807	0.975366	0.940293	0.458419	1.19985	1.09706	0.639993	0.970316	1.24779	1.13322	1.08812	0.969947	0.516237
Q13813;Q13813-2;Q13813-3;A0A0D9SF54	Spectrin alpha chain, non-erythrocytic 1	SPTAN1	157	62.6	0.813736	0.8586	0.66682	0.868885	0.744616	0.914393	0.878572	0.768574	0.638846	0.779165	0.835382	0.673349	0.881923	0.738417	0.916302	0.897695	0.786863	0.659688	0.817062	0.876973	0.688912	0.814731	0.724202	0.931468	0.904198	0.771644	0.659005
P68431;Q16695	Histone H3.1;Histone H3.1t	HIST1H3A;HIST3H3	10	62.5	0.802356	0.665694	0.907753	0.762337	0.77996	0.808795	0.778823	0.83267	0.851592	1.14708	0.941985	1.2756	1.17567	1.02359	1.20299	1.04757	1.04601	1.04125	1.01606	0.828842	1.09273	1.14547	0.83696	0.999846	0.880031	1.06058	0.711977
Q71DI3	Histone H3.2	HIST2H3A	10	62.5	1.02286	0.67223	1.1728	0.877631	0.906082	1.18768	0.91532	1.05502	1.03388	0.909581	0.646974	1.15786	0.809527	0.889289	1.17039	0.844101	1.01043	1.16733	1.07624	0.720746	1.17173	0.825891	0.949725	1.20291	0.929543	1.02512	1.12756
Q96EL3	39S ribosomal protein L53, mitochondrial	MRPL53	7	62.5	1.0623	1.02366	0.626637	1.04747	0.897637	1.30222	1.13657	1.04881	1.04524	1.01282	0.960351	0.685184	1.11943	0.932267	1.28134	1.04041	1.01818	1.07749	1.11043	1.07082	0.710515	1.13545	1.0177	1.2886	1.13738	1.08142	1.09701
E7EQ69;Q9GZZ1;C9J5D1;A0A087WWJ2;Q9GZZ1-2	N-alpha-acetyltransferase 50	NAA50	13	62.5	1.04034	0.826721	0.760453	0.952562	0.839588	0.863509	0.916972	0.929708	0.856541	1.13175	0.867084	0.787571	1.02703	0.909979	0.93778	0.930167	0.978499	0.877675	1.06928	0.811951	0.806726	1.05939	0.892835	0.879069	0.925912	1.0257	0.811863
Q9NPE3	H/ACA ribonucleoprotein complex subunit 3	NOP10	5	62.5	0.888026	0.850997	0.843628	0.98639	0.937522	0.848795	0.863095	0.931454	0.879637	1.49265	1.26369	1.3002	1.11101	1.21641	1.04565	1.05151	1.17085	1.07618	0.949688	0.836343	0.897708	1.27904	0.887799	0.919915	0.751415	1.164	0.840473
P62269	40S ribosomal protein S18	RPS18	16	62.5	1.02096	0.89618	0.88257	0.718649	0.912856	0.944155	0.908316	0.918223	0.989703	1.1427	1.0385	1.05677	0.809929	1.01057	1.08722	1.0231	1.05663	1.10847	1.1404	0.930212	1.00368	0.977751	1.13586	1.05122	1.00686	1.09032	0.959718
P21912;A0A087WWT1;A0A087WXX8	Succinate dehydrogenase [ubiquinone] iron-sulfur subunit, mitochondrial	SDHB	21	62.5	1.04856	1.3521	1.313	1.14417	1.03168	1.13789	0.949536	1.07665	1.75279	0.96439	1.27254	1.40087	1.12419	0.997921	1.12441	0.907901	0.998151	1.67873	1.02678	1.22417	1.25843	1.22079	1.05589	1.11773	0.905494	1.08364	1.63359
Q13185	Chromobox protein homolog 3	CBX3	10	62.3	1.09265	0.748105	0.956013	0.984629	0.856529	1.06608	0.940508	0.893692	0.741653	1.04079	0.68585	0.90078	0.988151	0.816029	1.115	0.906211	0.827649	0.726759	1.12347	0.756251	0.985154	1.07523	0.876436	1.11984	0.979809	0.847297	0.696596
Q9UKN8	General transcription factor 3C polypeptide 4	GTF3C4	45	62.3	1.17928	1.0612	1.40053	1.10746	0.764117	0.956558	0.906464	0.945926	1.57808	1.24422	1.10361	1.4024	1.10512	0.774249	0.93784	0.912734	0.928054	1.57886	1.17714	1.03425	1.43864	1.04618	0.769277	0.913607	0.895002	0.974183	1.52131
Q8IU81	Interferon regulatory factor 2-binding protein 1	IRF2BP1	27	62.3	1.36065	0.989977	1.71183	1.11225	0.916052	1.17434	0.965403	0.909644	1.14066	1.27866	0.914719	1.35365	1.0735	0.893519	1.11495	0.888361	0.872778	1.0275	1.3269	0.899272	1.35942	1.01253	0.867886	1.12315	0.816002	0.837428	0.92523
O75381-2;O75381	Peroxisomal membrane protein PEX14	PEX14	15	62.3	1.03635	0.981017	1.03879	1.02758	1.16784	1.08238	1.02812	0.89138	0.968451	1.10343	1.01402	0.973307	1.03126	1.2323	1.0619	1.06136	0.886403	0.970159	1.07706	0.95902	0.781011	1.05923	1.23947	1.07254	1.06839	0.774208	0.764916
P40222	Alpha-taxilin	TXLNA	39	62.3	1.0549	1.19248	0.923165	0.955552	1.17253	0.921209	0.989435	0.869023	0.783747	1.14071	1.24687	0.886733	0.920841	1.20043	0.899992	1.00914	0.824922	0.739181	1.0864	1.16407	0.848629	0.970944	1.21671	0.941404	1.00879	0.879937	0.75544
P33316-2;H0YNJ9	Deoxyuridine 5-triphosphate nucleotidohydrolase, mitochondrial	DUT	10	62.2	1.12442	1.16832	0.837519	1.00399	0.573506	0.890167	0.721074	0.766494	0.584086	1.13309	1.20447	0.97451	1.06041	0.574145	0.985999	0.750932	0.819021	0.692537	1.17804	1.18958	0.855909	0.951737	0.567873	0.937159	0.795283	0.766966	0.625801
Q15293;Q15293-2	Reticulocalbin-1	RCN1	18	62.2	1.44171	1.64056	1.36234	1.39767	1.81204	1.36709	1.28981	1.44751	1.35106	1.03403	0.983582	1.3961	1.12546	1.40573	1.22632	1.03661	1.68283	1.17549	1.15754	1.23949	1.41962	1.13179	1.10221	1.29574	1.1001	1.0964	0.987209
P08708;H0YN88;A0A075B716	40S ribosomal protein S17	RPS17	9	62.2	0.997451	0.848206	0.902361	0.727752	0.882836	0.8968	0.907972	0.94067	0.837774	1.23442	1.02356	1.0757	0.813168	1.06485	1.03315	1.02391	1.03038	0.849802	0.983397	0.766244	0.818286	0.831352	0.858033	0.903894	0.844276	0.959556	0.688647
P53999	Activated RNA polymerase II transcriptional coactivator p15	SUB1	9	62.2	1.04876	1.06044	0.86777	0.938315	0.84932	0.799352	0.794848	0.822642	0.589964	1.59567	1.55021	1.31157	1.13585	1.06309	0.973522	0.949144	1.03296	0.827719	0.944104	0.917883	0.856091	1.22093	0.734951	0.775635	0.664852	0.938682	0.673205
Q96DA6;Q96DA6-2	Mitochondrial import inner membrane translocase subunit TIM14	DNAJC19	9	62.1	1.15442	1.05176	1.16137	1.08727	1.02328	1.12981	1.04024	0.973412	0.94839	1.29779	1.22563	1.31383	1.07934	1.05686	1.19936	1.026	0.996797	1.00611	1.13623	0.986599	1.14826	1.2189	1.05733	1.12553	0.974245	1.03916	0.977431
Q06210-2;Q06210	Glutamine--fructose-6-phosphate aminotransferase [isomerizing] 1	GFPT1	40	62.1	0.995736	1.1301	1.09342	1.06672	1.23266	1.0997	1.03038	1.19009	1.15243	1.01471	1.15615	1.16592	1.06738	1.25403	1.11262	1.05893	1.20487	1.15263	0.940784	1.05465	1.12983	1.04063	1.18799	1.05313	0.987386	1.19783	1.06929
Q15149;Q15149-7;Q15149-9;Q15149-5;Q15149-4;Q15149-6	Plectin	PLEC	324	62.1	0.611743	0.908149	0.667595	0.639938	0.92787	1.03579	1.1211	0.737391	0.601856	0.583599	0.882666	0.640155	0.61176	0.884473	1.0305	1.16281	0.731922	0.577432	0.584454	0.879884	0.643947	0.584322	0.857698	1.02073	1.12466	0.701892	0.581073
J3KTL2;Q07955;Q07955-3;Q07955-2	Serine/arginine-rich splicing factor 1	SRSF1	24	62.1	1.21363	0.976516	1.00726	1.14446	1.08205	1.03692	0.966393	1.02433	0.754283	1.09953	0.9105	0.975678	1.0968	1.01501	1.03008	0.927772	1.01209	0.777314	1.23857	1.0171	1.1107	1.21565	1.15115	1.05516	1.01465	1.07236	0.790305
J3KRP6;J3QS72;X6R3J2;J3QQM2;J3KT74;J3QQW2;Q15532-2;Q15532;F5GWN1	Protein SSXT	SS18	3	62.1	0.8461	0.967004	0.640775	0.899111	0.852947	0.966489	0.957254	0.814408	0.661382	0.805842	0.712886	0.562753	1.11295	0.901215	1.05203	0.827641	0.948528	0.862499	0.950196	0.875205	0.673398	0.700103	0.977811	1.04967	1.04751	0.844605	0.768925
Q6P6B1	Glutamate-rich protein 5	ERICH5	19	62	1.31304	1.3289	0.51746	1.00559	1.20715	1.47305	1.1387	1.02462	0.428941	1.03853	1.03543	0.398754	0.906345	1.13622	1.2848	1.0552	1.06351	0.345553	1.19851	1.17256	0.398067	0.857542	0.978359	1.47164	1.05125	0.854768	0.316134
E9PBS1;P22234;P22234-2;D6RF62	Multifunctional protein ADE2;Phosphoribosylaminoimidazole-succinocarboxamide synthase;Phosphoribosylaminoimidazole carboxylase	PAICS	24	62	1.00463	0.926485	0.89547	1.0273	0.92047	0.986346	0.946294	1.01208	0.630421	1.02337	0.967583	0.960571	1.05886	0.977248	1.06756	1.04774	1.06421	0.685079	0.978518	0.899251	0.942292	1.05506	0.918502	1.01369	0.931784	1.06591	0.582214
Q99873-4;H7C2I1;Q99873-2;Q99873;E9PKG1;A0A087X1W2	Protein arginine N-methyltransferase 1	PRMT1	21	62	0.705173	0.700818	0.658976	0.72204	0.685944	0.579633	0.604274	0.779279	0.568088	1.59308	1.37983	1.32947	1.11651	1.06375	0.899502	0.943918	1.18976	0.892568	0.783922	0.647601	0.754499	1.18299	0.686078	0.705075	0.568663	1.1261	0.376004
P62191;P62191-2	26S protease regulatory subunit 4	PSMC1	31	62	1.14472	1.03625	1.08657	1.0905	0.993861	0.851086	0.904015	1.0671	0.882016	1.08347	0.98911	1.11274	1.0748	0.986623	0.84379	0.89147	1.04256	0.871242	1.19557	1.09368	1.17959	1.10044	1.06896	0.869249	0.958618	1.07661	0.899911
P05455	Lupus La protein	SSB	30	62	1.03943	0.875867	0.95477	1.04876	0.983508	0.93015	0.88676	1.0036	0.726658	1.22891	1.01763	1.12535	1.11462	1.06525	0.998175	0.971117	1.09718	0.798197	1.13245	0.927261	1.03824	1.22076	1.05435	0.977139	0.949601	1.08959	0.732563
Q15149-2	Plectin	PLEC	314	61.9	0.561247	0.723476	0.405305	0.672827	0.879933	1.10299	1.3057	0.666849	0.248414	0.424853	0.649867	0.268285	0.598294	0.708679	0.985987	1.26498	0.58373	0.162693	0.432162	0.76331	0.310606	0.589141	0.87359	1.02781	1.40012	0.536364	0.214397
Q15149-3	Plectin	PLEC	313	61.9	0.668096	0.862016	0.769344	0.845929	0.999219	0.984507	1.0742	0.818988	0.527187	0.758679	0.958198	0.529013	0.721722	0.99799	1.0558	1.10794	0.766695	0.495587	0.757358	0.984171	0.546642	0.716249	0.859736	1.09163	1.00735	0.65549	0.938539
Q9UL26	Ras-related protein Rab-22A	RAB22A	12	61.9	1.10939	1.17132	1.09234	1.16013	1.21637	1.15615	1.16972	1.21777	1.05307	1.05781	1.10017	0.992512	1.05715	1.22375	1.13952	1.12174	1.14063	0.888814	1.02294	1.07272	0.979894	1.0312	1.20202	1.1408	1.12375	1.17643	0.957685
P62316;P62316-2	Small nuclear ribonucleoprotein Sm D2	SNRPD2	7	61.9	1.02119	0.827163	0.66868	0.90418	0.848164	0.903682	0.828244	0.83123	0.583118	1.33639	1.05385	0.81384	1.02164	1.01618	1.01492	0.920751	0.987189	0.679758	1.05037	0.903301	0.848424	1.10269	0.920627	0.972234	0.85383	0.982753	0.74462
J3QRU4;F8WCA0;L7N2F9;P63027	Vesicle-associated membrane protein 2	VAMP2	7	61.9	1.00259	0.956221	0.869567	0.784921	1.22753	1.19791	1.05682	1.07259	0.752071	1.08715	0.976399	0.715437	0.731358	1.06469	1.17365	1.01636	1.19158	0.553265	0.890801	0.805382	0.458557	0.815199	1.02149	1.44133	0.964641	1.07879	0.44657
Q9BSH5	Haloacid dehalogenase-like hydrolase domain-containing protein 3	HDHD3	12	61.8	1.1932	1.32745	1.59385	1.32488	1.09391	1.17061	1.1122	1.21422	1.19371	1.2054	1.28119	1.40174	1.20111	1.05688	1.14206	1.04023	1.15737	1.07656	1.3065	1.34482	1.5592	1.31539	1.20273	1.18405	1.12245	1.25846	1.12951
P30043;M0R192;M0QZL1	Flavin reductase (NADPH)	BLVRB	11	61.7	1.15741	1.26455	1.19378	1.03762	1.33588	1.23801	1.15357	1.15411	0.974352	1.19496	1.29328	1.13439	1.00408	1.4063	1.24308	1.13763	1.11812	0.806488	1.1	1.15639	1.17917	1.08525	1.34658	1.25679	1.07809	1.22503	0.894068
Q14691	DNA replication complex GINS protein PSF1	GINS1	11	61.7	0.954711	1.19449	0.723028	0.897181	0.387975	0.736954	0.723092	0.636232	1.01227	1.14352	1.43083	1.01015	1.07846	0.489882	0.808816	0.781027	0.831418	1.22179	1.0052	1.19931	0.999089	1.0336	0.547885	0.831835	0.768656	0.874078	1.12278
P17096;P17096-2;P17096-3	High mobility group protein HMG-I/HMG-Y	HMGA1	9	61.7	1.41396	1.00887	1.37338	1.49596	1.51815	1.43454	1.07065	1.68777	1.02787	0.889353	0.682277	0.995349	1.01191	0.978361	0.905602	0.949109	1.19656	0.837023	1.23499	0.900744	1.33039	1.21335	1.21073	1.04916	1.0932	1.70032	0.946242
Q9Y221;Q9Y221-2;J3QLW7	60S ribosome subunit biogenesis protein NIP7 homolog	NIP7	10	61.7	1.26359	0.988689	1.32899	1.18724	1.11193	1.05432	1.06836	1.21214	1.06584	1.21836	0.912167	1.40981	1.13968	1.08263	1.04073	0.976165	1.10198	1.04206	1.2504	0.99961	1.39736	1.20269	1.16173	1.20166	1.12421	1.11603	1.03232
R4GNH3;P17980;E9PM69;E9PKD5;E9PMD8	26S protease regulatory subunit 6A	PSMC3	26	61.7	1.04535	1.03	1.02753	1.04045	0.996705	0.934436	0.917892	1.04143	0.916534	1.22376	1.18331	1.18115	1.05778	1.0651	0.946839	0.963689	1.09738	0.939757	1.08619	1.02173	1.04127	1.04974	0.950043	0.930726	0.880445	1.0451	0.860477
Q9UKM9-2;Q5QPL9	RNA-binding protein Raly	RALY	18	61.7	1.23071	0.929424	0.930362	0.913131	0.945088	0.924741	0.937726	0.717229	0.995903	1.16943	0.873508	0.857512	0.876092	0.914256	0.868495	0.875021	0.639232	0.939534	1.23863	0.932774	0.860831	0.917018	0.961366	0.879378	0.930534	0.6488	0.901009
Q5JR08;P08134;E9PQH6	Rho-related GTP-binding protein RhoC	RHOC	14	61.7	1.01192	0.965799	0.880987	1.00208	1.04294	0.937409	0.914574	0.942967	0.816063	1.01698	0.971654	0.875962	1.02815	1.07273	0.951939	0.918837	0.930883	0.809212	0.933286	0.911706	0.777438	1.05202	1.12152	0.837739	0.862189	0.891478	0.522842
Q8IWS0;A0A0D9SGE8;Q8IWS0-5;Q8IWS0-3;Q5JRC6;Q8IWS0-4;Q8IWS0-2	PHD finger protein 6	PHF6	19	61.6	1.06838	0.910912	0.955798	0.904474	0.9259	0.957466	0.922993	0.805656	0.898602	1.09759	0.969388	1.0201	0.932468	0.975349	0.979358	0.936441	0.834191	0.939315	1.0307	0.886856	0.979096	0.933015	0.972035	0.959039	0.922355	0.826095	0.893468
P35250;P35250-2;A0A087WVY3	Replication factor C subunit 2	RFC2	19	61.6	0.906463	0.868623	1.16164	0.851331	0.542064	0.859451	0.813399	0.811204	1.25515	0.929216	0.895454	1.28693	0.871987	0.539335	0.928749	0.832476	0.802302	1.27945	0.938179	0.91031	1.25645	0.8589	0.572264	0.911957	0.820833	0.817444	1.20382
A0A087X020;Q9Y3A5	Ribosome maturation protein SBDS	SBDS	18	61.6	1.54276	1.23659	1.34309	1.16282	1.19081	0.909989	1.01277	1.33133	0.996434	1.36228	1.13882	1.20354	1.09427	1.11371	0.892465	0.96392	1.26465	0.997703	1.52107	1.24668	1.35227	1.04659	1.16466	0.911703	1.01922	1.33018	0.909307
P23381;P23381-2	Tryptophan--tRNA ligase, cytoplasmic;T1-TrpRS;T2-TrpRS	WARS	25	61.6	1.38991	0.931752	0.838747	0.956366	1.22386	1.07106	1.13935	1.26116	0.833248	1.44371	0.978522	0.957144	0.962767	1.23335	1.10473	1.15754	1.25472	0.887938	1.32093	0.855621	0.793797	0.974678	1.14702	1.03675	1.08357	1.26007	0.710585
P36543;P36543-3;P36543-2	V-type proton ATPase subunit E 1	ATP6V1E1	15	61.5	0.991249	1.14582	0.804818	0.971738	1.32209	1.07603	1.18684	0.842671	0.95241	1.1891	1.34727	1.02275	1.0297	1.40223	1.11698	1.2321	0.967705	1.04021	1.0131	1.10392	0.844255	1.22129	1.40091	1.07621	1.15348	0.930135	0.972947
P21964-2;P21964;E7EMS6;E7EUU8;F8WBW9	Catechol O-methyltransferase	COMT	12	61.5	1.13295	1.05971	1.53518	1.11297	1.28491	1.06296	1.06606	1.15808	0.96945	1.27183	1.06094	1.65407	1.16734	1.39861	1.10493	1.1022	1.28529	1.16369	1.18941	1.0454	1.49642	1.23532	1.2662	1.1066	1.048	1.22454	1.00259
Q9UNI6	Dual specificity protein phosphatase 12	DUSP12	18	61.5	1.02951	0.910715	1.2596	1.13362	1.08911	1.08493	1.02582	1.13599	1.11807	1.14377	0.981877	1.23769	1.10995	1.05708	1.0624	0.986386	1.13116	1.18288	1.04367	0.934658	1.15647	1.04047	0.975106	1.01109	0.9464	1.08453	1.01211
Q99747;Q99747-2	Gamma-soluble NSF attachment protein	NAPG	19	61.5	1.0584	1.08386	0.912473	1.01225	1.16331	1.14027	1.09273	0.984146	0.703437	0.984761	1.02241	0.914378	1.00222	1.16877	1.08166	1.07145	1.03776	0.733918	1.10688	1.10719	0.965721	0.97477	1.21034	1.11343	1.13346	1.00666	0.723902
Q9NR12;Q9NR12-2	PDZ and LIM domain protein 7	PDLIM7	23	61.5	0.933277	0.934652	1.24592	1.01738	0.826017	0.769719	0.847407	1.28198	0.921716	0.953972	0.86054	0.868742	0.89435	0.763226	0.71338	0.837405	1.0872	0.789381	0.955381	0.87209	0.828921	0.903706	0.775251	0.791749	0.840141	1.07761	0.775737
Q15907;H3BMH2;H3BSC1;P62491-2;P62491	Ras-related protein Rab-11B;Ras-related protein Rab-11A	RAB11B;RAB11A	14	61.5	1.05215	1.02371	0.969929	0.962599	1.0878	1.10505	1.12997	0.986835	0.64856	0.877885	0.865705	0.82921	0.881408	1.00339	1.02014	1.00367	0.892232	0.538674	0.994704	0.988888	0.948502	0.919206	1.08981	1.03202	1.05736	0.965681	0.622244
Q7KZF4	Staphylococcal nuclease domain-containing protein 1	SND1	58	61.5	1.03038	0.908606	1.01677	0.937916	0.950991	0.944744	0.945596	1.13067	0.888887	0.882143	0.917773	1.06577	0.931353	0.962723	0.920777	0.958726	1.1952	0.893195	0.943696	0.959799	1.16178	0.995883	1.03291	0.958955	1.01201	1.30351	0.916868
P17987;E7ERF2;E7EQR6;F5H282	T-complex protein 1 subunit alpha	TCP1	32	61.5	1.16849	0.966685	0.991995	1.01543	0.952081	0.92907	0.96528	1.04168	1.04593	1.18366	1.02539	1.00327	1.06506	0.997931	0.958348	0.974191	1.10007	1.10065	1.12794	0.954022	1.00905	1.03876	0.976744	0.947883	0.982732	1.06787	1.00083
Q9Y5Q8-3;Q9Y5Q8;Q9Y5Q8-2;Q5T7U1;H7BY84	General transcription factor 3C polypeptide 5	GTF3C5	34	61.4	1.15636	1.04718	1.52077	1.13334	0.901177	1.06764	0.93967	1.01402	2.18404	1.18343	1.05351	1.40621	1.10346	0.914871	1.06888	0.893529	0.997064	1.8677	1.1518	1.03141	1.40251	1.10429	0.928549	1.05523	0.925173	0.993176	1.98831
Q08752	Peptidyl-prolyl cis-trans isomerase D	PPID	26	61.4	1.13881	0.922708	0.994768	0.871409	0.918106	0.884135	1.00613	1.01844	1.00013	1.20702	0.970391	1.05124	0.938196	0.973609	0.961583	1.04255	1.04945	1.01424	1.18933	0.939886	1.06335	0.932545	0.958686	0.938248	1.04223	1.05011	1.02869
P18031;B4DSN5	Tyrosine-protein phosphatase non-receptor type 1;Tyrosine-protein phosphatase non-receptor type	PTPN1	29	61.4	0.97745	1.02223	0.9182	1.00179	0.992208	0.79126	0.986484	0.973128	0.897598	1.02174	1.10286	1.02367	1.03678	1.08268	0.820685	1.05084	1.00485	0.928396	1.05087	1.07605	0.984595	1.08047	1.03642	0.832736	1.01324	1.02236	0.947822
O60749-2	Sorting nexin-2	SNX2	24	61.4	0.89329	0.970603	0.856162	1.00505	1.21998	1.10893	0.959409	0.871856	0.848148	1.01288	1.15093	0.966594	1.10765	1.35464	1.26343	1.06661	0.940785	0.926306	0.95241	1.02961	0.878114	1.11367	1.26806	1.18714	1.00782	0.919528	0.803473
A0A0D9SGF6		SPTAN1	155	61.4	0.569583	0.710618	0.478436	0.769236	0.511876	0.600381	0.630414	0.657382	0.591585	1.02638	1.22095	0.847795	1.0218	0.84673	0.92231	0.900468	0.822594	0.814728	0.712549	0.808596	0.622229	0.935372	0.590577	0.751718	0.685577	0.831299	0.606812
G8JLQ3;P78537-2;P78537	Biogenesis of lysosome-related organelles complex 1 subunit 1	BLOC1S1	5	61.3	1.32163	1.03669	0.818581	1.06907	1.39818	1.19886	1.19588	1.02271	0.852278	1.19254	0.918182	0.663669	0.969991	1.36021	1.11882	1.05879	0.888153	0.742748	1.45359	1.08051	0.815919	1.37828	1.9079	1.37901	1.30975	1.2144	1.07121
Q99615;Q99615-2;K7EIH8;K7ESP1;K7EPP7	DnaJ homolog subfamily C member 7	DNAJC7	33	61.3	0.982928	0.826974	1.04472	1.00824	0.999094	0.9709	1.06279	1.10402	1.33614	1.01212	0.84904	1.15998	1.01925	1.01362	0.980546	1.09747	1.10538	1.35503	0.986041	0.8032	1.05555	0.929012	0.936304	0.952368	1.01302	1.04666	1.24207
Q9NZL9-2;Q9NZL9-4	Methionine adenosyltransferase 2 subunit beta	MAT2B	14	61.3	0.609942	0.533822	0.529969	0.6826	0.622402	0.859488	0.681395	0.644248	0.56159	1.4587	1.00137	1.42427	1.12528	0.942794	1.21296	1.11165	1.16485	1.1769	0.780262	0.424971	0.543796	0.899146	0.449748	1.06888	0.576113	0.805033	0.693665
P18615;P18615-3;P18615-4;A0A0A0MT02	Negative elongation factor E	NELFE	23	61.3	0.958927	0.909884	0.961865	0.988029	0.924815	0.999392	0.848472	0.903953	0.856253	1.05611	0.999651	1.00477	1.06652	1.05706	1.05249	0.926898	1.02017	0.885374	1.0894	0.929996	1.01128	1.02442	0.990633	0.988257	0.873119	0.949437	0.76213
P53041;H0YDU8;A8MU39	Serine/threonine-protein phosphatase 5;Serine/threonine-protein phosphatase	PPP5C	26	61.3	1.13624	1.02852	0.893187	1.04124	0.980075	1.00464	0.98926	1.02424	0.879244	1.06248	0.954632	0.773501	1.00626	0.955221	0.965178	0.952928	0.932893	0.772571	1.12751	1.00435	0.825587	0.972095	0.979864	0.961661	0.96722	0.950332	0.734851
H3BQQ9;B0QYN7;P63279;H3BPC4	SUMO-conjugating enzyme UBC9	UBE2I	7	61.3	1.14114	0.993377	0.873772	1.10299	0.924589	1.0412	1.09892	0.946073	0.554152	1.12886	1.00651	0.864845	1.11947	0.972234	1.08185	1.09973	0.990456	0.582301	1.13046	1.00237	0.888895	1.08264	0.998063	1.04766	1.07817	0.945755	0.531398
Q9NWV4	UPF0587 protein C1orf123	C1orf123	9	61.2	1.05088	0.98579	1.02185	0.979552	0.992743	1.23564	0.972997	0.971561	0.620894	1.1225	1.00921	0.8414	0.998969	1.10033	1.40971	1.03714	1.00169	0.495784	1.04452	0.886926	0.737999	0.996337	0.974177	1.23939	0.904156	0.950685	0.430779
P02794;G3V192;G3V1D1	Ferritin heavy chain;Ferritin heavy chain, N-terminally processed;Ferritin	FTH1	10	61.2	1.36232	1.34117	1.38755	1.72441	1.25039	1.82183	1.93482	1.29085	1.16932	1.89688	1.46987	1.60562	1.60949	1.42823	2.48806	2.16525	1.80004	1.46865	1.38722	1.16303	1.53711	1.83778	1.29951	2.34463	1.91813	1.21981	1.13482
Q96AE4;E9PEB5	Far upstream element-binding protein 1	FUBP1	32	61.2	1.07803	0.812612	0.594231	0.898032	0.908314	0.842632	0.804929	0.868798	0.445548	1.13545	0.855549	0.593007	0.951587	0.932264	0.84883	0.804965	0.881835	0.448172	1.12825	0.797279	0.523653	0.929076	0.921189	0.83776	0.803473	0.864615	0.4033
P62805	Histone H4	HIST1H4A	13	61.2	0.943237	0.716954	1.05932	0.842933	0.891	1.10057	0.850787	0.949251	1.02771	0.961479	0.707494	1.11589	0.836313	0.865782	1.12507	0.853272	0.894341	1.14618	1.03304	0.723637	1.19694	1.03369	1.02515	1.23723	0.900787	1.08951	1.17138
P13796	Plastin-2	LCP1	37	61.2	1.07513	1.17938	0.868559	1.09445	1.17985	0.97867	1.31848	1.66477	0.536515	1.07474	1.18403	0.88062	1.08236	1.16249	0.953062	1.29357	1.64946	0.563757	1.07065	1.15338	0.919533	1.03585	1.1568	0.951258	1.27325	1.75315	0.560256
Q99873-3	Protein arginine N-methyltransferase 1	PRMT1	22	61.2	1.07822	1.04437	1.22835	1.09844	0.938436	0.947557	0.887818	1.08969	0.806696	1.10984	1.0711	1.27207	1.12014	1.00603	0.95931	0.901225	1.13176	0.800244	1.05735	0.989334	1.16385	1.08468	0.91708	0.903523	0.873216	1.03317	0.760635
P62701;Q8TD47	40S ribosomal protein S4, X isoform;40S ribosomal protein S4, Y isoform 2	RPS4X;RPS4Y2	23	61.2	1.10718	0.905469	1.1375	0.808618	0.976153	0.97775	0.997426	1.04975	1.03032	1.04114	0.900508	1.09813	0.801443	0.96482	0.965449	0.95867	0.971306	0.98565	1.10625	0.910018	1.20703	0.841679	1.02562	0.981986	0.985289	1.09425	1.02802
Q15942;H0Y2Y8;Q15942-2	Zyxin	ZYX	26	61.2	0.911467	0.841124	0.43313	0.956654	0.849699	0.987637	0.917165	0.993694	0.348055	0.910908	0.802271	0.57367	0.977647	0.876527	0.997018	0.907152	1.0022	0.493108	0.984425	0.873202	0.593599	0.930219	0.900621	1.01194	0.965532	1.04306	0.470892
Q9Y2Q3;Q9Y2Q3-3;Q9Y2Q3-2;E9PFN5;C9JNT3;Q9Y2Q3-4	Glutathione S-transferase kappa 1	GSTK1	11	61.1	0.810197	1.11062	1.1176	0.956645	1.11521	1.27242	1.13279	0.900174	1.00408	0.975707	1.26404	1.39007	1.00831	1.23341	1.36207	1.1844	0.956285	0.969368	0.819555	1.07403	1.14996	1.11728	1.16785	1.33856	1.09248	0.984372	0.831764
P20700;E9PBF6;A0A0D9SFE5	Lamin-B1	LMNB1	48	61.1	1.00621	0.964277	0.847613	0.936005	0.794107	1.0164	0.843535	0.743751	0.725087	1.00972	0.963191	0.930373	0.959714	0.823313	1.02545	0.866737	0.768112	0.725561	0.952466	0.894984	0.861687	0.916333	0.77572	0.999923	0.812693	0.733849	0.689143
Q9NZL9;Q9NZL9-3;H7C0X7	Methionine adenosyltransferase 2 subunit beta	MAT2B	15	61.1	1.07042	0.869424	0.843517	0.920773	0.881523	0.925552	0.89846	0.859983	0.686075	1.1531	0.907294	0.829124	0.94442	0.975495	1.00102	0.945726	0.873644	0.625045	1.14441	0.93702	0.858271	0.976434	1.0309	1.01028	0.99546	0.932588	0.774351
O95396	Adenylyltransferase and sulfurtransferase MOCS3;Molybdopterin-synthase adenylyltransferase;Molybdopterin-synthase sulfurtransferase	MOCS3	23	61.1	1.45898	0.996147	1.17187	0.97691	1.30463	1.05436	1.09487	1.04882	1.18778	1.24694	0.918121	1.10419	0.928707	1.18033	0.996497	0.994966	0.97832	1.14659	1.43263	1.04102	1.30516	1.03277	1.38013	1.02432	1.13087	1.05765	1.18894
H3BSB3;H3BNT4;Q99547	M-phase phosphoprotein 6	MPHOSPH6	10	61.1	0.989583	0.840418	0.606783	0.881738	0.793	0.921901	0.841489	0.874817	0.958876	1.02166	0.772892	0.611745	0.953581	0.8254	1.0317	0.890085	0.957153	1.10781	1.08147	0.93653	0.780677	0.930983	0.820158	0.998918	0.912814	0.920975	0.941995
O95861;O95861-4;O95861-2;O95861-3	3(2),5-bisphosphate nucleotidase 1	BPNT1	17	61	1.16884	1.2979	0.901027	1.13805	1.32515	1.19178	1.14675	1.1264	0.562978	1.08402	1.25578	0.769681	1.07453	1.27273	1.13563	1.08022	1.00968	0.514385	1.1289	1.26733	0.821979	1.16138	1.36579	1.1713	1.15156	1.09214	0.488122
A0A087X1Z3;Q9UL46	Proteasome activator complex subunit 2	PSME2	17	61	0.971176	1.11715	0.801535	0.986186	1.02909	1.04413	1.007	0.869749	0.448864	1.01163	1.14489	0.786416	0.976097	1.06401	1.05645	1.00327	0.858984	0.390395	1.03269	1.09553	0.793266	0.954902	0.982302	1.04357	0.93261	0.842582	0.403436
Q01105-2;A0A0C4DFV9;Q01105-3;Q01105-4;A0A087X027;P0DME0	Protein SET;Protein SETSIP	SET;SETSIP	14	61	1.34491	0.897864	0.556657	1.07766	1.0224	1.0825	1.00995	0.932539	0.333975	1.19956	0.818725	0.477631	1.0689	1.0302	1.02133	0.95184	0.910026	0.29488	1.29057	0.91957	0.544755	1.16506	1.09803	1.03689	1.0227	1.12553	0.395904
A0A0C4DGB5;P20810-10;P20810-6;P20810-9;P20810-5;P20810-7;B7Z574;E7EVY3;P20810-3;H0Y7F0;H0Y9H6;E7EQ12;E7EQA0;A0A0A0MR45;H0YD33	Calpastatin	CAST	46	60.9	1.04244	0.996146	0.436648	0.875706	1.20112	1.04345	1.10155	1.17906	0.382374	0.968954	0.95433	0.409823	0.855006	1.14619	1.01037	1.07112	1.14318	0.362802	1.02378	0.962384	0.399408	0.840924	1.1112	1.0511	1.11317	1.17913	0.352509
O75874	Isocitrate dehydrogenase [NADP] cytoplasmic	IDH1	23	60.9	0.836739	0.769868	0.66379	0.818943	0.930678	1.51325	1.33291	0.76429	0.527219	0.872601	0.852035	0.665696	0.833704	1.03917	1.85765	1.53431	0.758778	0.544998	0.869783	0.831645	0.698907	0.888651	1.05724	1.77902	1.49639	0.814221	0.549896
Q5TBP9;Q9BX40-3	Protein LSM14 homolog B	LSM14B	11	60.9	1.23386	1.07507	0.868832	1.15505	1.00822	1.13602	0.971957	1.17138	0.920971	0.867254	0.768495	0.481216	0.943633	0.884841	0.993266	0.893099	0.936095	0.723695	1.11468	0.999889	0.672658	0.86262	0.920708	1.01224	0.962002	0.947086	0.73657
Q9UMS4	Pre-mRNA-processing factor 19	PRPF19	20	60.9	1.2237	1.06241	1.04056	1.09356	1.00092	1.01146	0.97054	1.02306	0.785974	1.2436	1.06824	0.96193	1.06918	0.996753	0.986242	0.945402	0.997103	0.748851	1.14342	0.932043	0.866939	1.12736	0.908796	0.944781	0.859305	0.986962	0.558664
Q9Y5S9	RNA-binding protein 8A	RBM8A	9	60.9	1.27773	1.04576	0.764696	1.07624	0.943238	1.04031	0.888891	0.96786	0.656837	1.32649	1.07251	0.814853	1.1244	1.01021	0.971616	0.904814	1.0421	0.685702	1.20964	0.954465	0.689026	1.12987	0.953842	0.921535	0.812683	0.964681	0.595121
P18077;C9K025;F8WBS5;F8WB72	60S ribosomal protein L35a	RPL35A	13	60.9	1.10619	0.886744	0.905539	0.729953	0.990464	0.980359	0.988365	1.05094	0.979382	1.08451	0.88391	0.929263	0.763832	0.997175	0.978343	0.964103	0.999716	1.00794	1.1405	0.888442	0.984278	0.85988	1.08386	1.00528	0.999691	1.09789	0.982376
P62277;J3KMX5	40S ribosomal protein S13	RPS13	12	60.9	1.15538	0.979831	1.09721	0.879657	1.05353	1.07346	1.02375	1.09947	0.945369	1.08524	0.905156	1.02714	0.813056	1.01061	1.00613	0.964442	1.02925	0.841722	1.2013	1.02655	1.07817	0.871072	1.14945	1.05012	1.03308	1.09939	0.924566
Q9HAV7	GrpE protein homolog 1, mitochondrial	GRPEL1	14	60.8	1.26929	1.26821	2.28961	1.43193	1.1314	1.03368	1.01119	1.39443	1.61902	1.23114	1.18532	2.25872	1.3612	1.13369	1.00909	0.989511	1.44198	1.59151	1.19708	1.16201	2.13888	1.40566	1.031	1.05967	0.973012	1.3603	1.51502
Q07866-6;G3V3H3;G3V5R9	Kinesin light chain 1	KLC1	38	60.8	1.09905	1.0376	0.376575	0.833082	1.03485	0.904469	0.966171	0.739231	0.494987	1.01047	1.0699	0.718778	0.964204	1.0801	1.04898	1.12163	0.884706	0.656845	1.05045	1.13793	0.607063	0.868741	1.21159	1.12763	1.27315	0.950069	0.84119
Q9BQP7;Q5QPE7;Q5QPE8	Mitochondrial genome maintenance exonuclease 1	MGME1	20	60.8	1.07973	1.78356	1.461	1.1785	0.765578	1.03632	0.926364	1.05296	1.42181	0.956005	1.57441	1.31737	1.08279	0.740644	0.947286	0.846348	0.960314	1.33301	1.02643	1.78603	1.46303	1.11929	0.743833	0.961476	0.864193	1.0405	1.3957
Q9NXV6	CDKN2A-interacting protein	CDKN2AIP	30	60.7	1.34047	1.04171	0.758031	1.23957	1.10701	1.06609	1.04335	0.810147	0.65274	1.18744	0.967261	0.682946	1.18303	1.02001	1.00905	0.970936	0.7434	0.619809	1.31466	1.05969	0.820157	1.19378	1.1148	1.0322	1.0558	0.826011	0.762501
P30047;H0YNM1;P30047-2	GTP cyclohydrolase 1 feedback regulatory protein	GCHFR	3	60.7	1.03033	1.22164	1.13291	1.04333	1.52836	1.43508	1.0276	0.894514	0.782781	0.971099	1.33213	0.811529	1.04709	1.93102	1.7791	1.12261	0.762844	0.552323	0.641488	0.825623	0.428571	1.35374	0.958913	1.55393	0.567694	0.609501	0.208816
Q9BRJ7;K7EIN2;K7ENA3;W4VSQ8;Q9BRJ7-2	Protein syndesmos	NUDT16L1	12	60.7	1.2053	0.923092	0.911021	1.05896	0.841397	0.960774	0.914095	0.768006	0.99269	1.26116	0.891137	1.07922	1.18132	0.876158	1.03477	0.870117	0.851631	1.16375	1.08308	0.818835	0.803692	1.1354	0.840217	0.943736	0.847098	0.809157	0.988548
P62273;P62273-2;A0A087WTT6	40S ribosomal protein S29	RPS29	5	60.7	1.00113	0.795608	0.606699	0.708342	1.05355	1.07502	1.37133	1.03495	0.8521	1.06199	0.936611	0.734236	0.538415	0.814333	0.889707	0.832958	0.793624	0.578604	1.54773	1.14394	0.809056	1.48469	1.44182	1.27081	0.942958	1.38999	0.603874
Q9UGI8-2;Q9UGI8	Testin	TES	24	60.7	0.997384	1.22587	0.722951	1.01915	1.24914	0.960008	0.834542	1.32624	0.666999	1.08425	1.28811	0.755225	1.05681	1.28634	0.99138	0.870925	1.37425	0.777387	1.06552	1.27694	0.677524	1.12823	1.294	1.01298	0.843937	1.43592	0.637303
P00491;G3V5M2	Purine nucleoside phosphorylase	PNP	15	60.6	1.22725	1.15728	0.875065	1.134	1.1528	0.759081	0.98625	1.19326	0.512514	1.29573	1.25329	0.967526	1.1728	1.23544	0.799352	1.03004	1.2925	0.614649	1.14914	1.05417	0.823185	1.26636	1.1058	0.761723	0.902965	1.25609	0.542133
K7ESG5;P61289;P61289-3;P61289-2;B3KQ25;K9J957;A0A087WTV2;K7ENH2	Proteasome activator complex subunit 3	PSME3	14	60.6	0.918907	0.965209	0.966636	0.932754	0.879976	0.811784	0.833925	0.922681	0.782328	1.00729	1.08938	1.09033	1.03353	0.97967	0.881102	0.913559	1.03531	0.751237	0.967556	1.0367	1.05804	1.02911	0.923809	0.844011	0.863817	0.988135	0.727949
P04843;B7Z4L4	Dolichyl-diphosphooligosaccharide--protein glycosyltransferase subunit 1	RPN1	39	60.6	1.12909	1.17673	1.78682	1.21704	1.11998	1.15569	1.09666	1.18449	1.31483	0.959564	0.992258	1.568	1.07662	0.994382	1.01655	0.972271	1.03756	1.06435	1.10213	1.17634	1.88437	1.18449	1.11926	1.1417	1.11379	1.15692	1.20048
Q9P1F3	Costars family protein ABRACL	ABRACL	3	60.5	1.29863	1.188	0.77917	1.07083	1.22312	1.23414	1.25116	1.20738	0.593508	1.07573	1.11879	0.77302	0.975378	1.09679	1.13747	1.0906	1.05322	0.639335	1.18062	1.02498	0.852976	1.14408	1.21417	1.33523	1.31613	1.19969	0.517041
P31689;P31689-2	DnaJ homolog subfamily A member 1	DNAJA1	24	60.5	1.21434	0.95514	1.27892	1.04435	0.816793	0.77642	0.944098	1.0747	2.10993	1.22631	0.98645	1.29338	1.05394	0.843758	0.810878	0.970147	1.0685	2.20508	1.31719	1.0135	1.32836	1.07181	0.867854	0.820993	0.978175	1.08649	2.2409
P55084;P55084-2;F5GZQ3;B5MD38	Trifunctional enzyme subunit beta, mitochondrial;3-ketoacyl-CoA thiolase	HADHB	25	60.5	0.818436	0.998003	0.742458	0.931291	0.925142	0.934311	0.96593	0.86403	0.997954	1.06737	1.27584	0.996683	1.01912	1.05297	1.05991	1.09562	0.991318	1.10383	0.849024	0.972285	0.764877	1.207	0.942258	0.998955	0.950854	0.986036	0.956298
O43447;C9JQD4;O43447-2;H0YEL5	Peptidyl-prolyl cis-trans isomerase H;Peptidyl-prolyl cis-trans isomerase	PPIH	11	60.5	1.04219	1.10361	1.04059	1.10766	0.865489	1.10546	0.912026	0.960905	0.750757	0.992506	1.10212	0.986277	1.1017	0.898899	1.10143	0.914354	0.962215	0.690161	1.0137	1.11845	1.03735	1.02108	0.929655	1.10214	0.930921	0.977882	0.73646
P61020;P61020-2;F8VUA5;F8VVZ0	Ras-related protein Rab-5B	RAB5B	9	60.5	1.09505	1.27828	0.857657	1.03716	1.2518	1.29862	1.3229	1.2541	0.638766	0.886819	1.17202	0.80533	0.94755	1.10838	1.23405	1.22391	1.12065	0.618158	0.923914	1.20467	0.809207	0.933895	1.19645	1.21632	1.29413	1.20376	0.594301
E7ESV4;F5H7Y6;P61224;F5GX62;P61224-3;F5H004;A0A0J9YXB3;P61224-2;P61224-4;A6NIZ1;F5H823;B7ZB78;F5GZG1;F5H6R7	Ras-related protein Rap-1b;Ras-related protein Rap-1b-like protein	RAP1B	10	60.5	1.21073	1.17242	0.955447	1.02925	1.01375	0.92233	0.998755	1.13941	0.684857	1.1562	1.14055	1.00681	1.04919	1.01333	0.934997	1.01067	1.15963	0.658897	1.13666	1.08294	0.941916	1.06904	0.962902	0.860673	0.927571	1.14998	0.61858
P84103-2;P84103;A0A087X2D0	Serine/arginine-rich splicing factor 3	SRSF3	11	60.5	1.26064	0.976837	1.069	1.1623	1.03006	1.05526	0.928252	1.04535	0.797401	1.02759	0.825775	0.867704	0.983494	0.908825	0.930308	0.818122	0.913009	0.801807	1.29185	1.00881	1.02962	1.15473	1.09968	1.04614	0.980016	1.06642	0.85454
H7BYY1;F5H7S3;B7Z596;P09493-2;H0YL42	Tropomyosin alpha-1 chain	TPM1	27	60.5	0.97448	1.07536	0.804361	1.08828	0.973453	1.02794	1.01207	1.03808	0.810721	0.93039	1.0003	0.944425	1.09132	0.969148	0.993225	0.956814	1.12184	0.777873	0.956755	0.978669	0.798506	1.0823	0.916524	1.01966	0.915812	0.99817	0.695257
P24752	Acetyl-CoA acetyltransferase, mitochondrial	ACAT1	22	60.4	0.978306	1.10803	1.68263	1.14286	1.12578	1.28262	1.13087	1.15955	1.0561	0.966378	1.08943	1.77863	1.07932	1.06536	1.213	1.09388	1.11619	1.07731	1.07663	1.13291	1.76506	1.29075	1.15661	1.29794	1.18971	1.21544	1.13538
P53367-2	Arfaptin-1	ARFIP1	18	60.4	1.1835	1.03505	0.929187	1.06772	1.26226	1.00072	1.02338	0.965933	0.948351	1.0148	0.922572	0.811594	0.975955	1.26361	0.91493	0.905852	0.84594	0.862516	1.09959	1.10399	0.965245	1.10596	1.21739	0.998605	0.998749	0.963992	1.47216
Q9UHD1-2;Q9UHD1;E9PPQ5	Cysteine and histidine-rich domain-containing protein 1	CHORDC1	20	60.4	1.0309	0.903319	0.892981	1.01669	0.830781	0.832402	0.87852	1.15514	0.810066	1.10819	0.995114	1.00562	1.11274	0.911749	0.886814	0.935079	1.23933	0.821529	1.00107	0.841803	0.906733	1.27949	0.848541	0.840271	0.834918	1.20609	0.734406
Q14247;Q14247-3;Q14247-2	Src substrate cortactin	CTTN	37	60.4	0.840382	0.902633	0.407626	0.91787	1.31015	1.14253	1.09733	0.892516	0.362313	0.778563	0.831594	0.344572	0.857304	1.24929	1.06948	1.0593	0.849296	0.339801	0.815116	0.894567	0.358565	0.886762	1.35244	1.11853	1.11402	0.891747	0.342476
E9PK06		EEF1D	11	60.4	0.902291	1.53155	1.94342	1.51268	1.15855	1.01733	1.09368	1.34745	1.4743	1.05894	0.98691	0.737459	1.04271	1.13367	0.96433	1.07011	1.12543	0.575191	0.971023	2.0167	4.68982	2.20991	1.01251	0.88463	0.938347	1.66796	1.77938
P00367;P00367-3;P00367-2;P49448	Glutamate dehydrogenase 1, mitochondrial;Glutamate dehydrogenase 2, mitochondrial	GLUD1;GLUD2	31	60.4	0.996173	1.16767	1.74274	1.1263	1.00558	1.11293	1.07242	1.13498	1.22005	0.979509	1.17242	1.85585	1.09597	0.944762	1.07332	1.06108	1.09526	1.20701	1.00619	1.19449	1.86806	1.19094	1.0008	1.09885	1.09567	1.19848	1.22659
P30519;A0A087WT44;P30519-2;I3L159;I3L1F5;I3L4P8;A0A1B0GXH0;I3L463	Heme oxygenase 2	HMOX2	18	60.4	1.0332	1.11058	1.05585	1.11836	1.02837	0.948185	1.00355	1.0599	0.78788	1.16355	1.27203	1.26735	1.08562	1.04784	0.948684	1.0206	1.10023	0.828436	0.965472	0.972609	1.01018	1.18108	0.926319	0.911107	0.88243	1.09979	0.786497
P52209-2;P52209	6-phosphogluconate dehydrogenase, decarboxylating	PGD	27	60.4	0.900129	1.05073	0.780801	1.00761	0.945983	1.04116	1.21932	0.961525	0.499686	0.868477	1.0305	0.710209	0.943485	0.911738	0.986077	1.17686	0.881489	0.423057	1.02485	1.10025	0.801675	0.976291	0.996119	1.04572	1.20287	0.990293	0.647687
P12235;V9GYG0	ADP/ATP translocase 1	SLC25A4	19	60.4	1.22515	1.76715	1.5506	1.41708	1.31047	1.25185	1.08273	1.19746	1.12484	1.11896	1.64526	1.43522	1.3866	1.30298	1.28743	1.08581	1.10692	1.15667	1.23222	1.91681	1.61045	1.43317	1.43671	1.29264	1.14382	1.1266	1.03117
Q9UQB8-2;Q9UQB8;Q9UQB8-3;Q9UQB8-5;Q9UQB8-4;I3L4C2;Q9UQB8-6;B4DWA1	Brain-specific angiogenesis inhibitor 1-associated protein 2	BAIAP2	32	60.3	1.06534	1.02584	0.80006	1.05206	0.890391	0.892413	1.00259	0.810172	0.947825	0.974685	0.95645	0.758436	1.04551	0.905653	0.891754	0.984157	0.83158	0.925533	1.04806	1.04129	0.866792	1.00638	0.938365	0.94877	1.03421	0.872868	0.972578
J3KR35;Q8WUD4;C9JUN5;S4R331	Coiled-coil domain-containing protein 12	CCDC12	12	60.3	1.42108	0.78988	0.400822	0.943212	0.857206	0.873402	0.903872	0.71767	0.332316	1.28996	0.715744	0.421854	0.980228	0.878659	0.98412	0.909634	0.767666	0.425303	1.33284	0.812202	0.496118	0.943786	0.858765	0.917763	0.896229	0.837786	0.500945
K7EM18;P41567;O60739	Eukaryotic translation initiation factor 1;Eukaryotic translation initiation factor 1b	EIF1;EIF1B	6	60.3	1.57735	0.891339	0.403065	0.845385	1.01397	0.955423	1.15312	0.857301	0.60601	1.21046	0.669886	0.444084	0.749895	0.954	0.880392	0.957638	0.82369	0.556819	1.41021	0.783854	0.466294	0.78405	0.974685	0.917283	1.01957	0.759546	0.480333
P61326;F5H6P7	Protein mago nashi homolog	MAGOH;MAGOHB	12	60.3	1.48106	1.05897	0.974018	1.0983	0.946924	0.992793	0.873915	0.987596	0.85056	1.57315	1.04587	1.0148	1.17522	1.02179	1.01344	0.904588	1.04344	0.801462	1.30863	1.11747	1.04995	1.157	1.04666	0.989838	0.912666	1.0579	0.819436
Q06124	Tyrosine-protein phosphatase non-receptor type 11	PTPN11	33	60.3	1.21336	1.0399	0.758399	1.03272	1.08333	0.90609	0.972801	1.16358	0.663353	1.14885	1.01251	0.727907	1.02856	1.0731	0.968922	0.947052	1.14284	0.6082	1.18809	1.04271	0.798138	1.09749	1.12171	0.964231	0.986299	1.16673	0.664158
P37802;X6RJP6;P37802-2	Transgelin-2	TAGLN2	13	60.3	0.921253	1.16732	0.967291	1.021	0.734985	1.06468	0.80963	1.17164	0.63242	1.01738	1.28888	0.958825	1.04464	0.767118	1.11396	0.802668	1.17818	0.622043	0.990432	1.21076	1.01765	1.04714	0.750456	1.08709	0.786601	1.24659	0.639291
Q92890;Q92890-1;Q92890-3	Ubiquitin fusion degradation protein 1 homolog	UFD1L	17	60.3	0.931316	0.957028	0.590277	0.953509	0.944081	0.913281	0.93651	0.906298	0.723651	0.974458	0.994755	0.59667	0.970925	0.926889	0.921731	0.946867	0.887998	0.75928	0.966344	0.969549	0.55246	0.951319	0.903332	0.893594	0.918895	0.966819	0.772076
Q96GS4	Uncharacterized protein C17orf59	C17orf59	17	60.2	1.36974	1.11727	0.897059	1.0684	1.24423	1.03952	1.04461	1.04505	0.813236	1.27842	1.11518	1.28044	1.03578	1.3032	1.12894	0.980209	1.43531	1.01331	1.4477	1.28957	0.920061	1.10892	1.47093	1.14271	1.21233	1.23058	0.796345
P43034	Platelet-activating factor acetylhydrolase IB subunit alpha	PAFAH1B1	22	60.2	0.926902	0.916992	0.682271	0.892258	0.916896	0.953538	0.947967	1.00053	0.600253	1.01936	0.983433	0.728428	0.915414	0.933128	0.954585	0.972628	1.00549	0.584928	0.950719	0.935449	0.725452	0.933198	0.941769	0.953669	0.977724	1.02429	0.615468
P31930	Cytochrome b-c1 complex subunit 1, mitochondrial	UQCRC1	22	60.2	0.990517	1.19726	1.79015	1.21237	1.09241	1.2055	1.0804	1.19236	1.37516	0.98797	1.2001	1.83213	1.14688	1.01839	1.17437	1.01048	1.18629	1.43582	0.970589	1.15778	1.84093	1.22581	1.02586	1.19069	1.0576	1.13543	1.27769
Q9UHD8;Q9UHD8-7;Q9UHD8-2;Q9UHD8-5;Q9UHD8-3	Septin-9	SEPT9	39	60.1	1.03295	0.832448	0.611857	0.84885	0.791855	0.872709	0.867421	0.979905	0.491305	0.952111	0.816218	0.620524	0.888679	0.82273	0.940908	0.919673	1.02987	0.537939	1.08706	0.971054	0.76487	0.906971	0.885249	0.956973	0.95528	1.10509	0.621061
P47755;F8W9N7;A0A0D9SET8;C9JUG7;P47755-2	F-actin-capping protein subunit alpha-2	CAPZA2	13	60.1	1.09846	1.07931	0.825066	1.14455	1.07143	1.223	1.10426	1.14412	0.925023	1.00327	0.973057	0.760075	1.07126	1.04665	1.18381	1.00851	1.02892	0.864416	1.08751	1.08023	0.762289	1.07181	1.09386	1.24339	1.08766	1.08751	0.782216
P17844;J3KTA4;P17844-2	Probable ATP-dependent RNA helicase DDX5	DDX5	42	60.1	0.887803	0.826156	0.930822	0.959353	0.887923	0.830474	0.88397	0.931821	1.01196	0.849234	0.816275	0.941893	0.992312	0.896963	0.846102	0.896526	0.906107	0.989972	0.892504	0.85278	0.97938	0.976186	0.925897	0.844681	0.896868	0.925063	1.02346
Q00403;B1APE1;B1APE2	Transcription initiation factor IIB	GTF2B	16	60.1	1.41144	0.905752	0.825385	1.04818	0.885367	0.737461	0.806644	0.758268	1.44937	1.81469	1.11462	0.883542	1.22042	1.03627	0.861532	0.897795	0.821773	1.79541	1.55643	1.06355	0.974444	1.21729	1.06416	0.893049	0.953666	0.936374	1.65579
Q96A72;F5H6N1;F5H3U9	Protein mago nashi homolog 2	MAGOHB	12	60.1	5.02956	1.04849	1.282	0.682957	0.910442	0.879524	0.911854	3.64726	3.50302	2.06067	0.750733	0.86271	0.795818	0.926374	0.945133	0.868909	1.59204	1.31628	1.23949	0.973965	0.887259	0.871012	0.757982	0.896159	0.964192	0.95765	1.0347
Q15691	Microtubule-associated protein RP/EB family member 1	MAPRE1	14	60.1	1.30613	1.19086	0.640995	1.13246	0.870466	0.88099	0.920576	0.934059	0.491902	1.1998	1.10147	0.600998	1.10548	0.866952	0.892678	0.903034	0.956597	0.48097	1.3522	1.22209	0.640751	1.08201	0.936223	0.892718	0.951569	0.950916	0.431487
P42167	Lamina-associated polypeptide 2, isoforms beta/gamma;Thymopoietin;Thymopentin	TMPO	25	60.1	0.982297	0.92598	0.962315	0.874478	0.657662	0.95904	0.802827	0.691238	0.951593	1.27904	1.17764	1.15426	0.919006	0.736896	0.983891	0.891292	0.733997	0.933688	0.987037	0.951653	0.739926	0.972155	0.720405	0.997744	0.83058	0.775702	0.721297
P56537;P56537-2	Eukaryotic translation initiation factor 6	EIF6	9	60	1.51178	1.06517	0.959604	1.16541	1.24658	1.03174	0.99412	1.24712	0.787753	1.37033	1.04875	0.885548	1.10524	1.25378	1.03472	0.990573	1.24923	0.753932	1.53263	1.1074	1.03275	1.13997	1.23422	1.02707	0.988421	1.2487	0.804634
Q06124-2;Q06124-3	Tyrosine-protein phosphatase non-receptor type 11	PTPN11	33	60	1.42509	1.18631	0.932949	1.15077	1.23964	0.838742	0.889231	1.20531	0.56519	1.2139	0.980684	0.571473	1.01545	1.02804	0.915748	0.827264	1.08094	0.421535	1.01363	0.937429	0.624022	0.85975	0.951023	0.849825	0.771769	1.0012	0.559722
P09661;H0YMA0	U2 small nuclear ribonucleoprotein A	SNRPA1	18	60	1.09998	0.968324	1.02375	1.03658	0.954493	0.988808	0.945825	0.966152	0.878333	1.08625	0.91538	1.00245	1.01621	0.946022	1.01288	0.889856	0.945032	0.825187	1.05465	0.949705	1.08115	1.17864	1.10071	1.01528	0.95389	1.01056	0.956581
E9PKZ9;E9PJQ6;E9PKZ7;Q8IUX1-4;Q8IUX1;H0YEG5;H0YD74	Complex I assembly factor TMEM126B, mitochondrial	TMEM126B	2	60	1.07092	1.03833	1.1872	1.299	1.08331	1.2585	1.18656	1.05212	1.30325	1.05956	1.00622	1.1823	1.25048	1.1173	1.25246	1.21268	1.13209	1.36904	1.20866	1.2097	1.23504	1.32184	1.12721	1.24677	1.35581	1.14212	1.41238
P36551	Oxygen-dependent coproporphyrinogen-III oxidase, mitochondrial	CPOX	22	59.9	1.04055	1.02092	1.02071	1.08846	0.948502	1.1559	1.11406	0.908887	0.840281	1.00772	1.001	0.952392	1.03548	0.921343	1.10858	1.06263	0.841462	0.828975	1.07124	1.04535	0.953327	1.11441	0.996358	1.11801	1.12419	0.888421	0.842901
Q9BUP3	Oxidoreductase HTATIP2	HTATIP2	14	59.9	1.08218	1.03349	1.17162	1.06482	1.44424	1.23141	1.22309	1.54963	1.31889	1.13037	1.04197	1.3853	1.01668	1.40148	1.32572	1.10136	1.62197	1.15786	1.66877	1.26426	1.7965	0.960846	1.49704	1.52284	1.39775	1.55457	1.64996
P49585;C9JEJ2;C9J050;H7C1T3;C9J2E1	Choline-phosphate cytidylyltransferase A	PCYT1A	21	59.9	1.0438	1.13255	0.997633	1.13325	1.28332	1.04704	1.0127	0.944582	1.12432	1.10371	1.17593	1.11534	1.17323	1.34081	1.06757	1.05113	1.03611	1.25218	0.995309	1.04285	1.08608	1.17185	1.19344	0.957315	0.939517	0.988068	1.23414
Q14683;G8JLG1	Structural maintenance of chromosomes protein 1A;Structural maintenance of chromosomes protein	SMC1A	85	59.9	0.800696	0.923028	0.817174	0.944326	0.774221	0.860936	0.833146	0.820398	1.01423	0.818177	0.986225	0.863466	0.985653	0.807932	0.894218	0.871378	0.840242	1.06592	0.833722	0.947772	0.83073	0.905453	0.791654	0.913718	0.866499	0.833362	1.00255
P52597	Heterogeneous nuclear ribonucleoprotein F;Heterogeneous nuclear ribonucleoprotein F, N-terminally processed	HNRNPF	21	59.8	1.09376	0.937768	1.30952	1.04302	0.912072	1.0179	0.965391	0.980808	1.23694	1.18457	0.992671	1.37506	1.06856	0.914492	1.01992	0.973598	0.962365	1.21626	1.11706	0.910917	1.32113	1.02498	0.899526	0.99119	0.950693	0.915283	1.07942
P46013-2	Antigen KI-67	MKI67	155	59.8	0.67831	1.86548	0.831369	1.0711	0.197051	0.545271	0.68034	1.13367	1.1561	0.926623	1.79435	0.985872	1.20893	0.426999	0.719683	0.747604	1.06554	1.0854	0.99562	1.4913	1.24072	0.933467	0.699551	0.768631	0.796755	1.14107	1.36687
P28066;P28066-2	Proteasome subunit alpha type-5	PSMA5	11	59.8	1.14113	1.05458	0.92056	1.10043	1.0941	1.00961	0.986761	1.13468	0.785134	1.14423	1.05574	0.900333	1.06821	1.12398	1.01134	1.01072	1.10369	0.738088	1.0733	0.96251	0.826222	1.082	0.990733	0.981416	0.936576	1.08795	0.700281
P61313;E7EQV9;E7ENU7;E7EX53	60S ribosomal protein L15;Ribosomal protein L15	RPL15	17	59.8	1.16209	0.92777	1.01029	0.782172	1.00186	0.979886	0.997296	1.07083	0.940447	1.0278	0.88075	0.947063	0.779548	0.982454	1.00119	0.9773	0.995197	0.892167	1.13378	0.953393	1.07289	0.807873	1.05975	0.999067	1.00601	1.03205	0.876046
Q14258	E3 ubiquitin/ISG15 ligase TRIM25	TRIM25	30	59.8	1.02439	0.971779	1.01354	1.03401	1.20283	1.30924	1.24153	1.08683	0.931979	0.971421	0.920478	0.986276	0.997363	1.19135	1.26851	1.20266	1.04424	0.924052	1.07602	1.02586	1.07647	1.04528	1.24589	1.3476	1.33171	1.06838	0.987943
P43304;P43304-2	Glycerol-3-phosphate dehydrogenase, mitochondrial	GPD2	49	59.7	1.00659	1.41854	1.78039	1.21826	0.904551	1.17769	0.995182	1.02427	1.22484	0.945115	1.28391	1.67223	1.16385	0.852147	1.12349	0.943033	0.941512	1.20956	0.984792	1.42707	1.73008	1.16455	0.921358	1.13829	0.987647	1.00332	1.31518
P30048-2;P30048	Thioredoxin-dependent peroxide reductase, mitochondrial	PRDX3	11	59.7	1.04716	1.29865	1.98897	1.24465	1.02214	1.13224	0.97488	1.20267	1.23641	0.989328	1.2249	2.00559	1.22149	1.00795	1.13105	0.994069	1.20321	1.19785	1.11469	1.25223	2.06188	1.37316	1.06662	1.16084	1.02119	1.2927	1.18347
O00231;O00231-2	26S proteasome non-ATPase regulatory subunit 11	PSMD11	27	59.7	1.03652	0.963886	0.858213	0.964142	0.99338	0.944602	0.961975	0.979118	0.987218	1.0385	0.968043	0.852553	0.968309	0.997044	0.950908	0.952051	0.9845	0.952355	0.941523	0.899897	0.907484	0.977626	0.934905	0.911384	0.909445	1.00377	0.946773
P18124;A8MUD9	60S ribosomal protein L7	RPL7	18	59.7	1.13843	0.942637	1.09564	0.826249	1.01162	1.01675	0.976397	1.05395	0.992382	1.14453	0.915388	1.07275	0.816475	0.96466	0.992151	0.9797	1.01989	0.98236	1.14419	0.918314	1.14275	0.932245	1.07522	0.964365	0.939039	1.04988	1.11894
Q8NBS9;Q8NBS9-2	Thioredoxin domain-containing protein 5	TXNDC5	23	59.7	1.14736	1.10519	1.60931	1.11315	1.05115	1.0594	1.02979	1.15236	0.936801	1.07429	1.04113	1.60562	1.05061	1.05134	1.03275	0.997719	1.08562	0.829786	1.06885	1.16944	1.65569	1.0607	1.04855	1.12023	1.07688	1.18089	0.981364
Q16831;C9J486;C9JIP2;B4DND0	Uridine phosphorylase 1	UPP1	20	59.7	2.33056	0.904444	0.850679	1.03222	1.23455	0.678265	1.00588	1.30106	0.783725	2.01917	0.829024	0.78535	1.00158	1.22538	0.669952	0.950616	1.22404	0.828999	2.15585	0.930557	0.89627	1.19726	1.33909	0.705917	1.01574	1.33329	0.83249
O00488;A9J4F5	Zinc finger protein 593	ZNF593	7	59.7	1.48374	0.829277	0.546163	0.68615	1.05444	1.09286	1.0809	1.27331	0.957318	1.01954	0.51532	0.277372	0.426868	0.996679	0.967141	0.968933	1.22785	0.720519	1.58536	0.816374	0.476589	0.63127	1.09052	1.00104	1.08764	1.30419	0.918748
P63167;F8VXL2;F8VRV5	Dynein light chain 1, cytoplasmic	DYNLL1	6	59.6	0.697382	0.881805	0.972896	0.856823	0.917166	0.879414	0.796365	0.801756	0.755128	1.04637	1.27006	1.44973	0.919055	1.1138	1.0412	1.02224	0.905747	0.900459	0.98029	1.10212	1.4338	1.05896	0.962921	1.08857	0.932611	0.952467	1.0439
O95757;E9PDE8;D6RJ96	Heat shock 70 kDa protein 4L	HSPA4L	50	59.6	0.951257	1.29393	1.06059	1.2344	1.66911	0.946098	1.0106	1.08871	1.36628	0.876771	1.22613	0.934552	1.19889	1.6021	0.909907	0.985434	1.02443	1.18235	0.896169	1.23369	1.03535	1.27147	1.5973	0.949291	0.983843	1.04331	1.22618
Q9NRY2	SOSS complex subunit C	INIP	5	59.6	0.900341	0.869658	0.491295	0.881778	0.921484	1.03728	0.937879	0.775838	0.53866	0.972118	0.777963	0.299433	0.734843	0.871316	1.04121	0.93653	0.737879	0.43671	0.902001	0.808214	0.533049	0.796672	0.831421	1.1379	0.958623	0.743887	0.553755
O75083;D6RD66;O75083-3	WD repeat-containing protein 1	WDR1	31	59.6	1.00612	1.15769	0.839141	1.06811	1.16022	0.960052	0.951435	1.0137	0.64856	0.985848	1.12836	0.834172	1.06326	1.1508	0.952891	0.95613	1.00426	0.632471	1.00718	1.1711	0.871096	1.09254	1.19822	0.962404	0.98448	1.04045	0.644433
Q96K17;E9PL10;Q96K17-2	Transcription factor BTF3 homolog 4;Transcription factor BTF3	BTF3L4	8	59.5	1.14317	1.02559	0.84485	1.01353	1.09922	1.18104	0.987854	1.01816	0.577133	1.23507	1.04595	0.753751	1.00016	1.14667	1.16478	0.994467	1.00904	0.57355	1.2077	1.01697	0.845885	1.09027	1.18409	1.17829	1.07402	1.06874	0.677819
Q8TBA6-2;Q8TBA6	Golgin subfamily A member 5	GOLGA5	35	59.5	1.25913	1.02783	0.670765	0.995344	1.4321	1.28856	1.23413	1.07708	0.773911	1.11165	0.952786	0.606288	0.987223	1.40398	1.25066	1.21559	1.09023	0.824296	1.25635	1.07198	0.569131	0.959506	1.48493	1.32469	1.33753	1.08288	0.696625
P40939	Trifunctional enzyme subunit alpha, mitochondrial;Long-chain enoyl-CoA hydratase;Long chain 3-hydroxyacyl-CoA dehydrogenase	HADHA	38	59.5	0.842584	1.05179	0.86297	1.00074	0.993379	1.02329	1.07115	0.967747	1.01446	0.905892	1.12394	0.93723	1.01859	1.01256	1.03743	1.11295	0.971495	1.06659	0.893384	1.12814	0.885969	1.13747	1.03589	1.06783	1.11128	1.03501	1.09776
Q9Y3D9	28S ribosomal protein S23, mitochondrial	MRPS23	12	59.5	1.04997	0.92571	0.866255	1.03593	0.903296	1.11721	1.11356	1.04916	1.56269	0.959236	0.826803	0.817376	0.968585	0.853587	1.09499	1.05494	0.959214	1.54849	0.982424	0.920417	0.887657	1.07288	0.984795	1.0672	1.07955	1.13132	1.43286
M0R0F0;P46782;M0R0R2;M0QZN2	40S ribosomal protein S5;40S ribosomal protein S5, N-terminally processed	RPS5	14	59.5	1.10013	0.945919	1.27292	0.909549	1.04549	0.995895	0.971393	1.07702	0.991275	1.15239	0.976645	1.1523	0.812622	0.996622	0.980649	0.969907	1.01888	0.901599	1.25388	1.07643	1.817	1.05138	1.37709	1.17865	1.12412	1.56509	1.44954
Q7Z2W4;Q7Z2W4-2	Zinc finger CCCH-type antiviral protein 1	ZC3HAV1	46	59.5	0.558	1.02226	0.797746	1.10224	0.928842	0.676016	0.925585	1.1013	0.847282	1.12294	1.14929	1.1714	1.24931	1.18217	0.857272	1.26551	1.3266	1.21833	1.06229	1.13211	1.19696	0.918032	1.05744	1.00115	1.09043	1.09642	1.34427
C9JFR7;P99999	Cytochrome c	CYCS	8	59.4	1.25712	1.23076	0.853756	1.1451	0.968793	1.02838	0.985512	1.03274	0.703794	1.32883	1.31322	0.959183	1.25238	1.09572	1.16239	1.02983	1.16795	0.795438	1.18016	1.15789	0.913949	1.28965	1.0846	1.04917	1.00966	1.13149	0.87767
Q9Y606-2;G8JLB3;Q9Y606;F5H1S9	tRNA pseudouridine synthase A, mitochondrial;tRNA pseudouridine synthase	PUS1	26	59.4	1.08678	1.07205	1.60677	1.26049	1.06072	1.13644	1.1427	1.30847	1.30016	1.0262	0.966059	1.57824	1.21839	0.970748	1.10898	1.07762	1.19672	1.34976	1.08951	1.05192	1.65272	1.23488	1.12157	1.1229	1.14053	1.27971	1.41327
P32969;H0Y9V9;E7ESE0;D6RAN4	60S ribosomal protein L9	RPL9	10	59.4	0.976954	0.80754	0.964338	0.683578	0.900109	0.865149	0.885585	0.938079	0.897429	1.24695	1.02333	1.18555	0.756801	1.00615	0.947067	0.978455	0.988518	0.930984	1.07831	0.860804	1.05691	0.811475	1.02543	0.941801	0.929645	1.0745	0.937226
P62987;M0R2S1	Ubiquitin-60S ribosomal protein L40;Ubiquitin;60S ribosomal protein L40	UBA52	9	59.4	1.12587	0.967233	0.93905	1.02667	1.22262	1.20359	1.16782	1.15874	0.752611	1.00513	0.778049	0.526452	0.649367	1.09627	0.961718	0.949478	0.899895	0.258815	0.988232	0.765242	0.51825	0.634821	1.11108	0.96778	0.959724	0.875092	0.219672
P16989;P16989-3	Y-box-binding protein 3	YBX3	16	59.4	1.49815	1.15528	0.632622	1.22882	2.20916	0.850365	0.851824	1.14755	0.556507	1.44221	1.18182	0.686263	1.30681	2.24428	0.889152	0.873797	1.21713	0.694336	1.74523	1.32515	0.628534	1.46318	2.65574	0.919493	0.969009	1.29641	0.574234
Q13838;Q13838-2;Q5STU3;F6WLT2;A0A0G2JJZ9;A0A140T9X3;A0A0A0MT12;F6TRA5;A0A140T996;F6S4E6;A0A140T9X9;F6UJC5;A0A140TA18	Spliceosome RNA helicase DDX39B	DDX39B	21	59.3	1.28593	0.956622	1.15256	1.01293	0.919466	0.870052	0.857678	0.960149	0.798442	1.42664	1.09864	1.33398	1.08111	0.95423	0.932224	0.923306	0.990457	0.852689	1.23853	0.925099	1.12852	1.04087	0.842652	0.876108	0.846682	0.97372	0.701202
Q9NR50;Q9NR50-3;Q9NR50-2;H0Y580	Translation initiation factor eIF-2B subunit gamma	EIF2B3	22	59.3	0.955358	1.00071	1.03639	1.05512	1.0067	0.959254	1.00163	1.11874	0.945848	1.02248	1.01856	1.04203	1.08709	1.088	0.988778	1.02872	1.1143	0.999658	1.0178	1.06038	1.14817	1.02899	1.12865	0.955499	1.06485	1.16722	1.13557
P78417;P78417-3;Q5TA02;P78417-2;Q5TA01	Glutathione S-transferase omega-1	GSTO1	17	59.3	1.1284	0.968946	0.866317	1.02254	1.34212	0.95684	1.11466	1.13668	0.523666	1.23237	1.05518	0.857144	1.04126	1.39906	0.990905	1.15301	1.18383	0.541883	1.25037	1.04954	0.877012	1.09606	1.47592	0.998615	1.18364	1.21028	0.568147
Q13151	Heterogeneous nuclear ribonucleoprotein A0	HNRNPA0	14	59.3	1.18611	0.77875	0.6932	0.873333	0.869561	1.01393	0.909996	0.744988	0.628832	1.16504	0.750485	0.692898	0.931059	0.891314	1.05453	0.916576	0.783454	0.71176	1.1928	0.766879	0.665469	0.924347	0.942609	1.04342	0.930011	0.785468	0.575723
Q6PKG0;Q6PKG0-3;A0A0B4J210	La-related protein 1	LARP1	63	59.3	1.14364	0.826521	0.817462	0.985751	0.954017	1.00308	0.961474	0.960419	0.70815	1.08826	0.813667	0.847218	1.00084	0.959371	1.02603	0.975057	0.996699	0.755477	1.11578	0.872327	0.876589	0.951621	0.983479	1.01831	1.00704	0.997239	0.766208
O43660;O43660-2	Pleiotropic regulator 1	PLRG1	25	59.3	1.27164	1.03597	0.804507	1.07212	1.01968	0.969984	0.991865	0.903421	1.26438	1.22014	0.978177	0.825058	1.01713	1.01598	0.956312	0.966451	0.922022	1.20909	1.07488	0.895617	0.774845	1.00273	0.840671	0.874889	0.815734	0.821837	1.05753
P46777	60S ribosomal protein L5	RPL5	18	59.3	0.937116	0.788656	0.786021	0.691165	0.893578	0.847172	0.878178	0.88445	0.657257	1.17499	1.00352	1.14167	0.793381	1.00861	0.919122	0.995141	1.02544	0.724656	0.925121	0.712021	0.757996	0.837128	0.787465	0.823972	0.761022	0.961071	0.592784
P50453	Serpin B9	SERPINB9	18	59.3	0.725092	0.966109	0.688096	0.903716	0.785671	0.889732	0.801114	0.877616	0.511171	0.892208	1.14597	0.749297	0.998602	0.941873	1.07689	0.932439	0.994963	0.499881	0.854463	1.03371	0.781656	0.966974	0.892574	1.00275	0.895782	0.967377	0.585697
A0A087X0R6;Q9UMY4-2;Q9UMY4;Q9UMY4-3	Sorting nexin-12	SNX12	12	59.3	1.12166	0.909496	0.767706	1.01333	1.11989	1.20682	1.05761	1.17477	0.646893	0.953697	0.807648	0.695181	1.03068	1.09127	1.11192	0.981233	1.07732	0.617154	1.11715	0.949929	0.828614	1.03714	1.21828	1.183	1.08075	1.06041	0.688368
P35659;B4DFG0;P35659-2	Protein DEK	DEK	25	59.2	0.968473	0.866259	0.974959	0.91535	0.762122	0.996657	0.847739	0.882194	0.822238	1.00972	0.88588	1.01291	0.946136	0.775369	0.9865	0.857853	0.882153	0.809279	0.98896	0.895022	1.0846	0.927181	0.8234	1.02222	0.862907	0.875474	0.896878
P60983;G3V4P8	Glia maturation factor beta	GMFB	9	59.2	1.1124	1.07965	0.781453	1.05788	1.10137	0.991385	0.946286	1.07708	0.533547	1.27922	1.22791	0.843362	1.17657	1.26711	1.11638	1.05368	1.13878	0.544609	1.18801	1.08756	0.703814	1.13981	1.1318	1.02242	0.988837	1.07104	0.450402
P04899;P04899-4;P04899-6;P04899-3;P04899-5;P04899-2	Guanine nucleotide-binding protein G(i) subunit alpha-2	GNAI2	18	59.2	1.15319	1.21582	1.29342	1.1925	1.06479	1.0515	0.999178	1.03826	0.913819	0.975269	1.0931	1.19534	1.12904	1.02716	1.00637	0.933947	1.04478	0.830542	1.07978	1.1441	1.26161	1.10966	1.01401	1.00738	0.943701	0.979963	0.788726
P46013	Antigen KI-67	MKI67	173	59.2	0.836047	1.7319	0.584202	0.982982	0.279597	0.551427	0.68259	0.84548	0.753173	0.902429	1.86785	0.604393	1.09913	0.320101	0.616201	0.778331	0.927532	0.834678	0.870771	1.83313	0.613159	0.813608	0.31468	0.583088	0.706031	0.877717	0.83997
Q9UI30;F5GX77;Q9UI30-2;F5GYQ2	Multifunctional methyltransferase subunit TRM112-like protein	TRMT112	6	59.2	1.29468	0.942834	1.38037	0.999445	0.932637	1.07766	0.947155	0.970813	1.99821	1.09816	0.824734	1.36545	0.994851	1.0412	1.06926	0.955044	1.13211	2.03998	1.2213	0.869931	1.25563	0.936729	0.907604	1.01101	0.87493	0.937374	1.84524
P61088;F8VSD4;F8VV71;Q5JXB2;F8VZ29;F8VQQ8	Ubiquitin-conjugating enzyme E2 N;Putative ubiquitin-conjugating enzyme E2 N-like	UBE2N;UBE2NL	10	59.2	1.32365	1.06591	0.776937	1.10458	1.10108	1.08049	0.987658	1.04486	0.39561	1.2304	1.05968	0.768987	1.07358	1.06364	1.06319	0.972175	1.06533	0.497436	1.35311	1.15036	0.786555	1.09887	1.17324	1.05332	1.02555	1.09391	0.44472
F8W1A4;P54819-5;P54819-2;P54819;F8VY04;P54819-3;F8VZG5	Adenylate kinase 2, mitochondrial;Adenylate kinase 2, mitochondrial;Adenylate kinase 2, mitochondrial, N-terminally processed	AK2	17	59.1	1.04156	0.941242	0.783236	0.993702	0.843441	0.981252	0.913503	0.976339	0.575317	1.2961	1.12718	0.834299	1.02357	0.836365	1.08536	0.976174	1.02503	0.598048	1.07207	0.92645	0.779052	1.17694	0.86576	1.03047	0.899205	1.0591	0.604549
P14550;Q5T621;V9GYG2;V9GYP9	Alcohol dehydrogenase [NADP(+)]	AKR1A1	18	59.1	1.20638	1.11618	1.32943	1.11495	1.28289	1.35148	1.26087	1.12371	0.929765	1.10765	1.01245	1.2442	1.03496	1.18663	1.31696	1.15642	1.08686	0.902595	1.22136	1.10782	1.39685	1.01739	1.30768	1.37597	1.27631	1.09289	0.86942
Q96GX9;S4R3D6;Q96GX9-3	Methylthioribulose-1-phosphate dehydratase	APIP	12	59.1	1.10778	1.08041	0.796836	1.15497	1.15743	0.994894	0.990514	1.17667	0.703905	1.10847	1.02771	0.835765	1.1295	1.14522	0.974975	0.992892	1.10774	0.733188	1.06823	1.05464	0.762792	1.21582	1.16665	0.996844	0.974536	1.10577	0.709772
C9JRZ6;Q9NX63;F8WAR4	MICOS complex subunit MIC19	CHCHD3	18	59.1	1.19656	1.1779	1.45951	1.16764	0.924625	1.1723	1.11895	1.12517	1.19567	1.08428	1.10446	1.37446	1.16399	0.928714	1.13139	1.05853	1.11825	1.17596	1.16151	1.08797	1.32378	1.15178	0.973408	1.08132	1.05391	1.10496	1.14081
Q6YN16;Q6YN16-2	Hydroxysteroid dehydrogenase-like protein 2	HSDL2	25	59.1	1.0223	1.36448	1.44412	1.29034	1.51352	1.18945	1.05359	1.06846	1.14162	1.02406	1.37837	1.3436	1.12602	1.41692	1.08191	0.962044	0.915284	1.03941	0.972801	1.29554	1.31662	1.3264	1.4705	1.12916	1.0293	1.00506	1.02742
Q9GZY8-2;Q9GZY8;A0A0A0MS29;Q9GZY8-5;H7C433;Q9GZY8-4;Q9GZY8-3	Mitochondrial fission factor	MFF	13	59.1	1.22262	1.09865	1.2039	1.14667	1.2386	1.37999	1.37649	1.00044	1.247	0.971822	0.986971	0.836624	1.04923	1.24609	1.35929	1.34588	0.807617	1.05705	1.05116	1.07348	0.992777	1.04094	1.23495	1.26488	1.20718	0.90509	1.16763
A0A087WV05;Q99417	C-Myc-binding protein	MYCBP	7	59.1	0.611407	1.12509	0.344115	0.645978	0.567721	0.589393	0.726435	0.706506	0.482974	1.47524	1.34505	0.91478	0.939362	0.923777	0.930607	0.563684	1.72998	0.911382	0.542757	0.464975	0.48273	0.947906	0.662861	0.682728	0.526593	0.545094	0.437985
Q9NZT2-2;Q9NZT2;A0A0A0MRN5	Opioid growth factor receptor	OGFR	28	59.1	1.09102	0.965764	0.953868	0.993217	0.973371	0.973027	1.00278	0.944252	0.916446	0.944519	0.836962	0.842716	0.932002	0.892887	0.881789	0.904137	0.852546	0.837152	1.08797	1.02967	1.10351	0.97818	1.00379	0.967205	0.997583	0.96847	1.01971
P08559-3;P08559;P08559-4;P08559-2	Pyruvate dehydrogenase E1 component subunit alpha, somatic form, mitochondrial	PDHA1	24	59.1	1.03202	1.02162	0.862203	1.00651	0.915343	1.0978	1.0508	0.988718	1.46353	1.14505	1.02183	0.923934	1.01493	0.926087	1.11338	1.05443	1.02795	1.35834	1.09423	1.01468	0.874606	1.08337	0.927957	1.09696	1.01854	1.01567	1.28289
P62241;Q5JR95	40S ribosomal protein S8	RPS8	15	59.1	1.11627	0.929197	1.17331	0.804184	0.975452	0.99068	0.99224	1.07466	1.00082	1.02171	0.877703	1.05298	0.788617	0.946639	0.954979	0.939486	1.00832	0.941731	1.17165	0.963918	1.26163	0.859582	1.10185	1.02913	1.04607	1.16152	0.938041
P55957;P55957-2	BH3-interacting domain death agonist;BH3-interacting domain death agonist p15;BH3-interacting domain death agonist p13;BH3-interacting domain death agonist p11	BID	9	59	1.21064	1.02244	1.13248	1.12763	1.04428	0.982572	1.04307	1.10683	1.11824	1.18726	0.95002	1.13682	1.05811	1.02066	1.04866	0.987748	1.0878	1.1108	1.33429	0.977542	1.15115	1.15416	0.990081	1.07027	1.03138	1.13093	1.159
P30084	Enoyl-CoA hydratase, mitochondrial	ECHS1	16	59	0.992512	1.17692	1.64572	1.1509	0.90261	1.09218	1.00334	1.05739	1.09181	1.23894	1.39406	2.03779	1.19582	0.957603	1.1394	1.04028	1.12256	1.19411	0.978417	1.11145	1.58589	1.36208	0.90072	1.07578	0.926394	1.1342	1.06662
A0A024R4E5;Q00341;Q00341-2;H0Y394	Vigilin	HDLBP	69	59	0.780766	0.94858	0.74003	0.855283	0.979681	1.00719	0.953251	0.823993	0.977078	0.773768	0.937669	0.745454	0.875127	0.99468	0.996513	1.00358	0.848368	0.995207	0.787984	0.971256	0.794508	0.840102	0.978747	1.03072	1.01329	0.85363	1.04124
P42704	Leucine-rich PPR motif-containing protein, mitochondrial	LRPPRC	75	59	0.807402	1.02928	1.28524	1.11657	0.954601	1.0627	1.06887	1.12356	1.47088	0.816701	1.0211	1.2961	1.09843	0.947087	1.05535	1.06511	1.09049	1.42468	0.86069	1.03067	1.27096	1.13533	0.952521	1.0682	1.06353	1.10584	1.3576
P31153;P31153-2	S-adenosylmethionine synthase isoform type-2	MAT2A	21	59	1.0287	0.838807	1.01432	0.992155	0.897806	0.957212	0.965825	1.05057	0.804103	0.990822	0.826241	0.969316	0.984325	0.867912	0.918399	0.941082	1.0019	0.79956	1.02224	0.839559	1.05963	0.977973	0.908112	0.953886	0.965064	1.00716	0.838182
A0A0J9YVP6;Q9UHX1-2;A0A0J9YYL3;A0A0J9YXX5;Q9UHX1-4;Q9UHX1;A0A0J9YXJ8;Q9UHX1-3;A0A0J9YVR6;E9PQ56;A0A0J9YWM1;H0YEM1	Poly(U)-binding-splicing factor PUF60	PUF60	28	59	1.0808	0.792851	0.847971	0.978842	0.817181	0.871807	0.891362	0.897162	1.04824	1.06757	0.822852	0.87578	0.991264	0.841819	0.867079	0.889066	0.883215	1.03256	1.10083	0.806426	0.829609	0.969377	0.831369	0.881718	0.899747	0.866488	0.945017
P18085;C9JPM4;C9JAK5	ADP-ribosylation factor 4	ARF4	9	58.9	0.835012	0.882363	0.818599	0.817034	0.849385	0.693122	0.778678	0.865136	0.892667	1.39285	1.32798	1.34323	1.01425	1.15305	0.91788	0.96458	1.11783	1.10439	0.924894	0.817859	0.96975	1.09165	0.819062	0.727979	0.665826	1.09141	0.778271
P84085;C9J1Z8	ADP-ribosylation factor 5	ARF5	9	58.9	0.757287	0.742527	0.413447	0.65399	0.778205	0.714396	0.745926	0.669164	0.438707	1.34394	1.28289	1.15109	0.933502	1.08272	1.00719	1.03681	0.942545	0.700348	0.798838	0.677152	0.650629	0.933798	0.665108	0.749409	0.620421	0.821782	0.503435
P07954-2;P07954	Fumarate hydratase, mitochondrial	FH	24	58.9	1.01599	1.07557	1.42852	1.01791	0.910456	0.986418	0.940711	1.03799	0.927319	1.0261	1.09092	1.47714	1.03952	0.92217	0.990601	0.947286	1.01052	0.921332	1.0368	1.09651	1.42932	1.08609	0.962371	1.01607	0.963801	1.04908	0.904482
Q13451;Q13451-2	Peptidyl-prolyl cis-trans isomerase FKBP5;Peptidyl-prolyl cis-trans isomerase FKBP5, N-terminally processed	FKBP5	30	58.9	0.969911	1.23474	1.03356	1.05636	0.926742	0.932901	0.99026	0.942318	0.832108	1.03542	1.3499	0.942055	1.01188	0.895672	0.936909	0.967507	0.897091	0.743113	0.974287	1.23266	0.956551	1.01337	0.907372	0.945898	0.945244	0.954074	0.841242
P82970;Q5JSK9;Q5JSL0;Q5JSK6	High mobility group nucleosome-binding domain-containing protein 5	HMGN5	20	58.9	1.18607	0.984538	0.486619	0.935898	0.847658	1.10419	0.884293	0.620361	0.294447	1.07008	0.859698	0.508181	0.871885	0.847878	1.02738	0.890238	0.697677	0.320427	1.12566	0.933694	0.556895	0.841518	0.786099	1.13392	0.884283	0.627725	0.333352
Q13501;Q13501-2;E7EMC7	Sequestosome-1	SQSTM1	18	58.9	0.998204	0.82774	0.718252	0.975232	1.90889	2.41656	3.65688	1.12203	1.28277	0.934455	0.830235	0.705582	1.05489	1.8887	2.5061	3.69279	1.16974	1.40591	0.935754	0.870159	0.656286	1.0716	2.23385	2.98357	4.29515	1.12514	1.42271
P22695;H3BRG4;H3BSJ9	Cytochrome b-c1 complex subunit 2, mitochondrial	UQCRC2	21	58.9	0.987076	1.33874	2.3536	1.23416	1.05359	1.26764	1.0644	1.23898	1.34837	1.02689	1.26322	2.04668	1.14857	1.02536	1.20489	1.06128	1.12207	1.30957	1.00229	1.2247	1.96044	1.28911	1.05825	1.18809	1.05777	1.19784	1.30349
Q86UP2;Q86UP2-4;Q86UP2-2;Q86UP2-3	Kinectin	KTN1	89	58.8	0.850307	1.05392	0.820609	1.00139	1.0004	0.925224	0.939773	0.852753	0.611351	0.858954	1.07751	0.793132	1.00309	0.99814	0.931054	0.970048	0.843229	0.573802	0.828626	1.0359	0.755534	0.97119	0.948669	0.922246	0.956322	0.818579	0.538811
Q9NY27;Q9NY27-3;Q9NY27-2;C9IZ04	Serine/threonine-protein phosphatase 4 regulatory subunit 2	PPP4R2	19	58.8	1.05142	1.02222	0.661497	1.13363	1.06969	0.924042	0.869487	0.84587	0.837953	1.08574	1.06358	0.659308	1.14068	1.16012	0.935083	0.881527	0.865333	0.856943	1.1677	1.12945	0.602305	1.09986	1.15092	0.928601	0.914632	0.839385	0.765184
O60927	Protein phosphatase 1 regulatory subunit 11	PPP1R11	5	58.7	1.15753	1.03473	0.461438	0.868922	1.00612	0.821415	0.933374	0.865504	0.369385	1.43861	0.846728	0.43309	0.79351	1.1854	0.878256	0.926049	0.838795	0.347949	1.10797	1.07033	0.508815	0.794114	0.952976	0.886948	0.888157	0.844363	0.530033
P13861;P13861-2	cAMP-dependent protein kinase type II-alpha regulatory subunit	PRKAR2A	22	58.7	0.93224	0.873683	0.898051	0.914823	0.882686	0.825682	0.904329	0.883387	0.702526	1.06439	0.991899	1.00849	1.03591	0.992453	0.957418	1.0184	1.02241	0.816372	1.13298	1.08405	1.12783	1.03265	1.07191	0.992584	1.09845	1.06704	0.875808
P61513;C9J4Z3;Q6P4E4;E9PEL3;G5E9R3;M0R0A1;M0R2L6	60S ribosomal protein L37a	RPL37A	6	58.7	1.09846	0.864829	0.813951	0.721575	0.978032	0.959395	1.00071	0.994308	0.79753	1.17633	0.906508	0.835182	0.728179	1.01916	0.978026	0.985511	1.00219	0.806669	1.14189	0.876643	0.861421	0.740773	1.01899	0.972478	0.987921	1.05553	0.744949
P29401;P29401-2	Transketolase	TKT	29	58.7	0.974145	0.892483	0.727604	0.935376	0.902705	0.950755	1.0431	0.894025	0.506392	0.95863	0.910323	0.733817	0.919267	0.903365	0.923795	1.03485	0.902068	0.498246	0.943265	0.884155	0.708089	0.982736	0.903232	0.940513	1.01175	0.896652	0.481619
Q86XL3;Q86XL3-2	Ankyrin repeat and LEM domain-containing protein 2	ANKLE2	47	58.6	1.04227	0.99856	1.06603	1.06435	0.848838	1.02637	1.05742	1.06189	1.61405	0.915262	0.852504	0.925833	0.949082	0.718814	0.890043	0.968809	0.931693	1.55996	0.98052	0.937819	0.910803	0.901856	0.727035	0.909087	1.0311	0.922459	1.45408
P00387-2;P00387;P00387-3;B1AHF3	NADH-cytochrome b5 reductase 3;NADH-cytochrome b5 reductase 3 membrane-bound form;NADH-cytochrome b5 reductase 3 soluble form	CYB5R3	18	58.6	1.16213	1.18427	1.51928	1.11032	1.12957	1.11834	1.07838	0.931043	0.927143	1.08417	1.13141	1.51595	1.12862	1.10413	1.11693	1.027	0.873525	0.890843	1.1313	1.1884	1.57509	1.19539	1.17432	1.14338	1.07146	0.931417	0.912226
P07108;B8ZWD1;A0A0A0MTI5;P07108-3;P07108-2;P07108-4;P07108-5;P07108-6	Acyl-CoA-binding protein	DBI	4	58.6	0.794481	0.923855	0.460169	0.776513	0.813876	0.900173	1.34363	0.842632	0.354834	1.09785	1.07056	0.608515	0.680123	0.790241	0.898206	1.00025	1.08504	0.429804	0.691762	0.745311	0.559796	0.812508	0.772369	1.19125	1.06456	0.765958	0.205732
S4R360;J3KPP0;S4R2Z7;Q9Y6G3	39S ribosomal protein L42, mitochondrial	MRPL42	5	58.6	1.09967	1.00186	0.963626	1.04915	0.922617	1.04256	1.00638	0.951681	1.03937	1.13905	1.06226	1.1417	1.11857	0.871508	1.12375	1.06062	1.12092	1.23178	1.06783	0.990817	0.948511	1.04488	0.948326	1.1047	1.06112	0.983077	0.969452
Q15435;C9JD73;Q15435-3;Q15435-2;C9J177;C9JRC4	Protein phosphatase 1 regulatory subunit 7	PPP1R7	18	58.6	1.0046	0.857246	0.749073	0.878176	1.02602	1.02725	1.06654	0.944555	0.634066	1.00284	0.920841	0.803733	0.958029	1.06611	1.07039	1.1151	0.975353	0.691755	1.05903	0.922552	0.805184	0.927817	1.03316	1.05252	1.0997	0.976763	0.692262
P51153	Ras-related protein Rab-13	RAB13	13	58.6	0.994952	0.958341	1.1221	0.851655	0.973733	1.01929	0.846798	1.13127	0.791073	1.06038	1.06402	1.25258	0.910442	1.06865	1.10074	0.92681	1.19123	0.813214	0.966357	0.9322	1.04531	0.917177	0.998138	1.03081	0.869419	1.14119	0.744796
A0A087WXM6;J3QQT2;J3KRX5;A0A0A6YYL6;P18621;P18621-3;J3QLC8;A0A0A0MRF8;P18621-2;J3KRB3;A0A087WWH0;J3QS96;A0A087WY81	60S ribosomal protein L17	RPL17;RPL17-C18orf32	10	58.6	1.01511	0.837786	0.959816	0.736054	0.977217	0.904905	0.915123	0.983244	0.919692	1.20879	0.982237	1.12938	0.775684	0.998976	0.992299	0.986284	1.07	0.956473	1.07106	0.843067	0.998153	0.766516	0.978619	0.934209	0.926683	1.03713	0.863903
E9PJ81;Q04323;Q04323-2;E9PRQ7;A0A087WTZ5	UBX domain-containing protein 1	UBXN1	17	58.6	1.13765	1.06433	1.04391	1.15143	1.12673	1.07042	1.05188	1.12911	1.13403	1.05455	0.959979	0.88319	1.11136	1.05125	1.0101	0.987626	1.03659	1.0284	1.20609	1.07585	1.04412	1.05706	1.07969	1.05029	1.06854	1.06628	1.22438
Q14331;E9PLY7	Protein FRG1	FRG1	17	58.5	1.37049	0.771307	1.19142	1.01649	0.649334	0.829158	0.878963	0.999748	1.63821	1.38246	0.765847	1.22129	1.05253	0.683423	0.806102	0.878962	1.00485	1.59093	1.27648	0.827068	1.20782	1.10276	0.736033	0.830546	0.850675	1.02108	1.54827
Q9NV35	Probable 8-oxo-dGTP diphosphatase NUDT15	NUDT15	7	58.5	1.44781	1.45431	1.55821	1.40745	0.891755	1.17248	1.03361	1.17661	1.31987	1.28687	1.17187	1.26748	1.26403	0.91228	1.12503	0.935548	1.045	1.14079	1.4064	1.27119	1.46879	1.14297	0.95037	1.12066	0.996808	1.01978	1.58204
P62136;P62136-2;P62136-3;E9PMD7	Serine/threonine-protein phosphatase PP1-alpha catalytic subunit;Serine/threonine-protein phosphatase	PPP1CA	19	58.5	1.0874	0.992925	1.02284	0.989821	1.02651	0.979289	0.97913	0.944691	0.89889	1.00779	0.94803	1.00891	0.977775	0.99239	0.977735	0.929975	0.928712	0.887492	1.108	1.03432	1.09315	0.984973	1.03757	0.982688	0.997974	0.947026	0.870746
O75531	Barrier-to-autointegration factor;Barrier-to-autointegration factor, N-terminally processed	BANF1	8	58.4	1.02217	1.1987	0.68826	0.915606	0.888031	1.14911	1.27582	1.08157	1.12305	1.12646	0.930803	1.05109	0.959702	1.00987	1.03418	0.869978	1.70105	1.564	0.73475	0.514595	0.769429	0.916117	0.683683	0.925412	0.599055	0.573024	0.582792
Q96FJ2	Dynein light chain 2, cytoplasmic	DYNLL2	5	58.4	0.884265	0.902545	0.6313	0.860538	0.842426	0.70571	0.776752	0.721444	0.525386	1.16071	1.09898	1.14432	1.18417	1.12104	0.907122	1.04224	1.02649	0.597848	0.648603	0.484935	0.42982	1.19152	0.484733	0.653679	0.47683	0.781104	0.335948
Q9Y3C1	Nucleolar protein 16	NOP16	12	58.4	1.20073	0.796033	0.757461	0.842558	1.11641	0.966365	0.947327	1.18123	0.92844	1.21315	0.833213	0.847325	0.849364	1.24457	1.01954	0.953911	1.30524	0.953832	1.30904	0.84772	0.821893	0.948731	1.33821	1.01787	0.979531	1.41425	0.950241
Q56VL3	OCIA domain-containing protein 2	OCIAD2	11	58.4	0.971353	0.985433	1.49567	1.04861	1.04704	1.26311	1.16117	1.14602	1.20038	0.976553	1.04409	1.55614	1.14888	1.04537	1.33316	1.25888	1.20281	1.19667	1.06282	1.02319	1.60633	1.21638	1.19806	1.39225	1.30081	1.27849	1.25891
P46779;H0YKD8;P46779-2;P46779-3;H0YMF4;P46779-4;P46779-5;H0YLP6	60S ribosomal protein L28	RPL28	13	58.4	1.05992	0.872199	0.972482	0.748876	0.992074	1.00048	0.966522	1.01537	0.848389	1.03136	0.856319	1.01333	0.734293	0.978167	1.00038	0.976697	1.03	0.864385	1.20911	0.952441	1.10336	0.751922	1.09401	1.05701	1.0339	1.03636	0.949631
Q96KR1	Zinc finger RNA-binding protein	ZFR	53	58.4	1.11602	1.05872	0.852258	1.15198	1.03064	1.00217	0.931508	0.968801	0.764535	1.04274	1.00433	0.7259	1.12501	0.997568	0.941494	0.923505	0.905293	0.674934	1.05275	1.02516	0.745547	1.12837	0.995736	0.978686	0.925406	0.93271	0.669198
Q01780;Q01780-2	Exosome component 10	EXOSC10	46	58.3	1.09137	0.865638	0.987888	0.998889	0.715521	0.918361	0.909888	1.00693	1.04587	0.987803	0.822605	1.01023	1.0057	0.713568	0.908622	0.907741	0.977244	1.13302	1.08324	0.896386	0.991986	0.948804	0.769971	0.915986	0.945977	0.977543	1.05267
P02792	Ferritin light chain	FTL	9	58.3	2.25231	1.18958	1.50457	2.36974	2.25283	1.67609	1.66405	1.33891	1.90775	2.64831	1.34353	1.52978	2.40851	2.58768	2.10406	1.9166	1.55593	2.31187	3.12231	1.41732	1.77205	4.04059	3.36369	2.69992	2.28067	1.71425	2.67161
O15173;O15173-2	Membrane-associated progesterone receptor component 2	PGRMC2	13	58.3	1.20287	1.24846	1.87409	1.236	1.32564	1.26948	1.15535	1.13918	1.35274	1.11681	1.10468	1.73969	1.16836	1.36023	1.25474	1.11713	1.14875	1.14413	1.13859	1.15896	1.81442	1.20258	1.34736	1.22044	1.10966	1.04959	1.08032
C9JBI3;P78330	Phosphoserine phosphatase	PSPH	12	58.3	1.37822	1.07075	0.879955	1.07834	1.53801	1.66375	1.30166	1.28419	0.939841	1.31797	1.01353	0.739033	0.925525	1.51436	1.65833	1.25903	1.20129	0.852147	1.34165	1.03956	0.910835	1.01627	1.39277	1.49699	1.23186	1.21924	0.84388
E5RJR5;P63208;E7ERH2;F8W8N3;P63208-2	S-phase kinase-associated protein 1	SKP1	11	58.3	1.60433	1.79065	0.829265	1.43892	1.30535	1.38388	1.27724	1.11326	1.15963	1.06682	0.940051	0.676008	1.09159	1.09889	1.06765	0.980764	1.28429	0.951103	1.26443	1.18838	0.745143	1.00108	0.874329	1.14068	0.912108	0.743566	0.781236
Q9H773	dCTP pyrophosphatase 1	DCTPP1	9	58.2	1.03809	1.12382	1.06538	1.27109	0.932291	1.3142	1.16883	1.34081	1.01097	0.971752	0.900758	1.08232	1.23918	0.915909	1.32714	1.01436	1.28212	0.919036	1.02077	0.815262	1.00809	1.04165	0.756024	1.21406	0.953732	0.903602	0.812162
P25685;P25685-2	DnaJ homolog subfamily B member 1	DNAJB1	29	58.2	1.21523	1.03224	0.95584	1.12949	0.918971	0.904538	0.991604	1.01498	1.77569	1.16505	1.01565	0.903503	1.12715	0.889179	0.889462	1.0026	0.994546	1.71219	1.25621	1.08898	1.01186	1.09893	0.98239	0.919729	1.05232	1.03454	1.73752
P60981;F6RFD5;P60981-2	Destrin	DSTN	11	58.2	0.881475	0.873599	0.779829	0.896915	0.876416	0.90168	0.936514	0.870178	0.617668	1.04414	1.01061	0.9077	0.975644	0.96695	0.974914	0.984546	0.956934	0.642833	0.878865	0.77477	0.721493	1.0697	0.858452	0.870266	0.808983	0.943025	0.512479
Q15075	Early endosome antigen 1	EEA1	86	58.2	1.03316	0.976874	0.705809	0.907897	0.989883	0.851745	0.930171	1.02082	0.44743	0.956328	0.911692	0.697064	0.902673	0.956893	0.835321	0.92251	0.996354	0.481233	1.00772	0.977456	0.721992	0.823552	0.966479	0.843642	0.962046	0.966949	0.444877
Q9H0P0-1;X6RM59;Q9H0P0-3;Q9H0P0-2;Q9H0P0;B9A035	Cytosolic 5-nucleotidase 3A;5-nucleotidase	NT5C3A	19	58.2	1.11214	1.14704	1.35078	1.29389	1.05439	0.956001	0.982955	1.09574	1.79348	1.09682	1.09695	1.29034	1.21958	1.0238	0.917188	1.05817	1.05889	1.71296	1.01461	1.10297	1.27623	1.35437	1.02308	0.926245	0.935722	1.12379	1.68251
Q9UHB9;Q9UHB9-4;Q9UHB9-2	Signal recognition particle subunit SRP68	SRP68	36	58.2	1.05392	0.997756	1.07306	1.09509	1.09854	1.02552	0.992829	1.03524	0.932768	0.996501	1.00356	1.07154	1.1022	1.09988	1.03314	0.991752	1.02841	0.935235	1.06053	1.05245	1.10507	1.14889	1.15276	1.04044	1.03022	1.09353	0.954733
Q9Y4P3;E9PF19;Q96E41	Transducin beta-like protein 2	TBL2	26	58.2	1.16511	0.979781	1.56824	1.12701	1.11087	1.14977	1.13865	1.05865	1.21571	1.09866	0.943641	1.50665	1.09491	1.12541	1.16369	1.11819	1.0511	1.18474	1.17349	1.01688	1.64756	1.14491	1.17796	1.15015	1.19092	1.0841	1.1957
Q9NSI2-2;Q9NSI2	Protein FAM207A	FAM207A	12	58.1	1.00232	0.757968	0.732724	0.763032	0.984934	0.932263	0.953356	0.978268	1.23093	0.958186	0.725409	0.710251	0.829394	1.00102	0.927466	0.941008	0.990997	1.29865	1.08664	0.802527	0.697146	0.842219	1.01507	0.98438	0.961845	0.966962	1.14984
Q92520;C9JP35;C9JMN4	Protein FAM3C	FAM3C	11	58.1	0.979731	1.01089	0.803489	0.949723	1.05484	0.902887	1.08963	0.975064	0.886342	1.11044	1.15325	0.939877	1.00947	1.15609	0.970088	1.12713	1.04273	0.932585	0.902203	0.926218	0.791646	1.04797	0.993022	0.943318	0.968538	1.01365	0.694786
P62993;J3KT38;P62993-2	Growth factor receptor-bound protein 2	GRB2	14	58.1	1.50398	0.986005	0.638313	1.07922	0.856386	1.05184	0.983426	0.819853	0.659264	1.43808	0.954332	0.686962	1.10845	0.918156	1.03746	0.985942	0.935283	0.740046	1.47344	0.989498	0.674339	1.05427	0.871799	1.01921	0.953532	0.850896	0.708023
O00567;Q5JXT2	Nucleolar protein 56	NOP56	30	58.1	1.1142	0.998445	1.2786	1.12118	1.04596	1.01798	0.986132	1.14315	1.11991	1.27127	1.08904	1.49547	1.16263	1.09601	1.07787	1.0202	1.19525	1.2268	1.14232	0.985744	1.38517	1.207	1.0699	1.02388	0.948683	1.18712	1.17171
H3BTA2;P60510;H3BV22	Serine/threonine-protein phosphatase;Serine/threonine-protein phosphatase 4 catalytic subunit	PPP4C	14	58.1	1.0244	1.00994	0.921299	1.09842	1.15329	1.00457	0.971536	1.01921	1.28081	1.10709	1.11511	0.955771	1.16118	1.09519	1.02884	0.968079	1.0172	1.20597	1.00293	0.925314	0.84109	1.05526	1.03198	0.94897	0.91255	0.96452	0.989846
A0A087WUM0;P57105	Synaptojanin-2-binding protein	SYNJ2BP-COX16;SYNJ2BP	8	58.1	1.31177	1.23661	1.19006	1.26094	1.31476	1.3377	1.22084	1.32807	1.1552	1.10045	1.05546	1.07499	1.25712	1.23745	1.2309	1.13185	1.21441	1.07951	1.08194	1.07454	1.00643	1.26872	1.2434	1.16671	1.04434	1.14919	0.855792
O95164	Ubiquitin-like protein 3	UBL3	5	58.1	1.25569	1.12115	0.833323	1.09959	1.15049	1.11008	1.6458	1.239	1.50774	1.08203	1.13027	0.68745	1.01566	1.15011	1.05374	1.56953	1.03377	1.38365	1.10621	1.21712	0.766516	1.02542	1.16896	1.05708	1.68199	1.11765	1.48025
P16989-2	Y-box-binding protein 3	YBX3	13	58.1	0.865125	0.922366	0.551661	0.891676	1.6879	0.631572	0.701219	0.761208	0.560734	1.77048	1.59066	0.767647	1.19695	2.63751	0.842011	0.917295	1.33431	0.565396	1.38828	1.05977	0.583679	1.61101	1.81384	0.720306	0.795829	1.24299	1.08987
Q9H098;Q9H098-2;C9J6N5;C9JQ40;C9JW51;A0A1C7CYX8;C9J3Q3;X6RET8;C9JP05	Protein FAM107B	FAM107B	9	58	1.65312	1.73806	0.424421	1.37926	0.863745	0.97235	1.00216	0.993182	0.396185	1.32938	1.34691	0.460918	1.20067	0.826508	0.865912	0.834239	0.924928	0.40796	1.60276	1.80612	0.472296	1.22306	0.780895	0.926077	0.937612	0.901952	0.717566
E9PPJ5;E9PLM6;P21741	Midkine	MDK	7	58	1.08903	0.901646	0.855752	0.755169	1.08858	1.9689	1.17448	0.978679	0.487555	0.870088	0.849049	0.84963	0.813151	1.1187	1.88011	1.07891	0.911838	0.579486	0.981039	0.843994	0.822824	0.824625	1.26714	2.04232	1.26902	1.04201	0.43692
Q86XZ4	Spermatogenesis-associated serine-rich protein 2	SPATS2	25	58	0.911771	0.783511	0.750441	0.84823	0.792002	0.892015	0.844984	0.91813	0.923085	0.928142	0.861258	0.781167	0.897904	0.851638	0.923565	0.915054	0.996001	1.03354	0.824609	0.76408	0.712384	0.909265	0.779248	0.901415	0.847675	0.900948	0.902792
P61086;D6RDM7;P61086-2;P61086-3	Ubiquitin-conjugating enzyme E2 K	UBE2K	12	58	1.07179	0.971476	0.663463	0.98301	0.960875	0.890012	0.927246	0.967699	0.530658	1.11545	1.02831	0.658689	1.03836	1.00191	0.928542	0.953088	1.00571	0.467796	1.05705	0.941182	0.675209	1.0519	0.935514	0.887457	0.879655	1.00503	0.473976
Q99653;H0YNG9;H0YKE7;F5GX29	Calcineurin B homologous protein 1	CHP1	12	57.9	1.04382	1.51669	1.20133	1.41952	1.37146	1.26842	1.21921	1.28717	1.37511	0.885678	1.09032	1.13669	1.24861	1.19786	1.10072	0.999302	1.19103	1.21753	0.917331	1.21944	1.25152	1.36698	1.12463	1.19088	1.04299	0.999493	1.09026
O60716-5;O60716-3;C9JZR2;O60716-2;O60716;O60716-13;O60716-11;O60716-10;O60716-9;O60716-21;O60716-19;O60716-18;O60716-17;O60716-29;O60716-27;O60716-26;O60716-25	Catenin delta-1	CTNND1	47	57.9	0.854388	0.890833	0.607737	0.827717	0.904361	0.979076	0.889182	0.852974	1.06773	0.851819	0.904466	0.530673	0.793925	0.895076	0.974213	0.903632	0.831461	1.11427	0.848102	0.876648	0.63887	0.855796	0.910026	0.971616	0.89826	0.89436	1.09428
P17812;P17812-2	CTP synthase 1	CTPS1	32	57.9	0.880333	1.06318	1.15984	1.08591	0.956937	0.972143	0.97528	1.07251	0.980711	0.842243	1.04371	1.23772	1.15822	0.986296	1.00532	0.990037	1.08799	1.06857	0.859759	1.05687	1.17787	1.06403	0.963685	0.955604	0.96137	1.075	0.991591
P51991	Heterogeneous nuclear ribonucleoprotein A3	HNRNPA3	27	57.9	1.01533	0.845341	0.722876	0.915452	1.05885	1.01393	0.907211	0.891178	0.711437	1.06093	0.860912	0.688	0.937964	1.052	1.05223	0.928656	0.884163	0.726473	1.0437	0.863934	0.698718	1.03184	1.11397	1.05806	0.903646	0.911545	0.739613
A0A087WZN1;O43837;A0A087X2E5;O43837-2	Isocitrate dehydrogenase [NAD] subunit, mitochondrial;Isocitrate dehydrogenase [NAD] subunit beta, mitochondrial	IDH3B	18	57.9	0.983866	1.14243	1.09239	1.04572	1.00923	0.981817	0.988849	1.05898	1.25572	1.04862	1.20769	1.20076	1.04131	1.03185	0.99416	1.00704	1.02474	1.20288	0.933774	1.01272	0.995829	1.20385	0.943425	0.978717	0.929406	1.07282	1.06988
P15531;P15531-2;E5RHP0	Nucleoside diphosphate kinase A	NME1	10	57.9	1.13606	1.01144	1.05543	1.15808	1.31046	1.13812	1.12392	1.28704	0.550905	1.05972	0.994765	0.836021	1.11138	1.27499	1.10638	1.04765	1.196	0.52562	1.24225	1.06703	0.86302	1.19745	1.18717	1.07479	0.992758	1.09884	0.491755
P13010	X-ray repair cross-complementing protein 5	XRCC5	37	57.9	1.12105	0.634174	0.788842	0.941099	0.850024	0.929159	0.888676	0.949501	0.773453	1.18369	0.662835	0.806606	1.01314	0.877502	0.970248	0.931759	0.985967	0.776623	1.08636	0.62393	0.750665	1.0242	0.825669	0.922776	0.880183	0.940887	0.698495
Q49B96;F8WEL9	Cytochrome c oxidase assembly protein COX19	COX19	5	57.8	1.22257	0.933742	0.689194	0.966126	0.901278	0.944404	0.932343	0.921551	1.28451	1.74959	1.22298	0.753127	0.925961	0.977254	1.08433	1.02765	1.00325	1.38989	1.10245	0.936325	0.841936	1.08825	1.02356	1.05126	0.965547	1.08641	1.23782
P28838-2;P28838	Cytosol aminopeptidase	LAP3	28	57.8	0.937331	1.05057	1.01601	0.943535	0.98734	1.02679	1.01273	0.942057	0.58427	1.01707	1.15595	1.13868	1.00426	1.10492	1.12317	1.08136	1.04445	0.686456	0.972475	1.06407	1.06505	1.01677	1.04984	1.07207	1.0221	1.04142	0.589515
P55769;B1AHD1	NHP2-like protein 1;NHP2-like protein 1, N-terminally processed	NHP2L1	7	57.8	1.30105	0.984253	1.01622	1.08273	1.10312	1.13007	1.05028	1.09927	0.861206	1.25485	1.00177	1.15577	1.17903	1.19291	1.16693	1.03057	1.21088	1.02056	1.22136	1.01846	1.09623	1.19165	1.23706	1.10531	1.06922	1.15289	1.02082
Q08J23;Q08J23-2;Q08J23-3	tRNA (cytosine(34)-C(5))-methyltransferase	NSUN2	45	57.8	0.943112	0.95925	1.09535	1.00789	0.963145	0.907089	0.928375	1.12639	1.13949	0.999231	1.07417	1.38053	1.01085	0.98148	0.932813	0.947253	1.17733	1.28852	0.929965	0.977913	1.15415	1.05558	0.9618	0.928256	0.92749	1.17881	1.17602
Q6IQ22	Ras-related protein Rab-12	RAB12	15	57.8	1.2287	0.91092	1.16012	0.925916	0.836083	0.888782	1.01449	1.01857	0.874946	1.18361	0.882422	1.13877	0.963519	0.824262	0.886978	0.968976	1.02817	0.945277	1.22887	0.863316	1.18083	0.889918	0.827433	0.869855	1.01113	1.02681	0.899211
P35268;K7ERI7;K7ELC4;K7EMH1	60S ribosomal protein L22	RPL22	6	57.8	1.2491	0.97331	1.09842	1.15326	1.01847	1.00987	1.01267	1.12674	0.743697	1.14788	0.907219	0.989286	1.02065	0.945186	0.979555	0.906451	0.976931	0.666896	1.17	0.956229	1.09893	1.14945	1.0012	1.02882	0.95816	1.07843	0.760717
Q9UH65;E7EMB1	Switch-associated protein 70	SWAP70	40	57.8	1.03404	1.13447	0.677337	1.01644	1.17563	1.05205	1.10257	0.964809	0.593346	1.05444	1.14236	0.711333	1.02053	1.15411	1.06615	1.12521	0.984467	0.646887	1.0268	1.09618	0.660007	1.00349	1.13836	1.0572	1.0935	0.967841	0.509337
P26639;P26639-2	Threonine--tRNA ligase, cytoplasmic	TARS	41	57.8	1.15829	0.964068	0.976222	0.967611	1.05119	0.891636	1.00852	1.14629	0.871068	1.15577	0.987476	1.05006	0.989463	1.05309	0.900331	1.0275	1.16485	0.871528	1.14621	0.967625	1.0219	0.979316	1.04207	0.885323	1.01318	1.15872	0.861092
Q99426;K7EP07;Q99426-2;K7EK42	Tubulin-folding cofactor B	TBCB	17	57.8	1.19098	0.896764	0.970402	1.1216	0.928504	1.27397	0.981763	0.932805	0.841161	0.968334	0.847374	0.916943	1.0415	0.854024	1.13914	0.933144	0.891209	0.854793	1.15194	0.921371	0.989401	1.08802	1.01938	1.24946	1.04806	0.975393	0.926967
P49748;P49748-3	Very long-chain specific acyl-CoA dehydrogenase, mitochondrial	ACADVL	36	57.7	1.0192	1.15854	1.13124	1.07417	1.42439	1.06643	1.00983	1.01044	0.969909	1.04064	1.16241	1.13084	1.06668	1.39679	1.05692	0.994413	0.988246	0.982896	1.00218	1.07793	1.04801	1.13957	1.3699	1.01224	0.967222	1.00555	0.909245
Q9UIJ7;Q9UIJ7-3;Q9UIJ7-2	GTP:AMP phosphotransferase AK3, mitochondrial	AK3	15	57.7	1.04948	1.24244	1.57631	1.26764	1.12105	1.10323	1.12798	1.0139	1.03856	0.973054	1.19187	1.51819	1.24414	1.11705	1.08929	1.0456	0.978904	1.02989	1.05719	1.23559	1.52666	1.33411	1.1755	1.05781	1.09113	1.03822	1.2872
Q92522	Histone H1x	H1FX	20	57.7	1.09622	0.741323	1.7006	0.784359	1.11398	1.25429	0.911112	0.700323	1.17458	0.995581	0.654391	1.46468	0.655859	0.957855	1.16276	0.854516	0.555918	1.1033	1.04402	0.697549	1.63114	0.670004	1.03582	1.18085	0.878993	0.583719	1.12207
Q9Y6D9;Q9Y6D9-3	Mitotic spindle assembly checkpoint protein MAD1	MAD1L1	40	57.7	0.865271	0.954363	1.11759	0.960458	0.894352	0.934301	0.886994	0.886401	1.20682	0.939081	1.04567	1.1916	1.01162	0.927045	0.986091	0.930214	0.932785	1.32365	0.914675	1.03482	1.21596	1.03084	0.95419	0.981279	0.9281	0.925674	1.33038
Q9UKD2	mRNA turnover protein 4 homolog	MRTO4	18	57.7	1.26396	0.984012	1.37254	1.09777	0.976965	0.894632	0.909747	1.11222	1.0631	1.31072	1.10469	1.60685	1.12799	1.0336	0.944494	0.936505	1.2392	1.13528	1.25326	0.992453	1.35779	1.2654	1.07821	0.91518	0.894728	1.1748	0.989933
Q9BW91-2;Q9BW91;D6RAW2;H7C386	ADP-ribose pyrophosphatase, mitochondrial	NUDT9	17	57.7	1.20787	1.08551	0.872938	1.02351	1.06488	0.985228	1.04556	1.07922	0.830582	1.14445	1.01088	0.782695	1.00792	1.02658	0.964477	0.984388	1.03971	0.786862	1.23554	1.13417	0.869394	1.05922	1.13126	0.981442	1.05484	1.10358	0.892822
Q16875;Q5W015;Q5VX20;Q16875-2;Q16875-3;Q16875-4;F2Z2I2	6-phosphofructo-2-kinase/fructose-2,6-bisphosphatase 3;6-phosphofructo-2-kinase;Fructose-2,6-bisphosphatase	PFKFB3	28	57.7	1.10702	0.966726	1.3269	1.0419	1.0812	0.903416	0.981338	1.02148	2.64263	1.20225	1.07622	1.47598	1.09124	1.14292	0.928887	1.00435	1.09221	2.91471	1.10398	0.906378	1.29921	1.08043	1.01403	0.85144	0.878731	0.983248	2.75486
Q13356;Q13356-2	Peptidyl-prolyl cis-trans isomerase-like 2	PPIL2	24	57.7	0.738759	0.875615	0.903137	0.907403	0.975275	1.01181	0.957996	0.801866	1.22519	0.859053	0.909351	0.971445	0.962926	1.0517	1.07915	0.98223	0.80084	1.30433	0.748158	0.849262	0.920124	0.905173	0.962693	1.04719	0.935695	0.766849	1.22629
Q9BYN0	Sulfiredoxin-1	SRXN1	6	57.7	1.70469	1.2682	1.01333	1.20087	1.24284	1.02905	1.23167	1.30533	1.05547	1.30097	0.987537	0.779123	1.16992	1.16818	0.918422	1.04538	1.10229	0.894196	1.4415	1.19245	0.960373	1.1985	1.26749	0.918325	1.16888	1.23739	1.09579
P16949;P16949-2;A2A2D0	Stathmin	STMN1	13	57.7	1.06347	1.35101	0.465337	0.896018	0.526499	1.1031	0.877509	0.486403	0.348816	1.1137	1.0139	0.56423	0.917167	0.523104	1.14268	0.722615	0.570383	0.411048	1.01436	0.901868	0.48063	0.756843	0.391537	1.17123	0.714059	0.335926	0.256851
Q8TDQ7;Q8TDQ7-3;Q8TDQ7-2;Q8TDQ7-5;Q8TDQ7-4	Glucosamine-6-phosphate isomerase 2	GNPDA2	11	57.6	0.93296	1.02376	0.66705	1.04515	1.07289	0.951125	1.09851	0.866799	0.625943	0.953522	1.0476	0.579698	1.08448	1.11669	0.998546	1.08112	0.818546	0.581468	0.890516	0.958929	0.598507	1.0925	1.05348	0.975998	1.04101	0.861116	0.632106
O96000;H3BPJ9;O96000-2;H3BV16	NADH dehydrogenase [ubiquinone] 1 beta subcomplex subunit 10	NDUFB10	13	57.6	1.11256	0.969327	1.56081	0.983506	0.823675	1.03816	0.90229	0.978869	1.20344	1.36949	1.1987	1.77397	1.15809	0.988897	1.20461	1.05717	1.10441	1.33423	1.08756	0.940779	1.5618	1.28509	0.871309	1.14518	0.884087	1.09357	1.33382
P35813;P35813-3	Protein phosphatase 1A	PPM1A	19	57.6	1.22737	1.19248	0.760971	1.15094	1.47932	1.01003	0.956667	0.885327	0.641108	1.16703	1.21072	0.797001	1.17234	1.48934	1.00296	0.969822	0.936327	0.735593	1.19883	1.18665	0.820232	1.25646	1.44861	0.980579	0.94384	0.979009	0.738426
P46063	ATP-dependent DNA helicase Q1	RECQL	32	57.6	0.979161	1.14375	0.982422	0.974348	0.848799	0.73201	0.88882	0.923725	0.781517	1.13751	1.37849	1.19376	1.03634	0.93997	0.809189	0.975176	1.00559	0.790176	0.963435	1.07553	0.980892	1.03087	0.804025	0.734974	0.840261	0.929693	0.717479
R4GN98;P06703	Protein S100;Protein S100-A6	S100A6	6	57.6	0.834623	1.07304	0.360879	0.767657	1.10466	0.841371	1.27503	1.31621	0.430126	1.5411	1.14266	0.891704	0.886144	1.40304	1.01841	0.825213	2.48787	0.61419	0.802555	0.5418	0.645701	0.953509	1.07764	0.841727	0.805669	0.787136	0.466697
O75534;O75534-4;O75534-2;O75534-3;E9PLT0	Cold shock domain-containing protein E1	CSDE1	47	57.5	0.984459	0.762637	1.21003	0.879625	0.752832	0.80687	0.889006	0.939906	1.32761	0.979404	0.772375	1.29387	0.920542	0.775688	0.837561	0.936838	0.975033	1.40193	0.966809	0.749901	1.31337	0.862215	0.75242	0.80232	0.910335	0.925212	1.29355
E9PLI6;E9PS76;Q8N9N8;E9PS30	Probable RNA-binding protein EIF1AD	EIF1AD	5	57.5	1.59975	1.12037	0.920145	1.19089	1.00985	0.990831	1.12228	1.0195	1.21632	1.19857	0.922292	0.714059	1.15896	0.965971	1.00283	1.1798	0.964783	1.08643	1.24109	0.875129	0.797007	1.00682	0.776011	1.15005	1.35037	1.11678	0.951359
Q99714;Q99714-2;Q5H928	3-hydroxyacyl-CoA dehydrogenase type-2	HSD17B10	12	57.5	1.11426	1.12577	1.41181	1.16403	0.956871	1.20931	1.02024	1.09039	1.23519	1.15447	1.12416	1.40034	1.17297	0.973729	1.19932	0.987889	1.09847	1.26841	1.19561	1.16332	1.44945	1.24208	1.05081	1.24561	1.06804	1.20226	1.24069
Q9H1K1;Q9H1K1-2;F5H5N2;B4DNC9;B3KQ30	Iron-sulfur cluster assembly enzyme ISCU, mitochondrial	ISCU	9	57.5	0.995207	1.26633	1.11879	1.31335	1.91726	1.19516	1.08291	1.0208	1.06101	1.11144	1.37108	1.09527	1.2916	2.04223	1.1954	1.05699	0.995824	1.02381	1.02619	1.24223	0.913913	1.53102	1.97833	1.14008	0.982522	0.967185	1.06292
P07195;A8MW50;C9J7H8	L-lactate dehydrogenase B chain;L-lactate dehydrogenase	LDHB	21	57.5	1.00932	0.923869	0.912127	1.00855	0.949133	0.967371	0.979223	1.11714	0.510695	1.17999	1.01603	1.01065	1.05038	0.989443	0.989904	1.02375	1.18618	0.521294	1.05604	0.912889	0.940286	1.04795	0.971508	0.97044	0.995667	1.12666	0.503133
P55735;A0A0C4DFR6;P55735-2;P55735-3;A8MXL6	Protein SEC13 homolog	SEC13	16	57.5	0.973076	1.08785	1.05181	1.07408	1.23615	1.11824	1.06535	1.0863	1.16171	0.91625	1.0402	1.01714	1.04946	1.24616	1.07881	1.02746	0.993316	1.13622	0.991262	1.14435	1.08364	1.05552	1.27921	1.12259	1.09632	1.05562	1.20935
H0YEB6;O60232;G3V1B8	Sjoegren syndrome/scleroderma autoantigen 1	SSSCA1	9	57.5	1.21045	0.948953	0.670473	1.07288	1.10458	0.975891	0.986078	1.1841	0.655952	1.26258	0.835951	0.716228	1.14605	1.14609	0.94505	0.935083	1.45737	0.699835	1.38462	0.892289	0.770069	1.17506	1.08528	1.06287	1.02974	1.24206	0.645597
Q92499;F1T0B3;A0A087X2G1;Q92499-3;Q92499-2	ATP-dependent RNA helicase DDX1	DDX1	37	57.4	0.88122	0.946439	0.849986	0.971148	1.04239	0.98364	0.961056	0.927244	0.710569	0.9692	1.03601	0.861576	0.96924	1.07191	1.0204	0.964882	0.916128	0.671276	0.911107	1.00037	0.911075	1.01098	1.10771	1.02274	0.996268	0.944221	0.710119
A0A096LPB2;A0A096LP01		LINC00493	5	57.4	1.07518	0.836973	0.75451	0.936532	0.950038	1.06595	1.10646	0.815536	1.0156	1.05655	0.810048	0.743398	0.966393	1.01517	1.09683	1.02036	0.951876	0.93715	1.12271	0.903295	0.665687	0.90513	1.1182	1.03917	1.05139	0.919806	0.661944
Q9BQ04;E9PLB0;E9PM61;U3KQD5	RNA-binding protein 4B	RBM4B	17	57.4	1.12328	1.14036	1.51784	1.57484	1.05503	1.6055	1.19545	0.808618	1.37818	0.993514	1.0285	1.29661	1.29949	1.19548	1.22799	1.04728	1.08651	1.24953	1.02774	1.06521	1.19828	1.24299	1.06812	1.21163	1.00919	0.97763	0.996065
P62070;P62070-4;P62070-3;E9PK85;P62070-2	Ras-related protein R-Ras2	RRAS2	12	57.4	1.21024	1.19529	1.0882	1.14408	1.18277	0.960837	0.961339	1.30472	0.91676	1.15357	1.16937	1.12092	1.16956	1.21427	0.954058	0.983562	1.31099	0.938045	1.15175	1.2438	1.18316	1.13717	1.14611	0.996668	0.971711	1.31812	0.880089
P05141	ADP/ATP translocase 2;ADP/ATP translocase 2, N-terminally processed	SLC25A5	24	57.4	1.23271	1.25803	1.78693	1.25969	0.998309	1.02041	1.02068	1.10359	1.25193	1.24559	1.29723	1.92	1.25603	0.98196	1.07843	1.01157	1.10991	1.20457	1.17654	1.15371	1.68858	1.35492	0.97877	0.997571	0.940504	1.10345	1.22136
Q9UN37	Vacuolar protein sorting-associated protein 4A	VPS4A	26	57.4	1.20271	1.03129	1.08215	1.00924	0.965687	0.95047	0.946158	0.962798	1.05926	1.20183	1.03942	1.07396	1.06735	1.00374	0.983968	0.994185	0.970273	1.08509	1.20786	0.99902	1.12433	1.05217	0.974251	0.932094	0.934127	0.97771	1.1148
Q9UJU6-2;Q9UJU6-3;B4DDD6;Q9UJU6-6;Q9UJU6-4	Drebrin-like protein	DBNL	25	57.3	0.879113	1.24296	1.09981	0.985237	1.08285	1.00746	0.812353	1.11875	0.86771	0.746523	1.20162	1.02644	1.15065	1.2273	1.02778	0.909716	1.22984	0.833042	0.725663	1.12298	0.872549	0.825876	1.03444	0.95009	0.815419	0.859884	0.612042
Q1KMD3;H3BQZ7	Heterogeneous nuclear ribonucleoprotein U-like protein 2	HNRNPUL2;HNRNPUL2-BSCL2	41	57.3	1.03819	1.0183	1.00557	0.996017	1.07438	1.06266	0.972703	0.883225	0.896765	1.04581	1.02006	0.96646	0.976758	1.07142	1.05175	0.978848	0.858085	0.877797	1.02648	0.990808	0.913743	0.976024	1.04632	1.05494	0.964684	0.824483	0.836114
P54578;P54578-2;A6NJA2;P54578-3	Ubiquitin carboxyl-terminal hydrolase 14;Ubiquitin carboxyl-terminal hydrolase	USP14	30	57.3	0.980258	1.01359	0.827191	0.985508	1.02438	1.00208	0.974498	1.00282	0.656015	1.02714	1.06678	0.835803	1.01893	1.06753	1.04491	0.982742	1.04542	0.624146	1.04644	1.05645	0.917426	1.04125	1.10725	1.0425	1.01616	1.07996	0.717915
Q8TF74;Q8TF74-2	WAS/WASL-interacting protein family member 2	WIPF2	22	57.3	1.18472	0.951152	0.531313	0.986448	1.09415	1.09151	1.12919	0.872557	0.451559	1.0615	0.881154	0.554838	0.947927	1.04393	1.06533	1.08645	0.860858	0.53616	1.19489	1.00545	0.634072	0.979128	1.11517	1.02127	1.04626	0.972358	0.61228
P08243-2;P08243;P08243-3;F8WEJ5	Asparagine synthetase [glutamine-hydrolyzing]	ASNS	26	57.2	1.85417	1.19075	1.45396	1.04736	1.60237	1.36249	1.1712	1.78911	2.43597	2.02596	1.25716	1.61284	1.06687	1.70918	1.35605	1.17467	1.85361	2.55755	1.94156	1.17688	1.5679	1.02449	1.57143	1.35768	1.16236	1.90692	2.56603
O60716-8;O60716-7;O60716-6;O60716-4;O60716-16;O60716-15;O60716-14;O60716-12;O60716-24;O60716-23;O60716-22;O60716-20;O60716-32;O60716-31;O60716-30;O60716-28	Catenin delta-1	CTNND1	46	57.2	1.34378	0.757663	0.417974	1.01577	1.00718	0.800237	0.743409	0.615696	1.23873	1.36031	0.790447	0.62372	1.04026	0.922564	0.961533	0.878192	0.858609	1.37465	1.40156	1.09045	0.329888	1.07923	0.859124	0.902349	0.833869	0.936608	1.33589
Q9UJU6;H0Y5J4;Q9UJU6-5	Drebrin-like protein	DBNL	25	57.2	0.817549	1.08738	0.842643	0.924905	1.15168	1.04599	0.974201	1.06735	0.702471	0.851991	1.11258	0.861086	0.94892	1.10741	1.04094	0.945728	1.01204	0.727738	0.794921	1.05012	0.769361	0.935487	1.11309	1.05394	0.941335	1.02445	0.691351
P11177-2;P11177;P11177-3;C9J634;F8WF02	Pyruvate dehydrogenase E1 component subunit beta, mitochondrial	PDHB	15	57.2	0.925405	0.973941	0.762175	0.935273	0.915438	1.07156	1.00979	0.939353	1.13502	1.06116	1.06209	0.835893	0.985132	0.892807	1.03376	0.976193	0.91877	1.18499	1.03738	1.02831	0.830805	1.07861	0.943178	1.11087	1.04961	0.976167	1.08631
O75792	Ribonuclease H2 subunit A	RNASEH2A	18	57.2	1.00609	1.05846	1.11753	1.03558	0.504495	1.01664	0.880447	0.857854	1.46516	0.955759	1.02674	1.0205	1.05614	0.484237	1.02541	0.872387	0.815325	1.47706	0.994333	1.0638	1.03973	0.877356	0.505271	1.01195	0.88698	0.818753	1.51232
Q9Y277;Q9Y277-2;E5RJN6;E5RHZ6;E5RHE1;E5RFP6	Voltage-dependent anion-selective channel protein 3	VDAC3	13	57.2	1.08526	1.32782	1.97822	1.264	1.13393	1.16443	1.03542	1.24166	1.32208	1.04418	1.31501	1.96221	1.27359	1.1669	1.17772	1.00759	1.24459	1.32909	1.04707	1.26978	1.80262	1.33745	1.14201	1.13505	1.00505	1.13798	1.22536
O43852-2;O43852-4;O43852-8	Calumenin	CALU	19	57.1	1.06194	1.22364	1.09882	1.15418	1.28927	1.10505	1.10754	1.08164	1.2687	1.24682	1.35179	1.53561	1.1867	1.22073	1.21267	1.11481	1.29478	1.58232	1.00417	0.925531	1.05664	1.27582	0.925596	1.04342	0.875534	1.05781	1.10537
B1AL69;Q7L3B6	Hsp90 co-chaperone Cdc37-like 1	CDC37L1	16	57.1	1.18812	1.17276	0.870658	1.19936	1.16093	1.00176	1.05002	1.19245	0.80697	1.22174	1.0323	0.899009	1.13634	1.17496	0.945509	0.998715	1.27072	0.861715	1.19401	1.11417	0.873805	1.10411	1.10233	0.990386	1.05027	1.14015	0.744984
Q6FI81;Q6FI81-3;H3BV90;H3BT65	Anamorsin	CIAPIN1	19	57.1	1.12313	0.854947	0.578537	0.863038	0.844848	0.9187	0.971234	0.850587	0.535434	1.08927	0.852858	0.574338	0.873467	0.855045	0.924658	0.942305	0.860784	0.558909	1.10894	0.829346	0.503687	0.84122	0.849317	0.886837	0.950886	0.843696	0.421301
P26196	Probable ATP-dependent RNA helicase DDX6	DDX6	23	57.1	1.03919	0.812816	0.750458	0.813545	0.86113	0.858672	0.913146	0.777578	0.793013	1.1849	0.929432	0.873402	0.867228	0.944153	0.915689	0.970616	0.85269	0.851245	1.03426	0.807712	0.765135	0.857356	0.840617	0.866475	0.895051	0.79745	0.717363
Q00688	Peptidyl-prolyl cis-trans isomerase FKBP3	FKBP3	13	57.1	1.08022	1.11681	0.637661	0.912396	0.954284	1.0225	1.00669	0.818077	0.376157	1.07097	1.12056	0.623128	0.914227	0.961075	1.10537	0.999339	0.808551	0.593911	1.04715	1.11728	0.629335	0.886748	1.0142	1.09698	1.01631	0.797056	0.373253
Q96EK6;G3V4W4;G3V5E4	Glucosamine 6-phosphate N-acetyltransferase	GNPNAT1	9	57.1	0.891227	0.724501	0.569421	0.779181	0.691185	0.690793	0.730799	0.7852	0.529436	1.413	1.17831	0.999452	1.15501	1.12525	1.10809	1.11329	1.26977	0.976382	1.17715	0.905556	0.847032	1.16385	0.970765	1.00666	0.916761	1.12126	0.698261
O75439;G3V0E4	Mitochondrial-processing peptidase subunit beta	PMPCB	24	57.1	0.977398	1.16302	1.48485	1.18243	1.26577	1.29467	1.14782	1.29278	1.36286	0.914437	1.1743	1.53148	1.11058	1.24234	1.29022	1.15425	1.24528	1.3678	0.878415	1.13279	1.44837	1.17606	1.21429	1.3055	1.12697	1.22286	1.31162
Q09028-3;Q09028;Q09028-2;Q09028-4;H0YF10	Histone-binding protein RBBP4	RBBP4	19	57.1	1.09916	1.13574	0.788893	1.05437	0.801288	0.955901	0.891795	0.794594	0.60082	0.991888	1.05343	0.779087	1.04964	0.837348	0.948901	0.881464	0.800961	0.636879	1.09832	1.16329	0.849858	1.0617	0.827746	0.950009	0.895774	0.794523	0.596372
D3YTB1;F8W727;P62910	60S ribosomal protein L32	RPL32	10	57.1	0.962606	0.767724	0.792971	0.659155	0.85731	0.872863	0.9091	0.909012	0.783305	1.22861	0.96858	0.930214	0.720958	0.932549	0.958599	1.00451	0.917709	0.778736	0.983451	0.802186	0.820948	0.701752	0.894735	0.903821	0.902428	1.05899	0.770395
Q9Y6N5;H3BNX3	Sulfide:quinone oxidoreductase, mitochondrial	SQRDL	26	57.1	1.00857	1.21089	0.647677	1.07628	0.970245	1.18272	1.10435	0.877526	1.04346	1.02651	1.23661	0.646932	1.07732	0.97384	1.16943	1.08793	0.854002	1.04899	1.01765	1.31426	0.672389	1.03915	0.969226	1.13043	1.11823	0.924461	1.19862
O75410;O75410-2;O75410-7;E7EVI4;O75410-3;E7ET87;H0YAY0;R4GMT7;O75410-6;H0YBT8;O75410-5;O75410-4;E5RFM9	Transforming acidic coiled-coil-containing protein 1	TACC1	39	57.1	1.06769	1.10868	0.610893	1.07326	0.97691	1.01283	1.12909	0.763256	0.651172	0.921538	1.02926	0.531992	1.02303	0.944645	0.96538	1.1111	0.71826	0.572337	1.0231	1.17484	0.584137	0.964221	0.91346	0.993962	1.16694	0.686186	0.611221
Q9BRT9;E5RFF9	DNA replication complex GINS protein SLD5;DNA replication complex GINS protein SLD5, N-terminally processed;DNA replication complex GINS protein SLD5	GINS4	11	57	1.04326	1.31431	0.969512	1.06133	0.477577	0.758079	0.719967	0.793518	1.26065	1.17861	1.48837	1.12283	1.16178	0.412867	0.8109	0.806638	0.831435	1.62261	1.20822	1.33389	1.1243	1.09154	0.502436	0.831428	0.826862	0.790739	1.40583
Q5T3I0;Q5T3I0-3;A0A0A0MRK1;E9PAV9;F8W895	G patch domain-containing protein 4	GPATCH4	28	57	1.11729	0.732166	0.989646	1.0637	0.990944	0.882734	0.928008	1.01336	1.22771	1.09374	0.750077	1.04793	1.10391	0.996901	0.941425	0.96836	1.05031	1.23925	1.00054	0.714643	0.793954	1.01404	0.934862	0.851204	0.846422	0.962343	1.07567
Q9NXR1-2;Q9NXR1;I3L2R9	Nuclear distribution protein nudE homolog 1	NDE1	16	57	0.846943	0.847593	0.523874	0.760215	0.770019	1.64612	0.967098	0.802166	0.942898	0.895527	0.83238	0.467911	0.794296	0.785792	1.73469	1.0159	0.757631	1.003	0.880949	0.836704	0.575552	0.725983	0.835755	1.75211	1.00662	0.696915	0.920447
Q8N1F7;H3BVG0;Q8N1F7-2	Nuclear pore complex protein Nup93	NUP93	51	57	0.933472	1.0644	1.37536	1.04252	0.864253	0.942779	0.985651	1.01689	1.23748	0.902018	1.03439	1.42761	1.0321	0.885208	0.927061	0.949636	1.03752	1.22388	0.898023	1.02562	1.38714	1.03787	0.887158	0.94687	0.994317	1.00341	1.20981
K7ELL7;P14314	Glucosidase 2 subunit beta	PRKCSH	27	57	1.13275	1.15958	1.65419	1.17954	1.03028	1.12133	1.01618	1.07764	1.00235	1.01186	1.04588	1.58678	1.09713	0.936491	1.09243	1.00102	1.00296	0.935413	1.06999	1.06313	1.60906	1.14427	0.955513	1.1009	0.998402	1.04651	1.05106
P28074	Proteasome subunit beta type-5	PSMB5	14	57	1.12354	0.986363	0.836115	1.04556	1.04637	1.01374	1.01352	1.00457	0.637366	1.06666	0.951725	0.809916	1.04769	1.07021	0.997071	0.973759	0.982492	0.624292	1.16044	1.04813	0.999457	1.08079	1.14591	1.10804	1.13184	1.09397	0.814276
P15880;H0YEN5;E9PM36;E9PMM9;I3L404;E9PPT0;E9PQD7	40S ribosomal protein S2	RPS2	18	57	1.13834	0.94414	1.14551	0.843256	0.950804	0.985871	0.992741	1.0178	0.889695	1.11453	0.959229	1.1862	0.841288	0.967595	0.982321	0.977378	1.02812	0.889167	1.10869	0.968869	1.25193	0.860033	1.0326	1.00921	1.02055	1.04167	0.899807
F6R6M7;F6QYI9;A0A0G2JJL7;A0A0G2JHN7;A0A140T9N3;F6U6E2;F6S2B7		DDX39B	8	56.9	1.36962	1.2295	1.36779	1.37036	0.969107	1.14573	0.998399	1.65464	1.29772	1.75757	0.842258	0.696326	0.95239	0.947083	0.945064	0.912655	1.16209	0.909706	1.46717	1.13631	1.41153	0.818751	1.10398	1.01179	0.914399	0.971345	1.2774
O43598;O43598-2	2-deoxynucleoside 5-phosphate N-hydrolase 1	DNPH1	9	56.9	1.16876	1.10289	1.1025	1.10975	1.40143	1.34743	1.20808	1.20073	0.82478	1.03269	0.962478	0.870296	1.01153	1.3931	1.52467	1.21943	1.11139	0.536317	1.05155	0.984304	0.915742	1.01743	1.32584	1.44056	1.22675	1.02647	0.640816
P09104;P09104-2;F5H0C8	Gamma-enolase;Enolase	ENO2	19	56.9	0.964151	1.40763	0.696268	1.02866	1.46258	1.39907	1.37362	0.95959	0.433034	0.871125	1.39649	0.652351	0.992674	1.47151	1.37327	1.3015	0.918017	0.42657	0.999127	1.32004	0.747625	0.993572	1.47327	1.31623	1.26792	0.99349	0.569107
P21266;A0A0A0MTN3	Glutathione S-transferase Mu 3	GSTM3	17	56.9	1.17934	1.28834	1.16219	1.10714	1.12392	1.09193	1.10313	1.03199	0.906898	1.18705	1.23914	1.23752	1.0571	1.167	1.16772	1.08467	1.06784	0.813892	1.15386	1.13244	1.11516	1.09689	1.06289	1.07848	0.998756	1.02212	0.878083
Q9BUP3-3	Oxidoreductase HTATIP2	HTATIP2	15	56.9	1.18417	1.13204	1.36165	1.00368	1.26201	1.31171	1.1149	1.36411	1.24584	1.20517	1.14265	1.41022	1.01412	1.29298	1.31258	1.05624	1.39488	1.24819	1.18951	1.16136	1.3914	1.04127	1.2707	1.26245	1.07926	1.39064	1.2512
H7BZJ3		PDIA3	8	56.9	1.01895	1.03324	1.50387	1.05741	1.0218	1.037	0.957257	1.13679	1.11265	0.910934	0.945649	1.4366	1.10616	1.01129	1.05021	0.942561	1.13174	1.00572	1.08608	1.16176	1.72876	1.08626	1.1654	1.11096	1.05437	1.24077	1.07799
P18754-2;P18754;C9JW69;C9JRH2;C9JMJ4;C9J3R0;C9JQZ4	Regulator of chromosome condensation	RCC1	19	56.9	1.07045	0.965989	1.08351	1.09225	0.987047	1.01736	0.907134	1.11585	0.804078	1.21093	1.08413	1.148	1.1239	1.05347	1.0384	0.942856	1.13911	0.827637	1.09345	0.973768	1.11664	1.25692	0.998741	1.03361	0.920281	1.19357	0.890816
P25205;P25205-2;J3KQ69	DNA replication licensing factor MCM3	MCM3	47	56.8	0.868851	0.946781	1.254	0.948862	0.556806	0.910442	0.814089	0.809467	1.10128	0.9049	0.936606	1.22915	0.968261	0.599224	0.950124	0.847851	0.834248	1.04138	0.871696	0.951721	1.31531	0.893325	0.584608	0.950049	0.828494	0.843944	1.06993
P13489	Ribonuclease inhibitor	RNH1	21	56.8	1.29734	1.0678	1.22222	1.17192	1.16933	1.09753	1.0533	1.10505	0.870582	1.18256	0.980558	1.09149	1.10821	1.10802	1.03744	0.997183	1.07126	0.81066	1.26946	1.06012	1.21247	1.09536	1.17059	1.08759	1.05645	1.08373	0.863671
Q9Y3B4	Splicing factor 3B subunit 6	SF3B6	7	56.8	1.15099	0.9443	0.960122	1.03882	0.932601	1.01827	0.950114	1.04849	1.52946	1.04175	0.94007	0.992978	0.98545	0.970743	0.970663	0.911962	1.16705	1.396	1.14768	0.951346	0.991842	1.03734	1.10306	1.08473	1.03242	1.03084	1.53181
O60493;O60493-4;O60493-2	Sorting nexin-3	SNX3	13	56.8	1.07116	0.910519	1.15815	0.929568	0.965821	1.11189	1.17486	1.20567	1.49111	1.01845	0.870773	1.10942	0.941923	0.997079	1.08164	1.12647	1.19762	1.53015	1.02745	0.84705	0.992731	0.932294	0.882926	1.049	1.08638	1.2411	1.4637
Q5JTV8-3;J3KN66;Q5JTV8-2	Torsin-1A-interacting protein 1	TOR1AIP1	30	56.8	1.25264	1.10369	1.12351	1.09437	1.04044	0.972069	0.932007	1.09927	0.98544	1.22227	1.11358	1.16057	1.07778	1.06829	0.962744	0.923794	1.07592	1.03066	1.19516	1.12091	1.13526	1.1136	1.07765	0.946426	0.923894	1.11885	1.09929
Q96JM3	Chromosome alignment-maintaining phosphoprotein 1	CHAMP1	44	56.7	1.00637	0.990214	0.975462	1.05735	0.91795	1.08014	0.976962	0.8118	1.08343	0.960128	0.913548	0.797947	0.988133	0.882053	1.05547	0.958174	0.733407	0.895356	1.01623	0.989315	0.879465	0.998547	0.903301	1.06444	0.983101	0.752814	0.972453
Q8NFW8	N-acylneuraminate cytidylyltransferase	CMAS	23	56.7	1.37189	1.51741	1.11182	1.35958	1.41749	1.06729	1.01627	1.07701	0.796507	1.27025	1.44315	1.04745	1.27443	1.31287	1.05427	0.976919	1.03695	0.82657	1.32341	1.45027	1.08736	1.37552	1.29163	1.00447	0.970585	1.08265	0.781425
Q96C19	EF-hand domain-containing protein D2	EFHD2	18	56.7	1.1597	1.0039	0.781127	0.987393	0.928366	1.00308	0.993681	1.03918	0.596691	1.11505	0.957249	0.706236	0.954562	0.938623	1.0152	0.997816	1.04044	0.541723	1.23971	1.05146	0.839108	0.944044	1.00238	1.03121	1.05316	1.03598	0.540892
P61970;H3BRV9	Nuclear transport factor 2	NUTF2	5	56.7	0.904515	1.01368	0.805253	0.978718	1.05972	0.959421	0.86239	1.02426	0.608311	1.41012	1.33134	1.48409	1.22355	1.4486	1.21784	1.03109	1.80948	1.08289	1.02556	0.815615	0.78789	1.18517	0.966226	1.0955	0.8171	1.12916	0.451444
Q8NEY8-8;F8W0Q9;Q8NEY8-2;Q8NEY8-9	Periphilin-1	PPHLN1	25	56.7	0.981533	0.906001	0.768156	0.967079	0.916091	0.888631	0.904181	0.938727	1.12961	1.03218	0.973098	0.959942	0.965044	1.01864	1.04419	0.967166	0.935047	0.967074	0.976656	0.943163	0.805017	1.07883	0.944533	0.941232	0.923025	0.881005	0.953799
Q96P16;A0A0C4DGQ6;Q96P16-3	Regulation of nuclear pre-mRNA domain-containing protein 1A	RPRD1A	15	56.7	1.1726	0.997778	1.054	1.07143	0.879028	1.02293	0.926086	0.743275	1.11215	1.15112	0.933371	0.938281	1.06719	0.828583	0.980779	0.886905	0.71453	1.01232	1.25208	1.00401	1.08054	1.15365	0.957614	0.982065	0.968676	0.841963	1.10704
P55263;P55263-3;P55263-2;P55263-4	Adenosine kinase	ADK	19	56.6	1.02633	0.92767	0.695158	0.940002	1.05459	0.926785	1.0387	1.13954	0.705945	0.902109	0.918502	0.660245	0.960287	1.07252	0.936388	0.995026	1.14755	0.564566	0.923708	0.91405	0.698564	1.06985	1.16415	0.942954	1.04424	1.23318	0.577976
Q9NRV9;F5GWX2	Heme-binding protein 1	HEBP1	12	56.6	1.16363	1.11358	0.964506	1.05782	1.17508	1.28161	1.03255	1.06732	0.672384	1.12786	1.03031	0.842715	1.01575	1.14487	1.26397	0.995222	0.993842	0.593735	1.20616	1.11145	0.939929	0.984177	1.19989	1.26634	1.03774	1.03182	0.613049
Q13435;E9PPJ0	Splicing factor 3B subunit 2	SF3B2	47	56.6	1.04306	0.837215	0.730727	0.903031	0.876139	0.937404	0.866769	0.83725	0.669732	1.05171	0.884032	0.767077	0.943481	0.891002	0.973007	0.91458	0.886235	0.699357	0.993999	0.817947	0.738157	0.908632	0.822975	0.923712	0.829105	0.841553	0.765307
Q9NVI7-2;Q9NVI7;H0Y2W2;Q9NVI7-3	ATPase family AAA domain-containing protein 3A	ATAD3A	39	56.5	0.951651	1.09115	1.85635	1.19626	1.00858	1.0816	1.02969	1.25545	1.31473	0.972979	1.17054	2.09813	1.25423	0.982288	1.14072	1.05734	1.24464	1.42757	0.91227	1.081	1.70655	1.26253	0.981794	1.07754	0.982134	1.19677	1.38896
Q5T9A4;Q5T9A4-3	ATPase family AAA domain-containing protein 3B	ATAD3B	41	56.5	1.01896	1.05268	1.79106	1.17038	0.952285	1.04501	1.0317	1.26468	1.34317	0.946191	1.03516	1.72992	1.13064	0.914048	1.02517	1.01308	1.2383	1.37006	0.968262	1.09191	1.79886	1.22595	0.99341	1.04361	1.03434	1.28014	1.39043
Q14012;H7C071	Calcium/calmodulin-dependent protein kinase type 1	CAMK1	14	56.5	0.918745	1.26016	1.15546	1.12127	1.15512	1.22365	1.05857	1.05066	1.01628	0.833127	1.03473	1.01279	1.05719	1.08085	1.09243	0.996631	1.03339	0.97424	0.920849	1.12523	1.07533	1.00736	1.1307	1.07499	1.037	0.984006	0.946932
Q99459	Cell division cycle 5-like protein	CDC5L	43	56.5	1.19471	0.923417	0.625198	0.957599	0.936869	0.963662	0.94322	0.865291	0.738676	1.18886	0.936821	0.65823	0.963607	0.945406	0.938602	0.922079	0.857999	0.838278	1.22331	0.970286	0.632539	0.986765	0.984566	0.978052	0.967315	0.897636	0.842814
Q99848;H7C2Q8	Probable rRNA-processing protein EBP2	EBNA1BP2	18	56.5	1.1704	0.90547	0.821867	0.916892	1.15745	0.957153	0.880202	0.862482	1.12071	1.24453	0.988615	0.889883	1.00154	1.25801	1.00692	0.963298	0.936121	1.1648	1.2126	0.944113	0.777426	1.10339	1.26304	0.960977	0.949221	0.966329	1.06434
Q96AE4-2	Far upstream element-binding protein 1	FUBP1	31	56.5	1.12344	0.923119	0.922077	1.05364	1.01644	0.972344	0.886109	1.08958	0.908676	1.08391	0.959417	0.813818	1.06033	1.02114	0.945649	0.852169	1.07258	0.776146	1.00037	1.01846	0.813795	1.05197	0.888313	0.918108	0.858549	0.940542	2.24373
Q16666-2;Q16666;Q16666-3;Q16666-6	Gamma-interferon-inducible protein 16	IFI16	41	56.5	1.1548	1.00332	1.27243	1.06762	1.41042	1.10373	1.18961	1.06454	1.14463	1.1712	1.06448	1.35971	1.08937	1.41871	1.15723	1.20546	1.05098	1.10578	1.15297	1.02258	1.31436	1.17673	1.38453	1.13646	1.197	1.1056	1.07451
Q8IVD9	NudC domain-containing protein 3	NUDCD3	18	56.5	0.955097	0.790178	0.676853	0.838612	1.08657	1.09601	1.11874	0.963565	0.661059	0.851661	0.724859	0.555391	0.767614	1.07489	1.08937	1.11635	0.870518	0.587991	0.986464	0.784222	0.5971	0.761278	1.12915	1.1162	1.19065	0.889605	0.597478
P30044;P30044-2;P30044-3;P30044-4	Peroxiredoxin-5, mitochondrial	PRDX5	10	56.5	0.969629	1.0636	1.10141	1.03791	1.08787	1.12245	1.0771	1.04967	0.801495	1.20822	1.23608	1.27246	1.05676	1.12282	1.27029	1.10628	1.0907	0.822137	1.11478	1.12162	1.27217	1.22969	1.1272	1.19882	1.03495	1.18363	0.918684
P62857	40S ribosomal protein S28	RPS28	7	56.5	1.04032	0.829145	0.68202	0.766725	0.931546	0.933694	0.935454	0.926472	0.517318	1.09518	0.901348	0.664638	0.845598	1.05196	1.04795	0.999638	0.995666	0.53279	1.05406	0.855667	0.768626	0.890653	1.04765	1.00657	0.983403	1.05925	0.650965
Q9UBQ5;K7ERF1;Q9UBQ5-2;K7ES31;A0A087WVB9;K7EQM4	Eukaryotic translation initiation factor 3 subunit K	EIF3K	12	56.4	1.11783	1.00045	1.14051	1.10723	1.08225	1.02499	1.03311	1.17386	0.967576	1.01112	0.881688	0.993565	1.06887	1.06756	1.04111	1.02333	1.13378	0.874379	1.02187	0.93639	1.00711	1.0367	1.01027	0.97997	0.969842	1.07742	0.71857
H0Y714;Q96G21;E7ENR5;B8ZZ47	U3 small nucleolar ribonucleoprotein protein IMP4	IMP4	15	56.4	1.29005	0.999138	1.24824	1.17914	1.19943	0.99795	0.997803	0.981323	1.48007	1.13284	0.859939	1.16273	1.14916	1.15938	0.926504	0.95568	0.874463	1.54509	1.18512	0.976478	1.22351	1.16175	1.20682	0.941115	0.977964	1.03925	1.68036
Q96AZ6;H0YMM4	Interferon-stimulated gene 20 kDa protein	ISG20	8	56.4	0.948061	1.28595	0.927414	1.07703	0.769906	1.7463	1.09209	1.29745	0.857208	0.969383	1.13333	0.880419	0.984004	0.79876	1.4733	0.964627	1.23186	0.684103	0.879806	1.33168	0.829053	0.92915	0.698696	1.74032	1.14597	1.18509	0.812219
O94776;O94776-2	Metastasis-associated protein MTA2	MTA2	42	56.4	1.14375	0.987124	0.894586	1.08176	0.913859	0.827023	0.867661	0.8712	0.872913	1.04803	0.959026	0.883605	1.06891	0.889462	0.831691	0.871076	0.860653	0.901594	1.12167	1.01032	0.899734	1.01555	0.923923	0.813481	0.876462	0.846685	0.866072
Q8NFQ8	Torsin-1A-interacting protein 2	TOR1AIP2	21	56.4	1.176	1.28369	0.779026	1.00042	1.14473	0.894143	1.07336	0.915953	0.837932	1.05768	1.13747	0.750526	0.990567	1.12065	0.834959	0.989263	0.872365	0.911128	1.22005	1.33292	0.869998	1.05498	1.17578	0.909566	1.0819	0.947647	0.975551
Q13630;E9PKL9;E9PP14;A0A0J9YX13	GDP-L-fucose synthase	TSTA3	15	56.4	1.12719	0.942379	0.943724	0.913112	1.0959	1.12729	1.09487	1.10709	0.653283	1.06411	0.912873	0.918063	0.913723	1.11048	1.18191	1.07854	1.04678	0.599773	1.16011	1.01921	0.999708	0.936894	1.18129	1.17942	1.14334	1.16141	0.691977
Q9H7E9;Q9H7E9-2	UPF0488 protein C8orf33	C8orf33	11	56.3	1.56768	1.00225	0.963929	0.990915	1.06252	1.10256	1.03843	1.11808	1.1469	1.53208	0.981944	0.884891	0.983381	1.09389	1.10683	1.03959	1.09641	1.11571	1.36458	1.03521	1.05404	0.940076	1.07935	1.07967	1.05365	1.08879	1.25529
Q9UJW0;Q9UJW0-3;Q9UJW0-2	Dynactin subunit 4	DCTN4	21	56.3	1.00413	1.00284	0.738065	0.966696	1.0398	0.97834	1.00772	0.957929	1.00114	1.01728	1.02504	0.800556	0.965884	1.05417	0.972367	1.0068	0.950496	1.01137	0.964318	0.961661	0.738479	0.984326	1.0108	0.983166	0.985388	0.936261	0.836656
P53701	Cytochrome c-type heme lyase	HCCS	15	56.3	1.30121	1.09497	1.13866	1.15247	1.1272	1.11762	1.12571	0.95739	1.25718	1.15339	0.977043	1.06685	1.12671	1.05954	1.02708	1.0167	0.947373	1.2052	1.11672	0.964819	1.03275	1.11685	1.00538	1.04188	0.994506	0.929158	1.06799
P30533	Alpha-2-macroglobulin receptor-associated protein	LRPAP1	23	56.3	1.18131	1.33447	1.81789	1.35533	1.89451	1.02253	1.18691	1.03793	1.04263	1.07184	1.29817	1.74131	1.30591	1.79767	1.03283	1.15706	0.975964	1.1323	1.17515	1.39088	1.97666	1.38734	1.99378	1.03731	1.21578	0.979522	1.19027
Q9Y5J6;F2Z2B0	Mitochondrial import inner membrane translocase subunit Tim10 B	TIMM10B	4	56.3	1.10026	0.877133	1.03272	0.936444	0.865676	0.895929	0.81887	0.93516	1.17479	1.29981	0.904433	1.10344	1.16531	0.908315	1.14476	0.918956	1.05664	1.33271	1.65212	1.10283	1.71589	1.17489	0.995761	1.27895	1.08845	1.20511	1.42272
Q86SZ2;Q86SZ2-2	Trafficking protein particle complex subunit 6B	TRAPPC6B	10	56.3	0.800839	0.863608	0.710172	0.823599	0.887239	0.847863	0.874668	0.770309	0.678361	1.00248	1.05877	0.842612	0.947901	1.04984	1.00929	1.01042	0.960782	0.745907	0.868634	0.889064	0.725609	0.943861	0.999373	0.952819	0.9255	0.860599	0.6454
C9JQ41;H7C525;Q4VC31	Coiled-coil domain-containing protein 58	CCDC58	6	56.2	1.22319	1.01003	1.07876	1.18023	0.949702	1.14518	1.04889	1.17827	0.856871	1.11819	1.00284	0.90377	1.17662	0.984806	1.19438	0.997777	0.990996	0.631785	1.16927	1.04278	1.03642	1.24948	0.986383	1.1436	1.08467	1.1514	0.742254
P51991-2	Heterogeneous nuclear ribonucleoprotein A3	HNRNPA3	24	56.2	1.0101	0.889277	0.958882	1.03235	1.21533	1.10746	0.895638	0.940305	0.707826	1.12318	0.957309	0.586397	0.814847	0.898695	0.877196	0.841792	0.81302	0.643958	1.05951	0.987958	0.891053	1.48846	1.15311	1.01206	0.862438	0.9359	1.05447
Q86UE4	Protein LYRIC	MTDH	30	56.2	1.142	0.926627	0.610261	0.820468	1.04502	1.04972	0.959156	0.90117	0.505937	1.0897	0.93309	0.699046	0.812581	1.04314	1.01251	0.932469	0.928917	0.578051	1.12852	0.982746	0.643655	0.812692	1.10884	1.06365	1.02276	0.94923	0.502836
P14314-2	Glucosidase 2 subunit beta	PRKCSH	27	56.2	0.976586	1.26213	1.83691	1.21319	0.945768	1.21315	1.07734	1.04674	0.84829	0.796135	1.03602	1.57357	1.07576	0.831964	1.01538	0.916714	0.963867	0.798635	0.939606	1.10252	1.54416	0.906068	0.778913	1.07286	0.958789	0.844892	0.944549
Q8WUY1	Protein THEM6	THEM6	13	56.2	1.17344	1.00877	1.35912	1.03767	1.13308	1.24776	1.23791	1.05896	1.09088	1.25328	1.0688	1.46986	1.0511	1.12502	1.30444	1.19625	0.977864	1.14063	1.13028	0.930248	1.26403	1.00862	1.01005	1.23936	1.16595	0.95648	1.10093
O43684-2;O43684;J3QT28	Mitotic checkpoint protein BUB3	BUB3	20	56.1	1.37427	0.954542	0.876851	1.04614	0.866064	0.852564	0.862548	0.917923	0.864935	1.39889	0.979196	0.929446	1.06785	0.853065	0.882372	0.8638	0.924269	0.915615	1.35122	0.915301	0.864231	1.0724	0.797598	0.833698	0.807998	0.914006	0.845414
P54105;E9PMI6;J3KN38;E9PJF4	Methylosome subunit pICln	CLNS1A	10	56.1	0.916624	0.764724	1.08611	0.774215	0.750763	0.810269	0.838172	1.02826	1.00705	1.19895	0.946537	1.17481	0.939888	0.869051	0.941269	0.986751	1.19441	1.1343	1.04831	0.760248	0.987258	0.977357	0.784929	0.942105	0.892563	1.1399	0.84395
Q9BRA2;I3L2R6;I3L0K2;I3L3M7	Thioredoxin domain-containing protein 17	TXNDC17	7	56.1	1.10389	1.12251	0.840344	1.09817	1.00814	1.00584	1.0397	0.93077	0.622193	1.04426	0.973272	0.7683	1.04926	1.02889	0.969027	0.900371	0.92748	0.519147	1.12241	1.0028	0.851523	1.07124	1.01298	0.998377	1.01139	0.891511	0.501189
A2A274;Q99798	Aconitate hydratase, mitochondrial	ACO2	39	56	1.01833	1.29974	0.929891	1.1638	1.11436	1.21971	0.978969	1.02735	1.11178	0.918647	1.18095	0.906246	1.14139	1.02737	1.16173	0.937044	0.99215	1.12559	0.996524	1.27418	0.917565	1.18704	1.08504	1.21402	0.991106	1.02929	1.11543
Q8N163;Q8N163-2;H0YB24	Cell cycle and apoptosis regulator protein 2	CCAR2	53	56	1.10056	0.967819	1.09355	1.04378	0.977909	0.997228	0.939164	0.978817	0.895141	1.06191	0.912466	0.99947	1.00449	0.941766	0.98108	0.917048	0.895206	0.863897	1.09177	0.97314	1.1307	1.04962	0.97921	0.974542	0.94776	0.940254	0.859595
E7EVH7;G5E9S8;G3V2E7;Q07866-8;Q07866-2;Q07866;F8W6L3	Kinesin light chain 1	KLC1	41	56	0.935374	1.05758	0.747778	1.00623	1.04573	1.06174	1.01859	0.953762	0.715161	0.837461	0.988084	0.678088	0.98727	1.03958	1.024	0.977784	0.908617	0.683767	0.971306	1.08053	0.748095	0.934086	1.06295	1.04643	1.03174	0.928518	0.730905
Q9UNF0;A0A0U1RR22	Protein kinase C and casein kinase substrate in neurons protein 2	PACSIN2	24	56	1.01223	0.896236	0.620223	0.906835	0.821335	0.937364	0.918015	0.772347	0.559995	1.14635	1.01438	0.678473	1.0049	0.901111	1.00641	0.993838	0.850402	0.58753	1.09355	0.98012	0.715355	0.991179	0.872684	1.00486	0.956453	0.875096	0.607259
Q93009;Q93009-3;H3BND8	Ubiquitin carboxyl-terminal hydrolase 7;Ubiquitin carboxyl-terminal hydrolase	USP7	60	56	0.795306	0.991264	1.18521	1.06375	0.880523	0.928844	0.88193	0.995742	1.04449	0.83092	1.02466	1.25096	1.06852	0.881191	0.944318	0.91407	0.975302	0.975146	0.782623	0.972471	1.15506	1.00553	0.824589	0.915245	0.857585	0.957872	0.975696
Q5TDH0;Q5TDH0-3;Q5TDH0-2	Protein DDI1 homolog 2	DDI2	17	55.9	1.28765	1.09126	1.03618	1.14495	1.05975	1.0596	1.09982	1.17667	0.819081	1.19305	1.0228	0.884298	1.09934	1.07836	0.967695	1.04264	1.14545	0.755598	1.23642	1.00789	0.904976	1.07458	1.11164	0.948738	1.06044	1.19934	0.773634
P30046;B5MC82;P30046-2;A6NHG4;J3KQ18	D-dopachrome decarboxylase;D-dopachrome decarboxylase-like protein	DDT;DDTL	8	55.9	1.20074	1.29863	0.827482	1.12821	1.22337	1.17231	1.11562	1.02796	0.54914	1.1477	1.27637	0.77928	1.13688	1.24377	1.26205	1.05367	1.04861	0.532488	1.32495	1.33084	0.922911	1.33519	1.44923	1.33536	1.1381	1.14446	0.460055
Q86U44	N6-adenosine-methyltransferase 70 kDa subunit	METTL3	27	55.9	1.02389	1.14375	0.830608	0.965406	0.986873	1.02516	1.01902	1.04314	0.822505	0.947796	1.01022	0.830042	0.873317	0.965418	0.975951	0.960298	1.00689	0.813277	1.02382	1.06112	0.72489	0.814151	0.949827	0.98159	1.02432	0.932913	0.699165
F8VYE8;P36873;P36873-2;F8W0W8;F8VR82	Serine/threonine-protein phosphatase;Serine/threonine-protein phosphatase PP1-gamma catalytic subunit	PPP1CC	16	55.9	1.12504	0.948766	1.12548	1.03375	0.922354	1.03635	0.953978	0.958417	1.07846	1.02585	0.901238	1.03131	1.06153	0.969747	1.07541	0.904487	0.983934	1.06836	1.06394	0.924897	1.05776	0.947648	0.909698	0.983917	0.905817	0.946358	0.992008
P62841;K7EQJ5;K7EJ78	40S ribosomal protein S15	RPS15	8	55.9	0.882575	0.779872	0.870817	0.619086	0.795764	0.802381	0.80293	0.868859	0.716162	1.30924	1.09868	1.29875	0.780346	1.00868	0.975027	0.976606	1.1283	0.923084	1.02411	0.868244	1.02783	0.882571	0.970421	0.92795	0.897537	1.0721	0.807838
P53367;P53367-3	Arfaptin-1	ARFIP1	18	55.8	1.34906	1.25371	1.27351	1.07271	1.27069	1.14111	1.1013	1.02353	1.85348	0.991803	1.12544	1.0027	1.20571	1.02268	1.11488	1.1579	1.02752	1.50998	1.38683	1.35912	1.38192	1.16662	1.29978	1.18083	1.19149	1.20582	1.96665
Q9H6F5	Coiled-coil domain-containing protein 86	CCDC86	18	55.8	1.39077	0.792262	1.15049	0.887848	1.20834	0.935636	0.997012	1.04554	0.935431	1.26736	0.716655	1.10619	0.866073	1.16071	0.923322	0.955157	1.00665	0.93786	1.31842	0.725598	1.13025	0.877262	1.14309	0.90145	0.965605	0.994608	0.931297
P22087;M0QXL5;M0R2Q4;M0R299;M0R0P1;M0R1H0;M0R2U2;M0R2B0	rRNA 2-O-methyltransferase fibrillarin	FBL	22	55.8	1.07414	0.938522	1.24758	1.10042	1.03579	1.01326	0.941425	1.12044	1.06745	1.11984	0.997521	1.32376	1.127	1.05785	1.01826	0.979423	1.13896	1.0278	1.13197	1.00278	1.26241	1.22121	1.14512	1.0341	0.991016	1.21014	1.01859
Q9Y6K9;Q9Y6K9-2;A0A087X1B1;A0A087WUW6;A0A087X0G7;Q9Y6K9-3;C9JN51	NF-kappa-B essential modulator	IKBKG	27	55.8	1.00155	0.989441	0.862726	1.01956	1.17856	1.04563	1.05793	1.04937	1.09189	1.03568	1.01141	0.936037	1.01626	1.19968	1.04472	1.05999	1.08707	1.13582	1.00142	0.960483	0.86813	0.982389	1.13343	1.01922	1.03269	1.05311	1.11708
Q16539-2	Mitogen-activated protein kinase 14	MAPK14	17	55.8	0.964672	0.927653	0.95418	0.951937	0.901469	0.822847	1.15808	0.970292	1.1097	0.999337	0.920929	0.900336	0.949542	0.908288	0.821549	1.13564	0.94242	1.06704	0.967028	0.890985	0.875412	1.02354	0.97599	0.849726	1.17616	0.985786	0.957567
Q9BY77;F6VRR5;F8WCX5	Polymerase delta-interacting protein 3	POLDIP3	22	55.8	1.33493	0.77033	0.544031	0.818768	0.8871	0.968111	0.89875	0.718783	1.00387	1.28484	0.810815	0.583113	0.854959	0.901006	0.957464	0.882524	0.791566	1.01138	1.31147	0.800648	0.558731	0.905313	0.882952	0.959277	0.878986	0.761364	0.976138
P62318-2;P62318;H3BT13	Small nuclear ribonucleoprotein Sm D3	SNRPD3	5	55.8	0.836161	0.754365	0.677518	0.81578	0.797456	0.752083	0.716257	0.749199	0.656141	1.43309	1.17601	1.06159	1.09734	1.14455	1.06528	0.973529	1.21297	0.934895	0.952042	0.800704	0.761533	1.17749	0.927949	0.867593	0.738715	1.04276	0.732014
E7EX44;Q05682-3;Q05682-6;Q05682-2;Q05682	Caldesmon	CALD1	36	55.7	1.14674	1.21954	0.820406	1.22393	0.964652	0.97709	0.901489	3.28334	0.818281	1.11763	1.23482	0.844074	1.25615	0.974486	0.99878	0.873257	3.34817	0.864792	1.14986	1.26137	0.768166	1.26761	0.953895	1.024	0.898194	3.58608	0.793104
Q02818	Nucleobindin-1	NUCB1	24	55.7	1.06522	1.48117	1.00819	1.20719	0.943261	1.71834	1.64505	1.38325	1.78445	0.822281	0.709585	1.00789	0.858559	0.702782	1.52946	1.09112	1.99316	1.70786	0.6312	0.647004	0.898166	0.967381	0.510742	1.5932	0.931998	0.713463	0.910429
P11908;P11908-2;D3YTJ7	Ribose-phosphate pyrophosphokinase 2	PRPS2	18	55.7	1.0209	1.00444	0.951499	0.987501	0.896037	0.961759	0.942312	0.967066	0.821757	1.09929	1.0868	0.977163	0.999188	0.932795	1.03152	0.954527	0.927322	0.782949	0.977308	0.942608	0.91565	0.945881	0.810055	0.904184	0.832341	0.896855	0.675847
P78406;E9PQ57;E9PPG9	mRNA export factor	RAE1	16	55.7	1.07039	1.01401	1.01457	1.13444	1.04702	0.995623	0.988755	1.02347	1.47633	1.07087	1.05567	1.08645	1.10586	1.06349	0.990999	0.980729	1.03223	1.59472	1.06393	1.03587	1.09045	1.20491	1.11946	1.03138	1.01511	1.11138	1.53947
P36578;H3BM89	60S ribosomal protein L4	RPL4	31	55.7	1.10859	0.884797	0.958956	0.749761	0.944569	0.927539	0.953528	1.00268	0.856767	1.10668	0.960378	1.03252	0.770711	0.935183	0.950498	0.993888	1.02025	0.918011	0.986072	0.818123	0.861026	0.751594	0.896924	0.882309	0.869069	0.977279	0.715228
A0A024R4M0;P46781;B5MCT8;C9JM19	40S ribosomal protein S9	RPS9	18	55.7	1.13397	0.919133	1.19024	0.797014	0.948172	1.00772	0.995155	0.992165	0.955577	1.0891	0.902159	1.2374	0.838206	1.01601	1.00517	0.957258	1.14576	1.00071	1.14074	0.974815	1.30269	0.826912	1.07869	1.00897	1.01965	1.09981	0.987228
Q8N5K1;I3L1N9;D6RCF4	CDGSH iron-sulfur domain-containing protein 2	CISD2	8	55.6	1.18516	1.15182	1.44801	1.117	1	1.15711	0.991293	1.0279	1.05489	1.12591	1.1752	1.46955	1.14279	0.996212	1.17285	1.0017	0.968538	1.1225	1.16152	1.15923	1.43964	1.14001	1.18417	1.16591	1.03022	1.00476	1.09786
O15525;I3L2F8	Transcription factor MafG	MAFG	9	55.6	2.05119	1.12141	1.07211	1.22414	0.959288	0.819945	1.02931	1.02266	2.34489	1.54561	1.00069	1.03437	1.19878	0.983147	0.979633	1.02686	1.02788	2.05274	1.65392	1.10999	1.03914	1.14928	1.08829	0.990894	1.14106	1.07278	2.08071
P49736;H0Y8E6	DNA replication licensing factor MCM2	MCM2	43	55.6	0.806574	0.841927	1.22849	0.85849	0.532172	0.800618	0.751787	0.790274	1.14298	0.941982	0.986797	1.49569	0.934576	0.575979	0.903272	0.860114	0.845792	1.2512	0.862	0.890111	1.35771	0.879565	0.561356	0.86719	0.781751	0.868124	1.20877
P82933	28S ribosomal protein S9, mitochondrial	MRPS9	22	55.6	0.992729	0.948904	0.951438	1.05947	0.884467	1.05679	1.0265	1.0775	1.66794	1.02813	0.986831	0.982722	1.07374	0.867082	1.08332	1.0171	1.08015	1.66706	1.00338	0.973366	0.951151	1.12477	0.901133	1.05524	1.02916	1.09903	1.82362
Q13794	Phorbol-12-myristate-13-acetate-induced protein 1	PMAIP1	4	55.6	1.63172	1.61502	2.90299	1.74447	3.04131	1.51992	1.33119	1.21222	10.1944	1.19624	1.26163	1.9634	1.37059	2.01624	1.43564	1.32801	1.14861	5.58489	1.40476	1.33898	2.40295	1.66282	2.41312	1.25873	1.26154	1.23826	7.36709
Q9Y478	5-AMP-activated protein kinase subunit beta-1	PRKAB1	9	55.6	1.47924	1.11706	0.915046	1.1369	1.33275	1.04652	1.10248	0.870058	1.0423	1.58086	1.2679	0.87099	1.14438	1.33169	1.18212	1.05129	0.904811	1.01311	1.58543	1.20681	0.993334	1.12531	1.40236	1.23379	1.14901	1.04675	1.21963
P20618	Proteasome subunit beta type-1	PSMB1	15	55.6	1.09493	0.964416	0.885668	1.06075	1.07958	0.986706	1.00403	1.07288	0.993783	1.17875	1.07194	0.890064	1.0851	1.1251	1.06045	1.02033	1.07084	1.1043	1.15105	1.05098	0.886032	1.0544	1.10776	1.02363	1.027	1.01678	1.18357
P47897;P47897-2	Glutamine--tRNA ligase	QARS	42	55.6	0.903302	0.978805	1.10999	0.958637	0.931043	0.970597	0.992536	0.964211	0.851417	0.87947	0.955581	1.11865	0.955948	0.886853	0.936004	0.97584	0.924327	0.874979	0.93262	0.993665	1.17803	0.907555	0.900627	0.946535	1.00312	0.921357	0.902172
P62917;E9PKZ0;G3V1A1;E9PKU4;E9PP36	60S ribosomal protein L8	RPL8	18	55.6	1.19438	0.965181	1.0953	0.870997	1.05628	1.04185	1.01948	1.21136	0.958024	0.987483	0.822703	0.843888	0.72326	0.888963	0.921544	0.908248	0.905504	0.841261	1.20753	1.02671	1.03214	0.857957	1.16087	1.03861	1.06198	1.10926	0.864549
E9PJN9		RPS3	2	55.6	0.936875	0.770513	0.943236	0.704541	0.886118	0.878251	0.842559	0.824329	0.752423	1.21558	1.08355	1.24126	0.886124	1.00653	1.00836	1.32147	1.01508	0.895749	0.934888	0.786917	0.879731	0.840102	0.795669	0.859116	1.0719	0.970511	0.781412
O95793;O95793-2;Q5JW30;O95793-3;A0A087X1A5	Double-stranded RNA-binding protein Staufen homolog 1	STAU1	30	55.6	0.992686	0.951519	0.690043	0.907878	0.754309	0.832343	0.891935	0.763748	0.718901	1.02171	1.01993	0.678701	0.968931	0.815721	0.865932	0.926061	0.80885	0.768228	0.990972	0.974804	0.643887	0.947445	0.780809	0.831616	0.897507	0.783617	0.713592
Q9GZL7	Ribosome biogenesis protein WDR12	WDR12	19	55.6	1.21667	1.00428	1.26518	1.19442	1.1562	1.10664	1.02292	1.12754	1.05237	1.1394	0.970369	1.16117	1.17254	1.18437	1.03	0.993121	1.12887	1.02872	1.26458	1.03339	1.2542	1.25599	1.2163	1.03577	1.008	1.19039	1.00011
O75312;H7C0E5;H7BZM7	Zinc finger protein ZPR1	ZPR1	22	55.6	1.14414	1.02611	0.989643	1.23396	1.1268	0.997705	1.01628	1.24976	0.767574	1.104	0.967648	0.940655	1.21239	1.07368	0.981705	1.01968	1.22886	0.744936	1.11033	0.956934	0.860639	1.15129	0.954205	0.91844	0.915473	1.15297	0.691639
Q13137-4;Q13137;Q13137-3;Q13137-5;Q13137-2;D6REB0	Calcium-binding and coiled-coil domain-containing protein 2	CALCOCO2	26	55.5	1.08052	0.833796	0.498579	1.04964	1.03849	1.2961	1.44066	0.894999	0.958194	1.14838	0.890651	0.574837	1.08086	1.10768	1.29089	1.45544	0.991471	0.988111	1.13091	0.850223	0.551069	1.01581	1.00507	1.33613	1.43964	0.970703	0.969417
P35606;P35606-2	Coatomer subunit beta	COPB2	47	55.5	0.974928	1.04343	0.999421	1.02827	1.15504	0.975705	0.99294	1.10544	1.03435	0.957512	1.04647	0.941992	0.95118	1.11918	0.949589	0.992721	1.05765	0.954473	0.970606	1.03121	1.0656	1.05788	1.17033	1.00551	1.01271	1.122	1.03024
Q14697;F5H6X6	Neutral alpha-glucosidase AB	GANAB	51	55.5	0.857394	0.992643	1.4673	0.974559	0.828904	1.00649	0.96562	0.943448	1.12017	0.880901	1.015	1.53418	1.0061	0.848558	1.04147	0.987063	0.974122	1.12342	0.872109	0.983673	1.53134	1.04428	0.861139	1.00727	0.996666	1.01458	1.10228
O76003	Glutaredoxin-3	GLRX3	18	55.5	0.957701	0.993447	0.82359	1.11476	1.09355	0.851695	1.00916	1.12094	0.643417	1.08073	1.07865	0.884667	1.11835	1.12248	0.889192	1.02729	1.14468	0.655877	0.952858	0.950399	0.791549	1.198	1.09276	0.860033	0.991614	1.14245	0.63947
G8JLB6;P31943;E9PCY7;D6RBM0;H0YB39;D6RIT2;D6RIU0	Heterogeneous nuclear ribonucleoprotein H;Heterogeneous nuclear ribonucleoprotein H, N-terminally processed	HNRNPH1	20	55.5	1.06142	0.857351	1.08599	0.959528	1.01453	0.942549	0.889364	0.90861	0.897662	1.09842	0.912933	1.06822	1.01801	1.06812	0.965355	0.906087	0.973748	0.941494	1.05392	0.862872	0.990047	1.02935	1.05942	0.942543	0.891894	0.988612	0.792239
A8MXP9;A0A0R4J2E8;P43243;D6REM6;D6R991	Matrin-3	MATR3	56	55.5	1.06046	0.855274	1.07087	0.992747	0.934197	0.941839	0.885621	0.923829	0.92612	1.02226	0.788672	0.980617	0.969053	0.906202	0.926983	0.896091	0.890743	0.849345	1.14614	0.867386	1.02486	1.01944	0.96897	0.990001	0.91302	0.916251	0.929824
Q14165;F5H1S8	Malectin	MLEC	15	55.5	1.16103	1.42746	2.09377	1.2877	1.38691	1.36794	1.12261	1.1221	1.2863	1.01401	1.23212	1.87951	1.15927	1.30856	1.2341	1.02691	1.0714	1.18278	1.06433	1.24749	1.83439	1.20643	1.3109	1.22303	1.04302	1.04789	1.13971
Q15738;C9JDR0	Sterol-4-alpha-carboxylate 3-dehydrogenase, decarboxylating	NSDHL	21	55.5	1.10449	1.1126	1.3733	1.07775	1.32763	1.4034	2.08725	1.37067	1.13381	1.01613	1.04643	1.23527	0.967298	1.17307	1.26794	1.79675	1.19362	1.0187	0.997993	1.01006	1.24519	1.03904	1.15709	1.27239	1.797	1.26959	1.00307
Q16576;E9PC52	Histone-binding protein RBBP7	RBBP7	19	55.5	0.879051	1.16025	0.956287	0.968237	0.681312	0.831274	0.822304	0.76889	0.794661	1.09585	1.29559	0.806518	0.939189	0.63965	0.859675	0.843117	0.683627	0.648799	0.89259	1.03699	0.695406	0.873564	0.614502	0.81054	0.796805	0.62083	0.543513
O75935;O75935-3;X6RCK5;X6RA56;X6RLR1;O75935-2;A0A0A0MRV8	Dynactin subunit 3	DCTN3	12	55.4	0.95087	0.97535	0.784506	0.908274	1.04658	0.992412	1.03353	0.960735	0.960424	0.923343	0.965293	0.828973	0.927189	1.03765	1.03449	1.00165	0.936532	0.950845	0.991282	1.04422	0.878823	0.894721	1.08714	1.02506	1.06241	0.963912	0.933488
Q9Y6G9;E9PHI6	Cytoplasmic dynein 1 light intermediate chain 1	DYNC1LI1	29	55.4	0.975543	1.06809	0.981235	1.14063	1.01733	1.00386	0.992668	1.15694	0.926687	0.931352	1.05954	0.97464	1.12019	0.987883	0.96647	0.957837	1.12236	0.897293	0.972269	1.10729	0.980364	1.10261	1.05772	0.98445	1.02964	1.14997	0.883716
O60825-2;O60825	6-phosphofructo-2-kinase/fructose-2,6-bisphosphatase 2;6-phosphofructo-2-kinase;Fructose-2,6-bisphosphatase	PFKFB2	26	55.4	1.06927	1.10875	1.16863	1.0478	2.44254	1.53489	1.78479	1.25878	0.886952	0.99787	1.0978	1.11002	1.05807	2.46367	1.54379	1.79595	1.28437	0.955051	1.09404	1.14972	1.1836	1.09038	2.5769	1.57743	1.85775	1.35885	1.01316
P11216	Glycogen phosphorylase, brain form	PYGB	47	55.4	0.838011	1.05664	0.76302	0.96709	0.992921	1.13354	1.10399	0.961916	0.542523	0.828102	1.05091	0.754115	0.940929	0.976941	1.09839	1.10882	0.957998	0.571746	0.834657	1.03202	0.762521	0.92732	0.973921	1.09697	1.08364	0.945896	0.544198
Q9NYB0	Telomeric repeat-binding factor 2-interacting protein 1	TERF2IP	24	55.4	1.50938	1.08277	0.85617	1.14415	1.00273	1.04395	0.951745	0.88019	1.2765	1.38046	1.01649	0.888338	1.14288	1.07811	0.998163	0.941295	0.944327	1.23245	1.4136	1.04215	0.846091	1.12009	0.985889	1.00378	0.910428	0.871566	1.11174
U3KQU7		COG5	10	55.3	0.943076	1.15291	0.868936	1.14868	1.11866	1.06242	1.21783	1.12188	0.942625	1.20703	1.05022	1.59253	1.06858	1.19533	1.22565	0.997029	1.0878	1.31213	0.902065	0.898359	1.09861	1.20215	1.18222	0.894094	1.18998	1.05198	1.34013
Q9UJV9;J3KNN5	Probable ATP-dependent RNA helicase DDX41	DDX41	34	55.3	0.815564	0.946278	1.22644	1.02215	1.08334	0.959515	0.936221	0.922919	1.27362	1.06271	1.11289	1.43513	1.08674	1.21479	1.0381	1.00636	1.01176	1.34383	0.895945	0.93396	1.20465	1.14177	1.06832	0.996877	0.899447	0.980119	1.20595
Q9UNQ2;A0A0C4DGB1	Probable dimethyladenosine transferase	DIMT1	15	55.3	1.29677	0.664833	1.0907	0.796187	0.944615	0.880468	0.941627	1.22563	1.36707	1.32949	0.677676	1.1409	0.799924	0.98156	0.941818	1.09361	1.2697	1.37173	1.24825	0.64479	1.05372	0.793857	0.929	0.989558	1.21925	1.34364	1.42146
P60228;E5RGA2	Eukaryotic translation initiation factor 3 subunit E	EIF3E	25	55.3	1.03769	0.949328	1.03984	1.00404	0.984305	0.947911	1.00355	1.06913	1.30644	1.07854	0.942037	0.97673	1.00829	0.985489	0.937113	0.996537	1.06266	1.22719	1.0676	0.902942	0.967471	1.01896	0.959823	0.919475	0.973992	1.04359	1.16574
Q9NQT4;M0R050	Exosome complex component RRP46	EXOSC5	9	55.3	1.08578	0.852432	0.704827	0.906152	0.855205	0.883525	0.890077	0.867142	0.552904	1.2399	0.968872	0.81584	0.960787	0.923846	0.982291	0.917307	0.930707	0.597741	1.11659	0.880543	0.886572	1.02937	0.882149	0.961999	0.861492	0.988629	0.726401
O15355	Protein phosphatase 1G	PPM1G	24	55.3	0.992405	0.995942	0.834094	0.98079	0.823271	0.902133	0.8439	0.944894	0.761799	0.942399	0.969467	0.838767	1.01531	0.828435	0.88318	0.834046	0.944526	0.754716	0.969396	1.02277	0.863848	0.977115	0.866871	0.891639	0.869592	1.00872	0.766764
C9J0I9;Q86WB0;Q86WB0-2;Q86WB0-3	Nuclear-interacting partner of ALK	ZC3HC1	18	55.3	0.984529	0.992298	0.920961	1.00541	1.05586	1.05926	0.930787	0.835214	1.03739	1.01897	0.939231	0.789695	0.969615	1.07079	1.0853	0.946918	0.844513	0.928574	1.002	0.887932	0.629405	0.969185	1.05558	1.00459	0.934662	0.776088	0.717846
O75828	Carbonyl reductase [NADPH] 3	CBR3	14	55.2	1.06398	1.25604	1.25812	1.09644	0.887478	1.20667	1.09333	0.959416	0.887076	0.960386	1.25929	1.28058	1.04781	0.793373	1.10771	0.984423	0.843886	0.740027	1.00242	1.3462	1.44317	1.02197	0.794374	1.10082	1.00392	0.878633	0.819429
Q9NR30;Q9NR30-2	Nucleolar RNA helicase 2	DDX21	46	55.2	1.02917	0.821844	1.42025	1.15434	0.958276	0.873567	0.87361	1.27341	1.17052	1.02452	0.827075	1.43868	1.2005	0.969688	0.887646	0.900727	1.2548	1.21387	1.05475	0.862435	1.48136	1.19077	1.00727	0.898375	0.915401	1.26512	1.17205
Q9Y2H0-3;Q9Y2H0;Q9Y2H0-1;A0A0B4J2C2;F8WF49	Disks large-associated protein 4	DLGAP4	22	55.2	1.30562	0.912891	0.60875	0.88802	1.02972	0.833073	0.955952	1.01781	0.574998	1.38444	0.870627	0.402317	0.920506	1.04402	0.853879	0.975245	0.951361	0.475653	1.3802	0.881723	0.440321	0.920112	0.990925	0.810534	0.93047	0.924119	0.482625
P38919	Eukaryotic initiation factor 4A-III;Eukaryotic initiation factor 4A-III, N-terminally processed	EIF4A3	29	55.2	1.08297	0.976708	1.14515	1.00709	0.777922	0.787122	0.763781	0.832571	1.00889	1.52302	1.29288	1.63632	1.25839	0.925123	0.978948	0.93069	0.963741	1.13835	1.22925	1.04426	1.33305	1.24733	0.848437	0.866505	0.833647	0.953084	0.968882
S4R3N1		HSPE1-MOB4	14	55.2	1.21169	1.14953	1.7283	1.20076	1.14923	1.19948	1.06306	1.35392	1.28743	1.17245	1.0765	1.93711	1.23934	1.158	1.18156	0.998449	1.33177	1.49421	1.20679	1.12825	2.06115	1.3225	1.20425	1.20799	1.11519	1.68275	1.38813
E7EPT4;P19404	NADH dehydrogenase [ubiquinone] flavoprotein 2, mitochondrial	NDUFV2	13	55.2	1.10115	1.1049	0.851625	1.08107	0.77771	1.17195	1.04064	0.916752	1.36905	0.957173	0.966344	0.815239	1.03917	0.817229	1.12153	1.0043	0.995734	1.34303	1.07923	1.10899	0.957641	1.15492	0.901111	1.19749	1.0541	1.07367	1.39242
Q14980;Q14980-4;Q14980-3	Nuclear mitotic apparatus protein 1	NUMA1	112	55.2	0.963448	0.811756	0.643428	0.886236	0.779862	0.89649	0.816413	0.820534	0.621081	0.90738	0.769424	0.596294	0.871281	0.76247	0.88778	0.818512	0.812801	0.609878	0.941879	0.808388	0.644235	0.823784	0.763585	0.890321	0.821389	0.791595	0.626941
Q9NPF4	Probable tRNA N6-adenosine threonylcarbamoyltransferase	OSGEP	15	55.2	0.960002	0.972078	0.971402	0.964857	1.02082	0.944395	0.921734	0.975602	0.844106	1.12521	1.11722	1.04914	1.07487	1.1001	1.11441	0.993261	1.0767	0.956603	1.04867	1.03571	1.01102	1.09567	1.08815	1.04778	0.971259	1.06395	0.892798
F8W8H5;Q969Q5	Ras-related protein Rab-24	RAB24	9	55.2	1.22243	1.05605	1.25912	1.15371	1.1747	1.21819	1.19029	1.08529	1.13009	1.08681	0.987287	1.18418	1.12601	1.12676	1.16386	1.09679	1.02639	1.10916	1.14429	1.05367	1.22567	1.12697	1.13572	1.09198	1.09298	1.03354	1.0438
F8W7C6;A0A087WV22;H7C123		RPL10	11	55.2	0.868983	0.867035	0.895247	0.86961	0.887592	0.800228	0.882384	0.816405	0.816965	1.17363	1.21073	1.14259	1.10869	1.12213	1.07016	0.975214	1.10874	1.17402	0.878729	0.588626	0.742319	0.652126	0.591782	0.715938	0.579618	0.849046	1.26998
Q9UK41;Q9UK41-2;E9PQR7	Vacuolar protein sorting-associated protein 28 homolog	VPS28	13	55.2	1.00612	0.976544	0.876229	0.96456	1.1424	1.06085	1.01854	1.00283	1.1026	1.08887	1.00144	0.954769	0.984893	1.19118	1.08264	1.04409	1.04064	1.13594	1.10638	0.97013	0.958509	1.06958	1.15697	1.05447	0.995447	1.0778	1.1025
Q9P000;Q9P000-2	COMM domain-containing protein 9	COMMD9	12	55.1	0.900747	0.820786	0.930707	0.950421	0.967389	1.15395	1.29452	0.993816	1.30625	1.07893	0.975174	0.86759	0.974487	1.07336	1.18456	1.24892	1.04218	1.27457	0.961983	0.869348	0.86447	0.992849	1.06328	1.12675	1.04852	1.00724	1.18304
Q14980-2;A0A087WY61	Nuclear mitotic apparatus protein 1	NUMA1	111	55.1	1.13066	0.699412	0.356686	0.942695	0.631117	0.733179	0.667971	0.667834	0.411561	1.00083	0.662113	0.40111	0.918854	0.605923	0.691705	0.712095	0.65895	0.446071	1.1628	0.761144	0.518218	0.849608	0.688638	0.75318	0.777496	0.66538	0.508699
P40938;P40938-2	Replication factor C subunit 3	RFC3	17	55.1	0.954884	1.0897	1.48785	1.07335	0.672509	1.01206	0.886219	0.99917	1.41307	0.988608	1.10358	1.55481	1.07457	0.680592	1.02094	0.96091	0.95654	1.48974	0.995503	1.06081	1.5052	1.00736	0.653528	0.996057	0.874845	0.963545	1.31157
P27635;X1WI28	60S ribosomal protein L10	RPL10	14	55.1	0.97161	0.808951	0.904333	0.689456	0.857448	0.853313	0.884099	0.889991	0.885462	1.20917	0.989843	1.21714	0.783104	0.994439	0.976943	0.997775	1.02798	1.07096	1.10485	0.910857	1.12463	0.844507	1.04526	0.982761	0.989431	1.05441	0.968959
E9PQE8;Q9Y296-2;Q9Y296;E9PKS9;E9PN70;J3KP27	Trafficking protein particle complex subunit 4	TRAPPC4	10	55.1	1.14928	0.948002	0.963981	0.875396	0.980412	1.00319	1.04465	0.868366	2.03939	1.15662	1.00346	1.00363	0.932867	0.989115	1.04081	1.03222	0.876994	1.98006	1.11409	0.943063	1.00561	0.882136	0.976414	0.979004	1.00496	0.876344	1.90869
O75293;K7EPQ8	Growth arrest and DNA damage-inducible protein GADD45 beta	GADD45B	7	55	1.08891	0.92181	1.1335	0.937839	0.951961	0.959515	0.966458	0.976256	9.50183	1.00069	0.95387	1.28049	1.15749	1.00077	1.16234	1.18959	1.11156	18.0718	1.29566	1.20885	1.38203	1.28034	1.23902	1.27479	1.15713	1.00184	15.9215
O15347;E9PES6;E7ES08;E7EQU1	High mobility group protein B3	HMGB3	11	55	1.05491	0.991966	0.905863	0.97093	0.738765	1.11654	0.938473	0.826906	0.512101	1.21437	1.13026	0.908713	1.07873	0.793661	1.16071	0.947453	0.871149	0.516259	1.03785	0.933207	0.775667	1.01817	0.704041	1.10696	0.832358	0.777849	0.469916
P62312	U6 snRNA-associated Sm-like protein LSm6	LSM6	5	55	1.15034	1.01201	0.789192	1.03789	1.02152	1.19971	1.02632	0.973986	0.449248	1.00755	0.918261	0.697712	1.0087	0.98547	1.08864	0.910675	0.885744	0.413365	1.16426	1.02381	0.834403	1.06582	1.16198	1.13179	0.987388	0.962331	0.454408
P50502;Q3KNR6;Q8NFI4;F6VDH7	Hsc70-interacting protein;Putative protein FAM10A5	ST13;ST13P5	20	55	0.872137	0.935775	0.71563	0.91636	1.10001	0.934527	0.964762	0.984207	0.504741	1.02236	1.06238	0.952348	1.01427	1.17362	1.01485	1.09778	1.14944	0.637705	0.851071	0.838449	0.698176	0.97618	0.959984	0.947477	0.900595	1.0311	0.452111
P41223;P41223-2;C9JNV2;C9JCD9	Protein BUD31 homolog	BUD31	8	54.9	1.64201	0.807864	0.738638	0.912964	0.768667	0.92501	0.873358	0.653681	1.53915	1.49671	0.841562	0.702294	0.984136	0.84051	0.990765	0.885806	0.757358	1.57901	1.70682	0.879824	0.719098	0.980112	0.937673	0.954301	0.909688	0.729583	1.44526
Q96S19;A0A087WYU2;Q96S19-3;Q96S19-5;Q96S19-4	UPF0585 protein C16orf13	C16orf13	11	54.9	0.957043	0.804539	1.13636	0.859909	0.943191	1.1849	0.972232	1.02236	0.727752	1.0533	0.962168	1.12056	0.950502	1.06427	1.28599	1.04349	1.04128	0.896892	1.06834	0.902241	1.06924	0.998105	1.00286	1.2782	1.00218	1.04817	0.840729
Q05682-5;Q05682-4;E9PGZ1;C9J813	Caldesmon	CALD1	34	54.9	0.99569	1.2366	0.8351	1.34637	1.16377	1.28055	0.964447	2.69541	0.760372	0.905399	1.05631	0.658049	1.28335	1.09274	1.15197	0.928111	3.59848	0.795877	0.987285	1.23625	0.728377	1.24892	0.948197	1.26056	0.883324	3.86494	0.722952
Q16698-2;Q16698;E5RJG7;E5RFV2;E5RJD2	2,4-dienoyl-CoA reductase, mitochondrial	DECR1	16	54.9	0.950412	1.08619	1.32651	1.04505	0.997632	1.15632	1.04031	0.939758	0.927751	0.977801	1.11232	1.411	1.05064	1.01989	1.14753	1.01445	0.967469	0.997725	0.950971	1.08243	1.41087	1.19337	1.05169	1.14906	1.03893	1.03042	0.968084
O00429-2;O00429-4;O00429-8;G8JLD5	Dynamin-1-like protein	DNM1L	41	54.9	0.931183	1.13396	0.881926	1.03548	0.948976	1.05743	1.09443	1.07167	0.664805	0.834656	1.02929	0.839551	1.00832	0.902549	0.986421	1.02096	0.99401	0.655513	0.914996	1.14694	0.89478	0.973407	0.958035	1.02669	1.1077	1.02214	0.658877
P47813;O14602;A6NJH9;X6RAC9	Eukaryotic translation initiation factor 1A, X-chromosomal;Eukaryotic translation initiation factor 1A, Y-chromosomal	EIF1AX;EIF1AY	10	54.9	1.10768	0.935669	0.827735	0.890463	0.857071	0.896449	0.785554	0.906497	0.681435	1.35395	1.09988	1.01592	0.944641	0.917959	0.928829	0.929973	1.06554	0.747312	1.21457	0.917908	0.952378	1.16294	0.924082	0.893307	0.860913	1.17491	0.641265
Q8TBF2-4;Q8TBF2;Q8TBF2-3;Q8TBF2-2;Q8TBF2-7	Prostamide/prostaglandin F synthase	FAM213B	8	54.9	1.39263	0.892461	0.857707	1.0158	0.921043	1.097	1.15566	0.923987	0.742399	1.25355	0.95368	1.38573	1.11939	1.096	1.16556	1.05583	1.80803	1.01348	1.22294	0.940963	0.949421	1.01855	0.998656	1.06646	1.10635	0.98729	0.755078
Q9UJ68-5;Q9UJ68;Q9UJ68-2;Q9UJ68-3;Q9UJ68-4;E5RIA9;H0YAN3	Mitochondrial peptide methionine sulfoxide reductase	MSRA	9	54.9	1.18374	1.10841	1.35302	1.0849	1.13539	0.944427	1.14568	1.17485	1.30455	1.01811	0.9699	1.18153	0.98807	1.02746	0.86833	0.967896	1.04926	1.23513	1.17868	1.05154	1.2777	1.08062	1.09235	0.913445	1.02639	1.10524	1.20334
Q96MG7	Melanoma-associated antigen G1	NDNL2	18	54.9	1.46714	0.837779	1.24571	1.0152	0.907235	1.02753	0.901616	0.987202	2.15845	1.21201	0.881788	1.09829	1.02764	0.903099	0.991161	0.911463	0.911738	1.85242	1.33399	0.93203	1.16835	0.928615	0.94449	1.00427	0.943504	0.864004	1.97491
Q9P032	NADH dehydrogenase [ubiquinone] 1 alpha subcomplex assembly factor 4	NDUFAF4	12	54.9	1.28199	1.07478	1.38516	1.20575	1.02665	1.11913	1.01948	1.03486	1.50702	1.19305	1.02713	1.26305	1.19914	1.06596	1.13342	1.01797	0.946297	1.52183	1.24638	1.01186	1.24515	1.35529	0.993572	1.09613	0.940716	0.980182	1.51062
Q9BWF3;E9PB51;Q9BWF3-4;D6R9K7;J3QRR5;Q9BWF3-3;Q9BWF3-2	RNA-binding protein 4	RBM4	18	54.9	1.03089	0.997202	2.06366	1.3538	0.840008	1.0351	0.93293	0.82333	1.61491	0.978656	0.928089	1.98062	1.32338	0.883125	1.05071	0.947196	0.813575	1.57268	1.03035	0.996577	1.97265	1.34851	0.86311	1.02992	0.944741	0.842875	1.64003
S4R435		RPS10-NUDT3	18	54.9	1.02411	0.899787	0.961014	0.843264	0.983568	0.95968	0.954089	1.01758	0.828285	1.17036	0.981029	0.944641	0.890419	1.03162	1.00529	0.980482	1.00912	0.758982	1.08287	0.87938	0.875841	0.973931	1.01777	1.00887	0.931816	1.03876	0.757729
P53814-5;P53814-6;A0A087WVP4;P53814;A0A087X1R1	Smoothelin	SMTN	46	54.9	1.23442	1.24609	1.4754	1.38336	0.626511	0.528765	0.902222	1.48944	1.48663	1.16605	1.19576	1.46195	1.44391	0.637403	0.552217	0.914665	1.47885	1.53076	1.31618	1.35202	1.65093	1.17016	0.670122	0.542253	0.955052	1.51705	1.52581
P67936-2;K7ENT6;K7ERG3	Tropomyosin alpha-4 chain	TPM4	29	54.9	0.681759	1.04045	0.819913	1.02676	0.987283	1.0604	1.10819	1.50506	0.709674	0.676209	0.802529	0.68058	0.85921	0.794119	0.903291	0.96803	1.19837	0.62606	0.680812	0.928908	0.722725	0.866997	0.84082	0.92694	1.09974	1.29697	0.750982
O76080;Q5QPB1	AN1-type zinc finger protein 5	ZFAND5	7	54.9	1.20058	0.986755	0.855275	0.976864	0.991451	0.82947	1.03213	0.893464	1.79825	0.930102	0.735322	0.43553	0.710143	0.939643	0.663225	0.940959	0.732409	1.65757	1.08971	0.675435	0.471401	0.678547	0.894795	0.653207	0.948412	0.656972	1.16404
O60488-2;O60488	Long-chain-fatty-acid--CoA ligase 4	ACSL4	34	54.8	1.05412	0.861637	1.02824	0.778307	0.970239	0.765197	1.00065	1.19263	1.1404	1.09759	0.914226	1.17728	0.797081	0.970131	0.782318	1.00738	1.19081	1.20634	1.01616	0.836954	1.08405	0.835604	0.885087	0.744481	0.930442	1.19347	1.10345
O75955;O75955-2;A0A140T9R1;A0A140T9W4;A0A140T9X0;A2AB09	Flotillin-1	FLOT1	23	54.8	0.966517	1.02285	1.3703	1.07245	1.12288	1.2123	1.04876	1.05983	1.08001	0.969966	1.00827	1.23872	1.0102	1.14467	1.27372	1.09456	1.02107	1.03961	0.991836	0.985957	1.22569	1.07695	1.12735	1.31561	1.11303	1.00824	1.04515
G3V1P3;Q969J3;Q969J3-2	Loss of heterozygosity 12 chromosomal region 1 protein	LOH12CR1	8	54.8	1.14893	0.986045	0.704266	1.00819	1.28517	1.00525	1.06969	0.936982	0.569324	1.14094	0.968336	0.698662	0.941735	1.3152	0.969706	1.05465	0.949502	0.702792	1.19825	0.984731	0.663683	0.955454	1.28916	1.00763	1.07259	0.928333	0.573212
Q96BN8	Ubiquitin thioesterase otulin	OTULIN	20	54.8	0.977082	0.951329	0.830541	0.888194	0.941093	0.89753	0.910434	0.895511	0.993498	1.07234	1.07986	0.975983	0.97377	1.03446	1.04384	1.02039	1.02276	1.04864	1.01097	0.989107	0.890958	0.970028	0.96111	0.969201	0.941276	0.950875	1.00149
P43686;P43686-2	26S protease regulatory subunit 6B	PSMC4	28	54.8	1.13071	1.04778	1.04253	1.07294	1.07128	0.96393	0.97682	1.09381	1.10962	1.06661	1.00686	1.02028	1.0347	1.03145	0.951263	0.945688	1.05141	1.02912	1.0927	1.01065	1.03392	1.04608	1.06641	0.927947	0.956552	1.04897	1.00144
P62854;Q5JNZ5	40S ribosomal protein S26;Putative 40S ribosomal protein S26-like 1	RPS26;RPS26P11	6	54.8	1.23292	0.876291	0.907414	0.751889	0.992354	0.962734	1.01208	1.01096	0.889507	0.933616	0.801508	0.811932	0.725965	0.866872	0.962531	0.910533	0.954388	0.83095	1.03543	0.854592	0.911397	0.768721	0.931831	0.944856	0.961411	0.970143	0.927641
E9PN66;E9PKN9;E9PS55;E9PMW4;E9PQ46;E9PIN5;E9PIK4;U3KQ32;E9PKZ4;E9PPM1;O14683;E9PNB3;E9PMY0	Tumor protein p53-inducible protein 11	TP53I11	3	54.8	1.19606	1.6944	1.28341	1.33197	1.82232	1.07499	1.05634	1.07925	0.997561	1.6265	2.02216	0.796352	1.31622	2.04499	1.02092	1.0004	0.874508	0.717524	1.18944	1.84191	0.958308	1.42094	2.11237	1.06941	1.07834	1.04648	0.890196
P61964	WD repeat-containing protein 5	WDR5	13	54.8	1.07291	0.982698	1.06326	1.078	0.885191	1.05147	0.909433	0.974381	0.875082	0.954095	0.907036	1.00167	1.02319	0.841347	0.992737	0.836325	0.854432	0.792078	1.04024	1.0144	1.11016	1.04687	0.916403	1.01391	0.901696	0.922899	0.861078
P42765;A0A0B4J2A4	3-ketoacyl-CoA thiolase, mitochondrial	ACAA2	19	54.7	0.988349	1.27834	1.789	1.269	1.08489	1.1077	1.02867	1.15188	1.1236	0.97076	1.2388	1.79447	1.20334	1.05665	1.08621	1.01223	1.09839	1.12672	0.969581	1.23335	1.70046	1.30053	1.05332	1.0616	0.98885	1.12323	1.00762
Q9BRQ8;Q9BRQ8-2	Apoptosis-inducing factor 2	AIFM2	18	54.7	1.1375	1.24285	1.23811	0.960205	1.60371	1.08865	1.11713	1.19407	1.12817	0.989201	1.1339	1.1834	0.92692	1.55398	1.0478	1.04981	1.11844	1.13489	1.04747	1.20743	1.28932	0.947397	1.56618	1.04255	1.0754	1.10558	1.08952
Q9NWV8;J3KQS6;M0R0I0;M0R3F4;M0R2A4;M0R2K3;M0R193;M0R2I2;Q9NWV8-3	BRISC and BRCA1-A complex member 1	BABAM1	13	54.7	0.966885	0.937626	0.905744	0.942644	1.09065	1.09007	0.970611	1.04619	0.860833	1.08337	1.04921	1.02697	0.942945	1.1111	1.14425	1.02213	1.07537	0.891913	0.963288	0.94867	0.957805	0.959369	1.01403	1.14116	0.924496	1.08659	0.919721
P39748;P39748-2	Flap endonuclease 1	FEN1	20	54.7	1.20705	0.887148	1.64511	1.07461	0.541954	0.920654	0.842474	0.81477	1.15338	1.09958	0.83711	1.44956	0.988969	0.552875	0.935921	0.838099	0.761687	1.06601	1.16405	0.874625	1.59821	0.968743	0.568197	0.946587	0.877341	0.797976	1.10429
P62873;P62873-2;F6UT28;B1AKQ8;F6X3N5	Guanine nucleotide-binding protein G(I)/G(S)/G(T) subunit beta-1	GNB1	14	54.7	1.18729	1.10342	1.16163	1.08834	1.07619	1.02261	0.929637	1.01323	0.82954	1.10816	1.07159	1.08711	1.05856	1.0368	0.976364	0.877476	0.912744	0.727658	1.19605	1.16393	1.14822	1.06631	1.13054	1.02938	0.964082	1.06188	0.795177
Q9GZR2	RNA exonuclease 4	REXO4	24	54.7	1.54482	1.40247	1.45369	1.5893	1.96414	1.03207	0.992386	1.12956	2.22212	1.46122	1.35174	1.37408	1.52088	1.81988	1.0575	0.994753	1.06169	1.99796	1.52549	1.4497	1.37321	1.61463	1.95773	1.03771	1.04182	1.15122	1.96829
C9J6A7;Q96AT9-5;Q96AT9-3;Q96AT9-2;Q96AT9;Q96AT9-4;C9IYE8;E7ESZ6;C9J8S0;C9J9T0;C9IZU8	Ribulose-phosphate 3-epimerase	RPE	6	54.7	0.693565	0.851715	0.616683	0.835851	0.890834	0.897986	0.839655	0.81905	0.538517	0.865625	0.963277	0.688299	0.893748	0.988782	0.982062	0.952859	0.891634	0.586478	0.740317	0.819867	0.49278	0.855448	0.920013	0.954427	0.909825	0.820311	0.3617
C9JNW5;P83731;C9JXB8	60S ribosomal protein L24	RPL24	13	54.7	1.1127	0.894612	0.956509	0.749117	0.954219	0.967988	0.975191	0.971351	0.901104	1.13738	0.935131	1.00635	0.719534	0.948951	0.979143	0.962609	0.96254	0.902495	1.06439	0.823761	0.919986	0.78238	0.93486	0.943811	0.910373	1.01502	0.78867
Q9UBP0-3;Q9UBP0;Q9UBP0-4;Q9UBP0-2	Spastin	SPAST	31	54.7	0.93281	0.896144	0.709597	0.806623	0.917665	0.969126	0.977442	0.913145	0.971258	0.85892	0.81573	0.750156	0.832419	0.905935	0.948778	0.93443	0.935539	1.0761	0.997151	0.936494	0.711325	0.793185	1.01118	0.998727	1.02784	0.925483	1.00452
Q04837;A0A0G2JLD8;E7EUY5;C9K0U8	Single-stranded DNA-binding protein, mitochondrial	SSBP1	8	54.7	1.13134	1.13257	2.09072	1.2324	1.04914	1.09034	1.01845	1.4039	1.46089	1.2222	1.15194	2.12602	1.22719	1.03718	1.08103	1.04583	1.29452	1.32888	1.12959	1.01315	1.94524	1.33306	0.974209	1.0112	0.950133	1.36033	1.05034
P50552	Vasodilator-stimulated phosphoprotein	VASP	21	54.7	0.889829	0.814772	0.687121	0.838317	0.80597	0.702289	0.944586	0.820121	0.52696	1.00334	0.930399	0.789985	0.867859	0.80706	0.68968	0.98436	0.84015	0.543725	0.862619	0.778425	0.718405	0.84585	0.753435	0.654666	0.899307	0.833789	0.526661
F8VXU5;Q9UBQ0;Q9UBQ0-2	Vacuolar protein sorting-associated protein 29	VPS29	10	54.7	0.972153	0.965561	0.969851	1.02307	1.06624	1.1137	1.05999	1.13568	0.961355	0.936776	0.923993	0.964846	0.977786	1.04535	1.08041	1.01776	1.08838	0.976307	0.978947	1.01253	1.04529	0.992466	1.11276	1.10727	1.06123	1.18146	0.976783
Q9GZN8;Q9GZN8-2;H7BYU9	UPF0687 protein C20orf27	C20orf27	7	54.6	0.997983	0.907482	1.02844	1.03631	0.901995	1.0969	1.01348	1.01294	0.84689	1.04578	0.906202	1.06564	1.19909	0.950601	1.18996	1.02658	1.09857	0.931315	1.16328	0.941404	1.08892	1.08364	1.02062	1.2686	1.04656	1.12345	0.860767
Q53HL2	Borealin	CDCA8	12	54.6	1.02468	1.24969	1.16261	1.16137	0.558684	0.846866	0.927529	1.42898	1.85601	1.11067	1.3142	1.21572	1.18119	0.58801	0.875525	0.953813	1.58485	2.06752	1.08503	1.29346	1.12427	1.13314	0.448972	0.795679	0.878992	1.73616	1.98442
P09543;P09543-2	2,3-cyclic-nucleotide 3-phosphodiesterase	CNP	30	54.6	1.37541	1.30212	1.53686	1.21089	0.993892	1.2727	1.06581	1.10242	1.02955	1.13346	1.10765	1.36387	1.12388	0.922618	1.1858	0.980779	0.994163	0.944145	1.28288	1.31461	1.50489	1.08649	0.985913	1.21232	1.03099	1.04843	0.997465
Q9NPF5;Q5TG40;Q5TG38;Q5TG39	DNA methyltransferase 1-associated protein 1	DMAP1	22	54.6	1.04852	0.993228	0.930057	1.06519	1.00039	1.10521	0.993048	0.928231	1.38806	0.956896	0.936122	0.869013	1.09044	0.956098	1.09426	0.947468	0.903885	1.48149	1.0542	0.967444	0.908248	1.02482	0.993013	1.04669	0.957997	0.933994	1.23753
C9JLW8;I3L2L5;I3L4Q0;I3L317;I3L3A7	Protein FAM195B	FAM195B	6	54.6	0.903175	0.74615	0.445494	0.787279	0.969875	1.06476	0.962941	0.595459	0.340132	0.913133	0.70726	0.483628	0.906041	1.06108	1.07356	0.85142	0.679871	0.401948	0.944384	0.662436	0.415607	0.891904	1.0065	1.0911	0.859987	0.606927	0.338667
P00492	Hypoxanthine-guanine phosphoribosyltransferase	HPRT1	10	54.6	1.01476	1.0318	0.764644	0.965793	0.842459	1.0215	0.950009	0.921777	0.564628	0.996663	1.04871	0.771786	1.01421	0.91787	1.05686	0.94523	0.956221	0.553491	0.984792	1.00272	0.794649	0.965654	0.862579	1.00413	0.910519	0.970968	0.58557
Q9NR45	Sialic acid synthase	NANS	16	54.6	0.97241	1.07337	0.738253	1.00952	0.994578	0.94116	0.981064	0.956913	0.513904	1.2092	1.33312	0.929293	1.03985	1.05255	1.00759	1.02791	1.01447	0.596491	0.964736	1.05414	0.787758	1.1886	0.986797	0.943615	0.945969	1.05086	0.586852
J3KQ32;Q9NTK5;Q9NTK5-3;Q9NTK5-2	Obg-like ATPase 1	OLA1	25	54.6	0.958745	0.84069	0.687441	0.949877	0.875286	0.86927	0.934027	0.915718	0.463436	1.14427	1.00719	0.771616	0.98917	0.94018	0.922158	1.00495	0.985119	0.468784	1.0035	0.871463	0.669029	1.04478	0.917438	0.924177	0.97375	0.969727	0.447787
Q13162;H7C3T4	Peroxiredoxin-4	PRDX4	16	54.6	1.32088	1.17721	2.08762	1.2495	1.15449	1.18653	1.15719	1.37203	1.17657	1.10331	0.984944	1.96843	1.10451	0.999736	1.13445	1.09253	1.17215	1.08484	1.2627	1.1241	1.83492	1.10635	1.10748	1.15105	1.12391	1.23858	1.02771
P05388;F8VWS0;P05388-2;F8VU65;F8VW21;F8VQY6;F8VPE8;F8VRK7;G3V210;F8VS58;Q8NHW5;F8VWV4	60S acidic ribosomal protein P0;60S acidic ribosomal protein P0-like	RPLP0;RPLP0P6	12	54.6	1.11584	0.887652	1.05801	0.911011	0.945556	0.957865	0.980548	1.10387	0.56822	1.20738	0.976351	1.13973	0.93297	0.972624	0.983002	0.978344	1.066	0.599684	1.13136	0.898711	1.09947	0.927695	1.00591	0.952168	1.01109	1.09668	0.525848
O75391;I3L0X5	Sperm-associated antigen 7	SPAG7	14	54.6	0.898704	0.878658	0.587508	0.91369	0.765234	1.02724	0.871273	0.770777	0.471131	0.873101	0.842437	0.493534	0.961974	0.814339	1.07933	0.910094	0.81611	0.518944	0.906941	0.869181	0.489555	0.927988	0.798864	1.01869	0.905049	0.749954	0.425726
Q9Y5M8;H7C4H2	Signal recognition particle receptor subunit beta	SRPRB	13	54.6	1.36416	0.985844	1.49119	1.1271	1.20446	1.05625	1.07949	1.28039	1.2117	1.30964	0.971724	1.40887	1.16702	1.19524	1.03986	1.02698	1.22342	1.16095	1.31306	0.998998	1.44638	1.17065	1.20962	1.02129	1.04586	1.29352	1.18579
P09493-3;P09493-8;P09493-9;Q6ZN40;P09493-7	Tropomyosin alpha-1 chain	TPM1	30	54.6	0.89597	1.10916	0.659802	1.05169	0.92257	1.09347	1.07566	1.23911	0.552909	0.778568	1.00288	0.625298	0.987288	0.846368	0.997449	0.997976	1.11956	0.570671	0.727578	0.960185	0.58843	0.830711	0.80067	0.95005	0.991133	1.11056	0.460396
P49189;P49189-2	4-trimethylaminobutyraldehyde dehydrogenase	ALDH9A1	28	54.5	0.986749	1.06436	0.888352	0.923563	0.853921	0.959918	0.901985	0.835223	0.632059	1.16357	1.21408	1.07719	1.02204	0.940891	1.00512	0.974349	0.92647	0.741766	1.09761	1.14733	1.0115	1.00491	0.894418	1.02693	0.967493	0.897862	0.717616
P53621;P53621-2	Coatomer subunit alpha;Xenin;Proxenin	COPA	67	54.5	0.859117	1.04639	0.951153	0.978263	1.17153	0.988975	1.01522	1.10665	1.04674	0.829041	1.01114	0.942992	0.974984	1.12391	0.96761	1.00083	1.10338	1.02998	0.860313	1.07067	1.00675	0.956795	1.14739	0.984345	1.04229	1.10306	1.07471
Q99988	Growth/differentiation factor 15	GDF15	15	54.5	1.09164	4.25179	1.90054	3.00437	10.1399	1.77455	1.20561	1.45167	1.29166	1.21724	2.93001	1.5993	2.25744	6.84803	1.21802	1.12895	1.40697	1.10419	1.49401	3.77002	2.13954	3.45744	9.41657	1.74898	1.38794	1.77229	1.48423
P49137;P49137-2	MAP kinase-activated protein kinase 2	MAPKAPK2	21	54.5	1.04978	0.934482	0.739301	0.912164	0.893548	0.769735	1.05314	0.883122	0.962232	1.00378	0.955473	0.764605	0.91125	0.935262	0.776727	1.07715	0.85471	1.03089	0.946161	0.924875	0.672386	0.843	0.858853	0.679041	1.01762	0.732621	0.935889
C9J5C3;Q9BUL8;C9J6F3;C9J363;C9JND6;H7C5M9;C9JSA3	Programmed cell death protein 10	PDCD10	11	54.5	1.06103	0.91007	0.716653	0.888687	0.930956	0.918662	0.904521	0.895883	0.698474	1.42826	1.26714	0.972796	1.03878	1.02223	1.06121	1.00815	1.01553	0.799687	1.00707	0.846318	0.762333	1.02406	0.805576	0.914804	0.82789	0.904765	0.667097
Q9UNP9;E9PEQ6;Q9UNP9-2;Q9UNP9-3;E9PKY5	Peptidyl-prolyl cis-trans isomerase E;Peptidyl-prolyl cis-trans isomerase	PPIE	18	54.5	1.08314	1.12117	1.15796	1.19922	0.971133	1.08286	0.94954	1.09039	0.954391	1.02422	1.09416	1.39054	1.238	0.99574	1.07523	0.903828	1.09264	1.14274	1.17854	1.23813	1.67383	1.21382	1.07863	1.1541	1.00648	1.08935	1.24451
O94906;O94906-2	Pre-mRNA-processing factor 6	PRPF6	54	54.5	0.903787	0.909286	1.27938	0.949382	0.934211	0.944184	0.886924	0.984936	1.31505	0.893525	0.904292	1.29257	0.962306	0.944734	0.958205	0.891089	0.997357	1.28884	0.885917	0.890336	1.29305	0.972732	0.913873	0.951434	0.859775	0.984365	1.23782
P84095	Rho-related GTP-binding protein RhoG	RHOG	9	54.5	1.13589	1.15711	1.18338	1.17469	1.03119	1.0897	1.02723	1.13539	0.846203	0.984368	1.02721	1.04674	1.10788	1.00332	1.02714	0.939244	1.04204	0.748025	1.09162	1.18846	1.18013	1.08314	1.0842	1.05311	1.0072	1.12002	0.78288
Q9Y3I0	tRNA-splicing ligase RtcB homolog	RTCB	24	54.5	0.956851	0.987027	0.953669	1.00103	1.07979	0.997673	0.946825	0.917967	0.884147	1.05604	1.09019	1.05469	1.00297	1.10855	0.984835	0.957059	0.924009	0.786808	0.964713	0.985438	1.0111	1.14508	1.08737	0.990864	0.880458	1.007	0.85861
P49588;P49588-2	Alanine--tRNA ligase, cytoplasmic	AARS	47	54.4	1.11396	0.944532	0.772414	0.875541	1.17165	1.30327	1.23319	1.21162	0.751227	1.26231	1.06925	0.818228	0.857382	1.15725	1.3025	1.24707	1.19787	0.753751	1.093	0.906482	0.786891	0.883601	1.12078	1.31167	1.2164	1.25745	0.75893
P49407-2;P49407;E9PM35	Beta-arrestin-1	ARRB1	17	54.4	0.944564	0.864365	0.797258	1.0164	1.14548	1.0171	1.12645	0.911014	0.672516	1.01473	0.970734	0.845832	1.02088	1.18293	1.06538	1.12855	0.943325	0.71952	1.07161	0.884582	0.751195	1.08438	1.17945	1.0694	1.14974	0.99539	0.614329
Q9NWX5;F6TX30	Ankyrin repeat and SOCS box protein 6	ASB6	20	54.4	1.76027	1.22214	2.00792	1.42065	1.13669	1.00804	1.08737	1.26228	3.15422	1.68614	1.11019	1.82834	1.35753	1.05659	0.919485	1.03302	1.13921	3.34029	1.86559	1.24782	1.9618	1.31358	1.0976	0.914681	1.05651	1.09776	3.45061
Q6P1J9;A0A1B0GUB2	Parafibromin	CDC73	32	54.4	1.15225	0.962225	0.945754	1.0363	0.929111	0.972227	0.962335	0.88076	1.36422	1.14625	0.939243	0.863846	1.06914	0.918229	0.914211	0.884522	0.846618	1.48578	1.1454	0.957245	0.919875	1.03034	0.876591	0.893554	0.876228	0.834807	1.45331
P13073;H3BN72;H3BNV9;Q86WV2;H3BPG0	Cytochrome c oxidase subunit 4 isoform 1, mitochondrial	COX4I1	12	54.4	1.11411	1.09764	1.42541	1.09083	0.843142	1.11005	0.933726	0.989955	1.25674	1.12504	1.08092	1.55464	1.14714	0.891744	1.11484	0.922148	1.03602	1.18703	1.16823	1.13117	1.55583	1.24129	0.928151	1.15092	0.951702	1.06048	1.04436
Q15029;Q15029-2;Q15029-3	116 kDa U5 small nuclear ribonucleoprotein component	EFTUD2	45	54.4	1.035	0.942454	1.11	1.01511	0.927695	0.927703	0.891157	0.994645	1.04867	0.984202	0.982707	1.1766	1.01139	0.947376	0.925342	0.913649	0.962128	1.04347	0.910395	0.905968	1.06508	0.994211	0.879716	0.892612	0.853318	0.949966	1.00118
P07814;V9GYZ6	Bifunctional glutamate/proline--tRNA ligase;Glutamate--tRNA ligase;Proline--tRNA ligase	EPRS	81	54.4	0.931521	0.921358	0.986787	0.980433	1.02287	0.903015	0.979345	1.07405	0.932761	1.02228	1.01954	1.11169	1.02906	1.07474	0.96416	1.04952	1.13742	0.946545	0.918599	0.893372	1.023	1.02866	0.954813	0.919978	0.945474	1.11774	0.905707
P48637;P48637-2	Glutathione synthetase	GSS	24	54.4	0.965858	1.10812	0.68221	0.914848	1.29544	1.05812	1.07946	0.967415	0.450238	0.973379	1.12107	0.694495	0.902981	1.29393	1.03821	1.06266	0.968034	0.454124	0.945567	1.07087	0.643551	0.944203	1.28706	1.03614	1.03692	0.977063	0.43087
Q16539;Q16539-3;B4E0K5;Q16539-5;Q16539-4;B5TY33	Mitogen-activated protein kinase 14	MAPK14	17	54.4	1.11716	1.06922	0.952316	1.02409	0.997611	0.886473	1.25685	1.04914	1.0599	0.880751	1.0136	0.771282	0.910398	0.915721	0.876863	1.12641	0.965987	0.809556	0.933664	0.957266	0.851585	0.934479	0.932591	0.856334	1.10589	0.977351	0.787814
P42696;A2A2V2;P42696-2	RNA-binding protein 34	RBM34	26	54.4	1.22709	1.10012	1.12187	1.24076	1.5029	1.16482	0.983295	0.879778	1.15863	1.23304	1.09818	1.12736	1.25359	1.52206	1.12812	0.964743	0.960094	1.25503	1.29098	1.14387	1.17509	1.3668	1.66907	1.14266	1.01369	0.92271	1.33462
P62899;H7C2W9;C9JU56;B7Z4E3;B7Z4C8;P62899-3;P62899-2;B8ZZK4	60S ribosomal protein L31	RPL31	11	54.4	1.02883	0.857464	0.837265	0.769163	1.00147	0.995473	0.88016	1.02317	0.85868	1.0064	0.838915	0.835191	0.733687	1.03072	0.896339	0.884168	0.961997	0.863434	1.20544	0.971146	0.932577	0.876071	1.13535	1.0503	1.01723	1.0953	0.900531
Q96FQ6	Protein S100-A16	S100A16	6	54.4	0.978858	0.784993	0.658606	0.795633	0.98312	0.716699	0.991158	0.793937	0.479131	1.01992	0.817902	0.720761	0.87057	1.02979	0.761022	1.02692	0.908126	0.521583	0.852918	0.618949	0.565569	0.877526	0.809729	0.642029	0.855463	0.778052	0.396522
O15400-2;O15400	Syntaxin-7	STX7	10	54.4	0.977229	1.07211	0.574063	0.968527	1.26022	1.26265	1.20651	1.12464	0.433651	0.878835	0.96072	0.551324	0.938977	1.27367	1.24865	1.18817	1.05997	0.387145	0.991215	1.0835	0.689036	0.967424	1.31999	1.30812	1.35293	1.16567	0.531825
Q8IWB7;C9JJ54	WD repeat and FYVE domain-containing protein 1	WDFY1	22	54.4	1.17016	1.2224	0.88374	1.15447	1.18626	1.21411	1.19433	1.11524	0.716519	1.14393	1.22108	1.01496	1.14004	1.2446	1.18262	1.16186	1.13586	0.836511	1.13582	1.25304	0.988216	1.09231	1.26094	1.1488	1.19825	1.14571	0.925057
P04083	Annexin A1	ANXA1	19	54.3	1.17747	1.2283	1.97862	1.34875	1.07966	1.15603	0.925745	2.29893	1.10754	1.07903	1.18479	1.4957	1.35422	1.1678	1.19122	0.961794	2.23177	1.17497	1.15111	1.27765	1.8302	1.26054	1.13114	1.19533	0.988226	2.37166	1.21177
P32121-5;P32121-2;P32121;P32121-3;P32121-4;K7ENA6;Q68DZ5	Beta-arrestin-2	ARRB2;DKFZp686L0365	20	54.3	1.07137	0.909748	1.29932	1.0435	0.981874	1.0309	0.975575	1.0376	1.25135	1.00924	0.857552	1.13455	0.963476	0.938367	1.06434	0.955443	1.02694	1.10904	1.04983	0.899846	1.28713	0.987256	0.985706	1.06564	1.02102	0.985483	1.20587
Q9Y5K8;G3V2S6;G3V2V6;H0YJH8;G3V559	V-type proton ATPase subunit D	ATP6V1D	14	54.3	1.11659	1.15181	0.957579	0.986017	1.25161	0.980067	1.26459	0.976271	0.877043	1.10732	1.12424	0.820743	0.951902	1.26408	0.957089	1.21347	0.930648	0.876992	1.15215	1.18635	0.866691	0.951502	1.36387	1.02096	1.30919	0.997388	0.823037
A0A0D9SF53;A0A0D9SFB3;A0A0D9SG12;O00571;O00571-2;O15523-2;O15523	ATP-dependent RNA helicase DDX3X;ATP-dependent RNA helicase DDX3Y	DDX3X;DDX3Y	42	54.3	0.887674	0.846384	0.833741	0.854206	0.82339	0.758925	0.869272	0.847287	0.989023	0.919413	0.883888	0.887464	0.864696	0.871277	0.798597	0.942995	0.856016	1.00352	0.89348	0.859734	0.95529	0.898394	0.83349	0.783769	0.890286	0.881086	1.0397
O75223;M0QZK8;O75223-3	Gamma-glutamylcyclotransferase	GGCT	11	54.3	1.04685	1.25306	0.780891	1.02225	0.999123	1.05491	1.01909	0.940312	0.382048	1.07483	1.2852	0.67974	1.09944	1.10435	1.10731	1.02307	1.01207	0.390291	0.999836	1.16263	0.674365	1.04808	1.03863	1.04265	0.965787	0.979777	0.391974
Q00839	Heterogeneous nuclear ribonucleoprotein U	HNRNPU	46	54.3	1.01815	0.936282	1.52094	1.05877	0.990002	0.969701	0.868687	1.02002	1.22857	1.05584	0.953801	1.5458	1.00411	0.946652	0.941653	0.887154	0.965868	1.13353	0.987886	0.864102	1.40559	1.04942	0.929944	0.949434	0.833179	0.959809	0.995381
O75475;O75475-3;O75475-2	PC4 and SFRS1-interacting protein	PSIP1	36	54.3	0.729377	0.678392	0.647538	0.66661	0.558913	0.956802	0.784335	0.590337	0.578686	0.810499	0.717851	0.598005	0.736902	0.614523	1.06197	0.862767	0.601245	0.5195	0.794127	0.71649	0.642496	0.700475	0.596615	1.05938	0.853125	0.609546	0.531014
P17706-2;P17706;P17706-3;P17706-4;K7EQG9;K7ER87	Tyrosine-protein phosphatase non-receptor type 2;Tyrosine-protein phosphatase non-receptor type	PTPN2	21	54.3	1.16002	1.00654	0.927646	1.0703	0.935743	0.922708	0.93716	0.912085	0.856278	1.41587	1.20513	1.02053	1.18801	0.989007	0.98584	1.0007	0.958047	0.892343	1.17092	1.05773	1.00431	1.16789	0.98864	0.960677	0.997506	0.960902	1.07918
P23526;P23526-2	Adenosylhomocysteinase	AHCY	27	54.2	1.01525	1.04498	0.861663	1.09265	1.13828	0.972769	1.02423	1.02265	0.555557	1.07736	1.1312	0.94161	1.13757	1.19997	1.03152	1.06091	1.08525	0.582399	0.975331	0.982828	0.884715	1.20278	1.11531	0.986125	0.987072	1.05746	0.570072
P21283;E7EV59	V-type proton ATPase subunit C 1	ATP6V1C1	24	54.2	1.22029	1.17388	0.914719	1.12178	1.32132	1.06869	1.18442	0.996134	1.05879	1.19297	1.18462	1.0497	1.1592	1.36559	1.03886	1.17659	1.01712	1.17687	1.18822	1.22053	0.998334	1.16996	1.39045	1.0572	1.22028	1.06089	1.15315
O00429;O00429-3;O00429-6;O00429-5;O00429-7	Dynamin-1-like protein	DNM1L	41	54.2	0.790718	1.07704	0.476964	0.811862	1.03745	0.999971	1.13993	1.09202	0.503133	0.710303	1.01813	0.450747	0.852229	1.09834	0.96155	1.11206	1.00851	0.561366	0.841087	1.1176	0.594082	0.776584	1.09372	1.02661	1.20061	1.04603	0.727961
O75530-3;O75530;O75530-2;E9PJK2	Polycomb protein EED	EED	19	54.2	0.92175	1.05878	1.12842	0.982831	0.849318	0.917695	0.884942	0.875764	1.10674	0.897249	1.05548	1.0957	1.03937	0.867656	0.917888	0.855731	0.872921	1.06774	0.878711	1.03692	1.12249	1.04281	0.866572	0.932325	0.855639	0.878647	1.09999
Q9BTL3	RNMT-activating mini protein	FAM103A1	7	54.2	1.15848	1.09538	0.582809	0.99311	1.18091	0.975981	1.17868	0.885344	0.653825	1.30501	1.1112	0.673668	0.925724	1.07055	1.03414	0.943289	1.0822	0.653865	1.10456	0.965664	0.8188	0.930663	1.00195	0.967772	0.986273	0.992861	0.865277
P22570;P22570-7;P22570-5;P22570-2;P22570-3;P22570-4;A0A0C4DFN8;A0A0A0MSZ4;A0A0A0MTR6;A0A0C4DGN7;A0A0A0MT64;A0A0A0MTN9	NADPH:adrenodoxin oxidoreductase, mitochondrial	FDXR	30	54.2	1.04364	2.653	1.71424	1.70199	3.59576	1.26919	1.01797	1.16446	1.28819	0.993554	2.71225	1.68311	1.74485	3.71075	1.27765	0.993095	1.1147	1.32147	1.07776	2.78737	1.76055	2.25529	4.16399	1.31765	1.1323	1.28554	1.40772
Q9H840	Gem-associated protein 7	GEMIN7	6	54.2	1.23495	0.966944	1.27636	1.18664	1.23749	1.01656	0.99736	1.23003	1.27383	1.03639	0.857104	1.02631	0.98423	1.08827	0.920514	0.920859	1.2265	0.978439	1.62082	1.38823	1.4167	1.23652	1.53226	1.21541	1.48489	1.46608	1.33738
Q9UBI6	Guanine nucleotide-binding protein G(I)/G(S)/G(O) subunit gamma-12	GNG12	4	54.2	1.29005	1.02319	1.04136	1.13012	1.12231	1.06625	1.00176	1.15749	0.820054	1.21979	1.10288	1.00856	1.12202	1.0697	1.02415	0.950412	1.10997	0.850734	1.27737	0.959727	0.906485	1.26745	1.01434	0.988263	0.943792	1.07728	0.663723
P48059;P48059-4;P48059-2;P48059-5;P48059-3;A0A0M3HER1;A0A0J9YXC7	LIM and senescent cell antigen-like-containing domain protein 1	LIMS1	15	54.2	1.168	1.13342	0.937332	1.14521	0.891479	0.926551	0.965411	1.01731	0.686419	1.14095	1.19396	0.910217	1.12625	0.90213	0.916153	0.939842	1.09754	0.709628	1.05946	1.09611	0.862093	1.10961	0.872813	0.888032	0.976827	1.0325	0.797982
O95777;F2Z2Y6;C9JIZ0;C9JNV3	U6 snRNA-associated Sm-like protein LSm8	LSM8	5	54.2	1.18165	1.2008	1.10105	1.17931	1.1201	1.19972	1.03474	1.157	0.969764	1.12204	1.02769	0.907594	1.04943	1.10957	1.06264	0.927373	1.11556	0.77767	1.07437	0.955597	0.755312	1.09964	1.07534	1.0758	0.870832	0.945887	0.750972
P19338	Nucleolin	NCL	49	54.2	1.14879	0.924262	0.913875	1.11011	0.974912	0.979883	0.917605	1.02466	0.542006	1.10666	0.888597	0.879081	1.09542	0.939625	0.949074	0.935064	1.00376	0.535521	1.1874	0.961447	0.936932	1.18379	1.03763	1.0054	0.96946	1.07387	0.565035
Q16401-2;Q16401	26S proteasome non-ATPase regulatory subunit 5	PSMD5	23	54.2	0.965703	1.05769	0.949112	1.07746	1.08463	1.11697	1.05441	1.07898	0.651544	0.929082	1.05872	1.24421	1.06955	1.10522	1.08747	1.00076	1.26586	0.921908	0.980065	1.07957	1.00491	1.06405	1.11349	1.08064	1.0863	1.07431	0.713309
Q9Y490	Talin-1	TLN1	130	54.2	0.751773	1.02392	0.832368	0.871771	0.88622	0.924735	0.929847	0.906801	0.609769	0.764455	1.03707	0.830315	0.875762	0.881008	0.910596	0.945157	0.909758	0.629918	0.763727	1.02007	0.801964	0.817611	0.866235	0.92648	0.943398	0.890086	0.609579
Q9BSV6;E7EQB3;B0V3J0;A9C4B9;A0A0G2JNK5	tRNA-splicing endonuclease subunit Sen34	TSEN34	11	54.2	0.926329	0.831956	1.04021	0.931963	0.857767	1.12931	0.968203	0.856174	2.43525	0.839203	0.801365	1.01227	0.951673	0.888426	1.10829	0.959402	0.824977	2.50591	0.880986	0.739913	1.00761	0.917696	0.898571	1.08954	0.94922	0.885698	2.30754
P55210;P55210-3;Q5SVL2;A0A0A0MRL7;P55210-4;P55210-2	Caspase-7;Caspase-7 subunit p20;Caspase-7 subunit p11	CASP7	11	54.1	1.0848	1.2072	1.12738	1.07606	1.08176	1.04875	1.03639	1.08915	1.07844	1.05573	1.11261	0.635452	1.0077	1.07387	0.985465	0.98584	0.874038	0.906348	1.176	1.20658	0.732953	0.998435	1.17262	1.03213	1.06913	1.0093	1.1128
P04040	Catalase	CAT	27	54.1	0.917335	0.891088	1.30416	0.955668	1.01938	1.42793	1.16555	0.827074	0.886898	0.815379	0.811249	1.23852	0.933865	0.967851	1.39055	1.11814	0.789087	0.912899	0.86476	0.869563	1.29408	0.899514	1.0626	1.44636	1.20616	0.760561	0.855454
Q9BY43;Q9BY43-2	Charged multivesicular body protein 4a	CHMP4A	13	54.1	1.19186	0.927016	0.623647	0.876532	1.25824	1.34262	1.06041	0.941918	0.516001	1.18467	0.981007	0.525237	0.934966	1.36274	1.52415	1.06887	1.09282	0.512687	1.19558	1.20645	1.04469	1.00664	1.38707	1.45219	1.22343	1.16243	1.36852
P30085;Q5T0D2;P30085-2	UMP-CMP kinase	CMPK1	14	54.1	0.974154	1.20681	0.935792	1.07164	1.09964	0.887491	0.851383	0.956959	0.741902	1.15921	1.32542	1.10216	1.11318	1.15947	0.918104	0.920469	1.05168	0.810171	1.02024	1.15097	0.970007	1.23812	1.12168	0.888262	0.90549	1.08662	0.728629
Q9H5V9;Q9H5V9-3;Q9H5V9-2	UPF0428 protein CXorf56	CXorf56	12	54.1	1.33056	0.836051	0.642501	0.974889	0.997505	0.987888	0.948729	0.824422	0.945101	1.27338	0.812273	0.55913	0.929219	0.992704	0.933048	0.887377	0.771834	0.868645	1.3383	0.95258	0.849309	1.05031	1.0936	1.01642	1.0309	0.921897	1.03709
Q5QJE6;J3KP30	Deoxynucleotidyltransferase terminal-interacting protein 2	DNTTIP2	35	54.1	1.268	0.887411	1.16572	1.10531	1.08584	0.897041	0.950024	0.960586	1.63159	1.17999	0.855242	1.04561	1.05468	1.03817	0.86229	0.906974	0.900669	1.58144	1.13835	0.827613	1.06208	1.10313	1.05998	0.870511	0.908071	0.940772	1.42948
Q9H444	Charged multivesicular body protein 4b	CHMP4B	17	54	1.25008	0.993504	0.647853	0.920586	0.874971	0.875637	0.876756	0.904705	0.528526	1.30306	1.0283	0.693139	0.954129	0.906515	0.886992	0.89672	0.950603	0.572171	1.21043	0.944273	0.615636	0.967557	0.822262	0.864866	0.786327	0.965116	0.579501
Q15717;Q15717-2;M0QZR9	ELAV-like protein 1	ELAVL1	17	54	1.04766	0.844297	0.944013	0.968278	0.881409	1.05156	0.934251	0.750737	1.08194	1.0133	0.84008	0.869385	0.986219	0.887743	1.05142	0.916068	0.736604	1.10972	1.07756	0.904261	0.929989	1.03167	0.955291	1.03439	0.967702	0.770935	1.02164
Q14789-4;Q14789-3;Q14789	Golgin subfamily B member 1	GOLGB1	157	54	0.915531	0.993536	0.532562	0.8003	1.25659	0.999972	1.10934	0.979541	0.600827	0.722756	0.855298	0.559955	0.865619	1.29675	1.08211	1.1591	0.902143	0.661865	0.800281	0.833362	0.443986	0.675827	1.1162	0.943418	1.0669	0.713076	0.607774
Q9NRX4-2;Q9NRX4	14 kDa phosphohistidine phosphatase	PHPT1	6	54	1.15707	2.09613	1.09552	1.77948	2.69999	1.49226	1.05917	1.071	0.68676	1.22732	2.3276	1.26053	1.87949	3.06234	1.62632	0.943108	1.27354	0.5951	1.20024	2.05791	1.29169	2.0513	2.64803	1.50669	1.00396	1.1136	0.761355
A0A0C4DGB9		PPA2	4	54	1.41753	1.31824	2.03575	1.36772	1.23539	1.29921	1.1313	1.27826	1.51465	1.26869	1.13684	1.17064	0.918046	1.11742	0.977854	0.991831	0.987748	0.969389	1.14983	1.01298	1.34886	0.919453	1.06319	0.999122	0.988471	1.09614	1.38907
P25788-2;P25788	Proteasome subunit alpha type-3	PSMA3	15	54	1.20279	1.00131	0.86382	1.07676	1.03433	1.0132	1.02099	1.02022	0.646055	1.10979	0.923754	0.829664	1.02039	1.00022	0.967335	0.969252	0.941245	0.570144	1.11414	0.984064	0.906229	1.20319	1.01937	0.970172	0.966171	1.08028	0.689086
Q5VZU9;P29144	Tripeptidyl-peptidase 2	TPP2	63	54	0.789567	1.04009	0.955874	0.959069	0.97947	0.951941	1.02577	1.02664	0.724469	0.780388	1.01134	0.922562	0.935258	0.94704	0.926928	0.993504	0.982923	0.720555	0.760026	1.04186	1.01223	0.90284	0.978138	0.954239	1.06122	1.00222	0.705251
R4GND1;A0A1B0GX65;Q969T4;R4GN77;Q96LR5	Ubiquitin-conjugating enzyme E2 E3;Ubiquitin-conjugating enzyme E2 E2	UBE2E3;UBE2E2	7	54	1.27275	0.979968	0.996906	1.06336	0.745422	0.880061	0.840817	0.830896	1.03474	1.236	0.996689	1.05986	1.13945	0.892406	0.919576	0.822858	0.844873	1.07442	1.14884	0.967668	0.990398	0.99613	0.886488	0.973034	0.85625	0.806182	0.998866
Q96BJ3;Q96BJ3-3	Axin interactor, dorsalization-associated protein	AIDA	14	53.9	1.12279	1.13189	0.985035	0.961192	0.854804	0.89383	0.924387	0.992469	0.888828	1.14876	1.08483	1.18869	1.03615	0.905128	0.917143	0.938566	0.993527	1.11645	1.15967	1.18453	0.937456	0.949379	1.01062	0.909722	1.04053	1.05608	0.843259
Q13795-3;Q13795;Q13795-2	ADP-ribosylation factor-related protein 1	ARFRP1	7	53.9	0.819767	0.771769	0.788928	0.72318	1.24287	1.2355	1.19475	0.903527	0.713306	0.761715	0.845364	0.732266	0.715854	1.32064	1.23294	1.25559	0.918606	0.682175	0.814378	0.863064	0.839577	0.842657	1.17934	1.174	1.16027	0.954041	0.827399
P49327;A0A0U1RQF0	Fatty acid synthase;[Acyl-carrier-protein] S-acetyltransferase;[Acyl-carrier-protein] S-malonyltransferase;3-oxoacyl-[acyl-carrier-protein] synthase;3-oxoacyl-[acyl-carrier-protein] reductase;3-hydroxyacyl-[acyl-carrier-protein] dehydratase;Enoyl-[acyl-carrier-protein] reductase;Oleoyl-[acyl-carrier-protein] hydrolase	FASN	112	53.9	0.662776	0.816823	0.964775	0.818099	0.873855	1.19165	2.4738	0.828162	0.743709	0.730245	0.877991	1.01599	0.853121	0.880471	1.17488	2.19106	1.04449	0.763882	0.699513	0.850525	1.02508	0.845836	0.863101	1.18208	2.15986	1.05044	0.782658
Q9Y3D6	Mitochondrial fission 1 protein	FIS1	7	53.9	1.22494	1.21972	1.41304	1.3119	1.1666	1.18145	1.11357	1.20865	0.918377	1.1038	1.1803	1.40528	1.28842	1.18731	1.17279	1.04814	1.16266	0.845776	1.13765	1.22999	1.41464	1.39472	1.19559	1.11719	1.06053	1.13153	0.843807
Q13547	Histone deacetylase 1	HDAC1	25	53.9	0.905167	0.93234	0.867236	0.919142	0.814468	0.913214	0.882443	0.781793	0.876871	0.935391	1.00019	1.03922	0.960989	0.829514	0.93684	0.903174	0.837185	0.917909	0.844512	0.849082	0.832809	0.996056	0.721971	0.869035	0.767501	0.764246	0.817909
Q9Y3A3-3;Q9Y3A3;Q9Y3A3-2	MOB-like protein phocein	MOB4	9	53.9	1.18857	0.861037	0.797104	0.900219	0.988516	0.865365	0.903837	1.0749	0.990581	1.14284	1.0973	0.865488	0.913655	0.964607	0.974497	0.95502	0.954229	0.815833	0.969336	0.868688	0.916704	0.89132	0.875902	0.936929	0.866802	0.90678	0.805269
O95394-3;O95394;O95394-4;A0A087WT27;J3KN95	Phosphoacetylglucosamine mutase	PGM3	29	53.9	0.930371	1.10414	0.86947	0.952968	1.05674	0.97355	0.980094	1.13991	0.937459	0.931887	1.10283	0.885375	0.949004	1.06526	0.979811	0.977121	1.11482	0.93741	1.02471	1.16588	0.925969	0.955506	1.14615	0.999807	1.04689	1.15579	0.914131
Q5JRX3;Q5JRX3-2;Q5JRX3-3;A0A0A0MRX9	Presequence protease, mitochondrial	PITRM1	47	53.9	0.856099	1.18974	1.36995	1.03358	0.969831	1.07563	1.00788	1.10728	1.07558	0.840202	1.15684	1.3627	1.00355	0.938063	1.06309	1.00483	1.0743	1.07861	0.866409	1.20123	1.38071	1.04525	0.991192	1.09439	1.02479	1.10741	1.17875
P16435;H0Y4R2;E7EMD0	NADPH--cytochrome P450 reductase	POR	38	53.9	1.0763	1.1122	1.32033	1.19302	1.20904	1.14584	1.21444	1.05776	1.10938	1.02689	1.08552	1.35403	1.17091	1.1921	1.11682	1.19792	1.03913	1.12096	1.07396	1.11471	1.35625	1.16937	1.22369	1.1677	1.25065	1.06668	1.07576
Q13573;G3V3A4;G3V4X8	SNW domain-containing protein 1	SNW1	31	53.9	1.10319	0.859178	0.559477	0.940188	0.900998	0.923008	0.884773	0.802042	0.673344	1.09823	0.861752	0.492831	0.969249	0.875549	0.937348	0.904378	0.828797	0.713766	1.09285	0.811439	0.471466	0.958039	0.842561	0.880058	0.838412	0.794947	0.64676
Q92734-4;Q92734-3;Q92734-2;Q92734;C9JJP5;C9JUE0;C9JTY3	Protein TFG	TFG	14	53.9	1.34758	1.02766	0.562295	0.997143	1.19591	1.05991	0.886442	0.975879	0.454908	1.24454	0.922346	0.437502	0.93936	1.13359	0.991892	0.83632	0.937595	0.392415	1.27712	1.04245	0.644719	0.946022	1.14619	1.00115	0.868697	0.976908	0.534452
P11387	DNA topoisomerase 1	TOP1	54	53.9	0.893682	0.466309	0.572666	0.830684	0.798776	1.17811	0.978033	0.944404	0.994532	0.94668	0.463983	0.612269	0.84821	0.805987	1.16941	0.993773	0.938022	1.05191	0.861138	0.447559	0.586729	0.946565	0.745544	1.13952	0.900769	0.962083	0.980188
P12956;P12956-2;B1AHC9	X-ray repair cross-complementing protein 6	XRCC6	39	53.9	1.08825	0.678656	1.00595	0.990258	0.8676	0.935026	0.883473	0.976267	0.837604	1.14242	0.679005	1.03496	1.01137	0.872466	0.946848	0.910062	0.979232	0.83475	1.13048	0.704399	0.997958	1.09978	0.905733	0.958073	0.913879	0.999271	0.815878
P38606-2;P38606	V-type proton ATPase catalytic subunit A	ATP6V1A	29	53.8	1.01741	1.25249	0.893745	1.05572	1.36862	1.13063	1.2164	0.928831	0.681757	0.945756	1.14676	0.860266	1.02973	1.28564	1.04463	1.11858	0.86954	0.692515	1.01474	1.27155	0.910424	1.05613	1.37959	1.10009	1.22918	0.873591	0.689271
Q9Y2R0;K7EPV0	Cytochrome c oxidase assembly factor 3 homolog, mitochondrial	COA3	6	53.8	1.26553	1.20824	1.88186	1.22751	1.0934	1.336	1.08972	1.1063	1.37279	1.13629	1.0625	1.71498	1.1905	1.05676	1.3415	1.07806	1.05432	1.21573	1.21137	1.06311	1.65937	1.24467	1.155	1.32079	1.11153	1.10268	1.20183
P52943;H0YFA4;P52943-2;H0YHD8	Cysteine-rich protein 2	CRIP2	8	53.8	0.858531	2.02283	0.783626	1.27197	2.42841	1.32923	1.14859	0.881887	0.443839	0.692578	1.77583	0.641738	1.20027	2.31684	1.28373	1.05026	0.827861	0.459158	0.833218	1.79215	0.649428	1.34889	2.33695	1.22899	1.16337	0.860046	0.579286
A0A024R571;Q9H4M9;C9JC03;C9J2Z4	EH domain-containing protein 1	EHD1	26	53.8	0.899112	0.937298	0.980593	0.913462	0.997976	0.801534	1.07282	1.102	0.833621	0.932884	0.979885	1.0409	0.924219	1.02292	0.848174	1.15032	1.17507	0.779814	0.906314	0.957158	1.03334	0.924599	1.00791	0.824676	1.12181	1.19637	0.78202
Q9P086;I3L3E8;I3L2Q0	Mediator of RNA polymerase II transcription subunit 11	MED11	5	53.8	1.05106	0.834794	0.863752	0.921879	0.840478	0.836354	0.772254	0.825905	1.06954	1.41797	1.07853	1.01989	1.0733	1.04993	1.06072	0.963583	0.910184	1.18394	1.35886	1.1123	1.10955	1.15727	1.10267	1.14586	0.997855	1.26276	1.09512
P82663;E7EPW2;P82663-2	28S ribosomal protein S25, mitochondrial	MRPS25	11	53.8	1.05382	1.00668	1.33602	1.09582	0.94937	1.14477	1.06152	1.21961	1.42648	1.08003	1.02787	1.39612	1.12171	0.984187	1.11802	1.05618	1.1662	1.45103	1.11077	1.0485	1.40492	1.18173	1.02604	1.21161	1.08544	1.2895	1.35328
Q96DE0;Q96DE0-4;Q96DE0-2	U8 snoRNA-decapping enzyme	NUDT16	10	53.8	1.37468	1.07455	0.976349	1.08564	1.26974	1.29291	1.19523	1.17141	0.815467	1.07824	0.919189	0.887915	0.960714	1.07485	1.12018	1.005	1.11016	0.825844	1.13194	0.963031	0.875706	0.994541	1.12435	1.15434	1.07049	1.05691	0.879648
P0CAP2;P0CAP2-3;Q9BZD3;P0CAP2-2	DNA-directed RNA polymerase II subunit GRINL1A;Putative GRINL1B complex locus protein 2	POLR2M;GCOM2	14	53.8	1.2397	1.13031	0.689223	1.08296	1.17166	1.1303	1.1596	1.02784	0.772189	1.12171	0.959623	0.560377	1.05261	1.17365	1.1173	1.14544	1.02077	0.649419	1.21999	1.1151	0.62542	1.02001	1.25257	1.10888	1.24248	1.0751	0.737372
P62266;D6RD47	40S ribosomal protein S23	RPS23	8	53.8	1.21176	0.969859	0.98342	0.856468	0.970296	1.04271	1.00599	0.998255	0.92439	1.11165	0.873718	0.918107	0.743773	0.91987	0.984074	0.949177	0.946118	0.77746	1.15294	0.945327	1.0177	0.868474	1.04405	1.02163	1.02752	1.0274	0.729088
P61758;B4DWR3	Prefoldin subunit 3	VBP1	14	53.8	1.2954	0.973153	0.830683	1.05752	0.987571	0.976136	0.964013	0.972265	0.478899	1.20884	0.944505	0.783082	1.04945	0.976279	0.99904	0.931283	0.931367	0.485836	1.30128	1.01341	0.914475	1.11165	1.05441	1.01769	0.945632	1.02525	0.675004
Q9NVM9;Q9NVM9-2;H0YH12	Protein asunder homolog	ASUN	37	53.7	0.714678	0.83966	0.906458	0.885524	0.853719	1.00814	0.910043	0.812059	1.06763	0.738572	0.844546	0.769491	0.912073	0.874122	1.04747	0.967814	0.800344	0.918219	0.804694	0.891644	0.933009	0.957463	0.860404	1.01301	0.943495	0.854332	1.0731
Q5T6V5;Q5T6V7	UPF0553 protein C9orf64	C9orf64	21	53.7	1.17783	1.07992	1.08659	1.04153	1.00522	1.09341	1.0128	0.935124	0.952489	1.15575	1.09075	1.05049	1.03307	1.02967	1.05731	0.974083	0.917589	0.891542	1.1578	1.09768	1.12357	1.05468	1.04212	1.07996	1.0367	0.964325	0.980658
P38117;P38117-2;M0QY67	Electron transfer flavoprotein subunit beta	ETFB	14	53.7	1.20908	1.33644	1.33735	1.16929	1.03112	1.16553	1.04063	1.11274	1.21547	1.11747	1.28452	1.27441	1.16884	1.00671	1.15203	0.990173	1.07727	1.15127	1.08672	1.19526	1.18153	1.0443	1.0314	1.02614	0.931573	1.03441	1.06588
Q00839-2	Heterogeneous nuclear ribonucleoprotein U	HNRNPU	42	53.7	0.850372	0.779015	1.00747	1.00082	1.02599	0.980496	0.591706	0.773722	0.847293	0.982702	0.978626	1.23337	1.16497	1.08652	0.955099	0.922393	1.00766	0.998382	1.58021	1.27554	1.42762	1.3248	1.43289	1.36121	1.05815	1.18538	1.27063
A0MZ66;A0MZ66-6;A0MZ66-5;A0MZ66-3;A0MZ66-4;A0MZ66-8;A0MZ66-2	Shootin-1	KIAA1598	34	53.7	0.871431	0.884182	0.744423	0.881553	1.02543	1.18961	1.05695	0.937773	0.637589	0.790781	0.841669	0.76691	0.877367	1.02438	1.16595	1.04096	0.962797	0.718347	0.889729	0.90252	0.808178	0.822634	1.03667	1.2127	1.12041	0.927344	0.695405
P63151;P63151-2	Serine/threonine-protein phosphatase 2A 55 kDa regulatory subunit B alpha isoform	PPP2R2A	24	53.7	1.2212	1.02862	0.730449	1.16575	0.96113	0.952923	0.986972	1.08349	0.842691	1.1871	0.996986	0.714007	1.1424	0.929901	0.923905	0.947793	1.0636	0.793522	1.24201	1.02874	0.775174	1.17422	1.00837	0.966785	1.01707	1.0718	0.732378
P49023-3	Paxillin	PXN	27	53.7	0.890947	0.801722	0.893921	0.922854	1.25476	0.944792	1.34093	1.05383	0.918082	0.709999	0.696381	0.741024	0.882385	1.27777	0.828591	1.15328	0.829101	0.887974	0.615893	0.905259	0.797569	0.87897	1.22023	0.741788	1.13297	0.772261	0.754101
P20339-2;P20339	Ras-related protein Rab-5A	RAB5A	8	53.7	1.16037	1.19069	1.05764	1.18295	1.10352	1.03762	1.0739	1.23281	0.971787	1.06971	1.12529	0.85648	1.10682	1.07415	0.90335	0.938855	1.03655	0.82119	1.10968	1.18704	0.918642	1.11085	1.21074	1.06418	1.08616	1.12138	0.820313
O00560;O00560-3	Syntenin-1	SDCBP	10	53.7	1.16063	1.13688	0.875368	0.952898	0.870077	1.21314	1.73482	1.06053	0.651945	1.15456	1.18865	0.910249	0.991419	0.898258	1.2835	1.73562	1.04068	0.63189	1.20051	1.18555	1.00254	0.957756	0.987181	1.2286	1.67398	1.18252	0.736513
O95295	SNARE-associated protein Snapin	SNAPIN	8	53.7	1.29039	0.993914	0.829994	1.00077	1.25408	1.07266	1.07561	1.02522	0.888107	1.11403	0.943148	0.81165	1.05273	1.27236	1.1321	1.07784	1.05748	0.939449	1.27019	0.904948	0.873977	1.1094	1.22868	1.04896	1.03617	1.09775	0.94786
P37837;F2Z393	Transaldolase	TALDO1	20	53.7	1.10886	1.00038	0.919683	0.993595	0.992621	1.103	1.00819	0.988594	0.537882	1.15386	1.03632	0.887164	0.990072	1.02414	1.12098	1.00329	1.00137	0.511565	1.15491	1.03585	1.00362	1.06041	1.06478	1.12717	1.01724	1.06493	0.576675
P42166	Lamina-associated polypeptide 2, isoform alpha;Thymopoietin;Thymopentin	TMPO	32	53.7	1.06329	1.08383	1.08485	0.983709	0.535892	1.01344	0.787701	0.692947	0.967773	0.990356	1.03431	0.876425	0.987003	0.575378	0.990386	0.810655	0.691042	0.761607	1.04489	1.09188	0.917823	0.90908	0.585836	1.04375	0.812066	0.712781	0.753794
Q12931;Q12931-2	Heat shock protein 75 kDa, mitochondrial	TRAP1	36	53.7	1.02352	1.05613	2.02826	1.20943	1.02494	1.12539	1.03513	1.24935	1.43589	1.02012	1.09038	2.23245	1.23216	1.04054	1.11633	1.0376	1.26873	1.44653	1.0293	1.09286	2.18878	1.29259	1.04699	1.15239	1.05832	1.25033	1.3962
C9J2P0;P51965;P51965-3;H7C061;B7Z306;P51965-2;A0A087X283	Ubiquitin-conjugating enzyme E2 E1	UBE2E1;UBE2E2	6	53.7	1.49125	1.19933	1.16976	1.32689	0.96951	0.860308	0.825635	1.08336	1.29458	1.29259	1.06916	1.07755	1.19875	0.857155	0.950914	0.809875	0.952858	1.1534	1.33029	0.969306	0.991008	1.18124	0.814614	0.76671	0.714003	0.868401	1.09051
P08133;P08133-2	Annexin A6	ANXA6	42	53.6	0.805274	0.945425	1.18389	0.984374	0.949227	1.2022	1.08517	1.10819	0.791765	0.859966	0.981942	1.20036	0.972656	0.961745	1.16931	1.0878	1.11225	0.820628	0.78614	0.886087	1.12861	0.948936	0.888762	1.12826	1.01794	1.0941	0.737672
Q15024	Exosome complex component RRP42	EXOSC7	15	53.6	1.09272	0.901552	0.814795	0.973898	0.85049	0.971944	0.916841	0.982402	0.670209	1.04324	0.90462	0.831706	0.945981	0.905302	0.929012	0.900791	0.917889	0.667107	1.12019	0.971564	0.86067	0.959705	0.886532	0.962372	0.93271	0.986372	0.692585
E9PCW1;B4DQA8;O95249-2	Golgi SNAP receptor complex member 1	GOSR1	12	53.6	1.31458	0.955859	0.698624	0.985647	1.2296	1.11344	1.12536	1.03525	0.787902	1.23271	0.97446	0.713071	0.954831	1.27124	1.11562	1.08035	0.994496	0.864086	1.20175	0.95746	0.717939	0.982161	1.28366	1.14376	1.11796	1.00198	0.848825
P06744;A0A0A0MTS2;P06744-2;K7EQ48;A0A0J9YXP8;A0A0J9YX90;A0A0J9YYH3	Glucose-6-phosphate isomerase	GPI	28	53.6	0.975292	0.970921	0.792143	0.972699	0.920897	0.999584	1.04296	0.925033	0.429056	1.03605	1.00372	0.804771	0.968286	0.905222	1.01821	1.03604	0.910832	0.484226	1.02799	0.93204	0.795417	0.987183	0.938847	1.01385	1.04699	0.948904	0.426299
Q15126	Phosphomevalonate kinase	PMVK	12	53.6	1.12568	1.01178	1.35908	1.07922	1.21848	1.23304	1.10033	1.12793	1.29741	1.04446	1.02346	1.39652	1.08699	1.24777	1.21455	1.11436	1.16086	1.37096	1.05752	1.03404	1.341	1.03794	1.18043	1.12825	1.0515	1.14747	1.29385
E5RK69;E7EMC6	Annexin	ANXA6	31	53.5	0.826829	1.00609	1.21883	1.08709	1.0494	1.37251	1.25859	1.16693	0.772705	0.852215	1.03741	1.13429	1.148	1.05223	1.44358	1.2219	1.19335	0.873654	0.775274	1.04686	1.23141	1.05871	1.01951	1.34371	1.18326	1.18502	0.728803
Q12981;Q12981-1;Q12981-2;Q12981-3	Vesicle transport protein SEC20	BNIP1	11	53.5	1.49425	0.995593	1.27959	1.29663	1.30573	1.17476	1.11814	1.22975	1.34434	1.5478	1.15293	1.5845	1.3875	1.45098	1.26683	1.17202	1.38998	1.52898	1.40386	1.04256	1.42017	1.36686	1.33566	1.19683	1.09837	1.3697	1.43635
Q13951-2	Core-binding factor subunit beta	CBFB	15	53.5	1.23539	0.962448	0.766694	1.02604	0.93262	0.917733	0.979694	0.858141	0.77396	1.14634	0.890044	0.754178	1.00317	0.93529	0.922682	0.952932	0.849273	0.802964	1.25243	0.94988	0.818474	1.01166	0.914968	0.907242	0.977149	0.875987	1.10898
O94992	Protein HEXIM1	HEXIM1	16	53.5	1.63759	2.16396	1.05765	1.39322	0.975987	0.977424	0.891533	0.805365	0.556746	1.23895	1.28364	0.931662	1.25469	0.855977	0.895403	0.841256	1.00696	0.656813	1.35389	1.43968	0.892489	1.07873	0.625928	0.944145	0.724225	0.592087	0.598682
P31942;P31942-2;P31942-3	Heterogeneous nuclear ribonucleoprotein H3	HNRNPH3	14	53.5	1.00765	0.824531	1.06791	0.895419	1.00845	1.00141	0.883194	0.939652	1.00977	1.10823	0.925451	1.14804	0.93363	1.02647	1.01283	0.897655	0.986817	1.07055	1.04876	0.835964	1.0859	0.953342	1.03874	0.986825	0.908035	0.987224	0.899555
E7EMN6;P41236;G1AUC5;Q6NXS1;E7EUI7	Protein phosphatase inhibitor 2;Protein phosphatase inhibitor 2-like protein 3	PPP1R2;PPP1R2P3	8	53.5	1.35837	1.4662	0.66303	1.24386	1.18949	1.16538	1.00875	1.0119	0.525538	1.2391	1.24575	0.535882	1.2522	1.14019	1.15908	1.03787	1.19985	0.493035	1.16251	1.20458	0.516918	1.0389	0.925129	1.17911	0.967091	0.822526	0.475043
P61026	Ras-related protein Rab-10	RAB10	12	53.5	1.1702	0.882063	1.036	1.05214	1.02238	1.12213	1.16609	1.07862	0.773591	1.06335	0.863147	1.06278	1.03689	1.06017	1.11779	1.12624	1.08722	0.810271	1.11351	0.924156	1.12406	1.01318	1.03423	1.0984	1.15204	1.05879	0.78316
Q9BST9;Q9BST9-3;Q9BST9-2	Rhotekin	RTKN	24	53.5	1.02924	1.0106	1.08605	0.890187	0.905165	0.905771	0.837744	1.18809	1.13366	1.15078	1.13604	1.24678	0.94195	0.970005	0.957354	0.878256	1.20581	1.18496	1.08935	1.02729	1.14467	0.803789	0.869744	0.877543	0.771823	1.22799	1.07323
O95721;C9JAF7	Synaptosomal-associated protein 29;Synaptosomal-associated protein	SNAP29	13	53.5	1.02852	1.03446	0.66228	0.90271	0.890322	1.07757	1.03962	0.778963	0.707844	1.08898	1.08696	0.659087	0.941334	0.904629	1.16095	1.11388	0.806984	0.770882	0.973942	0.999936	0.491739	0.861168	0.845764	1.1269	0.989401	0.780694	0.686639
P52565;J3KTF8;J3QQX2;J3KRE2;P52565-2;J3KRY1	Rho GDP-dissociation inhibitor 1	ARHGDIA	13	53.4	1.10162	0.916584	0.841863	1.00839	1.02615	1.22254	1.01822	0.992936	0.559289	1.07921	0.874651	0.720141	0.950801	0.996526	1.21927	0.994369	0.875685	0.399637	1.21206	0.930661	0.90778	1.18947	1.13607	1.3356	1.03975	1.04997	0.540083
O75947;O75947-2	ATP synthase subunit d, mitochondrial	ATP5H	9	53.4	1.1416	1.1998	1.75883	1.22585	1.00733	1.14712	1.0202	1.16246	1.15541	0.984133	1.04375	1.6599	1.24402	1.05618	1.14301	1.00639	1.10893	1.1194	1.11525	1.11591	1.93031	1.23847	0.94107	1.14603	1.01111	1.09402	1.14028
A0A087WVQ6;Q00610-2;Q00610	Clathrin heavy chain;Clathrin heavy chain 1	CLTC	89	53.4	0.911738	1.1086	1.09483	1.05864	1.11132	0.960215	1.03331	1.09713	0.801558	0.8755	1.04778	1.08602	1.04966	1.06321	0.923175	1.00628	1.08382	0.820417	0.896008	1.07873	1.13727	1.0138	1.0622	0.924394	1.02765	1.08826	0.753354
Q05048;A0A0A0MSZ9	Cleavage stimulation factor subunit 1	CSTF1	17	53.4	1.05073	0.963213	0.810214	1.00182	0.909002	0.934145	0.934483	0.817703	0.812456	1.1111	1.05753	0.946105	1.04734	0.976399	0.95873	0.935772	0.916999	0.912428	1.11263	1.01638	0.810682	1.01644	0.947014	0.925309	0.94766	0.847107	0.775596
Q13616;A0A0C4DGX4	Cullin-1	CUL1	46	53.4	1.01568	1.05425	0.744934	0.995809	0.979049	0.897622	0.967931	0.902705	0.733536	0.990659	1.08954	0.771963	0.991927	0.961414	0.893371	0.953623	0.879878	0.741519	0.964792	1.04201	0.722165	0.964944	0.966987	0.869895	0.943187	0.876912	0.749241
O60884	DnaJ homolog subfamily A member 2	DNAJA2	18	53.4	0.970941	0.894896	1.06099	0.99226	0.865439	0.79583	0.871776	0.965409	0.96869	1.26417	1.14619	1.44247	1.12127	1.01477	0.948117	0.991417	1.10911	1.10625	1.24015	1.08014	1.37287	1.25705	1.09039	1.01568	0.995131	1.1846	1.15838
Q13439-5	Golgin subfamily A member 4	GOLGA4	119	53.4	1.0703	1.04515	0.808362	1.02828	1.2392	0.913046	1.0005	0.932263	1.00728	1.08498	1.0766	0.878604	1.04163	1.23356	0.930621	1.03011	1.01666	1.08428	1.0779	1.0667	0.844658	1.06508	1.18356	0.924279	1.0361	0.949241	1.14557
P16402	Histone H1.3	HIST1H1D	18	53.4	0.840484	0.487106	0.821679	0.660214	0.848959	1.18525	0.845185	0.713631	0.976036	0.778725	0.449062	0.705148	0.57282	0.651962	1.05891	0.792228	0.609692	0.991501	0.742286	0.373194	0.745173	0.529453	0.761679	1.11823	0.760925	0.554594	0.994139
O15116	U6 snRNA-associated Sm-like protein LSm1	LSM1	6	53.4	1.19374	0.903333	0.766075	1.09725	0.923935	1.04505	0.939314	0.897292	0.853509	1.22827	0.917513	0.787954	1.14195	1.07257	1.02753	0.980077	1.02245	1.27336	1.21002	1.03732	1.02426	1.20276	1.11248	1.10668	1.00498	1.00444	0.905996
P20340-2;P20340;P20340-4	Ras-related protein Rab-6A	RAB6A	17	53.4	1.12299	1.00323	0.845178	0.953647	1.13031	1.06199	1.15219	1.09076	0.752565	1.19688	1.12262	0.87731	1.00564	1.18369	1.10865	1.19544	1.14139	0.84922	1.15031	1.00786	0.874846	1.07011	1.13004	1.08251	1.10205	1.17974	0.794757
A0A0B4J294;H3BP13;Q9UL33-2;Q9UL33;A0A0B4J286;H3BPN3;H3BUK6	Trafficking protein particle complex subunit 2-like protein	TRAPPC2L	6	53.4	1.15306	1.07692	1.1383	1.03466	1.0983	1.41024	1.25859	1.02762	1.92022	0.897489	0.781767	0.840605	0.896263	0.965291	1.36481	1.14222	0.829797	1.78404	1.10864	1.06096	1.08356	0.882682	1.08779	1.38306	1.21246	0.907298	2.01347
O60701;O60701-3;O60701-2	UDP-glucose 6-dehydrogenase	UGDH	22	53.4	1.20242	1.05517	1.05988	1.00241	1.06594	0.918069	1.12523	1.05228	0.970496	1.1126	1.052	1.11612	1.01381	1.1494	0.910822	1.08601	1.10442	0.986826	1.15977	1.06718	1.06847	1.04106	1.09709	0.912797	1.10689	1.05172	0.941843
O00479	High mobility group nucleosome-binding domain-containing protein 4	HMGN4	8	53.3	1.38451	1.24729	1.01662	1.26506	1.42682	1.2258	1.00269	1.13294	0.554216	0.967945	0.854681	0.781351	1.04229	1.29388	1.11353	1.0058	1.04363	0.343648	1.30129	1.12939	0.948547	1.23585	1.38907	1.25996	1.09785	1.1333	0.620828
Q9Y4L1;A0A087X054;E9PJ21;A0A087WWI4;K7EQK2;Q9Y4L1-2	Hypoxia up-regulated protein 1	HYOU1	47	53.3	0.869868	1.10001	1.53171	1.03692	1.19309	1.10828	1.05203	1.13912	1.07572	0.820277	1.07899	1.55412	0.991741	1.14932	1.04353	1.01037	1.06228	1.05232	0.854269	1.0972	1.55047	1.01937	1.14443	1.11106	1.06611	1.1012	1.0539
Q14566	DNA replication licensing factor MCM6	MCM6	47	53.3	0.872204	0.841657	1.17272	0.876458	0.534993	0.860772	0.800126	0.842355	1.10997	0.88397	0.909745	1.25076	0.921495	0.510917	0.901446	0.834531	0.822301	1.13287	0.824883	0.848222	1.22958	0.820533	0.464443	0.847252	0.765411	0.775272	1.05279
Q8WUM4;Q8WUM4-2	Programmed cell death 6-interacting protein	PDCD6IP	52	53.3	1.00368	0.951972	0.775408	0.932081	1.04722	1.07492	1.13973	1.03682	0.622839	0.939141	0.90399	0.713992	0.885665	1.01035	1.02249	1.11594	0.972406	0.568816	1.05823	1.00858	0.858854	0.886659	1.08709	1.08608	1.19337	1.04849	0.658709
Q9HBH5	Retinol dehydrogenase 14	RDH14	17	53.3	1.1928	1.02251	1.45394	1.15978	1.28634	1.13306	1.05723	1.19371	1.1929	1.18558	1.04823	1.50109	1.16258	1.33641	1.22879	1.09031	1.19647	1.13264	1.23375	1.01839	1.55306	1.28769	1.33279	1.1391	1.09039	1.17613	1.21954
I3L1X3;J3KQ25;A8MYA3;Q8N6M9	AN1-type zinc finger protein 2A	ZFAND2A	4	53.3	1.2942	1.14083	1.67062	1.20444	1.24857	1.24703	1.2376	1.26137	7.96028	1.07543	0.934428	1.37009	1.11682	0.839064	0.919782	0.971283	1.10861	5.65495	1.00848	1.09736	1.01074	1.12925	1.02154	1.00341	1.16934	0.864848	9.68985
P49589-3	Cysteine--tRNA ligase, cytoplasmic	CARS	41	53.2	1.10121	1.06052	0.81991	0.970982	1.28847	1.22294	1.17075	1.30113	0.792735	1.07772	1.03936	0.78734	0.943373	1.24024	1.22305	1.137	1.23523	0.778467	1.11721	1.03981	0.764283	0.946542	1.24944	1.2062	1.16149	1.32458	0.764132
E7EX90;Q14203-3;Q14203-4;Q14203-6;Q14203;Q14203-5;Q14203-2;Q6AWB1	Dynactin subunit 1	DCTN1;DKFZp686E0752	57	53.2	0.905185	1.00063	0.938105	0.949238	1.04992	0.957645	0.993662	0.995473	0.853089	0.965365	1.02016	0.943403	0.946725	1.03157	0.948332	0.986658	1.00116	0.865282	0.943457	1.02601	0.978193	0.932136	1.00268	0.950565	1.00456	1.03798	0.853973
P63092-4	Guanine nucleotide-binding protein G(s) subunit alpha isoforms short	GNAS	22	53.2	1.34041	1.26448	1.52419	1.15097	1.15666	1.10752	1.03047	1.08124	1.7531	1.06424	1.11766	1.39006	1.07185	1.03291	1.04116	0.949725	1.00169	1.6474	1.21127	1.21795	1.54812	1.02423	1.08539	1.09235	1.00998	0.970253	1.87959
Q32MZ4-2;Q32MZ4	Leucine-rich repeat flightless-interacting protein 1	LRRFIP1	36	53.2	1.20099	0.900373	0.451703	0.908335	0.921882	0.908719	0.981655	1.13092	0.415104	1.15094	0.845551	0.441111	0.926233	0.93012	0.912368	1.02576	1.172	0.404168	1.22469	0.846648	0.418536	0.849081	0.783295	0.898276	0.97183	1.10987	0.420829
O60506-2;O60506	Heterogeneous nuclear ribonucleoprotein Q	SYNCRIP	27	53.2	1.03189	0.846154	0.846468	0.998669	0.933179	0.998592	0.929435	0.962601	0.694473	1.07837	0.888151	0.925701	1.00887	0.918458	0.982704	0.947899	0.974858	0.750576	0.963295	0.792237	0.879989	1.00837	0.887018	0.953714	0.884932	0.994956	0.679761
Q9NVG8;Q9NVG8-2	TBC1 domain family member 13	TBC1D13	22	53.2	1.06287	1.08604	0.900137	0.999032	1.05381	1.12675	1.09029	0.890704	0.743608	0.939181	0.959515	0.812202	0.948266	0.987284	1.06051	1.01507	0.800089	0.727507	1.0034	1.0341	0.884355	0.959534	1.00293	1.05484	1.01655	0.844215	0.706835
Q16222-3;Q16222;Q16222-2	UDP-N-acetylhexosamine pyrophosphorylase;UDP-N-acetylgalactosamine pyrophosphorylase;UDP-N-acetylglucosamine pyrophosphorylase	UAP1	27	53.2	1.26733	0.935375	1.11352	1.15394	0.9032	0.690662	0.805627	2.32286	1.16721	1.38397	0.98244	1.19982	1.19269	0.977935	0.772752	0.856084	2.59714	1.23702	1.40931	0.996419	1.2232	1.20152	0.940029	0.726712	0.850725	2.5273	1.2615
C9J6P4;Q7Z2W4-3	Zinc finger CCCH-type antiviral protein 1	ZC3HAV1	47	53.2	0.989017	1.09238	1.21777	1.07968	1.03802	0.910921	0.972822	1.04587	1.26605	0.911775	1.07122	1.27427	1.10685	1.04765	0.908643	0.980521	1.09792	1.32606	1.01345	1.13177	1.28681	1.06471	1.05639	0.921504	1.01459	1.02779	1.30637
C9JQV0;Q9BRJ6;H7C0T1;H7C2R9	Uncharacterized protein C7orf50	C7orf50	9	53.1	1.24234	0.931918	1.41744	1.17417	1.28057	1.12725	0.936078	1.09434	1.09613	1.12578	0.847346	1.2438	1.16437	1.23605	1.10469	0.908512	1.05829	0.994087	1.19574	0.896681	1.34663	1.16714	1.26587	1.08608	0.931843	1.08544	1.23976
Q9Y678	Coatomer subunit gamma-1	COPG1	44	53.1	1.05356	1.08762	0.967575	1.03381	1.16436	0.976448	0.9874	1.12295	0.92479	1.07304	1.13678	1.0097	1.03204	1.16612	0.968653	0.989623	1.07921	0.91334	1.03354	1.08402	0.960721	1.00846	1.1197	0.940784	0.955845	1.08843	0.892516
Q9NVP1	ATP-dependent RNA helicase DDX18	DDX18	33	53.1	1.1384	0.823739	1.18023	0.984584	0.914004	0.881839	0.835478	0.926219	1.05899	1.26029	0.981802	1.34362	1.08295	1.02096	1.00623	0.982844	1.04576	1.13509	1.19044	0.800978	1.04393	1.11629	0.919331	0.896764	0.818057	0.991723	0.906966
P60891;P60891-2;B1ALA9	Ribose-phosphate pyrophosphokinase 1	PRPS1	17	53.1	1.30115	1.08296	1.12	1.1229	0.948415	1.0141	0.993127	1.28641	1.05721	1.21352	1.01731	1.00255	1.14965	0.975117	0.984124	0.964383	1.12324	0.924414	1.32148	1.07342	1.0484	1.04085	1.00637	0.971855	0.945579	1.17376	0.825129
Q13200;Q13200-2	26S proteasome non-ATPase regulatory subunit 2	PSMD2	45	53.1	1.06684	0.909314	1.0992	1.00395	0.905451	0.683401	0.84189	1.05944	1.07755	1.08716	0.976526	1.21343	1.03047	0.920887	0.69466	0.864446	1.08501	1.13751	1.0974	0.977017	1.19765	1.00945	0.90775	0.709138	0.85202	1.07122	1.13479
P61254;J3QRI7;J3QQQ9;J3QQV1;J3QRC4;J3KTJ8	60S ribosomal protein L26	RPL26	11	53.1	0.992177	0.793477	0.795526	0.666148	0.852101	0.872387	0.892677	0.862712	0.777062	1.17641	0.952189	1.03944	0.810369	1.04148	1.08219	1.03592	1.05768	1.00392	1.11399	0.922154	1.01921	1.0346	1.14092	0.998875	0.994517	1.18763	0.954751
P60468	Protein transport protein Sec61 subunit beta	SEC61B	6	53.1	0.917148	1.12683	1.34934	1.08143	1.36102	1.00372	0.925361	1.23183	1.04686	0.982205	1.18932	1.51991	0.99544	1.33269	0.959395	0.917331	1.11574	1.09872	0.978466	1.18428	1.4802	1.12774	1.54195	1.02496	0.931227	1.29032	1.00045
A0A0A0MTD1;F8VPI7;E7EPX0;E7EVJ4;E9PH62;A0A0A0MTC5;Q9NUL3-8;Q9NUL3-3;Q9NUL3-2;Q9NUL3;E7EVI1;A0A0A0MTC4;Q9NUL3-6;E5RJN7;G5EA18;Q9NUL3-4	Double-stranded RNA-binding protein Staufen homolog 2	STAU2	25	53.1	0.912519	0.986402	0.739035	0.959318	0.884412	1.06757	0.934779	0.799589	0.985018	0.849949	0.942406	0.672545	0.916616	0.885937	1.05727	0.952994	0.770361	0.991857	1.01946	1.10344	0.812117	0.946222	1.00568	1.14059	1.09254	0.85578	1.09642
Q86W42;Q86W42-2;Q86W42-3	THO complex subunit 6 homolog	THOC6	14	53.1	1.01512	0.923247	0.997354	1.04475	0.928052	1.06129	1.01046	1.02129	1.3057	0.994922	0.929963	1.00722	1.03077	0.928549	1.08453	0.984464	0.967946	1.30507	1.02964	0.991127	1.13896	1.04938	1.01212	1.03384	1.03536	1.10125	1.35638
P01033;Q5H9A7;Q5H9B5	Metalloproteinase inhibitor 1	TIMP1	8	53.1	1.19901	0.676114	0.693829	0.97364	1.24561	0.542565	1.55774	0.671748	0.77196	1.18136	0.691521	0.684559	0.94349	1.23254	0.586399	1.42397	0.69748	0.606875	1.29378	0.692255	0.686488	0.979699	1.24133	0.577763	1.52932	0.711658	0.582329
O15144	Actin-related protein 2/3 complex subunit 2	ARPC2	20	53	0.827832	0.825844	0.69789	0.834865	0.941458	0.749467	0.804144	0.81213	0.526779	1.07606	1.07486	0.94405	1.01367	1.15625	0.936836	0.977946	0.998502	0.625466	1.01181	0.962496	0.851921	1.09667	1.08658	0.911629	0.909475	0.976723	0.602913
Q07812-5;Q07812-8;Q07812;Q07812-2;Q07812-7;K4JQN1	Apoptosis regulator BAX	BAX	9	53	0.935951	1.35571	1.64508	1.31543	1.80303	1.31996	0.984344	1.02561	1.21832	1.15979	1.56249	1.72875	1.28097	1.79439	1.3342	0.988771	1.0411	1.16245	0.941946	1.19523	1.22794	1.5591	1.50792	1.29178	0.872362	1.05276	1.01089
Q8WVX3;Q8WVX3-2	Uncharacterized protein C4orf3	C4orf3	4	53	1.03616	1.07965	0.779977	1.05078	0.930421	0.966438	1.13213	0.911811	0.649134	1.0837	0.993843	1.1357	1.02845	1.04619	1.10309	1.03063	0.954337	1.29659	1.40731	1.13369	1.2596	1.28607	1.1388	1.05727	1.13345	1.02587	1.13833
Q15834	Coiled-coil domain-containing protein 85B	CCDC85B	10	53	1.15965	0.943139	0.955199	0.952573	0.82823	1.16118	1.05629	0.747022	1.65516	1.11504	0.895523	0.956667	0.993497	0.790229	1.2602	1.08611	0.671987	1.73248	1.2057	0.937224	1.02699	0.879512	0.798119	1.19878	1.05629	0.666424	1.86278
Q8TD30;Q8TD30-2	Alanine aminotransferase 2	GPT2	20	53	0.946114	0.926346	0.794621	0.889008	1.01454	1.08093	1.05944	1.05575	1.83579	0.971448	0.952525	0.786529	0.903379	0.982644	1.08001	1.04182	1.02565	1.82178	0.915465	0.971339	0.848754	0.917868	0.981598	1.0891	1.05747	1.07046	1.71989
P51659;E7EWE5;P51659-3;P51659-2;G5E9S2;E7ET17;E7ER27;E7EPL9	Peroxisomal multifunctional enzyme type 2;(3R)-hydroxyacyl-CoA dehydrogenase;Enoyl-CoA hydratase 2	HSD17B4	35	53	0.834267	0.989581	1.20378	0.96389	0.926011	1.01335	1.00983	0.852871	0.897626	0.767173	0.961501	1.22229	0.926111	0.905833	0.966782	0.963255	0.827071	0.902559	0.854807	1.05965	1.27516	0.960085	1.01284	1.03418	1.08515	0.873271	0.938648
Q9BRT3	Migration and invasion enhancer 1	MIEN1	7	53	0.968635	1.36168	0.762906	0.943138	1.12233	1.48885	1.22296	1.09951	0.718585	1.02147	1.00919	0.85311	0.834581	1.00585	1.30767	1.07265	1.26598	0.70409	0.93766	0.78805	0.871419	1.12665	1.14307	1.68583	1.0892	0.849501	0.577269
Q9NYK5;Q9NYK5-2;C9JG87	39S ribosomal protein L39, mitochondrial	MRPL39	18	53	0.941491	0.927932	0.94642	1.00967	0.951223	1.03985	0.962125	0.952402	1.75507	1.10686	1.07549	1.11297	1.04075	1.0495	1.051	0.998956	0.988632	1.84901	0.849014	0.834438	0.838131	1.10957	0.850901	0.969742	0.850032	0.944554	1.50142
O60828-2;O60828;O60828-5;C9JQA1;O60828-3;O60828-4	Polyglutamine-binding protein 1	PQBP1	13	53	1.23956	0.925587	0.542076	1.00454	0.900464	0.989383	0.94813	0.79765	0.499343	1.24458	0.849382	0.428834	0.898978	0.834065	0.957672	0.875821	0.730325	0.375879	1.29174	0.871782	0.395051	0.928036	0.898815	0.976113	0.940582	0.784658	0.350525
Q99961;Q99961-3;Q99961-2;M0R0I3	Endophilin-A2	SH3GL1	21	53	1.04703	0.795472	0.7506	0.894408	0.767395	0.766763	0.890789	0.852239	0.761289	1.12661	0.847787	0.824205	0.927961	0.791317	0.799163	0.932741	0.902512	0.721818	1.08618	0.765248	0.779898	0.911723	0.76391	0.760843	0.873337	0.93551	0.70944
Q14BN4;Q14BN4-3;Q14BN4-2;H7BZK0;Q14BN4-4;H7C3M8;B7Z964;Q14BN4-5	Sarcolemmal membrane-associated protein	SLMAP	42	53	0.918606	1.05163	1.01748	1.08418	1.19743	1.15464	1.08751	1.00005	1.21176	0.802581	0.952396	0.987917	1.02409	1.17859	1.0782	1.06491	0.962734	1.16114	0.882	1.03971	1.06049	1.03399	1.18865	1.11714	1.11459	1.00564	1.15477
Q15836	Vesicle-associated membrane protein 3	VAMP3	7	53	1.07251	1.03711	0.932995	0.923715	1.15143	1.11431	1.08137	1.09217	0.815796	1.16362	1.1431	0.777739	0.892626	1.2213	1.11817	1.1149	1.13844	0.768664	1.00332	0.995174	0.699657	0.880059	1.07996	1.0849	1.00768	1.05685	0.592559
Q9BV40;B8ZZT4	Vesicle-associated membrane protein 8	VAMP8	5	53	0.820581	0.941249	0.809024	1.056	1.06214	1.008	0.957721	1.02777	0.736492	0.913195	1.05153	0.732668	1.09899	1.32811	1.09726	1.14194	1.17491	0.550913	0.890401	0.979053	0.813242	1.06857	1.14245	1.02774	1.04091	1.21215	0.808668
Q4G0F5	Vacuolar protein sorting-associated protein 26B	VPS26B	19	53	1.07496	0.920618	0.827799	1.0745	1.08192	1.1154	1.04807	1.00308	0.836831	0.837186	0.794284	0.663337	0.963134	1.04823	1.12303	1.02098	0.843729	0.680195	0.875972	0.847769	0.744851	0.992215	1.11011	1.09999	1.0426	0.876047	0.674183
Q16611-2;Q16611;A0A0A0MRG8	Bcl-2 homologous antagonist/killer	BAK1	6	52.9	1.23628	1.19764	1.38331	1.28418	1.30631	1.06434	1.16645	1.10956	1.20511	1.19606	1.25046	1.45178	1.28447	1.52076	1.05649	1.15142	0.958478	1.2346	1.07799	1.09778	0.999099	1.30308	1.23236	0.976806	0.95437	0.86015	1.07186
F5H7W8;Q96C57;E7ENF1;G5EA44;F5H8B7;F5H3K2	Uncharacterized protein C12orf43	C12orf43	11	52.9	1.06498	0.872148	0.712811	1.02299	0.97288	1.054	0.990935	0.899894	0.483573	1.20334	1.02707	0.752497	1.11375	1.08759	1.06545	1.0118	1.08259	0.686048	1.08726	0.826003	0.635456	1.0344	0.883641	1.00469	0.911329	0.910778	0.605618
H3BLZ8;Q92841-3;Q92841;Q92841-1;Q92841-2	Probable ATP-dependent RNA helicase DDX17	DDX17	39	52.9	0.954147	0.797866	0.889532	1.09114	1.08907	1.09776	0.994979	0.956324	0.718456	0.935128	0.775581	0.902765	1.06678	1.04115	1.06314	0.962951	0.930562	0.767699	0.971561	0.780879	0.885368	1.08675	1.09406	1.10896	0.993428	0.939869	0.695883
O14979-3;O14979-2	Heterogeneous nuclear ribonucleoprotein D-like	HNRNPDL	15	52.9	1.00562	0.759819	0.598305	0.939122	1.02833	0.840559	0.896244	0.89421	0.642973	1.25276	0.798161	0.652873	1.17786	0.918892	0.741454	0.877667	0.847466	0.580368	0.89747	0.531617	0.382585	1.16043	0.664697	0.832595	0.561947	0.777684	0.38515
P14649;F8W1I5	Myosin light chain 6B	MYL6B	12	52.9	0.854181	1.07082	0.840416	1.02369	0.983924	1.01805	1.08909	1.07457	0.769855	0.923311	1.03159	0.883252	1.02812	1.04689	1.03855	1.11283	1.19995	0.846231	0.853154	0.99284	0.809319	1.00949	0.86707	1.02586	0.99717	1.09596	0.720165
J3KR44;Q96FW1;F5H6Q1;F5GYN4;F5GYJ8;F5H3F0	Ubiquitin thioesterase OTUB1	OTUB1	11	52.9	1.23032	1.37227	1.13518	1.27483	1.35128	1.39352	1.2189	1.25501	0.773943	0.965666	0.970337	1.02729	1.08729	1.17541	1.15548	1.00668	1.12354	0.687376	1.04732	1.05249	1.01432	1.07894	1.02786	1.12772	0.950895	1.02051	0.730578
P22307-7;P22307;P22307-8;P22307-4;E9PLD1;P22307-3	Non-specific lipid-transfer protein	SCP2	26	52.9	0.932219	0.982467	0.941528	0.979691	1.18556	1.04809	1.08838	0.772708	0.663013	1.11648	1.13715	1.08716	0.997713	1.26508	1.08587	1.11281	0.786398	0.688374	0.953689	0.988525	0.976599	1.0624	1.22992	1.03592	1.10331	0.823441	0.705691
P62699	Protein yippee-like 5	YPEL5	6	52.9	1.18791	1.20468	0.957386	1.05948	1.1161	1.0309	1.16809	0.994333	2.32701	1.07712	1.20643	0.804578	1.03917	1.0409	0.87791	0.909881	0.868702	2.30992	1.23215	1.42021	0.942463	1.02983	1.19895	0.971109	1.05255	0.988511	2.61885
Q8N4Q1;Q8N4Q1-2	Mitochondrial intermembrane space import and assembly protein 40	CHCHD4	6	52.8	1.1674	1.04009	0.600995	1.03462	0.928084	0.963435	0.857581	0.960907	0.488335	1.62391	1.32282	0.767637	1.1506	1.18933	1.14997	1.0831	1.34523	0.493282	1.46018	1.27095	1.02156	1.32414	1.17431	1.26707	1.16459	1.197	0.812415
Q9NZ45	CDGSH iron-sulfur domain-containing protein 1	CISD1	6	52.8	1.05072	1.29694	1.5465	1.22275	0.95521	0.969905	0.836943	1.05942	1.16556	1.19771	1.44542	1.77182	1.268	1.05322	1.12532	0.915927	1.1352	1.31875	1.01802	1.11755	1.41728	1.4147	0.881091	1.00201	0.681353	1.06179	1.09447
O43491	Band 4.1-like protein 2	EPB41L2	55	52.8	1.07431	1.08387	0.67588	0.974801	0.768993	0.807241	0.83534	0.820729	0.529102	1.10316	1.17225	0.75454	0.991594	0.791252	0.836222	0.884098	0.885257	0.57671	1.0695	1.13034	0.775438	0.933685	0.791417	0.859322	0.890843	0.860864	0.577665
Q6ZRV2;J3KPS2	Protein FAM83H	FAM83H	71	52.8	1.15983	1.4744	1.65049	1.21891	1.33981	0.847759	0.975239	1.16917	1.22896	1.1111	1.4602	1.57461	1.21241	1.3437	0.836945	0.991403	1.1756	1.2678	1.18595	1.60717	1.769	1.19521	1.37806	0.846197	1.03965	1.18453	1.29871
O00165-5;O00165;O00165-2;O00165-3;E9PIQ7;Q5VYD6	HCLS1-associated protein X-1	HAX1	13	52.8	1.20391	1.0358	1.1792	1.08492	1.04129	1.09007	1.01342	1.06209	1.22111	1.30196	1.04774	0.840275	1.0978	1.0049	1.07239	1.0975	1.05638	1.32444	1.27823	1.09386	0.767206	1.16114	0.956004	1.04552	1.0438	0.980415	1.14525
Q9NUP9;G3V1D4	Protein lin-7 homolog C	LIN7C	10	52.8	0.984093	0.920592	0.724322	0.935358	1.01602	0.949973	0.943168	0.875437	1.04727	1.37277	1.25239	0.917492	1.01616	1.20021	1.0503	1.04605	1.00454	1.15397	0.925566	0.746844	0.620105	1.06815	0.921182	0.923146	0.805593	0.87101	0.54632
Q9P0J0;Q9P0J0-2;B4DEZ3;K7EJE1;E7ENQ6	NADH dehydrogenase [ubiquinone] 1 alpha subcomplex subunit 13	NDUFA13	7	52.8	1.07008	0.944961	1.28594	1.00379	0.915668	1.00757	0.930119	0.924972	1.42203	1.25985	1.20889	1.63352	1.12715	1.04623	1.16165	1.03542	1.07074	1.52915	1.09155	0.947654	1.27734	1.23298	0.904308	1.15142	0.929493	1.05082	1.45761
P06737-2;P06737;E9PK47	Glycogen phosphorylase, liver form;Alpha-1,4 glucan phosphorylase	PYGL	45	52.8	0.889018	0.999251	0.810286	0.945965	0.971905	0.984088	1.02169	1.07549	0.599549	0.953631	1.11535	0.862368	0.972608	1.00572	1.02875	1.09065	1.10225	0.565226	0.87893	0.970794	0.780658	0.959248	0.926048	1.00873	0.990752	1.13142	0.538204
P29353;P29353-6;P29353-2;P29353-7;P29353-3;X6R6D0;P29353-5	SHC-transforming protein 1	SHC1	23	52.8	0.992455	0.937588	0.630723	1.1326	1.2306	0.857911	0.901867	0.792787	0.71351	0.978869	0.925599	0.619032	1.0755	1.17908	0.848199	0.903418	0.810569	0.704581	1.01335	0.992742	0.646005	1.26631	1.31528	0.864279	0.930736	0.81227	0.747497
I3L4J1		I3L4J1	23	52.8	0.678408	0.928295	0.801514	0.777513	1.02083	0.94973	0.821239	0.58832	0.841963	1.03153	1.15488	1.19444	1.00959	1.12655	1.19409	1.10693	0.887879	1.06297	0.750057	0.806458	0.731102	0.931532	0.829547	1.04334	0.851374	0.70812	0.846674
Q08378;Q08378-2;Q08378-4	Golgin subfamily A member 3	GOLGA3	71	52.7	0.865403	0.9536	0.909623	0.931436	1.21205	1.12383	1.07632	1.14019	0.865575	0.822333	0.938872	0.899662	0.927544	1.17901	1.07847	1.06534	1.1113	0.8683	0.851212	0.965862	0.935838	0.905647	1.17828	1.11644	1.0905	1.14623	0.893633
Q14789-2	Golgin subfamily B member 1	GOLGB1	158	52.7	0.940495	0.916321	0.631507	0.91801	1.29781	1.04691	1.11696	0.867437	0.759412	0.911142	0.887891	0.608721	0.874959	1.22254	1.02041	1.11387	0.864386	0.753135	0.874097	0.867587	0.630736	0.8747	1.12692	1.02658	1.08261	0.821288	0.719842
H0YBJ8		MTDH	8	52.7	1.81985	1.01958	0.781933	0.92968	1.00189	1.01135	1.01481	0.931352	0.480521	1.47989	0.92034	0.485045	0.790474	1.00212	0.81497	0.932102	0.781929	0.432525	1.80094	0.974258	0.518501	0.898627	0.951232	0.779504	1.02567	0.940293	0.345441
Q99536;Q99536-3;Q99536-2	Synaptic vesicle membrane protein VAT-1 homolog	VAT1	15	52.7	1.00089	1.0138	0.949332	0.976001	1.34049	1.43997	1.50472	1.16913	0.582567	1.00524	0.992241	0.960789	0.948835	1.25778	1.36736	1.40714	1.08992	0.563642	0.97892	0.971684	0.975066	0.97935	1.28036	1.37246	1.41707	1.18226	0.622934
Q96NB3	Zinc finger protein 830	ZNF830	17	52.7	1.40463	0.949824	0.822293	1.05495	0.728068	0.937436	0.912968	0.859412	0.542562	1.19934	0.880528	0.775726	1.00929	0.781095	0.912643	0.891713	0.856487	0.650023	1.29123	0.959206	0.823739	1.02507	0.790686	0.967021	0.945468	0.967924	0.705918
Q14155-1;B1ALK7;Q14155-5;Q14155-6;Q14155-2;Q14155-3;Q14155;E7EUY6;E9PDQ5	Rho guanine nucleotide exchange factor 7	ARHGEF7	34	52.6	1.00842	0.981233	0.663443	1.01447	1.09667	1.01388	1.01506	0.869893	0.614863	0.948606	0.947535	0.661113	0.984033	1.03614	0.999452	0.980259	0.829876	0.61769	0.983278	0.96671	0.66607	0.970358	1.06605	1.00016	1.046	0.864815	0.634261
P29084;E5RH41	Transcription initiation factor IIE subunit beta	GTF2E2	16	52.6	1.44233	0.851976	0.743166	1.00234	0.886056	0.967463	0.905852	0.906521	1.25765	1.48013	0.907128	0.744177	1.03075	0.951961	0.977408	0.92633	0.935098	1.27045	1.39746	0.863144	0.759319	1.05726	0.938702	0.960896	0.908402	0.89342	1.25231
Q5SRN5;P04439;Q5SRN7;P13746;P13746-2;A0A0G2JIF2;P30455;P30443;A0A0G2JL56	HLA class I histocompatibility antigen, A-3 alpha chain;HLA class I histocompatibility antigen, A-11 alpha chain;HLA class I histocompatibility antigen, A-36 alpha chain;HLA class I histocompatibility antigen, A-1 alpha chain	HLA-A	25	52.6	1.132	1.36392	1.58149	0.896286	0.945528	1.05796	1.052	0.989315	0.906656	1.05036	1.34856	1.71756	0.883603	0.956343	1.03593	1.01729	0.9928	0.935612	1.09871	1.39808	1.72418	0.848749	0.983258	1.07072	1.04745	0.981124	0.851106
P09429;Q5T7C4;B2RPK0	High mobility group protein B1;Putative high mobility group protein B1-like 1	HMGB1;HMGB1P1	14	52.6	0.993897	0.912951	0.762569	0.883262	0.682737	0.849327	0.765523	0.823614	0.451593	1.41852	1.26408	0.947673	1.00517	0.796607	1.01654	0.893732	0.899494	0.503036	0.989343	0.817251	0.664254	1.14229	0.647047	0.88401	0.661593	0.885232	0.44958
Q9H0C8;F8SNU7;E9PC05	Integrin-linked kinase-associated serine/threonine phosphatase 2C	ILKAP;ILKAP3	24	52.6	0.991604	0.925065	0.836126	0.952249	0.86119	0.965598	0.906295	0.853203	0.819945	0.868249	0.876096	0.854916	0.930845	0.853471	0.92621	0.856058	0.83844	0.86077	0.933759	0.927563	0.846625	0.887962	0.840916	0.925453	0.873454	0.781693	0.841726
Q9Y383	Putative RNA-binding protein Luc7-like 2	LUC7L2	27	52.6	1.15479	1.0628	1.02329	1.25502	0.949134	0.951837	0.901599	1.01962	0.729122	1.24069	1.10805	0.980901	1.20645	1.00371	0.982943	0.920321	0.9786	0.706855	1.18583	1.03246	0.935632	1.21128	1.03394	0.999358	0.948804	1.03296	0.750173
P29372-4;P29372-2;P29372-5;P29372;A2IDA3	DNA-3-methyladenine glycosylase	MPG	13	52.6	0.827808	0.74331	1.18504	0.867182	1.03719	1.30019	1.02522	1.06383	1.09488	0.807607	0.719798	1.12715	0.827771	1.02665	1.31512	1.0131	0.91102	1.10857	0.822843	0.69707	1.09427	0.858054	1.09877	1.36795	1.03348	0.94887	1.08896
E9PGT3;Q15418-4;Q15418;Q15418-2;Q15418-3	Ribosomal protein S6 kinase;Ribosomal protein S6 kinase alpha-1	RPS6KA1	35	52.6	0.796872	1.28924	1.50641	1.16347	1.21146	1.15547	0.980055	1.15535	1.19487	0.801333	1.24541	1.22328	1.13075	1.17288	1.15743	0.963272	1.08254	1.10984	0.866333	1.19871	1.05838	1.11366	1.13522	1.12253	0.984292	0.966883	1.01519
Q9Y265;Q9Y265-2;E7ETR0	RuvB-like 1	RUVBL1	22	52.6	0.957587	0.896405	1.12754	0.993005	0.992169	0.950627	0.933549	1.07871	0.859997	1.1124	1.05532	1.35474	1.03478	1.07383	1.00681	1.01645	1.13819	0.891296	0.994374	0.912472	1.21675	1.11371	1.05162	0.980098	0.980412	1.18903	0.905687
P31040;P31040-2;D6RFM5;A0A087X1I3;P31040-3	Succinate dehydrogenase [ubiquinone] flavoprotein subunit, mitochondrial	SDHA	28	52.6	1.00496	1.26821	1.35796	1.10924	1.07552	1.12112	0.935638	0.991988	1.23996	1.00636	1.30918	1.38342	1.14793	1.10527	1.13825	0.937999	0.975901	1.30117	1.06444	1.39171	1.40272	1.20729	1.16049	1.14224	0.958807	1.00625	1.25331
A0AVT1;A0AVT1-2	Ubiquitin-like modifier-activating enzyme 6	UBA6	48	52.6	0.834284	1.09018	1.04102	0.992932	1.10912	0.997217	1.03637	1.02803	0.981348	0.842941	1.08679	1.05315	0.953196	1.07461	0.972176	1.01947	0.992052	0.978687	0.821604	1.06013	0.980547	0.964517	1.0599	0.974975	1.01824	0.981724	0.990462
Q86VN1;Q86VN1-2	Vacuolar protein-sorting-associated protein 36	VPS36	20	52.6	0.881908	0.899711	0.762077	0.951432	1.12612	1.06416	1.02873	0.920624	0.668981	0.899116	0.944273	0.835986	0.969825	1.12314	1.09511	1.04746	0.946887	0.747432	0.898215	0.891418	0.768786	0.969409	1.09118	1.04354	1.01041	0.922745	0.652938
Q8WU90	Zinc finger CCCH domain-containing protein 15	ZC3H15	27	52.6	1.10208	0.826769	0.665759	0.906837	0.9264	0.986269	0.963994	0.915489	0.573172	1.0946	0.80565	0.656141	0.919574	0.938527	0.97869	0.949938	0.922661	0.604647	1.10672	0.780608	0.622236	0.868941	0.951299	0.968348	0.990764	0.865964	0.526129
O00148;O00148-2;O00148-3;K7EQN7	ATP-dependent RNA helicase DDX39A	DDX39A	21	52.5	0.901267	0.71012	1.07828	0.725233	0.674863	0.645397	0.704337	0.778378	1.07049	1.57697	1.13581	1.9754	0.909957	0.813307	0.827114	0.929377	0.99673	1.33868	0.857015	0.577615	0.962592	0.95292	0.550735	0.664771	0.616237	0.908709	0.901081
O60832;O60832-2;C9IYT0	H/ACA ribonucleoprotein complex subunit 4	DKC1	28	52.5	1.10679	0.943022	0.875923	1.10331	1.09161	0.977922	0.962893	1.08463	0.743381	1.064	0.94326	0.888469	1.14114	1.1189	0.982244	0.979541	1.11324	0.69841	1.07856	0.98733	0.957677	1.17155	1.11956	0.985718	0.985009	1.12977	0.819503
P36957;P36957-2;Q86SW4	Dihydrolipoyllysine-residue succinyltransferase component of 2-oxoglutarate dehydrogenase complex, mitochondrial	DLST	24	52.5	1.1116	1.35088	1.7656	1.25361	1.04696	1.13574	1.04379	1.27304	1.35746	1.07168	1.3123	1.71173	1.19772	0.990164	1.05783	0.994674	1.2244	1.29326	1.10356	1.42648	1.97849	1.25921	1.10561	1.15356	1.08237	1.23813	1.39173
Q9BS26	Endoplasmic reticulum resident protein 44	ERP44	17	52.5	1.06364	1.09627	1.3084	1.08808	1.00278	1.04258	1.04804	1.12992	0.966219	1.009	1.0368	1.27442	1.05045	0.992439	1.03199	1.02636	1.13707	0.978588	1.08856	1.08786	1.28089	1.06039	0.973987	1.00018	1.0461	1.11526	1.00037
Q13442	28 kDa heat- and acid-stable phosphoprotein	PDAP1	15	52.5	1.0777	0.815738	0.343934	0.755407	0.944734	1.04137	0.929456	0.810192	0.27084	1.05544	0.809596	0.307761	0.785066	0.98215	1.07388	0.949113	0.850471	0.286152	1.04953	0.796787	0.315468	0.781596	0.941837	1.0327	0.919257	0.85656	0.292997
Q6RFH5;Q6RFH5-2;E9PS41	WD repeat-containing protein 74	WDR74	16	52.5	1.17486	0.782251	1.13039	0.91128	1.10523	0.934117	0.996264	1.16543	1.52234	1.12301	0.852223	1.18563	0.909636	1.0857	0.939767	0.971235	1.14916	1.56057	1.31996	0.822142	1.22002	0.996329	1.16955	0.921006	1.03684	1.18573	1.59509
P45973	Chromobox protein homolog 5	CBX5	11	52.4	1.27048	1.37812	0.95898	1.1482	0.770106	1.06428	0.922816	0.808294	0.734453	1.21084	1.34096	0.917134	1.2057	0.771981	1.08068	0.908289	0.804357	0.736421	1.37255	1.44473	1.29042	1.21445	0.831592	1.12472	0.923814	0.936744	0.896321
Q9UDT6-2	CAP-Gly domain-containing linker protein 2	CLIP2	52	52.4	0.718045	0.779687	0.525312	0.842064	1.14835	1.39485	1.21869	0.785924	0.599211	0.763082	0.842841	0.549434	0.893534	1.22395	1.52202	1.33235	0.842504	0.701091	0.797195	0.877726	0.55459	0.856255	1.25097	1.57897	1.38059	0.883375	0.654454
P55010;H0YN40	Eukaryotic translation initiation factor 5	EIF5	24	52.4	1.39717	0.844553	0.651492	1.12484	1.01243	0.800649	1.0034	1.09409	0.63201	1.53629	0.936838	0.769729	1.21614	1.08148	0.854402	1.06114	1.20436	0.75472	1.51364	0.922155	0.697661	1.1737	1.07856	0.862163	1.04963	1.22821	0.672748
Q06787-8;Q06787-5;Q06787-9;Q06787-3;Q06787	Fragile X mental retardation protein 1	FMR1	28	52.4	1.03886	1.1104	0.987024	1.08734	1.07893	1.08616	1.043	0.911603	0.858885	0.908332	1.03858	0.919296	1.06268	1.02112	1.01969	0.972045	0.850785	0.787574	0.983125	1.07131	0.818129	0.987765	1.07728	1.01847	1.01048	0.799455	0.666256
Q9NYP9	Protein Mis18-alpha	MIS18A	12	52.4	1.03301	1.13823	1.26966	1.17991	0.345833	0.830989	0.814293	0.96505	2.47936	1.06109	1.20421	1.4079	1.26939	0.397784	0.886328	0.830934	1.02697	2.54454	1.11351	1.21095	1.38242	1.03598	0.319003	0.845933	0.793613	1.00689	2.44597
Q8WWH5	Probable tRNA pseudouridine synthase 1	TRUB1	17	52.4	0.97487	0.842553	0.760805	1.25986	1.02083	0.965351	0.882464	0.891909	1.62611	1.07976	0.960344	0.691519	1.43411	1.10426	1.06842	0.936857	0.920539	1.92786	1.03674	0.932363	0.755468	1.53709	1.18457	1.07107	0.978061	0.984798	1.85829
J3QTA6;Q9BRQ6;J3QTB2;H0Y922	MICOS complex subunit MIC25	CHCHD6	10	52.3	1.01149	0.898018	1.10118	1.03521	0.873671	1.06964	0.854073	0.768211	0.938625	1.09444	0.972888	1.11308	1.08074	0.948071	1.14997	0.921905	0.802454	1.0179	0.956804	0.890449	0.976562	1.09804	0.938279	1.07808	0.846082	0.810082	0.92506
Q9GZV4;F8WCJ1;C9J7B5	Eukaryotic translation initiation factor 5A-2;Eukaryotic translation initiation factor 5A	EIF5A2	10	52.3	1.64076	1.36262	0.841171	1.19057	0.972059	0.983608	1.09086	0.896573	1.32659	1.43933	1.20149	0.783824	1.13851	0.926877	0.961496	1.09096	0.876602	1.22196	1.40446	1.18583	0.704795	1.13984	0.859431	0.890777	0.916866	0.850738	0.973064
Q9NU23;E5RJK7;E5RG38;G3V136	LYR motif-containing protein 2	LYRM2	6	52.3	1.30614	1.15668	1.22975	1.16321	0.992241	1.10634	0.974129	1.15066	1.36844	1.38323	1.17668	1.23109	1.13395	0.980016	1.10607	0.930449	1.09603	1.29589	1.38152	1.2124	1.25361	1.21213	1.18134	1.12818	1.06387	1.2304	1.29438
P50579;P50579-3;G3V1U3	Methionine aminopeptidase 2	METAP2	20	52.3	1.15476	0.800493	0.574013	1.14534	0.836369	1.02273	0.978172	0.959789	0.518657	1.19375	0.818843	0.640501	1.12685	0.842363	1.10057	1.00595	0.892946	0.570465	1.33765	0.908967	0.699689	1.18718	0.835438	1.17767	1.00021	0.909602	0.475144
Q9H2J4	Phosducin-like protein 3	PDCL3	10	52.3	1.6571	0.910798	0.968146	1.24562	0.937598	1.04335	0.932889	1.01406	0.844712	1.72892	0.925756	1.02255	1.35533	1.0256	1.08953	1.01328	1.09967	0.939123	1.79728	0.994808	1.25962	1.29698	1.06377	1.13012	1.04581	1.32614	0.871142
P23284	Peptidyl-prolyl cis-trans isomerase B	PPIB	14	52.3	0.886272	0.886917	1.52068	0.937397	1.02869	1.16756	0.990144	1.14085	0.801763	1.15657	1.10164	2.12708	1.02974	1.18862	1.29949	1.1018	1.30395	0.909094	0.948661	0.913588	1.82026	1.16888	1.10517	1.23416	0.958273	1.41221	0.890493
O60264	SWI/SNF-related matrix-associated actin-dependent regulator of chromatin subfamily A member 5	SMARCA5	61	52.3	0.773464	0.839324	1.07279	0.865031	0.764036	0.819716	0.8336	0.846166	1.15967	0.816678	0.898135	1.1667	0.931585	0.786413	0.888272	0.867714	0.88288	1.21964	0.799994	0.857023	1.10247	0.887222	0.744446	0.8659	0.83549	0.842266	1.15798
Q15007;A0A087X1R4;Q15007-2	Pre-mRNA-splicing regulator WTAP	WTAP	21	52.3	0.991892	0.871475	1.08232	0.985416	0.800157	0.940775	0.885259	0.86213	1.35315	1.03673	0.92231	1.14729	1.06232	0.826939	1.02032	0.927195	0.906624	1.55834	1.00476	0.891722	1.13398	1.02858	0.834374	0.940199	0.891265	0.862698	1.25917
Q8TD16-2;Q8TD16	Protein bicaudal D homolog 2	BICD2	45	52.2	1.21611	0.876435	0.831718	0.980976	0.873506	0.843321	0.983639	1.13424	1.2998	1.24454	0.838143	0.822424	0.974483	0.882052	0.85191	0.995494	1.18439	1.27545	1.23807	0.884964	0.931144	0.956014	0.861343	0.841279	0.991316	1.16901	1.27125
O43716;F8VRU3;H0YIV9	Glutamyl-tRNA(Gln) amidotransferase subunit C, mitochondrial	GATC	6	52.2	1.1179	1.19491	0.862651	1.09226	1.12802	1.25283	1.19158	1.10059	1.30588	0.82213	0.760129	0.584762	0.867633	0.921647	0.898184	0.958079	1.14282	1.31937	0.867867	0.729382	0.588177	0.882646	0.791548	1.10475	0.787156	0.817343	0.920575
Q8TED1;E7ETY7	Probable glutathione peroxidase 8;Glutathione peroxidase	GPX8	10	52.2	1.26788	0.973756	1.40905	1.09264	0.630698	1.18269	1.0211	1.11171	2.16799	1.14058	0.935616	1.33184	1.07246	0.663749	1.22277	0.996528	1.08198	2.09771	1.20477	0.980623	1.31265	1.09578	0.718895	1.15377	1.0286	1.10665	1.46876
Q96LB3;Q96LB3-2	Intraflagellar transport protein 74 homolog	IFT74	26	52.2	0.756034	0.79769	0.687062	0.774244	0.930123	1.06163	0.935574	0.71127	1.27551	0.825845	0.83334	0.760193	0.838754	0.988393	1.09292	0.991761	0.807017	1.31203	0.830336	0.873446	0.772223	0.845173	0.978352	1.10522	0.980344	0.778064	1.29821
Q02241;H7BYN4;Q02241-2	Kinesin-like protein KIF23;Kinesin-like protein	KIF23	48	52.2	0.605563	0.850301	1.13163	0.715707	0.482723	0.670261	0.731403	0.941523	0.830934	0.72666	0.985616	1.22835	0.76389	0.480702	0.762178	0.831873	0.936043	0.852425	0.668354	0.859669	1.09519	0.690596	0.470444	0.709353	0.76766	0.863556	0.801566
H0Y4V9;H0Y641		LARP4B	19	52.2	0.984338	0.890971	1.088	1.19346	0.981678	0.912763	1.00398	1.04845	1.45153	0.919952	0.857792	0.955321	1.19914	1.02099	0.86177	0.932874	0.996229	1.38066	0.954499	1.0453	1.28624	1.17406	1.02793	0.91131	1.03001	1.20717	1.46611
Q12907;D6RBV2;D6RIU4;D6RDX1	Vesicular integral-membrane protein VIP36	LMAN2	16	52.2	1.02553	1.1456	1.51716	1.00566	1.2065	1.08385	0.957962	1.03515	1.09733	1.09397	1.2139	1.70385	1.01384	1.27208	1.1267	0.99264	1.01794	1.08571	0.992568	1.07298	1.50869	1.11655	1.17428	1.06404	0.88837	1.05532	1.12179
Q15555-4;Q15555-5;Q15555-3;Q15555;K7ERD8;Q15555-2;K7EL66	Microtubule-associated protein RP/EB family member 2	MAPRE2	14	52.2	1.24643	1.43696	1.50406	1.29605	0.826386	1.18768	0.947668	1.01386	1.70843	1.12625	1.37036	1.4944	1.32909	0.7893	1.17484	0.905651	0.996141	1.82252	1.14845	1.4477	1.4555	1.20374	0.806382	1.11509	0.894051	0.87188	1.62996
Q96HR3;Q96HR3-2	Mediator of RNA polymerase II transcription subunit 30	MED30	9	52.2	1.20586	1.00781	0.910942	1.06329	0.930361	1.06876	0.975292	0.983173	1.55119	1.20436	0.991094	0.857574	1.13766	0.944855	1.09822	0.993156	0.906223	1.56809	1.30578	1.02272	1.00873	1.09581	0.996021	1.15758	1.08069	0.968227	1.50074
F8VQZ7;P50579-2;F8VRR3	Methionine aminopeptidase 2	METAP2	20	52.2	1.14513	0.825495	0.787492	1.07203	0.837429	0.97277	0.953621	0.900431	0.647545	1.40464	1.05215	0.996344	1.18971	0.94451	1.11965	1.08276	1.03474	0.75417	1.12826	0.826557	0.792537	1.16002	0.817867	1.00909	0.888316	0.969762	0.644219
Q9BXJ9	N-alpha-acetyltransferase 15, NatA auxiliary subunit	NAA15	51	52.2	1.04671	0.851383	0.957653	0.97385	0.85292	0.82566	0.897991	1.02145	0.794479	1.02509	0.856785	0.98769	1.02801	0.893665	0.865364	0.933538	1.03598	0.794419	1.0286	0.835142	0.97184	0.96034	0.850448	0.83997	0.908934	1.02333	0.75766
C9JA08;Q96D46	60S ribosomal export protein NMD3	NMD3	23	52.2	1.09153	1.0974	1.89607	0.981499	0.96345	0.954288	0.966339	1.30432	1.61105	1.1816	1.05134	1.22953	0.898978	0.999313	0.964572	1.03825	1.10839	1.39519	1.14928	1.01127	1.20095	0.894343	0.992337	0.946274	1.00147	1.15175	1.38126
Q6P1K2;U3KQ54;Q6P1K2-2;Q6P1K2-4;A0A087WT04	Polyamine-modulated factor 1	PMF1;PMF1-BGLAP	8	52.2	1.06702	1.07288	0.891096	1.03777	0.918356	1.08648	0.961041	0.987299	1.55136	1.0199	0.949255	0.660423	0.952866	0.686647	1.14966	0.883118	0.71519	2.38817	1.20515	1.08146	0.994442	0.893102	0.878127	1.08338	0.94193	0.920867	1.77761
Q8IWZ8	SURP and G-patch domain-containing protein 1	SUGP1	27	52.2	1.14594	0.903362	0.694423	0.947346	0.909518	1.02895	0.952951	0.860489	0.764134	1.10384	0.859522	0.556452	0.897043	0.864543	0.948747	0.920046	0.843352	0.748669	1.12873	0.849204	0.605692	0.89325	0.851802	0.937488	0.902841	0.826119	0.693464
Q5JSH3;Q5JSH3-2;H7BY83;Q5JSH3-4	WD repeat-containing protein 44	WDR44	41	52.2	0.930102	1.05605	0.585521	0.942929	1.12909	0.919728	1.03334	1.0246	0.537571	0.913483	1.0144	0.47924	0.921185	1.10157	0.902342	1.01188	0.983709	0.509412	0.953912	1.00679	0.614035	0.914252	1.06564	0.918366	1.01634	0.969253	0.549941
P30622-1;P30622;F5H0N7;F5H6A0	CAP-Gly domain-containing linker protein 1	CLIP1	77	52.1	0.925169	0.946916	0.680029	0.838605	0.879491	0.861594	0.90796	1.29239	0.637447	0.920285	0.941445	0.689118	0.855755	0.885507	0.853741	0.929654	1.31542	0.673933	0.925945	0.955951	0.681667	0.7953	0.858121	0.876299	0.92266	1.28289	0.623362
A0A0C4DG89;Q7L014	Probable ATP-dependent RNA helicase DDX46	DDX46	61	52.1	0.866714	0.951153	0.929576	0.946955	0.871938	0.8364	0.83487	0.86381	0.770335	0.929607	1.04778	0.970806	0.985946	0.922465	0.860091	0.878754	0.904109	0.787572	0.917452	0.998585	0.99507	1.02187	0.925715	0.85463	0.872302	0.899282	0.765699
D6RBS5;Q8IZ81;D6RHX2	ELMO domain-containing protein 2	ELMOD2	8	52.1	0.9062	1.06157	1.24581	1.08976	1.23259	1.10341	1.08115	0.989704	0.999743	0.904792	1.07006	1.41953	1.07202	1.32048	1.20573	1.12702	1.01769	1.02599	0.894651	1.03063	1.27031	1.11723	1.23853	1.11838	1.0603	1.02172	0.951782
E9PHY5;O43491-4;E9PK52;O43491-3;E9PII3;O43491-2	Band 4.1-like protein 2	EPB41L2	51	52.1	1.6837	1.33916	0.849215	1.11905	0.870337	0.860431	0.842764	0.881783	0.642515	1.49954	1.21317	0.747291	1.06601	0.867863	0.849194	0.869631	0.98505	0.653554	1.25472	1.15125	0.655	1.08799	0.842641	0.925732	0.854204	0.873778	0.587435
Q9C0B1;A0A1B0GTC3;A0A1B0GVH5;A0A1B0GUC3;A0A1B0GV98;A0A1B0GTC5;A0A1B0GU26;A0A1B0GTY1	Alpha-ketoglutarate-dependent dioxygenase FTO	FTO	21	52.1	1.04217	0.913908	0.681576	0.941992	0.886034	0.993078	0.924301	0.829303	0.609484	1.03722	0.905907	0.639598	0.939477	0.915994	0.961762	0.920692	0.845795	0.587576	0.988581	0.891121	0.652067	0.97204	0.932	0.944407	0.90786	0.815042	0.669328
Q4G0J3;Q4G0J3-3;D6RFF0	La-related protein 7	LARP7	35	52.1	1.05029	1.02851	1.08386	1.05965	1.19387	1.15201	1.02726	1.04964	0.912284	1.11088	1.08806	1.01299	0.99257	1.15744	1.06582	1.01238	1.0015	0.853613	0.945374	0.950537	0.903274	1.06391	1.11233	1.0699	0.968034	0.981297	0.886699
P45983-3;P45983-2;P45983-4;P45983;P45983-5	Mitogen-activated protein kinase 8	MAPK8	17	52.1	1.06041	0.945113	0.881604	0.924921	0.841761	0.7843	0.898585	0.858555	1.09491	1.27339	1.11626	1.0852	1.00859	0.948951	0.872544	0.961025	0.990313	1.31293	1.21239	1.00587	0.994408	1.05865	0.889121	0.830648	0.89518	0.996266	1.18243
A0A0B4J1W3;Q9BXJ9-4	N-alpha-acetyltransferase 15, NatA auxiliary subunit	NAA15	51	52.1	1.19119	0.831849	1.00017	1.06578	0.873351	0.850364	0.898484	1.07134	0.768902	1.12555	0.887208	0.961671	1.12849	0.922064	0.860327	0.907874	1.15996	0.825778	1.20673	0.860511	0.943174	0.986172	0.869321	0.809262	0.939884	1.04852	0.679446
Q12974;Q12974-4;E9PMY3;E9PML8;E9PJC0;E9PRR9;Q12974-2;Q12974-3	Protein tyrosine phosphatase type IVA 2	PTP4A2	9	52.1	1.18365	1.17467	1.06222	1.20012	1.16272	1.26616	1.15951	1.20528	1.07932	0.914823	0.930512	0.909023	0.968568	0.91643	1.06396	1.0295	1.07558	0.773757	0.918749	0.933826	0.932797	0.896265	0.903291	0.995921	0.986978	1.0488	0.742302
P23258	Tubulin gamma-1 chain	TUBG1	19	52.1	0.990258	0.995648	1.14299	1.034	0.923441	0.976353	0.973422	1.04423	1.07889	1.1547	1.0582	1.15036	1.04443	0.913188	1.00823	0.983605	1.04388	1.08146	1.03023	0.987748	1.07932	0.982508	0.905657	0.98626	0.962719	0.956078	1.02339
Q9NUJ1;Q9NUJ1-2	Mycophenolic acid acyl-glucuronide esterase, mitochondrial	ABHD10	13	52	1.05938	1.30298	1.61862	1.2556	1.11607	1.24794	1.06814	1.06514	1.01057	1.04341	1.27308	1.5145	1.22329	1.12608	1.23898	1.04704	1.08661	1.06253	1.10312	1.27858	1.48219	1.24146	1.0912	1.17657	1.06961	1.02972	1.08608
O75934	Pre-mRNA-splicing factor SPF27	BCAS2	11	52	1.09503	1.04446	0.931552	1.05925	1.01499	0.963276	0.949465	0.987397	1.5375	1.34107	1.17241	1.19042	1.11047	1.11818	1.02281	0.992214	1.17214	1.6214	1.23279	0.978755	1.01749	1.10601	0.928478	0.979143	0.922599	1.04969	1.34348
P35613-2;P35613;P35613-4;A0A087WUV8;P35613-3;A0A087X2B5;I3L192	Basigin	BSG	11	52	1.06903	1.06252	1.19637	1.051	0.916076	0.892506	0.933974	0.992409	1.30437	1.243	1.16345	1.36903	1.10051	0.984638	0.963709	0.975549	1.04197	1.46158	1.15558	1.08575	1.28217	1.13522	0.962478	0.979855	0.989261	1.03229	1.35721
Q15417;Q15417-3;Q15417-2;E9PDU6	Calponin-3;Calponin	CNN3	16	52	0.94903	0.977402	0.630402	0.884953	0.869744	0.860013	0.847791	0.867139	0.565789	1.19122	1.19151	0.742886	0.926369	1.02034	0.919094	0.925024	1.00862	0.596527	0.898182	0.88546	0.4965	0.921321	0.837018	0.822108	0.795755	0.89987	0.464528
Q9NQT5;Q9NQT5-2	Exosome complex component RRP40	EXOSC3	10	52	1.09785	0.917311	0.958438	0.956711	0.811466	0.936455	0.890808	0.963012	1.00582	1.20227	1.00727	0.990958	1.05848	0.907481	0.995744	0.91407	1.0605	1.08477	1.18007	0.954184	0.905473	0.921621	0.890479	0.938891	0.87379	0.991431	0.977193
Q9NRX2;E9PKV2	39S ribosomal protein L17, mitochondrial	MRPL17	10	52	0.94459	0.86032	0.629263	0.999501	0.924449	1.03716	1.00169	0.933731	1.60625	1.0703	1.0491	0.797096	0.965839	0.901686	1.07556	1.04317	0.919771	1.528	0.99063	0.938197	0.677703	1.04784	1.05274	1.17608	1.06666	1.03312	1.54738
Q9BTU6;E9PAM4	Phosphatidylinositol 4-kinase type 2-alpha	PI4K2A	24	52	1.04734	1.14923	0.979753	1.10807	1.51088	1.01389	1.27032	1.15211	1.00689	1.02393	1.16286	0.98111	1.13412	1.56002	1.00758	1.295	1.17466	1.00901	1.04314	1.16814	0.972986	1.13868	1.584	0.981645	1.31721	1.20148	0.995829
Q15257;Q5T949;Q5T948	Serine/threonine-protein phosphatase 2A activator	PPP2R4	18	52	1.1408	1.03284	0.850472	1.05483	1.03303	1.13229	1.02687	1.01671	0.674795	0.949752	0.918937	0.683404	1.02861	1.00451	1.07826	0.945479	0.899803	0.486951	1.04882	0.996931	0.763797	1.01058	1.03892	1.09312	1.0223	0.938255	0.578544
P49792	E3 SUMO-protein ligase RanBP2	RANBP2	149	52	0.84844	0.928955	0.813894	0.965999	0.823287	0.876783	0.981328	0.784524	1.00208	0.841606	0.931262	0.826046	0.994722	0.824605	0.883662	1.00454	0.802877	1.03735	0.855508	0.960888	0.851491	0.938064	0.809454	0.874857	0.985594	0.774169	1.04506
F8VV04		SART3	39	52	1.03056	1.29997	1.9436	1.27075	1.29347	1.16377	1.14482	1.4309	1.27475	0.939048	1.01174	1.22762	1.09671	1.21437	0.905715	0.869472	1.18808	0.883985	1.12802	1.26657	1.67904	1.19964	1.15434	1.03831	0.975505	1.23664	1.14315
P61011;P61011-2;G3V4F7	Signal recognition particle 54 kDa protein	SRP54	25	52	0.938557	0.870126	0.705842	0.969048	1.01653	0.967312	0.949705	0.922434	0.931937	1.10098	1.02106	0.846192	1.01315	1.08571	1.00447	1.00172	0.990665	1.01012	0.939772	0.853396	0.750564	1.02125	0.979128	0.924514	0.935736	0.962385	0.919722
P08240;P08240-2	Signal recognition particle receptor subunit alpha	SRPR	33	52	1.06475	0.963017	1.39219	0.948904	1.00032	0.861554	0.955264	1.05829	1.11973	1.2131	1.13745	1.56536	1.01028	1.07267	0.946525	1.01647	1.11819	1.1622	1.12583	1.03943	1.30846	0.97475	1.03448	0.920837	0.991429	1.11704	1.03861
Q9BTV4	Transmembrane protein 43	TMEM43	20	52	1.07534	1.13737	1.84269	1.30359	1.21154	1.21721	1.21571	1.37937	1.20153	0.906635	1.00928	1.65952	1.18295	1.1213	1.14523	1.06973	1.26059	1.10208	1.0972	1.1467	1.71324	1.23649	1.24481	1.19755	1.19743	1.35303	1.34649
Q16181;E7EPK1;E7ES33;G3V1Q4	Septin-7	SEPT7	25	51.9	0.838407	0.879918	0.726587	0.828797	0.813815	0.811838	0.78316	0.864317	0.511603	1.03203	1.07154	0.806791	0.921115	0.928265	0.92644	0.886679	0.965022	0.552931	0.980705	1.04329	0.87805	0.994515	0.966573	0.964447	0.899913	1.04591	0.60271
H3BMD8;P56211;P56211-2;H3BQ52;H3BTD3	cAMP-regulated phosphoprotein 19	ARPP19	8	51.9	0.966751	0.933363	0.446019	0.747765	0.844389	1.01835	0.993641	0.769128	0.368427	1.21472	0.940245	0.423788	0.90408	0.930853	1.02295	0.791129	0.994454	0.484326	1.04849	0.706053	0.316351	0.768933	1.00455	0.903009	0.87828	0.612512	0.314274
Q6P1N0-2;Q6P1N0	Coiled-coil and C2 domain-containing protein 1A	CC2D1A	46	51.9	0.881604	0.945393	0.989505	0.885614	0.997137	1.04632	0.989351	0.964844	1.00736	0.843088	0.904766	0.937693	0.863374	0.964668	1.01111	0.961435	0.951154	0.994246	0.84273	0.948011	0.906406	0.795275	0.972574	1.0308	0.975506	0.919894	0.985394
I3L2B0		CLUH	51	51.9	0.870975	0.781406	0.8138	0.896569	0.835861	0.853155	0.976537	0.930379	1.00879	0.906974	0.744111	0.797775	0.845155	0.805272	0.797567	0.980602	0.936053	0.973016	0.937036	0.780444	0.878995	0.796495	0.805743	0.842535	0.989022	0.965907	0.966476
P84090;G3V279	Enhancer of rudimentary homolog	ERH	6	51.9	1.02054	1.09669	0.599706	0.931191	0.802971	0.985237	0.988254	0.916241	0.52953	1.19637	0.992808	0.775532	1.07732	1.00261	1.05478	0.721215	1.28656	0.757116	0.969595	0.628165	0.638708	0.985285	0.747972	0.862776	0.690291	0.644679	0.405676
Q9BRX5;Q9BRX5-3;Q9BRX5-2	DNA replication complex GINS protein PSF3	GINS3	10	51.9	1.1207	1.4271	0.80516	1.09298	0.40641	0.747135	0.754117	0.777435	1.04203	1.2236	1.33868	0.954518	1.1429	0.615027	0.858417	0.845828	0.932487	1.05879	1.20045	1.42346	1.04156	0.994882	0.543624	0.875416	0.836673	0.870459	1.06898
Q9Y697-2;Q9Y697;Q9Y697-3;F2Z2E7	Cysteine desulfurase, mitochondrial	NFS1	18	51.9	1.05285	1.01935	1.43678	1.17072	0.9852	0.972975	1.0014	1.07253	1.31298	1.09958	1.09412	1.56717	1.16302	1.00093	1.03102	1.01836	1.06464	1.38438	1.03664	1.03183	1.4556	1.25043	0.998374	1.01711	1.00818	1.21376	1.46342
Q13177	Serine/threonine-protein kinase PAK 2;PAK-2p27;PAK-2p34	PAK2	22	51.9	1.02034	0.941016	0.741261	0.947373	0.911495	0.942442	0.953204	0.912351	0.690191	1.06909	0.984608	0.738607	0.96097	0.934409	0.962783	0.961239	0.939253	0.726897	0.988783	0.89626	0.683981	0.975183	0.877422	0.958397	0.934156	0.970263	0.68071
Q5LJA9;Q5LJA5	Ubiquitin carboxyl-terminal hydrolase	UCHL5	14	51.9	0.789143	0.821508	0.691186	0.822286	0.76678	0.836652	0.819031	0.808101	0.759425	1.08422	1.14275	1.10021	1.00064	0.963746	0.992521	0.978859	1.09187	1.01122	0.875854	0.922077	0.877412	0.901641	0.779596	0.884438	0.866224	0.932798	0.778075
Q9BQE4;A0A182DWI4;E9PN30	Selenoprotein S	VIMP	9	51.9	1.26562	0.971924	1.03645	1.01256	1.28983	1.35728	1.28445	0.901784	1.54321	1.26766	0.989278	1.1682	1.03421	1.26065	1.30982	1.18819	0.945552	1.54755	1.28682	0.906391	0.998356	1.17783	1.2542	1.34852	1.19961	1.02827	1.36162
P19367-4;P19367-2;P19367;P19367-3	Hexokinase-1	HK1	53	51.8	0.944729	1.08443	1.2798	1.0923	1.02294	0.861939	1.0312	1.06982	0.918528	0.959167	1.16375	1.47277	1.09296	1.03953	0.875882	1.09115	1.08159	0.959947	0.923577	1.10843	1.3731	1.12211	1.05144	0.855925	1.09794	1.07641	0.921204
P33992;B1AHB1	DNA replication licensing factor MCM5;DNA helicase	MCM5	40	51.8	0.859275	0.925269	1.33402	0.93325	0.556787	0.874052	0.780746	0.821556	1.14465	0.943154	1.0943	1.52482	0.98096	0.587612	0.917641	0.84212	0.914258	1.20927	0.832404	0.947556	1.35725	0.926497	0.569736	0.908003	0.810138	0.856306	1.1135
Q8WXF1;Q8WXF1-2	Paraspeckle component 1	PSPC1	29	51.8	0.986864	0.889013	0.780683	0.981927	0.947933	1.06981	0.964428	0.83208	0.6223	1.05336	0.942045	0.790713	1.01887	0.977246	1.09351	0.944531	0.84215	0.631117	1.03356	0.911482	0.847703	1.11471	1.04846	1.08593	0.959878	0.902689	0.713561
P05386	60S acidic ribosomal protein P1	RPLP1	3	51.8	1.2988	1.27048	1.21022	1.08981	1.1189	1.20833	1.14095	1.28408	0.894586	1.11821	0.932072	1.11261	1.12859	0.998179	1.05725	1.08284	1.45027	0.913119	1.45869	1.01953	1.30684	1.11122	0.991651	1.267	0.971109	1.09787	0.954393
Q9Y3Z3;Q9Y3Z3-4;Q9Y3Z3-2;Q9Y3Z3-3	Deoxynucleoside triphosphate triphosphohydrolase SAMHD1	SAMHD1	32	51.8	1.00963	1.21553	1.26277	1.04244	1.03754	1.03553	0.974231	0.977286	1.03581	0.943199	1.18501	1.22734	1.02079	1.0449	1.04254	0.937014	0.928139	0.910437	1.04613	1.31867	1.34001	1.06149	1.10937	1.06558	1.02363	0.952372	0.933972
Q9UH62	Armadillo repeat-containing X-linked protein 3	ARMCX3	17	51.7	1.18632	1.15854	1.07503	1.09056	1.23087	1.03976	0.970946	1.11161	1.17349	1.309	1.26111	1.10401	1.13064	1.23017	1.10633	0.975064	1.12957	1.15053	1.17396	1.21069	1.06619	1.12676	1.16504	1.09359	0.994972	1.11654	1.13565
Q9BVC5;C9J4K0;Q9BVC5-2	Ashwin	C2orf49	10	51.7	1.16531	1.14573	1.62915	1.14646	1.11924	1.20749	1.03608	1.22382	0.941299	1.05667	0.950382	0.64757	0.970007	1.0585	1.08605	0.896977	0.856134	0.570117	1.05204	1.01827	0.760257	1.00926	1.10147	1.08541	0.95955	0.935624	0.648255
Q15014;Q5JXX2;A0A0A0MT59;Q5JXX1	Mortality factor 4-like protein 2	MORF4L2	15	51.7	1.50839	0.963668	1.1152	0.989361	0.966435	0.988693	0.999053	1.30766	3.69447	1.38662	0.894397	1.0831	0.986366	0.979152	0.954408	0.993097	1.29212	3.68462	1.56975	0.936592	1.06405	0.977	1.04239	0.948927	1.04964	1.34299	3.8889
Q13330;E7ESY4;Q13330-2;H0Y4T7	Metastasis-associated protein MTA1	MTA1	30	51.7	0.888646	0.905515	1.23658	0.977734	0.831248	1.08829	0.925951	0.923844	0.914379	0.916747	0.887701	1.17101	0.959192	0.867993	1.14965	0.917166	0.895986	0.867126	0.885919	0.873149	1.29299	0.967946	0.864512	1.13982	1.00392	0.927414	0.836187
O95168-2;O95168;F2Z3P9;C9JXQ9	NADH dehydrogenase [ubiquinone] 1 beta subcomplex subunit 4	NDUFB4	8	51.7	1.24713	1.14843	1.72765	1.20854	0.936391	1.2358	1.05805	1.18719	1.64593	0.982768	0.969415	1.40157	1.0676	0.913546	1.1032	0.958823	1.034	1.53564	1.30845	1.29944	1.87755	1.39925	1.08329	1.31252	1.15604	1.21206	1.81061
Q6ZNB6;Q6ZNB6-2	NF-X1-type zinc finger protein NFXL1	NFXL1	41	51.7	0.85063	1.06061	1.35298	1.11509	1.14725	1.1475	1.05014	1.2518	1.26782	0.794839	1.08045	1.35269	1.0712	1.11184	1.12342	1.03922	1.2124	1.3699	0.910727	1.05173	1.28462	1.02119	1.10735	1.07333	1.04691	1.16315	1.12107
P09874	Poly [ADP-ribose] polymerase 1	PARP1	56	51.7	0.914129	0.644923	0.874419	0.840876	0.744126	0.909748	0.8334	0.895681	0.582213	0.979538	0.695019	0.955958	0.906439	0.797413	0.956645	0.888133	0.940702	0.617329	0.940928	0.666557	0.925365	0.904921	0.760354	0.940142	0.836632	0.932205	0.583791
O43395	U4/U6 small nuclear ribonucleoprotein Prp3	PRPF3	33	51.7	1.24094	0.976737	0.896697	1.05538	0.991953	0.944607	0.941442	1.01931	0.82621	1.18357	0.947074	0.880213	1.0772	0.944192	0.88999	0.896053	0.948439	0.794715	1.18221	0.960416	0.920107	1.09248	1.00892	0.955933	0.925317	1.01773	0.963683
P40429;M0QYS1;Q8J015	60S ribosomal protein L13a	RPL13A;RPL13a	15	51.7	1.07395	0.855909	1.01728	0.742418	0.919617	0.910054	0.930096	0.990868	0.874907	1.04257	0.847107	1.01834	0.769945	0.958022	0.940704	0.905613	0.984759	0.890705	1.17227	0.954158	1.13872	0.827897	1.06008	0.982476	0.984506	1.08658	1.02323
Q9NWH9;Q9NWH9-3;H7C3F4	SAFB-like transcription modulator	SLTM	55	51.7	1.10912	0.884612	0.659242	0.882371	1.03905	0.990839	0.964814	0.911338	0.583301	1.07699	0.86704	0.613686	0.893634	1.00721	0.987237	0.998284	0.914552	0.626923	1.08736	0.873271	0.612732	0.886752	1.00317	0.962861	0.953342	0.879334	0.597025
Q9UQE7	Structural maintenance of chromosomes protein 3	SMC3	73	51.7	0.82304	0.978639	0.937272	1.00162	0.81954	0.928734	0.865294	0.856691	0.800544	0.790034	0.951917	0.889093	0.9946	0.793229	0.890599	0.855076	0.818233	0.769875	0.807602	0.958144	0.883056	0.964568	0.801913	0.908207	0.84931	0.818722	0.799597
Q9BZX2	Uridine-cytidine kinase 2	UCK2	10	51.7	1.16874	0.87654	1.34952	1.01	0.864002	0.957433	1.01472	1.27143	1.63023	1.15477	0.788653	1.21161	1.01307	0.886879	0.928553	0.967456	1.15533	1.74469	1.20376	0.7896	1.28407	0.947842	0.884218	0.895007	0.980826	1.14693	1.64007
P36405	ADP-ribosylation factor-like protein 3	ARL3	9	51.6	0.985357	0.99645	0.811293	0.990887	0.89908	1.10042	0.948577	0.852052	0.692419	1.0539	1.07734	0.852192	1.05633	0.954396	1.1473	0.906283	0.864511	0.781721	0.974476	1.0437	0.847355	1.05935	0.973786	1.0926	0.937421	1.1121	0.897207
A0A0C4DGA2;O75521-2;O75521;F1LLU7;F8WAW4;C9JB63	Enoyl-CoA delta isomerase 2, mitochondrial	ECI2	15	51.6	0.92399	1.07255	1.59491	1.15305	0.936736	1.16466	0.991373	0.967321	1.19902	1.03948	1.18822	1.8164	1.14718	0.996967	1.19986	1.02665	1.01464	1.24604	0.908896	1.06686	1.59909	1.27323	0.962059	1.19488	0.969408	0.993282	1.2172
P11586;F5H2F4	C-1-tetrahydrofolate synthase, cytoplasmic;Methylenetetrahydrofolate dehydrogenase;Methenyltetrahydrofolate cyclohydrolase;Formyltetrahydrofolate synthetase;C-1-tetrahydrofolate synthase, cytoplasmic, N-terminally processed	MTHFD1	44	51.6	0.829502	0.958494	1.05494	0.956223	0.915979	0.973193	1.02355	0.993059	0.868034	0.822769	0.944388	1.09022	0.952861	0.908768	0.970753	1.02356	0.955837	0.821861	0.854545	0.964869	1.10766	0.909746	0.90589	0.989997	1.03419	0.990303	0.831326
Q9NX14;Q9NX14-2	NADH dehydrogenase [ubiquinone] 1 beta subcomplex subunit 11, mitochondrial	NDUFB11	7	51.6	1.16877	1.28099	1.5833	1.21656	0.954032	1.22601	1.1108	1.13454	1.21433	1.09107	1.06327	1.98554	1.15498	0.998694	1.21513	0.976673	1.37268	1.44724	1.16957	1.03004	1.73374	1.16453	0.904441	1.1966	0.969105	1.0005	1.1351
O15226;O15226-2	NF-kappa-B-repressing factor	NKRF	36	51.6	1.20047	0.999487	1.20741	1.10572	1.05051	0.902817	0.973035	1.07602	1.22371	1.16282	0.991987	1.26731	1.11824	1.01903	0.897254	0.960355	1.11222	1.29966	1.11698	0.980174	1.22144	1.12737	1.00849	0.877707	0.933709	1.06723	1.18008
A9X3U0;Q96GF1	E3 ubiquitin-protein ligase RNF185	RNF185	5	51.6	1.2083	1.21414	1.31922	1.10993	1.26214	1.35544	1.23917	1.23622	1.84477	1.06353	1.11798	1.08837	1.12093	1.34124	1.51025	1.33576	1.11195	2.01069	1.12792	1.14993	0.732877	1.32079	1.54457	1.72497	1.34063	1.20035	1.44281
Q15599;Q15599-2;H3BQS0	Na(+)/H(+) exchange regulatory cofactor NHE-RF2	SLC9A3R2	17	51.6	1.01863	0.884394	0.872629	1.01615	1.05694	1.18239	1.02913	0.942979	0.689269	0.986261	0.890631	0.830758	0.999742	1.04472	1.21017	0.998638	0.923567	0.634358	1.07942	1.02087	1.01018	1.04159	1.12636	1.27245	1.071	1.01531	0.754285
Q96SI9;Q96SI9-2	Spermatid perinuclear RNA-binding protein	STRBP	39	51.6	0.896631	0.923362	0.75643	1.00098	0.976998	1.02776	0.933692	0.823255	0.795147	0.881364	0.905822	0.656428	0.975583	0.987244	1.03663	0.930882	0.808675	0.763891	0.894209	0.932889	0.702277	0.974554	0.99768	1.03194	0.975024	0.808219	0.779812
P07919;A0A096LP55	Cytochrome b-c1 complex subunit 6, mitochondrial;Cytochrome b-c1 complex subunit 6	UQCRH;UQCRHL	5	51.6	1.56835	2.3061	2.15159	1.88414	1.32349	1.87369	1.25803	1.60751	2.56318	0.89953	0.912007	1.68836	1.2541	1.04109	1.29701	0.942427	1.77585	1.544	1.33564	1.55692	2.49864	1.38076	1.01772	1.77398	1.15398	1.10863	1.89242
O60763;O60763-2	General vesicular transport factor p115	USO1	42	51.6	0.998299	1.10683	0.701045	0.941021	1.26278	0.981588	1.05239	1.07499	0.606661	0.954991	1.11472	0.708408	0.912129	1.25125	0.969477	1.04646	1.05379	0.623947	0.946388	1.07283	0.70419	0.901133	1.216	0.974139	1.06302	1.04427	0.587708
Q01518-2;Q01518	Adenylyl cyclase-associated protein 1	CAP1	27	51.5	1.07976	1.0382	0.806986	0.981898	1.03135	0.920944	1.01259	1.09368	0.478918	1.05153	1.01383	0.716199	0.934108	0.995365	0.914843	0.991457	1.01333	0.425532	1.07975	1.01976	0.785285	0.943121	0.972556	0.934459	0.995307	1.06403	0.45532
O75153	Clustered mitochondria protein homolog	CLUH	56	51.5	0.981747	0.875947	1.2757	0.979029	0.843727	0.860322	1.00564	1.05365	1.30496	0.935955	0.847561	1.18752	0.985085	0.848888	0.881834	1.00584	1.00546	1.18649	0.939989	0.829891	1.24292	0.918515	0.820289	0.842891	0.990078	0.964722	1.12649
P00338-3;P00338;P00338-4;P00338-5;P00338-2	L-lactate dehydrogenase A chain	LDHA	18	51.5	1.03681	0.915825	0.785395	0.937861	0.845052	0.883647	0.903832	0.873043	0.518789	1.16734	0.992947	0.871763	1.01097	0.916741	0.959226	0.978485	0.983563	0.510086	1.06729	0.891487	0.872662	1.04579	0.863117	0.923301	0.902907	1.05561	0.551532
Q96P11-2;Q96P11-5;Q96P11;Q96P11-4	Probable 28S rRNA (cytosine-C(5))-methyltransferase	NSUN5	18	51.5	1.5503	0.918707	1.53469	1.02031	1.05708	1.02241	0.958891	0.985341	1.83112	1.473	0.863706	1.59225	1.06616	1.11975	1.0403	0.950439	1.12376	1.94069	1.63102	0.883994	1.71386	1.0631	1.16757	1.03995	1.00028	1.0793	1.97997
Q15084-3;Q15084;Q15084-4;Q15084-5;Q15084-2	Protein disulfide-isomerase A6	PDIA6	20	51.5	0.951056	1.08692	1.71235	1.07853	0.901853	1.11689	1.03751	1.15587	1.05617	0.863392	0.996273	1.62554	1.03851	0.869728	1.06835	0.968878	1.07179	1.01362	0.962365	1.10083	1.75939	1.11192	0.971135	1.11066	1.04364	1.20204	1.01135
Q8TCS8	Polyribonucleotide nucleotidyltransferase 1, mitochondrial	PNPT1	40	51.5	0.952646	1.13787	1.92572	1.18413	0.967015	1.06085	0.979829	1.29932	1.46322	0.875741	1.07601	1.88531	1.1706	0.908932	1.00787	0.94896	1.23109	1.43006	0.97171	1.1934	2.03244	1.19196	0.978904	1.05044	1.04643	1.30478	1.61123
Q86WX3	Active regulator of SIRT1	RPS19BP1	8	51.5	1.07888	0.870075	0.560329	0.934792	1.25143	1.00978	1.00103	0.875554	1.39877	0.97262	0.797761	0.543345	0.918463	1.21495	0.980997	0.918879	0.835655	1.36287	1.06466	0.82883	0.46045	1.01588	1.33084	0.956232	1.00266	0.833144	1.19662
P08621;P08621-2	U1 small nuclear ribonucleoprotein 70 kDa	SNRNP70	25	51.5	1.15536	1.04031	0.962198	1.30217	0.968422	1.03979	0.940942	1.01275	0.690024	1.2172	1.0538	0.95262	1.26622	0.923058	1.01113	0.936082	0.972786	0.652736	1.10387	0.958439	0.857094	1.30908	0.898731	0.955775	0.886527	0.976909	0.64015
Q92900-2;Q92900	Regulator of nonsense transcripts 1	UPF1	50	51.5	1.24855	1.00178	1.08265	1.09242	0.988838	0.955173	0.961788	0.950902	1.1717	1.26274	1.0108	1.1442	1.12318	0.988511	0.966522	0.987716	0.968841	1.19728	1.26924	0.996621	1.11019	1.08434	0.934746	0.943183	0.952771	0.932399	1.23927
Q9BRP8	Partner of Y14 and mago	WIBG	9	51.5	1.2396	1.11163	0.487101	1.07681	1.34125	1.31577	1.10567	0.933165	0.378267	1.02529	0.934143	0.451964	0.995468	1.25503	1.2332	1.02271	0.927643	0.361347	1.13891	1.01043	0.345929	0.938452	1.22124	1.25546	1.07684	0.819863	0.2443
A0A0U1RRE5		A0A0U1RRE5	2	51.5	1.00859	0.760525	0.571375	0.734406	0.723248	0.80526	1.10012	0.877165	0.595259	1.11642	0.696153	0.406962	0.832542	0.777515	0.840215	0.719219	0.704219	0.579841	0.848489	0.533026	0.4159	0.655023	0.905427	0.631879	0.803944	0.638624	0.425123
Q6QNY1	Biogenesis of lysosome-related organelles complex 1 subunit 2	BLOC1S2	7	51.4	1.21588	1.23382	0.903551	1.11536	1.34884	1.1279	1.11752	1.02148	1.34013	1.22177	1.05842	1.06716	1.09765	1.36364	1.04803	0.965027	1.29716	1.31785	1.15169	0.87287	1.02027	1.11457	1.02811	0.967982	0.874581	0.930161	1.07968
P49069	Calcium signal-modulating cyclophilin ligand	CAMLG	12	51.4	1.05933	1.03934	0.982824	1.04996	1.20176	1.24738	1.1937	1.01615	1.01835	1.01819	0.989581	0.810373	1.04373	1.17741	1.21648	1.15337	0.924437	0.819457	1.08004	0.980317	0.872312	1.16254	1.22406	1.27563	1.13305	0.991867	0.955676
Q9HC35;Q9HC35-2	Echinoderm microtubule-associated protein-like 4	EML4	44	51.4	0.953914	1.25134	1.18232	1.15813	0.98335	1.01692	0.996497	0.844147	0.85304	0.83384	1.05697	1.17188	1.06944	0.91462	0.997414	0.979408	0.792581	0.846392	0.940286	1.28382	1.24266	0.978022	0.99181	0.997573	1.01556	0.785063	0.93504
Q4V328;A0A087WT45;A0A075B793;Q4V328-4;Q4V328-2;Q4V328-3	GRIP1-associated protein 1	GRIPAP1	40	51.4	1.12929	1.08555	0.969906	0.904204	1.1912	1.07078	0.962277	1.0295	0.859894	1.01059	1.02654	0.900638	0.893223	1.12123	1.01688	0.910658	1.01443	0.91	1.07512	1.11516	1.08615	0.921423	1.14304	1.04225	0.987449	1.08255	0.964052
F5H5I6;Q12849;H0Y8R1;Q12849-5	G-rich sequence factor 1	GRSF1	19	51.4	0.990901	0.741341	0.983227	0.797266	0.88075	0.854901	0.914388	0.935115	1.42107	1.02658	0.78996	1.07751	0.842716	0.97616	0.897915	0.97743	1.00932	1.53329	1.02505	0.730406	0.913203	0.835521	0.90016	0.876687	0.89789	1.00694	1.4862
Q9Y2X3	Nucleolar protein 58	NOP58	25	51.4	1.16727	0.985044	1.14576	1.15076	1.04386	1.00618	0.972555	1.17863	1.11743	1.10965	0.967232	1.04784	1.11615	1.03116	1.00188	0.954081	1.13462	0.933692	1.17063	0.996031	1.12488	1.16252	1.07646	0.996566	0.983197	1.18773	1.02306
P30153;B3KQV6;C9J9C1	Serine/threonine-protein phosphatase 2A 65 kDa regulatory subunit A alpha isoform	PPP2R1A	27	51.4	1.11108	1.03957	0.832621	1.06387	0.933934	0.91969	0.9638	1.06297	0.626991	1.10327	1.05708	0.855125	1.06212	0.932782	0.926041	0.949518	1.06898	0.672503	1.10542	1.06985	0.86993	1.03155	0.961497	0.927581	0.955542	1.08851	0.698183
Q86Y79;A0A096LP22;A0A096LPA3;C9J7Z1;A0A096LP34	Probable peptidyl-tRNA hydrolase	PTRH1	10	51.4	0.89164	0.845769	0.871236	0.713175	0.982491	0.94556	0.86204	0.99435	1.07206	0.937953	0.880753	0.884802	0.901762	1.00504	1.05718	0.998587	1.05618	1.16536	1.03299	1.0224	0.993536	0.964829	1.153	1.08546	0.952518	1.24317	1.39661
Q99598;C4P0D6;C4P0D8;C4P0D4;Q5VVQ1	Translin-associated protein X	TSNAX;DISC1	16	51.4	1.15926	1.10726	1.15522	1.10532	1.09799	1.08945	1.00267	1.08161	0.901032	1.25965	1.22361	1.01363	1.06624	1.1802	1.10264	0.953419	1.10862	0.841918	1.17572	1.07649	0.815742	1.13088	1.15475	1.05709	0.966422	1.03718	0.778541
O95292	Vesicle-associated membrane protein-associated protein B/C	VAPB	15	51.4	1.22153	1.0953	0.927508	1.07123	1.06899	1.13979	1.06068	1.07213	0.883375	1.17877	1.08259	0.834208	1.00477	0.987508	1.05961	0.996614	0.940958	0.862832	1.27481	1.18982	1.0256	1.04679	1.11069	1.1229	1.05466	1.10282	1.18029
Q7Z6V5;Q7Z6V5-2	tRNA-specific adenosine deaminase 2	ADAT2	7	51.3	0.956323	0.751198	0.847324	0.946099	0.909208	1.11952	0.936827	0.960136	0.724251	0.997436	0.787127	0.866718	1.01643	0.988603	1.18668	0.956385	1.10019	0.836866	1.03027	0.748891	0.881759	1.04678	0.88251	1.0863	0.903205	1.06787	0.745495
P54886-2;P54886	Delta-1-pyrroline-5-carboxylate synthase;Glutamate 5-kinase;Gamma-glutamyl phosphate reductase	ALDH18A1	40	51.3	0.952813	1.04355	1.83851	1.16811	1.0059	1.04414	1.0054	1.22642	1.38138	0.971941	1.04407	1.85154	1.11341	0.951655	1.01478	0.985986	1.18519	1.34426	0.948719	1.05255	1.88966	1.17403	0.997697	1.04815	1.00595	1.20595	1.32438
Q8IVM0;Q8IVM0-2	Coiled-coil domain-containing protein 50	CCDC50	17	51.3	0.9579	0.992882	0.440391	0.863437	1.16323	0.845852	0.839613	1.34689	0.500903	0.917622	0.933303	0.42822	0.867159	1.12071	0.815488	0.797026	1.37938	0.570122	0.897966	0.943034	0.331312	0.878907	1.07048	0.818367	0.77837	1.30447	0.460314
B4DDF4;B4DUT8;Q99439;Q99439-2;A0A087X271;A0A087X1X5;H3BVI6	Calponin;Calponin-2	CNN2	13	51.3	0.702961	0.816511	0.525925	0.738766	0.609893	0.754194	0.709162	0.720381	0.621575	0.992378	1.07967	0.641023	0.842018	0.727541	0.892682	0.8519	0.86096	0.65493	0.816252	0.901201	0.611358	0.869112	0.693472	0.879915	0.786426	0.857438	0.690804
Q9ULV4;Q9ULV4-2;Q9ULV4-3;B4E3S0;H0YHL7	Coronin-1C;Coronin	CORO1C	29	51.3	1.01859	0.951266	0.685794	0.945724	1.1596	0.731653	0.855982	1.29011	0.475376	1.03434	0.978985	0.750962	0.965353	1.16485	0.725038	0.87869	1.33268	0.51201	1.13976	1.06262	0.817449	1.06906	1.27738	0.796975	0.927501	1.45316	0.536826
B5MBZ0		EML4	45	51.3	1.08412	1.19445	1.17742	1.11633	1.04805	1.04508	1.01058	0.981522	0.910006	1.00458	1.16869	1.19104	1.08145	1.02291	1.0131	0.984557	0.963104	0.9479	1.0026	1.16236	1.13082	1.05818	1.03926	1.04282	1.00764	0.985492	0.939494
P63092-2;Q5JWF2-2	Guanine nucleotide-binding protein G(s) subunit alpha isoforms short;Guanine nucleotide-binding protein G(s) subunit alpha isoforms XLas	GNAS	21	51.3	1.48516	1.48071	1.21742	1.276	1.0509	1.12638	1.01989	1.31532	1.69198	1.03705	1.13896	2.11791	1.13949	1.30828	1.1526	1.11115	1.51773	1.81972	1.26691	1.29572	1.41405	1.09362	0.934211	1.05316	0.909694	1.19972	1.37405
Q96PK6	RNA-binding protein 14	RBM14	33	51.3	1.21752	1.07712	1.46541	1.422	1.12058	1.03354	0.965946	1.09081	1.07144	1.09894	0.979277	1.3262	1.35648	1.05887	0.96817	0.928125	0.99286	0.982155	1.15208	1.03429	1.3102	1.36531	1.08163	0.973711	0.952135	0.974171	0.960781
M0R117;Q02543;M0R3D6;M0R1A7;M0R0P7	60S ribosomal protein L18a	RPL18A	9	51.3	1.11923	0.878642	1.0598	0.83006	0.97921	0.934261	0.967161	1.10629	0.969198	1.15986	0.927645	1.14701	0.799516	0.98085	0.989223	0.966109	1.05647	1.03194	1.18161	0.924989	1.24573	0.837914	1.01751	0.990518	0.96205	1.18027	0.90129
Q9BUL9	Ribonuclease P protein subunit p25	RPP25	8	51.3	1.32441	0.983469	1.28765	1.16439	1.03831	1.20971	1.045	1.00959	0.908439	1.33354	1.03682	1.23389	1.22046	1.06978	1.24053	1.03935	1.04145	0.924738	1.45491	1.12279	1.40085	1.17889	1.12116	1.2521	1.12241	1.08428	0.984666
Q15020;Q15020-4	Squamous cell carcinoma antigen recognized by T-cells 3	SART3	51	51.3	0.962392	1.06685	1.1824	1.01889	1.08862	1.06565	0.936506	1.02702	1.01672	0.972179	1.05993	1.14393	1.00838	1.07241	1.06136	0.939452	1.00329	0.968881	1.01111	1.1038	1.27655	1.05215	1.12797	1.10721	0.991314	1.06129	1.09804
Q9BZZ5-2;Q9BZZ5-5	Apoptosis inhibitor 5	API5	28	51.2	1.30552	1.17657	0.812115	1.20256	0.52951	1.06229	0.954283	0.926329	0.490087	1.13816	1.36764	1.42464	1.26209	0.800925	0.998695	1.05611	1.3913	0.841485	1.12677	1.16204	0.622722	0.999459	0.58407	0.831785	0.8069	0.709779	0.391906
P49589;P49589-2;B4DKY1	Cysteine--tRNA ligase, cytoplasmic	CARS	37	51.2	1.15009	0.984183	0.904721	1.29965	1.14421	1.12273	1.06722	1.24763	0.959329	1.11371	0.934101	0.746268	0.92008	1.24501	1.17932	1.13452	1.26274	0.723683	1.16266	1.07638	0.567476	0.999978	1.56097	1.43629	1.42116	1.40748	0.589142
I3L0H8;Q9NUU7	ATP-dependent RNA helicase DDX19A	DDX19A	25	51.2	0.921991	0.901199	0.867028	0.893925	0.950161	0.964265	0.961173	1.06341	0.749469	0.965988	0.970265	0.904655	0.937859	0.995941	0.994834	1.01654	1.10371	0.766298	0.938221	0.929603	0.896252	0.882007	0.976289	0.983174	0.988468	1.10401	0.711591
O43143	Pre-mRNA-splicing factor ATP-dependent RNA helicase DHX15	DHX15	43	51.2	1.09946	1.03321	0.911105	1.07395	0.937944	0.847899	0.895268	0.981349	0.817035	1.18816	1.12904	0.999377	1.1153	0.974984	0.872212	0.911516	1.02384	0.853959	1.15835	1.04659	0.983839	1.203	0.987831	0.887292	0.880545	1.04034	0.872609
Q7L2E3-2	Putative ATP-dependent RNA helicase DHX30	DHX30	56	51.2	0.916138	0.857179	0.93049	0.952315	0.966597	0.93288	0.993344	0.997578	1.39332	0.872496	0.829883	0.866082	0.93724	0.896726	0.893028	0.981354	0.960868	1.38404	0.911127	0.852973	0.897475	0.945223	0.940125	0.948083	1.02538	0.998673	1.40616
P98172	Ephrin-B1	EFNB1	12	51.2	1.39676	1.69601	1.77098	1.56939	2.08469	1.12101	0.937479	0.938601	0.882604	1.30954	1.76765	1.8929	1.61291	2.23051	1.12005	0.934944	0.992291	0.914944	1.31942	1.72922	2.0564	1.54186	2.00767	1.18261	0.989432	0.963469	0.940609
O15371-3;O15371;O15371-2	Eukaryotic translation initiation factor 3 subunit D	EIF3D	27	51.2	0.973936	0.866838	0.935995	0.975946	1.00269	0.875349	0.906179	1.02137	0.750231	1.18241	0.997914	1.07498	0.999966	1.03515	0.897815	0.998376	1.07207	0.793005	1.01909	0.848251	0.920699	1.02378	0.949853	0.876689	0.898816	1.04528	0.690669
P63092-3	Guanine nucleotide-binding protein G(s) subunit alpha isoforms short	GNAS	21	51.2	1.39627	1.19085	1.2495	1.24786	1.10839	1.05816	0.906377	1.06718	1.21269	1.20229	1.1928	1.12655	1.18911	0.991792	1.03536	0.87913	1.0993	1.39668	1.40332	1.24969	1.37573	1.33611	1.4469	1.28501	1.07864	1.07512	1.34218
P05783;F8VZY9	Keratin, type I cytoskeletal 18	KRT18	26	51.2	1.15009	0.779856	0.889819	0.887569	0.69534	1.19224	0.917458	0.834085	3.70543	1.1292	0.878043	0.895364	0.931869	0.792491	1.22345	1.01715	0.914396	3.35707	1.31922	0.874251	0.921954	0.865265	0.751381	1.29682	1.03226	0.869253	3.75525
Q9ULX9;B0QY70;Q9ULX9-2;B0QY71	Transcription factor MafF	MAFF	7	51.2	2.44127	1.43942	1.13322	1.31852	1.08077	0.67342	0.934381	1.30309	1.97235	2.17843	1.54129	0.86163	1.13936	1.11372	0.558551	0.809893	1.13371	1.33546	2.06126	1.50266	1.21943	1.18748	1.20551	0.719779	0.960697	1.16654	1.65609
Q7L1V2;E7EW32;Q7L1V2-2	Vacuolar fusion protein MON1 homolog B	MON1B	22	51.2	1.20401	1.16377	1.05715	1.159	1.20712	1.0808	1.0276	1.21902	1.16296	1.13175	1.1403	0.975903	1.16643	1.15363	1.05263	1.03568	1.18274	1.14154	1.28767	1.26417	1.12626	1.15083	1.34776	1.06143	1.11461	1.24539	1.25663
Q53H96-2;Q53H96;A0A0A0MQS1;B5MD87	Pyrroline-5-carboxylate reductase 3;Pyrroline-5-carboxylate reductase	PYCRL	11	51.2	0.990347	0.930073	1.0983	0.976474	1.03586	1.00175	0.995367	1.18996	0.941292	0.934484	0.933263	1.00901	0.969171	1.00497	1.07466	0.978548	1.01395	0.999468	1.04985	1.02644	0.984883	0.980181	1.0765	1.07777	1.05069	1.0731	1.00403
P50454;E9PPV6;E9PR70;E9PK86;E9PMI5;E9PNX1;E9PIG2;E9PRS3	Serpin H1	SERPINH1	20	51.2	1.04755	1.04337	1.48099	1.08174	0.985874	1.02302	1.00707	1.08325	2.21593	0.960339	1.03602	1.59565	1.13597	0.987751	1.03141	1.00531	1.11733	2.49397	1.03911	1.0681	1.63639	1.08317	0.983107	1.02525	1.02349	1.17999	2.40144
Q00059;Q00059-2;H7BYN3	Transcription factor A, mitochondrial	TFAM	16	51.2	1.26997	1.17233	1.97792	1.17095	0.985536	1.08585	1.01043	1.12164	1.42155	1.32651	1.21583	2.24068	1.23257	1.00719	1.11183	0.991313	1.14645	1.49574	1.29199	1.14949	2.04038	1.33076	1.02391	1.10867	1.00935	1.1987	1.35534
B4DZG7;F8VYN9;P40616-2;P40616	ADP-ribosylation factor-like protein 1	ARL1	5	51.1	0.773139	0.834795	0.860872	0.817058	1.11859	0.894723	1.06867	0.986718	0.884314	1.11964	1.1939	1.22317	1.06625	1.354	1.03016	1.17907	1.20759	1.10078	0.823062	0.771496	0.900303	1.03953	0.96967	0.942276	0.888291	1.1012	0.822612
Q9H425;Q9H425-3;Q9H425-2;E5RI90	Uncharacterized protein C1orf198	C1orf198	14	51.1	1.20927	0.902042	0.676165	1.02157	0.88011	1.03728	0.97064	0.940062	1.3596	1.55191	1.08823	0.591256	1.18824	1.02034	1.20667	1.04583	1.11023	1.81129	1.48439	1.04016	0.722064	1.06637	1.09043	1.2078	1.15513	1.14083	1.52027
K7EL68		CDC37	12	51.1	1.88517	0.955029	1.00909	1.044	0.972513	0.913612	0.920431	1.09236	0.877863	1.55061	0.952138	1.08939	0.948309	0.905946	0.88585	0.885277	0.95617	0.962274	1.45607	1.06858	1.22432	1.06359	0.881213	1.02569	0.952357	1.15727	1.0403
Q86XP3	ATP-dependent RNA helicase DDX42	DDX42	37	51.1	0.8433	0.924959	0.763138	0.891884	0.975681	1.06687	0.901492	0.896772	0.606093	0.843297	0.930801	0.782318	0.935977	0.992638	1.04027	0.927445	0.911934	0.630072	0.854459	0.939317	0.731825	0.914601	0.993543	1.04799	0.912553	0.926246	0.646217
Q9NZB2-6;Q9NZB2;Q9NZB2-4;A0A0C4DG79	Constitutive coactivator of PPAR-gamma-like protein 1	FAM120A	47	51.1	0.968495	0.919001	1.06293	1.00503	1.04295	1.00729	0.976398	0.936112	0.856982	0.928261	0.899525	1.02661	0.975281	1.00622	1.00048	0.98027	0.911933	0.848255	0.966421	0.927101	1.01798	0.981021	1.03605	0.991394	0.991756	0.934001	0.885123
Q9Y263	Phospholipase A-2-activating protein	PLAA	37	51.1	0.998554	1.14967	1.18627	1.17492	1.09703	0.941501	1.00997	1.17062	1.17636	0.986333	1.17119	1.15086	1.15662	1.04249	0.915377	0.977036	1.113	1.2013	0.973708	1.17767	1.15324	1.11228	1.03873	0.917703	0.995247	1.12371	1.25199
H3BMM9;H3BTC0;Q15287;Q15287-2;H3BMS0;Q15287-3;H3BV80	RNA-binding protein with serine-rich domain 1	RNPS1	11	51.1	0.999055	0.829136	0.93269	0.941199	0.806792	0.785292	0.7762	0.837024	0.834825	1.40789	1.12452	1.32138	1.17499	1.02537	1.03302	0.995707	1.03424	0.983465	1.13393	0.881889	1.07957	1.21848	0.892698	0.945148	0.835181	0.954376	0.853909
O43159;E9PPY3	Ribosomal RNA-processing protein 8	RRP8	20	51.1	1.26824	1.21985	1.1761	1.20849	1.3458	1.09347	1.07013	1.28267	1.09826	1.17898	1.12113	1.08301	1.18894	1.32491	1.02015	0.993795	1.18872	1.06612	1.28065	1.23324	1.13999	1.19703	1.42436	1.03275	1.06916	1.25754	1.08165
Q9HCN8	Stromal cell-derived factor 2-like protein 1	SDF2L1	11	51.1	0.914586	1.04267	1.57852	1.03447	1.00892	1.0161	0.996136	0.998007	1.18143	0.90822	1.01295	1.81598	1.1397	1.0865	1.09249	1.04804	1.08323	1.24346	0.919681	1.01051	1.49954	1.04175	0.969926	1.01103	0.955126	1.04254	1.16535
Q5T123;Q9H299	SH3 domain-binding glutamic acid-rich-like protein 3	SH3BGRL3	7	51.1	1.19716	1.07085	0.752889	1.12907	1.06481	0.98619	1.12956	1.03561	0.587837	1.01296	0.811903	0.624306	0.925307	0.927	0.855378	0.918566	0.948345	0.529142	1.12464	0.789804	0.438921	0.867116	0.822269	0.77267	0.923371	0.840993	0.24138
Q9NUS5;A2A2L4;Q5JX74	AP-5 complex subunit sigma-1	AP5S1	9	51	1.0597	1.07573	1.17899	1.138	1.34614	1.22403	1.19388	1.28278	1.78893	0.994596	0.991365	0.853078	0.910618	1.19877	1.22748	1.09452	1.0273	1.76849	1.08825	1.01201	0.968084	1.01451	1.3331	1.31202	1.24118	1.0649	2.74896
Q9H223	EH domain-containing protein 4	EHD4	24	51	1.10994	1.12472	0.91406	1.04605	1.05514	0.710003	0.958864	1.2966	1.02197	1.10607	1.15439	0.951168	1.04712	1.05535	0.739695	0.958731	1.29047	1.0378	1.04321	1.07302	0.892887	1.05009	0.996812	0.670649	0.926645	1.33139	1.00458
P05114;A6NL93;A6NEL0	Non-histone chromosomal protein HMG-14	HMGN1	6	51	1.31626	1.17605	0.890406	1.0436	1.03319	1.24958	0.90677	0.869751	0.416805	0.993696	0.837734	0.726739	0.906638	0.93805	1.07119	0.963324	0.899695	0.498568	1.14612	0.97742	0.751474	0.964258	0.924709	1.16457	0.941234	0.792548	0.527582
P09601;B1AHA8	Heme oxygenase 1	HMOX1	13	51	1.4759	1.52893	1.868	2.10482	5.76423	1.18591	2.94787	2.42821	1.88306	1.54804	1.49241	1.67531	1.78812	4.37435	1.08344	2.22983	2.20717	1.64297	1.70865	1.61268	1.81768	2.99671	6.21266	1.22127	2.91422	2.85916	1.8685
Q14103-3;Q14103;H0Y8G5;H0YA96;D6RAF8	Heterogeneous nuclear ribonucleoprotein D0	HNRNPD	18	51	1.00333	0.844139	0.870434	0.985969	0.923848	0.98897	0.899484	0.939538	0.527881	0.91141	0.775195	0.769446	0.908172	0.842292	0.956399	0.827796	0.799485	0.529372	0.992235	0.885799	0.881374	1.12143	1.02266	1.00466	0.897363	0.980788	0.683035
P41134-2;P41134	DNA-binding protein inhibitor ID-1	ID1	6	51	0.747591	0.774881	0.799725	0.937411	0.892827	1.20904	0.94272	0.772396	3.81596	0.770631	0.813732	0.716388	0.969881	0.917646	1.39842	1.19019	0.921127	4.38579	0.957652	0.980303	0.962098	1.0322	0.98827	1.37482	1.10625	0.894098	4.40778
P56181-2	NADH dehydrogenase [ubiquinone] flavoprotein 3, mitochondrial	NDUFV3	19	51	1.14142	1.14241	0.932117	1.11281	1.0487	1.13724	1.07912	1.07741	1.11109	1.08722	1.10581	0.902646	1.11063	1.04568	1.12877	1.04105	1.05274	1.1357	1.16806	1.17929	0.958015	1.18499	1.14174	1.18576	1.11664	1.10752	1.1896
Q9Y512	Sorting and assembly machinery component 50 homolog	SAMM50	22	51	1.00454	1.1924	1.71238	1.27654	1.12788	1.16486	1.07156	1.14712	1.24897	0.949628	1.13834	1.75069	1.17418	1.11505	1.10511	1.02108	1.11902	1.24514	1.00891	1.24436	1.91381	1.35069	1.1978	1.16985	1.09956	1.19648	1.3142
I3L1P8;Q02978;Q02978-2	Mitochondrial 2-oxoglutarate/malate carrier protein	SLC25A11	16	51	1.09662	1.21354	1.72373	1.22216	1.12942	1.32448	1.10427	1.15482	1.33614	1.24065	1.35842	2.03869	1.23758	1.14996	1.39245	1.09428	1.18988	1.37106	1.00896	1.12881	1.67243	1.31017	1.04504	1.26425	1.00548	1.10706	1.17179
Q99986;H0YJ50	Serine/threonine-protein kinase VRK1	VRK1	19	51	1.02774	0.993443	1.463	0.908935	0.576706	0.874966	0.817707	0.976299	1.2458	0.96574	0.984289	1.41964	0.913412	0.591156	0.883889	0.831831	0.922715	1.2263	0.975171	0.965104	1.42165	0.864186	0.592924	0.843806	0.800886	0.939856	1.17912
P27695;G3V5Q1;G3V3M6;H7C4A8;A0A0C4DGK8;G3V3C7	DNA-(apurinic or apyrimidinic site) lyase;DNA-(apurinic or apyrimidinic site) lyase, mitochondrial	APEX1	17	50.9	1.24012	0.961511	0.967282	1.13375	0.972609	1.13091	0.989883	1.06862	0.598772	1.15369	0.881632	0.897676	1.11328	0.941479	1.09991	0.960951	1.00274	0.500094	1.2705	1.04247	1.01343	1.26769	1.15445	1.15895	1.1036	1.13788	0.608802
K7EIG1		CLUH	55	50.9	0.933888	0.786161	1.17792	0.98716	0.798446	0.896168	1.04483	1.03526	1.31556	0.922105	0.875698	1.21857	1.35156	0.845839	1.09665	1.0745	1.0303	1.16873	0.930276	0.851195	1.27266	1.01712	0.890217	1.05829	1.33882	0.98134	1.23248
O75821;K7EL20;K7ENA8;K7ER90	Eukaryotic translation initiation factor 3 subunit G	EIF3G	22	50.9	1.02007	0.862022	0.735356	0.951266	0.939481	0.895236	0.926114	0.963982	0.568755	1.16294	0.958108	0.824474	1.03034	1.04274	0.976813	1.01274	1.0817	0.62246	1.06359	0.788015	0.767292	1.0249	0.94418	0.919579	0.904431	1.06934	0.518156
Q70UQ0-4	Inhibitor of nuclear factor kappa-B kinase-interacting protein	IKBIP	23	50.9	1.18153	1.89568	1.80608	1.53479	1.72809	0.94465	0.958308	1.12626	1.24161	1.33732	2.17606	2.08676	1.67882	1.93743	0.974844	0.990021	1.20896	1.32782	1.26911	2.00281	1.80892	1.87277	1.74675	0.923848	0.91469	1.16639	1.13862
P33991	DNA replication licensing factor MCM4	MCM4	41	50.9	0.893879	0.948936	1.41297	0.958504	0.531838	0.905468	0.861719	0.899978	1.4435	0.893	0.947446	1.43888	0.955632	0.529704	0.891621	0.850052	0.862843	1.4082	0.893093	0.95681	1.37708	0.847145	0.549924	0.897563	0.824056	0.855114	1.32726
[truncated: 7,238 more rows]
