# Supplementary material for: ProTargetMiner as a proteome signature library of anticancer molecules for functional discovery
Source: Nat Commun. 2019 Dec 16;10:5715. doi: 10.1038/s41467-019-13582-8 (PMC6915695; doi:10.1038/s41467-019-13582-8)
Supplement: Supplementary file 10 — Supplementary Data 7 [file 41467_2019_13582_MOESM10_ESM.xlsx]

## Sheet: Sheet1
Supplementary Data 7. The merged deep proteomics dataset with 9 drugs in A549, MCF-7 and RKO cells (normalized and reported in fold changes vs. control).
Protein IDs	Majority protein IDs	Protein names	Gene names	Peptides	Sequence coverage [%]	Azaguanine_A549	Raltitrexed_A549	Topotecan_A549	Floxuridine_A549	Nutlin_A549	Dasatinib_A549	Gefitinib_A549	Vincristine_A549	Bortezomib_A549	Azaguanine_A549	Raltitrexed_A549	Topotecan_A549	Floxuridine_A549	Nutlin_A549	Dasatinib_A549	Gefitinib_A549	Vincristine_A549	Bortezomib_A549	Azaguanine_A549	Raltitrexed_A549	Topotecan_A549	Floxuridine_A549	Nutlin_A549	Dasatinib_A549	Gefitinib_A549	Vincristine_A549	Bortezomib_A549	Azaguanine_MCF7	Raltitrexed_MCF7	Topotecan_MCF7	Floxuridine_MCF7	Nutlin_MCF7	Dasatinib_MCF7	Gefitinib_MCF7	Vincristine_MCF7	Bortezomib_MCF7	Azaguanine_MCF7	Raltitrexed_MCF7	Topotecan_MCF7	Floxuridine_MCF7	Nutlin_MCF7	Dasatinib_MCF7	Gefitinib_MCF7	Vincristine_MCF7
P08727	P08727	Keratin, type I cytoskeletal 19	KRT19	56	98.8	1.08213	1.34468	1.55994	1.71998	1.83807	1.34527	1.22859	1.67144	1.1885	1.03115	1.50902	1.5027	1.52411	1.91427	1.37095	1.206	1.59578	1.19139	1.03145	1.36021	1.53903	1.67542	1.85079	1.35413	1.24647	1.68722	1.15688	1.01721	0.934715	1.06073	1.0544	0.955587	0.908826	1.00973	1.11037	0.742938	0.998007	0.967405	1.02848	1.09391	1.00493	1.02116	1.03995	1.19403
Q86U28;J3QSS7;Q86U28-2	Q86U28;J3QSS7	Iron-sulfur cluster assembly 2 homolog, mitochondrial	ISCA2	14	97.4	1.04238	1.07786	1.05299	0.850499	0.960058	1.04342	1.05904	0.912503	1.01757	0.999768	1.0017	1.13483	0.937094	0.956043	1.08497	1.05025	1.0162	0.999043	0.981659	0.948924	1.02013	0.844547	0.887323	1.16072	0.947216	0.773554	0.911472	1.19216	1.04411	0.925185	0.922681	0.823422	1.00741	0.989065	0.952311	1.16392	1.01402	0.985747	0.997631	0.939628	0.722722	1.03882	0.970261	0.99587
P30046;B5MC82;P30046-2;A6NHG4;J3KQ18;H7C342	P30046;B5MC82;P30046-2;A6NHG4;J3KQ18	D-dopachrome decarboxylase;D-dopachrome decarboxylase-like protein	DDT;DDTL	12	96.6	0.9145	1.09799	1.12702	1.13425	1.27265	1.04672	0.992852	1.06992	0.804323	0.95055	1.13058	1.2692	1.20894	1.41317	1.10836	1.09109	1.18081	0.837749	0.963141	1.18422	1.22792	1.20806	1.45884	1.08429	1.1083	1.0571	0.830262	1.06223	1.06669	1.17948	1.05453	1.08248	1.14577	1.04826	1.07891	0.702898	0.953816	1.07112	1.03056	1.06319	0.997644	1.34462	1.10161	0.975731
P05783	P05783	Keratin, type I cytoskeletal 18	KRT18	68	96.5	1.11077	1.21207	1.28998	1.28176	1.19249	1.01511	0.938801	1.09374	0.935866	1.13124	1.25595	1.28494	1.31318	1.22809	1.00851	0.930084	1.09608	0.946553	1.1363	1.19187	1.27036	1.26993	1.15929	1.02455	0.941392	1.07547	0.947182	1.09606	0.942235	0.995289	1.00816	0.943881	1.02272	1.01944	1.17861	0.72047	1.10052	1.01215	1.04834	1.17406	0.98927	1.09058	1.17277	1.20259
P07737;K7EJ44;I3L3D5	P07737;K7EJ44	Profilin-1	PFN1	15	95.7	1.43428	0.983056	1.03591	1.03766	0.942769	1.01226	0.998734	1.10145	0.913426	1.2954	0.954769	0.97194	1.04417	0.915677	0.984516	0.988659	1.10019	0.846467	1.2233	0.976225	0.94766	1.00744	0.927047	0.935061	0.980233	1.0466	0.834917	1.14376	1.04501	1.23131	1.08152	1.10248	1.12375	1.03768	1.26403	0.83044	0.992495	0.937551	1.17902	0.976959	0.957831	1.20162	1.02922	1.14913
B8ZZU8;Q15370;I3L0M9;Q15370-2;A0A0B4J296	B8ZZU8;Q15370;I3L0M9;Q15370-2	Transcription elongation factor B polypeptide 2	TCEB2	13	94.7	0.925567	0.891264	0.966389	1.03729	0.928877	0.869844	0.891045	0.83564	0.822179	0.984119	0.874659	0.986145	0.998436	1.00046	0.929653	0.969958	0.944754	0.875415	0.991433	0.865466	0.958424	1.06607	0.949213	0.943432	0.892463	0.853074	0.895897	1.04327	1.10508	1.04609	0.938874	1.06678	0.887853	0.94007	0.895324	0.828219	0.943995	0.983498	0.925178	0.894642	0.726105	0.832846	0.891596	0.913821
P09382;F8WEI7	P09382	Galectin-1	LGALS1	12	94.1	0.892016	1.08958	0.882384	1.07747	0.867979	1.05183	0.89469	1.18116	0.743364	0.943411	1.10697	0.916173	1.00674	0.956256	1.19454	1.05037	1.29796	0.715	0.898141	1.08325	0.874422	1.02868	0.83485	1.04184	0.839075	1.13784	0.651613	1.12405	0.967828	1.34289	0.913059	1.23846	1.19976	1.03509	1.32879	0.671488	0.960033	0.897298	1.0967	0.911764	0.883628	1.0694	0.995479	1.02128
P04792;F8WE04;C9J3N8	P04792	Heat shock protein beta-1	HSPB1	25	93.7	0.911051	1.23213	1.14934	1.47063	1.68322	0.913286	1.23504	1.38814	2.54863	0.900683	1.12861	1.05047	1.3191	1.45317	0.869958	1.08477	1.21968	2.07595	0.885585	1.16081	1.07812	1.32662	1.50982	0.891954	1.10438	1.23482	2.16372	1.04871	1.00082	1.06864	1.08954	1.03942	0.97162	1.0554	1.18876	1.05857	0.985886	0.961913	0.993857	1.07493	1.01909	1.04404	1.02999	1.235
P63244;J3KPE3;D6RHH4;H0YAF8;H0Y8W2;D6R9Z1;D6RAC2;D6R9L0;D6RFX4;H0YAM7;D6RFZ9;D6REE5;D6RAU2;E9PD14;D6RBD0;D6R909;H0Y8R5;D6RGK8;D6RHJ5;H0Y9P0;D6RDI0	P63244;J3KPE3;D6RHH4;H0YAF8;H0Y8W2;D6R9Z1;D6RAC2;D6R9L0;D6RFX4;H0YAM7;D6RFZ9;D6REE5;D6RAU2;E9PD14	Guanine nucleotide-binding protein subunit beta-2-like 1;Guanine nucleotide-binding protein subunit beta-2-like 1, N-terminally processed	GNB2L1	28	93.4	1.03863	0.920725	0.981182	0.650077	0.893946	0.913266	0.913776	0.851724	0.953976	1.00733	0.893614	0.963935	0.69371	0.85062	0.905442	0.896352	0.841023	0.925159	1.01043	0.918092	0.97687	0.67653	0.862385	0.951745	0.916521	0.86515	0.975235	1.02133	0.939378	0.899119	0.845719	0.887909	0.974016	0.942343	0.853246	0.85376	1.08388	0.973578	0.96839	0.928974	0.9401	1.17203	1.03673	0.953919
P37802;X6RJP6;P37802-2	P37802;X6RJP6;P37802-2	Transgelin-2	TAGLN2	19	92.5	0.955384	1.07966	0.881134	0.985189	0.824892	0.855962	0.903019	1.31567	0.809805	0.916745	0.961278	0.922445	0.98921	0.763984	0.849626	0.854804	1.17352	0.857428	0.9709	1.17349	0.887923	0.946674	0.817356	0.833128	0.923721	1.28203	0.778095	1.1127	1.03007	0.788592	0.979739	0.900285	0.908405	1.04178	1.04658	0.753735	1.06147	1.05829	0.807009	1.07679	0.866608	1.09749	1.16596	0.994608
P11413;P11413-2;P11413-3;E9PD92	P11413;P11413-2;P11413-3;E9PD92	Glucose-6-phosphate 1-dehydrogenase	G6PD	62	92.4	0.956578	0.889143	0.975024	0.997257	1.17939	1.11783	1.09828	0.887064	0.662724	1.0194	0.903554	1.0246	0.969989	1.19676	1.1226	1.08711	0.84753	0.664796	0.929767	0.914068	0.993145	0.986761	1.17172	1.13013	1.12252	0.88284	0.616477	1.06475	1.06449	1.22617	1.07544	1.21359	0.999242	1.18655	1.18388	0.718104	1.04952	1.11746	1.28624	1.14399	1.2948	1.08148	1.22031	1.27501
P12004	P12004	Proliferating cell nuclear antigen	PCNA	23	92	1.06818	0.932604	1.11727	0.944453	1.15765	0.739211	0.744406	0.911444	0.778417	1.11576	1.00362	1.20023	0.986166	1.2393	0.797956	0.814682	0.943648	0.838971	1.08339	0.965645	1.13634	0.964073	1.13691	0.740096	0.760436	0.919083	0.793718	1.26882	1.03751	1.32831	0.95363	1.37523	0.842924	0.802354	1.08585	0.803552	1.38235	1.10809	1.49677	1.18723	1.64476	1.04391	0.961509	1.13864
Q06830;A0A0A0MSI0;A0A0A0MRQ5	Q06830;A0A0A0MSI0	Peroxiredoxin-1	PRDX1	25	92	1.11926	0.988944	1.13339	1.08155	1.18652	0.965853	1.10005	1.02397	0.736587	1.10583	0.896384	1.03875	1.06098	1.12711	0.913099	1.04427	0.974212	0.716971	1.11775	0.929948	1.07515	1.01982	1.10065	0.920243	1.04964	0.945475	0.72128	1.05492	1.03735	1.29863	1.03679	1.02668	1.05386	1.04362	1.07431	0.805993	1.09561	1.02626	1.34046	1.08368	1.08986	1.23049	1.05648	1.10898
P61019;P61019-2;E9PKL7;H7C125;H0YD31;H0YDL5;A0A1D5RMT4	P61019;P61019-2;E9PKL7	Ras-related protein Rab-2A	RAB2A	21	92	0.979123	0.98972	0.860855	0.927111	0.920369	1.00816	1.09458	1.12338	0.891711	1.00609	0.985372	0.883125	1.00706	0.89675	1.12295	1.14366	1.16688	0.898595	0.985126	0.986611	0.910788	0.915766	0.89248	1.0607	1.07657	1.07529	0.881106	1.03715	0.990966	0.985568	1.12255	1.15991	1.33801	1.07736	1.18555	0.891607	1.0047	0.966553	0.902517	0.990114	1.08267	1.32416	1.08729	1.07469
P60174-1;P60174;P60174-4;U3KPZ0;U3KQF3;U3KPS5	P60174-1;P60174;P60174-4;U3KPZ0	Triosephosphate isomerase	TPI1	23	91.6	1.14151	0.996224	1.07049	1.10322	0.991414	1.04975	1.00554	1.00097	0.759387	1.07351	0.967269	1.02581	1.07225	1.00471	1.0174	0.98791	0.98136	0.788282	1.05709	0.962566	1.01578	1.06847	0.960998	1.00032	0.977328	0.979548	0.728791	0.954749	0.961602	0.986972	0.947218	0.85754	0.891871	0.981835	0.931644	0.615657	1.01841	0.952327	1.0201	0.974062	0.908754	1.13012	1.0143	0.986754
P25786;P25786-2;F5GX11;B4DEV8;F5H112	P25786;P25786-2;F5GX11	Proteasome subunit alpha type-1	PSMA1	23	91.3	1.06221	0.985572	0.967287	1.07488	1.0228	1.06144	1.00188	1.08163	0.971475	1.07054	0.977872	0.99815	1.04869	1.02865	1.0851	1.05111	1.08885	1.01623	1.05214	0.967462	0.937393	1.0298	0.991159	1.01986	1.01708	1.0271	0.955642	1.10772	1.00077	0.97852	0.995145	1.06258	1.11182	1.01145	1.05313	0.787146	1.13359	1.01861	1.02185	1.08477	1.12982	1.22002	1.09077	1.04634
P05387;H0YDD8;P05386-2	P05387	60S acidic ribosomal protein P2	RPLP2	7	91.3	1.20585	1.14679	0.988451	0.973959	0.854937	1.02971	0.902082	1.15521	0.844526	1.35489	1.05236	1.14863	0.946401	0.945509	1.20271	1.10568	1.3246	1.0173	1.30367	1.05728	1.01481	0.9457	0.981762	1.05017	0.907848	0.956945	0.761387	1.13779	0.872974	0.996572	0.977734	0.922568	0.93761	0.861259	0.96495	0.889758	1.0847	0.930664	1.1701	1.37154	0.985847	1.55265	0.928474	1.23929
P04075;J3KPS3;H3BQN4;H3BUH7;H3BR04;H3BMQ8;H3BU78;H3BR68	P04075;J3KPS3;H3BQN4;H3BUH7;H3BR04	Fructose-bisphosphate aldolase A;Fructose-bisphosphate aldolase	ALDOA	39	90.9	1.06752	0.958616	1.02332	1.03394	1.02889	1.06058	1.14594	1.04769	0.833885	1.02233	0.98659	0.976296	0.979811	1.0239	1.05669	1.14172	1.01615	0.848809	1.03502	0.959603	0.990716	1.05123	1.01721	1.04901	1.15599	1.08777	0.912012	1.00316	1.01493	1.28906	1.00735	0.936172	0.979046	1.09914	1.20375	0.800244	1.02123	1.08993	1.30153	1.14266	1.02009	1.16807	1.16899	1.33298
Q7Z4G1;Q7Z4G1-2;B0QZ40;H7C607	Q7Z4G1;Q7Z4G1-2;B0QZ40	COMM domain-containing protein 6	COMMD6	7	90.6	0.983709	0.873466	0.886106	0.909475	0.989041	0.971992	0.990842	0.942181	0.815955	1.16264	0.830434	0.918959	0.948525	0.929295	0.916157	0.910934	0.950457	0.861191	0.920343	0.826525	0.829244	0.886192	0.943606	0.884125	0.915665	0.880339	0.728241	1.05015	1.03677	1.05885	1.12211	0.959	1.03636	0.990597	0.971434	0.844948	0.722593	0.851277	0.726121	0.780121	0.663241	0.978936	0.74067	0.954569
P60709;E7EVS6;G5E9R0;C9JZR7;C9JTX5;C9JUM1	P60709	Actin, cytoplasmic 1;Actin, cytoplasmic 1, N-terminally processed	ACTB	37	90.4	1.25899	1.07829	1.07179	1.13163	0.987337	1.06204	1.01244	1.32825	1.00494	1.30065	1.127	1.0628	1.06263	0.985291	1.0522	1.05705	1.26228	0.953318	1.21307	1.07818	1.05108	1.22805	0.969581	1.12507	1.00562	1.44479	0.99508	1.1441	1.00852	1.09087	0.968679	1.04094	0.908885	1.02241	1.18147	0.781394	1.17878	1.14504	1.21113	1.24732	1.22997	1.1731	1.20816	1.2872
P63261;I3L3I0;I3L1U9;I3L4N8;I3L3R2;J3KT65	P63261;I3L3I0;I3L1U9;I3L4N8	Actin, cytoplasmic 2;Actin, cytoplasmic 2, N-terminally processed	ACTG1	36	90.4	0.977944	1.00749	0.874978	0.942934	0.749269	0.929562	0.886389	1.38854	0.863555	0.971846	0.973061	0.929686	0.97508	0.719122	0.946427	0.895277	1.33988	0.877051	1.03346	1.00334	0.926573	0.999971	0.757065	0.990836	0.942648	1.43382	0.896835	1.26259	1.02926	1.15444	1.00871	1.18249	1.12449	1.01059	1.30224	0.80674	1.46475	1.09853	1.06611	1.35241	1.24022	1.34755	1.35575	1.17877
Q15365	Q15365	Poly(rC)-binding protein 1	PCBP1	21	90.2	1.06934	0.943585	1.03366	1.01313	1.00683	0.959242	0.996868	1.07469	0.934333	0.986712	0.89793	0.960452	1.01389	0.932866	0.895404	0.929008	0.990572	0.862479	1.04225	0.869597	0.997966	1.01455	0.911243	0.951264	0.911332	1.02066	0.881734	1.21385	0.951076	0.892346	0.967248	0.91618	1.03045	0.933997	1.02694	0.79968	1.20324	1.01151	0.942114	1.08908	0.963887	1.09034	1.05557	0.978988
K7ENI6;K7ERE1;Q8N2U0	K7ENI6;K7ERE1;Q8N2U0	Transmembrane protein 256	TMEM256	3	90.2	1.17134	1.36873	1.57201	1.49842	1.56364	1.66169	1.26262	1.54096	1.01326	1.20756	1.3771	1.19812	1.26967	1.49828	1.23775	1.13298	1.26993	1.00472	0.720126	0.73513	1.57553	0.500417	1.24161	0.627371	1.15061	0.812646	1.15207	1.83862	1.63737	0.880622	1.48374	0.936804	1.09903	0.957623	1.23242	1.51691	0.867289	0.901342	0.879868	0.806131	0.80662	0.866392	0.943795	1.05393
P04406;E7EUT5;O14556	P04406;E7EUT5	Glyceraldehyde-3-phosphate dehydrogenase	GAPDH	31	89.6	1.06696	0.923297	0.996199	1.07248	0.947994	1.02221	0.991568	1.02079	0.714219	1.07166	0.880898	0.983174	1.03073	0.859745	0.967097	0.896427	0.925713	0.703257	1.03585	0.896593	0.980768	1.01767	0.886091	1.03058	0.937384	0.963785	0.694334	1.16312	0.989913	1.17415	1.0627	1.1482	1.20661	1.0358	1.30008	0.783378	1.12688	0.997175	1.16402	1.08647	1.04797	1.22238	1.11775	1.18668
O00161;O00161-2;H3BM38;H3BNE1;H3BR18;H3BPJ0;H3BV99;H3BP15;H3BQY9;H3BR99;H3BNG6;H3BU94	O00161;O00161-2;H3BM38;H3BNE1;H3BR18;H3BPJ0;H3BV99;H3BP15;H3BQY9	Synaptosomal-associated protein 23;Synaptosomal-associated protein	SNAP23	18	89.1	0.947972	1.01721	1.1016	1.0003	1.03555	1.07187	1.00486	0.914776	0.769646	0.939542	1.00301	1.10832	1.03718	1.01572	1.05571	0.962488	0.930799	0.823775	0.96311	0.99974	1.10469	1.01798	1.04719	1.06308	1.01776	0.900921	0.80476	1.01776	1.00248	0.884438	0.989687	0.888097	1.14279	1.09447	0.915201	0.742104	1.06532	0.990749	0.969537	1.02327	0.947458	1.14187	1.11333	0.972837
P29692;P29692-4;E9PQZ1	P29692;P29692-4;E9PQZ1	Elongation factor 1-delta	EEF1D	29	89	0.893726	0.973657	0.935462	1.09252	0.824981	0.831086	0.859821	0.944138	0.692189	1.01618	0.936381	0.934099	1.06811	0.760252	0.769695	0.792765	1.00894	0.638406	0.925574	0.907534	1.01576	0.985871	0.85633	0.96226	0.854418	0.96777	0.77212	1.06838	0.935394	0.937362	1.07223	0.948952	0.977231	0.955912	1.02415	0.792209	0.829826	0.887166	0.922613	0.9286	0.874384	0.943569	0.949576	0.829602
P00441	P00441	Superoxide dismutase [Cu-Zn]	SOD1	13	89	0.969611	0.973626	0.954811	0.893246	0.981386	0.91318	0.97691	0.903585	0.984326	0.966297	0.953711	0.962284	1.01825	0.950125	0.977905	0.976124	0.99481	0.985206	0.956564	1.04336	1.02227	0.977177	0.999265	1.05117	1.00963	0.984916	1.03131	1.01719	1.05343	1.35879	1.0198	0.93895	0.993303	1.04972	1.15572	0.901182	0.944375	0.917632	1.17789	0.968888	0.904977	1.14544	0.974373	1.04282
Q99497;K7ELW0;K7EN27	Q99497;K7ELW0;K7EN27	Protein deglycase DJ-1	PARK7	17	88.9	0.916202	0.966916	0.977714	0.974765	0.969465	0.932257	0.934346	0.923675	0.747864	0.887575	0.918705	1.01456	1.03304	0.884702	0.956001	0.866448	0.915659	0.704145	0.973327	1.02606	1.03361	1.04695	0.999602	1.004	0.972217	0.95162	0.713797	1.07829	1.00726	0.948046	0.992443	0.947954	1.10037	1.02691	0.983774	0.628508	1.10148	1.00308	1.01692	1.10317	1.01751	1.30653	1.06516	1.09175
P50395;P50395-2;Q5SX87;Q5SX91;Q5SX86;V9GYF8;Q5SX90;V9GYJ7	P50395;P50395-2;Q5SX87	Rab GDP dissociation inhibitor beta	GDI2	40	88.8	1.00587	1.07638	1.00547	1.09486	0.970541	1.14097	1.05229	1.18034	0.90335	1.03673	1.1104	1.00075	1.01745	1.02994	1.13067	1.13716	1.18195	0.886823	0.980885	1.05216	1.01729	1.14951	0.974467	1.14368	1.04115	1.28819	0.922049	1.21291	1.02617	0.986952	0.858712	1.05612	1.13101	1.06482	1.14374	0.827678	1.19865	1.23598	1.13647	1.3752	1.24626	1.48149	1.30483	1.23943
P10599;P10599-2	P10599;P10599-2	Thioredoxin	TXN	9	88.6	1.57697	0.977004	1.09248	1.0767	1.12081	1.00001	1.13098	0.972768	0.715235	1.25308	0.888146	1.01864	1.04047	1.08475	0.985367	1.11024	0.941871	0.70924	1.56719	0.956073	1.08223	1.04077	1.16193	0.958696	1.16538	0.906831	0.65585	1.03453	0.982704	0.990271	0.964119	1.02332	0.960475	1.01796	0.920833	0.702775	1.18027	0.966665	1.01108	1.18807	1.16812	1.36502	1.19171	1.08144
P51149;C9J592;C9J8S3;C9J4V0;C9IZZ0;C9J4S4;C9J7D1	P51149;C9J592;C9J8S3;C9J4V0;C9IZZ0	Ras-related protein Rab-7a	RAB7A	21	88.4	1.1206	1.03995	1.07201	1.06601	1.32237	1.37259	1.46446	1.19054	1.09623	1.13136	1.05499	0.968776	1.03407	1.30305	1.37746	1.49095	1.16103	1.05849	1.07184	1.01225	0.983732	1.03202	1.32639	1.3835	1.5081	1.17826	1.09933	1.14835	0.972166	0.926996	0.954692	1.40431	1.2529	1.21715	1.15052	0.866211	1.1424	0.996279	0.910051	1.10515	1.32648	1.46154	1.31948	1.04572
Q9UK76;J3KT51;Q9UK76-2;F2Z3M5	Q9UK76;J3KT51;Q9UK76-2	Hematological and neurological expressed 1 protein;Hematological and neurological expressed 1 protein, N-terminally processed	HN1	12	88.3	0.782399	0.832512	0.693538	0.680444	0.484362	0.780682	0.731299	0.676436	0.730847	0.825015	0.765452	0.748587	0.638684	0.519405	0.889054	0.896295	0.763869	0.741619	0.925717	0.878056	0.763601	0.769622	0.58	0.940717	0.709119	0.739952	0.853055	1.41466	1.22041	1.12214	1.02847	0.772269	0.812083	0.852914	0.956735	0.995625	0.966179	0.873342	0.834213	0.95533	0.531127	0.712262	0.764109	0.813631
P63218	P63218	Guanine nucleotide-binding protein G(I)/G(S)/G(O) subunit gamma-5	GNG5	7	88.2	0.855457	0.866933	0.976087	0.85581	1.05508	0.902328	0.945837	0.689384	0.848695	0.878463	0.847164	0.914403	0.928636	0.997564	0.858854	0.784585	0.624517	0.842898	0.885597	0.904785	1.00502	0.849188	1.09474	0.74566	0.972518	0.670335	0.878143	1.18477	1.29516	1.46566	1.38382	1.51507	1.68728	1.33087	1.37564	0.93549	0.943381	1.05507	0.825351	0.624569	0.776258	0.90331	1.08176	0.912212
P23396;P23396-2;E9PL09;E9PPU1;F2Z2S8;H0YCJ7;H0YF32;H0YEU2;E9PQ96;E9PSF4;E9PQX2;H0YES8	P23396;P23396-2;E9PL09;E9PPU1;F2Z2S8;H0YCJ7;H0YF32;H0YEU2	40S ribosomal protein S3	RPS3	26	88.1	1.00785	0.923902	0.985949	0.642044	0.88107	0.917968	0.888308	0.844769	0.747067	1.03321	0.907399	0.962469	0.680506	0.845001	0.899307	0.875965	0.815904	0.732902	0.982798	0.941716	0.978848	0.643831	0.86358	0.913065	0.918388	0.833663	0.739204	1.01304	0.950297	0.912926	0.898776	0.864992	0.970699	0.949059	0.801156	0.740227	1.0215	0.94499	0.890213	0.893531	0.883256	1.07639	0.963137	0.873544
P23528;G3V1A4;E9PP50;E9PK25;E9PS23;E9PLJ3	P23528;G3V1A4;E9PP50;E9PK25;E9PS23;E9PLJ3	Cofilin-1	CFL1	24	88	1.07438	1.09748	1.03128	1.22418	0.9513	1.09145	0.977536	1.16587	0.81281	1.11788	1.23941	1.07447	1.06017	1.1458	1.13704	1.17316	1.22251	0.841621	1.1423	1.08425	1.03909	1.19656	0.975512	1.03199	0.992551	1.1895	0.852521	0.931329	1.02819	1.02579	0.831628	0.764423	0.705845	0.882166	0.85837	0.567652	1.00894	1.00603	1.10736	1.01693	0.913077	0.957119	0.994754	1.00962
P29692-3;E9PL71	P29692-3;E9PL71	Elongation factor 1-delta	EEF1D	26	87.9	1.94334	0.414145	0.727715	1.70063	1.04203	1.02746	1.53247	1.57732	1.11166	1.05099	0.834309	0.769574	0.753408	0.757408	0.824388	0.696873	0.990884	1.09709	1.13685	1.03734	0.981341	1.20692	0.606701	0.849122	1.17167	1.5075	1.01516	1.66577	1.04087	1.11988	1.16022	1.21997	1.13669	1.21355	1.36439	0.947468	1.29007	0.915348	0.873109	1.04907	0.787293	0.889562	0.869017	0.942476
O95817	O95817	BAG family molecular chaperone regulator 3	BAG3	39	87.7	0.901862	1.2158	1.07438	1.14607	1.62888	0.846532	0.9253	1.31156	2.6789	0.962398	1.17889	1.06996	1.21191	1.59759	0.919823	0.963338	1.39781	2.52859	0.974801	1.32823	1.11681	1.30228	1.99322	0.902399	0.980439	1.49951	3.5793	0.925168	1.05533	1.09918	1.1432	0.955575	0.941043	0.947119	1.00798	2.36851	0.784299	0.927834	0.981605	0.934501	0.883537	0.829351	0.828817	1.0273
O00299	O00299	Chloride intracellular channel protein 1	CLIC1	20	87.6	1.04945	1.08342	1.02816	1.08804	0.942262	1.08471	0.932832	1.2363	0.909402	1.0252	1.02553	0.958798	1.00663	0.842623	0.948018	0.844039	1.18917	0.86124	1.02748	1.04536	1.039	1.0615	0.924775	1.06824	0.91191	1.26919	0.941164	0.995473	1.03724	0.937485	0.936691	0.752098	0.805157	1.0186	0.843559	0.715472	1.07464	1.05822	1.10046	1.07091	0.928911	1.1147	1.0393	1.09834
P07355;P07355-2;H0YN42;H0YMD0;H0YMU9;H0YM50;A6NMY6;H0YNP5;H0YN28;H0YL33;H0YKS4;H0YMM1;H0YKZ7;H0YLV6;H0YMT9;H0YKX9;H0YKL9;H0YMW4;H0YKV8;H0YNA0;H0YN52;H0YMD9;H0YNB8;H0YKN4;H0YLE2	P07355;P07355-2;H0YN42;H0YMD0;H0YMU9;H0YM50;A6NMY6;H0YNP5	Annexin A2;Annexin;Putative annexin A2-like protein	ANXA2;ANXA2P2	43	87.3	1.01354	1.00192	0.99456	1.18729	1.07644	1.06385	1.0344	1.27908	0.844212	1.1842	1.07783	0.980847	1.04729	1.1733	1.06476	1.16343	1.2652	0.789429	1.15208	0.954562	0.997322	1.19682	1.05983	1.07202	1.03806	1.36189	0.822136	1.0966	1.01318	0.826096	1.00397	1.07078	0.890358	1.16938	0.972237	0.720406	1.28574	1.23485	1.10711	1.41437	1.53923	1.29849	1.49819	1.29895
Q9BVJ7	Q9BVJ7	Dual specificity protein phosphatase 23	DUSP23	15	87.3	1.03922	0.974195	1.06913	1.00407	1.04055	0.848531	0.957384	1.04958	1.08055	1.0183	0.909964	1.05782	1.05088	0.946262	0.845718	0.915202	1.07544	1.28618	1.07816	1.12165	1.14805	1.05349	1.05899	0.88304	1.02705	1.10245	1.13872	0.936434	0.929878	0.978854	0.980184	0.891954	0.861133	0.943279	0.881708	1.77126	1.10918	1.07387	1.16534	1.08464	0.960066	1.16079	1.16795	1.11483
Q96C01;E7EQY1;C9JF51;C9J2Y4	Q96C01;E7EQY1	Protein FAM136A	FAM136A	13	87	1.16774	1.09766	1.08986	0.973125	1.05083	1.17266	1.19244	0.93004	0.790379	1.11203	0.986789	1.01014	1.0181	0.999747	1.08903	1.08154	0.900994	0.727719	1.05701	1.00534	0.99589	0.885682	0.978144	0.979394	1.04539	0.832	0.782908	1.04672	1.0039	0.721998	0.845768	0.816047	1.10697	1.01248	0.742814	0.654202	0.964952	0.955558	0.824738	0.858786	0.853008	1.1218	1.02923	0.880069
P20340-2;P20340;P20340-4;P20340-3;F5H3K7;F5GX61	P20340-2;P20340;P20340-4	Ras-related protein Rab-6A	RAB6A	22	87	1.05698	1.10682	1.10576	1.09778	1.21907	1.15974	1.1121	1.09957	1.05601	1.06258	1.11484	1.09592	1.11623	1.16957	1.11368	1.05691	1.07639	1.13366	1.05786	1.0636	1.06185	1.02998	1.12551	1.11968	1.05943	1.02072	0.977945	1.06206	1.00577	1.1197	1.04198	1.21546	1.17971	1.10695	1.04214	0.901691	1.01757	0.965861	1.01851	1.00006	1.12968	1.19141	1.05462	1.07261
P29762;B5MCB5	P29762;B5MCB5	Cellular retinoic acid-binding protein 1	CRABP1	14	86.9	0.876142	1.3012	0.906191	1.00304	0.671133	1.23999	1.29069	0.868689	1.33133	0.745882	0.984393	0.846631	0.943623	0.537242	0.926453	0.866104	0.706784	1.0344	0.892095	1.41415	1.03791	1.06463	0.753281	1.31804	1.40103	0.885924	1.40855	0.960827	1.0745	0.918299	0.99183	0.869576	1.22389	1.04631	0.919741	0.748055	0.996141	1.09423	1.00449	1.11383	0.976647	1.56971	1.09828	1.08787
O60701;O60701-3;O60701-2;E7ETF4;E7EV97;E7ER83;E7ER95;D6RHF4;E9PBD2	O60701;O60701-3;O60701-2	UDP-glucose 6-dehydrogenase	UGDH	45	86.8	0.982733	0.836776	0.853773	0.913429	0.892507	1.00113	1.00045	0.86508	0.698345	0.989745	0.83543	0.850658	0.878701	0.9079	0.999226	0.962492	0.823101	0.679704	0.963152	0.906561	0.860872	0.927431	0.903643	0.993415	1.02009	0.886606	0.702518	0.863338	0.923872	0.58337	0.876558	0.80841	0.697167	0.959247	0.900495	0.586349	0.915811	1.00208	0.648805	0.994204	0.92046	0.8527	1.02448	1.00726
P21796	P21796	Voltage-dependent anion-selective channel protein 1	VDAC1	24	86.6	1.09306	1.17899	1.12503	1.15425	1.11315	1.15137	1.02923	1.18141	0.874722	1.10998	1.20182	1.11468	1.17978	1.16731	1.16548	1.0638	1.24006	0.877106	1.12725	1.16529	1.12998	1.19456	1.1349	1.16567	1.07036	1.23336	0.884819	0.97131	0.992493	1.00852	0.96313	0.987611	0.972892	1.08301	0.962293	0.708447	1.05529	1.0408	1.18432	1.08498	1.16895	1.17297	1.09805	1.12661
P41227;F8W808;A8MWP7;C9JW55;Q9BSU3;H0Y8T0	P41227	N-alpha-acetyltransferase 10	NAA10	21	86.4	1.06149	0.96408	0.941081	1.10491	0.86997	1.04015	0.958426	1.09981	1.16535	1.04747	0.951	0.941509	0.999679	0.884425	0.985701	1.02378	1.10467	1.10812	0.987266	0.927091	0.912035	1.05806	0.869222	1.02147	0.922013	1.11906	1.08659	1.14739	0.94924	0.849444	0.940115	0.867594	0.945902	0.934963	1.05632	1.07072	1.24711	1.08191	1.07815	1.35496	1.11155	1.36798	1.24546	1.17336
P30041	P30041	Peroxiredoxin-6	PRDX6	24	86.2	1.02482	1.00934	1.01089	1.02204	1.0003	0.994691	1.0067	0.999962	0.9519	1.05099	0.967887	1.00651	1.04136	0.971726	1.03212	1.00789	1.03608	0.946622	1.07665	1.0054	1.00207	1.05766	0.995432	1.0275	1.04219	1.01429	0.919391	1.0952	1.03189	0.960855	0.944277	0.889068	1.00169	1.01578	0.948388	0.657667	1.122	1.12991	1.11112	1.13665	1.03246	1.32911	1.18797	1.01548
P00558;P00558-2	P00558;P00558-2	Phosphoglycerate kinase 1	PGK1	36	86.1	1.01825	0.954645	0.938663	0.975618	0.971709	0.982978	1.01647	1.00201	0.902	1.06753	0.962016	0.997902	1.02229	1.00208	1.03749	1.01732	1.04172	0.942496	1.05523	0.986413	0.96115	1.00368	1.01495	0.994964	1.04169	1.02284	0.911901	1.1819	1.00836	1.12771	1.04662	1.14314	1.23754	1.06631	1.32017	0.838127	1.15338	1.01675	1.05909	1.0984	1.07398	1.24805	1.18597	1.02718
P63241;I3L397;I3L504;P63241-2;Q6IS14	P63241;I3L397;I3L504;P63241-2;Q6IS14	Eukaryotic translation initiation factor 5A-1;Eukaryotic translation initiation factor 5A;Eukaryotic translation initiation factor 5A-1-like	EIF5A;EIF5AL1	16	85.7	1.58532	0.905689	1.03617	0.971916	0.930123	1.00496	0.939893	1.07961	1.02868	1.12982	0.902598	0.950699	0.915138	0.845227	0.955338	0.908451	1.04444	0.943625	1.11209	0.893095	0.935538	0.897973	0.810706	0.984145	0.843001	1.01385	0.934729	1.21108	0.974812	1.08937	0.994881	0.980098	1.03853	0.980651	1.12419	0.801728	1.10619	0.932609	1.04425	1.03712	0.907382	1.13953	0.961828	1.0778
Q9H2H8;H7BZ14;B8ZZ77;Q9H2H8-2;C9K058;F8WC82;C9J4N2	Q9H2H8;H7BZ14;B8ZZ77;Q9H2H8-2;C9K058	Peptidyl-prolyl cis-trans isomerase-like 3;Peptidyl-prolyl cis-trans isomerase	PPIL3	12	85.7	0.964507	0.893507	0.925586	0.918215	0.895844	1.00901	0.970055	0.884484	0.708324	1.04245	0.993093	0.95458	0.973212	0.929491	1.03873	0.972891	0.971657	0.797312	1.03369	0.997281	1.00999	0.962649	0.925339	1.12446	0.95208	0.936775	0.792878	1.1778	1.02933	0.786051	0.937779	0.927721	0.941281	1.02482	1.01967	0.798792	1.1093	1.12283	0.79914	1.10028	1.03537	1.3354	1.16491	1.12154
Q9NRX4;Q9NRX4-2	Q9NRX4;Q9NRX4-2	14 kDa phosphohistidine phosphatase	PHPT1	10	85.6	1.00284	1.47139	1.55683	2.47037	1.91526	1.72512	1.18695	1.40159	1.0164	1.11934	1.91456	1.55024	1.47373	2.8203	1.70848	1.50739	1.37336	0.968829	0.934866	1.42424	1.4937	2.41589	2.06833	1.64962	1.18474	1.61562	1.09798	1.24798	1.18654	1.31645	1.05326	1.52864	0.996714	1.01028	1.02576	0.762033	1.07184	1.35006	1.35243	1.2355	1.50657	1.38022	1.29125	1.17463
P20290;H0Y9Y1	P20290	Transcription factor BTF3	BTF3	17	85.4	1.0529	0.881065	1.062	0.853356	0.924609	0.910055	0.972663	0.94675	1.20836	1.0422	0.785274	0.918686	0.820003	0.878096	0.840335	0.923957	0.976118	1.11812	1.09594	0.831285	0.973659	0.841038	0.879728	0.892577	0.893612	0.961936	1.15683	1.37724	0.880798	0.851974	0.913957	0.954715	1.13067	0.932407	1.03423	1.2816	1.32811	0.93496	0.917817	1.19862	1.05227	1.15655	1.0538	0.920516
P78371;F5GWF6;P78371-2;F8VQ14	P78371;F5GWF6;P78371-2;F8VQ14	T-complex protein 1 subunit beta	CCT2	40	85.4	1.00323	0.894882	0.917045	0.899701	0.838478	0.898616	0.937579	1.12918	1.07186	0.96484	0.848457	0.90882	0.898357	0.76809	0.868449	0.906883	1.07244	1.04319	0.981132	0.892208	0.90719	0.887565	0.785393	0.897091	0.917473	1.09452	1.04555	1.16724	1.00199	1.05746	0.988107	0.913066	1.09713	1.00174	1.15405	1.06148	1.2088	1.02161	1.00197	1.05645	0.900297	1.11876	1.08133	1.08412
P24534;C9JZW3;F2Z2G2;F8WF65	P24534	Elongation factor 1-beta	EEF1B2	17	85.3	1.02866	1.10897	0.960626	1.35644	0.89574	0.998288	0.972722	1.25738	0.88287	1.11629	1.05707	1.00343	1.3454	1.00064	1.14962	1.16658	1.44118	0.903139	1.05291	1.16148	0.903067	1.37064	0.893488	0.969781	0.964628	1.2055	0.80534	1.18463	1.03049	1.14657	0.917808	1.09838	0.931227	0.997545	1.08085	0.873381	1.34196	1.29626	1.37791	1.49467	1.36333	1.55235	1.22566	1.42405
Q9H7C9;E9PNP3;E9PR47;E9PJP1;E9PLK9;K4DI89;Q9H7C9-3;Q9H7C9-2;E9PIQ4	Q9H7C9;E9PNP3;E9PR47;E9PJP1;E9PLK9;K4DI89;Q9H7C9-3;Q9H7C9-2;E9PIQ4	Mth938 domain-containing protein	AAMDC	11	85.2	1.08366	1.11548	1.12531	1.06687	1.09697	1.08542	1.11823	1.06186	0.969069	1.48421	0.942062	1.11335	0.988226	0.989039	1.05662	1.04898	0.969425	0.887291	1.53578	0.995656	1.19274	0.964052	1.05456	0.986117	1.10359	0.97691	0.814479	1.00999	1.01201	0.804592	0.737427	0.650899	0.841689	0.992399	0.790565	0.819085	0.960459	1.0586	0.978788	0.983075	0.81364	1.448	1.15082	0.977496
P61026	P61026	Ras-related protein Rab-10	RAB10	19	85	0.875978	0.789932	0.729152	0.828272	0.886967	1.02025	0.962177	0.751475	0.715645	0.893439	0.800264	0.800111	0.894386	0.902837	1.09159	0.9641	0.809254	0.755234	0.924867	0.931585	0.779486	0.848581	0.952862	1.05131	1.06927	0.766484	0.701892	1.02204	0.98407	0.944012	1.01862	1.26725	1.46018	1.11648	1.00607	0.752518	1.00395	0.976664	0.922667	1.00033	1.19454	1.51509	1.13729	0.996987
P21266;A0A0A0MTN3	P21266;A0A0A0MTN3	Glutathione S-transferase Mu 3	GSTM3	26	84.9	1.06655	1.03939	1.03059	1.00698	0.83578	0.909083	0.877845	0.803454	0.840205	0.992543	1.21526	1.13013	0.976599	1.07966	1.17599	1.03384	1.04044	0.886998	0.827642	1.10887	1.00269	1.12145	0.889683	0.911679	0.895579	0.923967	0.860219	0.956825	0.956444	0.753074	0.836626	0.763482	0.885562	1.21179	0.81475	0.603545	0.921046	1.15626	0.834323	1.11323	0.915698	1.38648	1.57298	0.984554
P36954;K7EKS1;K7EK49	P36954;K7EKS1	DNA-directed RNA polymerase II subunit RPB9	POLR2I	8	84.8	1.00529	0.878944	1.02096	0.748363	0.83478	0.768326	0.983145	0.735691	0.928127	1.23436	0.875992	0.992921	1.0628	0.939164	1.04539	1.2971	0.936716	1.27997	0.885294	0.723279	0.797744	0.897827	0.788941	1.12921	0.801442	0.712905	1.25377	1.0473	1.11047	0.942486	0.728637	0.558091	0.522655	0.855896	0.607791	1.22871	1.04966	1.10036	1.23422	1.11623	0.799416	0.885314	0.982417	1.06018
P31949	P31949	Protein S100-A11;Protein S100-A11, N-terminally processed	S100A11	8	84.8	1.21646	1.34032	1.34809	1.54357	1.4512	1.42014	1.21097	1.72741	1.15115	1.08294	1.33845	1.15218	1.29393	1.58748	1.23209	1.21789	1.52366	1.08368	1.00564	1.10551	1.23096	1.37867	1.42184	1.07555	1.14159	1.63683	1.09382	0.873192	1.15806	1.38557	1.00529	0.976882	0.837843	1.10529	1.07696	0.77663	0.846431	1.24394	1.05904	0.873731	1.15308	1.08113	1.13882	1.65866
P61457	P61457	Pterin-4-alpha-carbinolamine dehydratase	PCBD1	9	84.6	1.01064	0.950006	1.0284	0.937306	0.951282	1.08185	1.05388	1.03279	0.809211	0.982105	0.845152	0.943624	0.932359	0.929169	0.968303	0.996826	1.00534	0.749288	0.997101	0.880702	0.97056	0.871776	0.92189	0.985395	0.971928	0.978348	0.732823	1.04555	1.0077	0.798552	0.853457	0.841018	0.969652	0.960974	0.87864	0.660396	1.06566	0.902676	0.810814	1.09119	0.895947	1.20696	0.978911	0.905269
C9J0J7;G5E9Q6;P35080-2;C9JQ45	C9J0J7;G5E9Q6;P35080-2	Profilin;Profilin-2	PFN2	9	84.6	1.14023	1.0061	0.995605	1.09801	0.975328	1.14318	1.03134	1.02107	0.668273	1.40846	1.0315	1.04313	1.07504	1.09586	1.14798	1.07	1.02163	0.725322	1.12366	0.994042	1.05026	0.983593	1.0138	1.13921	1.03932	0.997853	0.7139	1.11131	1.01357	0.881691	0.904368	0.940081	1.09201	0.985324	1.04932	0.642158	1.18541	1.10029	0.994964	1.26232	1.06121	1.6185	1.26754	1.13342
O43399-5;O43399-7;O43399;A0A087WYR3;A0A087WZ51	O43399-5;O43399-7;O43399;A0A087WYR3;A0A087WZ51	Tumor protein D54	TPD52L2	24	84.5	1.06682	1.09676	0.979288	0.98304	0.8784	0.982019	1.00134	1.30771	1.08407	1.133	1.11573	1.06225	1.09569	0.94531	1.02203	1.0285	1.31483	1.08673	1.18032	1.11199	1.07669	1.12893	0.973293	1.0786	1.05046	1.35201	1.17628	1.17211	1.09268	1.33056	1.06805	1.05783	1.11009	0.998504	1.13967	0.869679	1.04738	0.965209	1.14528	0.974541	0.88993	1.10127	0.90893	0.975652
P08758;D6RBL5;D6RBE9;E9PHT9;D6RCN3	P08758;D6RBL5;D6RBE9;E9PHT9	Annexin A5;Annexin	ANXA5	31	84.4	0.933261	1.0356	0.965542	1.01299	1.00494	1.08695	1.09058	1.24765	0.980839	1.00429	1.12291	1.07305	1.07901	1.14262	1.18687	1.17691	1.291	1.0262	0.951328	1.07913	0.982408	1.04931	1.02548	1.11621	1.12011	1.30619	0.937572	0.926915	1.01896	0.91455	0.884542	0.892108	0.961941	1.02254	0.852744	0.678874	0.986225	1.03814	1.06255	0.983051	1.01708	1.25455	1.07924	1.02663
P62829;J3KT29;C9JD32;J3KTJ3;B9ZVP7;J3QQT9;REV__Q99959-2;REV__Q99959	P62829;J3KT29;C9JD32;J3KTJ3;B9ZVP7	60S ribosomal protein L23	RPL23	13	84.3	1.19772	0.955793	1.05538	0.67547	0.906486	0.910492	0.900853	0.844584	0.87238	1.08217	0.956855	1.04478	0.739674	0.922325	0.951563	0.914641	0.90416	0.867532	1.01758	1.08034	0.91967	0.597128	0.903991	0.851927	0.906469	0.756857	0.762999	1.72296	0.943798	0.900254	0.914864	1.48495	1.58575	0.999985	1.43052	0.801247	1.17816	0.960083	0.968733	1.07008	1.10283	1.27537	1.14441	0.896146
P31939;P31939-2;H7C1S2;C9JLK0;F8WEF0	P31939;P31939-2	Bifunctional purine biosynthesis protein PURH;Phosphoribosylaminoimidazolecarboxamide formyltransferase;IMP cyclohydrolase	ATIC	42	84.1	0.963411	0.995106	1.03239	1.06572	1.0043	1.13877	1.06035	1.16022	0.784024	0.959929	1.01046	1.0102	0.963514	1.02759	1.08159	1.0927	1.10986	0.812698	0.918308	0.966957	0.98649	0.991559	0.988404	1.07772	1.0401	1.14439	0.768498	0.985836	0.982721	0.854361	0.954983	0.943599	1.05773	1.07178	1.03621	0.711936	1.01902	1.07379	0.887581	1.14814	1.03967	1.20603	1.21029	1.07859
P46926;D6R9P4;D6RAY7;P46926-2;D6RB13;D6R917	P46926;D6R9P4;D6RAY7;P46926-2;D6RB13	Glucosamine-6-phosphate isomerase 1;Glucosamine-6-phosphate isomerase	GNPDA1	17	84.1	1.07201	1.07804	1.22385	1.24682	1.5967	1.24908	1.55525	1.15405	0.943876	1.13591	1.19298	1.28394	1.18384	1.74135	1.2521	1.7341	1.17657	0.97376	1.0962	1.15515	1.2894	1.29111	1.59929	1.29557	1.61066	1.21227	0.930017	1.01827	1.03463	1.16355	1.0177	1.23332	1.08459	1.14339	0.894874	0.733973	1.04333	1.11029	1.22221	1.107	1.35452	1.33294	1.22889	0.978554
P60660-2;G8JLA2;F8VZU9;F8W180;F8VXL3	P60660-2;G8JLA2;F8VZU9;F8W180	Myosin light polypeptide 6	MYL6	12	84.1	0.948836	1.23167	1.11685	1.26783	1.11424	1.14497	1.10802	1.38832	1.11254	1.16843	1.31988	1.27625	1.29644	1.35137	1.35832	1.40334	1.61808	1.2486	0.891799	1.18811	1.04599	1.2901	1.083	1.26614	1.02096	1.37652	1.13933	1.24125	1.27705	1.00374	0.978964	0.888646	0.864496	1.05514	0.977212	1.2	1.11168	1.10102	1.16252	1.27993	0.937849	1.11358	1.177	1.03993
Q9UQ80;Q9UQ80-2;F8VR77;F8W0A3;H0YIN7;F8VZ69	Q9UQ80;Q9UQ80-2;F8VR77	Proliferation-associated protein 2G4	PA2G4	34	84	1.04887	1.02631	1.00437	1.15806	1.11879	1.0001	0.941185	1.11213	0.975703	0.96755	0.925297	1.00323	1.09924	1.03345	0.921371	0.87035	1.01934	0.925104	1.04819	1.08809	1.00267	1.15539	1.13669	0.95888	0.944828	1.0848	0.94127	1.09173	1.01651	1.0369	1.03135	1.14812	1.11473	0.998755	1.11004	0.851917	1.14421	1.05753	1.05071	1.14947	1.16327	1.20337	1.1027	1.07079
A0A087WTB8;P15374;Q5TBK7	A0A087WTB8;P15374;Q5TBK7	Ubiquitin carboxyl-terminal hydrolase;Ubiquitin carboxyl-terminal hydrolase isozyme L3	UCHL3	16	84	0.923085	1.10841	1.01741	1.19301	1.13447	1.09335	1.05116	1.17088	0.890826	1.02732	1.16587	1.18511	1.12831	1.19402	1.14403	1.13649	1.23738	0.928539	0.972956	1.16944	1.12272	1.34123	1.22147	1.14874	1.02647	1.32196	0.87903	1.13295	1.05938	1.12168	0.840026	1.06027	0.83526	1.00183	0.911142	0.854399	1.16031	1.30438	1.27298	1.34492	1.21286	1.46872	1.19454	1.22527
P50990;P50990-2;P50990-3;H7C4C8;H7C2U0	P50990;P50990-2;P50990-3	T-complex protein 1 subunit theta	CCT8	46	83.9	0.963695	0.939226	0.942015	0.975141	0.845257	0.976986	0.954266	1.13209	0.924207	0.966188	0.936454	0.937254	0.940142	0.843638	0.976606	0.956802	1.07522	0.920477	0.97681	0.95322	0.90914	0.963073	0.820037	0.98366	0.957534	1.15164	0.925862	1.10209	1.00143	1.0772	1.01497	0.964895	1.06872	1.0152	1.11786	0.94304	1.127	1.03477	1.09655	1.08234	0.99812	1.13431	1.06809	1.06077
P08238;Q58FF7	P08238	Heat shock protein HSP 90-beta	HSP90AB1	80	83.8	1.21209	0.845646	0.938744	0.849123	0.848621	0.899543	0.949618	1.12418	1.28706	1.20094	0.876343	0.969412	0.835548	0.896101	0.928104	0.984942	1.12128	1.25662	1.13971	0.86649	0.939151	0.861832	0.864684	0.926907	0.966807	1.14381	1.24045	1.22075	1.00307	1.26961	1.04078	1.10899	1.15572	0.989904	1.2706	1.57578	1.1506	1.02864	1.20946	1.08669	1.03563	1.11883	1.02754	1.17589
P61981	P61981	14-3-3 protein gamma;14-3-3 protein gamma, N-terminally processed	YWHAG	23	83.8	1.13434	1.00969	1.05438	1.10923	1.06917	1.03364	1.01792	1.16371	1.0444	1.21655	1.0599	1.11573	1.07432	1.17567	1.09517	1.13416	1.18531	1.05223	1.12668	0.995718	1.02989	1.13781	1.0699	1.03546	1.00709	1.17973	0.948237	1.38232	0.992977	1.02301	0.940787	1.14326	1.05209	1.01564	1.11024	0.819148	1.29182	1.07444	1.09787	1.21687	1.26124	1.31248	1.24191	1.14445
P21964-2;P21964;E7EMS6;E7EUU8;F8WBW9;H7BZ45	P21964-2;P21964;E7EMS6;E7EUU8	Catechol O-methyltransferase	COMT	16	83.7	1.2075	1.13664	1.12125	1.05332	1.19546	0.968059	1.07139	1.11443	1.01438	1.10876	1.03083	1.04816	1.17562	1.06318	1.00632	0.983941	1.08121	0.919778	1.1844	1.14238	1.15261	1.109	1.20104	1.01918	1.0884	1.07584	0.93128	1.11005	1.09713	1.0956	1.0234	1.07078	1.22589	1.1039	1.05785	0.740889	1.08391	1.10326	1.1544	1.22982	1.18363	1.55127	1.17573	1.13563
P14854;K7EQD3	P14854	Cytochrome c oxidase subunit 6B1	COX6B1	11	83.7	0.930859	0.943415	0.966437	0.960923	0.924562	1.12033	0.871396	0.824535	0.814948	1.0276	0.947617	0.925841	0.91195	1.09055	1.12352	0.976619	0.918474	0.828655	1.03905	0.893283	0.97457	0.93207	0.919877	1.21041	0.905949	0.897451	0.839532	1.02717	1.08651	0.922934	1.05262	0.930133	1.10842	0.86737	0.916349	0.757416	0.978019	0.692642	0.595279	0.606545	0.4205	0.620754	0.630461	0.725717
P18669	P18669	Phosphoglycerate mutase 1	PGAM1	23	83.5	1.03536	1.04155	1.02169	1.12883	0.987042	1.03238	0.982716	1.11397	0.819069	1.04455	1.04844	0.999503	1.02398	0.981656	0.975578	0.965952	1.04708	0.818396	1.00834	1.04364	1.04287	1.11445	0.99474	0.989713	0.967828	1.12531	0.800504	1.13308	1.00885	1.13442	1.01917	1.07157	1.06819	1.041	1.13087	0.837915	1.21597	1.0996	1.13722	1.17159	1.12429	1.38587	1.19239	1.08401
P07919;A0A096LP55;A0A087X2B9;A0A087WTF2	P07919;A0A096LP55	Cytochrome b-c1 complex subunit 6, mitochondrial;Cytochrome b-c1 complex subunit 6	UQCRH;UQCRHL	8	83.5	0.919111	1.12137	1.09806	0.854131	0.984129	1.01894	0.89315	0.888376	0.69248	1.22675	1.14212	1.33252	1.18703	1.19482	1.30513	1.14739	1.2025	1.06686	1.01661	0.975156	1.11339	0.914622	0.942668	1.15696	0.911662	0.785548	0.74189	1.3069	1.30121	1.13526	1.06759	1.0009	0.90162	1.03313	0.962329	0.919629	0.994721	1.00236	1.55454	1.16339	0.780961	1.11266	0.963018	1.00625
P51858;P51858-2;P51858-3	P51858;P51858-2;P51858-3	Hepatoma-derived growth factor	HDGF	27	83.3	1.10295	1.0804	0.972911	1.13797	0.961346	1.02561	0.950818	1.00702	0.881332	1.17919	1.03101	0.979121	1.11556	1.01467	1.06694	0.990258	1.06363	0.907582	1.20383	1.05089	1.00454	1.12994	1.00833	1.07362	0.953117	1.01657	0.912309	1.21518	1.01984	0.995578	0.983383	1.00168	0.986093	0.97654	1.06144	0.877136	1.1401	0.999644	0.955659	1.09948	0.972283	1.08537	1.01943	1.06319
P49773;D6REP8;D6RE99;D6RD60;D6RC06	P49773;D6REP8;D6RE99;D6RD60	Histidine triad nucleotide-binding protein 1	HINT1	9	83.3	1.06166	1.01189	0.967341	1.04639	0.920467	1.02888	0.972825	1.02578	0.791999	1.04515	0.938974	0.948594	1.06609	0.892019	0.961264	0.925837	1.02654	0.789327	1.03738	1.02109	1.01492	1.07235	0.960584	1.0609	0.982688	1.09941	0.830264	1.15697	1.13999	1.03594	1.00129	0.913025	1.02851	1.0343	1.03189	0.657845	0.977358	1.01098	0.975482	0.934081	0.855588	1.18749	0.956613	0.941364
P25398	P25398	40S ribosomal protein S12	RPS12	12	83.3	1.01619	0.952609	0.985237	0.640687	0.833773	0.9223	0.881505	0.829323	0.665035	1.13834	1.00515	1.02706	0.747164	0.954592	1.01333	1.00212	0.961022	0.827018	1.05769	0.951816	0.995009	0.738745	0.922201	1.00507	0.94001	0.985652	0.754095	1.09935	0.996326	0.957136	0.926871	0.979601	1.06634	1.00854	0.989685	0.774784	1.08892	0.9931	0.932341	0.975347	1.0436	1.29141	1.15266	0.975572
O14745;O14745-2;J3QRP6	O14745;O14745-2	Na(+)/H(+) exchange regulatory cofactor NHE-RF1	SLC9A3R1	31	83.2	0.753792	1.15317	0.930788	1.02579	1.71008	1.13311	0.814997	0.823294	0.815337	0.75438	1.08688	0.953833	1.05084	1.61309	1.09392	0.816444	0.848568	0.807314	0.79835	1.10013	0.958011	1.04719	1.72876	1.10403	0.848468	0.833855	0.853433	0.819468	0.914423	0.795276	0.948598	0.689552	0.86258	0.990395	0.890996	0.767123	0.784431	0.801778	0.769914	0.87422	0.652393	0.830513	0.891951	0.854491
C9J0K6;P30626-2;P30626;P30626-3;B4DHQ6;E9PG82	C9J0K6;P30626-2;P30626;P30626-3;B4DHQ6	Sorcin	SRI	16	83.2	1.09043	1.07064	1.03336	1.1317	1.2467	1.0273	1.13418	1.22902	0.803373	1.09763	1.05924	0.972148	1.0415	1.27448	0.96739	1.15464	1.16791	0.766036	1.07462	0.9849	1.0038	1.08321	1.1993	0.968333	1.078	1.16614	0.787394	0.900919	1.02492	0.811217	0.820403	0.775279	0.812437	0.990495	0.861325	0.51345	0.88063	0.957694	0.743869	0.79519	0.746118	0.94119	1.12656	0.958383
P47756-2;B1AK87;B1AK88;P47756;B1AK85	P47756-2;B1AK87;B1AK88;P47756;B1AK85	F-actin-capping protein subunit beta	CAPZB	26	83.1	0.915321	0.963297	0.893131	0.980367	0.982821	1.00881	0.961476	1.00439	0.849728	0.980146	1.03663	0.920566	0.981046	1.08497	1.09907	1.08621	1.09462	0.912142	1.05618	0.971342	0.963631	0.960259	0.982399	1.0298	0.982966	1.04058	0.856071	0.976107	0.976329	0.809087	0.947235	0.988389	0.985846	0.9995	0.964642	0.690658	1.05495	1.04427	0.950415	1.11157	1.03244	1.23835	1.13575	1.04789
P49006	P49006	MARCKS-related protein	MARCKSL1	9	83.1	0.845238	0.968606	0.910696	0.774642	0.615334	0.931232	0.891425	0.875884	0.692129	1.03895	0.946443	0.973021	0.717014	0.512337	1.05073	0.981665	0.936312	0.586575	0.936434	0.879237	0.854568	0.781244	0.554998	1.16544	0.913208	1.1127	0.882434	1.03547	1.25176	1.47366	0.938387	0.60712	0.541186	0.89776	0.766933	0.61374	0.842071	0.951951	1.22437	0.98571	0.583074	0.583526	0.798685	0.855164
E5RHG8;Q15369;Q15369-2;R4GMY8	E5RHG8;Q15369;Q15369-2;R4GMY8	Transcription elongation factor B polypeptide 1	TCEB1	7	83.1	0.802188	0.878108	0.957653	1.04577	0.877526	0.911052	0.799993	0.857663	0.826948	1.10072	1.03285	1.1971	0.978206	1.11191	1.15885	1.20076	1.05889	0.957804	0.900604	0.927185	0.949127	1.22829	0.94558	1.16218	0.864113	0.954053	0.997009	1.27028	1.12096	0.935233	0.827648	0.909817	0.802458	0.892753	0.813244	0.839368	1.34636	1.38377	1.64861	1.60324	1.2844	1.42275	1.30607	1.37374
P06753-2;A0A087WWU8;Q5HYB6;Q5VU61;D6R904;D6RFM2	P06753-2;A0A087WWU8;Q5HYB6;Q5VU61		TPM3;DKFZp686J1372	40	83.1	1.00178	1.1401	0.98207	1.05365	0.872675	0.906022	0.93706	1.11358	1.01648	1.1951	1.07719	1.08742	1.04617	0.892832	0.977582	1.05497	1.24814	1.08933	1.08938	1.13486	1.00125	1.07166	0.911232	0.942344	0.954977	1.1504	1.06312	1.03707	1.02103	1.04821	0.951321	0.970154	0.933386	1.00018	1.09374	0.812937	0.987806	1.03552	0.902615	1.00457	0.968558	1.0294	1.06798	0.992785
Q15181;Q5SQT6	Q15181	Inorganic pyrophosphatase	PPA1	24	83	1.03073	1.12201	1.0942	1.16849	0.958785	1.06378	0.981749	1.2916	0.890966	0.984523	1.08238	1.06749	1.13168	0.908036	1.05215	0.96809	1.25765	0.827166	1.01311	1.0667	1.06341	1.06773	0.905219	1.01123	0.950584	1.25481	0.77919	1.12506	1.04098	1.07219	0.988221	1.02926	1.11157	1.04643	1.20995	0.728794	1.13469	1.13227	1.10904	1.23009	1.10031	1.33007	1.28739	1.13311
P06733;K7EM90;K7ERS8	P06733	Alpha-enolase	ENO1	39	82.9	1.16468	0.95817	0.932504	1.0397	1.07175	0.989566	1.03605	1.02095	0.792692	1.19688	0.924652	0.96637	1.05549	1.07895	1.00969	1.04636	1.0466	0.835847	1.19804	0.991903	0.964303	1.06019	1.10216	0.988157	1.05689	1.06596	0.835571	1.04724	0.975232	1.09541	1.07375	1.04924	1.09456	1.02824	1.19439	0.751379	1.03398	0.980589	1.08924	1.06272	1.03528	1.12517	1.05277	1.24252
Q96CP2;I3L1Y9;I3L4I0	Q96CP2;I3L1Y9;I3L4I0	FLYWCH family member 2	FLYWCH2	10	82.9	1.02465	1.00225	1.14133	0.986223	0.855031	0.860933	0.931584	0.801183	1.07212	0.937432	0.83173	1.14197	0.990075	0.735246	0.814573	0.762278	0.675223	0.933995	0.996986	0.93725	1.07873	0.906291	0.80252	0.759938	0.854097	0.680242	0.810257	1.07704	1.0553	1.29448	1.01911	0.812787	0.970617	0.990749	1.15611	0.943037	1.04344	1.00802	1.04999	0.962581	0.610103	0.893099	1.11721	0.867197
P30086	P30086	Phosphatidylethanolamine-binding protein 1;Hippocampal cholinergic neurostimulating peptide	PEBP1	15	82.9	1.10947	1.1387	1.184	1.23815	1.12969	1.29579	1.15122	1.16636	0.821932	1.1608	1.1673	1.11707	1.09885	1.1811	1.24834	1.23692	1.17343	0.837246	1.03808	1.08096	1.13336	1.17719	1.09649	1.25601	1.14395	1.20837	0.806469	1.0177	0.984694	0.950745	0.856427	0.795113	0.870188	1.05423	0.871863	0.627574	1.18811	1.15878	1.19534	1.204	1.05468	1.6121	1.32587	1.19956
Q99623;J3KPX7;Q99623-2;F5GY37;F5GWA7;F5H3X6;F5H0C5;F5H2D2;U3KPZ5	Q99623;J3KPX7;Q99623-2;F5GY37;F5GWA7	Prohibitin-2	PHB2	28	82.9	1.08492	1.03352	1.03076	0.97751	1.00449	1.06673	0.937564	1.0318	0.836275	1.14516	0.975734	1.03827	0.993001	0.912559	1.04567	0.865137	1.01046	0.815695	1.13565	1.05017	1.02539	0.984284	0.985646	1.07806	0.953093	1.0366	0.822821	1.05317	0.991644	1.03518	1.00303	1.08963	1.13087	1.07916	0.986088	0.704063	0.884137	0.772735	0.8662	0.777582	0.840065	0.912038	0.847746	0.805046
Q99714;Q99714-2;Q5H928	Q99714;Q99714-2;Q5H928	3-hydroxyacyl-CoA dehydrogenase type-2	HSD17B10	16	82.8	1.07264	1.14281	1.21805	1.19162	1.1966	1.08534	1.00669	1.11095	0.866723	1.09997	1.09535	1.17507	1.22029	1.10379	1.07323	0.96237	1.07436	0.832695	1.19824	1.11474	1.2223	1.17772	1.12799	1.09431	0.984716	1.0712	0.827425	0.962736	0.98555	0.927285	0.981483	0.949149	1.06136	1.0783	0.975692	0.723373	0.978623	0.918362	0.962555	0.969321	0.984971	1.12701	1.03762	1.00595
Q7RTV0	Q7RTV0	PHD finger-like domain-containing protein 5A	PHF5A	10	82.7	1.10024	1.06479	0.999899	1.12554	0.978865	1.08786	1.02147	1.0445	0.999184	1.1929	1.20208	1.08844	1.03998	1.18358	1.22694	1.18425	1.15346	1.10738	1.10746	1.08663	1.00667	1.15558	1.02864	1.08651	1.02199	1.12577	1.05659	1.01938	0.97652	0.8778	0.912519	0.780805	0.80439	0.949466	0.852578	0.801749	1.05456	1.0588	0.945895	1.00966	0.933002	1.06643	1.1134	1.05537
P14618;P14618-3;B4DNK4	P14618;P14618-3;B4DNK4	Pyruvate kinase PKM;Pyruvate kinase	PKM	56	82.7	1.09835	0.957838	0.990908	1.06926	1.12588	0.950106	0.99403	1.0669	0.792109	1.05573	0.941443	0.990592	1.08253	1.11351	0.947789	0.974939	1.06504	0.791758	1.00149	0.96445	0.981032	1.09301	1.12623	0.950018	0.999004	1.07694	0.788661	1.10774	1.02618	1.24159	1.04255	1.15379	1.13552	1.03503	1.26393	0.723743	1.09449	1.02427	1.21078	1.10226	1.06357	1.08611	1.04405	1.20744
Q9H910;Q9H910-3;A6NGP5;H3BMV3;H3BTV5;H3BMM8;B4E1P3;H3BS08	Q9H910;Q9H910-3;A6NGP5;H3BMV3;H3BTV5	Hematological and neurological expressed 1-like protein	HN1L	14	82.6	1.01152	1.03197	0.873265	0.931979	0.925762	0.943242	0.962977	0.998685	0.926906	0.970575	0.934085	0.88191	0.943796	0.858672	0.886135	0.908057	0.988345	0.891911	0.981449	1.04229	0.874732	0.887792	0.898661	0.9076	0.915034	0.929829	0.886394	0.74887	1.02467	0.766179	1.04344	0.932386	1.06874	0.95941	0.878804	0.726659	0.817831	0.916859	0.635439	0.762681	0.815608	0.853157	0.83092	0.7225
P55327-2;P55327-4;P55327-3;P55327;P55327-7;P55327-5;P55327-6;E5RFR7;E5RK35	P55327-2;P55327-4;P55327-3;P55327;P55327-7;P55327-5;P55327-6	Tumor protein D52	TPD52	14	82.6	0.951481	0.982324	0.8171	0.915315	0.858834	0.944121	0.974767	0.979772	0.837593	0.967626	0.969956	0.847046	0.942758	0.835084	0.942895	0.941054	0.979846	0.846062	0.983502	1.0479	0.844623	0.928632	0.889349	0.933794	1.01185	0.982167	0.857378	0.950035	0.931008	0.740948	0.82988	0.767093	0.946211	1.09484	0.867113	0.654225	0.856863	0.947516	0.828517	0.888691	0.869348	1.1276	1.01839	0.968866
Q9Y281;Q9Y281-3;F8WDN3;G3V2U0	Q9Y281;Q9Y281-3	Cofilin-2	CFL2	17	82.5	0.841188	0.918911	0.98489	0.943662	0.827698	0.788538	0.970754	0.958708	0.688219	0.899354	0.907434	0.977564	1.03366	0.844626	0.845542	1.007	1.04422	0.748399	0.936027	1.00991	0.987323	0.969796	0.860619	0.876334	1.05013	1.01313	0.712674	0.800238	1.02613	0.677074	0.921774	0.688097	0.881484	1.06703	0.811696	0.576212	0.830447	0.926007	0.712115	0.91758	0.720419	1.02446	1.06003	0.860034
P61604;B8ZZL8;B8ZZ54	P61604;B8ZZL8	10 kDa heat shock protein, mitochondrial	HSPE1	12	82.4	1.30794	1.14417	1.19507	1.14757	1.12103	1.25026	1.066	1.10212	0.938329	1.53215	1.1349	1.19455	1.00574	1.17351	1.18782	1.08529	1.05042	0.913936	1.35908	1.08986	1.16487	1.07488	1.14769	1.12156	1.02483	1.10501	0.93272	1.06062	1.06989	1.50817	0.941646	0.964372	1.02315	1.14093	1.43656	0.830989	0.990394	1.18502	1.10312	1.00256	1.00614	1.33183	1.19847	0.995115
P14868;P14868-2;H7BZ35;C9J7S3;C9JLC1;H7C278;C9JQM9	P14868;P14868-2	Aspartate--tRNA ligase, cytoplasmic	DARS	46	82.2	1.05589	0.956945	0.968668	1.03554	0.971996	1.08772	1.03047	1.08742	0.855882	1.03537	0.946772	0.958543	0.974037	0.957038	1.04791	1.01967	1.04176	0.809726	1.04823	0.939949	0.949089	1.02585	0.981012	1.0886	1.01866	1.10938	0.84191	1.02713	0.960736	0.898035	0.972304	0.984993	1.10991	1.02709	1.0294	0.758847	1.06299	1.01008	0.946828	1.09593	1.075	1.20175	1.08185	1.07338
Q9H0U4;E9PLD0;Q92928	Q9H0U4;E9PLD0	Ras-related protein Rab-1B	RAB1B	19	82.1	0.901994	0.985813	1.03058	1.14032	0.979406	1.20442	1.06368	1.1743	0.742271	0.983703	1.13032	0.995741	1.0499	1.03403	1.20437	1.15567	1.08995	0.761062	0.866164	0.990989	0.950799	1.05733	0.947291	1.1481	1.04149	1.16967	0.740638	1.09054	0.962084	1.32091	0.934278	1.23549	1.22485	1.01436	1.174	0.705507	0.944681	0.987279	0.943505	0.853971	0.8349	1.17117	1.29436	0.815153
P49321;P49321-3;P49321-4;P49321-2;E9PPR5;Q5T624;H0YF33;E9PI86;E9PRH9;E9PNB5;E9PPQ8;E9PQG5;E9PAU3;E9PKR5;E9PJQ2	P49321;P49321-3;P49321-4;P49321-2	Nuclear autoantigenic sperm protein	NASP	57	82	1.08278	0.958362	0.751582	0.795789	0.629189	0.805231	0.86542	1.0063	0.838549	1.07628	0.941604	0.749949	0.820357	0.644563	0.829396	0.915554	1.03063	0.846728	1.09973	0.884337	0.720264	0.809317	0.629821	0.777651	0.853866	0.980412	0.865395	0.888133	1.0833	0.715087	0.911475	0.659208	0.655139	0.790794	0.826701	0.874716	0.995032	1.04874	0.740085	0.909928	0.754992	0.746647	0.743768	0.991117
P52272;A0A087X0X3;P52272-2;M0R2T0;M0R2I7;M0QY96;M0QYL3	P52272;A0A087X0X3;P52272-2	Heterogeneous nuclear ribonucleoprotein M	HNRNPM	61	81.8	1.06052	0.963852	0.98051	1.04984	1.01521	0.948678	0.92516	0.954502	0.886145	1.06773	0.957259	1.01189	1.06401	1.02722	0.966488	0.922824	0.949301	0.882016	1.08337	0.952965	0.965877	1.04799	1.00607	0.9448	0.917743	0.920904	0.867914	1.38283	0.945314	0.980279	1.01677	1.24234	1.14737	0.95087	1.31175	0.827869	1.33821	1.01825	0.994825	1.20208	1.16734	1.06025	1.16479	0.938334
Q9UL25	Q9UL25	Ras-related protein Rab-21	RAB21	18	81.8	1.09902	1.00448	0.96078	1.03297	1.02757	0.986861	1.03256	1.10928	1.17109	1.06528	1.011	0.955651	1.11955	0.963366	1.07835	1.0425	1.09402	1.1407	1.20275	1.11041	1.09166	1.13897	1.0925	1.16635	1.09907	1.12288	1.19597	1.19744	1.03866	1.18027	1.03267	1.34693	1.3599	1.09941	1.18856	0.947754	0.931352	1.00509	0.993636	0.898359	1.09643	1.11372	1.07326	0.993127
P62807	P62807	Histone H2B type 1-C/E/F/G/I	HIST1H2BC	15	81.7	1.35424	0.699046	0.8598	0.780171	0.912878	0.983959	0.950673	0.859196	0.802126	1.13527	0.68672	0.78064	0.746992	0.850138	0.983913	0.922736	0.788292	0.717648	1.11077	0.709832	0.790607	0.753432	0.861004	0.976973	0.966098	0.813873	0.75689	1.05467	0.78516	1.01265	0.870419	0.94632	0.88805	0.920368	1.13339	0.719525	1.06953	0.819533	1.14268	0.984436	1.06593	1.06967	1.06289	1.18984
O14737;K7EQA1;O14737-2;K7ESJ4;Q3HM38;X6R2P6	O14737;K7EQA1;O14737-2	Programmed cell death protein 5	PDCD5	15	81.6	1.02338	0.990752	0.879371	0.921246	0.816035	0.917033	0.962259	1.20641	0.968646	0.990824	0.903391	0.873217	0.907679	0.811891	0.920308	0.993143	1.15913	0.945869	1.04011	0.979348	0.882062	0.955981	0.803646	0.948738	0.961497	1.18738	1.00568	1.06762	0.969208	1.60525	0.957205	1.32618	0.910427	0.942348	1.09771	1.2036	0.933739	0.924453	1.09057	0.923746	0.767749	1.10594	0.850759	1.00373
Q04760;Q04760-2	Q04760;Q04760-2	Lactoylglutathione lyase	GLO1	12	81.5	0.94691	0.950429	0.864448	0.921402	0.835958	0.943162	0.955444	0.939599	0.918721	1.06504	1.03438	0.948639	0.982823	0.946141	0.974455	1.02943	1.03502	1.01545	0.996143	0.961939	0.931894	0.923587	0.837842	0.976443	0.942339	0.961294	0.866579	1.12106	1.02417	0.884041	0.967522	0.956387	1.1094	0.985995	0.971535	0.722842	0.982334	0.994852	0.833805	0.960449	0.822815	1.24302	0.977606	0.955008
Q9UFW8;C9JUJ0	Q9UFW8;C9JUJ0	CGG triplet repeat-binding protein 1	CGGBP1	14	81.4	1.23049	0.862253	0.802771	0.889948	0.860256	0.888821	1.02232	0.77248	0.935719	1.09936	0.83522	0.788447	0.85943	0.901824	0.956276	1.06315	0.774865	0.985533	1.10682	0.800398	0.761532	0.814177	0.85673	0.934029	1.03395	0.747174	0.959061	1.12692	0.934564	0.833283	0.847393	0.689736	0.752793	0.888749	0.897753	1.08585	1.09081	0.899811	0.868644	0.825864	0.647167	0.748779	0.84906	0.95813
Q02790;F5H1U3;F5H120;H0YFG2	Q02790	Peptidyl-prolyl cis-trans isomerase FKBP4;Peptidyl-prolyl cis-trans isomerase FKBP4, N-terminally processed	FKBP4	43	81.3	1.05558	0.951232	0.922453	0.91265	0.864329	0.934384	0.92718	1.06491	1.05945	1.01964	0.903208	0.896955	0.890786	0.831693	0.913021	0.900179	1.00876	1.04493	1.0214	0.97111	0.895559	0.945549	0.8613	0.911996	0.928736	1.11493	1.01738	1.03847	0.929493	0.767848	0.938326	0.867857	0.961899	0.949795	0.952635	0.804196	1.04004	0.971233	0.790621	1.01384	0.866716	1.03222	1.00075	0.938595
Q9NWV4	Q9NWV4	UPF0587 protein C1orf123	C1orf123	11	81.2	1.00128	1.01722	1.11387	1.00058	1.08008	1.03844	1.02949	1.03049	0.911013	1.08737	1.14553	1.16668	1.10719	1.25327	1.12412	1.1629	1.17584	0.798327	0.955417	1.05004	1.17419	1.18492	1.26567	1.08941	1.04272	1.26423	0.843776	1.005	0.978556	0.942658	0.907712	0.890036	1.02824	1.00319	0.961601	0.60769	0.923542	0.887372	0.903704	0.936691	0.818208	1.14103	0.97983	0.920384
Q8WW59	Q8WW59	SPRY domain-containing protein 4	SPRYD4	18	81.2	1.02526	1.23086	1.34582	1.41754	1.30531	1.14565	1.02236	1.15776	0.947136	1.09299	1.44486	1.45684	1.49398	1.55547	1.23983	1.16395	1.19769	0.923186	1.01206	1.29601	1.47233	1.62621	1.4061	1.26066	1.01707	1.22063	0.937809	0.943181	1.0483	0.952628	0.956866	1.11875	0.987864	1.09803	0.881384	0.674061	1.32861	1.21262	1.54865	1.55905	1.81461	1.83774	1.60919	1.21832
O95571;M0QXB5;M0QY80;M0QX80	O95571;M0QXB5	Persulfide dioxygenase ETHE1, mitochondrial	ETHE1	14	81.1	1.02834	1.21108	1.26624	1.12042	1.22172	1.19627	1.01899	1.18464	0.836616	0.99685	1.18568	1.17514	1.14444	1.21335	1.16122	0.998807	1.2208	0.857042	0.963488	1.21449	1.27546	1.0651	1.30828	1.16527	1.0443	1.13879	0.734268	0.972218	0.983703	0.793494	0.945798	0.861213	0.99013	1.06101	0.907138	0.726753	0.926021	1.01831	0.870231	1.06357	1.02637	1.22055	1.15776	1.0149
P35908	P35908	Keratin, type II cytoskeletal 2 epidermal	KRT2	61	81.1	1.11485	0.83332	0.918182	1.03577	0.814928	0.770688	1.3243	0.89073	1.17324	0.981671	1.42777	0.749385	1.02974	0.943051	0.931338	1.05963	1.0924	1.41156	1.07611	0.856177	0.891709	1.46369	0.810386	0.939515	1.31777	0.903325	1.33	2.67709	1.0424	3.17782	0.984137	2.04433	1.17046	2.44838	1.87928	3.09302	1.17225	0.565653	1.96573	0.78319	1.16724	1.164	0.839117	1.4018
Q96B45;A0A0B4J1R7	Q96B45;A0A0B4J1R7	UPF0693 protein C10orf32	C10orf32;C10orf32-ASMT	7	81	1.09592	1.17285	1.10693	1.09325	1.13046	1.11942	1.02565	0.959024	1.01171	1.0894	1.00476	1.05543	1.07045	1.15386	1.00219	1.01896	0.985467	1.04234	1.07859	1.03076	1.09812	0.975862	1.14513	1.05222	0.974816	0.877722	0.983955	1.00585	0.993338	0.998874	1.11142	1.05381	1.07049	0.953133	0.956474	0.861483	1.06528	1.00063	1.09404	1.04166	1.42106	1.33045	1.08809	1.01519
E5RIW3;E5RJD8;O75347;E5RHG6;O75347-2;E5RIX8	E5RIW3;E5RJD8;O75347;E5RHG6;O75347-2;E5RIX8	Tubulin-specific chaperone A	TBCA	14	81	0.933526	0.968103	0.781953	0.97516	0.871118	0.934041	0.89909	1.06654	1.10126	1.08596	0.968695	0.893079	0.857537	1.02394	1.06737	1.1265	1.25886	1.18174	0.959832	0.982079	0.812138	0.965827	0.899857	1.03428	0.89292	1.09841	1.14802	1.11843	0.964813	0.753505	0.788495	0.828188	0.776709	0.877615	0.901986	0.696299	1.13889	1.19164	0.887549	1.26223	1.08426	1.24792	1.19298	1.01151
Q71U36-2;Q71U36;Q13748-2	Q71U36-2;Q71U36;Q13748-2	Tubulin alpha-1A chain;Tubulin alpha-3C/D chain	TUBA1A;TUBA3C	39	81	0.954042	1.07394	0.897679	0.980376	0.870507	0.9043	0.901508	0.568215	0.858994	0.951954	1.12939	0.950457	0.967243	0.897377	0.980121	0.936213	0.57195	0.87567	0.994942	1.1509	0.920653	0.977518	0.892671	0.909164	0.925545	0.588309	0.865865	1.13307	1.11713	0.95758	1.04801	1.00961	0.990853	0.947291	0.778781	0.781407	1.15025	1.26007	0.94057	1.21531	1.03014	1.10618	1.2338	0.700251
O60493;O60493-4;O60493-2;O60493-3	O60493;O60493-4;O60493-2;O60493-3	Sorting nexin-3	SNX3	17	80.9	0.8957	0.967853	0.977821	0.983807	0.924162	1.1064	1.19276	1.00892	1.32057	0.92186	0.939745	0.956172	0.901354	0.961253	1.07801	1.20682	1.00406	1.26312	0.853064	0.958917	0.94326	0.902039	0.909389	1.02448	1.13075	0.976413	1.19591	1.01463	0.980282	0.801236	0.949617	0.746936	0.981583	1.02748	0.904772	1.00225	1.06119	1.01484	0.993351	1.05146	0.872504	1.22265	1.16209	1.1291
P14621;U3KQL2;U3KPX8;U3KPX1;E9PF46;F8WA34	P14621;U3KQL2;U3KPX8;U3KPX1;E9PF46;F8WA34	Acylphosphatase-2;Acylphosphatase	ACYP2	12	80.8	0.906868	1.1949	1.21359	1.2478	1.78283	1.48054	1.42638	1.04621	0.736324	0.933425	1.23973	1.1666	1.2357	1.89107	1.60219	1.3582	1.03562	0.701109	0.947087	1.27396	1.19972	1.35617	2.04333	1.60344	1.50083	1.03033	0.612783	0.906014	0.975997	0.736674	0.875021	0.887987	0.902506	1.00121	0.860915	0.582847	0.934074	1.01203	0.814476	1.0763	1.10709	1.33782	1.13745	1.06783
O95433;O95433-2;G3V438;G3V3W9;H0YJG7;H0YJU2;H0YJ63	O95433;O95433-2	Activator of 90 kDa heat shock protein ATPase homolog 1	AHSA1	27	80.8	1.06548	0.931748	0.910396	0.91443	0.8352	0.938428	0.942956	1.14477	1.36383	1.00328	0.911792	0.939721	0.911673	0.850564	0.952076	0.954854	1.13146	1.37682	1.03093	0.9019	0.915947	0.889212	0.824818	0.899427	0.896994	1.10824	1.341	1.17844	1.03257	1.25096	1.01909	1.00559	1.13054	1.00789	1.14061	1.23706	1.16767	1.03482	1.31472	1.07934	0.986948	1.19406	1.05451	1.09685
Q9BRA0;I3L3Z2;I3L4V0;Q9BRA0-2;A0A0B4J297;I3L310	Q9BRA0;I3L3Z2;I3L4V0;Q9BRA0-2	N-alpha-acetyltransferase 38, NatC auxiliary subunit	NAA38	9	80.8	0.978097	1.04647	0.943982	1.0308	0.933684	0.910101	1.05863	1.0483	1.1843	0.82817	0.912307	0.794814	0.811895	0.591954	0.942439	0.753326	0.657839	0.834323	1.01138	0.860726	0.943816	0.973664	0.83924	0.955474	0.872261	1.04904	1.6104	0.755294	0.949326	0.946498	0.907552	0.86425	0.8354	0.921119	0.837118	1.1449	0.774423	0.764095	0.869203	0.798772	0.685783	0.75233	0.658669	0.829782
P62249;M0R210;A0A087WZ27;M0R3H0;Q6IPX4;M0R1M5;M0QX76	P62249;M0R210;A0A087WZ27;M0R3H0;Q6IPX4	40S ribosomal protein S16	RPS16;ZNF90	21	80.8	1.09045	1.00808	1.04709	0.70001	0.912772	1.02698	0.915824	0.896133	0.773766	1.08605	0.981523	0.950318	0.671457	0.873498	0.912442	0.963753	0.893718	0.723442	1.02227	0.948466	1.00121	0.638908	0.873947	0.944393	0.902364	0.860971	0.738935	1.00787	0.93188	0.872317	0.810338	0.870028	0.902506	0.980885	0.772255	0.735298	1.01266	1.00767	0.974922	0.982004	0.962013	1.23877	1.09419	0.955787
Q9UKY7;Q9UKY7-2;H0Y8K3;D6R9V8;D6RFH2;Q9UKY7-3;D6RDN0;D6RAV0;D6R973	Q9UKY7;Q9UKY7-2;H0Y8K3;D6R9V8	Protein CDV3 homolog	CDV3	18	80.6	1.14192	0.983035	0.928081	0.958195	0.888751	1.03262	1.08595	1.3391	1.13907	1.14694	0.911574	0.956	0.94408	0.915573	1.08986	1.13061	1.44659	1.15746	1.15856	0.985702	0.915888	0.935203	0.881802	1.03328	1.02623	1.28713	1.10914	0.97729	0.897076	0.640859	0.825491	0.736354	0.802532	0.827316	0.892909	0.665999	0.955414	0.885522	0.589738	0.964376	0.654512	0.842138	0.931658	0.823135
P14618-2;H3BR70	P14618-2;H3BR70	Pyruvate kinase PKM;Pyruvate kinase	PKM	55	80.6	1.31063	0.967091	0.937075	1.16392	0.955545	1.0291	1.05843	1.18093	0.938366	1.46631	0.96566	0.885576	1.39012	1.01746	1.03125	0.9869	1.15657	0.949492	1.20141	0.963988	0.879654	1.27197	0.945021	1.01058	0.928761	1.12601	0.906355	1.30064	0.939496	1.31867	1.15956	1.29441	1.09906	1.1713	1.29426	0.969304	1.53607	0.952761	1.3018	1.18713	1.26042	1.26658	1.15009	1.08961
Q9NY27;Q9NY27-3;Q9NY27-2;C9IZ04;F8WCA1;H7C559;F8WDK3;C9IZF4	Q9NY27;Q9NY27-3;Q9NY27-2;C9IZ04	Serine/threonine-protein phosphatase 4 regulatory subunit 2	PPP4R2	27	80.6	1.05906	1.05188	0.92123	1.14223	1.22034	1.26839	1.08879	1.29467	1.21385	0.998754	0.992485	0.99137	1.18121	1.05678	0.90507	0.930004	1.06105	1.07131	0.994663	0.917312	0.922206	1.16763	1.04014	0.911615	0.904519	1.03679	1.02841	1.22008	1.00098	1.09041	1.00002	0.97246	0.791664	0.857042	1.05028	1.20541	1.28904	1.12774	1.21398	1.253	1.27869	1.07451	1.10002	1.14182
P62491;H3BSC1;H3BMH2;P62491-2;B4DQU5;H3BN38;M0R377	P62491;H3BSC1;H3BMH2;P62491-2;B4DQU5	Ras-related protein Rab-11A	RAB11A	19	80.6	0.938694	1.0113	1.03996	1.0549	0.970288	1.0523	1.02194	1.02395	0.819684	0.937558	1.01029	1.03393	1.0479	0.952339	0.953238	0.997855	1.02333	0.824244	0.921559	0.986043	1.05076	1.07005	0.944379	1.0601	0.995184	1.10737	0.821945	1.04232	0.98848	1.03473	0.963277	1.04705	1.0887	1.03189	0.977035	0.6944	0.990273	0.946081	1.1345	0.974398	1.06664	1.13943	1.00904	0.959288
P42330;A0A0A0MSS8;S4R3Z2;S4R3D5;P17516	P42330;A0A0A0MSS8;S4R3Z2	Aldo-keto reductase family 1 member C3	AKR1C3	27	80.5	0.973606	0.861712	0.966764	1.15501	1.20234	1.0335	1.04034	0.838617	0.66182	0.96976	0.879461	0.937026	1.01077	1.30108	1.00657	1.0864	0.812912	0.644879	0.91689	0.851164	0.926139	1.15014	1.21055	0.996518	1.03605	0.838467	0.639481	0.971506	1.04859	0.785299	1.01934	1.21023	1.25338	1.2824	1.08631	0.933039	0.943054	0.996822	0.694766	0.988058	1.09639	1.33796	1.1163	1.03966
P22626;A0A087WUI2	P22626;A0A087WUI2	Heterogeneous nuclear ribonucleoproteins A2/B1	HNRNPA2B1	41	80.5	1.08184	0.921092	0.916228	1.00325	0.94157	1.02364	0.956633	1.03403	0.912554	1.0995	0.928969	0.90125	0.919938	0.969148	0.987522	0.960022	0.978842	0.873424	1.05809	0.871935	0.888853	0.925628	0.906557	0.98306	0.922584	0.99457	0.868686	1.0848	0.907726	0.906414	0.918272	0.905388	0.825894	0.967448	0.983842	0.765343	1.09344	0.954857	0.966602	1.00761	0.967097	0.940792	1.01115	1.12705
P07237;H7BZ94;H0Y3Z3;I3L398;I3L312;I3NI03;I3L3U6;I3L4M2;I3L0S0;I3L3P5;I3L514;I3L1Y5	P07237;H7BZ94;H0Y3Z3	Protein disulfide-isomerase	P4HB	51	80.5	1.05115	1.23608	1.06343	1.07921	1.10662	1.21398	1.11201	0.917529	0.73267	1.01852	1.25405	1.08644	1.07448	1.17955	1.25586	1.15365	0.961671	0.765871	1.02379	1.26503	1.04374	1.10467	1.17632	1.20765	1.17301	0.949342	0.746918	1.12591	1.02801	1.33671	1.10681	1.35022	1.28131	1.0455	1.06779	0.748117	1.08185	1.00272	1.27644	1.02945	1.26256	1.24893	1.02773	0.985318
P62820;E7END7;P62820-2;P62820-3	P62820;E7END7;P62820-2;P62820-3	Ras-related protein Rab-1A	RAB1A	19	80.5	0.983081	1.15398	1.11724	1.34103	1.32558	1.25076	1.1079	1.24232	0.975662	1.03798	1.36866	1.16092	1.22844	1.667	1.37146	1.33883	1.2925	1.00583	1.00506	1.16736	1.11807	1.42139	1.41249	1.24805	1.12512	1.36639	0.973685	1.10305	1.01977	1.14289	0.95289	1.4298	1.22796	1.05655	1.11537	0.735546	1.17376	1.28603	1.41425	1.32635	1.59727	1.70932	1.49851	1.22532
Q8N5L8	Q8N5L8	Ribonuclease P protein subunit p25-like protein	RPP25L	9	80.4	1.18287	1.01689	1.06353	0.913674	1.11283	0.951484	1.00002	0.965208	1.19983	0.991198	0.860047	1.01403	0.87255	0.900501	0.977258	0.927798	0.896135	1.07766	1.16049	1.00173	1.03829	0.847994	1.029	1.1319	1.1082	0.900183	1.18586	0.972133	0.987988	0.86466	0.932048	0.763368	0.907937	0.923505	0.879879	1.0896	1.02842	0.897285	1.05161	0.890041	0.713916	0.98085	0.913242	0.919238
P50402;Q5HY57;F8WEQ1	P50402;Q5HY57	Emerin	EMD	21	80.3	1.05472	1.06118	1.10613	1.31996	1.12344	1.24224	1.02003	0.992758	0.927766	1.19533	1.233	1.1171	1.11059	1.23867	1.27602	1.13954	1.08339	1.0002	1.19462	1.06229	1.09057	1.39521	1.16792	1.21334	1.00742	1.02742	0.932956	1.12598	1.02422	0.955654	0.900181	1.06654	0.895057	1.0017	0.852453	0.791556	1.08503	1.09115	1.10902	1.13767	1.2625	1.14569	1.09677	1.0381
O43768;O43768-3;A6NMQ3;Q5T5H1;O43768-2;O43768-9;O43768-4;O43768-5;O43768-7;O43768-6;O43768-8	O43768;O43768-3;A6NMQ3;Q5T5H1;O43768-2;O43768-9;O43768-4;O43768-5;O43768-7;O43768-6;O43768-8	Alpha-endosulfine	ENSA	13	80.2	0.911348	0.921749	0.75381	1.03666	0.820889	1.01383	0.888653	0.82672	0.835856	1.07157	1.04504	1.05932	0.957999	1.13708	1.33303	1.28125	0.948271	1.09939	1.11005	0.965422	0.882359	1.10724	0.914874	1.20322	0.971671	0.891544	1.03355	0.905804	0.932556	0.782357	1.0064	0.748655	0.94227	0.897644	0.754013	0.554891	0.827559	0.800991	0.663109	0.751513	0.586384	0.722558	0.808099	0.740936
Q16778	Q16778	Histone H2B type 2-E	HIST2H2BE	14	80.2	2.00543	0.727083	0.998176	1.04037	1.0563	1.38805	1.20734	1.08152	0.914016	1.1146	0.790942	0.836024	0.722516	1.01457	1.20197	1.09508	0.84762	0.783874	0.934098	0.827038	0.771841	0.776569	0.895568	1.03481	1.16358	0.904273	0.754655	1.02059	0.783505	1.03129	0.570135	0.835334	0.722209	0.977766	1.08086	0.7465	1.31633	1.05434	1.87604	1.33762	1.23117	1.37554	1.31441	2.07314
X6RAL5;O00422;H7BZW6;U3KQ12;U3KPY7	X6RAL5;O00422;H7BZW6	Histone deacetylase complex subunit SAP18	SAP18	19	80.2	1.17591	0.927705	0.949723	0.967956	0.880812	0.896792	0.880729	0.920215	0.966443	1.09521	0.882909	0.873546	0.966427	0.852189	0.854545	0.811979	0.908092	0.949605	1.15888	0.896137	0.93782	1.00382	0.910906	0.88878	0.913075	0.896213	0.946601	1.34225	0.948388	1.25761	1.00791	1.14363	0.967862	0.943297	1.03541	1.36563	1.21801	0.939966	1.04947	1.02383	0.966459	0.983174	0.965539	0.94476
Q7Z422-5;Q7Z422;Q7Z422-2;Q7Z422-4;Q7Z422-3	Q7Z422-5;Q7Z422;Q7Z422-2;Q7Z422-4;Q7Z422-3	SUZ domain-containing protein 1	SZRD1	14	80.1	1.08402	1.01589	0.984834	1.13145	0.975239	0.912979	0.921192	1.08232	1.1195	1.09242	0.991787	1.0746	1.17298	1.10446	1.05944	1.03775	1.15537	1.07622	1.08476	1.02827	1.12266	1.18449	1.08819	1.08124	0.976283	1.14875	1.05421	0.986863	0.978338	0.852758	0.898412	0.841757	0.757268	0.85641	0.788772	0.929653	1.10043	0.95262	0.966281	0.964371	1.00243	0.94212	0.8594	1.02146
P29401;E9PFF2;F8W888;F8WAX4	P29401	Transketolase	TKT	45	80.1	1.02233	0.954773	1.05767	1.13539	1.24533	1.07567	1.04174	0.966874	0.754943	1.03132	1.00004	1.08192	1.12477	1.30278	1.08491	1.06222	0.989525	0.808081	1.03654	0.950545	1.05435	1.11434	1.23037	1.06205	1.0218	0.961558	0.764967	1.07037	1.03243	0.897663	1.08485	1.26916	1.03218	1.14252	1.13978	0.756676	1.03593	1.03283	0.841994	1.11314	1.23639	1.03892	1.13924	1.10115
O75874;C9J4N6;C9JLU6;C9JJE5	O75874	Isocitrate dehydrogenase [NADP] cytoplasmic	IDH1	32	80	0.967752	0.925545	1.05779	0.928032	1.13391	1.57325	1.54186	0.878262	0.799478	0.992552	0.906856	1.08314	0.936103	1.12451	1.68826	1.58069	0.8337	0.734528	0.957636	0.965196	1.035	0.893774	1.14007	1.65153	1.65315	0.818509	0.70875	0.964026	1.02449	0.961909	0.903776	0.950164	1.40465	1.35818	0.967548	0.803736	1.05618	1.09209	1.01826	1.05203	1.08227	1.75895	1.55484	0.983246
P62937;F8WE65;C9J5S7;P0DN26;A0A0H2UH34;A0A0B4J2A2;A0A075B767;A0A075B759;Q9Y536;F5H284;E5RIZ5;P0DN37	P62937;F8WE65;C9J5S7	Peptidyl-prolyl cis-trans isomerase A;Peptidyl-prolyl cis-trans isomerase A, N-terminally processed;Peptidyl-prolyl cis-trans isomerase	PPIA	16	80	1.29655	1.08392	1.13549	1.13907	1.06734	1.08048	1.09723	1.15843	0.826536	1.14417	0.939363	1.03841	1.09857	0.941212	0.986789	0.980596	1.02947	0.755213	1.13786	1.17359	1.05509	1.06428	1.01567	0.96729	1.01064	1.03589	0.775885	1.01695	0.890126	1.18376	1.03965	0.982396	1.06258	1.02666	1.35935	0.775481	0.992141	0.99133	1.06202	1.04014	0.950971	1.17173	1.06758	1.1506
P47813;X6RAC9	P47813;X6RAC9	Eukaryotic translation initiation factor 1A, X-chromosomal	EIF1AX	12	79.9	1.11899	0.914889	0.870699	0.822358	0.878449	1.03684	0.966706	1.01433	0.889845	1.12835	0.921928	1.03239	0.786442	0.872335	1.11886	0.926491	0.955232	0.939795	1.22917	0.940457	0.988165	0.90474	0.910293	1.13034	1.04576	1.195	0.949147	1.13434	0.993112	1.00822	0.817045	1.03932	1.01426	0.944939	1.05882	0.747937	1.30541	1.12361	1.1302	1.09101	1.10457	1.38701	1.20626	1.03978
P34932;A0A087WYC1;A0A087WTS8;P34932-2	P34932;A0A087WYC1;A0A087WTS8	Heat shock 70 kDa protein 4	HSPA4	69	79.9	1.0008	0.984121	1.02835	1.09769	1.00802	0.954606	0.979014	1.12565	1.14021	1.01167	1.00989	1.05126	1.07839	1.07906	1.015	1.0493	1.14977	1.15508	1.01662	0.968711	1.00884	1.12795	1.02132	0.970083	0.958857	1.13175	1.14715	1.1791	1.00795	1.03823	1.04003	1.0439	1.1452	0.998827	1.16043	1.05807	1.08076	0.979109	0.916784	1.04838	0.970711	1.0243	0.974837	1.01296
O60664-4;O60664;K7ERZ3;O60664-2;K7EL96;K7ER39;K7EJD0	O60664-4;O60664;K7ERZ3;O60664-2	Perilipin-3	PLIN3	24	79.9	1.01075	1.13532	1.11155	1.08071	1.0255	0.966455	1.00799	1.23804	1.08049	0.929026	1.04372	1.05128	1.09653	0.924738	0.898251	0.894103	1.2635	1.13254	1.02109	1.16444	1.13467	1.13024	1.04051	0.978049	0.994434	1.35994	1.12302	0.98675	1.00772	0.981387	1.06894	0.989585	1.13857	1.08135	0.95722	0.791684	0.955515	0.96749	0.934257	0.936424	0.937695	1.10459	0.98837	0.930368
Q06323;Q06323-3;Q06323-2;H0YLU2;H0YKK6	Q06323;Q06323-3;Q06323-2	Proteasome activator complex subunit 1	PSME1	21	79.9	0.986816	1.05078	1.16745	1.0743	1.14114	1.0991	1.05767	1.04045	0.776373	0.996755	1.05656	1.13995	1.08943	1.17266	1.0991	1.0775	1.05987	0.735019	0.989797	1.02757	1.14662	1.09155	1.15345	1.11012	1.0301	1.05277	0.785355	0.892745	1.03119	0.986076	0.944232	0.847366	0.884917	0.969989	0.788778	0.613859	0.943198	1.00049	1.10233	1.00277	0.985157	1.09453	0.993174	0.986061
P06576;H0YH81;F8W079;H0YI37	P06576;H0YH81;F8W079	ATP synthase subunit beta, mitochondrial;ATP synthase subunit beta	ATP5B	31	79.8	1.00708	1.01204	1.07717	1.01197	1.02785	1.04244	0.983808	1.0201	0.856401	1.00713	1.0589	1.12225	1.05093	1.02231	1.08371	0.943251	1.02138	0.868814	0.974746	1.04181	1.10549	1.02681	1.00463	1.13192	0.972065	1.012	0.785922	1.0804	1.01964	1.09469	1.0483	1.12268	1.11594	1.12368	1.10325	0.927983	1.08679	1.00498	1.08575	1.08093	1.12043	1.18301	1.12165	1.0125
P67936;K7EMU5;K7EPV9;K7EP68;K7EPB9	P67936	Tropomyosin alpha-4 chain	TPM4	35	79.8	0.904321	1.26464	1.04575	1.24928	0.852082	1.07545	1.07049	1.56567	1.05578	1.23096	1.06166	1.16043	1.08549	0.90756	1.26403	1.35986	1.72366	1.13589	0.813341	1.11903	0.984743	1.12696	0.797179	1.09217	0.982067	1.34596	1.00437	1.00133	1.04947	1.16554	0.968403	0.961676	0.840886	0.994911	1.11438	0.873102	0.92902	0.986675	1.02808	1.01558	0.935984	1.00903	1.00885	1.14073
P29373;Q5SYZ4	P29373;Q5SYZ4	Cellular retinoic acid-binding protein 2	CRABP2	13	79.7	0.733001	2.11239	0.721267	1.4766	0.66473	0.742017	0.769622	1.99893	6.83053	1.02476	2.08849	1.09132	1.62372	0.94719	1.05952	0.824582	2.00249	5.9952	0.89599	2.11179	1.14734	1.57715	0.768054	0.906065	0.823611	1.89993	6.14396	0.97543	1.00241	1.35305	1.01585	1.12319	1.25645	1.06213	1.1171	0.797826	1.01815	1.21702	1.47684	1.24826	1.22729	1.64204	1.28443	1.28331
P54920;M0R0Y2;M0R2M1;M0R058;M0R027;M0R0I4;M0R213;M0QZM9;M0QZN5;M0R031	P54920;M0R0Y2;M0R2M1	Alpha-soluble NSF attachment protein	NAPA	22	79.7	1.00504	1.0968	1.07314	1.13641	1.04283	1.21656	1.19606	1.07866	1.01942	1.03775	1.07118	1.04064	1.02771	1.01096	1.1467	1.26057	0.995501	1.01391	1.04121	1.07181	1.08355	1.06398	0.999896	1.1913	1.19941	1.04385	1.00481	1.16991	1.0374	1.24036	0.958895	1.05509	0.944716	0.990914	1.01091	0.798851	1.28194	1.21754	1.53323	1.2302	1.36503	1.37805	1.23845	1.21544
P18206-2;P18206;Q5JQ13;P18206-3;A0A096LPE1	P18206-2;P18206;Q5JQ13	Vinculin	VCL	93	79.7	0.977721	1.14341	0.965452	1.0188	0.995033	1.14844	1.09899	1.40075	1.27785	0.958847	1.1022	0.954762	1.05164	0.96432	1.14254	1.10547	1.38482	1.27648	0.959806	1.1622	0.975479	1.07337	1.03976	1.17	1.10528	1.44918	1.29658	0.985581	0.991894	1.00982	1.06347	1.12886	1.16599	1.05906	1.04985	0.878735	0.995027	0.985978	0.994184	0.982729	1.0614	1.04248	0.996991	0.982706
P04080	P04080	Cystatin-B	CSTB	8	79.6	1.04694	1.10993	1.2681	1.23358	1.2681	1.17798	1.39939	1.18842	0.814085	1.03098	1.16076	1.18209	1.16917	1.40321	1.25255	1.6308	1.18768	0.792691	0.97339	0.977092	1.15369	1.1935	1.16017	1.18665	1.33742	1.16823	0.75387	0.918216	1.13514	1.07119	0.968283	0.956031	0.775541	1.1671	0.90751	0.696443	0.892426	1.08512	1.19304	1.03197	1.14337	1.1319	1.10711	1.04188
P61106;X6RFL8	P61106;X6RFL8	Ras-related protein Rab-14	RAB14	19	79.5	1.0446	1.05453	1.00112	1.14369	1.05133	1.17376	1.11968	1.20188	0.911899	1.05555	1.10189	1.04611	1.12463	1.09562	1.19187	1.17202	1.23225	0.917567	1.026	1.04078	0.991341	1.07871	1.00018	1.10488	1.09784	1.14423	0.897914	1.04448	0.996795	1.04677	0.980496	1.07767	1.11027	1.05194	1.01071	0.817967	1.10344	1.05982	1.15688	1.09433	1.16122	1.29573	1.10562	1.14231
O00244;E5RIM7;E5RGN3	O00244;E5RIM7;E5RGN3	Copper transport protein ATOX1	ATOX1	7	79.4	0.895539	1.06715	1.10229	1.03895	1.0366	0.909894	0.874817	1.023	0.726463	0.976243	1.05642	1.11776	1.049	1.18869	0.995118	1.08299	1.09328	0.684873	0.914481	1.12471	1.08847	1.08426	0.996803	1.00897	0.915783	0.947278	0.678037	1.06024	1.00252	1.05448	0.882722	0.855967	0.917073	0.866015	0.928111	0.540508	1.04599	0.960981	0.919963	0.928813	0.717275	0.949951	0.948198	0.86147
P01112;P01112-2	P01112;P01112-2	GTPase HRas;GTPase HRas, N-terminally processed	HRAS	12	79.4	1.08909	1.2897	1.20956	1.63021	1.60944	1.12991	1.10722	1.10619	1.0117	0.988055	1.26046	1.18782	1.43902	1.71864	1.01745	0.984825	1.07275	0.970055	1.07315	1.27254	1.18438	1.57012	1.57814	1.03218	1.0225	1.13968	0.986862	1.27316	1.0436	0.97141	1.04401	1.29146	1.10218	1.08233	1.0488	0.816505	1.18066	1.0718	1.09359	1.10361	1.26759	1.14074	1.09847	1.01124
P10809;E7EXB4;P10809-2;C9JL25;C9JL19;C9JCQ4;C9J0S9;F8WBB1	P10809	60 kDa heat shock protein, mitochondrial	HSPD1	48	79.4	1.08099	1.08143	1.03621	0.994099	0.957853	1.06195	0.993359	1.12273	0.963892	1.1778	1.06322	1.07844	1.01529	0.975001	1.10287	0.993243	1.14577	0.983199	1.1593	1.1063	1.03253	1.00506	0.975301	1.06178	1.01196	1.13074	0.946201	1.15361	1.01155	1.19556	1.04603	1.33441	1.33133	1.10543	1.33787	1.01463	1.03491	0.991798	1.07687	0.981345	1.0938	1.12825	1.12377	1.05056
O60927;Q5SRK2	O60927;Q5SRK2	Protein phosphatase 1 regulatory subunit 11	PPP1R11	8	79.4	1.25294	1.0436	1.1093	1.12967	1.08646	1.13994	1.07026	0.912406	1.03563	1.39436	1.16543	1.24314	1.09577	1.26442	1.23739	1.31447	1.0309	1.17665	1.09492	1.01033	1.06489	0.888455	1.04188	1.0662	0.987414	0.735248	0.913836	1.1022	0.9728	0.783276	0.952328	0.853151	1.00354	1.00374	0.837069	0.946296	1.10413	1.03133	0.987028	1.0177	0.93063	1.13357	1.0374	0.970498
P31947;P31947-2	P31947;P31947-2	14-3-3 protein sigma	SFN	24	79.4	1.07663	1.72537	1.4558	1.7867	2.04756	1.08318	1.0406	1.70913	1.16849	1.28501	1.86769	1.60567	1.80387	2.34074	1.12952	1.1325	1.81099	1.18556	1.26604	1.96351	1.6223	1.99582	2.44261	1.08613	1.083	1.91125	1.16456	1.21601	1.16141	1.69296	1.24427	2.02635	1.16237	1.10751	1.34239	0.900667	1.17069	1.23064	1.63334	1.24113	2.06491	1.43341	1.25077	1.23733
Q8TBA6;Q8TBA6-2;H0YK03	Q8TBA6;Q8TBA6-2	Golgin subfamily A member 5	GOLGA5	51	79.3	1.01448	1.0684	1.08493	1.08754	1.13587	1.06224	1.05514	0.886825	0.996425	1.07297	1.11169	1.09032	1.09633	1.18624	1.18559	1.17079	0.852318	1.0726	1.03379	1.02659	1.07525	1.13956	1.18832	1.17319	1.14756	0.856363	1.03784	1.03932	1.00495	0.992292	0.980767	1.12697	1.16002	1.05361	0.88396	1.08194	1.0313	0.988637	1.03226	1.05983	1.28932	1.15732	1.01731	1.04231
Q5TD07;P16083;Q5TD05;A2A2U4	Q5TD07;P16083;Q5TD05	Ribosyldihydronicotinamide dehydrogenase [quinone]	NQO2	13	79.3	0.928699	0.902268	0.804385	0.893356	0.846563	1.04949	1.00904	0.803108	1.22768	0.969505	0.969159	0.857887	0.944462	0.953609	1.13722	1.08345	0.912861	1.30453	0.942175	0.917498	0.852047	0.948023	0.876081	1.03382	1.00993	0.881627	1.26979	0.974757	1.07644	0.975799	0.952614	0.881901	0.959375	1.15144	0.952449	1.70148	0.969225	0.986784	1.37496	0.948297	1.17943	1.2511	1.03828	1.09118
Q8WUH6	Q8WUH6	Transmembrane protein 263	TMEM263	6	79.3	0.91614	1.18824	1.03382	1.14916	1.19136	1.06282	1.09998	1.13612	0.786109	0.792441	1.04131	0.89999	1.0262	0.906285	0.871909	0.985961	0.950774	0.855836	0.793047	0.982655	0.960618	1.06238	1.06063	0.938686	0.961411	0.920888	0.738469	0.956628	1.0314	0.960611	0.982355	1.03811	1.24624	0.97713	0.966144	0.912047	0.882097	0.959761	0.755696	0.977543	0.946347	1.63112	0.977968	0.93459
Q9UHD8;Q9UHD8-7;Q9UHD8-2;Q9UHD8-5;Q9UHD8-3;Q9UHD8-4;Q9UHD8-9;Q9UHD8-8;K7ENL0;K7EPY1;K7EJV0;K7EJ51;K7EL40;K7EK18;K7ER52;K7EIE4;K7ER14;K7EQD7;K7ER34;K7ELJ9;K7EJZ2;K7EIR4;K7EKN4;K7EN52;K7ENQ5;K7EJL9;K7ERG1;K7EQ08	Q9UHD8;Q9UHD8-7;Q9UHD8-2;Q9UHD8-5;Q9UHD8-3	Septin-9	SEPT9	54	79.2	0.92942	1.06168	0.996324	0.880568	1.13643	1.02215	0.914958	0.937052	1.02373	0.962245	1.10263	0.98705	0.90305	1.19334	1.0697	0.961009	0.986676	1.02673	0.920996	1.06431	0.981776	0.913732	1.14953	1.05435	0.916341	0.972982	1.00176	1.10839	1.0453	0.865108	1.11149	1.0567	1.05708	0.953561	0.965528	0.819614	1.05973	1.00862	0.834609	1.10959	1.09339	1.04219	0.931627	0.911024
P49411	P49411	Elongation factor Tu, mitochondrial	TUFM	39	79.2	1.18024	1.09147	1.18523	1.12176	1.10585	1.13971	1.04471	1.11767	0.954944	1.22924	1.09188	1.18724	1.11532	1.12969	1.14165	1.05241	1.10467	0.943537	1.16522	1.02487	1.15694	1.12837	1.04657	1.13262	1.02425	1.09156	0.924693	1.03229	0.986945	1.00619	0.953109	0.966381	1.02709	1.10061	0.99889	0.873399	1.07169	1.00341	1.05543	1.02631	1.02309	1.10117	1.11147	1.0478
P63104;E7EX29;B0AZS6;P63104-2;B7Z2E6;H0YB80	P63104;E7EX29;B0AZS6	14-3-3 protein zeta/delta	YWHAZ	26	79.2	1.01005	0.978549	0.959681	1.09579	1.0304	1.03408	1.04271	1.20899	0.86159	1.09022	1.00113	0.998977	1.07897	1.12238	1.07446	1.11316	1.26317	0.892619	1.00404	0.977347	0.958713	1.08678	1.07648	0.992015	1.05325	1.20217	0.825986	1.23511	0.980041	1.07619	1.05283	1.20879	1.0917	1.08566	1.30266	0.743672	1.17894	1.05347	1.00311	1.19821	1.23721	1.29508	1.29658	1.1212
G3V4C1;P07910-2;B2R5W2;P07910-4;G3V2D6;P07910-3;G3V5V7	G3V4C1;P07910-2;B2R5W2;P07910-4;G3V2D6;P07910-3;G3V5V7	Heterogeneous nuclear ribonucleoproteins C1/C2	HNRNPC	33	79.1	1.1299	0.86897	0.935279	0.957357	0.928781	0.975844	0.913154	0.932928	0.840895	1.17851	0.852114	0.965579	1.00737	0.929988	0.974343	0.905574	0.973621	0.840839	1.22017	0.886987	0.974891	1.00308	0.948641	0.95172	0.927285	0.940926	0.851474	1.20071	0.95067	1.17646	0.995826	0.974273	0.946549	0.92582	1.06405	1.01842	1.20054	0.999438	1.09949	1.05047	1.01204	1.01201	1.04732	1.04956
P35232;C9JW96;C9JZ20;E7ESE2;E9PCW0;P35232-2;D6RBK0	P35232;C9JW96;C9JZ20;E7ESE2;E9PCW0;P35232-2	Prohibitin	PHB	19	79	1.09269	1.01363	1.03261	0.982958	0.975322	1.09612	0.963119	1.03313	0.825552	1.11802	1.06646	1.09544	1.06511	1.00898	1.18615	0.952424	1.04591	0.801437	1.06323	1.09039	1.08917	1.02187	1.01921	1.13094	0.959057	1.06742	0.841511	0.989035	0.976067	0.995966	0.973042	0.996511	1.04536	1.09171	0.908258	0.697545	0.993429	0.910655	1.15972	0.913006	1.01031	1.10717	0.995387	0.957058
P83916;J3KS05;K7ELA4;B5MD17;C9JWS9	P83916;J3KS05;K7ELA4;B5MD17;C9JWS9	Chromobox protein homolog 1	CBX1	19	78.9	1.14517	0.959556	0.970047	1.03665	0.967069	0.95051	1.00478	1.0542	1.05964	1.25256	0.917893	0.961261	0.96986	1.08864	0.957751	1.06888	1.10682	0.934366	1.2204	0.855683	0.950976	1.06371	0.979791	0.915311	0.908458	1.02897	0.894368	1.18183	1.02351	1.07957	0.911597	0.948424	0.755452	0.92248	0.935889	0.778996	1.18313	1.00681	0.98428	1.05481	0.9962	0.943255	0.879637	1.05223
O15511;B1ALC0;O15511-2	O15511;B1ALC0;O15511-2	Actin-related protein 2/3 complex subunit 5	ARPC5	15	78.8	0.903786	1.02289	1.04568	1.08022	1.07506	1.03037	1.01608	1.06599	0.838335	0.970076	1.13095	1.13606	1.13599	1.20719	1.12331	1.12339	1.20207	0.965066	0.98812	1.09737	1.11907	1.23593	1.22805	1.09799	1.08086	1.19167	0.961931	1.00911	0.943903	0.874231	0.950131	0.96249	1.03886	1.00422	1.00802	0.811966	1.12734	1.02688	0.933719	1.17327	1.06831	1.2836	1.19114	1.04372
Q86WR0;Q86WR0-2;G3V121;B7Z2L8;Q0VGD4	Q86WR0;Q86WR0-2	Coiled-coil domain-containing protein 25	CCDC25	20	78.8	0.97984	0.989723	1.07223	1.02543	1.02338	1.13285	1.01741	0.961444	0.81276	0.981348	1.04236	1.10656	0.982585	1.08774	1.10867	1.069	0.903283	0.835539	0.917404	0.973086	1.08817	1.02105	1.03991	1.08687	0.970543	0.86547	0.784085	0.864764	0.951695	0.827352	0.936696	0.82271	0.990356	0.983753	0.915355	0.731642	0.913758	0.975081	0.860616	0.988146	0.829827	1.12434	0.988954	0.933223
Q92917	Q92917	G patch domain and KOW motifs-containing protein	GPKOW	34	78.8	0.993236	0.84278	0.936056	0.864301	0.858577	0.838802	0.843297	0.928894	1.18167	0.826871	0.794209	0.969416	0.826654	0.812407	0.843605	0.791445	0.835637	1.23503	0.888142	1.16521	0.876211	0.807138	0.867411	0.76685	0.874785	0.858315	1.09346	1.10505	1.00094	1.15669	1.0532	0.872309	0.886716	0.903866	1.03832	1.22973	1.16272	1.04486	1.17973	1.05732	1.0007	1.03781	1.01915	1.08971
P07900;P07900-2;G3V2J8;Q14568	P07900;P07900-2	Heat shock protein HSP 90-alpha	HSP90AA1	80	78.8	1.06511	1.02555	0.919164	1.06162	0.921626	1.04258	1.02871	1.25125	1.87068	1.13004	1.09792	1.00167	0.966547	1.05758	1.07433	1.15425	1.25854	1.92025	1.05968	1.06139	0.944144	1.07625	0.976817	1.0062	1.0607	1.28579	1.88743	1.36078	1.07893	1.47849	0.985377	1.19129	1.05575	1.01509	1.22335	2.22368	1.22184	1.1389	1.50082	1.12512	1.17376	1.13064	1.07484	1.23386
O95816;O95816-2	O95816;O95816-2	BAG family molecular chaperone regulator 2	BAG2	19	78.7	1.05208	0.966988	0.897438	0.911029	0.823619	1.02272	0.985468	1.09163	1.07059	0.991813	0.921385	0.905627	0.928851	0.804756	1.01035	0.951118	1.07342	1.06519	1.0848	0.978879	0.897901	0.898523	0.829716	0.96746	1.02623	1.0997	1.04333	1.02182	1.13553	0.911306	1.06334	0.801024	1.34695	1.01613	0.975138	1.10202	0.965556	0.965843	1.01487	0.992034	0.769509	1.39073	0.928321	1.11154
P27797;K7EJB9;K7EL50	P27797	Calreticulin	CALR	45	78.7	0.865261	1.30745	1.12458	1.21587	1.32044	1.22156	1.12629	0.912794	0.800942	0.927923	1.38661	1.20862	1.15456	1.49337	1.28812	1.24401	0.966783	0.822095	0.912889	1.29574	1.11398	1.22319	1.3775	1.16522	1.12229	0.94683	0.79167	1.02141	1.06278	1.34404	1.06575	1.25314	1.22679	1.12356	1.00825	0.867926	1.0168	1.13349	1.45501	1.13838	1.386	1.51336	1.10508	1.10927
P13639;M0R0I6	P13639	Elongation factor 2	EEF2	76	78.7	0.969419	0.918605	0.983407	1.04919	0.852712	0.875108	0.924678	1.07269	0.792289	0.969142	0.91256	0.99562	1.02086	0.864714	0.879673	0.93894	1.05254	0.813116	0.995418	0.936077	0.987681	1.05428	0.837507	0.876951	0.917898	1.0738	0.805582	1.04412	0.94446	1.07705	1.13755	0.979126	1.06926	0.943359	1.15237	0.826142	1.09767	0.992339	1.05496	1.17178	0.967873	1.08025	1.05264	1.11338
P05198;G3V4T5;H0YJS4	P05198;G3V4T5;H0YJS4	Eukaryotic translation initiation factor 2 subunit 1	EIF2S1	37	78.7	1.15006	1.02092	1.0052	1.11448	0.982406	1.05081	0.993955	1.09018	1.05148	1.23005	1.06119	1.03472	1.08682	1.04234	1.10658	1.04474	1.12332	1.08389	1.18956	1.04059	1.03875	1.16671	0.981034	1.11032	1.01534	1.17831	1.09627	1.24488	0.988549	1.08532	0.948976	1.03962	1.02499	0.963718	1.03002	0.906334	1.26948	1.11926	1.19594	1.21629	1.19585	1.24195	1.13302	1.15254
P13984	P13984	General transcription factor IIF subunit 2	GTF2F2	24	78.7	1.13691	1.02109	1.02792	1.12318	0.900083	0.97818	0.921752	1.06618	1.22279	1.15342	0.96	1.0126	1.06305	0.845348	0.916744	0.87368	1.07083	1.17504	1.10663	0.952684	1.01306	1.04734	0.840228	0.895599	0.885633	1.0507	1.19112	1.06245	1.01575	0.898291	1.02459	0.745902	0.826998	0.970747	0.940917	1.2417	1.11519	1.00619	0.882389	1.06846	0.716465	0.953572	0.91779	1.04871
P51148;P51148-2;K7ERI8;F8VVK3;K7ENY4;F8VWU4;F8VSF8;K7EIP6	P51148;P51148-2;K7ERI8;F8VVK3	Ras-related protein Rab-5C	RAB5C	13	78.7	1.20125	1.05529	1.09528	1.05653	1.0403	1.08563	1.01739	1.08827	0.951308	1.06684	1.04779	1.03186	1.12298	1.07179	1.08939	1.09105	1.12706	0.952353	1.01251	0.960999	1.02817	1.04762	0.98174	1.04383	0.998396	1.02621	0.948937	1.04693	1.02915	1.1844	1.01832	1.04596	1.08965	1.03154	1.00221	0.742404	1.13613	1.04626	1.23369	1.07207	1.10391	1.26744	1.08649	1.07652
Q9Y2Z0-2	Q9Y2Z0-2	Suppressor of G2 allele of SKP1 homolog	SUGT1	27	78.7	0.943744	0.994382	0.976917	0.977007	0.876953	0.961825	0.958962	1.02853	1.05612	0.953513	1.0199	0.981196	0.893663	0.939102	0.965794	1.02483	1.02866	1.01709	0.890601	0.929481	0.910731	0.92531	0.85448	0.871672	0.925123	0.977704	0.970732	0.971473	1.01466	1.03719	0.937626	0.795727	1.01447	0.977858	0.963294	0.896059	1.0013	1.04633	1.06947	1.02643	0.872702	1.27758	1.01981	1.07817
P20339;P20339-2;F8WCY6;F8WD79	P20339;P20339-2	Ras-related protein Rab-5A	RAB5A	12	78.6	1.04975	1.06642	0.973792	0.998068	0.984952	1.05708	1.06873	1.0967	0.923711	1.00747	0.961653	0.938411	1.02597	0.935556	1.09355	1.05107	1.06313	0.966128	0.939282	0.934641	0.922531	0.866224	0.88468	0.995276	0.931523	0.947223	0.826105	1.12499	1.04408	1.02707	0.953995	1.02668	1.22068	1.14383	1.05897	0.792348	1.07379	1.01568	0.937546	1.08661	1.03136	1.25222	1.07334	1.1184
H7BYY1;F5H7S3;B7Z596;P09493-2;H0YL42;H0YL80;H0YN06	H7BYY1;F5H7S3;B7Z596;P09493-2		TPM1	34	78.6	0.806825	0.994193	0.976498	1.01467	0.964343	0.839266	0.892915	1.00934	0.858429	0.974505	0.988308	1.06558	1.14406	0.966655	0.890851	0.918368	1.01143	0.895826	0.892676	0.944936	1.02231	1.02688	0.994108	0.894095	0.915954	0.936837	0.823068	0.928178	1.01385	1.2091	1.11418	1.00293	1.04459	1.01067	1.01331	0.82324	0.915052	0.947182	1.05623	1.02011	0.915513	0.939998	0.991997	0.996319
Q15819;G3V113;H0YBP9;H0YBX6;E5RIF1;D6RG00	Q15819;G3V113;H0YBP9	Ubiquitin-conjugating enzyme E2 variant 2	UBE2V2	12	78.6	0.979801	0.943424	0.870299	0.841973	0.8924	0.815125	0.894668	0.923777	0.730874	0.970402	0.730413	0.8387	0.931657	0.672245	0.722861	0.693965	0.916099	0.831056	0.983069	0.880617	0.982255	1.00693	0.876041	0.993632	0.89076	1.05485	0.868628	1.26722	0.992925	0.860412	0.970274	1.05313	1.03958	1.01254	1.09859	0.827462	1.24228	1.04229	0.961826	1.18087	1.11302	1.34067	1.20558	1.03221
Q12904;Q12904-2;D6R937	Q12904;Q12904-2	Aminoacyl tRNA synthase complex-interacting multifunctional protein 1;Endothelial monocyte-activating polypeptide 2	AIMP1	24	78.5	1.11998	1.04067	1.04496	1.0741	1.04834	1.08577	1.05255	1.16354	0.935819	1.04693	0.909762	1.03073	1.06182	0.970382	1.04095	0.966317	1.1031	0.89335	1.12254	1.00068	1.02215	1.08456	1.0977	1.07039	1.06646	1.13395	0.913439	1.14554	0.950675	0.98014	1.04049	1.02962	1.14289	1.0353	1.06902	0.77792	1.09751	0.966081	0.969222	1.04908	1.02067	1.12956	1.03735	1.04455
Q14192;J3KNW4;A0A0A0MSG2;F8WDA8;U3KQT4;C9J3S8	Q14192;J3KNW4;A0A0A0MSG2	Four and a half LIM domains protein 2	FHL2	23	78.5	1.14546	1.91496	1.35924	1.7167	1.46327	1.14944	1.16569	2.08968	2.26807	1.20439	2.11305	1.45486	1.74005	1.58854	1.27612	1.25893	2.2224	2.45343	1.14923	1.91115	1.24758	1.67041	1.46187	1.12705	1.10406	1.97347	2.13846	1.18595	1.13075	1.2723	1.30547	2.50282	1.29959	1.11653	1.14468	1.93193	1.10218	1.08028	1.29573	1.21867	2.72069	1.42636	1.03132	1.22792
P51397;B4DQ75	P51397	Death-associated protein 1	DAP	10	78.4	1.00563	1.21502	0.839612	0.814338	1.24262	1.28086	1.07816	1.03164	0.996183	1.03044	1.10655	0.997273	0.825042	1.18359	1.25475	1.07304	0.923261	0.871139	1.08541	1.39562	0.921788	0.751743	1.14563	1.10671	1.02767	0.924704	0.858597	1.08737	1.03476	0.944335	1.10476	1.13063	1.20004	1.00879	1.05724	0.894246	0.960225	0.845344	0.853787	0.927819	1.05322	0.962701	0.761962	0.97903
O76080;Q5QPB1	O76080;Q5QPB1	AN1-type zinc finger protein 5	ZFAND5	11	78.4	0.60149	0.67395	0.8975	0.611033	0.654613	0.689527	1.03123	0.676472	6.59407	0.562406	0.657329	0.898972	0.606211	0.576326	0.653533	0.943634	0.631755	7.72044	0.702055	0.715188	0.90427	0.671044	0.748653	0.73034	1.05968	0.741007	6.6034	1.30813	0.965266	1.27183	0.97066	1.1435	0.890049	1.09585	1.05092	7.46348	1.23853	1.02353	1.25162	1.13891	1.09031	0.951748	1.24649	0.921542
P35754	P35754	Glutaredoxin-1	GLRX	7	78.3	1.01173	1.18572	1.40968	1.10344	1.57736	1.18232	1.33044	1.2122	0.955151	0.977981	1.13716	1.19099	1.19124	1.40036	1.01599	1.1319	1.01758	0.708377	0.854105	1.05039	1.28021	1.1515	1.54706	1.13557	1.23015	1.05024	0.716032	0.978394	1.20107	1.15058	1.11103	1.08299	1.78193	1.25853	0.975899	0.821083	0.763601	0.990885	0.858314	0.933317	0.842033	1.95377	1.2145	1.10158
P52209-2;P52209;K7EPF6;K7EM49;K7ELN9;K7EMN2	P52209-2;P52209	6-phosphogluconate dehydrogenase, decarboxylating	PGD	36	78.3	0.999654	0.841432	0.902317	0.927168	1.06019	1.16977	1.14334	0.859493	0.643304	1.04308	0.976073	0.993168	0.943249	1.26646	1.3358	1.31175	0.941703	0.710773	1.0017	0.882485	0.944168	0.973151	1.11341	1.20085	1.17589	0.929844	0.702745	0.988509	0.999631	1.0157	1.0013	1.12296	1.16829	1.13838	1.00524	0.70159	0.939839	0.975781	0.979791	1.02857	1.12544	1.18951	1.13025	0.989664
Q8WUD1;Q5HYI5;Q8WUD1-2;E9PE37	Q8WUD1;Q5HYI5;Q8WUD1-2	Ras-related protein Rab-2B	RAB2B;DKFZp313C1541	18	78.2	0.935983	1.04588	1.14702	1.09128	1.04482	1.04521	1.07921	1.00956	0.934443	0.978354	1.03386	1.10254	1.10636	1.03859	1.01839	0.963257	0.981994	1.04354	1.01591	1.05972	1.12504	1.06078	1.01033	0.973116	1.03834	0.969849	0.983919	1.03348	1.01046	1.14447	1.12832	0.984008	1.13293	1.08976	0.940923	0.97406	1.11045	1.01612	1.21373	1.09111	1.16198	1.22202	1.04901	1.15261
Q8IU81	Q8IU81	Interferon regulatory factor 2-binding protein 1	IRF2BP1	38	78.1	1.14541	0.993299	1.06217	1.00446	0.865092	1.013	0.901374	0.88803	1.16882	1.11463	0.928481	1.01035	1.03168	0.834736	0.944611	0.841529	0.889339	1.15979	1.07448	0.93855	0.986566	0.992839	0.79845	0.964575	0.874289	0.911685	1.13581	1.12014	0.98202	1.2473	0.951602	0.942657	0.796886	0.911657	0.984525	0.988107	0.979873	0.820684	0.984709	0.783175	0.7367	0.713081	0.727919	0.868701
A0A0G2JIW1;P0DMV9;P0DMV8;P0DMV8-2;V9GZ37	A0A0G2JIW1;P0DMV9;P0DMV8;P0DMV8-2;V9GZ37	Heat shock 70 kDa protein 1B;Heat shock 70 kDa protein 1A	HSPA1B;HSPA1A	53	78	0.983283	0.888495	0.955979	0.86969	1.05732	0.838646	1.03169	0.941776	6.04747	0.989404	0.852658	0.974668	0.887057	1.01982	0.826476	0.979581	0.935386	5.4993	1.0219	0.902118	0.98234	0.864987	1.07109	0.839315	1.03545	0.913133	5.70674	1.05751	0.97555	1.29189	1.01093	0.986876	0.968201	1.09852	1.14743	8.77461	0.947521	0.896311	1.07478	0.910019	0.899881	0.866133	0.990151	1.00209
O43719;Q5H918;Q5H919	O43719	HIV Tat-specific factor 1	HTATSF1	71	78	0.997839	0.904225	0.953075	0.923286	0.866749	0.885088	0.890527	0.82629	0.84401	1.0196	0.871233	0.971508	0.983927	0.819523	0.859511	0.837324	0.91533	0.886052	1.04257	0.869311	0.927931	0.945643	0.83859	0.906485	0.913559	0.860601	0.858442	1.14365	0.942551	1.22577	0.967629	0.875671	0.942406	0.927867	0.988154	1.00113	1.12628	0.986062	1.18251	0.945528	0.877179	0.887412	0.891904	1.03218
Q9Y696	Q9Y696	Chloride intracellular channel protein 4	CLIC4	18	77.9	1.36507	1.08437	0.923838	0.905558	0.927818	1.38589	1.28628	1.21414	1.02314	1.32934	1.07797	0.902256	0.927332	0.93044	1.28719	1.2755	1.1843	0.9298	1.46136	0.971305	0.873364	0.866268	0.874852	1.39006	1.2158	1.224	0.992312	1.09932	0.994746	0.642979	0.834881	0.800036	0.835825	1.05018	0.837456	0.795154	1.18916	1.1109	0.896121	1.17931	1.04106	1.27538	1.24744	1.07814
P56277	P56277	Cx9C motif-containing protein 4	CMC4	8	77.9	1.04589	0.96723	0.901847	0.686294	0.967565	1.12155	1.09454	0.740661	0.586108	1.43785	0.986738	0.990438	0.833881	1.07994	1.07229	1.03837	1.01927	0.883945	1.38373	0.868435	0.933374	0.66697	0.974191	1.04876	1.07923	0.86661	0.584349	0.972983	1.07526	0.676366	0.76788	0.701515	0.92333	0.926328	0.72062	0.457278	0.984977	1.02356	0.515045	0.753481	0.635868	0.749879	0.973003	0.618289
Q9NX38;X6REY2;X6R8U7	Q9NX38;X6REY2	Protein Simiate	FAM206A	12	77.9	1.58403	0.905387	1.14634	0.969659	1.03749	0.894423	0.939506	0.842939	1.1449	0.950496	0.972903	0.76833	0.97912	0.741382	1.07077	1.05831	0.859736	0.982034	1.42641	1.12646	1.22772	0.942742	1.37631	1.19618	1.34049	0.863449	0.775143	1.19057	1.22627	0.98447	1.09391	0.835616	0.817073	0.971564	0.856312	1.5473	1.05208	1.05386	1.08199	1.37543	1.04819	1.05707	1.12919	1.09483
P02545;P02545-6;P02545-5;P02545-4;H0YAB0	P02545;P02545-6;P02545-5;P02545-4	Prelamin-A/C;Lamin-A/C	LMNA	71	77.9	1.04365	1.26238	1.36822	1.32136	1.49073	1.04044	0.928649	1.05968	1.08723	1.10073	1.29064	1.41623	1.32114	1.53121	1.05329	0.946987	1.08658	1.10184	1.06379	1.31532	1.35751	1.28305	1.48964	1.00513	0.93749	1.01917	1.06263	1.15186	1.10514	1.4198	1.18255	1.6175	1.06247	1.05379	1.07138	0.904303	1.16395	1.1192	1.32396	1.12299	1.62325	0.952886	1.0307	1.05989
Q9Y5L4;K7EIT2	Q9Y5L4;K7EIT2	Mitochondrial import inner membrane translocase subunit Tim13	TIMM13	7	77.9	0.979715	0.937576	0.921901	0.8857	1.04822	1.03104	1.0114	0.860911	0.622532	0.980049	0.873271	1.01969	0.935215	1.01772	1.0002	0.962092	0.845152	0.648978	0.969191	0.917097	0.958622	0.79645	1.0034	0.96533	0.977127	0.772709	0.578208	0.964476	1.01184	1.0227	0.984298	0.927847	1.08479	1.09504	0.86965	0.668619	0.83292	0.938784	0.77866	0.714201	0.776132	1.00277	1.01746	0.88008
Q14061;H7C4E5;C9J8T6	Q14061;H7C4E5;C9J8T6	Cytochrome c oxidase copper chaperone	COX17	4	77.8	0.773879	0.507761	0.508439	0.473782	0.70108	0.740496	0.689663	0.626073	0.536737	0.884961	0.714207	0.62549	0.699273	0.755462	1.05429	1.05269	0.864276	0.999792	1.24547	0.643975	0.701874	0.576628	0.919713	1.08393	1.06478	0.679621	0.602829	0.719199	0.759265	0.863596	0.699183	0.742336	0.733943	0.93023	0.493376	0.906519	0.809024	0.91052	1.05654	0.854887	0.833001	1.08404	0.995014	1.05126
Q01469;I6L8B7;A8MUU1;REV__Q99880;REV__Q99879;REV__Q99877;REV__Q93079;REV__Q8N257;REV__Q5QNW6;REV__Q16778;REV__P62807;REV__P58876;REV__P57053;REV__P33778;REV__P23527;REV__P06899;REV__O60814;REV__Q5QNW6-2;REV__U3KQK0	Q01469;I6L8B7	Fatty acid-binding protein, epidermal	FABP5	15	77.8	1.11116	1.13202	0.932424	0.996347	0.831634	1.04562	1.03586	1.28779	0.845491	1.11372	1.06628	0.96192	0.973508	0.796768	1.0293	1.04712	1.27902	0.826105	1.14425	1.08984	0.919443	0.992585	0.814073	1.01391	1.01034	1.27096	0.789413	1.11601	1.07652	0.773921	0.948654	0.925858	1.12333	1.04887	1.01764	0.816072	1.03241	0.916992	0.838065	0.944501	0.883033	1.17581	0.919894	0.994395
Q8WVC2;P63220;Q9BYK1;Q9BYK2	Q8WVC2;P63220;Q9BYK1	40S ribosomal protein S21	RPS21	8	77.8	1.04872	0.896154	1.00254	0.710671	0.902809	0.895734	0.941247	0.899466	0.853711	1.01095	0.920541	0.994947	0.733801	0.892647	0.916935	0.924825	0.895887	0.841585	0.998229	0.944897	1.01666	0.763933	0.926268	0.968366	0.948664	0.905647	0.845475	1.13344	0.96908	0.945779	0.889358	1.01283	1.05688	0.977948	1.07331	0.867738	1.11721	1.02516	0.950446	1.0088	1.05027	1.29755	1.14681	0.958217
P06748;P06748-3;E5RGW4	P06748;P06748-3	Nucleophosmin	NPM1	28	77.6	1.21415	1.03397	1.04936	1.12339	1.11205	1.04116	1.01143	1.17972	0.974129	1.37193	0.992585	1.04082	1.0487	1.07609	0.996825	1.00022	1.15045	0.91245	1.31793	1.04	1.03354	1.10531	1.10644	1.02625	0.988211	1.12432	0.934481	1.22197	0.990233	1.19021	1.1514	1.22015	1.09465	1.0011	1.2372	0.950044	1.15924	1.00056	1.15173	1.16314	1.13938	1.02571	0.925285	1.16757
P35998;P35998-2;C9JLS9	P35998;P35998-2	26S protease regulatory subunit 7	PSMC2	35	77.6	1.05075	0.999925	0.996419	1.04145	0.965158	0.941941	0.974442	1.07785	1.16117	1.03086	0.932459	0.964056	1.03338	0.928727	0.937056	0.953102	1.04138	1.13626	1.08881	0.96495	0.989502	1.03369	0.961012	0.943057	0.968773	1.04522	1.19824	1.07192	1.0235	1.23792	1.02805	1.0201	1.04606	0.98335	0.99657	1.13028	1.19855	1.01917	1.30267	1.14176	1.09322	1.11861	1.03823	1.01358
Q9Y5S9;A0A0J9YW13	Q9Y5S9	RNA-binding protein 8A	RBM8A	11	77.6	1.30103	1.07578	1.01097	1.33387	0.924402	1.17517	0.945837	1.26814	0.956581	1.25336	1.3037	1.05005	0.977257	1.16194	1.24088	1.17045	1.24029	0.953363	1.09743	1.02522	0.932179	1.27947	0.934802	1.11078	0.912393	1.35053	0.970919	1.30138	1.04676	1.1159	0.88314	0.975997	0.772503	0.929542	1.03374	1.16401	1.50664	1.3593	1.50769	1.48635	1.39853	1.29312	1.25661	1.33868
Q9UNE7;Q9UNE7-2;H3BTA3;H3BUD0;H3BS86	Q9UNE7;Q9UNE7-2;H3BTA3;H3BUD0;H3BS86	E3 ubiquitin-protein ligase CHIP	STUB1	31	77.6	0.998025	1.01845	1.12496	0.959697	1.22545	1.11676	0.994882	0.947825	0.850142	1.05043	1.06243	1.13933	0.99217	1.26903	1.15496	1.10043	1.01901	0.937799	0.958267	0.974106	1.08543	0.985887	1.15451	1.07363	0.969779	0.987176	0.905746	1.05864	0.955097	0.912457	0.903354	0.895159	0.959356	0.943825	0.92235	0.739169	1.17742	1.05611	1.09228	1.17773	1.1	1.28251	1.15852	1.06543
Q9UI30;Q9UI30-2;F5GX77;F5GYQ2	Q9UI30;Q9UI30-2;F5GX77;F5GYQ2	Multifunctional methyltransferase subunit TRM112-like protein	TRMT112	7	77.6	1.02776	0.942299	1.09168	1.18106	0.950095	1.07354	0.969308	1.14116	1.4236	1.15118	0.915155	1.02093	0.903304	0.884969	0.983272	0.953016	1.08873	1.40753	0.910804	0.928706	1.02734	1.02656	0.884845	1.07247	0.903593	1.11146	1.21273	1.21013	0.998408	1.08348	0.906372	0.804722	0.869835	0.950174	0.916033	1.7146	1.33908	1.12768	1.25588	1.13069	0.937091	1.11602	1.08213	1.29206
P62258;P62258-2;B4DJF2;I3L3T1;K7EIT4;K7EM20;I3L0W5	P62258;P62258-2;B4DJF2;I3L3T1	14-3-3 protein epsilon	YWHAE	27	77.6	1.10274	0.986338	0.999123	1.09715	1.04244	1.01836	1.00981	1.1115	0.931056	1.11125	0.975728	0.987611	1.08969	1.04793	1.05226	1.04736	1.11582	0.905405	1.08333	1.0028	0.970275	1.13823	1.05988	1.04605	1.01338	1.12648	0.89007	1.15528	0.985796	0.952513	0.989078	1.12175	1.03409	1.00208	1.08281	0.721929	1.12324	0.997394	1.02203	1.11482	1.14137	1.25619	1.16512	1.09465
Q9BYD1;E5RJI7;H0YAX3;E5RFI2	Q9BYD1;E5RJI7	39S ribosomal protein L13, mitochondrial	MRPL13	13	77.5	1.08747	1.07852	1.12322	1.08344	1.18519	1.16548	1.06616	1.06337	0.911518	1.05486	1.12403	1.06288	0.995739	1.1788	1.1135	1.04845	0.907314	0.824132	1.06533	0.99387	1.08312	0.995711	1.06275	1.08052	0.983866	0.933533	0.861832	0.898993	0.949613	0.839439	0.908178	0.703733	0.808266	1.01312	0.797649	1.03841	0.967839	0.974441	1.19297	0.984857	0.873493	1.00858	1.03158	0.952131
Q9Y5J7;G3V502;G3V2F3	Q9Y5J7;G3V502;G3V2F3	Mitochondrial import inner membrane translocase subunit Tim9	TIMM9	6	77.5	0.88659	0.896914	0.585877	0.769147	0.901374	1.06925	0.805069	0.91243	0.470999	0.895974	0.760893	0.757661	0.754475	0.956209	1.12621	0.954769	0.962044	0.733981	1.18992	0.859146	0.753028	0.773111	0.909429	1.19425	0.860146	0.805321	0.666772	0.732115	1.07907	0.976142	0.840615	0.73026	0.868775	1.01387	0.564613	0.595959	0.439777	0.733374	0.720212	0.444442	0.559424	0.666507	0.572497	1.05375
Q13526;K7EMU7;K7EN45;O15428;K7EP26	Q13526;K7EMU7;K7EN45	Peptidyl-prolyl cis-trans isomerase NIMA-interacting 1	PIN1	13	77.3	0.891797	1.06142	0.955422	1.00441	1.01676	0.954603	0.9209	0.952376	0.793256	0.935968	0.983842	1.03477	1.06873	0.998698	0.958382	0.907138	0.943515	0.755684	0.956101	1.04196	1.06832	1.15179	1.07825	1.03089	0.986733	1.05193	0.776318	0.943191	1.06285	0.950401	0.971295	0.918374	0.966343	1.0512	0.984656	0.646578	0.961716	1.01333	0.892358	1.03729	0.856414	1.09635	0.994037	1.04517
P62328;CON__P21752;O14604	P62328	Thymosin beta-4;Hematopoietic system regulatory peptide	TMSB4X	5	77.3	0.980361	1.1236	0.921461	1.14879	1.17375	0.92565	1.18109	1.19877	0.850879	1.36868	0.877281	1.13008	0.941939	0.805742	0.879829	0.798047	1.27113	0.738493	1.03533	1.2973	0.9737	1.18282	1.39963	1.04767	1.07506	1.19068	0.774329	0.677589	0.703044	0.821469	0.74676	0.91517	0.853926	0.682805	0.952073	0.587397	1.0973	0.998664	1.47151	0.922595	0.980575	1.18083	0.920059	1.31989
A6NIH7	A6NIH7	Protein unc-119 homolog B	UNC119B	16	77.3	1.04874	1.05148	0.943436	1.0971	1.22617	1.23914	1.07146	0.852055	0.81775	0.96697	1.0013	1.04014	1.02388	1.10086	1.03232	0.989163	0.868345	0.885927	1.10507	1.06486	1.06732	1.01661	1.1138	1.17175	1.12492	0.998512	0.981518	0.996424	1.03095	0.884874	0.919312	0.717757	0.78423	0.974863	0.781089	0.868448	0.950489	0.952211	0.828743	0.919499	0.748988	0.907728	0.885845	0.947146
Q8NBJ4-2;Q8NBJ4;F8WAT9;C9JYM4;C9J941	Q8NBJ4-2;Q8NBJ4	Golgi membrane protein 1	GOLM1	38	77.2	0.787073	0.719668	0.981111	0.742443	0.922712	0.90982	0.913758	0.709705	0.686236	0.799679	0.71223	1.01821	0.776226	0.953367	0.991077	1.00939	0.763295	0.685339	0.802475	0.694983	0.978426	0.750551	0.90475	0.921143	0.944888	0.675577	0.626552	1.09222	1.03487	0.979272	1.23645	2.71084	1.63289	0.973951	1.27613	1.1091	0.984499	0.886675	0.873574	0.933318	1.92666	1.19035	0.794	1.04182
Q9GZY8-2;A0A0A0MS29;H7C433;E9PQX8	Q9GZY8-2;A0A0A0MS29;H7C433	Mitochondrial fission factor	MFF	17	77	0.985787	0.913926	1.01482	1.00113	1.06677	1.04323	1.06976	0.995913	0.872437	0.979927	0.809916	0.899061	0.98427	0.978834	0.965666	0.980347	0.936028	0.835173	1.09155	0.806851	0.986602	1.02924	1.07933	1.09909	1.06517	0.957456	0.798852	1.11664	1.07094	0.983194	1.04855	1.04274	1.20883	1.0995	1.06349	0.880876	0.995554	0.928016	1.02938	0.937906	0.957284	1.07178	1.01094	0.887885
P60842;J3KT12;P60842-2;J3KTB5;J3QL43;J3KSZ0;J3QR64;J3KS25;J3QL52	P60842;J3KT12;P60842-2;J3KTB5;J3QL43;J3KSZ0	Eukaryotic initiation factor 4A-I	EIF4A1	39	76.8	1.09867	0.924222	1.00546	0.947048	0.824241	0.876331	0.901515	1.06111	1.16298	1.09161	0.912066	0.994427	0.916826	0.789721	0.853279	0.894035	1.01546	1.09509	1.04119	0.923901	0.986286	0.927434	0.780666	0.876926	0.883514	1.02777	1.12736	1.22425	0.930685	1.2268	1.00376	0.980283	0.951448	0.983778	1.13846	1.02375	1.12043	1.06388	1.18752	1.13906	0.95238	0.974593	1.1008	0.972007
O43396;K7ER96;K7EML9;K7EPB7;K7EKG2;K7EME7	O43396;K7ER96	Thioredoxin-like protein 1	TXNL1	22	76.8	1.05733	0.91873	0.972291	1.13552	0.964726	0.993923	0.94245	1.13199	1.2832	1.05606	0.984146	0.973876	1.13556	1.0016	1.01034	1.01204	1.12258	1.28111	1.06655	0.956769	0.964433	0.952365	0.905171	0.911345	0.932089	0.976917	1.30275	1.171	0.9961	1.27159	0.995103	0.950555	0.941942	0.953713	1.11495	1.22017	1.13721	1.02906	1.38666	1.182	1.0409	1.1346	1.04314	1.21834
Q96I24;Q96I24-2	Q96I24	Far upstream element-binding protein 3	FUBP3	38	76.7	1.06571	0.977049	1.05889	1.0662	1.06524	0.978742	0.958905	0.938766	0.987935	1.01086	0.962442	1.06982	1.0639	1.02648	0.969863	0.914273	0.917192	0.976286	1.03971	0.99358	1.08774	1.10896	1.13908	1.00114	0.964562	0.962076	1.01915	1.07254	0.995195	1.01717	0.973776	1.13171	0.969533	0.978418	1.00716	0.951823	1.02544	0.9945	0.866892	0.963994	0.951637	0.908523	1.03916	0.891446
P38646;D6RJI2;H0Y8S0;H0YBG6;D6RA73;H0Y8K0;D6RDH7;D6RCD7	P38646	Stress-70 protein, mitochondrial	HSPA9	67	76.7	1.14797	0.996738	1.02877	0.937995	0.995667	1.11201	1.03905	1.00213	0.854387	1.11062	0.985061	1.06474	0.967796	0.986543	1.14435	1.03753	1.02224	0.858308	1.11155	1.03023	1.03588	0.924728	0.988072	1.10495	1.05621	0.971108	0.805966	1.04858	1.01235	1.13579	1.01879	1.2609	1.24013	1.10665	1.15356	0.860057	1.1142	1.10204	1.13094	1.14009	1.31176	1.28382	1.30665	1.08703
G3V2D5;G3V2P5;Q07352;G3V515	G3V2D5;G3V2P5;Q07352;G3V515	Zinc finger protein 36, C3H1 type-like 1	ZFP36L1	13	76.7	1.21504	1.3941	1.04849	1.40395	1.22856	0.724328	0.936297	2.30501	5.70433	1.73727	1.78191	1.40104	1.56766	1.75821	0.671501	1.15636	3.15404	8.71941	1.37744	1.40329	0.988894	1.29239	1.40369	0.600664	0.973691	2.07247	5.52643	1.44141	1.20751	2.21046	1.27539	1.72677	0.921612	1.0503	1.34527	4.07424	1.40711	1.04542	2.40909	1.1785	1.95666	0.797892	0.920035	1.10362
Q7Z6I8;Q7Z6I8-2;H0YAE0	Q7Z6I8;Q7Z6I8-2	UPF0461 protein C5orf24	C5orf24	12	76.6	0.829126	0.86428	0.945461	0.778021	0.865251	0.821551	0.858231	0.764301	0.82473	1.00608	0.782386	0.97109	0.913758	0.884581	0.940837	0.845527	0.595715	0.808507	1.01409	0.694392	0.830267	0.929441	0.902656	1.00849	0.918373	0.734922	0.85787	0.998093	0.956142	1.10833	1.30935	0.918696	0.862262	0.971164	0.807675	0.851171	1.03633	0.918908	1.05731	0.983616	0.982696	0.983172	0.970826	0.833518
Q7Z4W1;J3KS22;J3QS36;J3KRZ4;J3QL34;J3QS45;J3KSZ5;J3QRQ2	Q7Z4W1;J3KS22;J3QS36;J3KRZ4	L-xylulose reductase	DCXR	17	76.6	0.941425	1.16341	1.23755	0.90373	1.016	0.952938	0.907438	0.906973	0.665858	0.987385	1.05621	1.05334	1.00473	0.926618	0.911106	0.901638	0.915426	0.955102	0.912258	1.14055	1.23546	0.904302	0.954699	1.04583	0.900888	0.841259	0.666639	1.02574	1.06755	1.8498	0.980551	0.978381	1.09498	1.00239	1.12414	0.609405	1.05343	1.10868	1.90597	1.02048	1.01493	1.20095	1.11424	0.999012
P20042	P20042	Eukaryotic translation initiation factor 2 subunit 2	EIF2S2	42	76.6	1.23899	0.946264	0.926337	1.02276	0.920101	1.00624	1.03992	0.969475	1.03621	1.31452	0.961069	0.991972	1.07749	0.977667	1.08066	1.07638	1.0497	1.0755	1.34488	0.999892	1.00794	1.13452	1.0073	1.06788	1.09609	1.01851	1.10192	1.05183	1.01329	0.967773	1.01787	1.02186	1.0955	0.97344	0.994967	0.909621	1.10849	1.02995	0.983546	1.06695	1.07192	1.12118	1.02357	1.04191
Q99471;H3BPF6;Q99471-3;H3BMQ1;Q99471-2;F8VNW6;F8VQZ2	Q99471;H3BPF6;Q99471-3;H3BMQ1	Prefoldin subunit 5	PFDN5	9	76.6	1.17805	1.05913	1.1255	1.15329	1.07472	1.15192	1.12549	1.34612	1.34748	1.13093	1.02031	0.871499	1.05534	1.04737	1.04892	1.13443	1.15579	1.12643	1.0188	0.942495	0.954618	1.03544	0.981507	0.989868	1.06366	1.15748	1.17548	1.28069	0.951656	0.879595	0.869921	0.93375	1.06358	0.9835	0.846221	0.793023	0.878643	0.994134	0.897507	0.951369	0.995641	1.41256	1.24355	0.947658
Q16890-5;Q16890;E9PNK6;J3KNE7;E9PPQ1;Q16890-2;Q16890-4;E9PNQ9;Q16890-3	Q16890-5;Q16890;E9PNK6;J3KNE7;E9PPQ1;Q16890-2;Q16890-4	Tumor protein D53	TPD52L1	14	76.6	0.855732	0.897117	0.893842	0.983557	0.849184	1.0101	0.972471	0.650087	0.778908	0.928584	0.860007	0.937426	1.00263	0.850589	0.955612	0.904632	0.748776	0.870804	0.900962	0.860753	0.866319	0.966403	0.864385	0.997229	0.990126	0.599791	0.728316	0.950025	0.902313	0.538665	0.999197	0.595032	0.937093	0.825115	0.942821	0.729305	1.05578	0.998804	0.550225	1.3815	0.681665	1.42819	1.1279	0.890918
P00167-2;P00167;P00167-3;J3KNC7	P00167-2;P00167;P00167-3	Cytochrome b5	CYB5A	7	76.5	0.7235	0.962178	0.921033	1.53288	0.919469	1.89415	0.926451	1.01956	0.66165	0.939924	1.13335	0.987026	0.966302	1.16651	1.50978	1.19696	0.973308	0.793218	0.837619	0.971737	0.904229	1.38639	0.957277	1.54799	0.905203	1.07848	0.791961	0.89808	1.04194	0.68199	0.684315	0.610534	0.635961	0.87486	0.526284	0.5862	0.91619	0.998259	0.993296	1.11472	0.903501	1.08541	0.995542	1.04228
K7EK07;P84243;K7EMV3;B4DEB1;K7ES00;Q6NXT2;K7EP01	K7EK07;P84243;K7EMV3;B4DEB1;K7ES00;Q6NXT2;K7EP01	Histone H3;Histone H3.3;Histone H3.3C	H3F3B;H3F3A;H3F3C	15	76.5	1.4266	0.640133	0.756087	0.743601	0.823611	0.960903	0.909943	0.869815	0.785225	1.55121	0.626344	0.751138	0.701936	0.724422	0.83788	0.796026	0.74058	0.747737	1.39714	0.774947	0.686414	0.606984	0.741773	0.810191	0.87586	0.730198	0.721099	1.06576	0.817836	1.07726	0.968725	1.01554	0.932328	0.984816	1.28795	0.81173	1.01958	0.808194	1.30588	0.978072	1.05656	1.0007	0.931004	1.44626
Q93052;A0A087WZF1;C9JUT4;C9JXK9;C9J5C8;C9J4E3;C9J2R5;C9JIY7;C9JT42;C9J3U9;C9J1K7;C9JE51	Q93052;A0A087WZF1;C9JUT4	Lipoma-preferred partner	LPP	33	76.5	1.07575	1.15633	0.844856	1.25299	1.22537	1.25584	1.13911	1.29293	1.05041	1.09912	1.2219	0.867861	1.13146	1.41172	1.32586	1.22876	1.2759	1.04708	1.01627	1.09766	0.813522	1.25429	1.22859	1.26552	1.1422	1.31154	1.04589	1.08216	0.98054	0.700019	0.965418	1.16407	1.22447	1.16002	1.00946	0.858519	1.22001	1.18258	0.896626	1.27212	1.56268	1.72468	1.28905	1.34706
P67809;H0Y449	P67809;H0Y449	Nuclease-sensitive element-binding protein 1	YBX1	27	76.5	1.24166	0.965533	0.934936	0.863862	0.839649	0.902209	0.975313	0.819085	0.740604	1.12187	0.889007	0.862873	0.83907	0.791648	0.849798	0.941217	0.802869	0.750671	1.29924	0.864212	0.95046	0.832482	0.79295	0.906897	0.902172	0.774839	0.687355	1.09434	0.996811	1.00756	1.0494	0.983051	0.820618	0.993448	0.739225	1.0124	1.05551	0.915865	0.937156	1.0129	1.04108	0.855134	0.931521	0.795106
P09972;A8MVZ9;C9J8F3;J3KSV6;J3QKP5;J3QKK1;K7EKH5	P09972;A8MVZ9;C9J8F3;J3KSV6;J3QKP5	Fructose-bisphosphate aldolase C;Fructose-bisphosphate aldolase	ALDOC	31	76.4	0.886284	0.786276	0.893153	0.765917	0.854975	1.00673	1.18862	0.806628	0.752615	0.877861	0.80823	0.846144	0.873951	0.755212	0.948925	0.965632	0.80248	0.724689	1.05051	0.907335	0.984496	0.815944	0.886464	1.05547	1.15775	0.852656	0.823873	0.961543	1.12809	2.12901	1.10654	1.02672	1.25617	1.16566	1.10701	0.944761	0.924429	1.07643	2.14201	1.02349	0.949592	1.26292	1.06669	1.0593
Q9GZN8;Q9GZN8-2;H7BYU9	Q9GZN8;Q9GZN8-2;H7BYU9	UPF0687 protein C20orf27	C20orf27	10	76.4	0.887323	0.88112	0.957448	0.836028	0.754906	0.851107	0.897537	1.01246	0.770579	0.870718	0.749345	0.93321	1.07152	0.696536	0.71813	0.707297	0.951345	0.812257	1.06767	0.930758	1.00527	0.840543	0.785406	0.852356	0.845165	0.952441	0.779207	1.1106	1.0327	0.994607	0.997778	0.859966	0.935252	1.04029	1.06395	0.853513	0.999792	0.990737	1.13771	1.05403	0.87861	1.14282	0.985219	1.05621
Q9UBI6	Q9UBI6	Guanine nucleotide-binding protein G(I)/G(S)/G(O) subunit gamma-12	GNG12	6	76.4	1.02312	1.0358	0.963168	0.991631	0.976593	0.973997	0.952393	1.03127	0.853935	0.968073	1.09328	1.02112	1.05198	1.11719	1.02635	0.983874	0.991906	0.922056	0.945757	0.978375	0.98969	0.989013	0.817452	1.01845	0.893642	1.04376	0.878525	1.14201	0.972862	0.928291	1.01497	1.00538	0.932063	1.00638	1.18698	0.909345	1.08292	0.961684	0.625154	0.915209	0.868816	1.00678	1.01502	0.95379
Q9H0B6;Q9H0B6-2;A8MZ87;A8MX29;C9JHT2;E9PM83;E9PP09;E9PQ02;E9PI24	Q9H0B6;Q9H0B6-2;A8MZ87	Kinesin light chain 2	KLC2	47	76.4	0.94955	1.04368	1.12656	1.13778	0.960331	0.891732	0.913303	0.978993	1.00429	0.934843	1.03619	1.08031	1.06155	0.944096	0.852748	0.937451	0.907834	1.02201	0.964125	1.01133	1.09861	1.11693	0.923171	0.905962	0.971062	0.9752	0.997297	0.942616	0.987017	1.09968	0.941194	0.84688	0.987332	0.969771	0.954992	0.900894	1.03025	1.1348	1.36426	1.10041	1.06158	1.15054	1.10851	1.25684
Q9UHB6;Q9UHB6-2;F8VQE1;F8VRN8;Q9UHB6-3;F8VS07;F8VTU2;F8VVQ7	Q9UHB6;Q9UHB6-2;F8VQE1;F8VRN8;Q9UHB6-3;F8VS07	LIM domain and actin-binding protein 1	LIMA1	57	76.4	0.835482	1.37573	1.45769	1.50667	1.34814	0.909217	1.02532	1.10599	0.846921	0.852709	1.40655	1.48572	1.54517	1.34686	0.909256	0.903441	1.11065	0.901357	0.892993	1.42425	1.49843	1.52559	1.39614	0.916323	1.05196	1.10395	0.907146	0.952069	1.12134	0.866822	1.08507	1.19243	1.18074	1.16734	0.943125	0.670402	0.961067	1.04135	0.777861	0.955819	1.1228	0.987448	1.03416	0.879523
C9JLW8;I3L2L5;I3L4Q0;I3L317;I3L3A7	C9JLW8;I3L2L5;I3L4Q0;I3L317	Protein FAM195B	FAM195B	9	76.3	0.942329	0.871307	0.969605	1.1017	1.07664	1.11439	1.03895	0.781898	0.893495	1.12687	0.816519	0.940713	0.941378	1.0493	1.04578	1.04449	0.744722	0.725597	1.0838	0.898749	0.942347	0.996779	1.05071	1.10475	0.994971	0.73873	0.655927	0.989206	1.03341	0.939793	1.14108	1.04733	0.914387	0.97534	0.896858	0.713962	0.885584	0.961484	0.993865	0.977502	0.911173	0.939355	0.875822	0.864833
P09525;Q6P452;B4E1S2	P09525;Q6P452	Annexin A4;Annexin	ANXA4	36	76.2	0.878514	1.27637	1.23128	1.32481	1.6316	1.10028	1.11626	1.15446	0.843632	0.886847	1.23866	1.16145	1.20909	1.55626	1.04689	1.04456	1.0981	0.818526	0.861865	1.18528	1.19339	1.23081	1.46969	1.0628	1.05214	1.10307	0.805576	1.02048	1.04766	1.02356	1.00242	1.62432	1.01632	1.11644	0.967607	0.619775	1.07935	1.15307	1.20233	1.27112	1.86384	1.33242	1.24813	1.05721
P48643;B7ZAR1;E9PCA1;E7ENZ3;P48643-2;H0Y914;D6RIZ7	P48643;B7ZAR1;E9PCA1;E7ENZ3;P48643-2	T-complex protein 1 subunit epsilon	CCT5	41	76.2	0.995171	0.94479	0.903103	0.947113	0.824209	0.940232	0.953723	1.13306	0.96426	1.0013	0.894375	0.900083	0.961327	0.812159	0.948831	0.976522	1.13948	0.98105	1.00645	0.962517	0.908659	0.948217	0.839327	0.907042	0.976283	1.14098	0.972565	1.118	1.01513	1.10278	1.0651	1.03154	1.17402	0.982215	1.22011	1.16186	1.17823	1.05015	1.11094	1.08741	0.975673	1.09814	1.06724	1.08585
P68366-2;P68366;C9JEV8;C9JQ00;C9JJQ8;C9JDL2	P68366-2;P68366	Tubulin alpha-4A chain	TUBA4A	36	76.2	0.938779	1.35604	1.06372	1.18829	1.14784	0.877483	0.83904	0.602511	1.26818	0.891101	1.29772	1.02252	1.24659	1.05304	0.866014	0.789153	0.571624	1.23994	0.931809	1.41725	1.00321	1.17571	1.14871	0.82247	0.80719	0.533882	1.25015	0.916885	1.34121	1.63056	1.36943	1.23477	0.868843	0.965622	0.7383	1.56905	0.895069	1.08186	1.76816	1.0544	1.05806	0.802768	0.720485	0.707042
O00622;G3V0J1;F8WC24;O95389;O95389-2	O00622	Protein CYR61	CYR61	28	76.1	1.50259	1.67912	1.12857	1.40854	1.2045	0.834148	1.35777	4.1034	1.57445	1.29629	1.5614	1.13391	1.30056	1.10913	0.870192	1.30974	3.55483	1.49606	1.63299	2.15326	1.11367	1.65732	1.41193	0.864107	1.5482	4.71806	1.70888	1.13025	1.35873	1.74577	1.04341	1.8787	0.759451	1.10913	1.05503	0.7712	1.21704	1.30022	1.3295	1.00919	2.07023	0.780101	1.07453	1.26366
Q9UBE0;B3KNJ4;Q9UBE0-2;Q9UBE0-3;M0QX65;M0QZS6;M0R054;M0QYM8;M0R286;M0QYP2;M0R375	Q9UBE0;B3KNJ4;Q9UBE0-2;Q9UBE0-3;M0QX65;M0QZS6;M0R054	SUMO-activating enzyme subunit 1;SUMO-activating enzyme subunit 1, N-terminally processed	SAE1	27	76	1.03067	0.967274	0.944196	0.954122	0.888461	0.902024	0.927883	0.877921	0.827729	1.03497	0.989742	0.971711	1.00422	0.895308	0.945161	0.941043	0.86867	0.830422	1.00108	0.974331	0.931168	1.02298	0.88146	0.947201	0.924476	0.876856	0.808884	1.04716	1.03709	1.12749	1.05406	1.04372	0.959027	0.928635	1.00417	0.875715	1.11968	1.03366	1.06161	1.10797	1.05476	1.00797	1.01727	0.927986
Q9Y3F4-2;Q9Y3F4;H0YH33;F5H1G1	Q9Y3F4-2;Q9Y3F4	Serine-threonine kinase receptor-associated protein	STRAP	23	76	0.989438	0.882262	0.902871	0.940727	0.78292	0.884949	0.897375	1.1201	1.26866	0.993547	0.909035	0.946221	0.901629	0.806403	0.905166	0.947631	1.11675	1.2289	0.999583	0.891642	0.922162	0.944023	0.76794	0.863041	0.896114	1.15767	1.31355	1.08221	0.992494	0.9662	0.981978	0.886084	1.04964	0.996495	1.01606	1.13132	1.06866	0.957683	0.90205	0.996256	0.863556	1.20414	1.03175	1.0149
P23919;P23919-2;H7C312;H7BZ20;G5E9E9;H7C3A4	P23919;P23919-2;H7C312;H7BZ20	Thymidylate kinase	DTYMK	21	75.9	1.01861	0.980621	0.870669	0.902712	0.82304	0.918812	0.932022	0.980448	0.781951	1.01728	0.94413	0.827926	0.915755	0.747812	0.929011	0.933786	0.954267	0.750484	0.916379	0.891299	0.811886	0.852226	0.76265	0.868515	0.857836	0.910851	0.720771	0.914975	1.00645	0.866015	0.916769	0.820758	0.875172	0.988549	0.880403	0.717778	0.968622	0.985696	0.934087	0.971112	0.963463	1.24252	0.9846	1.04822
O15116;E5RJ47;E5RH18	O15116	U6 snRNA-associated Sm-like protein LSm1	LSM1	9	75.9	1.16943	1.0706	1.18523	1.347	0.981067	1.01704	0.988745	1.0514	1.01679	0.990953	0.8928	0.99807	1.1524	0.933171	0.881729	0.820941	1.02539	0.802795	0.947848	0.924423	1.04045	1.3364	1.00317	1.13377	0.902771	1.09059	0.976173	1.17591	1.13578	1.19158	1.01386	0.936458	0.982004	1.04594	1.03272	0.98441	1.01254	0.928112	0.908027	1.02076	0.836162	1.07063	0.890219	0.972359
O75828	O75828	Carbonyl reductase [NADPH] 3	CBR3	17	75.8	0.990375	1.0419	0.80122	0.900373	0.677768	1.07244	0.98976	0.923745	0.917582	0.947764	1.00057	0.772097	0.867779	0.684379	1.06755	1.02246	0.865592	0.932474	0.917052	0.975059	0.757473	0.792869	0.625613	0.976486	0.922411	0.844683	0.881889	1.0939	1.14888	1.1727	0.942841	1.00906	1.08539	1.06348	0.996971	0.836842	1.11362	1.16541	1.23931	1.08611	1.10068	1.36428	1.22923	1.05488
P60981;P60981-2;F6RFD5	P60981;P60981-2;F6RFD5	Destrin	DSTN	16	75.8	1.14792	1.07321	1.05153	1.22919	1.15855	0.99412	1.00083	1.17412	0.983994	1.2903	1.13291	1.11042	1.22747	1.2753	1.06528	1.14126	1.25025	1.03245	1.0781	1.11594	1.04768	1.27602	1.22552	1.01235	1.03444	1.26963	1.05713	0.90337	0.920654	0.819778	0.920858	0.89819	0.849012	0.990551	0.878125	0.629431	0.886723	0.891531	1.01597	0.90735	1.01236	1.00968	1.03246	0.955697
Q96EI5;Q96EI5-2;A2RQR6;D6RD44;D6RCE9;D6RIH3;J3KQY4;D6RHZ1;Q9H3H9	Q96EI5;Q96EI5-2;A2RQR6;D6RD44;D6RCE9	Transcription elongation factor A protein-like 4	TCEAL4	18	75.8	0.95642	0.810628	0.948772	0.881533	0.759539	0.986574	1.04042	0.7409	1.03777	1.18538	0.922757	1.14784	0.90464	0.987336	1.28265	1.36618	1.04084	1.33992	1.12591	0.814244	1.00448	0.864831	0.801847	1.12497	1.08201	0.757695	1.18639	1.04111	0.775391	1.04444	0.869605	0.535052	1.06099	0.783836	0.856141	0.916295	0.857676	0.71375	0.878678	0.844617	0.42786	0.860235	0.832141	0.639912
P14927;B7Z2R2;P14927-2;E5RHG9	P14927;B7Z2R2;P14927-2	Cytochrome b-c1 complex subunit 7	UQCRB	12	75.7	1.15781	1.10136	1.12728	1.31713	1.18259	1.48257	1.07911	1.07716	0.795702	1.25945	1.57211	1.4361	1.23189	1.75437	1.92569	1.53807	1.29177	0.925475	0.97652	1.23476	1.17131	1.494	1.3105	1.53372	1.17582	1.30177	0.833662	1.08656	0.987505	0.992618	0.764609	0.909469	0.856942	1.07309	0.842481	0.694645	1.2004	1.35832	1.52986	1.36169	1.44516	1.73123	1.51153	1.35555
P61158;B4DXW1;F8WDR7;F8WEW2;F8WE84	P61158;B4DXW1	Actin-related protein 3	ACTR3	31	75.6	0.979976	1.05581	1.06718	1.09798	1.08259	0.991169	0.994987	1.13324	0.978565	0.900165	0.931183	1.03178	1.04785	0.944036	0.886473	0.864027	1.01194	0.940333	0.897156	1.25316	1.04781	1.06384	1.09522	0.972544	0.981944	1.07716	0.918061	1.03285	1.00435	0.924168	1.03694	1.05101	1.03759	1.03876	1.04456	0.76643	1.05849	1.07658	0.932763	1.10135	1.10235	1.14802	1.1143	1.06232
P01040;C9J0E4	P01040;C9J0E4	Cystatin-A;Cystatin-A, N-terminally processed	CSTA	8	75.5	1.27671	1.4131	1.47667	1.40424	2.14529	1.26659	1.2251	1.04165	0.971046	1.26955	1.44393	1.61905	1.9173	2.15761	1.38998	1.14399	1.21189	0.850585	1.32244	1.35237	1.3852	1.3953	2.36908	1.27567	1.32789	0.923637	0.872524	0.889189	1.03828	2.23951	0.963088	0.956609	0.886043	1.03904	0.906259	0.85658	0.975019	0.678261	1.73486	0.89031	0.832373	0.93033	0.68366	1.35885
Q9BU89;K7EIV2;K7ERU8	Q9BU89;K7EIV2	Deoxyhypusine hydroxylase	DOHH	15	75.5	1.04679	0.998024	1.00356	0.996367	0.967428	0.883698	0.896437	1.06481	1.28405	0.89581	0.771462	0.828186	0.967476	0.695943	0.68369	0.650752	0.839348	1.09201	1.10219	1.00327	1.00997	0.904751	0.879523	0.859956	0.932391	1.00721	1.33386	1.32577	1.08119	1.23836	1.33687	1.15179	1.27514	0.936542	1.38174	1.58521	1.05225	0.935544	0.983984	0.957962	1.01974	0.949474	0.898605	1.05088
A0A0A0MRV0;Q9P2E9;A0A087WVV2;F8W7S5;A2A2S5;V9GY78	A0A0A0MRV0;Q9P2E9;A0A087WVV2	Ribosome-binding protein 1	RRBP1	120	75.5	0.847077	0.968005	0.952949	0.910125	0.914449	0.960025	0.919023	0.641037	0.971512	0.866406	0.966238	0.984016	0.942575	0.933743	0.963605	0.895254	0.676667	0.97884	0.841329	0.948945	0.942075	0.891659	0.910591	0.969857	0.901241	0.660069	0.95713	0.967016	0.996616	1.18174	1.03846	0.874328	0.959097	0.921205	0.876094	1.34189	0.957508	0.984776	1.08247	0.951201	0.859053	0.790616	0.848722	0.875185
F8VZX2;H3BRU6;F8W0G4;F8VXH9;F8W1G6;F8VTZ0;H3BND9;H3BSP4	F8VZX2;H3BRU6;F8W0G4;F8VXH9		PCBP2	19	75.4	1.05464	0.921794	1.00676	1.01626	0.996735	0.966722	0.993983	1.08161	1.01424	0.944608	0.862082	0.932131	0.96126	0.841206	0.869521	0.872932	1.03411	0.920048	1.04141	0.862476	0.917287	1.02404	0.92214	0.931639	0.919614	1.07131	0.990632	1.11179	0.967052	0.919011	0.951999	0.830014	0.878246	0.918473	1.02672	0.826811	1.10198	0.976258	0.921203	1.03335	0.873476	0.979074	0.960378	0.965813
Q15121;Q15121-2;B1AKZ5	Q15121;Q15121-2;B1AKZ5	Astrocytic phosphoprotein PEA-15	PEA15	8	75.4	1.13625	1.20972	0.954325	1.05545	0.895422	0.973418	0.934209	1.16881	1.04106	1.76284	1.26297	1.27421	1.01531	1.0372	1.18883	1.62294	1.96237	1.54884	1.42822	1.19923	0.932932	1.24103	0.920795	1.36271	0.96383	1.2672	1.42836	0.975627	1.09189	0.971345	1.1218	1.0381	1.29656	0.852204	0.963806	0.739081	0.857209	0.86116	0.969326	0.875324	0.554624	0.72335	0.763179	0.966485
Q9NXG2;H3BNW0	Q9NXG2	THUMP domain-containing protein 1	THUMPD1	29	75.4	1.15504	0.962719	1.07189	1.0049	0.993654	0.985095	0.967267	1.03894	0.861301	1.21544	1.01988	1.04447	1.05746	1.05948	0.991084	1.01664	1.09065	0.885012	1.16583	0.9391	1.07901	1.07631	1.01093	1.00736	0.99082	1.08897	0.914873	1.0446	0.988109	0.979367	0.964498	0.645326	0.819845	0.962636	0.886419	0.826872	1.22438	1.02713	1.04816	1.0546	0.754445	0.985956	1.01151	1.02732
Q15019;Q15019-2;Q15019-3;C9JB25;C9J938;C9IZU3;C9JZI2;C9JT15;C9JSE7;A0A1B0GXJ2;C9JFT1;F8WB65	Q15019;Q15019-2;Q15019-3	Septin-2	SEPT2	26	75.3	0.945367	1.08484	1.05867	0.990149	1.01016	0.993514	0.971105	0.974604	0.991777	0.974665	1.11435	1.05656	0.993401	1.05608	1.0271	1.05087	1.01696	1.04059	0.933094	1.08438	1.03237	0.995707	1.02634	0.974857	0.978188	0.985875	1.02938	1.0041	1.04213	0.885819	1.02911	1.0384	0.979688	0.980954	0.935304	0.828819	1.01663	1.03518	0.91963	1.07089	1.0316	0.995503	1.02324	0.901428
P68104;Q5VTE0;A0A087WVQ9;P68104-2;A0A087WV01;Q5JR01;A6PW80	P68104;Q5VTE0;A0A087WVQ9;P68104-2;A0A087WV01	Elongation factor 1-alpha 1;Putative elongation factor 1-alpha-like 3;Elongation factor 1-alpha	EEF1A1;EEF1A1P5	38	75.3	1.18668	1.00032	1.07483	1.34707	0.924748	1.06559	1.05637	1.28548	0.862703	1.13357	0.976803	1.00444	1.21682	0.925916	0.998662	1.09857	1.25064	0.823311	1.09105	0.915884	0.978205	1.3238	0.890922	0.975212	0.996839	1.26404	0.889924	1.12149	0.992688	1.09855	1.111	1.03037	1.11079	0.986058	1.29596	0.822665	1.11911	1.04002	1.05792	1.26496	1.0647	1.22893	1.15837	1.15106
Q9UHV9	Q9UHV9	Prefoldin subunit 2	PFDN2	12	75.3	1.02249	0.892291	0.889386	0.978308	0.940972	0.904318	0.922188	0.960832	0.896226	1.04401	0.891693	0.871783	0.947356	0.860549	0.880877	0.903097	0.970645	0.910543	1.15485	0.950641	0.962029	1.12219	0.991015	1.01764	0.960946	1.18964	1.03448	1.1335	0.994868	0.832477	0.973895	0.877958	1.0225	0.998037	0.927939	0.807872	0.983557	0.929469	0.736893	0.899113	0.760234	1.01658	0.862481	0.810816
P55072;C9IZA5;C9JUP7	P55072	Transitional endoplasmic reticulum ATPase	VCP	70	75.3	0.968823	0.936719	1.01891	0.973656	1.12583	0.974592	0.981501	0.990992	0.837655	0.921512	0.920962	1.02413	1.01626	1.12355	0.975935	0.967995	1.02422	0.85797	0.954323	0.956618	1.03516	0.99911	1.13001	0.992915	0.989625	1.00733	0.845445	0.998694	0.992919	1.11279	1.01104	1.07731	0.982771	0.998624	1.02863	0.813834	1.045	1.0377	1.0721	1.06619	1.11705	0.999115	1.02926	1.0074
H7C144	H7C144		ACTN4	31	75.1	0.79741	0.824912	0.824484	0.888372	0.958639	0.831484	0.745555	0.814892	0.731926	0.979911	0.935595	0.978387	1.1502	1.06627	0.847574	0.865776	1.05685	1.02365	1.00175	1.0186	0.81527	1.10914	1.127	0.943402	0.887299	0.995766	0.802495	1.1422	0.915058	0.748258	1.08247	0.803099	0.905482	1.06162	0.908363	0.933387	0.819101	0.751527	0.510323	0.782901	0.659426	0.680447	0.644166	0.612848
P14550;Q5T621;V9GYP9;V9GYG2	P14550	Alcohol dehydrogenase [NADP(+)]	AKR1A1	23	75.1	1.05005	1.14098	1.2873	1.16243	1.50235	1.4408	1.50319	1.10687	0.793855	1.06018	1.19987	1.24593	1.08707	1.5294	1.39743	1.4452	1.12719	0.848295	0.992408	1.12893	1.2764	1.10423	1.41748	1.46575	1.46819	1.09221	0.769293	0.998293	1.00288	0.918329	0.995365	1.13021	1.17001	1.14511	0.941446	0.778082	0.997008	0.978919	0.925267	0.953887	1.03504	1.27968	1.06387	1.01657
P21333-2;P21333;Q5HY54;Q60FE5;A0A087WWY3;F8WE98;H7C2E7	P21333-2;P21333;Q5HY54;Q60FE5;A0A087WWY3	Filamin-A	FLNA	176	75.1	1.03599	1.22658	1.10603	1.27112	1.14653	1.04531	1.02818	1.40326	1.1912	0.966533	1.17693	1.08156	1.21351	1.11726	1.00056	1.04807	1.37152	1.1482	1.00822	1.23089	1.09634	1.31203	1.17327	1.03891	1.03005	1.43928	1.19944	0.960887	1.08262	1.41359	1.13263	1.26365	1.26697	1.04269	1.25314	0.878924	0.90401	1.06053	1.22248	1.02805	1.11182	0.963901	0.921065	1.0916
Q9HCN8	Q9HCN8	Stromal cell-derived factor 2-like protein 1	SDF2L1	13	75.1	0.889638	1.01263	0.979272	1.05254	1.04303	1.01415	0.978439	0.882827	0.7862	0.948412	1.10136	1.0149	1.03916	1.08132	1.0974	1.00082	0.8809	0.842436	0.901264	1.01613	1.02625	1.04602	1.04589	1.08861	0.985636	0.928112	0.818984	0.981682	1.00801	1.08195	1.178	1.34033	1.27856	1.02441	1.06251	0.870266	1.04633	1.00112	1.20666	1.12039	1.34686	1.40358	1.02878	0.980575
Q13242;H0YIB4;S4R3G0	Q13242;H0YIB4	Serine/arginine-rich splicing factor 9	SRSF9	24	75.1	1.12416	1.1616	1.12888	1.29887	1.1058	1.07734	0.996946	0.907807	1.03326	1.10453	1.09738	1.0459	1.12583	1.07536	1.04823	0.972133	0.897379	0.993265	1.04517	1.05467	1.04882	1.3272	1.04523	1.06377	0.886661	0.883071	1.02786	1.18295	1.05321	1.06771	0.877592	0.814833	0.729647	0.913346	0.831669	1.06028	1.14561	1.17578	1.37076	1.22531	1.08115	1.1429	1.0775	1.05332
Q9NP97;B1AKR6;Q8TF09;H3BNG9;H3BPA0;Q7Z4M1;H3BQI1;Q9NP97-2	Q9NP97;B1AKR6;Q8TF09	Dynein light chain roadblock-type 1;Dynein light chain roadblock-type 2	DYNLRB1;DYNLRB2	8	75	0.79677	0.929941	0.808961	0.910041	0.880183	0.886696	0.891785	0.989553	0.778238	0.852595	0.810375	0.91603	0.914065	0.896124	0.929733	0.956863	0.982262	0.847912	0.858619	0.900461	0.858388	0.79328	0.814476	1.02019	0.88451	0.872104	0.738757	0.757324	0.96444	1.10562	0.98268	0.930089	1.06917	0.884299	0.909479	0.745606	0.697089	0.796955	0.868302	0.70577	0.650482	0.890154	0.772817	0.899879
P43487-2;P43487;F6WQW2;C9JXG8;C9JGV6;C9JJ34;C9JDM3;C9JIC6	P43487-2;P43487;F6WQW2;C9JXG8;C9JGV6;C9JJ34	Ran-specific GTPase-activating protein	RANBP1	18	75	0.924701	0.927513	0.713649	0.853138	0.679264	0.889158	0.822112	0.915114	0.664774	1.03155	0.853211	0.780485	0.820378	0.739293	0.947057	0.953986	0.974837	0.729868	1.04845	0.970291	0.791396	0.914642	0.76477	0.964997	0.886033	0.913307	0.746963	1.04451	1.05783	0.920383	0.860182	0.917151	0.909185	0.864719	0.855029	0.674902	0.982383	1.03219	0.905392	1.01219	0.914979	1.07501	0.934708	0.950289
Q9BT78;D6RFN0;D6RAX7;Q9BT78-2;D6RD63;D6REK7	Q9BT78;D6RFN0;D6RAX7;Q9BT78-2;D6RD63	COP9 signalosome complex subunit 4	COPS4	25	74.9	1.06933	1.03631	1.07309	1.12536	1.08129	1.00607	1.02743	1.11264	1.05447	1.05378	0.977612	1.04582	1.09965	1.00677	0.956779	0.977534	1.05857	0.94645	0.991414	1.03211	1.0831	1.07188	1.05407	1.00509	1.00314	1.07143	0.944402	1.03853	0.979956	0.943448	0.913563	0.92876	0.963364	1.00426	0.930112	0.836997	1.03032	1.01567	0.99113	1.03745	1.01566	1.08113	1.01775	1.05318
P31150;G5E9U5	P31150	Rab GDP dissociation inhibitor alpha	GDI1	34	74.9	1.02005	1.19431	1.22883	1.42044	1.18283	1.12656	1.07696	1.39852	1.06542	1.05291	1.19263	1.21739	1.26839	1.23251	1.09401	1.13492	1.39735	1.07056	1.01918	1.1687	1.19115	1.45957	1.20441	1.13619	1.08129	1.45968	1.10674	1.33685	1.03214	1.4416	0.964434	1.3851	1.36117	1.07978	1.37824	0.81217	1.15035	1.20147	1.54869	1.29882	1.30814	1.49664	1.25904	1.23208
Q9UNZ2;Q9UNZ2-5;F2Z2K0;Q9UNZ2-4;Q9UNZ2-6;R4GNE6;G3V4V8;R4GMY2	Q9UNZ2;Q9UNZ2-5;F2Z2K0;Q9UNZ2-4;Q9UNZ2-6	NSFL1 cofactor p47	NSFL1C	36	74.9	0.972221	1.03363	1.0497	1.02374	1.13179	1.02787	0.98922	1.0174	1.12648	0.96404	0.992337	1.04327	1.04835	1.13269	1.03865	0.998061	1.0176	1.09743	0.944147	1.02131	1.02649	1.06012	1.18059	1.01828	0.972378	1.06476	1.14424	0.957254	1.02979	1.0968	1.03545	0.997105	1.0045	1.00141	0.937307	0.919422	0.984165	1.02261	1.07845	1.04326	1.07922	1.14011	1.00349	1.01621
O43172	O43172	U4/U6 small nuclear ribonucleoprotein Prp4	PRPF4	32	74.9	1.14762	0.857558	0.865421	0.884375	0.717123	0.840645	0.874109	1.14378	1.11499	1.15978	0.833326	0.850657	0.857369	0.698647	0.837368	0.861264	1.15417	1.09701	1.10933	0.824916	0.853426	0.846352	0.666783	0.822898	0.854856	1.11039	1.11853	1.19001	1.00919	1.13113	1.02361	0.833448	0.86949	0.92661	1.0543	1.09212	1.17272	1.02356	1.07061	1.05841	0.889614	0.932171	0.93382	1.11656
P52907	P52907	F-actin-capping protein subunit alpha-1	CAPZA1	15	74.8	0.951936	1.06262	0.997886	1.08834	1.10758	1.06337	1.05555	1.19231	0.979995	0.982032	1.00499	0.983042	1.06701	1.07892	1.03786	1.01219	1.1508	0.982015	1.00397	1.02824	0.975199	1.04346	1.09896	0.976328	1.02011	1.15406	0.996868	1.05793	0.993072	0.826104	0.912292	0.983694	1.00232	1.00489	0.985283	0.750744	1.02941	0.971781	0.896162	1.03342	1.02078	1.1408	1.03151	1.04705
Q13347;Q5TFK1	Q13347	Eukaryotic translation initiation factor 3 subunit I	EIF3I	20	74.8	1.06111	1.01092	1.07586	1.07042	1.01744	0.940608	0.975616	1.11386	1.23413	0.931445	0.732964	0.988462	1.1652	0.699803	0.72698	0.677333	1.05125	1.16483	1.05983	0.991955	1.0671	1.08796	1.0112	0.995076	1.00894	1.0787	1.22222	1.1792	0.997727	1.08843	1.11586	1.05353	1.19278	1.04141	1.16782	1.08395	1.04505	0.962227	1.06521	1.0487	0.905546	1.10863	0.986735	1.00405
Q15185-4;Q15185;A0A087WYT3;Q15185-3;B4DDC6;Q15185-2	Q15185-4;Q15185;A0A087WYT3;Q15185-3;B4DDC6;Q15185-2	Prostaglandin E synthase 3	PTGES3	12	74.8	1.30947	0.924538	0.911185	0.857336	0.8169	0.901935	0.952167	1.04489	0.848311	1.09068	0.844092	0.859494	0.892499	0.803996	0.921786	0.943979	1.10998	0.892244	1.1974	0.883058	0.872925	0.854392	0.815658	0.856034	0.924881	1.0133	0.821483	1.1187	0.974504	1.13729	1.0047	0.986272	0.999925	0.980258	1.11481	0.961825	0.958114	0.953533	0.921437	0.880003	0.822256	1.00164	0.972458	0.888017
Q9BRA2;I3L2R6;I3L0K2;I3L3M7	Q9BRA2;I3L2R6;I3L0K2;I3L3M7	Thioredoxin domain-containing protein 17	TXNDC17	9	74.8	1.00779	1.14014	1.19048	1.18936	1.05499	1.01442	0.99437	1.12248	0.815487	1.02789	1.01742	1.09603	1.07362	0.979594	0.96247	0.893756	1.01998	0.738193	0.978455	1.07415	1.13138	1.12039	0.987989	1.00321	0.972789	1.06423	0.763673	0.99953	1.03961	1.06742	1.00876	0.957612	0.994449	0.949762	0.994844	0.735222	1.01118	0.966504	1.04974	0.994178	0.856754	1.10312	0.896446	1.01857
O75369-8	O75369-8	Filamin-B	FLNB	176	74.7	0.929545	1.0469	0.898148	1.08476	0.958965	0.932938	0.992738	1.21591	1.0933	0.926577	1.03128	0.896131	1.04121	0.955585	0.913379	1.01973	1.21548	1.06836	0.939068	1.04747	0.89113	1.0934	0.958992	0.912241	0.978644	1.23618	1.09382	0.760275	0.892696	0.674431	0.99488	0.835777	0.930903	0.979014	0.96129	0.728312	0.751432	0.921709	0.595652	0.964297	0.746455	0.752622	0.958238	0.863829
P32321-2;P32321;D6RBJ9;D6R9S0;D6RBN2;D6RC36;D6RAR9;D6RAD7	P32321-2;P32321;D6RBJ9	Deoxycytidylate deaminase	DCTD	13	74.6	1.07954	1.28266	1.21294	1.22727	1.17893	1.17606	1.01312	1.43622	1.23379	1.27785	1.21812	1.194	1.06183	1.27462	1.1675	1.17217	1.27827	1.00044	1.15091	1.08331	1.17903	1.0988	1.15958	1.13575	1.07624	1.19954	0.962687	1.39945	1.02189	1.07834	0.906223	1.00999	1.00914	1.03491	1.0261	0.950551	1.21823	0.993929	1.05341	1.06495	1.07017	1.21	1.06348	0.948554
Q12906-7;Q12906;Q12906-4;Q12906-6;Q12906-5;Q12906-2;Q12906-3;K7EKJ9;K7ER69;K7EQR9;K7EKY0;K7EJ09;K7EM82;K7ERM6;K7ENK6;K7ELV3;K7EPG3;K7EQ75	Q12906-7;Q12906;Q12906-4;Q12906-6;Q12906-5;Q12906-2;Q12906-3	Interleukin enhancer-binding factor 3	ILF3	59	74.6	1.07064	0.975421	1.03856	0.990606	1.04047	0.94865	0.966495	0.925406	0.876566	1.03514	0.934418	1.02472	1.02571	1.01341	0.952581	0.943242	0.959437	0.897521	1.05333	0.948181	1.01162	1.00563	1.01488	0.926485	0.933816	0.903326	0.845454	1.13515	0.99123	1.04442	1.01838	1.01859	0.934076	0.952914	1.07296	0.840094	1.02815	0.907841	0.87543	0.917456	0.872551	0.801059	0.883426	0.878259
Q86X76-2;Q86X76-4;Q86X76;Q86X76-3;Q86X76-5	Q86X76-2;Q86X76-4;Q86X76;Q86X76-3;Q86X76-5	Nitrilase homolog 1	NIT1	17	74.6	0.915318	1.13936	1.12229	1.09685	1.08692	1.05508	1.01223	1.13243	0.981043	1.02535	1.13481	1.15033	1.11623	1.0777	1.03298	0.977551	1.07383	0.967847	1.00201	1.19223	1.18386	1.08937	1.11771	1.06966	1.00149	1.04744	0.979709	0.931239	1.04665	0.886261	1.09795	0.933011	1.01258	1.11181	1.00864	0.863975	0.941735	0.854144	0.750098	0.924024	0.802322	1.02197	0.937868	0.88072
Q96AT9;Q96AT9-4;Q96AT9-2;C9J6A7;C9J9T0;C9IZU8;Q96AT9-5;Q96AT9-3;C9IYE8;E7ESZ6;C9J8S0;Q2QD12;C9JCL8;E9PBG9;F8WBT4	Q96AT9;Q96AT9-4;Q96AT9-2;C9J6A7;C9J9T0;C9IZU8;Q96AT9-5;Q96AT9-3	Ribulose-phosphate 3-epimerase	RPE	10	74.6	0.911751	1.02337	1.00405	1.02106	0.982774	1.0686	1.0791	1.05476	0.903073	0.929462	0.964688	1.03847	1.04453	1.00175	1.11227	1.06357	1.0797	0.935292	0.907023	0.920477	0.965096	0.934083	0.945187	1.04086	0.957371	0.988095	0.879437	1.34922	1.00398	0.932099	0.974983	1.29283	1.43163	1.00935	1.39069	0.89294	1.08925	1.04528	0.885204	1.24028	1.11412	1.56612	1.33001	0.972136
P09651;P09651-2;F8W6I7;P09651-3;F8VZ49;Q32P51;F8VTQ5;F8W646;F8VYN5	P09651;P09651-2;F8W6I7;P09651-3;F8VZ49;Q32P51;F8VTQ5	Heterogeneous nuclear ribonucleoprotein A1;Heterogeneous nuclear ribonucleoprotein A1, N-terminally processed;Heterogeneous nuclear ribonucleoprotein A1-like 2	HNRNPA1;HNRNPA1L2	34	74.5	1.09641	0.90002	0.948955	1.03305	0.940761	0.974105	0.905181	1.09217	0.825842	1.21729	0.961361	0.982442	0.99251	0.989335	0.989905	0.967963	1.12003	0.839066	1.0902	0.902454	0.955357	1.03797	0.93288	0.982654	0.902261	1.13583	0.814775	1.14127	0.868119	0.859393	0.968902	0.971947	0.842321	0.906233	1.02499	0.750277	1.12507	1.03132	0.933399	1.11573	1.03721	0.985868	1.04366	1.07984
Q9UI09;F8VRD8;Q9UI09-2;F8VXI1;H0YID5;H0YIT1	Q9UI09	NADH dehydrogenase [ubiquinone] 1 alpha subcomplex subunit 12	NDUFA12	11	74.5	0.931851	0.986713	1.071	1.10396	1.09646	1.17666	1.02264	0.957154	0.747728	1.16804	1.16661	1.23418	1.11339	1.25879	1.35538	1.11285	1.03807	0.819827	1.10037	1.06427	1.18702	1.15779	1.16664	1.25689	1.06874	1.06103	0.781842	1.11238	0.950618	0.87078	0.898769	0.841167	1.00906	1.01473	0.881345	0.917344	1.23277	1.10704	1.11116	1.20824	1.02738	1.44592	1.34396	1.07807
P68431;Q16695	P68431;Q16695	Histone H3.1;Histone H3.1t	HIST1H3A;HIST3H3	15	74.3	0.998791	0.758167	0.862248	0.791532	0.93172	0.910928	0.969484	0.910987	0.852901	0.963809	0.64809	0.817837	0.924113	0.785753	0.812486	0.834474	0.886309	0.844619	1.09747	0.791673	0.834262	0.793636	0.944402	0.950119	0.975281	0.883576	0.828669	1.35914	0.744905	0.77998	0.715887	1.31225	1.11254	0.956598	1.4157	0.824499	1.3283	0.923766	1.14318	1.18686	1.33189	1.28735	1.21399	1.08619
Q71DI3	Q71DI3	Histone H3.2	HIST2H3A	15	74.3	0.994121	0.768603	0.827485	0.928168	0.934853	1.009	0.93149	0.912873	0.837122	1.21217	0.927328	0.966037	1.01049	1.03591	1.10237	1.02442	1.05298	0.891929	1.10643	0.718806	0.825511	0.833386	0.864972	1.00097	0.94631	0.923348	0.836049	1.33466	0.72485	1.23575	0.685729	1.44886	1.01512	0.88761	1.28502	0.882744	1.59827	0.928294	2.027	1.34361	1.69076	1.61236	1.48565	1.25444
Q32Q12;P22392-2;P22392;J3KPD9;F6XY72	Q32Q12;P22392-2;P22392;J3KPD9	Nucleoside diphosphate kinase;Nucleoside diphosphate kinase B	NME1-NME2;NME2	20	74.3	1.08787	1.09923	1.18153	1.31247	1.25969	1.07922	1.02456	1.22873	0.862767	1.14449	1.11135	1.15446	1.30259	1.31041	1.05556	1.08504	1.19934	0.808667	1.23043	1.09222	1.25395	1.41709	1.37702	1.07834	0.989954	1.22276	0.888604	1.12983	0.993385	1.24322	1.04143	1.16811	1.11994	1.04042	1.29165	0.769955	1.10925	1.00679	1.38329	1.14508	1.1899	1.31977	1.07201	1.4791
Q9P258	Q9P258	Protein RCC2	RCC2	34	74.3	1.11949	0.962501	0.922866	0.944025	0.820565	0.853064	0.917206	0.954943	0.986185	1.06248	0.86034	0.897198	0.929276	0.754276	0.769162	0.856058	0.877361	1.06999	1.08596	0.934925	0.918845	0.913782	0.844891	0.866988	0.907765	0.915697	1.28326	1.20207	1.06905	1.15709	1.04999	1.15989	0.936694	0.947639	1.19708	0.997034	1.1423	1.08516	1.1039	1.1261	1.0358	0.929317	1.03617	1.02594
P27348;E9PG15	P27348;E9PG15	14-3-3 protein theta	YWHAQ	22	74.3	0.9998	1.07518	1.01751	1.1427	1.06233	1.03676	0.999069	1.23481	1.00436	1.01984	1.08677	1.05012	1.12279	1.12375	1.08259	1.03879	1.24612	1.0101	1.02683	1.08198	1.03095	1.11327	1.07196	0.975585	1.00908	1.21874	0.988639	1.07562	0.94968	0.840922	0.836619	0.817775	0.75317	0.977309	0.898925	0.676246	1.19294	1.13402	1.01789	1.19491	1.13653	1.35177	1.2435	1.16535
Q00325-2;F8VVM2;Q00325;F8VWQ0;F8VZL5;F8VWR4;F8VY00;F8VYH5	Q00325-2;F8VVM2;Q00325	Phosphate carrier protein, mitochondrial	SLC25A3	25	74.2	1.09913	1.14095	1.20091	1.10344	1.07802	1.19389	1.00856	1.16687	0.813428	1.08024	1.21938	1.16144	1.08291	1.14604	1.18482	1.06962	1.17715	0.79836	1.05325	1.1099	1.18669	1.14535	1.10965	1.2255	1.00929	1.23963	0.863552	1.1731	0.993551	1.292	1.00124	1.2981	1.26922	1.07366	1.11401	0.794421	1.10928	1.10342	1.39788	1.13334	1.30929	1.39242	1.24201	1.1047
Q09666;E9PKR9;E9PLK4;E9PJZ0;E9PJC6;E9PQE3	Q09666	Neuroblast differentiation-associated protein AHNAK	AHNAK	324	74.1	1.04716	1.07719	1.08354	1.31709	1.19101	0.876346	0.92171	1.1761	1.03503	1.01422	1.01735	1.12012	1.35826	1.1381	0.873694	0.910562	1.21341	1.04413	1.09236	1.12619	1.09748	1.36682	1.22648	0.867089	0.934284	1.17589	1.04545	0.892971	0.91362	0.637801	1.02206	0.914688	0.836887	0.905178	0.949427	0.707725	0.849659	0.924272	0.576923	0.907882	0.762852	0.557798	0.889744	0.758626
Q9HB71;Q9HB71-3;Q9HB71-2;B2ZWH1	Q9HB71;Q9HB71-3	Calcyclin-binding protein	CACYBP	26	74.1	0.989728	0.953371	0.84479	0.977244	0.831732	1.0306	1.00386	1.08116	1.30415	1.0121	0.995392	0.826899	0.812579	0.889663	1.02097	1.12254	1.06991	1.33551	0.938998	0.955953	0.828704	0.914942	0.812944	0.939357	0.98986	1.10289	1.27504	1.15003	1.01982	1.02287	0.881421	0.89908	0.956941	1.01283	0.981131	1.24579	1.1044	1.13483	1.13503	1.1357	1.01715	1.29191	1.14955	1.13079
P28074;P28074-2;H0YJM8;G8JLC2;G3V3K3	P28074	Proteasome subunit beta type-5	PSMB5	17	74.1	1.05922	0.941867	0.964803	1.03935	0.982261	1.05814	0.990231	1.08489	1.10921	1.06565	0.973116	0.962724	1.03768	0.967271	1.00212	0.987719	1.05412	1.07303	1.03767	0.946459	0.953276	1.0399	0.953434	1.06356	0.9528	1.04297	1.08836	1.12128	0.993488	1.02045	0.971326	1.0488	0.984996	1.01781	1.03103	1.03917	1.17565	1.17947	1.11772	1.23661	1.27314	1.32991	1.22506	1.12742
P16152;E9PQ63;A8MTM1;P16152-2	P16152	Carbonyl reductase [NADPH] 1	CBR1	18	74	0.943018	0.985629	1.01695	0.993638	1.07387	1.02696	1.00516	0.913249	0.65295	0.924058	0.932352	0.988833	1.01297	1.09255	1.00257	0.949183	0.921392	0.67248	1.00405	1.00144	1.07425	1.03337	1.1168	1.06659	1.02587	0.967171	0.688389	1.03942	1.02677	1.07156	0.997113	0.976406	1.14843	1.07816	1.02951	0.77429	1.05001	1.05057	1.06558	1.07176	0.985774	1.31607	1.20924	0.994199
Q9Y3B7;Q9Y3B7-2;Q9Y3B7-3;E9PQB6;H0YCD5	Q9Y3B7;Q9Y3B7-2;Q9Y3B7-3	39S ribosomal protein L11, mitochondrial	MRPL11	15	74	1.08796	0.975786	1.06544	0.991448	0.995712	1.07022	0.969763	0.924478	0.633775	1.12591	0.973407	1.05558	0.996445	0.979848	1.06956	0.942292	0.959138	0.650334	1.0659	0.976467	1.02399	0.924141	0.967887	1.03417	0.943261	0.909011	0.691371	0.968275	0.986985	0.914416	0.908282	0.835083	0.970924	1.04764	0.895328	0.843861	0.953549	0.851249	0.831449	0.839835	0.745864	0.927096	0.935159	0.814804
Q8TDQ7;Q8TDQ7-2;Q8TDQ7-3;Q8TDQ7-5;Q8TDQ7-4;V9GYK3;V9GYW0	Q8TDQ7;Q8TDQ7-2;Q8TDQ7-3;Q8TDQ7-5;Q8TDQ7-4	Glucosamine-6-phosphate isomerase 2	GNPDA2	15	73.9	1.03164	1.07922	0.972461	1.22119	1.14566	1.17929	1.15819	1.15773	1.07202	1.03676	1.13487	1.02182	1.05449	1.09211	1.24338	1.18515	1.12425	1.20266	0.977672	1.02087	0.920052	1.09974	1.03946	1.13561	1.13663	1.08826	1.09466	1.09609	1.20111	0.942102	1.21285	1.4245	1.3762	1.09843	1.16115	1.10362	1.12524	1.29137	1.0376	1.4363	1.50337	1.76129	1.30001	1.35861
Q9UNM6;Q9UNM6-2;J3KNQ3;A0A087WUL9;E9PL38;H0YD73;E9PPD2;F8W8J6	Q9UNM6;Q9UNM6-2;J3KNQ3;A0A087WUL9;E9PL38;H0YD73	26S proteasome non-ATPase regulatory subunit 13	PSMD13	27	73.9	1.04768	0.987155	0.994974	1.01579	1.0142	0.989396	0.977482	1.10527	1.23233	1.01046	0.937311	0.949608	1.03722	0.937132	0.94415	0.934398	1.0782	1.17071	1.01129	0.95471	0.976562	0.998632	0.940046	0.956124	0.940688	1.04629	1.16953	0.974737	1.00973	1.03622	0.964183	0.950847	0.988666	0.985354	0.964074	0.84785	0.926493	1.00466	0.945387	0.985793	0.989552	1.05609	0.974031	0.982053
P33176	P33176	Kinesin-1 heavy chain	KIF5B	81	73.8	0.930906	0.988097	0.966846	0.982621	0.900612	0.844537	0.931626	0.940854	0.984121	0.913813	0.953861	1.00648	1.0193	0.89497	0.890142	0.928921	0.959357	0.982741	0.926214	1.02308	0.986555	1.01237	0.913549	0.86748	0.958493	0.947009	0.944308	0.952409	1.01262	1.10448	1.0365	1.11761	1.12223	1.01352	1.07302	0.831979	0.976619	0.99263	0.952417	0.946709	1.00402	0.965092	0.996411	0.959401
P51970	P51970	NADH dehydrogenase [ubiquinone] 1 alpha subcomplex subunit 8	NDUFA8	12	73.8	1.12143	1.08992	1.16933	1.09904	1.22588	1.23677	1.13576	1.07824	0.861217	1.12056	1.00151	1.10689	1.09334	1.19155	1.1858	0.986739	0.997004	0.906864	1.06683	1.03954	1.1054	1.0209	1.23046	1.1171	1.07907	0.857546	0.828319	0.984595	1.00368	0.927019	0.90628	0.806249	1.03278	1.04572	0.802125	0.896375	1.01018	1.06399	0.994601	0.98186	0.88419	1.35879	1.15304	0.916656
O60925;E5RGS4;D6RGG5	O60925;E5RGS4	Prefoldin subunit 1	PFDN1	10	73.8	1.11929	1.06754	1.12941	1.01048	1.08747	1.0923	1.12556	1.20269	1.1329	0.962859	0.841582	0.860389	0.996904	0.857126	0.834147	0.857656	1.00047	0.942628	0.903239	0.938136	0.94197	0.95182	0.893665	0.918608	1.00184	1.05452	1.00303	1.08056	0.94604	0.861762	1.06249	0.95798	1.21547	0.958599	0.830273	0.745297	0.679009	0.816173	0.713975	0.708121	0.890824	1.21212	0.992897	0.972402
A0A024R571;Q9H4M9;C9JC03;C9J2Z4;C9JDQ8;C9JIJ3;C9IZH1	A0A024R571;Q9H4M9;C9JC03;C9J2Z4	EH domain-containing protein 1	EHD1	36	73.7	1.00125	1.3326	1.32013	1.34359	1.31239	0.961445	0.949944	1.41418	1.05052	1.02459	1.40803	1.29251	1.29991	1.31226	1.08918	1.06439	1.39614	1.04647	1.0424	1.46054	1.42704	1.58016	1.42774	1.101	1.02696	1.62415	1.13619	1.09655	0.984973	0.984471	0.965371	0.936752	0.998886	0.985604	1.06781	0.650267	1.05214	1.03943	1.01085	1.12879	0.97153	0.969683	1.04411	0.983717
Q15149-2;E9PMV1	Q15149-2	Plectin	PLEC	433	73.7	0.782121	1.23532	1.1926	1.00679	1.08834	0.995851	0.890889	1.31252	0.864779	0.794849	0.963272	1.02624	0.96011	0.909418	0.971538	0.820934	1.14431	0.844701	0.957761	1.14432	1.17765	0.804655	1.00084	0.768914	0.885025	0.992716	0.790136	0.725667	0.927299	0.79044	1.03088	0.784316	0.879841	1.09356	0.941872	0.537668	0.563759	0.980903	0.663701	0.926842	0.603974	0.632383	0.871813	0.77647
Q15149-3	Q15149-3	Plectin	PLEC	432	73.7	0.927969	1.10701	1.19802	1.15637	1.07783	0.969514	0.896665	0.974331	0.875739	0.883372	1.0775	1.0168	0.889595	1.14527	1.06806	0.928922	0.931577	0.832738	1.0322	0.981998	1.20025	0.798679	0.871257	0.855164	0.979209	0.867529	0.747315	1.45034	0.880445	1.23846	1.62565	1.20581	1.18356	0.873286	1.14811	1.08595	1.00552	0.884566	1.01201	0.826683	0.890525	0.74133	0.908408	0.90269
Q15149;Q15149-7;Q15149-9;E9PKG0;E9PIA2;E9PQ28;REV__Q8IWV8-3	Q15149;Q15149-7;Q15149-9	Plectin	PLEC	445	73.6	0.955752	1.14636	1.17047	1.04989	1.124	1.04238	0.95047	1.16336	0.926301	0.945391	1.16557	1.16291	1.02222	1.12714	1.02358	0.943923	1.15989	0.902102	0.960201	1.15767	1.17096	1.05837	1.13252	1.0457	0.945584	1.18801	0.933444	0.845521	0.979964	0.946424	1.04417	0.956551	0.975525	0.968177	0.996086	0.786704	0.857058	0.998801	0.860187	0.998703	0.934553	0.793904	0.947794	0.954157
Q99584	Q99584	Protein S100-A13	S100A13	7	73.5	0.802511	1.29201	1.14768	1.10729	0.836298	0.969245	0.884316	1.06763	0.737016	0.842619	1.21424	1.18804	1.07127	0.8509	0.97833	0.897745	1.06997	0.819414	0.876539	1.23715	1.15216	1.00198	0.846671	0.913692	0.879249	0.940724	0.734859	0.989225	1.06458	1.53699	0.961278	0.884099	0.95006	0.93411	0.989131	0.653194	0.860605	1.04234	1.38493	0.920663	0.784826	1.00445	0.881415	0.969257
P04083;Q5T3N1;Q5T3N0	P04083;Q5T3N1	Annexin A1;Annexin	ANXA1	30	73.4	1.00484	0.979293	0.952615	0.971119	0.931985	0.908724	0.905786	1.1327	1.27288	0.961851	0.985482	0.954559	1.00228	0.966696	0.947142	0.941848	1.16302	1.29395	0.989564	0.990483	0.944621	0.978801	0.927218	0.90728	0.907682	1.14464	1.26531	0.962742	0.939845	0.981728	1.12578	1.36021	1.06528	0.884664	1.08995	1.45166	0.9814	0.785304	1.11	1.44062	1.25675	1.04166	0.747254	1.30111
P61024;Q5T179;Q9BZU3	P61024;Q5T179	Cyclin-dependent kinases regulatory subunit 1;Cyclin-dependent kinases regulatory subunit	CKS1B	6	73.4	0.853353	1.29863	0.53937	0.866657	0.330313	0.849317	0.92484	0.412794	1.35046	1.08461	1.83848	0.655522	0.677189	0.459972	0.967285	1.4755	0.6254	1.40337	0.878526	1.23698	0.499244	0.965818	0.340582	0.863589	0.997132	0.517737	1.5988	1.08905	1.30581	0.659705	0.567798	0.296221	0.372449	0.575205	0.554559	1.63068	1.33489	1.71088	1.06843	1.05364	0.569213	0.749691	0.720445	1.33246
P00387-2;P00387;P00387-3;B1AHF3	P00387-2;P00387;P00387-3;B1AHF3	NADH-cytochrome b5 reductase 3;NADH-cytochrome b5 reductase 3 membrane-bound form;NADH-cytochrome b5 reductase 3 soluble form	CYB5R3	19	73.4	1.05177	1.16219	1.12408	1.24227	1.1643	1.20055	1.08559	1.11664	0.748364	1.0457	1.17647	1.06966	1.15181	1.14224	1.16662	1.02701	1.05995	0.714633	1.03326	1.06496	1.04162	1.20263	1.09754	1.18587	1.01021	1.08447	0.728394	1.04955	0.987662	0.995251	0.996764	1.09323	1.07952	0.992234	0.881052	0.616171	1.03909	1.0144	1.18274	1.11552	1.1966	1.23416	1.03112	0.967606
P31942;P31942-3;P31942-4;P31942-5	P31942;P31942-3;P31942-4	Heterogeneous nuclear ribonucleoprotein H3	HNRNPH3	17	73.4	1.04137	0.883512	0.945719	0.871494	0.90893	0.918247	0.917548	1.04132	0.758038	1.06521	0.884296	0.887999	0.902777	0.901744	0.88395	0.921978	1.07377	0.795233	1.10078	0.926841	0.929946	0.866415	0.944136	0.927614	0.962946	1.06895	0.857762	1.32479	0.994996	0.978904	0.859271	1.13744	0.925045	1.02123	1.12598	0.879902	1.29044	1.00805	1.13196	1.06952	1.25862	1.0774	1.13053	1.08898
G3V5Z7;P60900;G3V295;P60900-2;G3V3I1;P60900-3;G3V3U4;G3V4S5;G3V2S7;H0YJC4	G3V5Z7;P60900;G3V295;P60900-2;G3V3I1;P60900-3	Proteasome subunit alpha type;Proteasome subunit alpha type-6	PSMA6	20	73.4	1.11522	1.01994	1.02116	1.09582	1.0882	1.05635	1.03856	1.09764	1.05489	1.16201	1.04507	1.01594	1.07254	1.1464	1.13087	1.13951	1.09252	1.03257	1.0708	0.965857	0.983274	1.13707	1.09159	1.10144	1.02686	1.12362	1.08011	1.06596	0.998546	0.973774	0.923932	1.00141	1.00198	1.02831	0.959256	0.895917	1.07624	1.03799	1.00103	1.05968	1.06647	1.19507	1.08538	1.0547
Q12792;Q12792-3;Q12792-4;F8VS81;F8W1Q9;F8W645;F8VRG3	Q12792;Q12792-3;Q12792-4;F8VS81	Twinfilin-1	TWF1	26	73.4	1.01445	1.04773	1.0768	1.09761	1.12232	1.01527	0.982424	1.0442	0.883555	1.04203	1.04002	1.04898	1.12556	1.13666	0.950769	1.00308	1.0269	0.84039	1.03045	1.00197	1.02559	1.01981	1.05623	0.966297	0.927995	1.05686	0.938914	0.954416	0.967617	0.945089	0.899983	0.814422	0.913229	1.0157	0.879964	0.717903	1.05953	1.02395	1.00692	1.09874	0.876178	1.13306	1.05834	0.98823
P12814-3;P12814-2;P12814-4;H9KV75;H0YJW3	P12814-3;P12814-2;P12814-4;H9KV75	Alpha-actinin-1	ACTN1	69	73.3	0.990329	1.28657	1.11745	1.35403	1.40683	1.03377	1.08265	1.49552	1.13896	0.981695	1.25926	1.11881	1.31494	1.41879	0.997431	1.09787	1.48614	1.11417	0.971707	1.25864	1.10802	1.34951	1.42708	0.986899	1.05495	1.47225	1.09159	1.05255	1.07082	1.02962	1.10112	1.27803	1.24795	1.02595	1.17274	0.81554	1.02512	1.09606	0.980608	1.18073	1.26661	1.161	1.09455	1.03749
Q9NZJ9;A0A0C4DGJ4;F8VRL4;F8VRR0	Q9NZJ9;A0A0C4DGJ4	Diphosphoinositol polyphosphate phosphohydrolase 2	NUDT4	12	73.3	1.16043	1.04191	1.045	1.15768	1.15001	1.13206	0.891105	1.0133	1.1896	0.991458	1.00575	1.00961	0.96913	1.08424	1.07679	0.891485	0.971116	1.14459	1.12063	1.01343	1.01169	1.03517	1.13137	1.06401	0.935747	1.07325	1.37002	1.11029	0.998229	1.11683	0.904052	0.956149	1.17868	1.01878	0.937661	1.04422	0.955512	0.913609	0.982634	0.991245	0.836036	1.22059	0.997752	0.975097
P30050;P30050-2	P30050;P30050-2	60S ribosomal protein L12	RPL12	12	73.3	1.05716	0.919539	0.986064	0.614838	0.88973	0.869817	0.89502	0.830194	0.77043	1.02684	0.889901	0.964707	0.666751	0.84221	0.880645	0.882778	0.830419	0.796447	1.05674	0.929862	0.998608	0.71561	0.87115	0.94353	0.92756	0.865128	0.760179	0.999481	0.934184	0.880013	0.890491	0.909623	0.951722	0.963902	0.874701	0.739407	0.950311	0.825166	0.800787	0.803101	0.841759	0.977408	0.842977	0.864986
P46783;F6U211;Q9NQ39	P46783;F6U211;Q9NQ39	40S ribosomal protein S10;Putative 40S ribosomal protein S10-like	RPS10;RPS10P5	18	73.3	1.00241	0.81679	0.89785	0.663727	0.858876	0.856868	0.902386	0.830549	0.791684	1.00952	0.833214	0.93279	0.688984	0.809238	0.858216	0.868492	0.848721	0.767118	1.09299	0.89279	0.986389	0.671576	0.902111	0.87236	0.91398	0.838999	0.759755	0.951358	0.934162	0.87829	0.996145	0.874498	0.93793	0.97652	0.855902	0.863482	0.943576	0.886622	1.08362	0.829897	0.86537	0.99084	0.862204	0.851114
E7EX17;P23588;P23588-2;F8VX11;F8VSC7;F8W0K0;F8VYE9;F8VRU1;REV__F8VX11	E7EX17;P23588;P23588-2;F8VX11	Eukaryotic translation initiation factor 4B	EIF4B	61	73.2	1.0754	0.873647	0.938203	1.03717	0.861291	0.951171	0.967194	0.98745	0.849669	1.07195	0.795548	0.922567	1.02493	0.82399	0.943575	0.949214	1.03276	0.874116	1.10225	0.827244	0.89389	0.963098	0.801423	0.866241	0.927251	0.962615	0.807592	1.00158	0.957223	0.993722	1.06567	0.905367	1.03099	0.980339	1.05685	0.904321	1.05477	0.989392	0.937634	1.05012	0.862593	1.04788	0.9773	1.08796
Q9NQR4;H7C579;F8WF70	Q9NQR4;H7C579	Omega-amidase NIT2	NIT2	19	73.2	0.974271	1.11316	1.129	1.07967	1.04214	1.15922	1.07601	1.12201	0.933568	1.03075	1.13027	1.12163	0.994589	1.11063	1.15268	1.11499	1.06795	0.873198	0.938367	1.09409	1.12784	1.12641	1.06145	1.14736	1.09622	1.15477	0.923918	0.975885	1.03659	0.991564	0.899421	0.904631	0.925634	1.08328	0.93451	0.673476	1.03568	1.1628	1.12145	1.12071	1.07995	1.38046	1.25679	1.18319
Q15102;M0R389;M0R1K3;M0QZT2;M0QXS6;M0R323	Q15102;M0R389;M0R1K3;M0QZT2	Platelet-activating factor acetylhydrolase IB subunit gamma	PAFAH1B3	14	73.2	0.977165	0.953453	1.03042	0.9696	0.903745	1.05126	1.0878	0.963512	0.789033	0.958565	0.931507	0.936066	0.973006	0.78823	0.985682	1.03605	0.917963	0.701509	0.991349	0.899486	0.952733	0.949923	0.879133	1.04742	1.04621	0.994518	0.810112	1.04266	1.04819	0.957421	0.967111	0.881882	1.01275	1.09045	0.968691	0.792366	0.954883	1.04868	0.996793	1.00952	0.926193	1.13768	1.06151	1.07999
Q9UL26	Q9UL26	Ras-related protein Rab-22A	RAB22A	14	73.2	0.987919	1.02405	0.995138	0.959152	0.938126	1.07943	1.1053	1.0185	0.986561	0.96217	1.07057	0.947495	1.01742	0.933675	1.16035	1.16558	1.11508	0.938993	0.962464	1.03977	0.977893	1.05078	1.00671	1.13449	1.14899	1.06474	0.904972	1.02557	1.03202	1.06349	0.994481	1.09981	1.10741	1.09977	0.980957	0.884667	0.98258	1.04549	1.09475	1.03374	1.1505	1.22234	1.14878	1.03769
P62917;E9PKU4;E9PKZ0;E9PP36;G3V1A1	P62917;E9PKU4;E9PKZ0;E9PP36;G3V1A1	60S ribosomal protein L8	RPL8	26	73.2	1.07356	0.978701	1.03182	0.714953	0.946395	0.980657	0.963753	0.922952	0.82658	1.06608	0.986707	0.997512	0.721206	0.964718	0.986988	0.971605	0.907473	0.833624	1.01082	0.97345	1.01601	0.7039	0.975133	0.941952	0.942836	0.902921	0.843609	1.20398	0.943179	1.11878	0.932148	1.69733	1.3435	1.00782	1.47733	0.896601	0.915146	0.902388	0.799139	0.843271	0.824685	0.978165	0.928593	0.820712
Q96GX9;S4R3D6;Q96GX9-3	Q96GX9;S4R3D6;Q96GX9-3	Methylthioribulose-1-phosphate dehydratase	APIP	17	73.1	0.936139	1.0628	1.05214	1.16391	1.2028	1.00476	1.05342	1.06948	0.953972	0.940145	1.16106	1.0421	1.1773	1.17438	1.00749	0.958818	1.16154	1.11052	0.982134	1.20256	1.06415	1.19726	1.198	1.08483	1.06455	1.19468	1.01961	1.05351	0.997587	0.892696	1.05723	1.11897	1.04805	1.10095	1.00448	0.845813	1.05753	1.05222	0.869948	1.1397	1.07801	1.08524	1.14772	1.04496
P62633-8;P62633-4	P62633-8;P62633-4	Cellular nucleic acid-binding protein	CNBP	14	73.1	0.960703	0.882653	0.950685	0.797696	0.87614	0.850007	0.867406	0.768496	0.873311	1.05146	0.913419	1.01315	0.873432	0.947731	0.971746	1.02538	0.833544	0.985445	0.938924	0.932841	0.978132	0.806047	0.894231	0.932861	0.84491	0.775587	0.880462	0.969558	0.957064	0.777517	0.799977	0.761337	0.758901	0.944057	0.805795	1.0144	1.04151	0.969015	0.855061	1.04435	0.888418	1.00913	1.03541	0.961275
P11142;E9PKE3;E9PNE6;P11142-2;A8K7Q2;E9PLF4;E9PS65;E9PI65;E9PM13	P11142;E9PKE3;E9PNE6;P11142-2;A8K7Q2	Heat shock cognate 71 kDa protein	HSPA8	51	73.1	1.11128	0.933606	1.00106	0.883687	0.992347	0.857083	0.971432	1.05586	1.24924	1.04903	0.941698	1.01789	0.876943	0.96906	0.866375	0.983345	1.03063	1.22222	1.12957	0.971115	1.01522	0.891514	0.998491	0.868879	0.992209	1.06226	1.20893	1.14673	0.989332	1.11827	1.05349	1.08243	1.14152	0.989426	1.30713	1.54873	1.14271	1.00928	1.01078	1.07456	1.00856	1.02118	1.03282	1.16878
P78406;E9PQ57;E9PPG9;B0QZ36;B0QZ37	P78406;E9PQ57;E9PPG9	mRNA export factor	RAE1	19	73.1	1.1017	1.03224	1.02784	1.06857	0.997975	0.996819	1.00167	1.03933	1.28969	1.12026	1.06539	1.00504	1.06684	1.00177	1.05549	1.03311	1.04612	1.28136	1.07578	1.006	0.982806	1.02982	0.967073	0.995154	0.966645	1.00089	1.25874	1.18313	1.02601	1.0972	1.06761	1.00942	1.00251	1.02641	1.08663	1.78273	1.27845	1.07607	1.20518	1.17976	1.05491	1.11976	1.14505	1.04292
P62244;I3L3P7;H3BVC7	P62244;I3L3P7	40S ribosomal protein S15a	RPS15A	12	73.1	1.0871	1.01724	1.06401	0.828745	1.06193	0.953138	1.00871	0.928786	0.897483	1.11476	0.905569	1.03798	0.835161	0.934106	0.895209	0.914245	0.859557	0.878263	1.13236	0.904748	0.925887	0.64768	0.905972	0.821628	0.91865	0.76941	0.822023	1.07812	0.875325	0.810194	0.895562	0.942647	1.1291	0.940998	0.864814	0.663352	1.02323	0.91499	0.780656	0.936185	0.927566	1.16849	1.05317	0.743206
P62979	P62979	Ubiquitin-40S ribosomal protein S27a;Ubiquitin;40S ribosomal protein S27a	RPS27A	14	73.1	1.03351	0.932563	0.948329	0.853111	0.877515	0.9166	0.979257	0.859564	3.80051	1.08553	0.99273	0.980996	0.860609	0.998255	0.985269	1.06036	0.903931	3.52912	1.0735	0.97524	0.972752	0.866819	0.937536	0.933694	1.01365	0.895146	3.53324	0.999975	0.925864	1.11397	1.11309	1.07645	1.04569	0.979799	1.11919	3.11936	1.03965	0.894264	1.03359	0.951982	0.95179	0.930716	0.952366	1.13087
Q96EE3;Q96EE3-1;K7ELV2;K7EP88;K7ENI5;K7EPZ5	Q96EE3;Q96EE3-1;K7ELV2;K7EP88;K7ENI5	Nucleoporin SEH1	SEH1L	23	73.1	1.0005	1.07046	1.00577	1.01131	0.946852	0.997178	0.960449	1.10893	1.12423	1.0047	1.06184	1.00426	1.00082	0.93772	0.993742	0.951276	0.956385	0.883099	0.999788	1.04692	1.0328	1.06395	0.945223	1.05449	0.967613	1.07354	0.991981	1.04497	1.01324	0.994284	1.08212	1.06551	1.02865	0.995449	1.07981	0.932926	1.05	0.959653	0.991779	1.00838	1.0353	0.958804	1.01957	0.90776
P31948;P31948-3;F5H783;H0YGI8;F5GXD8	P31948;P31948-3	Stress-induced-phosphoprotein 1	STIP1	53	73.1	1.02886	0.894213	0.880752	0.914798	0.86446	0.932503	0.958415	1.00366	0.954706	0.996191	0.832674	0.845564	0.872607	0.8402	0.936933	0.952675	0.949747	0.910054	0.980549	0.809462	0.821997	0.843449	0.821046	0.914887	0.919581	0.919431	0.87789	1.12148	0.986849	1.07494	0.972944	1.042	1.05872	1.0226	1.06687	0.978942	1.16904	1.07296	1.12863	1.13888	1.13795	1.18976	1.13159	1.08719
Q9UGI8-2;Q9UGI8;F8W7T0;H7BYK1;F8WDI4	Q9UGI8-2;Q9UGI8	Testin	TES	29	73.1	1.21522	1.14898	1.028	1.14092	1.07441	1.24553	1.11113	1.38884	1.09685	1.38705	1.18612	1.13205	1.15875	1.15534	1.25536	1.16241	1.48493	1.2098	1.2485	1.26092	1.01125	1.17468	1.17137	1.17829	1.15456	1.40906	1.14732	1.14844	1.02936	0.754974	1.02962	1.35637	0.96175	1.00624	1.0272	1.12828	1.24181	1.13369	0.842943	1.21712	1.5715	1.17561	1.14899	1.16037
Q9BUH6;Q9BUH6-2	Q9BUH6	Protein PAXX	C9orf142	18	73	1.07009	1.0964	1.06042	1.14489	1.10083	1.07638	0.992224	1.13148	1.01863	1.04948	1.02998	1.01414	1.20507	1.01078	1.02772	0.907116	1.09607	0.939616	1.13384	1.2587	1.0905	1.24464	1.13413	1.08427	1.03366	1.33281	1.18361	1.02671	0.993237	0.958086	1.08245	1.00567	0.986221	0.967548	1.16554	0.771006	0.883228	0.891777	0.748574	0.884898	0.837874	0.958151	0.849543	0.983245
A0A0C4DGQ5;P04632;K7ELJ7;A0A075B7C0;U3KQE2;K7EKD8;K7EIV0;K7EM73;U3KPR7;K7EMQ1;K7ES78;Q96L46	A0A0C4DGQ5;P04632;K7ELJ7;A0A075B7C0;U3KQE2;K7EKD8;K7EIV0;K7EM73	Calpain small subunit 1	CAPNS1	18	73	0.959148	1.11113	1.12571	1.12386	1.28365	1.0272	1.01404	1.1839	1.07374	0.974322	1.11351	1.17737	1.25975	1.31195	1.08672	1.06923	1.26509	1.05475	1.00307	1.10233	1.13397	1.1534	1.25444	1.07459	1.03527	1.22122	1.07093	1.15382	1.04049	0.99834	0.988828	1.27657	1.12085	1.03805	1.10813	0.772993	1.04531	1.06008	1.1194	1.10864	1.25943	1.24241	1.13016	1.08918
Q15056;REV__B4E135	Q15056	Eukaryotic translation initiation factor 4H	EIF4H	27	73	0.947414	0.889583	0.904411	0.933739	0.966375	0.82009	0.86292	0.8587	0.880375	0.984814	0.889142	0.931221	1.02528	0.99085	0.862328	0.880813	0.907747	0.944261	0.991307	0.912386	0.942272	0.993406	1.02943	0.843975	0.861306	0.881628	0.927145	1.02093	0.95732	0.893789	0.920604	0.846219	0.853986	0.967764	0.909806	0.749412	1.02683	0.940542	0.856164	0.989017	0.874404	0.958344	0.933092	0.914669
Q13287;C9JW17	Q13287	N-myc-interactor	NMI	25	73	1.03382	1.09435	1.17549	0.90245	1.0427	1.19965	1.26487	1.07817	1.06851	1.05068	1.01345	1.16301	0.964511	1.03541	1.20662	1.24933	1.10916	1.07486	1.12436	1.11987	1.16797	0.740042	1.01383	1.03061	1.21395	0.903925	1.04399	0.960791	1.08518	1.35118	1.13364	1.18052	1.27804	1.03752	1.09289	1.28207	0.933495	1.06871	1.2803	0.973326	0.870394	1.09891	0.92416	1.02443
Q15233;Q15233-2;H7C367;C9JYS8;C9IZL7;C9J4X2;C9JJ13	Q15233;Q15233-2;H7C367	Non-POU domain-containing octamer-binding protein	NONO	45	73	1.01678	0.890458	0.91671	0.99745	0.902731	0.865971	0.875375	0.949607	0.905509	1.07348	0.90221	0.966703	1.07651	0.902145	0.893572	0.861561	0.979818	0.936629	1.08522	0.958347	0.930798	1.03882	0.914413	0.902256	0.883072	0.957951	0.913919	1.30382	0.934086	1.00465	1.04061	1.13634	1.03387	0.915098	1.25822	0.917214	1.20486	0.959919	0.946264	1.11082	1.02083	0.953933	1.00722	0.995132
Q07065;Q96NL0-4;Q96NL0-5;Q96NL0	Q07065	Cytoskeleton-associated protein 4	CKAP4	53	72.9	0.989706	1.09248	0.932957	0.878647	0.876778	1.01971	1.01537	0.86152	0.763551	0.96412	1.06772	0.963241	0.907344	0.857805	1.03668	0.968598	0.880537	0.829998	1.0288	1.1408	0.955493	0.862946	0.8994	1.06897	1.05769	0.844879	0.766901	1.03179	1.02018	0.976943	1.06743	1.3323	1.24212	1.06726	0.958906	0.792316	1.0467	1.02789	0.994689	1.04359	1.26983	1.16138	1.01941	0.976287
P62633-2;P62633;P62633-7;D6RAT4	P62633-2;P62633;P62633-7	Cellular nucleic acid-binding protein	CNBP	14	72.9	1.04638	1.22121	1.07071	1.25525	1.13643	1.18677	0.997258	0.997866	0.980153	1.47529	1.41551	1.36174	1.2429	1.63301	1.53138	1.75601	1.32444	1.20555	0.952947	0.999927	1.07285	1.15888	1.03242	1.27357	0.9519	1.02158	1.01205	1.04388	0.964097	0.871736	0.853158	0.722816	0.669319	0.994992	0.691017	0.950613	1.19986	0.98355	1.70945	1.28409	1.03712	1.32486	1.25629	1.13215
Q13011;M0R248;M0QZW4;M0QXS7;M0R1A2;M0R280;M0QZX8	Q13011;M0R248	Delta(3,5)-Delta(2,4)-dienoyl-CoA isomerase, mitochondrial	ECH1	18	72.9	1.03915	1.08624	1.20041	1.037	1.19425	1.21974	1.17054	0.946684	0.793216	1.05573	1.08475	1.20429	1.09721	1.12485	1.21198	1.07267	0.95535	0.857716	0.97428	1.12821	1.22868	1.05367	1.16797	1.30024	1.18034	0.957791	0.765036	1.08496	1.07724	1.30592	1.08782	1.18482	1.48867	1.13293	1.06875	1.87472	1.03538	1.02689	1.11782	1.01456	1.07516	1.55679	1.20973	0.955802
P09488;E7EWW9;P09488-2;H3BRM6	P09488;E7EWW9;P09488-2	Glutathione S-transferase Mu 1	GSTM1	16	72.9	1.03904	1.11215	1.10769	1.23155	0.89582	0.974147	0.986532	0.899027	1.05076	1.03682	1.92142	1.28321	0.916867	1.20575	1.0057	1.09927	0.829343	1.30044	0.920188	1.13207	1.40624	1.79136	1.14865	1.05339	0.705445	0.934357	1.74966	0.796005	0.859755	0.648506	0.845553	0.520394	0.620314	1.37118	0.648529	3.40771	0.937841	0.973903	0.488263	0.963143	0.622693	1.1857	1.49361	1.00477
Q9GZT3-2;Q9GZT3;A0A087WUN7;H0YJ40;G3V4X6;G3V2S9;H0YJW7;H0YJ07;H0YJU7;H0YJI1	Q9GZT3-2;Q9GZT3;A0A087WUN7;H0YJ40;G3V4X6;G3V2S9;H0YJW7	SRA stem-loop-interacting RNA-binding protein, mitochondrial	SLIRP	11	72.9	0.933081	0.911017	1.03805	0.879391	0.958242	1.00101	0.922165	0.81507	0.645835	0.902865	0.916696	1.00356	0.949376	0.937176	0.996462	0.936897	0.84202	0.703727	0.983994	0.963067	1.05498	0.842425	0.960523	1.00942	0.975035	0.835664	0.711223	0.87968	1.01484	0.914458	0.99918	0.967347	1.07691	1.01098	1.00968	0.860537	0.853319	0.92521	0.809388	0.911244	0.827477	1.05325	0.97011	0.972823
Q9Y6K9;Q9Y6K9-2;A0A087X1B1;A0A087WUW6;A0A087X0G7;Q9Y6K9-3;C9JN51;C9JH59;C9JCG6;A0A087WV30	Q9Y6K9;Q9Y6K9-2;A0A087X1B1;A0A087WUW6;A0A087X0G7;Q9Y6K9-3;C9JN51	NF-kappa-B essential modulator	IKBKG	34	72.8	0.949972	1.04173	1.042	0.997025	1.08101	1.0052	1.00186	0.983102	1.21365	0.888166	1.0523	1.03803	1.09684	1.08269	1.02881	1.0097	0.993129	1.23091	0.934941	1.1154	1.06844	1.02017	1.16024	1.02149	1.06529	0.986003	1.18887	1.07481	1.01472	1.18902	1.14494	1.29331	1.1504	1.0687	1.19637	1.80704	0.969019	0.943793	1.02298	0.968262	1.06778	0.927723	0.89906	0.971871
Q9NV31	Q9NV31	U3 small nucleolar ribonucleoprotein protein IMP3	IMP3	14	72.8	0.997995	0.844658	0.992247	0.854965	0.970161	0.745317	0.83824	0.673101	1.04596	1.09976	1.09035	1.19909	1.09388	1.28336	0.971101	1.22651	1.29289	1.70018	0.990067	0.968562	1.1388	1.05061	1.14169	0.944061	1.04116	1.16455	1.62742	1.11215	0.973171	1.18479	1.02799	0.908124	0.889644	0.946592	0.825629	1.48856	1.15043	0.944662	1.25663	1.08268	1.01154	0.971819	0.988895	0.936061
Q9NZL9;Q9NZL9-3;H7C0X7;E5RJR3;Q9NZL9-5	Q9NZL9;Q9NZL9-3;H7C0X7	Methionine adenosyltransferase 2 subunit beta	MAT2B	19	72.8	1.09578	1.03025	1.05197	1.1366	1.14682	1.0433	0.999947	1.00682	0.827572	1.06505	1.00092	1.01479	1.11893	1.07795	0.968659	0.934256	0.937334	0.81214	1.06329	1.00994	1.02754	1.11196	1.06522	0.965049	0.974181	0.969088	0.801176	1.17069	1.0079	1.03975	0.996569	0.983452	1.03827	1.00955	1.02436	0.861081	1.0422	0.941544	0.943706	0.925568	0.908083	0.988179	0.928732	0.98339
F8VZJ2;H0YHX9;Q13765;E9PAV3-2;E9PAV3;F8W0W4;F8W1N5;F8VNW4;F8VZ58	F8VZJ2;H0YHX9;Q13765;E9PAV3-2;E9PAV3;F8W0W4;F8W1N5;F8VNW4	Nascent polypeptide-associated complex subunit alpha;Nascent polypeptide-associated complex subunit alpha, muscle-specific form	NACA	6	72.8	1.03349	0.891031	0.977358	0.829661	0.845321	0.946074	0.948771	0.983508	1.05685	0.996397	0.87457	0.88661	0.787196	0.851707	0.915585	0.954993	0.925905	0.928786	1.05806	0.808373	0.94234	0.77824	0.826646	0.923928	0.901356	0.957779	1.00414	1.01298	0.944677	0.902364	0.958987	0.913258	0.971033	0.950915	0.934484	0.9821	1.09494	0.953604	0.828532	0.975769	0.821471	1.06156	0.935246	1.03676
Q96FQ6	Q96FQ6	Protein S100-A16	S100A16	7	72.8	0.896697	1.14724	1.21288	1.21333	1.02899	0.994069	0.826741	1.05191	1.19669	0.867585	1.05472	1.08308	1.05498	0.956951	0.889043	0.818649	1.12694	1.5249	0.897337	1.17277	1.08245	1.21464	0.939601	1.02289	0.809892	1.11607	1.11555	1.16677	1.15892	1.13672	1.10988	1.03188	0.975643	1.06047	0.985529	1.00428	1.10136	1.24257	1.17871	1.23323	1.26573	1.44887	1.21755	1.24451
P08559-3;P08559;P08559-4;P08559-2;Q5JPU0;Q5JPU1;Q5JPU3;Q5JPT9;P29803	P08559-3;P08559;P08559-4;P08559-2	Pyruvate dehydrogenase E1 component subunit alpha, somatic form, mitochondrial	PDHA1	29	72.7	0.947003	0.934443	1.03902	0.937465	0.929062	1.03618	0.99335	0.901927	0.740633	0.967798	0.932097	1.02545	0.950522	0.91369	1.03948	0.949446	0.935074	0.753631	0.964532	0.944428	1.06362	0.918095	0.933755	1.06497	0.96922	0.90878	0.725117	1.01323	0.966592	0.972012	0.9033	0.996721	1.04387	1.07824	0.948529	0.793547	1.02978	1.00214	1.025	1.04067	0.985274	1.11885	1.16971	0.979003
Q96JY6;Q96JY6-5;Q96JY6-3;A0A087WVI1;C9JS55;Q96JY6-4;C9JSR2;B3KPU0;C9J0X3;C9K0F0;E5RGS7;C9J760;Q96JY6-2;H0YBP7;A0A087WXJ0;A0A087WUQ1;H7C1D1;F8WFB8	Q96JY6;Q96JY6-5;Q96JY6-3;A0A087WVI1;C9JS55;Q96JY6-4;C9JSR2	PDZ and LIM domain protein 2	PDLIM2	17	72.7	1.73158	1.57314	1.98527	1.41088	2.39056	1.09149	1.78704	1.69471	1.77195	1.17877	1.32607	1.21196	1.28692	0.918969	0.942655	1.08793	1.26054	1.33697	1.00878	1.3281	1.125	1.20291	0.977088	0.91855	1.05494	1.12497	1.34792	0.921091	1.20572	1.32128	1.15891	0.881276	0.798256	0.964328	0.809872	0.867405	0.991605	1.17495	1.33351	1.2153	0.936699	0.868766	1.03052	0.861982
Q6P1K2;U3KQ54;Q6P1K2-4;Q6P1K2-2;Q6P1K2-3;Q6P1K2-6;Q6P1K2-5;A0A087WT04;V9GYI0;V9GYH6	Q6P1K2;U3KQ54;Q6P1K2-4;Q6P1K2-2;Q6P1K2-3;Q6P1K2-6;Q6P1K2-5	Polyamine-modulated factor 1	PMF1;PMF1-BGLAP	12	72.7	0.873144	0.827059	0.71779	0.688775	0.652246	0.775185	0.835952	0.687961	1.17026	0.922785	0.813529	0.713767	0.773518	0.578718	0.710375	0.77477	0.671333	1.15731	0.953224	0.830186	0.848884	0.683899	0.625997	0.834559	0.828538	0.703522	1.29628	0.984755	1.04612	0.885061	0.902089	0.750464	0.793633	0.890087	0.841697	1.89397	1.02162	1.04917	0.855635	0.941901	0.736429	0.989314	0.849449	0.984967
O43242;O43242-2;H0YGV8;F5H8K4	O43242;O43242-2	26S proteasome non-ATPase regulatory subunit 3	PSMD3	46	72.7	1.08637	1.02155	1.01792	1.12466	0.991248	1.07838	1.02014	1.16735	1.1818	1.04676	1.04222	0.973577	1.03504	1.00714	1.01012	1.00591	1.04265	1.06362	1.01649	0.949448	1.00387	1.06465	0.945198	0.99375	0.960585	1.0788	1.10385	1.0692	1.02227	1.06105	1.00809	1.01124	1.00759	1.0019	1.01309	0.903949	1.06069	1.02215	1.09662	1.05188	1.10563	1.06407	1.01509	1.05471
Q9BV57;Q9BV57-2;A0A0G2JQN5;H7C382	Q9BV57;Q9BV57-2;A0A0G2JQN5	1,2-dihydroxy-3-keto-5-methylthiopentene dioxygenase	ADI1	16	72.6	1.01369	1.25156	1.07094	1.05367	1.03758	0.919005	0.957194	0.839824	0.699158	1.14195	1.44263	1.19644	1.07574	1.30154	1.03412	1.14243	0.971687	0.871203	1.04163	1.29627	1.14576	1.04582	1.14349	0.953488	0.995725	0.91469	0.808683	1.07114	1.03053	0.834893	0.755593	0.756127	0.704857	0.953846	0.732099	0.695747	1.17562	1.35191	1.03182	1.08312	1.03844	1.39576	1.28573	1.18879
Q92934;F5H1R6;F5H3B1;F5GYS3;A8MXU7	Q92934;F5H1R6	Bcl2-associated agonist of cell death	BAD	10	72.6	1.05521	1.2358	1.11704	1.23191	1.1481	1.04857	0.949714	1.10175	0.901974	1.05449	1.14691	1.13254	1.3698	1.07183	0.971597	0.998874	1.17364	0.884624	1.07309	1.30793	1.23441	1.25865	1.19018	1.08155	1.02466	1.12899	0.933353	0.980735	0.923809	0.944448	1.39955	0.870616	0.997141	1.09254	1.08579	0.651782	0.926518	0.981626	0.731032	0.902062	0.986586	1.263	1.29887	0.854905
P33316-2;H0YNW5;A0A0C4DGL3;H0YNJ9;H0YKC5;H0YMM5;H0YMP1	P33316-2;H0YNW5;A0A0C4DGL3;H0YNJ9;H0YKC5;H0YMM5	Deoxyuridine 5-triphosphate nucleotidohydrolase, mitochondrial	DUT	12	72.6	1.07143	0.909664	0.801114	0.740757	0.65746	0.997724	0.891948	1.18669	1.02812	1.07306	0.826089	0.713384	0.741357	0.642524	0.810653	0.908001	0.908291	0.7294	1.04142	0.8951	0.663818	0.719651	0.612928	0.867235	0.910997	0.891234	0.772662	1.10078	1.33963	0.888954	1.02764	0.820933	0.785905	0.705544	0.963067	1.09207	1.08911	1.34015	0.856229	1.07284	0.81397	0.939366	0.820686	0.993872
O95182	O95182	NADH dehydrogenase [ubiquinone] 1 alpha subcomplex subunit 7	NDUFA7	9	72.6	1.12875	1.15376	1.27592	1.16434	1.14275	1.18716	1.02414	1.08179	0.858469	1.09557	1.03972	1.12382	1.12305	1.1131	1.10545	0.960033	1.04563	0.925535	1.04045	1.00018	1.08157	0.959965	1.0471	1.00856	0.9463	0.934343	0.801987	0.939209	0.971316	0.803725	0.989879	0.71717	0.887	0.978568	0.817658	0.696924	0.992222	0.881524	0.844974	0.94632	0.827096	0.998735	0.96492	0.933923
Q9BPX5	Q9BPX5	Actin-related protein 2/3 complex subunit 5-like protein	ARPC5L	11	72.5	1.0108	1.01763	1.00627	1.00303	0.997219	0.954639	0.96566	1.02942	1.00219	0.963622	0.952084	1.00882	1.13002	0.937103	0.869588	0.827609	1.01421	0.958738	1.10151	0.942449	1.03495	1.05329	1.01701	0.995186	0.991752	1.04679	1.05108	0.938856	1.02192	0.965372	1.04956	0.964564	0.985643	0.951477	1.02508	0.998916	0.963894	0.984043	0.891966	0.973949	0.951242	1.08147	0.918738	0.958752
Q9NUQ9;Q9NUQ9-2;E5RI16;A0A087X178;E5RJL8;E5RJE1;E5RIR8;E5RGI7;E5RFS4;E5RHU5;E5RK61;E5RK81;E5RH75	Q9NUQ9;Q9NUQ9-2	Protein FAM49B	FAM49B	19	72.5	0.986254	1.07175	0.990653	1.18537	1.14678	0.977084	1.02374	1.0418	0.863495	1.02014	1.09579	0.997702	1.15292	1.17026	0.99233	1.05947	1.05305	0.848412	1.00974	1.12227	1.02098	1.28464	1.24092	1.07074	1.08394	1.14208	0.925924	1.07525	1.0021	0.825797	1.02737	0.996399	0.90176	0.968413	1.08213	0.782203	1.10178	1.11325	0.868419	1.22189	1.14955	1.09212	1.11837	1.1461
Q8NC51;Q8NC51-2	Q8NC51;Q8NC51-2	Plasminogen activator inhibitor 1 RNA-binding protein	SERBP1	36	72.5	1.23357	1.0035	1.06224	0.902537	0.92911	1.00134	0.971386	1.06174	0.845531	1.12714	0.883747	0.979163	0.815318	0.905609	0.93014	0.908596	0.944705	0.790425	1.07855	0.931335	0.956142	0.872766	0.936419	0.961018	0.943191	1.01839	0.827727	0.943437	0.941434	0.812791	0.917289	0.821655	0.942543	0.928705	0.878464	0.777519	0.981706	0.937078	0.780322	0.9271	0.859219	0.952842	0.904338	0.910088
Q13263;Q13263-2;M0R0K9;M0R3C0;M0R2I3	Q13263;Q13263-2	Transcription intermediary factor 1-beta	TRIM28	49	72.5	1.11225	0.881823	0.98411	0.907672	0.789506	0.853398	0.854185	1.00289	1.00618	1.11663	0.871636	0.988212	0.917485	0.762868	0.829426	0.854435	0.996628	1.00128	1.16733	0.859	1.02929	0.963184	0.795751	0.896413	0.84644	1.04997	1.07454	1.15154	1.01783	1.39224	1.0185	1.01249	0.979594	0.953312	1.1683	0.786081	1.13383	1.04295	1.28627	1.04016	1.01213	0.9107	0.965185	1.01915
O75436;O75436-2;S4R3Q6;S4R2Y3	O75436;O75436-2;S4R3Q6	Vacuolar protein sorting-associated protein 26A	VPS26A	22	72.5	1.02098	1.04565	1.08113	1.10681	1.08278	1.15332	1.19923	1.06439	1.09389	1.06053	1.12477	1.06755	1.03679	1.17814	1.19016	1.33796	1.05042	1.06081	1.02633	0.963748	1.09679	1.18667	1.10901	1.20405	1.14739	1.1658	1.1548	1.07527	1.07694	1.05657	1.04229	1.13237	1.03969	1.07682	1.03704	0.987351	1.18687	1.15526	1.25659	1.30257	1.33263	1.30614	1.30297	1.17017
P45880;A0A0A0MR02;P45880-1;Q5JSD2;Q5JSD1;A2A3S1	P45880;A0A0A0MR02;P45880-1;Q5JSD2;Q5JSD1	Voltage-dependent anion-selective channel protein 2	VDAC2	21	72.4	1.01449	1.14289	1.15571	1.20264	1.1459	1.13378	0.984169	1.17127	1.01464	1.04388	1.19139	1.16721	1.19523	1.19477	1.17607	1.02824	1.20651	0.982348	1.02553	1.12786	1.11483	1.20327	1.1089	1.1085	0.973241	1.18104	0.960508	1.02038	1.02091	1.15959	1.00508	1.05827	1.03093	1.09596	0.970507	0.764057	1.06559	1.03288	1.33986	1.08969	1.11985	1.18524	1.12638	1.13429
P29966	P29966	Myristoylated alanine-rich C-kinase substrate	MARCKS	17	72.3	0.814276	0.657033	0.817658	0.585535	0.848694	0.837288	0.874352	0.904086	0.581064	0.889015	0.621924	0.807547	0.56716	0.944447	0.898191	0.956894	0.97428	0.579769	0.837113	0.627614	0.799149	0.56958	0.870368	0.870824	0.868493	0.838043	0.576856	1.0853	1.07781	0.721389	0.856855	0.949387	0.83817	0.954886	0.867016	0.755578	0.991632	0.912001	0.688766	0.870068	0.995526	0.852224	0.829772	0.937144
P00491;G3V5M2;G3V2H3;G3V393	P00491;G3V5M2	Purine nucleoside phosphorylase	PNP	18	72.3	1.01134	1.2574	1.21309	1.21531	1.19874	1.11095	1.10183	1.2754	1.14474	1.21106	1.50315	1.29687	1.23336	1.33622	1.18357	1.22311	1.36834	1.12976	1.13659	1.25108	1.21328	1.26511	1.17346	1.08451	1.07641	1.30234	1.11693	1.13311	1.09281	1.46504	0.931258	1.1609	0.946895	1.00591	0.992036	0.917938	1.10905	1.24743	1.70298	1.2755	1.4181	1.35082	1.23865	1.14734
P61247;D6RAT0;D6RG13;E9PFI5;H0Y8L7;H0Y9Y4;D6RB09;D6RAS7;D6R9B6;D6RED7;D6RI02;D6RGE0	P61247;D6RAT0;D6RG13;E9PFI5;H0Y8L7;H0Y9Y4;D6RB09	40S ribosomal protein S3a	RPS3A	29	72.3	1.0416	0.926089	0.973686	0.681219	0.913395	0.959612	0.928918	0.860905	0.744204	1.07144	0.934374	0.991559	0.684874	0.899559	0.941436	0.892664	0.820817	0.756518	1.01505	0.954134	0.960482	0.665701	0.888346	0.916304	0.904755	0.859987	0.745337	1.04361	0.973905	0.970207	0.948729	0.961864	1.09237	0.97246	0.981379	0.828644	0.98098	0.861141	0.82113	0.820559	0.819839	0.955259	0.910784	0.853567
Q15654;A0A0D9SFS2;H7BZE2	Q15654	Thyroid receptor-interacting protein 6	TRIP6	25	72.3	1.08345	1.31679	1.29217	1.35246	1.313	0.797903	1.03295	1.11259	1.64846	1.14372	1.35615	1.3229	1.44452	1.16653	0.991007	1.0905	1.20312	1.6761	1.01939	1.19279	1.16488	1.25391	0.953195	0.843106	0.989413	0.996812	1.51632	0.947513	1.1345	1.83005	1.14313	1.26548	1.04623	1.12479	1.09774	1.1498	1.04951	1.15038	1.939	1.14646	1.39216	1.23951	1.11356	1.30611
P07741;H3BQZ9;P07741-2;H3BQB1;H3BQF1;H3BSW3	P07741;H3BQZ9;P07741-2;H3BQB1;H3BQF1	Adenine phosphoribosyltransferase	APRT	12	72.2	1.07646	1.12008	1.16391	1.17448	1.11159	1.1309	0.999403	1.07893	0.835405	1.00136	1.06334	1.12875	1.13545	1.00988	1.01425	0.934448	1.03843	0.849088	1.07187	1.13066	1.14513	1.06795	1.04946	0.984292	1.01347	1.00505	0.871358	0.965091	0.940813	0.898239	0.921408	0.810685	0.917496	0.935712	0.850356	0.659396	1.00849	0.951933	0.983874	0.978546	0.821919	1.16252	0.997609	0.959205
P02794;G3V192;G3V1D1;E9PRK8;E9PPQ4;E9PQR3;E9PKM5;E9PK45	P02794;G3V192;G3V1D1	Ferritin heavy chain;Ferritin heavy chain, N-terminally processed;Ferritin	FTH1	12	72.1	1.33205	0.983391	0.780489	1.42029	1.20984	1.73814	1.96534	1.71634	0.845209	1.61657	0.797435	0.967877	1.92521	1.17324	1.80493	2.09724	1.87784	0.846867	1.42405	1.04638	0.952167	1.40067	1.23177	1.89905	2.07262	1.36413	0.851843	1.38059	0.966738	1.19521	1.05698	1.09172	1.1009	1.38164	1.16899	0.788669	0.998692	0.819909	1.05588	0.995341	1.29787	1.18842	1.16516	1.37947
P61020;P61020-2;F8VUA5;F8VVZ0;F8VPW9;F8VWZ7	P61020;P61020-2;F8VUA5;F8VVZ0	Ras-related protein Rab-5B	RAB5B	11	72.1	1.00409	1.05228	1.11344	1.04903	1.04681	1.15333	1.1899	0.939967	0.924488	0.85476	0.92277	0.912905	1.06025	1.02083	1.06183	1.02265	0.953467	0.813249	0.986117	1.06028	1.05574	1.01687	1.08586	1.12962	1.15147	0.949007	0.984431	0.910231	1.00325	1.05754	0.981542	1.02752	1.0785	1.09759	0.982281	0.687081	0.996922	1.06606	1.15502	1.00081	1.10827	1.26332	1.24708	0.98641
P49458;E9PE20;P49458-2	P49458	Signal recognition particle 9 kDa protein	SRP9	8	72.1	0.924138	0.768407	0.935399	0.972004	0.683432	1.0026	0.899549	0.726881	0.797747	1.07102	0.842125	1.01823	0.929197	0.770679	1.04968	0.98205	0.765384	0.785341	0.959457	0.759544	0.9505	0.985298	0.706041	0.990889	0.935328	0.758443	0.77024	1.15005	0.976366	0.849083	0.811951	0.569134	0.772657	0.966614	0.846842	0.714635	1.25533	1.05073	0.973715	1.13285	0.716007	1.15281	1.18831	0.915359
G8JLQ3;P78537-2;P78537;F8W099;F8W606;A0A087WSV2;F8W036;F8VP73	G8JLQ3;P78537-2;P78537	Biogenesis of lysosome-related organelles complex 1 subunit 1	BLOC1S1	6	72	1.0918	0.973606	0.976694	0.860853	1.04276	0.911571	1.00649	0.93098	0.965258	1.14713	1.03838	1.02478	1.06691	1.16211	1.11955	1.10817	0.972014	0.97256	1.05539	1.10522	1.06311	1.08624	1.2221	1.11037	1.17098	0.996444	1.06168	1.17526	1.04146	1.04504	1.10869	1.31954	1.27527	1.05999	1.2164	1.01272	0.97263	1.03506	0.888813	0.965709	0.958746	1.28269	1.18008	1.00955
P38936	P38936	Cyclin-dependent kinase inhibitor 1	CDKN1A	13	72	1.12557	1.79151	3.14625	2.56194	3.89662	0.94359	0.886359	1.28802	1.62891	1.06184	1.97064	3.89242	3.20021	4.63542	0.966696	0.837562	1.27667	1.92704	1.28923	1.83478	3.76475	3.03152	4.74863	0.874903	0.739994	1.26646	1.8865	1.54685	1.30694	2.38268	1.76141	7.97948	0.882275	1.01099	1.20968	5.06652	1.4378	1.1586	2.3067	1.59077	7.83065	0.936145	0.925967	1.25593
P31946;Q4VY20;Q4VY19;A0A0J9YWE8;A0A0J9YWZ2	P31946;Q4VY20;Q4VY19;A0A0J9YWE8	14-3-3 protein beta/alpha;14-3-3 protein beta/alpha, N-terminally processed	YWHAB	18	72	1.08692	1.06252	1.06832	1.12608	1.0709	1.03663	1.0632	1.09296	1.07418	1.10587	0.943398	1.02769	1.08355	0.980063	0.934689	0.964802	1.02241	1.01454	1.08655	1.01143	0.9812	0.974005	1.00717	0.928425	1.00177	0.967301	0.932842	1.03502	1.01285	0.960546	0.952522	0.867303	0.847956	1.09144	0.858591	0.84429	0.996782	0.888879	0.903072	0.948175	0.947309	1.01261	0.920189	0.986402
Q96JM3;S4R3K0	Q96JM3	Chromosome alignment-maintaining phosphoprotein 1	CHAMP1	58	71.9	0.979453	0.863882	0.912583	0.874724	0.77972	0.853134	0.873927	0.837236	0.828717	0.979654	0.807028	0.929066	0.908533	0.782178	0.863189	0.874805	0.839859	0.844087	1.00683	0.812088	0.936988	0.867311	0.759366	0.833675	0.904217	0.787681	0.852416	1.06396	1.03482	1.12417	1.09915	1.01405	1.00714	0.982476	1.03344	0.858166	0.999851	0.882498	0.930896	0.891304	0.822408	0.797379	0.840158	0.842683
P26641	P26641	Elongation factor 1-gamma	EEF1G	38	71.9	1.01663	0.936767	0.913533	1.2624	0.829941	0.865729	0.873276	1.17286	0.82887	0.954268	0.915429	0.91883	1.25	0.815985	0.872587	0.848123	1.14849	0.861371	1.00037	0.97036	0.917914	1.32474	0.850913	0.909649	0.886201	1.2064	0.842071	1.07157	0.980204	1.05487	1.12442	1.10473	1.1718	0.975676	1.17032	0.815868	1.06442	0.961048	0.948655	1.08019	0.970726	1.05429	0.957465	1.08181
Q4V328;A0A075B793;Q4V328-4;A0A087WT45;Q4V328-2;Q4V328-3;A0A087WXA6;A0A087WZF5;A0A087WW92;A0A087WV84;A0A087WWF2;REV__H0YIL9	Q4V328;A0A075B793;Q4V328-4;A0A087WT45;Q4V328-2;Q4V328-3	GRIP1-associated protein 1	GRIPAP1	62	71.9	1.00248	1.07795	1.21799	1.08919	1.09632	1.02343	0.955312	0.944184	1.07248	0.933566	1.07258	1.23195	1.11765	1.12174	1.03356	0.927577	0.879685	0.997172	0.948962	0.99184	1.16247	1.0374	1.04097	1.02845	0.950913	0.874806	0.983869	0.990892	0.974779	1.15357	1.0329	0.98981	1.0955	0.936642	0.986669	0.764897	0.932353	0.952553	1.02629	0.909369	0.893676	0.939972	0.907813	0.9134
Q9H2U2;Q9H2U2-2;Q9H2U2-3;Q9H2U2-6;H0Y9D8;D6R967;Q9H2U2-4;D6RGV9;D6RAD3;D6RGI1;F8W7R6;H0YAK2;H0Y8X2	Q9H2U2;Q9H2U2-2;Q9H2U2-3;Q9H2U2-6;H0Y9D8	Inorganic pyrophosphatase 2, mitochondrial	PPA2	21	71.9	0.986992	1.00733	0.97018	0.987276	1.09545	1.15722	1.0482	0.965508	0.705368	1.00852	1.03036	1.02922	1.03645	1.13658	1.17445	0.992706	1.01442	0.747387	1.02416	1.02316	0.975523	0.996608	1.14135	1.11283	1.04194	0.971515	0.718898	0.966408	0.976193	0.839571	0.980597	1.01556	1.08078	1.08359	0.985648	0.678109	0.917404	0.904899	0.780652	0.892777	0.912968	1.06284	0.981296	0.986853
P19623;K7ESL0;K7EKM4;K7EL89;K7EQ47	P19623	Spermidine synthase	SRM	16	71.9	1.0249	1.08413	1.06491	1.12169	0.99811	1.03534	0.954527	1.09238	0.868381	1.07157	1.11517	1.12149	1.11759	1.02751	1.11235	1.0514	1.13181	0.857788	1.05744	1.06545	1.08626	1.07912	0.996633	1.04595	1.02337	1.12628	0.886118	1.071	1.01742	1.13722	1.08803	1.0197	1.06448	1.00322	1.03436	0.856201	1.18528	1.10387	1.22441	1.20746	1.10401	1.34319	1.16502	1.10415
Q99832;Q99832-3;Q99832-4;Q99832-2;F8WAM2;F8WBP8;A0A0D9SG95	Q99832;Q99832-3;Q99832-4;Q99832-2	T-complex protein 1 subunit eta	CCT7	38	71.8	1.04268	0.962504	0.944846	0.98561	0.861316	0.962189	0.965781	1.14188	1.19718	1.01918	0.951244	0.945163	0.95158	0.857607	0.965378	0.978331	1.14031	1.23612	1.0304	0.907488	0.921943	0.944216	0.826913	0.949228	0.952292	1.10362	1.21485	1.15014	1.00905	1.12184	1.01625	1.02079	1.16301	0.985137	1.19474	1.08224	1.11751	1.00541	1.05697	1.05417	0.96813	1.08416	1.00894	1.05524
Q14019;H3BT58	Q14019	Coactosin-like protein	COTL1	13	71.8	1.15681	1.22541	1.09416	1.24155	1.05892	1.15895	1.0182	1.51291	0.938926	1.1801	1.20504	1.07098	1.21329	0.98206	1.09429	1.04974	1.50155	0.904145	1.29355	1.24888	1.11635	1.29793	1.05653	1.12258	1.00469	1.63182	1.00423	0.956788	1.03438	1.01229	0.909592	0.919109	0.922795	0.886597	0.919976	0.68602	1.04311	1.07733	1.22267	1.05553	0.996608	1.21443	1.06488	0.98826
P01116-2;P01116;G3V4K2;G3V5T7	P01116-2;P01116	GTPase KRas;GTPase KRas, N-terminally processed	KRAS	11	71.8	1.02292	0.927745	0.92297	0.970112	0.882395	0.993372	0.98331	0.944692	1.01174	1.07904	1.01553	0.937174	0.950715	0.93835	1.00841	1.03485	1.00474	1.02658	1.0306	0.947522	0.921072	0.992775	0.926084	0.981401	0.995649	0.957226	0.994948	1.19413	1.04464	1.01765	0.959738	1.01943	0.915405	1.06498	1.0235	0.928089	1.29794	1.12854	1.01975	1.11859	1.12896	1.18335	1.20399	1.13975
G3V1P3;Q969J3;Q969J3-2	G3V1P3;Q969J3;Q969J3-2	Loss of heterozygosity 12 chromosomal region 1 protein	LOH12CR1	12	71.8	1.04266	1.01407	0.992794	1.018	1.07029	1.03719	0.96638	0.928905	0.766874	0.921744	1.00988	1.13162	0.940773	0.93855	0.841758	0.714599	0.707329	0.648598	1.06513	0.989943	1.08366	1.01237	1.06887	1.04393	0.96956	0.936523	0.817878	1.31263	1.01783	0.922416	1.02898	1.16291	1.1919	1.05113	1.04514	0.81864	1.08074	0.956844	0.872648	0.962763	1.00314	1.23934	1.06839	1.11583
Q96EK6;G3V5E4;G3V4W4	Q96EK6;G3V5E4;G3V4W4	Glucosamine 6-phosphate N-acetyltransferase	GNPNAT1	15	71.7	1.07605	1.06435	0.985371	1.15079	0.891885	1.28627	1.05397	1.20778	0.968199	1.10514	1.0584	0.959356	1.014	0.907759	1.16933	1.07538	1.15118	0.998552	1.05758	1.0625	1.01501	1.40883	1.02473	1.30331	1.01108	1.3957	0.987946	1.49365	1.02229	1.12782	1.0463	1.46344	1.53372	1.0848	1.46838	0.857823	1.34786	1.1018	1.06333	1.32358	1.22769	1.56681	1.37721	1.02465
Q92598;Q92598-4;Q92598-3;A0A0A0MSM0;R4GN69	Q92598;Q92598-4;Q92598-3;A0A0A0MSM0	Heat shock protein 105 kDa	HSPH1	58	71.7	0.959033	0.972764	0.857121	0.936973	0.771005	0.825748	0.904209	1.12201	2.04673	0.893128	0.837638	0.837889	0.900343	0.689921	0.733624	0.847569	1.04538	2.00092	0.936045	0.985429	0.859026	0.919546	0.787447	0.821892	0.907469	1.0999	1.89863	1.14319	1.0532	1.25002	1.03749	0.898882	1.01818	0.993848	1.14821	5.55557	1.09785	1.01633	1.14076	1.04762	0.817713	0.95693	0.969173	1.07652
Q99873-4;A0A087X1W2	Q99873-4;A0A087X1W2	Protein arginine N-methyltransferase 1	PRMT1	27	71.7	0.943966	1.06435	0.971163	1.04493	1.02569	0.852857	0.892537	1.1472	0.996112	1.05623	1.13904	1.18607	1.14267	1.09568	1.04902	1.02795	1.30703	1.05473	1.08237	0.990859	1.01876	1.04785	1.00164	0.830106	0.833498	0.984487	0.903326	1.52822	0.991747	1.15212	0.949095	1.42791	1.26281	0.907445	1.63934	0.863592	1.46085	1.21952	1.32611	1.43633	1.30936	1.31993	1.39624	1.05997
P40227;P40227-2	P40227;P40227-2	T-complex protein 1 subunit zeta	CCT6A	34	71.6	0.973271	0.913458	0.934952	0.932224	0.855601	0.939799	0.941321	1.08597	0.993318	0.939363	0.885472	0.917577	0.875552	0.796044	0.931394	0.905144	0.999808	0.925194	0.934995	0.919059	0.890818	0.897365	0.804912	0.913412	0.93163	1.04369	0.929377	1.01918	1.01429	1.03571	1.02523	0.968875	1.07805	0.994241	1.06726	0.982531	1.06989	0.951411	0.979231	0.994254	0.930175	1.07543	0.985108	1.00021
P52943;P52943-2;H0YFA4;H0YHD8	P52943;P52943-2;H0YFA4	Cysteine-rich protein 2	CRIP2	13	71.6	0.958934	1.58588	1.44573	2.35411	2.57521	0.961153	0.870122	1.06573	0.816534	1.0289	1.85429	1.48989	2.09926	3.1149	1.05015	0.894634	1.02706	0.73282	0.930525	1.49647	1.3981	2.13336	2.49642	0.949802	0.870297	1.00151	0.755994	0.830147	1.03454	0.844648	1.02432	0.857254	0.75914	0.979899	0.907944	0.679225	0.995518	1.27529	1.02795	1.35456	1.18574	1.16333	1.20189	1.24031
P04264	P04264	Keratin, type II cytoskeletal 1	KRT1	57	71.6	1.41631	0.823877	1.08459	0.954239	0.823203	0.813464	1.25772	0.866176	1.00696	1.0252	2.82647	0.807915	1.00748	0.995489	0.909916	1.04469	1.13894	1.22814	1.26666	0.899436	1.06433	1.03866	0.844297	0.992735	1.41449	0.958493	1.26213	2.25902	0.906416	3.18151	0.980228	2.18774	0.966699	2.14308	1.81602	2.72198	1.32337	0.485294	1.88499	0.740611	1.054	1.11217	0.794195	1.29493
P48739;P48739-3;A0A0A0MSW4;B3KYB6;B3KYB7	P48739;P48739-3;A0A0A0MSW4;B3KYB6	Phosphatidylinositol transfer protein beta isoform	PITPNB	22	71.6	1.05669	1.08176	0.970651	1.04721	0.954952	1.10815	1.01489	1.13921	1.11901	1.16049	1.1127	0.952668	1.00974	0.988469	1.09199	1.1264	1.17847	1.11553	1.01085	1.00882	0.939788	1.01756	0.906828	1.09551	1.00769	1.13792	1.22934	1.09287	0.948238	0.83461	0.906955	1.05389	1.06666	1.02127	0.998441	0.769558	1.13368	1.11671	0.994799	1.16986	1.28116	1.34931	1.26628	1.05703
Q04837;A0A0G2JLD8;E7EUY5;C9K0U8;C9J8J0	Q04837;A0A0G2JLD8;E7EUY5;C9K0U8	Single-stranded DNA-binding protein, mitochondrial	SSBP1	11	71.6	1.12723	1.11863	1.08317	1.17257	1.06401	1.19081	1.0558	1.06934	0.859078	1.21017	1.21693	1.07854	1.13476	1.19152	1.26145	1.16696	1.13424	0.849623	1.08951	1.1103	1.12224	1.2379	1.12794	1.25314	1.09965	1.25712	0.88985	1.0727	0.95064	0.80691	0.796016	0.92627	0.871297	1.08535	0.829634	0.720784	1.26319	1.21744	1.09271	1.27835	1.38383	1.55038	1.43002	1.22944
P25685;P25685-2;M0R080;M0QXK0;M0QYT3;M0QZD0;M0R1D6;A0A1B0GX60	P25685;P25685-2	DnaJ homolog subfamily B member 1	DNAJB1	31	71.5	0.964828	1.03206	0.935254	0.964313	0.834271	0.855961	0.989962	1.13008	2.03058	0.979028	1.04495	0.937125	0.956499	0.889152	0.79127	1.03469	1.07228	2.09887	0.931506	0.98913	0.922933	0.92441	0.839872	0.796991	0.991158	1.03075	2.02531	1.15783	1.09481	1.49667	1.04416	0.928576	0.842887	0.963217	1.02423	3.8587	1.11045	1.06892	1.34511	0.976647	0.938433	0.903941	0.935451	1.03876
P15311;E7EQR4	P15311;E7EQR4	Ezrin	EZR	61	71.5	1.08199	1.17573	1.06152	1.21109	1.10652	1.04955	1.05138	1.37803	1.29311	1.11035	1.17796	1.07089	1.16929	1.13806	1.09427	1.11392	1.39258	1.28739	1.07595	1.16849	1.05395	1.21945	1.09785	1.05885	1.05011	1.39615	1.30496	1.00743	1.01157	1.07293	1.00122	1.14163	0.975404	1.13503	1.04479	0.761124	1.00433	1.02595	1.03624	1.03499	1.13032	1.05881	1.13602	1.08225
P37235;E9PC71;P84074;H7BZC1;C9JW46	P37235;E9PC71;P84074	Hippocalcin-like protein 1;Neuron-specific calcium-binding protein hippocalcin	HPCAL1;HPCA	16	71.5	0.972122	1.2568	1.19659	1.20755	1.17117	1.33037	1.02023	1.33973	0.937409	0.904916	1.14055	0.986601	0.970638	1.00058	1.03647	0.925385	1.12767	0.801908	0.820705	1.05203	1.03817	0.954014	1.01504	1.07386	0.903251	1.12561	0.880349	0.968638	1.0267	0.854843	0.958728	0.948506	0.996385	0.951768	0.944019	0.668674	0.936953	1.13727	0.909957	1.11371	1.02771	1.23533	1.0727	1.23425
P52758;H0YB34;H0YBX3;E5RIP8	P52758;H0YB34;H0YBX3	Ribonuclease UK114	HRSP12	8	71.5	1.01955	1.14325	1.17172	1.08075	1.19055	1.07898	0.957026	1.00833	0.822638	1.00203	1.09512	1.13429	1.08569	1.06836	0.981318	0.845234	0.880408	0.722618	1.05693	1.24069	1.29721	1.13166	1.17916	1.16016	0.987891	1.08161	0.853926	0.964777	1.00929	0.910814	0.852953	0.839914	0.941638	0.996541	0.841097	0.606611	1.029	0.950829	0.955144	1.10335	1.0231	1.39083	1.16192	0.966334
P28072;A0A087X2I4;I3L3X7	P28072;A0A087X2I4	Proteasome subunit beta type-6;Proteasome subunit beta type	PSMB6	15	71.5	1.04665	0.908677	0.99554	0.984807	0.986906	0.934389	0.970283	0.993454	1.23533	1.06337	0.942031	0.950784	1.04989	0.978205	0.97228	0.9864	0.95889	1.09006	1.03591	0.917098	0.990406	0.95189	0.947229	0.938251	0.988475	0.97103	1.14553	1.01665	0.988604	0.980177	1.0358	1.04328	1.0293	1.0078	0.989646	0.908129	0.988556	0.826795	0.958004	0.875196	0.870019	0.935897	0.87812	0.950499
P17980;E9PM69;E9PKD5	P17980;E9PM69;E9PKD5	26S protease regulatory subunit 6A	PSMC3	33	71.5	0.994323	0.978708	0.968782	0.966672	0.938757	0.905656	0.926465	1.01605	1.42241	1.05747	1.02775	1.0341	1.02707	0.97616	1.00699	0.968777	1.07411	1.43546	1.03342	1.0017	0.980246	1.06523	0.946247	0.995633	0.932585	1.07048	1.44414	1.23416	1.04722	1.39395	1.01883	1.0682	1.03844	0.974408	1.0701	1.19092	1.17826	1.09585	1.41319	1.17309	1.13812	1.11747	1.05366	1.04796
P18031;B4DSN5	P18031;B4DSN5	Tyrosine-protein phosphatase non-receptor type 1;Tyrosine-protein phosphatase non-receptor type	PTPN1	38	71.5	1.25347	1.20256	1.15173	1.24111	1.15055	1.11221	1.02681	1.08446	1.03839	1.1783	1.28379	1.17907	1.22655	1.18683	1.08415	1.07888	1.12787	1.15926	1.47776	1.26127	1.23333	1.20937	1.18158	1.08947	1.06565	1.09356	1.19395	1.09007	1.03373	1.23449	1.03621	1.36361	1.14447	1.03368	1.00207	0.90788	1.09586	1.0586	1.24927	1.09146	1.35779	1.12393	1.06618	0.975706
C9J9K3;A0A0C4DG17;P08865;F8WD59	C9J9K3;A0A0C4DG17;P08865	40S ribosomal protein SA	RPSA	21	71.5	1.04886	0.975568	1.00512	0.8104	0.97665	1.06369	0.968765	0.987459	0.815698	1.05851	1.04639	1.01958	0.749593	1.02817	1.07817	1.03712	1.00324	0.852808	1.02099	0.93749	1.00887	0.813398	0.951527	1.11695	0.948752	1.07484	0.832118	1.25146	0.982863	0.90929	0.787504	0.87834	0.886805	0.989972	0.909371	0.750081	1.23159	1.09661	1.11879	1.12201	1.14033	1.41278	1.22418	1.11033
Q9P0L0;Q9P0L0-2;J3QKM9	Q9P0L0;Q9P0L0-2	Vesicle-associated membrane protein-associated protein A	VAPA	24	71.5	1.02057	0.966381	0.995417	1.08118	1.06395	1.00909	0.96197	0.927449	0.7909	0.932138	0.897217	0.958231	1.14262	1.00705	0.975407	0.938234	0.936563	0.821161	1.01794	0.987198	1.02727	1.17109	1.09675	1.08264	0.998444	0.990314	0.810201	1.34672	0.989887	0.99809	1.09905	1.61583	1.43729	1.02686	1.12768	0.788124	1.2539	1.01467	1.03569	1.1788	1.51262	1.32937	1.20077	0.871576
Q9Y2V2;H3BUY4;H3BPY5;H3BNU9;H3BSW7;H3BTK3;I3L3X8	Q9Y2V2;H3BUY4;H3BPY5;H3BNU9;H3BSW7;H3BTK3;I3L3X8	Calcium-regulated heat stable protein 1	CARHSP1	8	71.4	1.25421	1.17284	1.10442	1.15808	0.979933	0.909451	1.12585	1.13357	1.27294	0.88959	0.890985	0.788236	0.859858	0.786729	0.888779	0.939296	0.839695	0.788029	0.911328	0.882748	0.878185	0.81217	0.797591	0.95068	0.847204	0.815443	0.716733	1.04529	1.03089	0.980723	1.04648	0.951051	1.03139	0.972849	1.03359	0.778973	0.93926	0.882114	0.858011	0.846003	0.697949	0.938272	0.85051	0.803313
Q9Y2S0;A0A0R4J2F3;Q7Z776;A0A087X0U2;A0A1B0GUZ5	Q9Y2S0;A0A0R4J2F3	DNA-directed RNA polymerases I and III subunit RPAC2	POLR1D	8	71.4	1.0249	1.03388	1.12044	0.998762	0.990715	0.931491	0.914467	1.03601	1.06114	0.935459	0.963355	1.11325	1.03205	0.94302	0.968385	0.87166	1.00201	0.978513	1.08396	1.10281	1.10467	1.12404	1.0433	1.05998	0.958306	1.15095	1.17222	1.16977	1.01085	1.01266	1.02694	0.92212	1.07335	0.901466	1.07123	1.05507	1.14797	0.953138	1.02215	1.05308	0.828208	1.09984	0.948709	0.99185
Q96DI7;Q96DI7-2;Q9NSS8	Q96DI7;Q96DI7-2;Q9NSS8	U5 small nuclear ribonucleoprotein 40 kDa protein	SNRNP40;DKFZp434D199	20	71.4	1.08119	0.95632	0.936475	0.937178	0.963161	0.949782	0.935749	0.947893	0.869756	1.0259	0.914964	0.94776	0.996804	1.00594	0.928018	0.888935	0.928725	0.855118	1.04175	0.882796	0.97754	0.88069	0.976226	0.915119	0.885899	0.868776	0.843247	1.01181	1.02235	1.05187	1.03101	0.98956	0.870764	0.944943	0.967524	0.861741	0.989429	0.892691	0.822654	0.881191	0.806206	0.798687	0.806925	0.905027
P54577;A0A0C4DGZ5	P54577;A0A0C4DGZ5	Tyrosine--tRNA ligase, cytoplasmic;Tyrosine--tRNA ligase, cytoplasmic, N-terminally processed;Tyrosine--tRNA ligase	YARS	44	71.4	1.29429	0.995236	0.925983	0.939509	1.00029	1.36875	1.1894	1.01553	0.922795	1.30894	0.980801	0.926142	0.932265	0.980449	1.34788	1.21679	0.998065	0.933871	1.32449	0.969951	0.914686	0.896366	0.959152	1.31117	1.15634	0.968214	0.887887	1.13996	1.01918	0.882163	0.996805	1.18846	1.20013	1.06154	0.964666	0.981853	1.19777	1.02358	0.85328	1.0391	1.27496	1.32037	1.07356	0.990356
P07108;B8ZWD1;A0A0A0MTI5;P07108-3;P07108-2;P07108-4;P07108-5;P07108-6	P07108;B8ZWD1;A0A0A0MTI5;P07108-3;P07108-2;P07108-4;P07108-5;P07108-6	Acyl-CoA-binding protein	DBI	6	71.3	0.641213	0.760886	0.643884	0.694639	0.757067	1.13478	1.06773	0.680546	0.497785	0.687759	0.800355	0.8743	0.773997	0.908095	1.34272	1.54708	0.973531	0.564243	0.785278	0.764641	0.652054	0.664714	0.824711	1.41204	1.11341	0.708107	0.48358	0.730006	0.866831	0.973133	1.33309	1.35116	2.16281	1.03838	0.993082	0.537005	0.605825	0.562882	0.774126	0.666963	0.653713	0.948542	0.914026	0.723267
P35579;P35579-2;Q5BKV1;B1AH99	P35579;P35579-2	Myosin-9	MYH9	190	71.3	1.0378	1.20566	1.04071	1.20719	1.11415	1.03786	1.04829	1.56481	1.14793	1.00348	1.14138	1.06824	1.22936	1.08416	1.03488	1.05487	1.57503	1.1526	1.05426	1.2112	1.03888	1.1973	1.11612	1.00076	1.04327	1.50991	1.12749	1.09114	0.981725	1.07347	1.14999	1.30851	1.18984	1.05849	1.2795	0.993332	1.03445	0.977564	0.992828	1.02712	1.07815	0.836747	1.03969	0.971131
P62913;P62913-2;Q5VVC8;Q5VVC9	P62913;P62913-2;Q5VVC8;Q5VVC9	60S ribosomal protein L11	RPL11	19	71.3	1.30924	0.952203	1.05305	0.699372	0.899201	0.93746	0.940393	0.906276	0.900963	1.14194	0.934267	1.00206	0.712737	0.82726	0.89049	0.880892	0.841751	0.876666	1.09995	0.945294	1.02312	0.663089	0.861379	0.890609	0.891892	0.837362	0.836482	0.997821	0.934	0.882035	0.885252	0.888201	0.997434	0.973201	0.834153	0.786313	1.02291	0.935652	1.23393	0.932376	1.02907	1.17798	1.03682	0.95286
Q01082	Q01082	Spectrin beta chain, non-erythrocytic 1	SPTBN1	176	71.3	0.948057	0.980735	0.918595	1.02744	0.901863	1.07497	1.04203	1.15296	1.37128	0.957389	1.00855	0.938215	1.03264	0.920897	1.08738	1.08752	1.19631	1.39823	0.979896	1.0009	0.948569	1.05412	0.913835	1.09046	1.06101	1.19601	1.43607	0.942692	1.01982	0.785746	1.01181	0.990425	1.0903	1.01528	1.14512	1.00845	0.93394	1.03749	0.733452	0.966051	0.919746	0.859928	0.989433	1.03271
Q9NX74;J3QLD5;I3L4Y9;I3L4H0;H3BQX4;H3BM64	Q9NX74	tRNA-dihydrouridine(20) synthase [NAD(P)+]-like	DUS2	31	71.2	0.927494	0.924884	1.04029	0.863223	0.922586	0.868673	0.948603	0.938861	1.03587	0.975526	0.966804	1.11574	0.936469	0.963781	0.958121	0.96518	1.03434	1.13502	0.904342	0.97947	1.08108	0.834687	0.899881	0.941485	0.925553	0.951197	1.08221	0.959194	0.919574	0.827522	0.934839	0.810553	1.06056	1.00315	0.986089	1.05275	0.983028	0.941595	0.868799	0.960888	0.835225	1.10983	1.05365	1.00244
O43447;C9JQD4;O43447-2;H0YEL5;A6NM32;C9JAN8	O43447;C9JQD4;O43447-2;H0YEL5	Peptidyl-prolyl cis-trans isomerase H;Peptidyl-prolyl cis-trans isomerase	PPIH	13	71.2	1.03199	1.03469	0.898349	0.966665	0.848985	0.92295	0.864069	1.06116	0.870865	1.02239	0.989773	0.89478	0.905606	0.811964	0.885925	0.909138	1.0023	0.871332	1.04522	0.987425	0.869458	0.934872	0.831664	0.907356	0.922233	1.04464	0.810905	1.02732	1.07465	0.869577	0.990163	0.793791	0.852043	0.933102	0.94186	0.78913	1.12512	1.00286	0.919918	1.10354	0.964287	1.06248	1.00484	1.04705
P34897-3;P34897;P34897-2;H0YIZ0;G3V2Y4;G3V5L0;G3V4W5;G3V540;G3V2W0;G3V241;G3V3Y8;G3V4T0;G3V4X0;G3V2E4;G3V2Y1;G3V3C6;G3V2D2	P34897-3;P34897;P34897-2;H0YIZ0	Serine hydroxymethyltransferase, mitochondrial;Serine hydroxymethyltransferase	SHMT2	37	71.2	1.08571	1.06668	1.03497	0.858698	0.89542	1.10056	1.0525	0.962531	0.73016	1.12873	1.14497	1.01706	0.816844	0.87082	1.13515	1.05633	0.943933	0.707434	1.06246	1.07835	1.00506	0.832306	0.850396	1.17113	1.04069	0.989229	0.690332	1.15603	1.07111	1.00202	0.976186	1.16361	1.14172	1.09388	1.01489	0.862372	1.12766	1.09629	1.09591	1.07841	1.24987	1.25688	1.19255	1.03977
P14625;Q96GW1;H0YIV0;F8W026;F8VPC7	P14625	Endoplasmin	HSP90B1	62	71.1	0.964327	1.12644	0.925488	0.964601	1.00815	1.15205	1.00987	0.857397	1.01241	0.975734	1.17143	0.961054	0.967001	1.09384	1.21832	1.04926	0.912536	1.1028	1.02139	1.13487	0.955739	0.998082	1.06072	1.19596	1.07426	0.896018	1.10728	1.10177	1.01941	1.26466	0.99554	1.2856	1.2507	1.09317	0.954644	1.00626	1.08706	1.04294	1.27589	1.05706	1.31137	1.22899	1.02622	0.993991
P16333;P16333-2;C9JAB9;C9JVV5;C9J869;C9K098;H7C5C7;C9J0K5	P16333;P16333-2;C9JAB9	Cytoplasmic protein NCK1	NCK1	25	71.1	1.06188	0.990273	1.09098	1.03363	1.09135	1.09051	1.08154	0.991848	1.1152	1.03794	1.02401	1.10093	1.00971	1.14878	1.19936	1.1355	1.04488	1.10496	0.987126	0.942884	1.02906	0.933217	1.01476	1.08605	1.04798	0.94142	1.04802	1.04783	0.987321	0.832562	1.0675	0.991129	1.14839	1.05478	0.991946	0.952059	1.13012	0.939456	0.764606	1.04087	0.954776	1.21163	1.06121	0.981258
Q99873-3;H7C2I1;Q99873-2;Q99873;E9PKG1;E9PIX6;E9PQ98;H0YDE4;E9PNR9;E9PMW9;Q9NR22-2;Q9NR22;E9PMZ2	Q99873-3;H7C2I1;Q99873-2;Q99873;E9PKG1;E9PIX6	Protein arginine N-methyltransferase 1	PRMT1	28	71.1	1.07762	1.05857	1.03897	1.05888	0.977445	0.949496	0.911829	1.148	0.993931	1.13457	1.11075	1.0454	1.08191	1.07759	0.997597	0.997511	1.18094	1.01916	1.064	1.03411	1.04765	1.05544	0.987905	0.982161	0.907291	1.14984	1.01687	1.06974	1.03805	1.19149	1.00401	0.997106	0.912091	0.96667	1.07657	0.833037	1.11301	1.09329	1.21409	1.15803	1.05357	1.07371	1.02367	1.06636
Q9HBH0;Q9HBH0-2;V9GY67;F5GXB1;V9GYQ1;V9GYB3	Q9HBH0;Q9HBH0-2;V9GY67	Rho-related GTP-binding protein RhoF	RHOF	13	71.1	1.03281	1.01659	1.03043	0.948223	0.891525	1.27605	1.0754	1.08937	1.76437	1.06159	1.07625	1.0805	0.981579	0.818037	1.49926	1.15419	1.14965	2.08192	1.05091	0.990223	1.01324	0.95132	0.795716	1.37853	1.04514	1.09973	1.98392	0.970894	1.03986	1.55469	1.05412	1.10312	1.47591	1.18547	1.02096	1.37231	0.982097	1.05922	1.92783	0.974051	1.0753	1.51332	1.16063	1.0051
P12236	P12236	ADP/ATP translocase 3;ADP/ATP translocase 3, N-terminally processed	SLC25A6	26	71.1	1.01244	1.10882	1.086	1.22082	1.00142	1.05088	0.903779	1.19001	0.829006	1.03302	1.13823	1.04689	1.13013	0.978681	1.02662	0.934061	1.14249	0.792508	0.990423	1.08433	1.11565	1.19884	1.00439	1.10363	0.924985	1.21585	0.860233	1.16703	0.976431	1.0795	1.0487	1.26435	1.10657	1.058	1.18132	0.821787	1.10158	1.08041	1.37801	1.18298	1.30831	1.33255	1.22755	1.21876
Q8N183;H0YA50;D6RA56	Q8N183	Mimitin, mitochondrial	NDUFAF2	14	71	1.05361	1.14426	1.07016	1.10632	1.12088	1.24063	1.04067	1.21896	1.00061	1.09924	1.20041	1.02712	0.964474	1.1786	1.30856	1.11396	1.11939	0.802388	0.978544	1.0936	0.977216	0.953016	1.07952	1.15698	1.00229	1.01581	0.840189	1.07354	0.994786	0.734291	0.887541	0.840739	1.01119	1.0549	0.894746	0.726708	1.05482	1.03175	0.810937	0.893088	0.876092	1.21232	1.02576	1.01999
O43660;O43660-2;D6RA26;B7Z982;H0YA24;H0YAA2	O43660;O43660-2	Pleiotropic regulator 1	PLRG1	31	71	1.09335	0.920997	0.945598	0.847877	0.8912	0.900374	0.939857	0.959203	1.11497	0.977782	0.945263	0.997991	0.953889	0.90231	0.944944	0.92545	0.994622	1.15182	1.08772	1.0232	1.02943	0.910576	1.02567	0.93381	1.00223	0.999542	1.21939	1.14645	1.02947	1.08215	1.00115	0.937351	0.890247	0.927322	0.972145	1.22256	1.18462	1.08976	1.15064	1.17222	1.06869	1.04427	1.09021	1.05475
P25788-2;P25788;G3V4X5;H0YJ03;G3V3W4;G3V5N4	P25788-2;P25788;G3V4X5	Proteasome subunit alpha type-3	PSMA3	19	71	0.984292	0.945146	0.954287	1.06667	0.943565	1.09108	1.01174	1.03999	0.943706	1.07598	1.09717	0.975439	1.0152	1.11954	1.24555	1.20976	1.084	0.97636	1.08132	0.951485	0.989095	1.18263	1.00309	1.13871	1.02813	1.20018	0.969866	1.01184	0.992249	0.999345	1.08999	1.08387	1.10052	1.08471	1.00813	1.03686	1.16383	1.10298	1.1236	1.17733	1.2406	1.33157	1.19145	1.11413
A0A087X2I1;P62333;H0YJS8;H0YJX2;H0YJE9;H0YJT1;H0YJD2;H0YJY8	A0A087X2I1;P62333	26S protease regulatory subunit 10B	PSMC6	28	71	0.999997	0.96474	1.01411	0.981159	0.958432	0.963214	0.960543	1.03642	1.15265	0.966198	0.941586	0.959114	0.973992	0.896371	0.916572	0.881415	0.984421	1.17333	1.02317	0.983844	1.01245	1.01246	0.932549	0.964863	0.935459	1.07735	1.26982	1.10267	1.07201	1.45326	0.956205	0.965198	0.927196	0.97985	0.967299	1.07065	1.16285	1.10676	1.49056	1.18194	1.12381	1.1673	1.0913	1.12687
Q92890;Q92890-1;Q92890-3;C9JNP9;C9IZG3;C9J6N9	Q92890;Q92890-1;Q92890-3	Ubiquitin fusion degradation protein 1 homolog	UFD1L	25	71	1.03944	1.08809	1.09438	1.17609	1.15729	1.02468	1.0505	1.11314	1.72991	0.976115	0.935978	0.992081	1.15551	1.07344	0.921722	0.965063	1.06294	1.6069	0.971658	1.00638	1.02604	1.16369	1.15029	0.997346	0.999801	1.0584	1.61861	1.08025	1.01052	0.957046	1.02702	0.926951	0.98406	1.00625	0.993208	1.29222	1.06562	0.95816	0.901283	1.06399	0.944936	1.06753	1.01032	1.01398
Q6ZSJ8;Q6ZSJ8-2	Q6ZSJ8;Q6ZSJ8-2	Uncharacterized protein C1orf122	C1orf122	7	70.9	0.984028	1.01492	0.982181	0.89614	0.86684	0.831641	0.92552	0.779522	0.907475	0.827495	0.648975	0.868072	0.774778	0.620746	0.54819	0.611301	0.594018	0.782619	1.25178	0.969021	1.18694	0.888837	0.818045	0.77965	0.796917	0.692899	0.982815	1.09007	1.04369	0.924216	1.02103	0.799083	0.929922	0.950707	0.847863	1.13539	0.960991	0.915472	0.95439	0.853263	0.842131	0.878263	0.786116	0.907636
Q13137-4;Q13137;Q13137-3;Q13137-5;Q13137-2;D6REB0;D6RF70;D6RJE7;I3L493;D6RBI4;H0Y9G3;H0YBP4;D6RBF9	Q13137-4;Q13137;Q13137-3;Q13137-5;Q13137-2;D6REB0	Calcium-binding and coiled-coil domain-containing protein 2	CALCOCO2	33	70.9	1.11732	0.966935	1.02967	1.09493	0.938078	1.68215	1.74555	0.919854	0.930698	1.06568	0.901503	1.04132	1.14812	0.867675	1.82396	1.84961	0.917255	0.914682	1.17911	0.981368	1.0767	1.17603	0.925098	1.85632	1.92542	0.907762	0.936737	0.926442	0.97907	1.12191	0.918098	0.739986	1.16041	1.0178	0.891154	0.899127	0.861147	0.900204	1.05149	0.945834	0.635427	1.12462	0.915492	0.814575
P51116;I3L1Z2	P51116	Fragile X mental retardation syndrome-related protein 2	FXR2	48	70.9	1.0906	1.04593	1.12926	1.12089	1.00983	0.912309	0.926253	1.08962	1.20614	1.10106	1.02614	1.12706	1.07274	0.996323	0.943877	0.93542	1.03377	1.21288	1.06793	1.00304	1.11581	1.05712	0.991642	0.903928	0.884927	1.00462	1.21078	1.09971	1.05815	1.59533	1.06355	1.08811	1.05282	1.02169	1.04496	1.24381	1.10682	1.06776	1.48591	1.06922	1.02791	1.03955	0.999668	1.05897
Q14847;Q14847-2;C9J9W2;Q14847-3;F6S2S5;J3KSN1;K7ESD6	Q14847;Q14847-2;C9J9W2;Q14847-3	LIM and SH3 domain protein 1	LASP1	22	70.9	0.998484	1.10249	1.11627	1.2208	1.08015	1.16682	1.03369	1.20341	0.938243	1.03149	1.13278	1.14306	1.11153	1.1866	1.18796	1.12526	1.19664	0.975352	0.906959	1.10284	1.04418	1.17948	1.11395	1.10698	1.02729	1.24095	0.902175	0.996224	1.00822	1.02344	1.03318	1.00108	0.913095	1.06102	0.998054	0.685144	1.05763	1.11787	1.04674	1.16392	1.17232	1.1786	1.2373	1.10721
O60437;K7EKI8;K7EQ71;REV__H7C1E6;REV__Q9ULW3;B4DXW7;REV__Q8NDI1-3;REV__Q8NDI1-2;REV__Q8NDI1;O94993-2;O94993	O60437;K7EKI8;K7EQ71	Periplakin	PPL	143	70.9	0.829068	1.49862	1.28359	1.20454	1.42904	0.830095	0.960906	0.81803	0.890684	0.803098	1.27897	1.16042	1.19203	1.17432	0.779143	0.827073	0.816889	0.9491	0.821211	1.43871	1.28098	1.23097	1.35972	0.832205	0.952583	0.797889	0.879948	0.841289	1.19807	0.910891	1.13569	0.97544	0.77096	0.989147	0.845616	0.700241	0.844871	1.15708	0.849079	1.01497	0.936705	0.683662	0.94219	0.86243
Q15599;Q15599-2;H3BQS0;H3BN50;Q15599-3;H3BMF5;H3BUQ9	Q15599;Q15599-2	Na(+)/H(+) exchange regulatory cofactor NHE-RF2	SLC9A3R2	25	70.9	0.922929	0.829629	0.855936	0.825062	0.732368	1.08822	0.810122	0.764017	1.07128	0.91722	0.812894	0.81388	0.850061	0.737251	1.11093	0.808087	0.796213	1.07531	1.03494	0.788535	0.91015	0.825098	0.751612	1.21141	0.833684	0.752938	1.05797	0.909587	1.02364	0.984944	0.999517	0.711257	0.907269	0.953122	0.803143	0.93006	0.889894	1.00751	1.01803	0.981429	0.721553	0.927232	0.877266	0.848104
P53999;D6RC37;D6R970	P53999	Activated RNA polymerase II transcriptional coactivator p15	SUB1	13	70.9	1.02586	1.10452	1.0815	1.09932	1.0581	0.953676	0.99531	0.94725	0.911181	1.05088	1.08037	1.10107	1.15211	1.04748	0.96359	1.01962	0.984518	0.936741	1.09681	1.0603	1.10331	1.1458	1.04631	0.982425	0.976789	0.962491	0.922087	1.30122	1.02848	1.20755	1.03184	1.28337	1.0883	0.933892	1.23078	0.880486	1.32425	1.11154	1.32486	1.27949	1.1862	1.25052	1.33054	0.994784
P26583;D6R9A6	P26583;D6R9A6	High mobility group protein B2	HMGB2	17	70.8	1.17767	0.890012	0.619407	0.705725	0.590444	0.914452	1.01442	0.820832	0.641698	1.29171	0.853791	0.677746	0.754221	0.60083	0.922226	1.05425	0.872997	0.670429	1.30967	0.878693	0.632382	0.66336	0.563477	0.853506	0.988844	0.798263	0.616987	1.42216	0.979141	0.997594	0.911345	1.00257	1.00327	0.940816	1.26829	0.748631	1.26879	0.968519	0.867969	0.952802	0.804563	0.96291	0.987569	1.00557
Q16576;E9PC52;Q5JP01;Q5JP02;C9J7L0;Q5JNZ6	Q16576;E9PC52;Q5JP01	Histone-binding protein RBBP7	RBBP7	22	70.8	0.998692	0.963357	0.880899	0.861168	0.71154	0.793068	0.877113	0.926043	1.03542	0.90647	0.977809	0.748277	0.781043	0.609992	0.649693	0.755532	0.781	0.930325	1.01239	0.894532	0.852895	0.768747	0.675816	0.755515	0.79456	0.853835	0.968681	1.04214	1.05757	0.946731	0.868637	0.764088	0.779933	0.868334	0.913965	0.876453	1.06412	1.119	1.05561	1.03073	0.832741	0.977279	0.939157	1.03411
Q14683;G8JLG1;H0Y7K8;V9GYN9	Q14683;G8JLG1	Structural maintenance of chromosomes protein 1A;Structural maintenance of chromosomes protein	SMC1A	108	70.8	0.883398	0.797708	0.7465	0.749282	0.703952	0.819195	0.925416	0.838613	1.04613	0.886594	0.805045	0.756187	0.758172	0.722807	0.844527	0.923036	0.841067	1.04191	0.891341	0.786521	0.742809	0.725681	0.693881	0.81066	0.912629	0.815631	1.00091	0.926956	0.956894	0.856746	0.919159	0.891405	0.907979	0.922466	1.00526	0.95026	0.906349	0.947784	0.799499	0.893757	0.830227	0.79327	0.878297	0.947903
Q13885	Q13885	Tubulin beta-2A chain	TUBB2A	28	70.8	0.861788	1.08768	0.863854	0.910666	0.783773	0.849047	0.875671	0.521854	1.12513	0.944177	1.23773	0.998379	1.07528	0.813346	0.938795	0.969403	0.590962	1.22736	0.945956	1.34157	1.00898	1.16221	0.904133	0.986931	0.943603	0.589466	1.3335	1.30484	1.21586	1.24662	1.28018	1.16976	1.1237	1.02164	0.825912	1.01612	1.31639	1.23547	1.19309	1.3317	1.24412	1.15969	1.12297	0.73818
O75083;O75083-3;D6RD66	O75083;O75083-3;D6RD66	WD repeat-containing protein 1	WDR1	35	70.8	0.983717	1.14646	1.0511	1.18672	1.1734	1.10135	1.02309	1.29045	1.02821	0.979442	1.21134	1.03585	1.16135	1.19432	1.14022	1.06382	1.28912	1.02584	0.965804	1.20301	1.05811	1.26162	1.20738	1.17059	1.02836	1.368	1.07144	0.959204	1.06279	0.985077	1.01769	1.23144	1.04816	1.0803	1.00292	0.738382	0.98493	1.10645	1.0185	1.12545	1.27755	1.17362	1.08643	1.10228
Q9NVK5-2;Q9NVK5;Q9NVK5-3;F5GX47	Q9NVK5-2;Q9NVK5;Q9NVK5-3	FGFR1 oncogene partner 2	FGFR1OP2	14	70.7	1.21707	1.11456	1.12274	1.23697	1.11274	1.20212	0.955004	1.1707	1.54232	0.995923	0.744966	0.954282	1.06908	0.904314	0.796759	0.755673	0.892762	1.18003	1.04407	1.03124	1.12455	1.07406	0.912245	1.02669	0.930306	1.02518	1.5401	1.09001	1.02756	0.894491	1.06842	0.933563	1.05743	0.948043	0.843747	1.40873	1.03532	0.982379	0.87415	1.06271	0.917234	1.2074	1.04127	0.918971
Q04917;A2IDB2;F8WEB6;A2IDB1	Q04917;A2IDB2	14-3-3 protein eta	YWHAH	20	70.7	1.03903	1.02949	0.883747	0.979753	0.873009	0.955548	1.00729	1.3128	0.816358	1.10285	1.09747	0.977303	0.991682	0.952409	1.00208	1.0529	1.31982	0.892586	1.00874	1.11971	0.909566	0.986876	0.894186	0.941722	1.05427	1.32339	0.847436	1.22868	0.97749	0.93334	0.843066	0.945615	0.894238	0.960301	1.03225	0.642525	1.25561	1.14095	1.17191	1.17951	1.15294	1.26415	1.33095	1.04821
P00338-3;P00338;P00338-4;P00338-5;P00338-2;F5GYU2;F5GXY2;F5GXH2;F5H5J4;F5H6W8;F5GZQ4;A0A087WUM2;Q6ZMR3;F5H8H6;F5GXC7;F5GWW2;F5GXU1	P00338-3;P00338;P00338-4;P00338-5;P00338-2	L-lactate dehydrogenase A chain	LDHA	29	70.6	1.02131	0.902791	0.878772	0.966223	0.877068	0.82506	0.86083	0.974336	0.722075	1.05218	0.881696	0.904249	0.932608	0.825162	0.792758	0.791398	0.927904	0.684644	1.0771	0.910005	0.904079	0.924864	0.859322	0.8282	0.856129	0.959672	0.681609	0.992512	0.953383	0.90389	0.904125	0.880155	0.970243	1.00768	0.945999	0.68108	1.04362	0.94819	0.959012	0.977316	0.947935	1.09708	1.02314	1.06707
Q01082-3	Q01082-3	Spectrin beta chain, non-erythrocytic 1	SPTBN1	162	70.6	0.85552	0.878566	0.764183	0.922921	0.81899	1.00098	0.873509	1.1687	1.26263	0.904894	1.02285	1.01783	1.01907	0.887794	1.16044	1.03031	1.118	1.17331	0.879536	1.22907	0.840673	0.867597	0.911476	0.929203	1.09129	1.09672	1.11719	0.980276	0.976588	0.927587	0.998688	0.97812	0.974213	0.957002	0.911014	0.855215	0.835124	0.918436	0.866291	0.842003	0.921494	0.697721	0.857578	1.03483
Q6I9Y2;A0A024R341;H7C5E3;F8WF22	Q6I9Y2;A0A024R341	THO complex subunit 7 homolog	THOC7;NIF3L1BP1	16	70.6	0.891489	0.901067	0.851617	0.862406	0.856215	0.853214	0.858105	0.901895	1.05	0.864823	0.870156	0.863438	0.903558	0.840338	0.868375	0.81809	0.873709	1.0436	0.941729	0.968022	0.956228	1.01253	0.910837	1.02012	0.92304	1.06747	1.10579	0.99852	0.908574	0.786493	0.734605	0.588113	0.595619	0.877125	0.719808	2.27642	1.00711	0.954537	1.057	1.05571	0.920191	1.02512	1.06129	1.02398
A0A0C4DGJ7;Q8WUH1;H0YHA3;H0YHB4;H0YID9;H0YIM3;Q8WUH1-3;H0YJ25	A0A0C4DGJ7;Q8WUH1;H0YHA3	Protein Churchill	CHURC1	7	70.5	1.24473	0.837568	1.06255	0.927429	0.760914	0.678134	0.892821	0.741674	1.31868	1.41411	1.02709	1.03686	1.03944	0.699796	0.892245	0.920444	0.719922	1.69603	1.20213	0.895248	1.02991	0.947765	0.698179	0.689309	0.77096	0.692513	1.0663	1.468	1.16665	1.27959	0.978836	0.559	0.523257	0.999775	0.858253	2.97131	1.2346	0.965535	1.17295	0.855848	0.528209	0.629267	0.851582	0.865556
Q13907;C9JKM8;C9JD53;Q9BXS1	Q13907	Isopentenyl-diphosphate Delta-isomerase 1	IDI1	15	70.5	0.832608	1.10082	1.03074	0.879621	1.06466	2.03109	2.0801	0.984747	0.886471	0.81706	1.07714	0.961348	0.929166	1.1569	1.79599	2.09204	0.925485	0.815011	0.693388	1.02719	1.0233	0.80136	1.10952	2.56274	2.38579	0.937447	0.792808	0.998461	1.20889	1.37535	0.920292	1.11204	1.62795	1.71876	0.982098	1.2811	1.03798	1.15529	1.50522	1.08972	1.33567	2.05824	1.58507	1.09229
P20700;E9PBF6;A0A0D9SFE5;A0A0D9SFY5	P20700;E9PBF6;A0A0D9SFE5	Lamin-B1	LMNB1	57	70.5	1.06138	0.942598	0.794331	0.863429	0.792181	0.972456	0.950668	0.837885	0.764882	1.125	0.956039	0.797715	0.831006	0.830211	0.994427	1.0161	0.856228	0.711239	1.06055	0.898349	0.766421	0.865414	0.796653	0.96324	0.94644	0.842044	0.767502	1.07599	1.01419	0.912103	1.00199	1.10189	0.925432	0.952822	1.04161	0.807136	1.106	1.05939	0.910595	1.02818	1.09427	0.920003	1.00282	1.02709
P30101	P30101	Protein disulfide-isomerase A3	PDIA3	42	70.5	0.938955	1.1615	1.03104	1.11153	1.0895	1.17637	1.04169	0.981668	0.877728	0.972034	1.12957	1.02698	1.02334	1.10618	1.11559	1.02301	0.976918	0.908514	0.965812	1.16856	1.03652	1.0945	1.1209	1.15678	1.05875	1.01271	0.879217	1.07866	1.05617	1.22466	1.07432	1.32828	1.25655	1.10578	1.03531	0.848546	1.02466	1.07893	1.16267	1.04656	1.23013	1.25559	1.07478	0.982013
Q9NR12;Q9NR12-2;D6RH06;Q9NR12-5;Q9NR12-4;D6RF83;H7BYK4;Q9NR12-3;D6RAN1;H0Y8W6	Q9NR12;Q9NR12-2	PDZ and LIM domain protein 7	PDLIM7	27	70.5	1.1563	1.46814	1.17637	1.35478	1.15925	1.19103	1.21114	2.14709	1.75541	1.02113	1.37871	1.14186	1.19065	1.12695	1.02337	1.03606	1.75095	1.45213	1.06933	1.5022	1.20386	1.29307	1.14627	1.03283	1.03154	2.14621	1.7443	1.03729	1.11253	1.42507	0.996776	1.16634	0.995834	1.04788	1.10573	0.974365	1.02954	1.12589	1.45516	1.16527	1.21271	1.09697	1.05548	1.19388
O95336;M0R261;M0R1L2;M0R0U3	O95336;M0R261	6-phosphogluconolactonase	PGLS	13	70.5	1.06819	1.06884	1.18918	1.07248	1.14201	1.0763	1.09094	1.08504	0.821847	0.966319	0.960097	1.10999	1.05951	1.00522	0.974732	0.912165	0.992518	0.820165	1.06861	1.07293	1.14768	1.00548	1.12355	0.982847	1.0382	0.998833	0.91388	0.987765	0.995041	1.08209	1.15696	1.08019	1.19114	1.06619	1.08284	0.67302	0.937009	0.950167	0.93698	0.924494	0.873551	1.16921	1.02581	0.957631
P25789;H0YMZ1;H0YN18;H0YL69;H0YMA1;P25789-2;H0YMI6;H0YKT8;H0YLC2;H0YKS0;H0YLS6;H0YMV3	P25789;H0YMZ1;H0YN18;H0YL69;H0YMA1;P25789-2;H0YMI6;H0YKT8;H0YLC2	Proteasome subunit alpha type-4;Proteasome subunit alpha type;Proteasome subunit beta type	PSMA4	16	70.5	1.04451	0.959933	0.957059	1.02897	0.997378	1.04318	0.999154	1.05574	1.33605	1.04018	0.935829	0.988315	1.01374	0.975201	1.0234	1.0075	1.01368	1.26022	1.02088	0.934743	0.958772	1.02071	0.988806	0.979822	0.961867	1.04735	1.32172	1.01898	0.953219	0.927856	0.922265	0.917003	0.9964	0.991839	0.919283	1.05292	1.12844	1.0576	1.09259	1.12086	1.16454	1.22151	1.13614	1.08543
Q99614;H0YB37	Q99614	Tetratricopeptide repeat protein 1	TTC1	19	70.5	1.03011	0.970252	1.01484	1.07707	1.03783	0.939534	1.04816	0.937744	1.94874	1.05252	0.983988	1.02237	1.04203	1.07339	1.00243	1.12716	0.986065	1.93134	1.02564	0.970179	0.987417	1.17187	1.06589	1.02509	1.06717	0.967289	2.0852	1.22414	1.02382	0.921212	0.934228	0.999674	0.992212	1.01002	0.997915	1.17038	1.1102	1.18218	1.04178	1.13287	1.09812	1.2795	1.22766	1.20168
P15531;P15531-2;E7ERL0;E5RHP0;C9K028	P15531;P15531-2;E7ERL0;E5RHP0	Nucleoside diphosphate kinase A	NME1	12	70.4	1.046	1.2459	1.42781	1.53515	1.78934	1.0988	1.014	1.26913	0.936644	1.01233	1.09843	1.32341	1.49965	1.58377	1.04708	0.892609	1.13586	0.858088	1.39777	1.19168	1.36177	1.26701	1.44596	1.04693	0.986308	1.13173	1.06096	1.11363	1.06908	1.25441	1.16098	1.33184	1.14997	1.10742	1.16967	0.903748	1.10537	1.07095	1.15729	1.09254	1.29174	1.34445	1.05027	1.17675
Q06124;A0A0U1RRI0;H0YF12	Q06124	Tyrosine-protein phosphatase non-receptor type 11	PTPN11	39	70.4	1.01662	1.00926	1.08615	1.18146	1.02649	1.02501	0.984183	1.05732	0.892359	1.05954	1.1574	1.12302	1.15444	1.13396	1.09924	1.0919	1.12773	0.961716	0.993896	1.01302	1.08925	1.09528	0.96053	1.00349	0.96076	1.07643	0.941239	1.06707	1.0011	0.939306	0.982925	0.951448	0.890646	0.996571	0.962248	0.834181	1.13709	1.148	1.12524	1.18583	1.15687	1.13821	1.09428	1.17802
Q92945;A0A087WTP3;M0R0I5;M0QYH3;M0QXW7;M0R3J3;M0R0C6;M0QYG1;M0R251;M0R263	Q92945;A0A087WTP3;M0R0I5	Far upstream element-binding protein 2	KHSRP	45	70.3	1.03866	0.945626	0.969772	0.990382	0.93281	0.956184	0.971491	0.861234	0.836788	1.00496	0.895391	0.927866	0.945757	0.880886	0.910477	0.893396	0.799693	0.794756	1.04089	0.954815	0.950073	0.957164	0.941175	0.895228	0.932614	0.826486	0.807034	1.11542	1.02408	1.03898	0.982179	0.906237	0.852198	0.958432	0.946545	0.847968	1.08897	1.05859	0.990046	0.985243	0.954815	0.899052	1.03667	1.09326
Q15004;H0YKX3;H0YMA4;A0A0U1RQM0;A0A0U1RQC1;Q15004-2	Q15004;H0YKX3;H0YMA4;A0A0U1RQM0	PCNA-associated factor	KIAA0101	9	70.3	0.470829	0.566031	0.221159	0.212602	0.168833	0.371864	0.782946	0.249594	0.857483	0.503708	0.545988	0.204078	0.227711	0.14926	0.380396	0.834872	0.242661	0.818846	0.494686	0.580947	0.23422	0.235847	0.146713	0.394083	0.805509	0.254868	0.882906	0.823802	1.44975	0.283442	0.546632	0.214035	0.34099	0.298944	0.693357	1.08001	0.836149	1.4331	0.233624	0.457669	0.123729	0.30621	0.317539	0.819665
O43504	O43504	Ragulator complex protein LAMTOR5	LAMTOR5	4	70.3	0.997748	1.35265	1.62949	1.45555	1.74093	2.37238	1.64181	1.11718	1.24969	1.74389	0.891001	1.06177	0.984945	0.933837	1.00705	1.02081	0.98384	1.02564	1.03532	1.0317	1.22026	1.19698	1.26101	2.55733	1.28675	0.918041	1.10907	1.31575	0.959388	1.28943	0.966346	0.937768	1.0368	1.0574	0.793066	0.956745	0.970261	0.811059	1.17944	1.20131	1.02653	1.22749	1.16756	0.982124
Q3ZCW2;U3KQ88;F8WF17;B9A055	Q3ZCW2;U3KQ88	Galectin-related protein;Galectin	LGALSL	10	70.3	1.03388	0.973179	1.15764	1.09142	1.0436	1.12035	1.11556	0.973244	1.12831	0.915143	1.05021	1.04301	1.03022	0.862982	0.933291	1.00777	0.76667	1.03308	0.860567	0.918398	1.00049	0.94	0.827247	0.871907	0.965215	0.787247	0.897198	0.993572	1.07874	1.04454	1.23928	0.906495	1.02429	1.06507	0.881284	1.11282	0.974191	0.872679	1.11573	0.956219	1.00409	1.16823	0.967305	0.982661
Q86V48;Q86V48-2;Q86V48-3;E5RFK8;E5RHU7	Q86V48;Q86V48-2;Q86V48-3	Leucine zipper protein 1	LUZP1	77	70.3	1.02746	1.12121	1.02146	1.19373	1.20936	0.848281	1.11696	1.18349	1.28123	1.05175	1.06281	1.02365	1.25626	1.16449	0.860079	1.13032	1.23493	1.2948	1.08493	1.22878	1.11088	1.27447	1.29367	0.909026	1.1555	1.26368	1.39496	1.01902	1.08316	1.16132	1.09232	1.05538	0.897602	1.00753	0.940994	1.17754	1.03576	1.07125	1.06265	1.03189	0.992547	0.778237	0.961389	0.90069
P28482;P28482-2	P28482;P28482-2	Mitogen-activated protein kinase 1	MAPK1	21	70.3	1.05606	0.949139	0.885066	0.954466	0.875515	0.913515	1.0026	1.00924	1.05277	1.14937	1.03073	0.969667	1.0227	0.980087	0.979578	1.07293	1.1272	1.05752	1.04949	0.998184	0.95142	0.965124	0.94412	0.952468	1.01848	1.01992	1.03595	1.06916	1.06682	1.00005	0.98791	0.860215	0.982677	1.0418	0.996142	0.872822	1.13207	1.0192	0.977347	1.00874	0.925745	1.02634	0.986191	1.03227
Q9NPE3;H0YM60	Q9NPE3	H/ACA ribonucleoprotein complex subunit 3	NOP10	6	70.3	1.26183	0.954205	1.03543	0.538366	1.10676	0.579601	0.939021	0.984597	1.10787	1.32618	1.52063	1.17746	1.08166	1.55607	1.65266	1.51489	1.22231	1.10546	1.19501	0.955746	0.987006	0.716043	1.0025	0.747913	0.931437	0.81895	1.03561	1.422	1.01454	1.07817	0.712536	0.956271	0.783538	0.98745	0.882408	0.986163	0.999931	0.474133	0.542682	0.543921	0.656419	0.60945	0.523147	0.468738
Q9UKX7;B0QY21;X6RKQ2;B1AHA5	Q9UKX7	Nuclear pore complex protein Nup50	NUP50	30	70.3	1.00984	0.917277	0.743148	0.772565	0.633567	0.847348	0.928409	0.999649	1.0993	1.06646	0.933984	0.795134	0.850095	0.830527	0.915198	1.08801	1.09512	1.11912	1.03086	0.812616	0.74756	0.816906	0.68714	0.83207	0.89816	0.95606	1.08594	1.00957	0.992824	1.05913	0.973299	0.775351	0.742099	0.839661	0.982232	1.08515	1.09972	1.0586	1.36957	1.05684	0.940994	0.892893	0.907803	1.17107
P05455;E7ERC4;E9PFL9;E9PGX9	P05455	Lupus La protein	SSB	36	70.3	1.07406	0.955676	0.990363	1.10679	0.880686	0.935837	0.910323	1.03526	0.918468	1.11229	0.983047	1.08353	1.13951	0.924337	0.983902	0.940724	1.04924	0.94623	1.11418	0.982703	1.00984	1.12199	0.897359	0.880536	0.929356	1.01196	0.888725	1.14705	1.00126	1.0769	1.03228	0.865248	0.996568	0.946852	1.07342	0.939048	1.14639	1.04608	1.02839	1.08168	0.855503	1.02481	1.08109	0.969297
Q03252	Q03252	Lamin-B2	LMNB2	62	70.2	1.06363	0.975418	0.929434	0.969716	0.891104	0.92392	0.876856	0.863833	0.777645	1.10069	1.03548	0.943771	0.990395	0.944421	0.977752	0.916517	0.913276	0.817281	1.07173	0.987242	0.934004	0.977964	0.884144	0.963193	0.885508	0.915021	0.853932	1.00025	1.026	1.01871	1.01648	0.997464	0.863154	0.950771	0.950747	0.770292	0.961727	0.906913	0.875823	0.895719	0.93221	0.76765	0.816399	0.942293
P55735;A0A0C4DFR6;P55735-3;P55735-2;A8MXL6;E7ERC8	P55735;A0A0C4DFR6;P55735-3;P55735-2;A8MXL6	Protein SEC13 homolog	SEC13	21	70.2	0.970425	1.09947	1.10925	1.12671	1.14739	1.06529	1.02968	1.11488	1.11786	0.977153	1.07051	1.08902	1.11681	1.16276	1.0444	1.02565	1.09055	1.09103	0.950294	1.05735	1.05767	1.06088	1.13821	0.973718	0.977254	1.01235	1.03427	0.965123	1.01563	1.02303	1.04837	1.01231	1.09983	1.02122	0.944583	1.04313	0.89269	0.868004	0.937275	0.889615	0.943853	1.08407	0.856028	0.95193
O15498;O15498-2;H7C3K7	O15498;O15498-2	Synaptobrevin homolog YKT6	YKT6	14	70.2	1.12634	1.0393	1.00716	1.06392	1.0007	1.04479	1.07366	1.07471	1.05008	1.11368	1.05119	0.994191	1.08659	1.01803	1.04109	1.05099	1.09313	1.01379	1.13911	1.07545	1.07126	1.16556	1.0439	1.09299	1.04236	1.15897	1.13063	1.05629	1.03103	1.06806	0.966181	1.00944	1.05709	1.05605	0.88485	0.785954	1.0827	1.02263	1.01979	0.974956	0.995685	1.16813	0.996341	0.920926
Q86XL3;Q86XL3-2;Q86XL3-3;F5H1D4;F5H6J0	Q86XL3;Q86XL3-2	Ankyrin repeat and LEM domain-containing protein 2	ANKLE2	56	70.1	0.823013	0.904833	0.86274	0.910292	0.868172	0.772011	0.927278	0.891303	1.4182	0.82336	0.904443	0.871367	0.953743	0.826376	0.80441	0.918184	0.914687	1.54133	0.864819	0.938993	0.90326	0.907082	0.837142	0.82606	0.950628	0.928405	1.56863	0.928144	0.99378	0.961694	1.03257	0.932019	0.951573	0.962946	1.01843	1.51221	0.961184	1.02427	1.06765	1.00873	0.930653	0.849999	0.999798	1.01164
Q96BR5	Q96BR5	Cytochrome c oxidase assembly factor 7	COA7	16	70.1	1.15041	0.952076	1.04331	0.981136	0.895175	1.19174	1.1029	1.08321	0.934231	1.03309	0.888764	0.955412	0.920072	0.80181	1.13645	1.06751	0.991619	0.876574	1.1544	0.948905	1.02099	0.936416	0.846293	1.16071	1.09928	0.986536	0.862787	1.22881	0.991382	0.961244	0.839084	0.510974	1.06136	1.07925	0.852146	0.788996	1.30994	1.12002	1.25905	1.07276	0.700994	1.3698	1.30062	0.968787
P06744;A0A0A0MTS2;P06744-2;K7EQ48;A0A0J9YXP8;A0A0J9YYH3;A0A0J9YX90;K7EPY4;K7EP41;K7ENA0;K7ELR7;K7ERC6;K7ERK8;K7EIL4	P06744;A0A0A0MTS2;P06744-2;K7EQ48;A0A0J9YXP8;A0A0J9YYH3;A0A0J9YX90	Glucose-6-phosphate isomerase	GPI	37	70.1	0.975046	0.957405	0.945756	0.917872	0.89139	1.03023	1.04982	0.9817	0.686543	0.986297	0.911645	0.928925	0.913357	0.85447	1.00298	0.985033	0.954201	0.689789	1.13883	0.995581	0.984669	0.898476	0.880326	1.03113	1.0527	0.97665	0.70203	1.02874	0.980962	1.11162	1.01777	0.979376	1.09659	1.02525	1.047	0.721307	1.04604	1.02893	1.21089	1.07756	1.01697	1.19046	1.11583	1.02596
P61758;B4DWR3	P61758;B4DWR3	Prefoldin subunit 3	VBP1	16	70.1	1.06823	0.928562	0.927936	0.999476	0.895396	0.923204	0.939674	1.0391	0.98961	1.10498	0.966868	0.960062	1.02934	0.962634	0.953254	0.98607	1.08755	1.07149	1.08041	0.96516	0.98534	0.99096	0.927582	0.919488	0.923799	1.02611	1.0285	1.30776	0.996783	0.919223	1.0206	1.00926	1.12314	0.995768	1.10188	0.798452	1.16465	1.03298	0.935159	1.08717	0.969108	1.2173	1.06634	0.98856
P48047;H7C086;H7C068	P48047	ATP synthase subunit O, mitochondrial	ATP5O	12	70	1.10015	1.0357	0.992755	1.07785	1.08031	1.08367	1.00024	1.03302	0.727206	1.04498	1.18304	1.1658	1.14852	1.1987	1.203	1.05671	1.13543	0.828546	0.972874	1.17843	1.11569	1.08324	1.10075	1.12412	1.0192	1.07336	0.771243	0.914399	0.948158	0.911975	0.942224	0.890034	1.02283	0.998014	0.922247	0.635389	1.02882	1.02436	1.06855	1.09973	1.06583	1.36301	1.17232	0.991253
Q49B96;F8WEL9	Q49B96;F8WEL9	Cytochrome c oxidase assembly protein COX19	COX19	7	70	1.13674	1.04235	1.03836	1.04721	1.07094	1.02416	1.03748	0.968227	1.04719	1.197	0.945962	1.05578	1.08233	1.06673	0.978736	0.992738	0.945471	1.00605	1.15484	0.990595	0.979078	0.921592	1.07929	0.931024	0.964931	0.880951	0.978775	1.2907	0.947792	0.90611	1.03911	0.915669	1.1096	0.967389	1.05305	1.28444	1.20222	0.976179	0.819234	0.925765	0.790617	1.05822	1.08655	0.849583
Q16658;C9JFC0;A0A0A0MSB2;C9JPH9	Q16658	Fascin	FSCN1	38	70	1.10293	1.32671	1.26708	1.4713	1.3397	1.12724	1.09877	1.51765	0.942326	1.12723	1.30738	1.26635	1.40828	1.32841	1.07599	1.15559	1.48404	0.935819	1.05947	1.30941	1.20063	1.39168	1.33659	1.02742	1.07121	1.42248	0.908532	0.95986	1.269	2.11132	0.98606	0.985935	0.875207	0.979013	1.02299	0.962965	0.95986	1.24413	2.24061	0.99405	0.977493	0.998135	0.933036	1.0887
Q7Z5L9;Q7Z5L9-3	Q7Z5L9	Interferon regulatory factor 2-binding protein 2	IRF2BP2	32	70	0.909256	0.714566	0.926745	0.833014	0.764386	0.905926	0.96672	0.73117	0.998002	0.909756	0.686532	0.930518	0.868116	0.766622	0.994135	0.973432	0.786499	1.03757	0.94746	0.75326	0.995958	0.834291	0.853229	0.955655	1.00186	0.732124	0.972834	1.13609	1.0199	1.22379	1.02817	1.13625	0.905702	1.0504	0.938391	1.56494	1.09647	0.935049	1.24607	1.06228	1.27	0.947722	0.994634	1.11472
A0MZ66;A0MZ66-6;A0MZ66-3;A0MZ66-5;A0MZ66-4;A0MZ66-8;A0MZ66-2;A0MZ66-7	A0MZ66;A0MZ66-6;A0MZ66-3;A0MZ66-5;A0MZ66-4;A0MZ66-8;A0MZ66-2	Shootin-1	KIAA1598	55	70	0.879745	0.747976	0.753687	0.803956	0.77946	1.01352	1.03841	0.783472	0.695016	0.888874	0.786097	0.796172	0.853088	0.831022	1.05909	1.05896	0.838057	0.747284	0.999341	0.797011	0.819288	0.839789	0.839733	1.05015	1.08183	0.828145	0.752141	0.874889	0.946237	0.681668	0.968848	0.812692	1.02955	1.04876	0.934575	0.672483	0.853413	0.952824	0.626321	0.896659	0.759475	0.93674	0.961235	0.903487
O43707;O43707-2;F5GXS2;O43707-3;K7EP19;D6RH00	O43707;O43707-2;F5GXS2;O43707-3	Alpha-actinin-4	ACTN4	75	69.9	1.02386	1.21308	1.08527	1.20315	1.19315	1.07987	1.03203	1.26459	1.00947	0.999515	1.2055	1.08294	1.17154	1.18438	1.05828	1.06584	1.25736	1.00307	1.00171	1.21865	1.08435	1.21633	1.20078	1.07411	1.04022	1.28314	1.02087	0.909579	1.01488	0.968561	1.05153	1.05474	1.11652	1.02517	1.02299	0.741827	0.919771	1.01914	0.887889	1.0147	1.0448	1.07009	1.0209	1.02009
Q9NZ63	Q9NZ63	Uncharacterized protein C9orf78	C9orf78	19	69.9	1.18135	0.995213	1.06308	1.18667	0.89098	0.933099	0.919449	1.01189	1.12234	1.10479	1.02133	1.00622	1.04039	1.03715	0.877989	0.93636	0.952278	1.08252	1.02662	0.945438	0.947327	1.10357	0.87569	0.869745	0.873783	0.960525	1.13887	1.30021	1.03782	1.50452	0.993669	0.882582	0.866058	0.831458	1.10718	1.39854	1.46075	1.28448	1.81132	1.30438	1.05801	1.09338	1.12825	1.18133
P47755;F8W9N7;C9JUG7;A0A0D9SET8;P47755-2;F8WED3	P47755;F8W9N7;C9JUG7;A0A0D9SET8;P47755-2	F-actin-capping protein subunit alpha-2	CAPZA2	15	69.9	1.00448	0.98216	0.977871	1.03515	1.03952	1.09577	1.06731	1.0881	0.97327	0.986498	0.966531	0.93237	1.00999	0.989221	1.02074	0.990564	1.04404	0.962639	0.972149	0.981545	0.975173	1.0678	1.0556	1.07431	1.03381	1.13515	0.999681	0.97839	0.961734	0.839041	0.99314	0.866469	0.96998	0.974883	0.957691	0.783373	1.05501	1.04934	0.862867	1.09851	0.990934	1.19803	1.07848	1.09399
E9PLI6;E9PS76;Q8N9N8;E9PNH5;E9PS30;E9PQD0	E9PLI6;E9PS76;Q8N9N8;E9PNH5	Probable RNA-binding protein EIF1AD	EIF1AD	7	69.9	1.03588	1.03429	1.06069	0.98169	1.01033	1.04489	1.02914	0.951093	1.23955	1.15921	0.881805	0.87128	0.871136	0.89724	0.945957	1.04141	1.22881	2.2376	1.43922	1.06608	1.13057	0.807818	0.788315	1.02355	0.985791	1.06668	2.13629	1.39489	1.07131	1.56667	0.990558	1.17553	1.01815	0.882689	1.10359	1.83647	1.35276	1.06837	1.73339	1.0134	1.21277	1.18245	1.00913	1.09892
Q9GZV4;F8WCJ1;C9J7B5	Q9GZV4;F8WCJ1;C9J7B5	Eukaryotic translation initiation factor 5A-2;Eukaryotic translation initiation factor 5A	EIF5A2	11	69.9	1.07666	1.2573	1.65248	1.37825	1.22983	1.02624	1.12446	1.42866	1.42621	1.15838	1.17198	1.00927	1.15595	1.0418	0.649963	0.862586	1.23496	1.03336	1.17692	0.96426	1.18347	1.08552	0.781835	0.696691	0.874248	1.27115	1.18618	1.16253	1.01734	0.975635	0.876094	0.747673	0.570935	0.935798	0.848489	1.20215	1.09003	1.08425	1.18804	1.12022	0.895588	0.80292	0.88081	1.06522
Q14657	Q14657	EKC/KEOPS complex subunit LAGE3	LAGE3	7	69.9	1.03408	1.11385	1.20983	1.12152	1.11636	1.00302	1.079	1.15563	1.13027	1.0849	1.06049	1.14498	1.08546	1.14488	1.07863	1.13096	1.41429	1.5279	0.987632	1.03162	1.15383	0.998853	1.09953	1.00758	1.13987	1.27917	1.45298	1.13816	0.99799	1.15302	0.977344	1.07865	0.972688	0.956456	0.985642	0.973236	0.951474	0.997729	0.907132	1.03056	0.860743	1.02377	0.913146	1.04504
P13667;C9JMN9	P13667	Protein disulfide-isomerase A4	PDIA4	55	69.9	0.896366	1.18285	0.969753	1.08069	1.16378	1.13423	1.0226	0.855403	0.720737	0.94515	1.25416	0.997811	1.00457	1.30296	1.15087	1.06334	0.887337	0.752262	0.893228	1.15436	0.963824	1.0543	1.19429	1.09509	1.00958	0.837214	0.703896	1.11884	1.07858	1.11662	1.07303	1.33653	1.22112	1.04939	0.987802	0.849291	1.08593	1.06973	1.16969	1.07138	1.42125	1.19482	1.07967	0.925589
Q9BZL1;K7EQ43	Q9BZL1	Ubiquitin-like protein 5	UBL5	6	69.9	0.809593	0.913874	1.09437	1.3437	1.01474	1.11357	0.950882	0.810862	1.45139	0.854214	1.03823	1.01536	0.950826	1.09143	0.95388	1.06143	0.790709	1.40346	0.79074	0.938098	0.990419	0.997128	1.04621	0.799639	0.964945	0.768677	1.26093	1.14733	0.96584	1.19054	0.875123	1.06161	0.984039	0.894556	0.933493	1.05391	1.10887	1.00457	1.08983	0.960366	0.929153	1.20752	1.17162	0.778669
O96000;O96000-2;H3BV16;H3BPJ9	O96000;O96000-2;H3BV16;H3BPJ9	NADH dehydrogenase [ubiquinone] 1 beta subcomplex subunit 10	NDUFB10	17	69.8	1.01582	1.04877	1.14171	1.00866	1.08887	1.13384	1.03608	0.918436	0.867978	1.06304	1.14787	1.13746	1.03196	1.15607	1.23373	1.07053	0.97465	0.871896	0.997331	1.05829	1.10714	0.991023	1.07857	1.15615	1.01391	0.928093	0.887429	0.999312	0.974476	0.939361	0.850253	0.804307	0.993751	1.07465	0.809059	0.794697	1.12721	1.14299	1.17992	1.12251	1.00083	1.55689	1.32109	1.13798
P62191;P62191-2;G3V4X1	P62191;P62191-2	26S protease regulatory subunit 4	PSMC1	40	69.8	1.03177	0.982815	0.981618	1.11482	1.00009	0.996301	0.971404	1.10274	1.18457	1.04004	0.996101	0.997695	1.05569	1.01068	1.0048	0.985056	1.11485	1.2178	1.0022	1.00703	0.969282	1.17029	1.00707	1.02843	0.981697	1.18167	1.24086	1.13533	1.03229	1.42922	1.02953	1.27837	1.0234	1.01838	1.14555	1.21086	1.16271	1.10659	1.26962	1.08452	1.06273	1.08448	1.08483	1.14895
P38159;P38159-2;H3BUY5;H3BT71;H3BR27;P38159-3;H3BNC1;O75526	P38159;P38159-2;H3BUY5;H3BT71	RNA-binding motif protein, X chromosome;RNA-binding motif protein, X chromosome, N-terminally processed	RBMX	50	69.8	1.10276	0.896012	0.903336	1.01119	0.951191	1.05237	0.939374	1.01104	0.800592	1.10109	0.953912	0.876614	0.920396	1.00633	1.01241	1.00983	0.945167	0.792218	1.12125	0.912308	0.889402	0.955513	0.949309	0.950146	0.928158	1.0039	0.79503	1.11616	0.937266	0.840917	0.892128	0.860696	0.737372	0.948892	0.912923	0.794466	1.14242	0.979183	0.878039	1.0327	0.977532	0.924011	0.984943	1.14112
P22314;P22314-2;Q5JRR6;Q5JRR9;Q5JRS0;Q5JRS1;Q5JRS3	P22314;P22314-2	Ubiquitin-like modifier-activating enzyme 1	UBA1	65	69.8	0.978862	1.09847	1.16997	1.11603	1.06049	1.02961	0.981548	1.05755	0.947137	0.953826	1.07083	1.12939	1.06684	1.04938	0.981473	0.944352	1.03437	0.943702	0.956486	1.05117	1.14423	1.10199	1.02144	1.01463	0.943125	1.07723	0.98111	0.984442	1.02003	1.14381	1.00321	0.932052	0.952372	1.01887	0.968837	0.771717	0.996455	1.08275	1.16036	1.08161	0.99846	1.01279	1.04097	1.08686
A0A1C7CYX9;Q16555;Q16555-2;E5RFU4	A0A1C7CYX9;Q16555;Q16555-2	Dihydropyrimidinase-related protein 2	DPYSL2	37	69.7	0.932053	0.887934	0.842823	0.846436	0.887529	1.02561	1.31837	0.814869	0.720392	0.978267	0.941105	0.864535	0.877167	0.910687	1.09809	1.36014	0.8359	0.698128	0.91071	0.893425	0.855928	0.816416	0.849002	1.0034	1.23849	0.777515	0.680903	0.977001	1.01441	0.745991	0.966893	0.868465	1.11815	1.20987	0.977623	0.755656	0.947088	1.01616	0.750522	0.934216	0.848655	1.07129	1.20769	0.916867
Q969X5-2;Q969X5;F2Z3Q5;F2Z2U2;Q969X5-3	Q969X5-2;Q969X5	Endoplasmic reticulum-Golgi intermediate compartment protein 1	ERGIC1	12	69.7	0.88624	1.13544	1.05539	1.13313	1.18651	1.22866	1.06973	1.11882	0.871759	1.0442	1.43527	1.2324	1.21979	1.43183	1.45199	1.30809	1.38736	0.951793	0.978603	1.2813	1.17317	1.28043	1.29638	1.36493	1.20862	1.27433	0.833136	0.964751	0.974763	0.827326	1.07854	1.10318	1.28244	1.09716	0.965305	0.703869	0.999584	0.945528	0.893688	1.01267	1.03983	1.37261	1.1208	0.920447
B4DZG7;P40616-2;P40616;F8VYN9;F8W1Z8	B4DZG7;P40616-2;P40616;F8VYN9	ADP-ribosylation factor-like protein 1	ARL1	8	69.6	1.02187	1.16021	1.1745	1.18464	1.36776	1.27667	1.1859	1.13783	1.04939	1.0317	1.13627	1.19712	1.24482	1.39533	1.24121	1.26058	1.19027	1.06352	1.055	1.11422	1.1521	1.17287	1.38855	1.1546	1.10572	1.03853	1.04977	1.331	0.962224	1.07287	0.951095	1.55216	1.76995	1.04293	1.43437	0.847051	1.26982	0.98167	1.30665	1.12974	1.53899	1.64648	1.3619	1.04146
Q9UHD1-2;Q9UHD1;E9PHZ2;E9PPQ5;E9PIZ4;E9PSD5;E9PL00;E9PIF7	Q9UHD1-2;Q9UHD1;E9PHZ2	Cysteine and histidine-rich domain-containing protein 1	CHORDC1	24	69.6	1.00429	0.890522	0.80941	0.928087	0.821394	0.863306	0.929152	1.21996	1.38668	0.967031	0.848395	0.826399	0.929033	0.832705	0.882069	0.956076	1.22309	1.38386	0.982507	0.906956	0.810689	0.896073	0.874687	0.863754	0.908299	1.18724	1.35556	1.01699	0.903907	1.05611	0.928556	0.864307	0.950435	0.996818	0.968592	1.41186	0.986681	0.935849	1.10351	1.02778	0.944957	1.13672	0.940737	1.08483
O60716-5;O60716-3;C9JZR2;O60716-2;O60716;O60716-13;O60716-11;O60716-10;O60716-9;O60716-21;O60716-19;O60716-18;O60716-17;O60716-29;O60716-27;O60716-26;O60716-25;H0YC95;E9PKY0;E9PKL1	O60716-5;O60716-3;C9JZR2;O60716-2;O60716;O60716-13;O60716-11;O60716-10;O60716-9;O60716-21;O60716-19;O60716-18;O60716-17;O60716-29;O60716-27;O60716-26;O60716-25	Catenin delta-1	CTNND1	63	69.6	0.873194	0.824111	0.957604	0.856333	1.00644	0.841604	0.878266	0.783279	0.916652	0.89059	0.861888	0.98915	0.896477	1.06459	0.89553	0.903308	0.81674	0.935916	0.90072	0.856205	1.00166	0.897772	1.0758	0.901175	0.894482	0.783534	0.989168	0.940603	0.908807	0.86755	0.956102	0.789975	1.11526	1.09874	0.837948	0.735066	0.975563	0.964896	0.92307	0.959282	0.8573	1.02047	1.11344	0.854962
P13861;P13861-2;H7C330;H7C1L0;C9J830;H7C4A9	P13861;P13861-2	cAMP-dependent protein kinase type II-alpha regulatory subunit	PRKAR2A	27	69.6	1.0507	1.02108	1.10934	0.999367	1.06626	1.05488	1.02217	0.95477	0.850685	1.0387	1.08401	1.09976	1.01416	1.08253	1.08225	1.067	0.966211	0.820295	1.00975	1.00169	1.03503	1.0744	1.06457	1.05821	1.06444	1.01476	0.836155	0.979891	0.994067	0.830849	1.03564	0.932573	0.913714	0.998259	0.891713	0.758408	1.08408	1.02233	0.921355	1.0838	1.11824	1.09217	1.08266	1.0245
O94826	O94826	Mitochondrial import receptor subunit TOM70	TOMM70A	39	69.6	1.08793	1.0485	1.03722	1.10563	0.946419	1.1887	0.970718	1.02793	0.928298	1.15349	1.15752	1.11132	1.05957	1.04862	1.22579	1.04487	1.06002	0.970329	1.12165	1.04954	1.07748	1.04488	0.952447	1.13762	0.955412	1.02808	0.928495	1.19077	1.0564	1.2226	1.04905	1.04922	1.17618	1.05407	1.06387	0.882821	1.19765	1.0834	1.31442	1.17032	1.12209	1.27077	1.13643	1.10995
P27144;D3DQ64	P27144;D3DQ64	Adenylate kinase 4, mitochondrial	AK4	15	69.5	1.03044	1.05801	0.999919	1.0291	1.05704	1.28752	1.11375	0.989534	0.920557	1.04402	1.05061	0.948611	0.984	1.03597	1.34604	1.03194	0.957903	0.912165	1.09276	1.03855	0.998138	0.996198	1.00674	1.24462	1.0395	1.0275	1.00463	1.06362	1.0171	0.999633	1.12826	1.4654	1.45797	1.1161	1.17957	1.03755	0.903887	0.926927	0.990226	0.952318	1.1541	1.19648	0.998681	1.08424
Q15293;Q15293-2;E9PP27;E9PLM2	Q15293;Q15293-2	Reticulocalbin-1	RCN1	20	69.5	1.26028	1.22941	1.05236	1.11999	1.23962	1.34361	1.15003	1.00025	0.873453	1.39739	1.23078	1.11119	1.13552	1.37916	1.46746	1.37764	1.13497	0.948874	1.37247	1.26998	1.08436	1.1836	1.35163	1.52714	1.24592	1.02689	0.977709	1.3308	1.36723	1.24762	1.01681	1.30301	1.17696	1.05327	0.950163	1.52355	1.21201	1.09942	1.42818	1.17103	1.3528	1.55896	1.07356	1.024
P35250;P35250-2;A0A087WVY3;H7C5P4;F8WC37;H7C5G4;H7C5Q7;H7C5A0;H7C5P1;H7C596;H7C5S7;F8WDC9	P35250;P35250-2;A0A087WVY3	Replication factor C subunit 2	RFC2	22	69.5	0.880192	0.84803	0.773099	0.693257	0.547713	0.77823	0.873213	0.800559	0.871506	0.903657	0.838289	0.757867	0.755809	0.480017	0.724314	0.841072	0.805816	0.998107	0.93272	0.775332	0.731091	0.596061	0.488398	0.686963	0.801637	0.665669	0.853794	1.07943	1.01426	0.853563	0.75725	0.569683	0.751543	0.787029	0.856805	1.02066	1.13653	1.10667	0.990847	1.01947	0.668402	1.07364	0.905736	1.06977
P35268	P35268	60S ribosomal protein L22	RPL22	9	69.5	1.04791	0.9093	0.942626	0.712717	0.840642	0.863046	0.852526	0.843182	0.722046	0.982596	0.896647	0.930885	0.818207	0.830556	0.868992	0.853665	0.876186	0.765877	1.0264	0.95154	0.967088	0.729038	0.806735	0.879693	0.889532	0.819232	0.751234	0.993813	0.959256	0.922489	0.944365	0.901298	0.98663	0.943594	0.909115	0.793024	0.976081	0.791547	0.787314	0.832519	0.821906	0.976694	0.846436	0.817965
G3V1L9;H0YKB1;H0YLT6	G3V1L9		TJP1	102	69.5	0.912599	0.944805	0.890505	0.928814	0.786549	0.909171	0.978264	1.08369	1.04005	0.915524	0.966618	0.888331	0.947562	0.815759	0.9296	1.0739	1.12457	1.06288	0.881951	0.910199	0.872392	0.94751	0.779833	0.894077	0.963114	1.11977	1.06046	0.786493	0.947346	0.703585	0.924681	0.765454	0.781318	1.02633	0.888101	0.869973	0.819074	0.968123	0.68528	0.90742	0.800174	0.729217	1.01585	0.926332
Q16611-2;Q16611;A0A0A0MRG8	Q16611-2;Q16611;A0A0A0MRG8	Bcl-2 homologous antagonist/killer	BAK1	7	69.3	1.05697	1.01672	1.0807	0.904129	1.23409	0.701777	0.93623	0.869946	1.01905	1.05833	1.248	1.45504	1.47024	1.87267	1.05772	0.9806	1.11701	1.17685	1.18464	1.39551	1.55289	1.39672	1.93481	1.00584	1.03928	0.958854	1.09026	1.32769	1.06678	1.22253	0.961635	1.67427	1.1401	1.00668	1.1446	0.842244	1.08768	1.03489	3.4078	1.10008	1.64293	1.31926	1.04601	1.55772
P00390-2;P00390;P00390-3;P00390-4;P00390-5;H0YC68;E5RI06	P00390-2;P00390;P00390-3;P00390-4;P00390-5	Glutathione reductase, mitochondrial	GSR	26	69.3	1.0002	0.908835	0.935727	1.01311	1.05274	1.03516	1.02641	0.887835	0.707476	1.04733	0.926302	0.947643	0.96852	1.07368	1.03113	1.0787	0.876204	0.704813	1.00849	0.882927	0.921802	1.00596	1.03175	1.01948	1.01389	0.914846	0.728293	0.977998	1.02631	0.872274	0.97068	1.10664	1.0345	1.1165	0.981766	0.80979	1.02601	1.01836	0.943751	1.11109	1.1533	1.23458	1.12809	1.05295
P01111	P01111	GTPase NRas	NRAS	10	69.3	1.34837	1.2051	1.10977	1.23628	1.30148	1.31233	1.3364	1.23298	1.14309	1.18568	0.972547	1.06024	1.15554	1.00674	1.05607	1.07763	1.05874	1.02589	1.13267	1.0531	1.08538	1.02977	1.02133	0.951683	1.11266	1.05296	0.920147	1.09191	1.0255	0.900713	1.07521	0.960292	1.04412	1.18599	0.840475	0.830817	1.21152	1.14659	1.03796	1.16028	1.04219	1.22814	1.27064	1.1199
Q9Y508;A0A096LNV3;A0A096LP02;Q9Y508-2;A0A096LNT1;A0A096LNN8;A0A096LPF9	Q9Y508;A0A096LNV3;A0A096LP02;Q9Y508-2	E3 ubiquitin-protein ligase RNF114	RNF114	16	69.3	1.11114	1.09894	1.18556	1.47347	1.35978	1.10984	1.02166	1.59229	1.75599	1.03948	1.03981	1.03916	1.1384	1.20571	0.994716	1.09342	1.32593	1.53337	1.04177	1.03635	0.956172	1.12398	1.07294	0.978734	0.992926	1.3123	1.43913	1.12427	1.06497	1.57199	0.981365	1.57402	0.923851	0.967774	1.13855	1.4267	1.07986	1.18532	1.55032	1.16583	1.60376	1.17417	1.14323	1.17977
O75368	O75368	SH3 domain-binding glutamic acid-rich-like protein	SH3BGRL	10	69.3	0.992139	1.05969	1.05084	1.18444	1.47526	1.17101	1.06827	0.994546	0.790086	0.945548	1.0331	1.08053	1.18265	1.51994	1.18951	1.0575	0.97359	0.756836	0.958399	1.07645	1.02279	1.22665	1.56443	1.16362	1.09002	0.989231	0.758309	1.05485	0.903322	0.513297	0.966803	0.567038	0.706859	0.910686	0.929221	0.430066	1.04039	1.02272	0.586063	1.22237	0.702099	1.12977	1.11739	1.08022
Q13813	Q13813	Spectrin alpha chain, non-erythrocytic 1	SPTAN1	195	69.3	0.964346	1.00592	0.944458	1.05206	0.917069	1.08777	1.06032	1.1692	1.37135	0.961807	1.0325	0.958641	1.02805	0.95908	1.10894	1.10075	1.1931	1.36633	0.96791	1.00862	0.938063	1.03892	0.922612	1.04978	1.0588	1.14824	1.33289	0.867636	1.02601	0.783143	1.01643	0.904045	0.985448	0.991819	1.04049	1.40052	0.896467	1.02573	0.757562	0.948554	0.883669	0.815903	0.957817	0.992346
Q5LJA5;H0Y636;H0Y4K0	Q5LJA5	Ubiquitin carboxyl-terminal hydrolase	UCHL5	18	69.3	0.96732	0.984153	0.844395	0.877972	0.81854	0.91588	0.94747	0.979124	0.90626	0.962129	0.961268	0.84097	0.891911	0.750239	0.927029	0.95859	0.961901	0.905076	0.988608	0.977001	0.856134	0.858092	0.809099	0.92905	0.973717	0.954727	0.923288	1.1383	1.06941	0.988738	1.05728	1.16963	1.22913	0.990599	1.18065	0.986417	1.23409	1.11999	1.02238	1.18049	1.19016	1.28679	1.19387	1.07003
P49588;P49588-2;H3BPK7	P49588;P49588-2	Alanine--tRNA ligase, cytoplasmic	AARS	58	69.2	1.14999	0.826698	0.814791	0.707639	0.82165	1.23716	1.20138	0.766161	0.779697	1.15382	0.846368	0.832441	0.78077	0.82795	1.30709	1.21093	0.813916	0.821189	1.1872	0.841219	0.79266	0.739483	0.821096	1.31301	1.24576	0.780314	0.817715	1.11416	1.04148	0.975392	1.00829	1.27394	1.39321	1.11785	1.09335	0.926758	1.19256	1.14733	0.98391	1.10952	1.32196	1.48044	1.26443	1.07274
Q9BRJ7;K7EIN2;K7ENA3;W4VSQ8;Q9BRJ7-2	Q9BRJ7;K7EIN2;K7ENA3;W4VSQ8;Q9BRJ7-2	Protein syndesmos	NUDT16L1	14	69.2	1.11285	1.07405	1.08994	1.1641	1.13229	1.06058	1.01475	1.0839	1.14258	1.11259	0.958309	1.06755	1.23245	1.08583	0.933913	0.888983	0.931094	0.948476	1.14001	1.01922	1.196	1.25811	1.17747	0.986691	0.89849	0.943284	1.08721	1.1744	0.996067	1.07841	1.11772	0.893845	0.994956	0.910656	1.01656	1.01796	1.37869	0.981209	1.23599	1.17264	0.784764	1.10787	0.998109	0.916011
P61204;P84077;F5H423;P61204-2;F5H0C7;H0YGG7;F5H1V1;F5H6T5;F8WDB3	P61204;P84077;F5H423;P61204-2	ADP-ribosylation factor 3;ADP-ribosylation factor 1	ARF3;ARF1	13	69.1	1.06278	0.984889	0.996564	0.975958	0.992873	0.989793	1.00743	0.991838	0.938207	1.09184	1.00857	1.04089	1.10027	1.03563	1.08617	1.05968	1.07659	0.988861	1.10108	1.02291	1.04649	1.02286	1.06805	1.02942	1.05536	1.04681	0.97401	1.05567	0.998019	1.19809	1.06225	1.21067	1.21358	1.03761	1.04336	0.835985	0.943526	0.816815	0.988833	0.867249	0.980304	1.01399	0.870026	0.833469
Q9UQB8-2;Q9UQB8;Q9UQB8-3;I3L3C5	Q9UQB8-2;Q9UQB8;Q9UQB8-3	Brain-specific angiogenesis inhibitor 1-associated protein 2	BAIAP2	37	69.1	1.02911	1.32786	1.2518	0.984383	1.01439	1.03144	0.996448	1.17636	1.61642	0.965481	1.35632	1.27889	1.08608	1.05291	1.14213	0.947062	1.28183	1.72745	1.04835	1.46418	1.31281	1.04102	1.00741	1.11215	1.05289	1.21107	1.77525	0.82462	1.07599	1.1613	0.967507	0.841119	0.851506	1.05155	0.818265	1.27011	0.863262	1.06768	1.17496	1.04325	0.922136	0.989883	1.05588	0.925687
Q96S19;A0A087WYU2;Q96S19-3;Q96S19-5;Q96S19-4;H3BNB2;Q96S19-6;H3BS73;H3BMF3;Q96S19-2;H3BRT2;H3BQ55;H3BNT3	Q96S19;A0A087WYU2;Q96S19-3;Q96S19-5;Q96S19-4	UPF0585 protein C16orf13	C16orf13	15	69.1	1.00707	0.966225	1.0786	0.804457	1.01527	0.916049	0.960208	1.03801	1.11592	1.01582	0.917012	1.00487	0.9387	0.945027	0.916245	0.850537	0.984347	1.04507	1.03655	1.00656	1.21152	1.00283	1.1	1.00546	1.00663	1.12678	1.04631	0.860103	0.921215	0.831662	0.989958	0.809899	0.88844	0.914273	0.854431	0.718873	1.00845	0.935534	0.886897	1.01116	0.922576	1.09957	1.03999	0.9686
O94760	O94760	N(G),N(G)-dimethylarginine dimethylaminohydrolase 1	DDAH1	19	69.1	1.18219	1.431	1.25332	1.383	1.23882	1.29673	1.1313	1.24882	0.953567	1.12911	1.2529	1.17941	1.24599	1.17379	1.22708	1.06744	1.16145	0.942993	1.11844	1.30883	1.17061	1.20187	1.1789	1.16649	1.07359	1.19949	0.95132	1.03849	1.017	0.768192	1.04386	0.949083	1.06981	1.04023	1.01121	0.747887	1.31576	1.01476	0.767745	1.06327	1.00744	1.29046	1.11663	1.25858
P16435;H0Y4R2;E7EMD0;E7EWU0;C9JU80	P16435;H0Y4R2;E7EMD0	NADPH--cytochrome P450 reductase	POR	48	69.1	0.872076	0.920358	0.891241	1.03326	1.01345	1.24328	1.29351	0.75109	0.740708	0.939423	1.04118	0.947126	0.997237	1.1133	1.34065	1.43105	0.75895	0.76729	0.887371	0.960561	0.916987	1.07059	1.022	1.30261	1.34599	0.776851	0.773778	0.961144	1.04037	1.21069	1.08635	1.32997	1.09948	1.12987	0.954781	0.952548	0.980035	1.13747	1.2955	1.15199	1.4786	1.18568	1.20317	0.993964
Q15276;Q15276-2;K7ENJ9;A0A087WZZ3;I3L456;I3L2B8	Q15276;Q15276-2	Rab GTPase-binding effector protein 1	RABEP1	58	69.1	1.06805	1.02209	1.01668	1.08384	1.0462	1.21396	1.17944	0.947749	1.19083	1.07312	1.04806	1.02547	1.06514	1.05596	1.29391	1.20418	1.04962	1.32911	1.12811	1.04901	1.03848	1.04175	1.07524	1.19965	1.19796	0.928747	1.24124	0.948016	0.936	0.798473	0.999068	0.973427	1.12104	0.995734	0.993098	0.87364	0.894825	0.889204	0.71272	0.932907	0.897787	0.947129	0.929892	0.925711
A0A0D9SF53;A0A0D9SFB3;A0A0D9SG12;O00571;O00571-2;A0A0J9YYH6;A0A0J9YVQ7;B4DLA0;A0A087WVZ1;A0A087WX09;D6RCM4;Q9NQI0-3;Q9NQI0-2;Q9NQI0-4;Q9NQI0;H0Y960	A0A0D9SF53;A0A0D9SFB3;A0A0D9SG12;O00571;O00571-2	ATP-dependent RNA helicase DDX3X	DDX3X	54	69	0.911673	0.881844	0.94742	0.853748	0.851761	0.823423	0.909217	0.921209	0.955895	0.881285	0.853427	0.944109	0.826532	0.816791	0.796426	0.88822	0.907776	0.915419	0.886463	0.911125	0.945552	0.798669	0.810694	0.777846	0.894301	0.877943	0.895336	1.02655	0.970654	0.930548	0.966419	1.009	0.937877	0.983642	0.982919	1.05213	0.969939	0.970221	0.945338	0.96282	0.982756	0.906788	0.978597	0.907684
Q9BUE6;Q9BUE6-2;A0A1B0GTK6;Q5TBE9;Q5TBE2	Q9BUE6;Q9BUE6-2;A0A1B0GTK6	Iron-sulfur cluster assembly 1 homolog, mitochondrial	ISCA1	8	69	0.825093	0.877636	1.04893	0.892237	0.892359	0.789483	0.871404	0.835588	0.766629	0.793875	0.820186	0.995183	0.915388	0.857615	0.70336	0.8249	0.767456	0.628449	0.845807	0.904814	1.00086	0.947258	0.941248	0.757815	0.91513	0.80291	0.65917	0.947011	1.03422	0.943674	0.980918	0.961502	1.07572	1.0703	0.95001	1.11677	0.951123	0.992177	0.991252	0.958396	0.918879	1.06017	1.02948	1.03284
P62195;J3QQM1;J3QRW1;J3QSE0;J3QRR3;J3KTQ9	P62195;J3QQM1	26S protease regulatory subunit 8	PSMC5	30	69	1.01256	1.01328	1.00972	1.07321	0.995523	1.01068	0.980626	1.05403	1.56327	1.02563	0.96675	1.01247	1.0479	0.950496	0.95833	0.964386	1.04476	1.51927	1.01963	0.986013	0.998155	1.00679	0.975086	0.945554	0.964602	1.01818	1.54622	1.13046	1.02526	1.29027	1.07197	1.11274	1.08053	1.00317	1.08627	1.44979	1.07783	1.00827	1.17718	1.05983	1.07376	1.03885	1.00113	0.987231
Q9BSV6;E7EQB3;B0V3J0;A9C4B9;A0A0G2JNK5	Q9BSV6;E7EQB3;B0V3J0;A9C4B9;A0A0G2JNK5	tRNA-splicing endonuclease subunit Sen34	TSEN34	17	69	1.39166	0.841571	1.10361	0.901845	1.03204	0.847595	0.988603	0.887256	1.51609	1.00507	0.805352	0.952973	0.931655	0.942815	0.888499	0.927045	0.947349	1.36685	1.09662	0.859385	1.01689	0.764447	0.898538	0.706098	0.933148	0.758397	1.68331	0.901998	0.950705	0.953137	0.95896	0.734379	0.766538	0.868747	0.825653	2.02206	0.941494	0.889746	0.841404	0.841586	0.714746	0.759399	0.838264	0.788563
Q9BTU6	Q9BTU6	Phosphatidylinositol 4-kinase type 2-alpha	PI4K2A	30	68.9	1.08071	1.22156	1.24152	1.35609	1.69704	1.38701	1.35166	1.26592	1.13247	1.16814	1.45541	1.38732	1.42359	2.27719	1.60032	1.62775	1.41806	1.19381	1.10574	1.25826	1.30048	1.48374	2.00084	1.59006	1.491	1.49639	1.20032	1.07683	1.09579	1.13429	1.1543	2.01718	1.12789	1.17495	1.02211	0.990577	1.09301	1.1019	1.13765	1.10212	2.08488	1.20793	1.09945	1.12465
P04843;B7Z4L4;F8WF32	P04843;B7Z4L4	Dolichyl-diphosphooligosaccharide--protein glycosyltransferase subunit 1	RPN1	48	68.9	0.998854	1.10587	1.06698	1.1882	1.08053	1.1765	1.08641	1.09619	1.06952	0.975646	1.17272	1.02946	1.04595	1.13919	1.15505	1.12017	1.04774	0.875654	0.958999	1.06004	1.00373	1.17467	1.07428	1.13916	1.06164	1.07837	0.907853	1.0025	1.03544	1.04424	0.911248	0.981482	0.971365	1.00386	0.835937	0.800257	1.04376	1.05965	1.28851	1.06193	1.16507	1.12503	1.03552	1.01641
P40222;Q8N3L3	P40222	Alpha-taxilin	TXLNA	43	68.9	1.00849	1.05013	1.04839	1.03671	1.07064	0.942089	0.973269	0.880048	1.15248	1.0365	1.08356	1.06462	1.03653	1.1246	0.928398	0.979691	0.88473	1.20944	1.09345	1.09434	1.09329	1.06134	1.14505	0.916547	0.976802	0.896807	1.29225	1.03335	1.06993	1.25402	1.00677	1.07643	0.970878	0.966454	0.932593	1.0594	1.04958	1.02636	1.14954	0.998797	1.05136	0.991347	0.963311	0.900169
P68371	P68371	Tubulin beta-4B chain	TUBB4B	32	68.8	0.967724	1.08405	0.922572	0.998736	0.886278	0.924978	0.905223	0.629122	0.864942	0.987126	1.12062	0.939577	0.993026	0.905007	0.917916	0.931696	0.629624	0.875072	0.952799	1.09698	0.914177	1.01018	0.881223	0.919821	0.891418	0.617303	0.881024	1.15214	1.04421	0.969323	1.04145	1.02295	1.01779	0.942628	0.798784	0.828534	1.16482	1.12185	0.995291	1.23581	1.03705	1.06201	1.10733	0.72
P25705;P25705-3;K7ENJ4;K7ERX7;K7ESA0;K7EM08	P25705;P25705-3	ATP synthase subunit alpha, mitochondrial	ATP5A1	46	68.7	0.9882	1.04504	1.09258	1.00514	1.01145	1.03284	0.96828	0.988368	0.727327	0.930666	1.00403	1.08723	1.02995	0.995414	1.05519	0.904051	0.986591	0.715128	0.975478	1.06288	1.09104	1.01887	1.00773	1.0393	0.973472	0.98452	0.70527	1.00445	0.965813	1.04945	1.00928	1.07409	1.14635	1.06014	1.04925	0.695677	1.04404	0.969476	1.06827	1.06501	1.20872	1.19114	1.1114	0.98193
J3KNF8;J3QR91	J3KNF8		CYB5B	11	68.7	0.84579	1.19514	1.26674	1.55703	1.28693	1.58434	1.37096	1.02592	0.778349	1.05899	1.46249	1.31487	1.19994	1.60053	1.70703	1.76113	1.17709	0.917744	0.813174	1.10757	1.14024	1.34021	1.16828	1.51604	1.24947	0.96771	0.811822	1.25954	1.1555	1.16829	0.766155	1.02221	0.826356	1.00697	0.807837	0.833924	1.15452	1.36174	1.44465	1.2696	1.37575	1.30631	1.2227	1.34048
Q16891-4	Q16891-4	MICOS complex subunit MIC60	IMMT	60	68.7	1.082	1.13189	0.995495	1.07709	1.07866	1.10268	1.24221	1.1111	1.16042	0.92958	1.00034	0.817572	0.966033	0.883362	1.12404	1.16091	0.884638	1.04819	1.10106	0.943833	1.01321	0.990211	1.04375	1.13457	1.17749	1.00881	1.00274	1.16823	0.996748	0.765278	0.881732	1.01454	0.895701	1.0502	0.931272	1.03157	0.938196	0.905051	0.922114	0.790834	0.824373	1.06015	1.00151	0.856095
Q9UMS4;H0YGZ5	Q9UMS4	Pre-mRNA-processing factor 19	PRPF19	23	68.7	1.13588	0.989163	0.987172	0.909763	0.909656	0.927201	0.927176	1.13263	1.02421	1.10218	0.95383	0.970085	0.93272	0.851617	0.890307	0.87452	1.07631	1.02003	1.16446	0.975334	1.00129	0.912267	0.859825	0.883376	0.91005	1.07331	1.04307	1.21237	1.04675	1.20159	1.01184	0.970474	0.982803	0.929313	1.1116	0.870909	1.19574	1.04	1.18144	1.01064	0.907749	0.940679	0.907399	1.00893
A0A087WYV9;A0A087X1F5;A0A087WX56	A0A087WYV9;A0A087X1F5		SYNJ2BP-COX16	11	68.7	0.920465	0.970428	1.09301	0.954299	1.03475	0.982081	0.96407	0.921941	0.906686	1.01885	0.969782	1.05432	0.954337	1.02885	1.09338	1.0455	0.941186	0.846513	0.991268	1.02039	1.0911	1.02938	1.07884	1.03093	1.00459	1.04609	0.853121	0.951319	0.983269	0.918461	1.0147	0.979198	1.21774	1.07772	0.987441	0.695493	1.08392	1.05921	1.00079	0.944237	0.754633	1.33479	1.17672	0.973166
P09493-3;P09493-8	P09493-3;P09493-8		P09493-3	36	68.7	1.00888	1.28035	0.877462	1.28187	0.823723	0.932009	1.04215	1.57587	1.46607	1.09455	1.21239	0.986079	1.25677	0.856469	1.03786	1.2713	1.76215	1.67586	1.0391	1.2736	0.91708	1.2936	0.853783	0.942597	1.05919	1.49675	1.44593	0.963295	1.04456	0.901262	1.03026	0.985707	1.07033	1.10367	1.01891	0.876976	0.938399	0.970072	0.949652	1.01658	0.977527	1.15133	1.06512	1.0044
Q9NPJ3;Q9NPJ3-2	Q9NPJ3;Q9NPJ3-2	Acyl-coenzyme A thioesterase 13;Acyl-coenzyme A thioesterase 13, N-terminally processed	ACOT13	7	68.6	1.0051	0.946701	0.951221	0.998465	1.0766	1.06216	1.0877	0.910318	0.833411	1.14036	1.04038	1.09268	0.995211	1.15907	1.17787	1.17503	1.0144	0.941729	1.08553	0.946691	1.04069	1.00529	1.13827	1.19393	1.11453	0.944199	0.85513	1.24082	0.988174	0.892532	0.87364	1.07852	1.27744	1.0846	1.12834	0.782376	1.20876	1.04237	0.977898	1.12201	1.10366	1.52737	1.26664	0.995404
Q7Z6V5;Q7Z6V5-2	Q7Z6V5;Q7Z6V5-2	tRNA-specific adenosine deaminase 2	ADAT2	9	68.6	1.18888	1.07142	1.11053	1.18591	1.01912	1.10116	1.07847	1.10994	1.06935	1.21938	0.896587	1.03561	1.00267	1.07912	1.09562	1.217	1.44955	1.23253	0.957077	0.705423	1.20393	0.845901	0.98683	1.4788	1.08173	1.14435	0.769243	0.948927	0.901254	0.850778	1.09067	0.713604	1.02129	0.965355	0.862516	0.955339	1.33134	0.973241	0.726001	1.15476	0.786615	1.27154	0.822652	1.22705
Q06210-2;Q06210	Q06210-2;Q06210	Glutamine--fructose-6-phosphate aminotransferase [isomerizing] 1	GFPT1	45	68.6	1.06877	1.11049	1.0654	1.08014	1.03898	1.15462	1.14017	1.23826	1.26651	1.06528	1.11202	1.02546	1.02234	0.998363	1.07472	1.11467	1.15558	1.2123	1.04601	1.08028	1.035	0.986361	0.992043	1.07677	1.06155	1.15552	1.22133	0.981424	1.01566	0.957483	0.970056	1.11068	1.10134	1.05663	1.01749	1.08125	1.10026	1.08482	0.96863	1.11501	1.24537	1.2587	1.14011	1.15909
P15880;H0YEN5;E9PMM9;E9PQD7;I3L404;E9PM36;E9PPT0;H3BNG3;H0YE27	P15880;H0YEN5;E9PMM9;E9PQD7;I3L404;E9PM36;E9PPT0	40S ribosomal protein S2	RPS2	22	68.6	1.00451	0.993305	1.04055	0.757538	0.951658	1.00744	0.924393	0.938977	0.775994	1.01169	0.952052	0.972616	0.702442	0.875704	0.938611	0.896804	0.863797	0.706333	0.983778	0.920267	0.995498	0.628287	0.838083	0.906495	0.886111	0.810032	0.660617	1.01772	0.951175	0.90806	0.848904	0.894843	0.933963	0.972469	0.825935	0.736522	1.00868	0.914776	0.993009	0.890255	0.972581	1.09794	1.00925	0.885137
P62316;P62316-2;K7ERG4	P62316;P62316-2;K7ERG4	Small nuclear ribonucleoprotein Sm D2	SNRPD2	12	68.6	1.15196	1.00054	0.970538	1.08274	0.991007	0.980092	0.935847	1.02746	1.0899	1.10015	0.932254	0.955555	1.08623	0.969651	0.978605	0.936545	1.01857	0.94061	1.16109	1.01656	0.990785	1.13358	1.05718	0.993483	0.965479	1.04806	0.909377	1.05717	0.97884	0.997342	1.01589	0.977649	0.919135	0.936045	0.983433	0.809887	1.09671	0.939064	0.958033	1.00741	0.981693	1.00991	0.973233	0.98668
F8WCF6;P59998;P59998-3;F8WDD7;A0A0A6YYG9;P59998-2;H7C0A3;R4GN08;P59998-4;F8WE39;F8WDW3	F8WCF6;P59998;P59998-3;F8WDD7;A0A0A6YYG9;P59998-2;H7C0A3	Actin-related protein 2/3 complex subunit 4	ARPC4-TTLL3;ARPC4	12	68.5	0.992106	1.05162	1.08772	1.0834	1.10606	1.01358	1.01267	1.10127	0.980805	1.01427	1.15884	1.07085	1.03731	1.11528	1.06235	1.04331	1.11764	0.942671	0.933415	1.05089	1.11132	1.09451	1.05796	0.989512	0.988286	1.08654	0.927217	0.978492	1.02724	1.01051	1.02033	1.01536	1.00483	1.03964	0.980664	0.832088	0.928816	0.995978	0.886171	1.00444	1.00241	1.15323	1.06363	1.01121
Q9NUP9;G3V1D4	Q9NUP9;G3V1D4	Protein lin-7 homolog C	LIN7C	13	68.5	1.01043	1.0389	1.0154	1.06799	1.30322	0.986054	0.967644	0.843835	0.985771	0.962929	1.0018	0.969349	1.06239	1.23147	0.963836	0.91677	0.805858	0.997193	0.941742	1.02503	0.927434	1.0289	1.26548	0.965567	0.940856	0.815889	0.969694	1.03685	0.927737	0.810261	0.984014	1.30579	1.11057	1.04063	1.04065	1.01955	1.03965	0.96648	0.708537	1.01679	1.19045	1.16776	1.13881	0.933329
P51153;A0A087WWB9	P51153	Ras-related protein Rab-13	RAB13	15	68.5	0.934079	1.0574	1.04724	0.99386	0.942991	0.940414	0.959586	1.06074	0.905232	0.895024	1.02824	1.06983	1.04514	0.912874	0.914966	0.914931	1.12598	0.886298	0.921737	1.06621	1.08047	1.03035	0.927254	0.955615	0.920884	1.14994	0.909667	0.9371	0.920744	0.995921	0.888207	0.793241	1.19928	0.931141	1.05467	0.689931	0.941584	0.987367	1.0044	0.940423	0.805818	1.35018	1.08104	1.11011
Q9BQ04;E9PLB0;E9PM61;U3KQD5	Q9BQ04;E9PLB0;E9PM61;U3KQD5	RNA-binding protein 4B	RBM4B	21	68.5	0.821918	0.852165	1.0669	1.31033	0.869205	0.915567	1.00539	0.86029	0.818289	0.99998	1.01117	1.10232	1.30481	0.936472	1.06717	1.08689	1.02819	0.985722	0.97372	0.955096	1.10102	1.671	1.03821	1.09076	1.15251	0.971224	0.849189	1.10426	0.966015	1.18065	1.12337	0.784145	0.790601	0.931991	0.827481	0.913919	1.2475	1.32862	1.40551	1.34208	1.36247	1.23108	1.21304	1.25997
Q9Y230;Q9Y230-2;M0R0Y3;X6R2L4;M0QXI6;M0R0Z0;M0QXZ7	Q9Y230;Q9Y230-2;M0R0Y3	RuvB-like 2	RUVBL2	39	68.5	1.03624	0.994481	1.02787	1.03659	0.972098	0.967152	0.964778	1.07771	0.998546	0.97987	0.93665	1.00192	1.03917	0.910592	0.935841	0.891762	1.03881	0.981335	1.05876	0.988613	1.07208	1.11169	1.00393	1.04195	0.965609	1.14759	1.00568	1.0416	0.948127	0.915464	0.946367	0.930143	1.02028	0.99213	1.01038	0.848878	1.02568	1.02515	0.933215	1.06102	0.945581	1.10458	1.05675	1.02665
P21291;E9PS42;E9PND2;E9PP21;A0A087X134	P21291;E9PS42;E9PND2;E9PP21	Cysteine and glycine-rich protein 1	CSRP1	14	68.4	0.922598	1.33854	1.00902	1.21497	1.08401	1.07136	0.939449	1.73242	1.19853	0.98365	1.58718	1.33448	1.26242	1.17973	1.3348	1.07331	1.85728	1.26515	0.969921	1.4706	1.1819	1.25716	1.08074	1.18385	0.97486	1.92426	1.0803	0.896182	1.04019	1.09939	0.930282	0.924182	1.0692	1.15542	1.02417	0.713689	0.961753	1.10042	1.20354	1.0957	1.01305	1.39469	1.26164	1.10182
Q9Y333	Q9Y333	U6 snRNA-associated Sm-like protein LSm2	LSM2	6	68.4	1.35516	0.975576	1.00313	1.06636	0.951878	0.980912	0.909771	1.03531	0.812084	1.12996	1.10145	0.957901	1.03997	1.04687	1.01199	1.01908	1.12658	0.837712	1.13178	1.00887	0.923442	1.00414	0.980362	0.931758	0.931463	1.10687	0.820995	1.07772	1.02618	0.86358	0.843479	0.825363	0.794899	0.954214	0.91585	0.68169	1.09222	1.09137	0.933661	0.989587	0.84843	1.08903	0.906503	1.08453
P62701	P62701	40S ribosomal protein S4, X isoform	RPS4X	25	68.4	1.06698	0.963319	0.989483	0.70208	0.928922	0.959684	0.939069	0.891092	0.760588	1.17829	0.980206	1.01799	0.716062	0.944385	0.97663	0.964218	0.882368	0.789894	1.0362	0.908193	0.943155	0.646411	0.854436	0.911897	0.891178	0.838914	0.714917	1.00499	0.954092	0.849537	0.853998	0.856084	0.95355	0.966893	0.791143	0.712615	1.09067	0.954481	0.90002	0.906657	0.939856	1.14649	1.04552	0.851912
Q9Y6I9;A0A087WTU3;C9JXQ7;C9JHH5;C9JUC3;C9J7N0;C9JL43	Q9Y6I9;A0A087WTU3;C9JXQ7;C9JHH5	Testis-expressed sequence 264 protein	TEX264	15	68.4	0.981156	1.04466	1.0238	1.06957	1.02615	0.979493	1.16737	0.993133	0.53702	1.02674	1.37026	1.24017	1.34182	1.31967	1.31078	1.3615	1.34235	0.754416	0.977528	1.10046	1.12574	1.21032	1.09583	1.15056	1.2196	1.07501	0.659516	0.90382	1.05395	1.06616	1.02829	1.09795	1.00638	1.03367	0.889228	0.727559	1.06019	1.09304	1.17556	1.09568	1.25296	1.31256	1.09412	0.961728
Q13509;A0A0B4J269;Q13509-2;G3V2A3;G3V5W4;G3V2R8;G3V3R4;G3V2N6;G3V542;G3V3J6;G3V3W7	Q13509;A0A0B4J269;Q13509-2	Tubulin beta-3 chain	TUBB3	26	68.4	0.970936	1.24481	1.15824	1.10317	1.01193	0.900391	0.942034	0.733439	0.915626	0.920713	1.12216	1.10657	1.11063	0.884415	0.84698	0.855289	0.68024	0.870638	0.960124	1.22891	1.10578	1.06312	0.951477	0.854072	0.878872	0.668464	0.863385	1.14937	1.1596	1.25104	1.15111	1.12311	1.00378	1.04878	0.830158	0.935769	1.14938	1.1606	1.15658	1.29477	1.03961	0.988684	1.08537	0.778377
Q13185;S4R2Y4;C9JMM0;B8ZZ43	Q13185	Chromobox protein homolog 3	CBX3	11	68.3	1.00089	0.679856	0.75479	0.67118	0.699915	0.728313	0.86297	1.01762	0.809712	0.993106	0.638286	0.788132	0.726769	0.697199	0.754918	0.875187	1.07016	0.866626	1.05015	0.698568	0.778968	0.7225	0.703687	0.764248	0.885666	1.08108	0.810514	1.05274	0.986013	1.09521	0.921743	0.812725	0.792769	0.847312	1.00477	0.817201	1.05163	0.88472	1.0475	0.902276	0.783623	0.89626	0.814812	1.03836
Q16891-2	Q16891-2	MICOS complex subunit MIC60	IMMT	60	68.3	1.06717	1.0466	0.94261	0.972782	1.00729	1.05577	1.01739	0.9945	0.821071	1.02168	1.02205	0.932371	1.02107	0.998313	1.06678	0.992279	1.0044	0.839149	1.04482	1.02587	0.928191	0.996585	1.0044	1.07816	1.00403	0.992226	0.800203	1.03143	0.984007	0.842143	1.00127	1.03132	1.04828	1.04233	0.947125	0.81682	1.01261	0.968813	0.883055	0.980351	0.965523	0.970212	0.991705	0.943375
H3BNT4;Q99547;H3BSB3;H3BNK8;H3BU96	H3BNT4;Q99547;H3BSB3	M-phase phosphoprotein 6	MPHOSPH6	13	68.3	1.06936	0.941862	0.954822	0.819689	0.73119	0.944385	0.83641	1.09528	0.931363	0.998284	0.884226	0.939538	0.796645	0.724362	0.914364	0.818964	1.0338	0.933872	0.993682	1.0008	0.880607	0.81131	0.758446	0.84721	0.813169	0.870677	0.769598	1.23295	1.10889	1.17321	0.960631	0.706457	0.957591	0.962654	1.15187	1.44131	0.924032	0.927661	0.816606	0.918157	0.551501	0.932046	0.859008	0.935272
Q02818;H7BZI1;C9JKZ2;C9JBD3;C9J3C1	Q02818	Nucleobindin-1	NUCB1	34	68.3	0.869741	1.00752	1.0366	1.04307	0.887076	1.10175	0.920917	0.67826	0.6389	1.2574	1.1034	1.37952	1.1744	1.22566	1.51947	1.53424	1.034	0.854814	0.939336	0.931145	1.01425	1.02267	0.941916	1.28939	0.922534	0.656674	0.652474	1.22755	1.17055	1.0714	1.03082	0.6313	0.996255	0.931913	0.808382	0.66356	0.895337	0.771436	1.37351	1.13668	0.560076	0.826643	0.845793	0.971372
P35813;P35813-3;E9PKB5;E9PJN3;E9PL75;E9PP44	P35813;P35813-3	Protein phosphatase 1A	PPM1A	26	68.3	1.02007	1.07324	1.0894	1.27911	1.5258	1.02775	0.997187	1.04057	0.983317	1.05819	1.00011	1.01583	1.2066	1.39686	0.953929	0.960836	0.98563	0.912494	1.09905	1.04661	1.09878	1.18813	1.46024	1.02442	1.00139	0.966553	0.947077	1.03538	1.01248	0.996055	0.988337	1.17472	0.96639	1.03298	0.942557	0.795346	1.05814	0.966464	0.978373	1.00323	1.18577	1.04849	1.00029	0.97472
P39019;A0A075B6E2;M0R2L9;M0QXK4;M0QYF7;M0R140	P39019;A0A075B6E2	40S ribosomal protein S19	RPS19	15	68.3	0.989619	0.902305	0.966983	0.627348	0.861863	0.92353	0.862752	0.762729	0.685407	0.989486	0.923956	0.967923	0.64022	0.922229	0.936722	0.934046	0.816438	0.711842	0.967101	0.900888	0.965811	0.610456	0.861802	0.923601	0.881395	0.807188	0.678957	1.05333	0.937655	0.923291	0.891906	0.921614	0.975501	0.958287	0.897069	0.805459	1.08674	0.960641	0.927744	0.980576	1.024	1.21863	1.06716	0.939393
O75410;O75410-2;O75410-7;O75410-3;E7EVI4;E7ET87;H0YAY0;O75410-6;R4GMT7;H0YBT8;O75410-5;O75410-4;E5RFM9;B4E3H6;O75410-8;A0A0C4DGD3;A0A0C4DGD5;E5RJG6;E5RJU4;E5RIP3	O75410;O75410-2;O75410-7;O75410-3;E7EVI4;E7ET87;H0YAY0;O75410-6;R4GMT7;H0YBT8;O75410-5;O75410-4;E5RFM9	Transforming acidic coiled-coil-containing protein 1	TACC1	46	68.3	0.835086	1.08059	0.963037	1.05334	1.02814	0.875693	1.03768	0.663732	0.947867	0.87738	1.0451	0.989935	1.15296	1.06402	0.914237	1.07396	0.699925	0.937315	0.867218	1.09872	0.967508	1.10541	1.07275	0.86731	1.03884	0.616373	0.834184	0.802983	1.06596	0.857867	1.2787	0.676076	0.595923	0.921102	0.719056	0.686196	0.838698	1.06728	0.834747	0.992402	0.661751	0.534999	0.883509	0.668868
Q8WUY1;H0YAR9	Q8WUY1	Protein THEM6	THEM6	17	68.3	1.09408	1.10358	1.08482	1.02833	1.23017	1.16059	1.17818	0.966173	0.718218	1.02406	1.04171	1.04569	1.07585	1.13103	1.0594	1.06567	0.879572	0.715876	1.02179	0.982927	1.0006	0.901281	1.02709	1.02075	1.00389	0.844004	0.672158	1.15023	1.00787	1.05102	1.1126	1.2855	1.16303	1.0962	0.995493	0.764189	1.06084	0.966581	1.06832	1.06027	1.23229	1.11734	1.0878	0.961315
Q96GY0;H0YAP0	Q96GY0;H0YAP0	Zinc finger C2HC domain-containing protein 1A	ZC2HC1A	25	68.3	1.17183	0.889027	0.838412	0.765192	0.782061	1.02183	1.14411	1.00752	0.841811	1.03648	0.842696	0.813781	0.775483	0.750497	0.898738	1.04605	0.962394	0.827264	1.06309	0.85815	0.818633	0.764896	0.772163	0.996926	1.12481	1.03041	0.779927	0.868406	0.926679	0.766168	0.88234	0.667408	0.843182	0.98961	0.898737	0.748292	0.757911	0.817762	0.630182	0.808119	0.579711	0.856209	0.945364	0.878816
Q99653	Q99653	Calcineurin B homologous protein 1	CHP1	15	68.2	0.853337	1.00506	0.878295	0.954974	1.0601	1.08754	1.0355	0.963241	1.07911	0.832118	0.849962	0.890691	0.962983	0.909843	0.994391	0.945123	0.941056	1.0895	0.833665	1.02275	0.910298	0.828616	0.95987	0.981583	1.03991	0.880884	1.01792	0.949853	1.08849	1.13814	0.964418	0.991697	0.868555	0.991147	0.881591	0.892961	0.821382	1.01567	1.22485	1.10063	1.02441	0.921405	0.834013	1.0609
Q12905;B4DY09;A0A0A0MRL0;X6R6Z1	Q12905;B4DY09	Interleukin enhancer-binding factor 2	ILF2	22	68.2	1.14813	1.0354	1.13847	1.07265	1.06195	0.974044	0.982873	1.00272	0.960967	1.17071	1.02127	1.03394	1.11542	1.06863	0.97321	0.994942	1.03005	0.966555	1.07145	0.923794	1.04217	1.09085	1.04195	0.999163	0.908027	1.00174	0.967001	0.987615	1.0034	0.916158	0.967448	0.83894	0.81734	0.933626	0.909099	0.829482	1.00081	0.884933	0.886732	0.905655	0.865108	0.834341	0.845381	0.944723
Q86UP2;Q86UP2-4;Q86UP2-3;Q86UP2-2;G3V4Y7;B7Z6P3;G3V5P0;H0YJP2;H0YJZ8;G3V5G2;H0YJV5;G3V475;G3V4L8	Q86UP2;Q86UP2-4;Q86UP2-3;Q86UP2-2	Kinectin	KTN1	105	68.2	0.9219	0.954772	0.974468	1.00393	0.93387	0.873171	0.960837	0.825883	0.850258	0.891601	0.929636	0.973498	1.02035	0.8977	0.867936	0.932049	0.856983	0.864681	0.881878	0.972973	0.949311	1.00682	0.938921	0.845653	0.954969	0.796347	0.839855	0.957044	1.00811	1.08549	1.09192	1.27719	1.02384	0.950347	0.996029	0.951895	0.933952	1.00114	0.948595	1.02441	1.15935	0.822455	0.908703	0.887775
O15212;A2AB88	O15212;A2AB88	Prefoldin subunit 6	PFDN6	12	68.2	1.25015	0.959785	1.07119	1.07071	1.05839	1.03679	1.09947	1.15804	1.26209	1.22317	1.17775	0.959206	1.03452	1.1839	1.15899	1.20411	1.0616	1.04589	1.10698	0.864072	0.999906	1.13062	0.956238	0.984022	0.99736	1.22331	1.17643	1.11543	0.961245	1.05234	1.17327	0.86151	0.801979	0.973467	0.786428	0.938363	0.896077	0.967898	0.791708	0.695362	0.839617	1.16838	1.04411	0.961767
Q9GZP4;Q9GZP4-2;X6R8S9;X6RHB9	Q9GZP4;Q9GZP4-2;X6R8S9	PITH domain-containing protein 1	PITHD1	16	68.2	1.09537	1.17528	1.0129	0.949568	0.903352	1.03754	1.00032	1.17963	1.34952	1.08685	1.10304	0.921931	0.922135	0.810665	0.973474	0.982271	1.15229	1.24905	1.2447	1.23978	1.02423	0.992994	0.897778	1.08497	1.02402	1.30406	1.49387	1.20841	1.06087	1.35864	0.977807	0.987773	0.928716	1.03212	0.97654	1.17482	1.21589	0.995998	1.3279	1.0369	0.97813	1.15952	1.03843	0.99016
Q9UNH7;A0A0A0MRI2;Q9UNH7-2;G3V5X9;H0YJF8;G3V4Z5;G3V5U2;G3V2U1;Q86XE0-2;Q86XE0	Q9UNH7;A0A0A0MRI2;Q9UNH7-2	Sorting nexin-6;Sorting nexin-6, N-terminally processed	SNX6	25	68.2	0.919279	0.98514	1.03544	1.11366	1.09256	0.95158	0.950363	0.991851	0.852466	1.02446	1.04546	1.12151	1.24712	1.25993	1.07875	1.07049	1.14174	0.98684	0.974092	1.0519	1.09653	1.22369	1.226	0.99946	1.03595	1.08506	0.965877	0.941606	1.00048	0.927169	1.20722	1.14384	1.08784	1.04037	1.00737	0.75302	1.01713	1.05194	1.04485	1.04383	1.14982	1.22544	1.15161	1.01866
Q5JTV8-3;J3KN66;Q5JTV8-2	Q5JTV8-3;J3KN66;Q5JTV8-2	Torsin-1A-interacting protein 1	TOR1AIP1	38	68.2	1.09886	1.13275	1.0919	1.25331	1.2118	1.1431	1.08947	0.994723	0.928715	1.03543	0.938453	0.956353	1.0885	0.889775	0.913475	0.882823	0.980024	1.0192	1.12412	0.928342	1.0034	1.00365	1.01552	0.927496	0.939186	0.81941	0.789522	1.01263	0.943707	0.826681	1.01306	0.994093	0.951872	1.01166	0.966363	0.794162	1.01365	0.926965	0.626028	0.970294	0.88704	0.902578	0.865616	0.932212
Q6IBS0;D6RG15;H7C5I2	Q6IBS0;D6RG15	Twinfilin-2	TWF2	25	68.2	0.930668	1.1708	1.19567	1.21935	1.40516	1.00693	1.05471	1.11253	0.969738	0.96034	1.16124	1.11281	1.2044	1.4315	1.01	1.00905	1.14775	0.916499	0.944128	1.14112	1.15117	1.16457	1.47708	0.965916	1.04176	1.14745	0.983657	0.999261	1.04716	1.00567	0.987487	0.915747	0.865588	1.12145	1.00228	1.08928	1.04392	1.00448	0.914499	1.07456	0.836382	0.988055	1.05465	1.01325
P68036;P68036-3;P68036-2;A0A1B0GUS4	P68036;P68036-3;P68036-2;A0A1B0GUS4	Ubiquitin-conjugating enzyme E2 L3	UBE2L3	8	68.2	1.05858	1.03764	1.05093	1.13534	1.03168	1.01122	0.999357	1.11649	0.908781	1.07141	0.975682	0.957028	1.04685	1.0082	0.925031	0.984686	1.11623	0.840137	1.01349	0.864491	1.07278	1.19845	0.99436	1.08204	0.936529	1.21816	0.994304	0.954613	0.982688	0.78317	0.888431	0.762943	0.81461	0.961673	0.847271	0.627956	1.05871	1.01245	0.901004	1.06194	0.949693	1.09395	0.991213	1.04617
P35606;P35606-2;D6R997;D6RBT6;D6RBZ7;D6RCL6;D6RBG7;H0Y938	P35606;P35606-2	Coatomer subunit beta	COPB2	55	68.1	0.930868	1.0134	1.07975	1.05686	1.11154	1.07966	0.997288	0.983192	0.969521	0.941361	1.08687	1.10767	1.02827	1.17531	1.12016	1.04847	1.00494	0.970316	0.925675	1.062	1.10112	1.11845	1.15203	1.15787	1.04559	1.03505	0.971569	0.964729	0.993175	0.932635	1.02479	1.04417	1.14118	1.02517	1.0343	0.84448	0.95615	1.02954	0.910157	1.06033	1.07584	1.15488	1.04827	1.02009
Q5JTV8;A0A0A0MSK5;H0Y4R4;H0YDU3;H0YD16	Q5JTV8;A0A0A0MSK5	Torsin-1A-interacting protein 1	TOR1AIP1	38	68.1	1.11232	1.08187	1.04585	1.02591	1.02487	1.01149	0.967598	1.01333	0.950704	1.15333	1.03033	1.00613	1.0747	1.01568	1.00095	0.917071	0.959082	0.896705	1.13022	0.98711	1.0275	1.0593	1.01282	1.01229	0.931203	0.898634	0.886285	1.13446	1.05927	1.09175	1.03108	1.02844	0.97249	1.03496	0.975325	0.875996	1.1483	1.08199	1.15739	1.09054	1.16826	1.07752	1.04969	1.05657
Q7Z2W4;Q7Z2W4-2	Q7Z2W4;Q7Z2W4-2	Zinc finger CCCH-type antiviral protein 1	ZC3HAV1	52	68.1	0.819906	0.848756	0.932173	0.885189	0.901753	0.695168	0.813321	0.838675	1.01131	0.902759	0.955494	1.03233	1.0231	0.983817	0.789455	0.880828	1.03815	1.0892	0.904882	0.860699	0.987965	0.881991	0.931425	0.798538	0.844998	0.948609	0.912782	1.16951	1.21798	1.25843	1.03646	0.934812	0.893842	0.954132	1.02735	2.88787	0.809257	0.949161	0.905316	0.884766	0.822822	0.91321	1.001	1.20789
Q03135;E9PCT5	Q03135;E9PCT5	Caveolin-1;Caveolin	CAV1	13	68	1.44406	1.49367	1.40161	1.58619	2.10141	1.07994	1.04067	1.22534	1.03247	1.14748	1.48874	1.26986	1.55793	2.05208	1.06731	1.11299	1.27201	1.01173	1.24502	1.42034	1.32113	1.63635	2.06672	1.07364	1.04481	1.24846	1.09131	0.950491	0.861578	1.28804	1.06362	1.12043	1.10946	1.19458	1.00899	1.27731	0.99349	0.924735	1.66573	1.18264	1.26877	1.16414	1.0912	1.24345
Q15075	Q15075	Early endosome antigen 1	EEA1	101	68	1.09361	1.21966	1.10715	1.23207	1.47807	1.07223	1.14392	1.26233	0.99537	1.05617	1.07821	1.04446	1.08451	1.29026	1.00464	1.08053	1.1636	0.907715	1.11152	1.19732	1.06967	1.1166	1.4305	1.02467	1.14317	1.18965	0.954272	0.905561	0.96459	0.755241	0.937578	0.933178	0.913404	0.949531	0.926659	0.670645	0.900981	0.894906	0.688504	0.828761	0.878586	0.781304	0.857703	0.896778
P62805	P62805	Histone H4	HIST1H4A	14	68	1.23069	0.660129	0.708269	0.721131	0.773308	0.955206	0.941091	0.781132	0.72166	1.13729	0.654531	0.670683	0.668665	0.80609	0.958725	1.02174	0.750861	0.693814	1.11783	0.680277	0.743526	0.759129	0.815604	0.971235	0.961104	0.855741	0.768527	1.094	0.789312	1.03523	0.882085	1.03518	0.884134	0.941072	1.13827	0.765612	1.01336	0.886045	1.12873	0.992606	1.11161	1.11824	1.08432	1.17492
Q7Z6M1;Q7Z6M1-2;Q5T1S4;Q5T1S5	Q7Z6M1;Q7Z6M1-2	Rab9 effector protein with kelch motifs	RABEPK	19	68	1.24666	1.07527	1.09085	1.2049	1.11445	1.1304	1.11665	1.24027	1.32975	1.17735	0.91661	1.01854	1.02998	0.956521	1.12466	1.02666	1.04343	1.16873	1.07204	0.953196	1.12271	1.04493	0.947963	1.24517	1.07639	1.18341	1.23753	1.02655	0.975737	0.831523	1.01121	0.854437	1.0031	1.04254	0.975447	1.17239	0.916827	0.913503	1.12269	0.949162	0.906449	1.00515	0.889628	1.05357
Q9C0C2;Q9C0C2-2;E9PKK0;E9PKE7	Q9C0C2;Q9C0C2-2	182 kDa tankyrase-1-binding protein	TNKS1BP1	95	68	0.909958	0.840199	0.887318	0.776751	0.695192	0.860614	0.959261	0.947629	0.821354	0.94305	0.844369	0.900948	0.825299	0.703969	0.899924	0.977836	0.98816	0.84363	0.933294	0.830966	0.897545	0.811724	0.695099	0.895647	0.967621	0.975704	0.82978	0.870176	1.01296	0.978527	1.04314	0.899888	1.0001	1.00562	0.937229	0.84003	0.879318	1.00965	0.871897	0.952459	0.832665	0.869248	0.947956	0.996804
P22695;H3BRG4;H3BSJ9;H3BP04;H3BUE4;H3BUI9;A0A087WVZ4	P22695;H3BRG4;H3BSJ9	Cytochrome b-c1 complex subunit 2, mitochondrial	UQCRC2	23	68	0.996745	1.05492	1.13836	1.06152	1.13485	1.16109	1.01084	1.03032	0.833447	0.994638	1.02262	1.11307	1.05198	1.0503	1.12694	0.953834	0.995173	0.797498	0.992835	1.05106	1.1228	1.04338	1.0766	1.18151	1.01896	1.01417	0.848804	0.935892	1.01277	1.08227	0.957349	1.10592	1.15292	1.09107	1.04879	0.692912	0.961077	1.01238	1.18552	1.02182	1.1323	1.17231	1.12969	1.07428
Q9H425;Q9H425-3;E5RI90;Q9H425-2;E5RFY9	Q9H425;Q9H425-3;E5RI90	Uncharacterized protein C1orf198	C1orf198	20	67.9	1.21395	0.999326	0.916154	0.885248	0.877962	1.04933	1.16274	0.933491	2.0303	1.34454	0.944853	0.968056	1.00214	0.805372	1.03837	1.16451	0.998471	1.84294	1.39261	1.00321	0.971731	0.953252	0.874355	1.16315	1.20638	1.01035	2.10157	0.915967	0.972022	0.813866	0.952185	0.7633	0.719901	1.06532	0.793403	1.0478	0.819317	0.873734	0.653626	0.790275	0.697006	0.682983	0.825715	0.826016
Q86YP4;Q86YP4-3;Q86YP4-2;C9JHD7;C9JJK9;C9JGN4;C9JMI3;C9JVY3;V9GY85;H7C3H1;V9GYX5	Q86YP4;Q86YP4-3;Q86YP4-2	Transcriptional repressor p66-alpha	GATAD2A	39	67.9	0.980856	0.891535	0.886183	0.846665	0.812045	0.751778	0.797909	0.94708	1.46672	0.905363	0.81966	0.85272	0.887021	0.727996	0.708982	0.748842	0.883684	1.31663	1.01536	0.939111	0.953106	0.85522	0.795708	0.768109	0.799509	0.913602	1.32876	1.09734	0.981229	1.01018	1.00839	0.956645	0.925152	0.873697	1.18912	1.33845	1.1175	0.991818	1.01638	1.06232	0.958124	0.862235	0.902522	1.09564
Q9H1E3;Q9H1E3-2	Q9H1E3;Q9H1E3-2	Nuclear ubiquitous casein and cyclin-dependent kinase substrate 1	NUCKS1	19	67.9	1.14582	1.41269	1.09454	1.36157	1.0539	1.25734	1.19555	1.37049	1.01106	1.38152	1.32776	1.41515	1.38997	1.38391	1.4741	1.34237	1.55968	1.1234	1.07943	1.50891	1.16562	1.47197	1.1905	1.42256	1.23846	1.4891	0.974576	1.24147	0.935026	1.01862	0.839121	1.09808	0.870479	0.860962	0.997703	1.17181	1.14449	0.891441	1.03359	1.02664	1.24351	1.33338	0.893334	1.036
Q16875;Q5W015;Q5VX20;Q16875-2;Q16875-3;Q16875-4;F2Z2I2;H0Y483;Q9H178;Q9BQU1	Q16875;Q5W015;Q5VX20;Q16875-2;Q16875-3;Q16875-4;F2Z2I2	6-phosphofructo-2-kinase/fructose-2,6-bisphosphatase 3;6-phosphofructo-2-kinase;Fructose-2,6-bisphosphatase	PFKFB3	35	67.9	0.973239	0.962822	1.02815	1.12199	1.16165	0.700017	1.01118	1.02664	2.31856	0.973544	0.960843	1.02848	1.15675	1.13623	0.773591	1.01834	1.0474	2.08336	1.0274	0.972405	0.982846	1.01594	1.05168	0.757978	0.981978	0.984544	1.84205	1.10282	0.975793	0.958615	0.981676	0.911394	0.650048	0.986192	0.908183	3.3672	1.04611	0.957293	0.932787	0.971952	0.92405	0.665057	0.958218	0.936459
O95292;E5RK64;O95292-2	O95292	Vesicle-associated membrane protein-associated protein B/C	VAPB	21	67.9	1.16319	1.25636	1.11788	1.27075	1.22691	1.25554	1.14485	1.26647	0.97529	1.0855	1.14161	1.05374	1.25686	1.19264	1.17007	1.08799	1.18432	0.892594	1.08754	1.18903	1.04524	1.14937	1.16338	1.10592	1.02419	1.10737	0.867762	1.05947	0.997718	0.940322	1.06953	1.31251	1.16729	1.04519	0.944836	0.751523	1.04099	0.975072	0.846675	1.02119	1.25991	1.18037	1.05829	0.899868
Q96SZ5	Q96SZ5	2-aminoethanethiol dioxygenase	ADO	16	67.8	1.06181	1.01708	1.06913	1.06702	1.07783	0.962164	0.96997	0.969881	0.947692	1.05553	1.06706	1.12326	1.08494	1.11838	0.950219	0.917526	1.08938	1.03291	1.11952	1.08547	1.08186	0.99145	1.17786	1.03079	1.03402	0.965167	0.887981	1.23165	1.06344	1.16848	1.03214	1.05521	1.05068	0.981186	1.06542	0.897386	1.19081	1.0017	1.21363	1.06583	1.02309	1.11128	0.970259	1.04222
P08243-2;P08243;P08243-3;F8WEJ5;C9J057;C9JT45;C9JM09;C9JLN6	P08243-2;P08243;P08243-3;F8WEJ5	Asparagine synthetase [glutamine-hydrolyzing]	ASNS	34	67.8	2.42158	0.987196	0.926268	0.86111	0.936502	1.76121	1.31499	1.15822	1.02961	2.31528	0.985498	0.932001	0.840864	0.915361	1.65422	1.37149	1.12508	1.01237	2.30185	0.965573	0.916688	0.772149	0.862309	1.60366	1.23846	1.04674	0.966459	1.79826	1.13226	1.43424	1.05972	1.64934	1.39296	0.991025	1.13694	2.09138	1.80914	1.17757	1.57933	1.1882	1.927	1.62621	1.1193	1.17158
Q92499;F1T0B3;A0A087X2G1;Q92499-3;Q92499-2	Q92499;F1T0B3;A0A087X2G1;Q92499-3;Q92499-2	ATP-dependent RNA helicase DDX1	DDX1	44	67.8	1.02718	1.05753	1.06879	1.07684	1.11472	1.031	0.996375	1.08981	1.10465	0.993328	0.99663	1.04369	1.09106	1.07008	0.979595	0.946129	1.04623	1.09805	0.989705	0.992192	1.02826	1.0526	1.08798	0.987265	0.975502	1.02216	1.0483	1.05298	0.974273	1.03159	0.983291	1.04907	1.08154	0.991295	1.04626	0.869193	1.04212	0.933945	0.927528	0.990178	1.00868	0.999536	0.951829	0.962531
Q86XP3;J3QRI2;J3KTK9	Q86XP3	ATP-dependent RNA helicase DDX42	DDX42	48	67.8	1.03247	1.0244	1.11964	1.02462	1.03029	1.0724	0.89253	1.01346	1.22421	0.978944	0.860417	1.04137	0.972162	0.815232	0.863297	0.718549	0.88619	1.11785	1.02836	0.980288	1.12247	0.97714	1.00743	1.04696	0.893659	0.966522	1.16984	0.978098	0.988844	1.04902	0.998789	0.953927	1.09109	0.896444	1.06063	1.05886	0.969402	0.974374	0.969572	0.968527	0.899475	0.950512	0.835035	0.992598
Q9BTL3	Q9BTL3	RNMT-activating mini protein	FAM103A1	7	67.8	0.9934	1.0287	1.06505	1.05199	1.01031	1.0281	0.953478	0.997476	1.08378	1.08867	1.13815	1.07901	0.876763	1.27502	1.27427	1.22151	1.07852	1.04687	0.981579	0.997976	1.00964	1.00893	1.06093	1.13181	0.973277	0.982902	1.06356	1.2128	1.133	1.15336	1.04743	1.12807	0.839423	0.947212	0.957386	1.48624	1.05487	0.893987	1.19631	0.911772	1.11943	0.765338	0.983642	0.849556
Q9Y221;Q9Y221-2;J3QLW7;J3QRD6;J3QRR4	Q9Y221;Q9Y221-2;J3QLW7	60S ribosome subunit biogenesis protein NIP7 homolog	NIP7	13	67.8	1.1513	1.08273	1.24869	1.19625	1.20354	1.25096	1.02959	1.19449	1.1067	1.19154	1.15133	1.08932	1.01373	1.25715	1.13848	1.11742	1.14695	1.10469	1.43452	1.08374	1.14465	1.10236	1.14471	1.34077	1.09576	1.26579	1.30769	1.11551	1.05964	1.11383	0.932182	0.952264	0.799324	0.946147	0.850326	1.11208	1.11668	0.956199	1.07086	0.94711	1.027	1.03237	0.90631	1.02289
A0A096LPI6;A0A0B4J2D5;P30042;A0A096LNH5;H7C1F6;H7C2G3;A0A0B4J2H4;P30042-2;A0A096LP73;F2Z2Q0;A0A096LP12;A0A096LNJ1	A0A096LPI6;A0A0B4J2D5;P30042;A0A096LNH5;H7C1F6;H7C2G3;A0A0B4J2H4;P30042-2	ES1 protein homolog, mitochondrial	C21orf33	17	67.7	1.20167	1.21546	1.36388	1.26456	1.26899	1.41839	1.24738	1.20207	0.867636	1.09885	1.15571	1.26411	1.17824	1.24166	1.30256	1.12058	1.09034	0.852777	1.06684	1.14826	1.26107	1.14673	1.19068	1.36275	1.15763	1.04112	0.861056	0.951382	1.01123	1.00647	0.942159	0.889245	1.02717	1.08139	0.878123	0.598022	1.01713	0.97991	1.16343	1.07032	1.05138	1.28868	1.06799	1.08027
P06493;A0A024QZP7;P06493-2;A0A087WZZ9;E5RIU6	P06493;A0A024QZP7;P06493-2;A0A087WZZ9;E5RIU6	Cyclin-dependent kinase 1	CDK1;CDC2	21	67.7	0.888664	1.13805	0.44182	0.593729	0.293738	0.658817	0.788116	0.695409	0.665505	0.933312	1.21452	0.459934	0.596841	0.283097	0.68346	0.906191	0.727281	0.682731	0.903457	1.13716	0.425374	0.565462	0.267876	0.658833	0.827686	0.715717	0.667025	1.15718	1.25916	0.943392	0.890613	0.475756	0.69159	0.710309	0.98432	0.923366	1.22312	1.39438	1.05395	0.89395	0.484387	0.801213	0.734696	1.02042
P46109	P46109	Crk-like protein	CRKL	18	67.7	1.11617	1.04317	1.05923	1.16391	1.09724	1.02131	1.03467	1.14363	0.963498	1.07528	0.964025	1.01072	1.09466	1.16046	0.994971	0.989572	1.13876	0.905466	1.04926	0.972043	0.979613	1.12194	1.11226	0.964648	0.938091	1.14376	0.856009	1.11796	0.964703	0.981536	1.02675	1.1041	0.936446	0.98754	1.00196	0.890949	1.11279	0.966772	1.05785	1.0573	1.08485	1.02231	1.01016	1.01886
Q9NZN3;Q9NZN3-2	Q9NZN3	EH domain-containing protein 3	EHD3	31	67.7	0.919704	1.01251	1.1359	1.01871	1.24113	1.01461	0.972933	0.998075	0.789489	0.920527	1.03739	1.19406	1.1219	1.12496	1.03724	0.963706	0.960929	0.909594	0.992329	1.05115	1.2811	1.13679	1.28402	1.06414	1.03089	1.0729	0.826288	0.991127	0.937739	1.11463	1.09222	1.09338	0.996093	0.974864	1.01326	0.8374	0.847243	0.808075	0.854504	0.85013	0.756448	0.790054	0.884714	0.800893
P35241-5;P35241-2;P35241-3	P35241-5	Radixin	RDX	54	67.7	0.870636	1.11598	1.04784	1.01897	1.01921	0.826012	0.8928	1.00356	0.867017	0.910264	1.12004	1.11407	1.09034	1.07035	0.870717	0.908006	1.03164	0.865054	0.89192	1.14674	1.06645	1.09244	1.06459	0.867153	0.916406	1.01697	0.877075	0.997844	0.960377	0.699803	0.977189	1.0613	1.03674	1.06576	1.1418	0.664559	0.943574	0.985918	0.679281	1.05433	1.00791	1.01471	1.08559	1.01409
O43402;M0R1B0;O43402-2	O43402;M0R1B0	ER membrane protein complex subunit 8	EMC8	12	67.6	1.05281	1.10311	1.08492	1.16447	1.06417	1.10115	1.02635	1.05485	1.02072	1.04687	1.13927	1.15469	1.21261	1.14692	1.1322	1.09558	1.14136	1.14259	1.07286	1.27626	1.14491	1.23763	1.18784	1.18419	1.01974	1.28918	1.23597	1.02222	1.02411	1.08737	0.988006	1.21624	1.0526	1.04525	0.895196	0.859889	1.01246	1.00813	1.19441	1.05962	1.20094	1.17005	1.08212	1.02172
P46013	P46013	Antigen KI-67	MKI67	209	67.6	0.712331	1.18453	0.390966	0.326992	0.268455	0.451	0.717178	0.894803	0.998054	0.705744	1.14168	0.419232	0.373794	0.279027	0.476206	0.74127	0.880874	0.993733	0.757458	1.17029	0.448217	0.380469	0.308098	0.498862	0.75183	0.908332	0.99141	0.848964	1.49707	0.600696	0.918849	0.611302	0.765506	0.470514	1.62428	1.62451	0.810427	1.39052	0.570834	0.780075	0.528468	0.639517	0.425876	1.42103
P67775;P67775-2	P67775;P67775-2	Serine/threonine-protein phosphatase 2A catalytic subunit alpha isoform	PPP2CA	20	67.6	0.905986	0.885334	0.825837	0.83537	0.682162	0.86661	0.894009	0.991365	1.12077	0.888612	0.847751	0.810471	0.807796	0.653757	0.841752	0.865953	0.961101	1.1068	0.948264	0.904892	0.882761	0.855109	0.699124	0.896492	0.93186	1.09797	1.23651	0.904861	1.03486	0.830263	0.867722	0.660502	0.932961	0.962493	0.829609	0.856419	0.952752	0.886487	0.672406	0.958891	0.675728	1.04273	0.944586	0.968963
P62714;E5RHC1;H0YC23;E7ESG8;E5RFI3;E5RHP4;H0YBN9;E5RJX4	P62714;E5RHC1	Serine/threonine-protein phosphatase 2A catalytic subunit beta isoform;Serine/threonine-protein phosphatase	PPP2CB	20	67.6	0.992171	1.09494	1.03026	1.1766	1.02097	1.05792	0.985879	1.1949	1.3884	1.10404	1.15094	1.02855	1.05633	1.02283	1.01884	1.0727	1.15295	1.21241	0.983041	1.05799	1.02432	1.11987	1.00958	1.03865	0.974885	1.23664	1.33378	1.15774	1.04698	0.940651	0.976033	0.985886	0.956799	1.03145	1.0712	1.14205	1.12945	1.09468	1.01278	1.24282	1.16923	1.33501	1.21455	1.11383
P17987;E7ERF2;E7EQR6;F5H282;F5GZ03;F5H136;F5GZI8;F5H676;F5H726;F5GYL4;F5H7Y1	P17987;E7ERF2;E7EQR6;F5H282	T-complex protein 1 subunit alpha	TCP1	35	67.6	1.11211	1.00615	0.96331	1.02189	0.881382	1.12884	1.02398	1.37811	1.32045	1.033	0.907832	0.889511	0.951915	0.811778	0.951341	0.965868	1.07428	1.04033	1.02163	0.900222	0.895505	0.918086	0.809083	0.963767	0.940359	1.04935	1.01053	1.02913	1.02308	1.04368	1.03035	0.994109	1.122	1.01161	1.08686	1.06245	1.06946	1.01993	1.00583	1.02803	1.00405	1.10505	1.03392	1.0814
P30043;M0R192;M0QZL1	P30043;M0R192;M0QZL1	Flavin reductase (NADPH)	BLVRB	15	67.5	1.02293	1.05894	1.06542	1.17354	1.2371	1.11939	1.11761	0.927403	0.955575	1.00094	1.01948	1.04981	1.16555	1.21719	1.08218	1.07493	0.910392	0.96911	1.0525	1.00903	1.05787	1.1097	1.17363	1.04885	1.07516	0.854275	0.909907	1.29751	1.01257	1.23021	0.978414	1.30903	1.25702	1.08491	1.23603	0.786597	1.16537	1.10425	1.27861	1.16576	1.29195	1.46834	1.26108	1.12025
P50991;P50991-2	P50991;P50991-2	T-complex protein 1 subunit delta	CCT4	40	67.5	1.0149	0.873101	0.920081	0.870847	0.804614	0.873198	0.896537	1.08733	1.12037	1.00987	0.871944	0.921227	0.905619	0.788854	0.870891	0.882331	1.065	1.05854	0.980594	0.923212	0.893173	0.84355	0.768568	0.848817	0.907627	1.01257	1.05727	1.2805	1.00711	1.04537	0.976409	0.948174	1.12228	0.977767	1.23108	1.0163	1.11795	0.997142	0.978983	0.996844	0.867754	1.02903	1.01157	1.03699
Q9NXR1-2;Q9NXR1;I3L3G9;I3L2S8;I3L522;I3L533;I3L464;I3L2T8;I3L2R3	Q9NXR1-2;Q9NXR1	Nuclear distribution protein nudE homolog 1	NDE1	22	67.5	1.06648	1.08527	0.971024	1.03778	1.02379	1.12421	0.999831	1.4847	1.71422	0.97901	1.03455	0.867382	0.899534	1.02243	0.959453	1.08388	1.22971	1.30359	1.09199	1.3121	1.08485	1.18079	1.21969	1.63006	1.28818	2.40433	2.36189	0.869816	0.986496	0.73711	0.93201	0.976895	0.911764	0.928922	1.02536	1.53145	0.920944	0.901426	1.61671	0.810467	1.1345	0.909891	0.854832	1.01565
Q96HS1;Q96HS1-2;F5GXG4	Q96HS1;Q96HS1-2	Serine/threonine-protein phosphatase PGAM5, mitochondrial	PGAM5	27	67.5	1.15516	1.02127	1.07722	0.967685	0.919682	0.93898	0.913334	0.99404	0.850235	1.10718	1.02717	1.03472	0.981635	0.935017	0.992009	0.925413	1.01588	0.83376	1.1633	1.08562	1.10942	1.07323	1.03484	1.08127	0.998375	1.09104	0.900706	1.0595	1.00076	0.926247	0.941611	0.864994	0.954591	1.05029	0.833225	0.816846	1.04922	0.96211	0.921293	0.8788	0.795976	0.944369	1.00791	0.825951
P62736;P63267;P63267-2;F6UVQ4;F6QUT6;C9JFL5;F8WB63;B8ZZJ2	P62736;P63267;P63267-2	Actin, aortic smooth muscle;Actin, gamma-enteric smooth muscle	ACTA2;ACTG2	28	67.4	1.04407	1.2533	1.09636	1.30132	1.15638	1.12996	1.08223	1.43831	1.00306	1.0895	1.2514	1.1085	1.20545	1.1206	1.17465	1.20723	1.49328	1.01621	1.03294	1.17763	1.05946	1.31188	1.09477	1.1312	1.08635	1.47511	1.00435	1.2884	1.0499	1.10912	1.04155	1.37256	1.04292	1.06706	1.27643	0.843101	1.35571	1.22797	1.38761	1.50912	1.63531	1.39987	1.46663	1.38969
Q99615;Q99615-2;K7EIH8;K7ESP1;K7EPP7;K7ER44;K7EJV7;K7ELJ8;K7EJL5;K7EN19;K7EJE9;K7EK03;K7EJ24;K7EQ73	Q99615;Q99615-2;K7EIH8;K7ESP1	DnaJ homolog subfamily C member 7	DNAJC7	39	67.4	0.855152	0.765104	0.857845	0.804738	0.758239	0.903247	0.900824	0.955661	1.26739	0.98525	0.913172	0.891509	0.795765	0.882225	1.01221	1.11914	1.02128	1.42989	0.927475	0.816453	0.848159	0.913833	0.834596	0.986427	1.01185	1.11556	1.50801	0.98284	0.990485	0.917279	0.902422	0.837324	0.915703	1.00789	0.925484	1.24501	1.13128	1.22267	1.1456	1.27028	1.14781	1.34805	1.24644	1.20912
E5RFJ1;Q96MF7;E5RHW9;E5RIM1;A0A087WTZ8;H0YB96	E5RFJ1;Q96MF7;E5RHW9	E3 SUMO-protein ligase NSE2	NSMCE2	14	67.4	0.895792	0.847243	0.857008	0.763326	0.810809	0.843663	0.880109	0.838855	1.17209	0.947518	0.867384	0.898889	0.783092	0.777231	0.849761	0.899326	0.815991	1.17111	1.05775	0.884346	0.816367	0.766331	0.80468	1.17065	0.914628	0.86964	1.23918	1.05482	0.961516	0.741596	0.8973	0.828671	0.811043	0.949687	0.903914	1.4819	0.983908	0.920924	0.857651	0.953713	0.908843	0.867736	0.952042	0.990803
P37837;F2Z393;E9PKI8;E9PM01	P37837;F2Z393	Transaldolase	TALDO1	24	67.4	1.08641	1.00617	1.10973	1.00663	1.13551	1.06048	1.03569	0.974387	0.839471	1.05483	0.959031	1.07328	1.00144	1.11301	1.06244	0.983217	0.957139	0.813894	1.1004	1.01612	1.09763	0.987464	1.16332	1.04687	1.02773	0.960341	0.81992	1.13455	1.00384	1.00765	1.00732	1.06184	1.06671	1.00033	1.05949	0.713911	1.09233	1.08002	0.95898	1.06755	1.04201	1.15351	1.07789	1.02114
P56134-3;P56134	P56134-3;P56134	ATP synthase subunit f, mitochondrial	ATP5J2	3	67.3	0.965389	1.10805	1.05176	1.07079	0.943317	0.934163	0.89755	1.09535	0.753258	0.965065	0.866711	1.03897	1.00586	0.815013	0.689072	0.751795	1.01139	0.893567	0.835141	0.909403	0.975698	0.794362	0.89624	0.854947	0.914365	0.818811	0.784707	0.876414	1.05873	0.889864	1.11028	1.03312	0.898802	0.986718	1.05448	0.931164	1.32495	1.09683	0.959384	1.23734	1.39708	1.14461	1.1178	0.916509
P49368;P49368-2;B4DUR8;E9PRC8;Q5SZX6;Q5SZX9;Q5SZW8;E9PQ35;E9PM09	P49368;P49368-2;B4DUR8	T-complex protein 1 subunit gamma	CCT3	45	67.3	0.998371	0.95093	0.96159	0.961415	0.904566	0.977666	0.976046	1.12378	1.01087	0.978968	0.916015	0.944929	0.932096	0.821669	0.947086	0.93945	1.03785	0.96883	0.979207	0.926123	0.937464	0.934448	0.839002	0.955405	0.938291	1.08415	0.967992	1.15836	1.00367	1.07346	1.01209	1.08179	1.18252	1.02599	1.15266	1.04378	1.14512	1.00105	1.0177	1.05982	0.993118	1.11155	1.06212	1.00645
O15446;O15446-2	O15446;O15446-2	DNA-directed RNA polymerase I subunit RPA34	CD3EAP	23	67.3	1.29907	1.08916	1.15534	1.09626	0.877505	0.891627	0.973678	1.24032	0.972008	1.24617	0.966484	1.09713	1.09524	0.817021	0.892092	0.906511	1.21775	1.00738	1.32944	1.02622	1.13813	1.12993	0.841383	0.929532	0.953029	1.24553	1.01161	1.08709	0.964328	1.08237	1.04369	0.82726	0.906472	0.886605	1.01658	0.88117	0.955896	0.846085	0.967102	0.848114	0.520306	0.695896	0.729329	0.898423
P26196;Q8IV96	P26196	Probable ATP-dependent RNA helicase DDX6	DDX6	30	67.3	0.990178	0.911935	0.997501	0.963736	0.933943	0.929759	0.966485	0.925186	0.982014	1.02789	0.925508	1.0081	0.913299	0.941508	0.901991	0.978183	0.926265	0.973106	1.02501	0.945903	0.975244	0.935744	0.941292	0.884432	0.968352	0.915841	0.985247	1.13011	0.977522	1.02624	0.931425	0.893727	0.911409	0.949419	0.946765	0.986471	1.17985	0.972677	1.0733	1.01308	0.941018	0.944493	0.98264	0.955183
J3KQ32;Q9NTK5;Q9NTK5-3;Q9NTK5-2;C9JCJ9;C9JTK6	J3KQ32;Q9NTK5;Q9NTK5-3;Q9NTK5-2	Obg-like ATPase 1	OLA1	32	67.3	1.01085	1.03557	0.916625	1.19469	0.970479	1.06955	1.0041	1.10885	0.907031	1.07955	1.13812	0.966308	1.12494	1.09809	1.12494	1.14639	1.14643	0.949617	0.999314	1.00513	0.910404	1.21652	0.973036	1.04832	1.00181	1.14907	0.959098	1.07563	0.976425	0.780684	0.975468	0.941211	1.00392	1.01508	1.05843	0.767116	1.17494	1.11026	0.843913	1.26879	1.07608	1.3161	1.28962	1.05578
O75832;B1AJY7;B1AJY5;O75832-2;B1AJY6	O75832;B1AJY7;B1AJY5;O75832-2	26S proteasome non-ATPase regulatory subunit 10	PSMD10	13	67.3	1.0184	0.975763	1.0198	1.08658	1.09564	1.07022	0.973231	1.00496	0.872616	1.03293	0.959986	0.941025	1.03897	1.09491	1.01476	1.03688	1.03267	0.849788	0.995753	0.904904	0.974996	1.01553	0.98048	0.986033	0.921388	0.979175	0.765565	1.15757	1.06074	1.00799	1.02436	1.05669	1.10604	1.1009	0.983976	0.808926	1.03752	0.963953	1.00129	1.06652	0.999854	1.26207	1.03385	1.03083
Q96K17;E9PL10;Q96K17-2;Q96K17-3	Q96K17;E9PL10;Q96K17-2	Transcription factor BTF3 homolog 4;Transcription factor BTF3	BTF3L4	10	67.1	1.14842	1.10762	1.13238	1.15186	0.987111	1.04474	1.04772	1.20626	0.914035	1.18033	1.03708	1.04733	1.06223	0.986616	1.04533	1.14777	1.22471	0.863746	1.21039	0.87088	1.03135	1.09182	0.979069	1.0556	1.09685	1.12929	0.850281	1.10921	0.9695	0.839671	0.98892	0.912275	1.01908	0.964025	1.02536	0.779306	1.22087	1.06235	0.948389	1.2527	1.28877	1.28909	1.24118	1.16584
Q9NRP2;H3BNN8;H3BTB6;H3BQQ1;H3BPP2;H3BN28;H3BRC3;H3BP68	Q9NRP2;H3BNN8;H3BTB6;H3BQQ1	COX assembly mitochondrial protein 2 homolog	CMC2	6	67.1	0.9396	0.92416	0.841709	0.855107	0.937837	0.969092	0.99629	0.858238	0.887023	0.893804	0.765745	0.817999	0.859866	0.811752	0.878038	1.00547	0.78369	0.819247	0.951584	0.886991	0.867879	0.802318	0.886558	0.861493	1.05351	0.88239	0.877303	1.01887	1.00664	0.733258	0.85411	0.872722	0.87701	0.984894	0.791985	0.674303	0.813623	0.790269	0.560028	0.638967	0.675184	0.843016	0.767851	0.651054
P09960;P09960-4;P09960-2;P09960-3;B4DEH5	P09960;P09960-4;P09960-2;P09960-3	Leukotriene A-4 hydrolase	LTA4H	40	67.1	0.910463	1.02635	1.15506	1.05274	1.05424	0.986696	1.00927	1.05625	0.779931	0.880855	1.0638	1.14018	1.04686	1.07094	1.00527	1.01624	1.07361	0.771109	0.859928	1.02977	1.1529	1.09556	1.05901	1.01713	0.987253	1.10765	0.768188	0.919086	1.02935	1.01377	1.0191	0.997978	1.06709	1.03589	1.01044	0.722614	0.907721	1.05987	0.996302	1.03925	0.961163	1.08808	1.05338	0.992023
P30405;R4GN99;P30405-2;H0Y548	P30405	Peptidyl-prolyl cis-trans isomerase F, mitochondrial	PPIF	14	67.1	1.21439	1.36648	1.10814	1.07909	1.13566	1.19707	1.10992	1.92127	1.17347	1.19967	1.30338	1.13021	1.0298	1.05364	1.15902	1.06009	1.87327	1.06086	1.18087	1.44174	1.1616	0.988003	1.12123	1.12781	1.07719	1.8126	1.05041	1.02004	1.03422	1.02545	0.962535	1.07668	0.984429	1.07873	1.01507	0.732513	1.19597	1.16791	1.16495	1.25426	1.30614	1.44329	1.46377	1.12721
P42166	P42166	Lamina-associated polypeptide 2, isoform alpha;Thymopoietin;Thymopentin	TMPO	39	67.1	1.09365	0.78212	0.630253	0.693428	0.503803	0.806227	0.831402	0.885769	0.701613	1.06473	0.775444	0.663923	0.720569	0.55578	0.849303	0.862416	0.868261	0.805349	1.07448	0.766494	0.647273	0.717447	0.545906	0.836088	0.823281	0.883699	0.946497	1.28452	1.02106	0.999636	0.932855	0.818915	0.806324	0.844388	1.04484	0.988587	1.21792	0.955633	1.01685	0.8978	0.795029	0.826892	0.803033	1.03933
O14949	O14949	Cytochrome b-c1 complex subunit 8	UQCRQ	9	67.1	1.03596	1.09333	1.24655	1.2087	1.20255	1.39893	1.08376	1.0786	0.814837	1.19044	1.18968	1.23107	1.05436	1.29783	1.40016	1.13553	1.01814	0.793826	0.977083	1.01789	1.12483	1.02386	1.03587	1.24058	0.988876	1.03207	0.809931	1.02206	1.03004	1.00723	1.02471	1.0043	0.941456	1.06723	1.00626	0.836781	1.02218	1.07736	1.18235	1.11572	1.13934	1.35678	1.2764	1.14666
Q9UJV9;J3KNN5;H0Y8L8;D6RGI7;H0YA06;D6RD33	Q9UJV9;J3KNN5	Probable ATP-dependent RNA helicase DDX41	DDX41	42	67	1.03318	0.967757	1.068	0.979263	0.978185	0.873359	0.91268	0.842987	0.962829	1.06685	0.992644	1.09228	1.03077	0.994809	0.9432	0.927479	0.89138	0.998253	1.02083	0.936554	1.09186	0.979649	0.968489	0.885988	0.898586	0.874801	0.978829	1.15148	1.02422	1.3427	1.05332	1.12034	1.00508	0.961575	1.06736	1.22644	1.10708	1.01583	1.23879	1.0986	1.067	0.972996	0.997322	0.950053
Q9BY44;Q9BY44-3;F8WAE5;Q9BY44-4;Q9BY44-2;H7C5R5;C9IZE1;H7C5Q3;F8WF18;F8WAT3	Q9BY44;Q9BY44-3;F8WAE5;Q9BY44-4;Q9BY44-2	Eukaryotic translation initiation factor 2A;Eukaryotic translation initiation factor 2A, N-terminally processed	EIF2A	34	67	0.992786	0.872539	0.933045	0.989897	0.965517	0.988714	0.966208	1.14006	1.09893	0.996142	0.865952	0.94616	0.988444	0.968966	1.00865	0.990173	1.12595	1.10858	0.959258	0.896492	0.9455	1.01713	0.971601	1.00351	0.972182	1.18836	1.18277	0.970084	0.971141	0.890346	1.02406	0.951879	1.03095	1.02603	1.05159	1.00217	1.01451	0.993942	0.887883	1.06105	1.01146	1.10361	1.04937	1.14528
Q8NBT2;Q8NBT2-2	Q8NBT2;Q8NBT2-2	Kinetochore protein Spc24	SPC24	11	67	0.792928	0.924558	0.430964	0.428928	0.292059	0.632392	0.662974	0.72292	0.542892	0.775544	0.757459	0.39815	0.402131	0.276779	0.63691	0.68882	0.693481	0.513827	0.77487	0.897721	0.459507	0.412647	0.30961	0.633615	0.668	0.695181	0.526326	0.899733	1.28879	0.557484	0.570008	0.467507	0.615956	0.528188	0.986957	1.04832	0.929618	1.17286	1.05953	0.747979	0.657546	0.830635	0.579455	1.18909
O75348;F2Z307;O95670-2;O95670	O75348	V-type proton ATPase subunit G 1	ATP6V1G1	7	66.9	1.00183	1.02048	1.12384	0.954136	1.07728	1.03117	1.11674	0.942459	1.10894	1.24522	1.43293	1.33131	1.14365	1.52611	1.55182	1.48587	1.10308	1.37142	1.17571	1.17021	1.45436	1.30549	1.38218	1.52954	1.28565	1.16885	1.38844	1.10421	1.08792	1.19432	0.985909	1.15996	1.05268	1.10236	0.946474	1.90554	1.10759	1.07387	1.20062	1.1548	1.36023	1.38167	1.23407	1.0743
O60869;O60869-2;O60869-3	O60869;O60869-2;O60869-3	Endothelial differentiation-related factor 1	EDF1	19	66.9	0.837419	0.764281	0.850018	0.767712	0.846031	0.878784	0.851723	0.691714	1.2608	0.83457	0.724147	0.851077	0.759681	0.80939	0.872674	0.84001	0.674799	1.26121	0.793526	0.739433	0.797123	0.671129	0.818401	0.783948	0.793384	0.594081	1.20715	0.986404	0.89472	0.859661	0.8583	0.69761	0.8166	0.891088	0.765395	1.01692	0.922925	0.775525	0.754284	0.797447	0.642846	0.829995	0.815436	0.745909
P48637;P48637-2	P48637;P48637-2	Glutathione synthetase	GSS	33	66.9	0.955482	1.20973	1.3868	1.23114	1.50594	1.09022	1.06156	1.03064	0.775716	0.938955	1.16731	1.34316	1.18358	1.47321	1.03324	1.00092	0.97597	0.763016	0.951569	1.19928	1.36993	1.19203	1.47679	1.062	1.00998	1.00059	0.823549	1.05115	1.05548	0.989312	1.01185	1.26386	1.16652	1.05967	1.05266	0.686633	0.986199	1.03197	0.880861	1.02979	1.18412	1.19132	1.05243	0.958192
Q9NWS0;M0QYA2;M0R3A4;M0QYF4;M0QXD5;M0R2P8;M0QZM3;M0R028;M0R0J2;M0R3A8;Q9NWS0-3;M0QZ61;M0QZZ1;M0R1R3;Q9NWS0-2	Q9NWS0;M0QYA2;M0R3A4;M0QYF4;M0QXD5	PIH1 domain-containing protein 1	PIH1D1	16	66.9	1.0524	1.00891	1.02106	0.983721	0.980373	1.06616	0.994962	1.03357	1.07821	1.09973	0.948581	0.979728	0.957603	0.96129	1.03454	1.00996	0.987086	1.04524	0.979145	0.878541	1.01741	0.830834	0.891416	0.960267	0.911223	0.930226	1.04736	1.01587	1.03993	0.98081	0.96938	0.86266	0.920681	0.947413	0.966288	1.09438	1.00327	1.02138	0.997112	1.00848	0.852244	1.02252	0.973498	1.02903
P19387;H3BRR2	P19387	DNA-directed RNA polymerase II subunit RPB3	POLR2C	16	66.9	1.0001	0.915175	1.01917	1.04355	0.972412	1.08923	0.976061	0.891218	1.53637	0.909673	0.852052	0.877722	0.889608	0.77835	0.859027	0.872509	0.815279	1.42141	0.968431	0.900142	0.974338	1.0044	0.898303	1.05101	0.980583	0.91563	1.7053	0.992242	1.02774	1.08946	1.17817	0.853992	0.788064	0.940007	0.783882	1.5288	1.03507	1.09647	1.24633	1.05561	1.08397	0.960964	1.07378	1.10162
C9JLU1;P52434;P52434-4;P52434-3;P52434-2;P52434-5	C9JLU1;P52434;P52434-4;P52434-3;P52434-2	DNA-directed RNA polymerases I, II, and III subunit RPABC3	POLR2H	9	66.9	0.951625	1.09037	1.15135	1.0609	1.31219	0.872681	0.821702	0.931015	0.739486	1.00762	1.19927	1.22952	1.18453	1.33994	1.03101	0.948142	1.10568	0.825489	0.958294	1.0488	1.14262	1.17107	1.23749	0.890818	0.841909	0.948833	0.774625	1.21069	1.03788	1.21994	0.896699	1.00139	0.84016	0.960232	0.935684	0.94928	1.13463	1.19512	1.41952	1.18532	1.52158	1.17456	1.06409	1.18352
Q96BW5-2;Q96BW5;A0A0A0MSI3	Q96BW5-2;Q96BW5;A0A0A0MSI3	Phosphotriesterase-related protein	PTER	17	66.9	1.04308	1.1532	0.980167	1.03773	1.0822	1.43128	1.19189	1.06292	1.13029	1.0321	1.04496	0.949361	1.07024	0.991733	1.28718	1.04688	1.02551	1.11306	1.0282	1.03272	1.00631	0.992408	0.992743	1.32455	1.1229	0.970694	1.13048	0.745302	0.936208	0.519567	0.963089	0.667204	0.792051	1.00044	0.695223	1.23338	0.940141	0.872087	0.772081	0.931003	0.957499	1.14743	0.957336	0.948163
P84103-2;P84103;A0A087X2D0	P84103-2;P84103;A0A087X2D0	Serine/arginine-rich splicing factor 3	SRSF3	14	66.9	1.11497	0.939318	0.893604	0.969083	0.913886	0.904735	0.862389	0.971194	0.805248	1.06161	0.897873	0.964737	1.02451	0.935273	0.95593	0.844846	1.01315	0.965681	1.07455	0.99736	0.918785	1.00879	1.0067	0.886682	0.901905	0.983272	0.895952	1.04365	0.919781	0.924138	0.911094	0.896332	0.785176	0.936672	0.914316	0.773573	1.08233	0.962243	1.00788	1.01206	0.941141	0.916744	0.936941	1.10499
Q99598;C4P0D6;C4P0D8;C4P0D4;Q5VVQ1;Q9NRI2	Q99598;C4P0D6;C4P0D8;C4P0D4;Q5VVQ1	Translin-associated protein X	TSNAX;DISC1	20	66.9	1.04699	1.0323	1.15844	1.02888	0.942249	1.0469	0.994874	1.03341	1.24331	1.07734	1.07502	1.16036	1.06619	0.988213	1.10669	1.06645	1.0749	1.23353	1.05804	1.00447	1.12167	0.994348	0.933261	1.00773	0.997643	1.01362	1.2357	1.1404	0.985465	1.05808	0.939252	1.017	1.04121	0.965159	1.01193	0.9098	1.14959	1.02026	1.04859	1.12404	1.06267	1.25117	1.09717	0.959062
Q8NFW8;Q8NFW8-2;F5GYM0;F5H296	Q8NFW8	N-acylneuraminate cytidylyltransferase	CMAS	29	66.8	1.08473	1.40405	1.48363	1.34811	1.32163	1.20324	1.08281	0.823911	1.19101	1.1863	1.46356	1.45356	1.34214	1.28281	1.18095	1.048	0.846979	1.17426	1.1204	1.41831	1.45459	1.37127	1.30875	1.19564	1.0671	0.8627	1.22276	1.13012	1.20907	1.2573	1.19515	1.13544	0.955471	1.02329	0.878804	0.885021	1.13396	1.23638	1.22239	1.17318	1.13893	0.943298	1.01669	0.893673
Q9H0A8;H3BM91;A0A0B4J287;Q9H0A8-2;H3BQF2;Q9H0A8-3;H3BPG2;H3BRX0;H3BTV9	Q9H0A8;H3BM91;A0A0B4J287;Q9H0A8-2;H3BQF2;Q9H0A8-3	COMM domain-containing protein 4	COMMD4	10	66.8	1.06584	0.826777	0.870922	0.83894	0.916417	0.953902	1.01926	1.03625	1.40271	0.949751	0.794995	0.86493	0.917246	0.811059	0.84436	0.94598	0.979184	1.32433	1.02223	0.871348	0.987775	0.997515	1.09202	1.08553	1.1109	1.09416	1.37186	1.07463	0.986808	0.903374	0.970418	0.882913	1.04986	0.936462	0.984067	1.25026	1.0179	0.943323	1.03403	1.00881	0.923648	1.17599	1.01196	1.04073
O95249;G5E9T8;K7EJC8	O95249;G5E9T8;K7EJC8	Golgi SNAP receptor complex member 1	GOSR1	17	66.8	1.02641	0.97684	1.09305	1.07226	1.11521	1.12362	1.00614	0.9096	0.937879	1.03556	0.978148	1.08094	1.02009	1.16066	1.1275	1.01569	0.863084	0.990412	1.00734	1.10135	1.14041	1.11072	1.23341	1.17095	1.06588	0.882092	0.939135	1.01997	0.949004	0.859302	0.95486	1.09194	1.05197	0.969488	0.946659	0.936524	1.0756	0.909304	0.851548	0.95803	1.13764	1.07447	0.956727	1.03007
Q9Y3D9	Q9Y3D9	28S ribosomal protein S23, mitochondrial	MRPS23	14	66.8	1.05894	0.989974	1.07708	0.935597	0.97184	1.03422	1.03393	0.991225	0.826138	1.05962	1.0277	1.0834	0.922523	1.04356	1.05892	1.05831	0.985137	0.766675	1.02444	1.02009	1.06579	0.960198	1.01741	1.03341	1.01022	1.00334	0.860812	0.917204	0.96597	0.957008	0.941594	0.871757	0.930276	1.0309	0.885389	1.35191	0.934221	0.934645	0.923337	0.980398	0.900356	1.14249	1.13428	0.975501
H7C3G9;Q9UJ70;Q9UJ70-2;C9JEV6;H7C1L7;H0YEB7;H0YC94;H0YE82;H0YF44	H7C3G9;Q9UJ70;Q9UJ70-2;C9JEV6	N-acetyl-D-glucosamine kinase	NAGK	20	66.8	0.942592	1.27544	1.18323	0.970571	1.11971	1.07817	1.2307	1.10774	0.922172	0.9494	1.31749	1.17114	1.00921	1.17652	1.11272	1.22572	1.12776	0.881066	0.937655	1.26847	1.20027	1.02607	1.1097	1.23123	1.25151	1.21858	0.975117	0.911246	1.05953	0.9891	0.955908	0.934311	0.953856	1.02215	0.97633	0.671445	1.03507	1.07895	1.20213	1.11734	1.17509	1.21506	1.1407	1.11244
Q9H5N1;Q9H5N1-2;B4DHR0;H3BT64;H3BNR2;H3BNR8;H3BU67;H3BMR7	Q9H5N1;Q9H5N1-2;B4DHR0	Rab GTPase-binding effector protein 2	RABEP2	41	66.8	0.90995	1.15724	1.15063	1.12911	1.1984	1.06373	1.02294	1.11928	1.08982	0.994969	1.16732	1.24465	1.16169	1.26219	1.18512	1.07238	1.12947	1.13304	0.981341	1.05688	1.09662	0.982903	1.12007	1.05989	1.05849	0.951344	0.893772	1.01986	1.07822	1.06132	0.977291	0.885398	0.899406	0.970061	0.87757	0.845928	0.913852	0.949573	0.942194	1.02596	0.884436	0.98261	0.945839	1.00626
P40937;P40937-2;C9JH72;F5H5S0;F5H0U6;F5H304;E9PEP3	P40937;P40937-2	Replication factor C subunit 5	RFC5	24	66.8	0.971679	0.866993	0.843019	0.758437	0.636775	0.78971	0.903575	0.830825	0.996547	0.954635	0.852557	0.772912	0.794735	0.52256	0.732709	0.823559	0.796186	0.947364	0.903826	0.769785	0.824028	0.718549	0.732428	0.736733	0.8985	0.795021	0.993618	0.940578	1.06802	0.89258	0.911512	0.540049	0.837879	0.775576	0.978805	1.0879	0.965215	1.02121	0.938849	0.897602	0.572918	0.879336	0.802937	0.996012
P13489;H0YCR7;E9PIM9;E9PMJ3;E9PLZ3;E9PIK5;E9PMN0;E9PMA9;E9PR82;E9PMI1	P13489	Ribonuclease inhibitor	RNH1	25	66.8	1.04538	0.975108	1.05162	0.96407	0.989162	0.962434	0.958587	1.02643	0.918405	1.01559	0.953407	1.02368	1.02516	0.973767	0.962434	0.920543	1.03542	0.920496	1.0386	0.985629	1.01334	0.934712	0.953964	0.911283	0.934378	1.02115	0.8589	1.05607	1.02122	1.03399	1.06171	0.989596	1.08066	1.02902	0.990539	0.794371	1.01128	0.899117	0.882888	0.857751	0.86783	0.935634	0.87685	0.948205
P50453	P50453	Serpin B9	SERPINB9	21	66.8	0.866487	1.06878	1.04143	0.987536	1.0084	0.960048	0.93847	1.05609	0.862709	0.896374	1.02814	0.989747	0.958319	0.957745	0.947378	0.911523	1.0215	0.836233	0.886866	1.08077	1.04341	0.994517	0.995953	0.980517	0.9593	1.0506	0.85213	0.998173	1.1084	1.06697	0.909768	0.98179	0.779629	1.00042	0.97512	0.85156	1.04287	1.27605	1.54261	1.11993	1.47796	1.29355	1.12001	1.14909
P55957;P55957-2;P55957-4;B2ZP78;P55957-3	P55957;P55957-2	BH3-interacting domain death agonist;BH3-interacting domain death agonist p15;BH3-interacting domain death agonist p13;BH3-interacting domain death agonist p11	BID	11	66.7	1.02978	1.05457	1.12993	1.0513	1.09992	1.05689	0.976042	0.970171	1.3023	0.922748	0.901703	1.00525	0.916505	0.802262	0.84042	0.790666	0.771135	0.885314	1.01059	1.12351	1.09746	0.983793	0.952416	1.07533	1.00241	1.05457	1.03778	0.967325	1.0682	0.889178	1.16053	0.904384	0.832987	0.940804	0.909106	1.02732	1.00901	0.994135	0.932463	1.02015	0.886535	1.0255	0.909678	1.03832
Q96GS4	Q96GS4	Uncharacterized protein C17orf59	C17orf59	20	66.7	0.983327	0.973	1.07333	1.01931	1.07505	1.0267	1.16411	1.0294	0.83515	1.03418	1.08787	1.11679	1.12428	1.1641	1.01483	0.997108	1.08085	0.984491	1.02529	1.04981	1.07326	0.892543	1.06415	0.92282	0.939645	0.785088	0.810125	1.14821	0.988496	1.08209	1.15455	1.12291	1.11809	1.04666	1.08675	0.82282	1.11767	1.0071	1.02004	0.98899	1.06401	1.0318	1.0464	1.04008
P07384;E9PLX0;E9PJJ3;E9PLC9;E9PMC6;E9PJA6;E9PSA6;E9PQB3;E9PRM1;E9PL37;E9PIA9	P07384	Calpain-1 catalytic subunit	CAPN1	47	66.7	0.873531	1.08232	1.24609	1.22227	1.36532	1.07608	1.05707	1.03536	0.848055	0.887444	1.12566	1.26199	1.1946	1.40842	1.07053	1.06942	1.07277	0.905719	0.871235	1.07088	1.23251	1.24565	1.37442	1.08018	1.04417	1.07655	0.855907	0.935796	1.02636	1.0265	1.01315	1.13828	1.04276	1.06398	1.02322	0.688298	0.983333	1.07876	1.1532	1.12412	1.25598	1.10834	1.15333	1.07985
O75534;O75534-4;O75534-2;O75534-3;E9PLT0;E9PNG3;E9PLD4;E9PKN4;E9PJK7	O75534;O75534-4;O75534-2;O75534-3;E9PLT0	Cold shock domain-containing protein E1	CSDE1	53	66.7	0.892198	0.787707	0.89324	0.812909	0.706843	0.756813	0.900648	0.931544	1.16741	0.878388	0.802382	0.868862	0.812497	0.727513	0.756079	0.905836	0.917415	1.1085	0.848874	0.760692	0.872993	0.81154	0.69464	0.754947	0.856148	0.913241	1.14799	1.02247	0.942445	0.944598	0.936476	0.76783	0.942107	0.985332	0.929514	1.73519	1.09199	0.903611	0.893131	0.985078	0.742045	0.901361	0.965307	0.886336
Q9Y315;E9PPM8;E9PML7;G3V158;E9PMH9;E9PJ44;E9PJB9;E9PPK3	Q9Y315;E9PPM8;E9PML7;G3V158	Deoxyribose-phosphate aldolase	DERA	19	66.7	1.01043	0.988915	0.947391	0.776466	0.955432	0.951322	1.01099	0.978266	0.866099	0.891203	0.998354	0.954137	0.895035	0.934754	1.08946	1.05325	1.03306	0.932714	0.921571	1.00411	0.956788	0.856314	0.948239	1.05798	1.0627	1.02277	0.863639	1.01838	1.01862	0.901945	0.995829	1.01854	0.996099	1.01508	1.04113	0.703101	0.951382	1.02738	0.852974	0.983651	0.993327	1.027	0.917942	1.0517
P00505;P00505-2;H3BRE7	P00505;P00505-2	Aspartate aminotransferase, mitochondrial	GOT2	34	66.7	1.11159	1.20684	1.19461	1.2033	1.27499	1.2173	1.08293	1.20229	0.941946	1.11518	1.22494	1.17075	1.13797	1.3321	1.21374	1.10972	1.19493	0.967954	1.07403	1.13859	1.17123	1.21975	1.27609	1.19626	1.05293	1.2082	0.917013	1.074	1.0033	1.03073	0.921842	1.1158	1.11369	1.1155	1.01537	0.68303	1.04834	1.00152	1.10675	1.02074	1.16789	1.2506	1.17107	1.00711
Q9Y5Q8-3;Q9Y5Q8;Q9Y5Q8-2;Q5T7U1;H7BY84;Q5T7U4;Q5T7U0;H0Y5D2	Q9Y5Q8-3;Q9Y5Q8;Q9Y5Q8-2;Q5T7U1;H7BY84	General transcription factor 3C polypeptide 5	GTF3C5	39	66.7	1.00875	0.966632	0.974737	1.03699	0.690413	0.938589	0.934326	0.981075	1.14554	1.05875	0.972802	1.01151	0.998752	0.711315	0.924965	0.892458	0.984979	1.12468	1.02995	0.993802	1.03361	0.945033	0.803016	0.861295	0.910329	0.95534	1.074	1.10343	1.01269	1.10682	1.00202	0.706082	0.959448	0.943462	1.05663	1.38427	0.988068	0.993369	1.07066	0.970932	0.681991	0.897366	0.879528	0.969815
P11021	P11021	78 kDa glucose-regulated protein	HSPA5	50	66.7	1.04656	1.16872	1.08761	0.9851	1.09175	1.24907	1.09581	1.09248	1.40044	0.98064	1.07098	1.03176	0.925889	1.04623	1.1698	0.999651	1.01953	1.34746	1.04926	1.14539	1.06197	0.99696	1.11166	1.23874	1.091	1.12264	1.42651	1.027	1.04286	1.35693	1.13921	1.58121	1.26587	1.09735	1.04716	1.33946	1.04031	1.10984	1.33879	1.12113	1.55632	1.2485	1.0896	1.07086
Q53H82	Q53H82	Beta-lactamase-like protein 2	LACTB2	18	66.7	1.07823	1.19497	1.19325	1.30825	1.29558	0.912444	1.02137	1.17063	0.89706	1.09064	1.32032	1.26972	1.40768	1.39154	0.992543	1.15818	1.22012	0.838839	1.0534	1.36028	1.2478	1.41919	1.36809	0.962185	1.09198	1.27725	0.860505	0.97312	1.02808	0.840775	0.930808	0.919549	1.02475	1.07468	0.954978	0.678931	1.08902	1.08121	0.928454	1.20036	1.09497	1.37383	1.22477	1.12234
E7EQ69;Q9GZZ1;C9J5D1;A0A087WWJ2;Q9GZZ1-2;C9JZU6;C9J5J3;A0A0D9SF32;F8WCK0	E7EQ69;Q9GZZ1;C9J5D1;A0A087WWJ2;Q9GZZ1-2	N-alpha-acetyltransferase 50	NAA50	15	66.7	1.03887	0.895087	0.918392	0.942284	0.835991	0.885631	0.943312	1.04235	1.89504	1.0579	0.905828	0.887152	0.892822	0.810314	0.887931	0.960161	1.05851	1.94515	1.03587	0.852324	0.859128	0.871291	0.751862	0.836508	0.872637	1.03135	1.94531	0.985574	0.999879	0.885014	0.966711	0.920152	0.977622	0.963485	0.95398	1.53938	1.02231	0.964248	0.907952	1.03578	0.874517	1.11846	0.98725	1.02728
Q99747;Q99747-2;J3KTJ6;J3QS28;J3QKW4	Q99747;Q99747-2	Gamma-soluble NSF attachment protein	NAPG	22	66.7	0.990668	1.0896	1.08297	1.1271	1.07331	1.07892	1.03182	1.03584	0.988301	1.00693	1.21946	1.15261	1.06585	1.2541	1.23886	1.21107	1.09051	0.990085	0.960094	1.0787	1.12254	1.23739	1.1012	1.2175	1.09224	1.1829	1.01063	1.0426	1.03004	0.920295	0.82316	0.961269	0.994711	1.0059	0.925437	0.709145	1.00878	1.16078	1.07484	1.12566	1.13655	1.36799	1.16116	1.10197
Q00169;F5GWE5;I3L4H1;I3L459;I3L4C0;I3L2X8;I3NI10;I3L471;I3L4U7;I3L3W1	Q00169;F5GWE5;I3L4H1;I3L459;I3L4C0	Phosphatidylinositol transfer protein alpha isoform	PITPNA	22	66.7	1.04861	1.16149	1.1449	1.17905	1.08761	1.21879	1.07916	1.20917	1.16911	1.09372	1.23853	1.10661	1.14053	1.12919	1.15043	1.12901	1.25281	1.258	0.976099	1.15513	1.08977	1.10063	1.06964	1.11971	0.983459	1.12965	1.2069	1.02117	1.02588	1.03693	0.983253	0.972159	0.966054	0.975074	1.01676	0.727189	1.06486	1.12382	1.11007	1.14512	1.13676	1.19007	1.15467	1.16037
Q9UKM9;Q5QPM1;Q5QPM0;Q5QPM2	Q9UKM9;Q5QPM1;Q5QPM0	RNA-binding protein Raly	RALY	21	66.7	1.16623	1.02508	0.934108	0.995392	1.05728	1.0146	1.03401	0.96779	0.969164	1.15255	1.0069	0.95124	0.987569	1.07228	0.976763	0.942842	0.91409	0.980455	1.14929	1.03284	0.982979	0.941007	1.02363	0.946822	0.970803	0.917622	0.961218	1.03474	0.921034	0.774388	0.907185	0.770749	0.685688	0.900742	0.759173	0.843085	1.13789	0.899584	0.827515	0.953956	0.89561	0.810761	0.912477	0.879481
P42167;P42167-3	P42167;P42167-3	Lamina-associated polypeptide 2, isoforms beta/gamma;Thymopoietin;Thymopentin	TMPO	28	66.7	1.01079	0.894135	0.806543	0.883166	0.772071	0.931085	0.895293	0.869254	0.762249	1.05732	0.886734	0.80971	0.852339	0.773832	0.904228	0.879352	0.855677	0.776009	0.984859	0.908364	0.799633	0.843556	0.770056	0.91836	0.862367	0.800007	0.721997	1.1103	0.901766	0.86416	0.92614	0.999236	0.889536	0.888731	0.990098	0.638292	1.29128	1.12149	0.992545	1.19637	1.20001	1.10656	1.09306	1.08442
O95757;E9PDE8;D6RJ96	O95757;E9PDE8;D6RJ96	Heat shock 70 kDa protein 4L	HSPA4L	60	66.6	0.910696	1.29849	1.38867	1.58654	1.81976	0.958187	0.927219	1.12838	1.26724	0.922877	1.39191	1.39603	1.54493	2.01179	1.02397	0.999287	1.12954	1.29048	0.896159	1.2827	1.41349	1.57576	1.90862	0.950916	0.924341	1.08796	1.27456	0.955637	1.10824	1.02479	1.09522	2.19002	1.14622	1.0362	1.07809	2.52424	0.947584	1.08152	0.943907	1.04029	2.11043	1.11553	1.01659	1.07535
Q2TAM5	Q2TAM5		RELA	29	66.6	1.02655	1.02416	1.09709	1.07671	1.03209	1.09362	1.07787	1.21013	1.19602	0.945553	0.908316	0.966354	0.996411	0.902518	0.924305	0.95303	1.00344	1.07812	0.953695	0.966185	1.02705	0.978237	0.914299	1.0905	0.970176	1.06485	1.12219	0.990551	1.01014	1.03545	1.02865	0.970913	1.00685	1.01272	0.948773	0.975121	1.1336	1.05062	1.22616	1.0683	1.12001	1.09079	1.02167	1.1313
Q9H0D6;Q9H0D6-2	Q9H0D6;Q9H0D6-2	5-3 exoribonuclease 2	XRN2	64	66.6	0.941978	0.949966	0.9991	1.00593	0.976045	0.946851	0.925304	1.09538	0.992975	0.933303	0.9442	0.973528	0.97026	1.02683	0.919714	0.943786	1.06259	1.00012	0.982913	0.844128	0.945782	0.905441	0.933718	0.830366	0.861946	0.993134	0.950345	0.895655	0.963169	0.981122	0.960436	0.911673	0.820218	0.948648	1.01406	0.980589	0.944868	0.974716	0.895216	0.965817	0.910602	0.781209	0.902656	1.02936
P42765;A0A0B4J2A4	P42765;A0A0B4J2A4	3-ketoacyl-CoA thiolase, mitochondrial	ACAA2	23	66.5	0.992187	1.17114	1.07604	1.06416	1.01162	1.1237	1.10516	1.12605	0.989906	1.0164	1.2341	1.12062	1.10681	1.08752	1.25082	1.16193	1.23129	1.06187	1.01976	1.18541	1.07595	1.08024	1.02919	1.15273	1.1166	1.18235	1.05452	1.06418	1.01172	0.876471	0.906138	0.904194	0.77675	1.51652	0.943856	0.68186	1.03312	1.079	0.952674	1.03892	0.994872	0.925711	1.68588	0.960193
Q00688;G3V5F2	Q00688	Peptidyl-prolyl cis-trans isomerase FKBP3	FKBP3	19	66.5	0.95897	1.03304	1.02961	1.04448	1.0346	1.05006	1.02302	0.944179	0.70938	1.03885	1.08643	1.08079	1.00773	1.15787	1.07299	1.0734	0.990559	0.705928	0.971402	1.03803	1.06282	1.11278	1.10293	1.05432	1.02067	1.05718	0.751545	0.96633	0.968636	0.914733	0.939157	0.824275	0.985272	1.01961	0.944056	0.685646	1.00454	1.03012	0.847262	0.992227	0.83886	1.19927	1.06399	0.980125
Q9UKN8;F2Z356	Q9UKN8	General transcription factor 3C polypeptide 4	GTF3C4	51	66.5	1.12434	0.909678	0.999367	0.956527	0.637335	0.847264	0.912776	1.00374	1.30794	1.08978	0.898469	0.976293	1.00538	0.593997	0.831576	0.855328	0.960193	1.23558	1.09717	0.941435	1.01093	0.978873	0.699147	0.898025	0.942147	1.0044	1.27615	1.12108	1.03029	1.10011	1.06465	0.65412	0.904321	0.927068	1.03221	1.23082	1.11779	0.97329	1.06603	0.990146	0.569955	0.833716	0.896461	0.946625
Q9BSH5	Q9BSH5	Haloacid dehalogenase-like hydrolase domain-containing protein 3	HDHD3	15	66.5	1.02327	1.05349	1.15503	1.17246	1.15854	1.12258	1.06823	1.07436	1.13839	0.974016	1.03129	1.04929	1.02106	0.945765	0.96701	0.948032	0.981779	1.03772	1.13404	1.38311	1.20498	1.21127	1.11194	1.28094	1.2186	1.46515	1.61726	0.968039	0.992732	1.12199	1.43453	1.00687	1.01266	1.03075	1.02772	0.889231	1.04625	1.02615	1.29675	1.10027	1.1279	1.16095	1.10351	1.07883
Q9NZW5;B8ZZG1;C9J4Q3;C9JGI8;F8WCD2;R4GNA8	Q9NZW5;B8ZZG1;C9J4Q3	MAGUK p55 subfamily member 6	MPP6	33	66.5	0.918624	0.901465	0.889257	0.929417	0.911903	1.03032	0.97998	0.82835	0.827236	0.94023	0.88658	0.886843	0.919094	0.873416	1.00964	0.951201	0.840771	0.87382	0.975376	0.962846	0.884996	0.962751	0.931467	1.04886	1.00702	0.876293	0.866862	0.830039	0.929395	0.713344	0.922604	0.750843	0.755832	1.02223	0.814818	0.840729	0.879986	0.872427	0.62112	0.853049	0.683262	0.750944	0.92	0.858054
P62280;M0QZC5;M0R1H5;M0R1H6	P62280;M0QZC5	40S ribosomal protein S11	RPS11	19	66.5	1.01323	0.932742	0.985677	0.672179	0.895943	0.964687	0.898446	0.834382	0.705726	1.04798	0.933681	0.977278	0.667471	0.93774	0.95578	0.928054	0.807642	0.73596	1.02266	0.941299	0.997396	0.640496	0.894245	0.955194	0.926916	0.837888	0.679829	0.957037	0.963183	0.913989	0.877972	0.872406	0.915488	0.966883	0.863899	0.756668	0.935568	0.915878	0.803135	0.831116	0.821167	1.07734	1.02089	0.838616
Q969E4;Q5H9L2;Q6IPX3;Q6IPX3-2	Q969E4;Q5H9L2;Q6IPX3;Q6IPX3-2	Transcription elongation factor A protein-like 3;Transcription elongation factor A protein-like 5;Transcription elongation factor A protein-like 6	TCEAL3;TCEAL5;TCEAL6	16	66.5	1.15412	0.410176	0.708422	0.509815	1.45315	0.54046	1.165	1.6162	0.878911	0.779495	0.629228	0.486371	0.92362	1.58133	1.22437	1.42927	1.2417	0.81117	1.16083	0.744665	0.582794	1.27723	1.50983	1.24697	1.39182	1.06777	0.839686	1.40132	1.06087	1.02799	0.894898	0.882904	1.05971	0.901598	1.02092	0.832259	1.08102	1.00304	1.26146	1.27986	1.00522	1.48908	1.01842	1.1693
Q86SZ2;Q86SZ2-2;G3V2H7;G3V4C3	Q86SZ2;Q86SZ2-2	Trafficking protein particle complex subunit 6B	TRAPPC6B	12	66.5	0.753908	1.01379	1.0826	1.04282	1.02697	0.855897	0.864566	0.996607	0.80307	0.734556	1.0269	1.15744	1.07358	1.05384	0.845175	0.824248	1.0219	0.880973	0.790457	1.01056	1.18267	1.06967	0.969498	0.929054	0.87219	1.00423	0.863313	1.09875	1.01498	1.09434	1.15961	1.27453	1.28859	0.967451	1.25867	0.823031	1.11619	1.08955	1.11505	1.20952	1.21929	1.58614	1.38996	1.01434
O00762;O00762-3;O00762-2;O00762-4;A0A087WVK1;A0A0A0MSE8;K4DI81	O00762;O00762-3;O00762-2;O00762-4;A0A087WVK1	Ubiquitin-conjugating enzyme E2 C	UBE2C	11	66.5	0.69868	0.850766	0.426042	0.411471	0.389062	0.611667	0.911218	0.547947	1.6144	0.67227	0.745368	0.360912	0.42213	0.305103	0.476505	0.755173	0.475781	1.37603	0.696509	0.834581	0.43818	0.416438	0.373812	0.619703	0.886994	0.611255	1.61449	1.11603	0.973998	0.430184	0.679618	0.345893	0.53372	0.480552	0.85619	1.46552	1.07958	1.03918	0.533232	0.65972	0.320805	0.679443	0.412772	1.31415
Q6RFH5;Q6RFH5-2;E9PS41;F5GYL6;H0YFP2;F5H0Q8	Q6RFH5;Q6RFH5-2;E9PS41	WD repeat-containing protein 74	WDR74	18	66.5	1.13574	0.950286	1.09018	0.689199	0.881975	0.9107	0.877247	0.895321	1.12871	1.09913	0.882	1.07252	0.676288	0.773913	0.821337	0.812368	0.797062	1.17725	1.18882	0.988962	1.16519	0.617099	0.887112	0.860004	0.921889	0.84716	1.23655	0.998129	0.968233	0.926112	1.07401	1.10392	1.01001	1.00354	0.942291	1.44766	1.07305	0.934415	1.02588	0.996937	1.15553	0.924757	0.966124	0.838734
P53621;P53621-2	P53621;P53621-2	Coatomer subunit alpha;Xenin;Proxenin	COPA	79	66.4	0.958322	1.02513	1.08273	1.02946	1.08371	1.06683	1.00682	0.981433	1.14133	0.918366	1.03543	1.04562	1.0241	1.06532	1.0358	1.0063	0.971698	1.13767	0.919247	1.01198	1.06645	1.05889	1.08879	1.05932	1.01033	1.01042	1.15435	0.853498	0.989558	0.836825	1.00199	1.01136	1.10297	1.02797	0.967264	0.791162	0.885567	0.979766	0.813597	0.942778	1.03578	1.03187	0.970254	0.999763
Q08J23;Q08J23-2;Q08J23-3;A0A140T9Y7;A0A140T9Z1	Q08J23;Q08J23-2;Q08J23-3	tRNA (cytosine(34)-C(5))-methyltransferase	NSUN2	53	66.4	1.05231	1.02097	1.05363	0.9895	0.757049	1.00226	0.941104	1.07632	1.10258	1.06454	1.00788	1.07828	1.01098	0.736894	1.01519	0.939951	1.08429	1.08453	1.11915	1.04897	1.0879	1.09103	0.810567	1.04239	0.978877	1.14705	1.14969	1.06948	0.986098	1.06731	1.00076	0.715978	1.01777	0.992447	1.08324	1.03882	1.06115	0.997023	1.11737	1.024	0.762188	0.978432	0.99893	1.07245
C9JNE2;Q9Y530;C9J5P1;C9JXC3;C9JA90;C9IZY1;H7C5Q1	C9JNE2;Q9Y530;C9J5P1;C9JXC3	O-acetyl-ADP-ribose deacetylase 1	OARD1	10	66.4	1.16599	0.950446	0.835124	0.694453	0.970371	1.08765	0.979305	0.905378	0.948644	0.952082	0.912079	0.910557	0.776112	0.94491	1.04602	0.941036	0.801733	0.855152	1.08458	0.882532	0.921081	0.751119	0.950915	1.23966	1.00883	0.849226	1.03273	1.05298	0.944157	0.762814	0.872335	0.682834	0.539343	0.875612	0.876636	0.922644	1.1537	0.962074	0.893148	0.910015	0.791223	0.663873	0.890877	1.04315
Q5QNY5;P40855;P40855-5;E9PS71;B7Z8B3	Q5QNY5;P40855;P40855-5	Peroxisomal biogenesis factor 19	PEX19	14	66.4	1.01192	1.09843	1.20423	1.17259	1.04901	0.990068	0.978899	0.984781	1.12739	1.31989	1.07642	1.41815	1.20374	1.12784	1.22292	1.24851	1.17729	1.30549	1.14144	0.972855	1.15647	0.916443	0.94322	0.881656	0.852974	0.644333	1.02878	1.09524	0.912033	0.785251	0.887028	0.719195	0.865816	0.748563	0.708744	0.775183	0.915534	0.822382	0.954459	1.12834	0.791055	1.23946	0.816376	1.09097
Q9UBP0-3;Q9UBP0	Q9UBP0-3;Q9UBP0	Spastin	SPAST	37	66.4	0.95151	0.881399	0.954441	0.915175	0.886468	0.838255	0.918584	0.933937	1.06648	0.950987	0.876497	0.911481	0.875504	0.826381	0.805796	0.914008	0.8495	0.997794	0.870668	0.815947	0.915447	0.855172	0.824711	0.807121	0.863722	0.826517	0.955913	1.05835	1.0057	0.943233	0.928637	0.92791	0.933264	1.02148	1.06425	1.12174	1.04646	0.965988	0.94687	0.903939	0.900683	0.91646	1.01007	1.05835
Q5JP53;P07437;Q5ST81;A6NNZ2	Q5JP53;P07437;Q5ST81	Tubulin beta chain	TUBB	28	66.4	0.972305	1.04484	0.906783	0.967317	0.880924	0.891299	0.933483	0.604937	0.883062	0.943801	1.00323	0.86967	0.943305	0.794328	0.866955	0.878622	0.598539	0.783334	0.937783	1.04227	0.886061	0.950021	0.831375	0.909761	0.909174	0.568644	0.794618	1.04942	1.11972	0.82144	1.05963	0.953826	1.01681	0.992524	0.740758	0.823895	1.16618	1.21601	1.25274	1.17335	1.23465	1.16394	1.08793	0.822287
Q15942;H0Y2Y8;Q15942-2;H7C3D3;C9IZ41;C9JJK5;H7C3R3	Q15942;H0Y2Y8;Q15942-2	Zyxin	ZYX	28	66.4	1.22428	1.43561	1.20222	1.36351	1.13585	1.1126	1.12423	2.06068	1.67164	1.1548	1.3156	1.10037	1.25757	1.0535	1.02371	1.11113	1.93099	1.53872	1.19527	1.35285	1.1589	1.30152	1.09535	1.04446	1.06315	1.91687	1.56892	1.08657	1.09292	1.12139	1.1666	1.05584	1.03933	1.07997	1.08568	1.01829	1.10473	1.06088	1.03643	1.1064	1.0291	1.01337	1.00212	1.09347
O75531;E9PJJ8	O75531	Barrier-to-autointegration factor;Barrier-to-autointegration factor, N-terminally processed	BANF1	9	66.3	0.737311	0.811772	0.481262	0.779617	0.723364	0.922036	0.673326	0.814851	0.470605	0.961391	0.640174	0.726769	0.658051	0.919569	1.22537	1.21175	1.08816	0.74012	1.30878	0.781545	0.618756	0.736658	0.756747	1.37302	0.685282	0.660635	0.556997	0.821163	0.770626	0.996216	0.995192	1.09048	1.21232	0.826994	0.741491	0.546527	0.593076	0.58966	0.893234	0.720368	0.79472	0.835761	0.624265	0.884163
Q9BV19;R4GMT4;B4DSR2	Q9BV19	Uncharacterized protein C1orf50	C1orf50	9	66.3	1.7092	1.04692	1.21009	1.62118	1.39156	2.12413	1.20642	1.65063	1.24743	0.927035	0.973304	0.830359	1.0734	0.805848	0.971797	0.909789	1.01625	0.910539	1.12201	1.17899	1.35704	1.29185	1.52583	1.11364	1.15636	1.0276	1.08717	0.967588	1.22048	1.19534	0.879737	0.750241	0.672693	1.00823	0.766178	0.862056	0.904845	1.14682	1.21646	1.11745	1.12278	1.2587	1.02146	1.25044
O75822;O75822-2;O75822-3;H0YGJ7;H0YLP3	O75822;O75822-2;O75822-3	Eukaryotic translation initiation factor 3 subunit J	EIF3J	22	66.3	0.994441	0.862084	0.809202	0.881977	0.757217	0.910281	0.889478	1.08047	0.858584	1.15692	0.811549	0.891887	0.858318	0.862894	1.03159	1.06831	1.28072	0.928206	1.2435	0.935471	0.919668	1.03442	0.910404	1.08992	1.01261	1.15636	1.04433	1.14155	1.01132	1.02174	0.933478	0.845293	0.923126	0.951615	0.848293	0.935145	1.1028	0.938061	1.06186	1.02799	0.96436	1.08071	0.862807	1.03823
Q96I25;Q5W010;Q5W011;Q5W012;H0Y6J6	Q96I25;Q5W010;Q5W011;Q5W012	Splicing factor 45	RBM17	28	66.3	1.09885	0.909036	0.973417	0.970646	0.898187	0.922401	0.927651	0.968031	1.03905	1.07703	0.872228	0.944117	0.935038	0.833216	0.880662	0.847863	0.939803	0.998425	1.13865	0.913574	0.996641	0.957001	0.910146	0.919897	0.927754	1.00076	1.02692	1.00097	0.974773	1.07581	1.00411	0.863338	0.851818	0.907448	1.0256	0.99538	0.953777	0.946509	1.06546	0.868511	0.870883	0.832286	0.876827	0.988532
P61513;Q6P4E4;E9PEL3;G5E9R3;C9J4Z3;M0R0A1;M0R2L6;A6NKH3	P61513;Q6P4E4;E9PEL3;G5E9R3;C9J4Z3;M0R0A1;M0R2L6	60S ribosomal protein L37a	RPL37A	7	66.3	1.0628	0.989368	1.0069	0.668417	0.926385	0.976538	0.943581	0.884705	0.760938	1.14035	0.990099	0.999798	0.610948	0.924818	0.991703	0.996446	0.854123	0.751652	1.03708	0.910611	0.976713	0.58304	0.884516	0.940362	0.912322	0.808592	0.711031	1.00744	0.977524	0.891091	0.84501	0.979657	0.995854	0.961307	0.850429	0.902704	1.00144	0.916141	1.0633	0.929079	1.03729	1.13066	1.01708	0.907635
Q9BUL9	Q9BUL9	Ribonuclease P protein subunit p25	RPP25	12	66.3	1.21464	1.20747	0.962751	1.1141	1.09764	1.07301	1.19079	1.07428	0.817016	1.07305	1.13282	1.16195	1.2836	1.01332	1.0587	1.14021	0.995965	1.08042	1.21381	1.0641	1.05949	1.02574	0.93746	0.972189	0.954991	1.03658	0.911562	1.07878	1.02912	1.26263	1.23877	1.00867	1.15437	1.00235	1.2611	0.955196	1.15772	0.946828	1.30096	1.02303	0.93498	1.00785	0.969807	1.06076
Q9Y490	Q9Y490	Talin-1	TLN1	164	66.3	0.837808	0.986217	1.02126	0.950676	0.968654	0.929874	0.96426	0.892758	0.887975	0.820393	0.955221	1.02012	0.956573	0.925974	0.908012	0.919608	0.880897	0.887244	0.841352	1.00079	1.03058	0.942255	0.955684	0.909471	0.963058	0.892659	0.902996	0.875402	0.982015	1.07425	1.02622	1.05161	1.06281	0.998284	1.01778	0.85561	0.88261	0.960988	1.03396	0.923736	0.944822	0.847034	0.930608	0.916607
Q14258	Q14258	E3 ubiquitin/ISG15 ligase TRIM25	TRIM25	35	66.3	1.11624	1.10678	1.19896	1.10965	1.08972	1.20573	1.17876	1.32269	0.95193	1.15768	1.17783	1.19434	1.11716	1.15152	1.24618	1.25892	1.3349	0.964063	1.14756	1.07827	1.16693	1.16003	1.11359	1.22125	1.16654	1.36629	1.0401	0.912852	0.996369	0.952212	0.92186	0.871553	0.946516	1.03933	0.927413	0.737028	0.930351	1.00113	0.957655	0.972327	0.929725	1.02626	1.06257	0.959594
Q5T9B7;P00568;H0Y4J6;H0YID2;Q9Y6K8-2;Q9Y6K8-3;Q9Y6K8	Q5T9B7;P00568;H0Y4J6	Adenylate kinase isoenzyme 1	AK1	16	66.2	0.900039	1.4643	1.57101	1.72953	2.54437	1.08459	0.947212	1.03607	0.787723	0.907366	1.50209	1.65281	1.77624	2.61474	1.05869	0.909848	1.01737	0.729043	0.908785	1.49599	1.52763	1.73906	2.63411	0.99415	0.939466	1.02117	0.734624	1.07317	1.06973	1.06762	0.959667	1.35778	1.08876	0.979297	0.983788	0.672451	1.0658	1.09352	1.16368	1.09114	1.46342	1.35714	1.04823	1.07666
Q9GZT9;Q9GZT9-2;Q9GZT9-3;G3V3M1;Q9H6Z9;F8W1G2	Q9GZT9;Q9GZT9-2;Q9GZT9-3	Egl nine homolog 1	EGLN1	26	66.2	0.769375	0.911848	0.992857	0.941695	0.734095	1.11601	0.897941	0.885711	1.14696	0.902074	0.960963	1.05809	0.985475	0.830692	1.159	0.916959	0.953075	1.24688	0.836655	0.888971	1.02658	0.968653	0.771663	1.08064	0.901893	0.906689	1.20623	0.918983	0.926172	0.87867	0.901601	0.732305	0.842693	0.961159	0.810154	1.00796	0.880013	0.854716	0.827839	0.842285	0.744796	0.863242	0.893055	0.924881
Q92805;H0YE54;R4GNH1;Q5T165	Q92805	Golgin subfamily A member 1	GOLGA1	48	66.2	0.990946	1.00272	1.14556	0.97499	1.04486	1.00916	1.07865	0.756482	0.846158	1.01786	0.984876	1.14594	0.999861	1.02631	0.991712	0.967696	0.785949	0.835681	1.06183	1.05845	1.20796	1.00657	1.14615	1.00855	1.15246	0.788649	0.87626	1.01461	0.986793	1.08746	0.979921	1.0571	1.11174	0.995974	0.983499	0.861411	0.997447	0.94077	1.07065	0.885064	0.992619	0.988714	0.976145	0.895901
O00567;Q5JXT2;H0YDU4;H0Y653	O00567	Nucleolar protein 56	NOP56	38	66.2	1.22122	1.0331	1.09832	1.10464	1.03642	1.11627	0.990124	1.04456	0.990597	1.22306	1.04779	1.11049	1.15114	1.07742	1.13685	0.989856	1.05831	0.997101	1.22658	1.02148	1.11378	1.13521	1.12254	1.09742	0.992327	1.02718	0.964733	1.12319	0.989923	1.15753	1.05064	1.03696	1.02021	0.982239	1.07399	0.934212	1.00441	0.877852	0.957049	0.900953	0.876896	0.85455	0.854382	0.879501
Q9NZT2-2;Q9NZT2;A0A0A0MRN5;A0A087X028;Q4VXW3	Q9NZT2-2;Q9NZT2;A0A0A0MRN5	Opioid growth factor receptor	OGFR	35	66.2	1.06352	1.16256	1.14133	1.04947	1.08885	0.963314	0.96883	1.11	1.01921	1.01564	1.00708	1.01872	0.95766	0.862648	0.89228	0.87448	1.02105	0.997464	1.05252	1.05268	1.0634	1.00889	0.970391	0.933275	0.971414	1.04104	0.930472	0.991719	1.07929	1.43559	0.998524	1.01292	0.901088	0.980806	1.00326	0.98588	1.04462	1.05886	1.37665	0.929898	1.01379	0.85644	0.900628	1.0334
C9J0I9;Q86WB0;Q86WB0-2;Q86WB0-3;F8WAU5;F8WBD7;F8WDK5;F8WF13	C9J0I9;Q86WB0;Q86WB0-2;Q86WB0-3	Nuclear-interacting partner of ALK	ZC3HC1	23	66.2	0.975485	0.946166	1.03006	0.955493	1.03835	0.91013	0.925095	0.829784	0.984864	0.943884	0.822831	1.00486	1.00413	0.950378	0.890907	0.865547	0.793478	0.95838	1.02217	0.877314	1.04544	0.986328	1.03637	0.895533	0.918933	0.783068	0.978457	0.981289	1.02763	1.02999	1.17792	1.07658	1.10555	1.06839	1.03805	1.1364	0.914964	0.918916	0.779452	0.95084	0.82595	0.967187	0.916201	0.908073
Q13642-1;Q13642-5;Q13642-4;Q5JXI8	Q13642-1;Q13642-5;Q13642-4;Q5JXI8	Four and a half LIM domains protein 1	FHL1	16	66.1	1.06222	1.3825	0.981148	1.03018	0.856274	0.976744	1.06777	1.0856	1.10858	1.31142	1.57633	1.02847	1.10385	0.857307	1.09053	1.3311	1.21463	1.17429	1.13308	1.33515	0.996834	1.09097	0.844597	1.07475	1.09112	1.21847	1.19934	0.839309	0.918342	0.656801	0.85259	0.645953	0.964291	0.987122	0.83476	0.626089	0.897256	0.953871	0.81435	1.02736	0.784053	1.32993	1.11907	0.990709
P82930;C9JJ19	P82930;C9JJ19	28S ribosomal protein S34, mitochondrial	MRPS34	13	66.1	0.989292	1.02348	1.10501	0.995981	1.02641	1.17685	1.01966	1.0012	0.825117	0.927628	0.988953	1.18347	0.916367	0.986927	1.11847	0.86498	0.894207	0.857393	0.979251	1.29334	1.04437	1.04647	1.06415	1.14526	1.06586	1.10813	0.793365	1.11444	0.943426	0.987264	0.970362	1.16951	1.16416	1.0727	1.18784	0.787165	1.15827	1.06488	1.04631	1.14007	1.04091	1.34063	1.2714	0.995824
Q9Y314;M0R3B2;A0A075B797	Q9Y314;M0R3B2	Nitric oxide synthase-interacting protein	NOSIP	18	66.1	1.09638	1.18087	1.22148	1.22288	0.983242	0.846621	0.920229	0.982806	1.7748	1.04892	1.05046	1.12941	1.23667	0.918572	0.809595	0.863967	0.960367	1.69539	1.0563	1.17503	1.15238	1.1503	0.997965	0.872002	0.940287	0.915355	1.7101	1.17717	1.10426	1.64125	1.01031	1.00077	0.893308	0.960266	0.975186	1.46244	1.22762	1.10662	1.63124	1.10078	1.03958	0.982573	1.03043	0.984496
O60256;O60256-3;E7EPA1;O60256-2;C9K0K7;O60256-4;C9JJS3;C9JDU5;I3L0S1;C9JDH0;E7EW35;I3L331;I3L164;I3L4G9;I3L1T1;I3L3B8;I3L2J4;I3L275	O60256;O60256-3;E7EPA1;O60256-2;C9K0K7;O60256-4;C9JJS3;C9JDU5	Phosphoribosyl pyrophosphate synthase-associated protein 2	PRPSAP2	23	66.1	0.99342	1.024	1.08298	1.05616	1.13469	1.07145	1.02044	1.04642	0.995352	0.948374	1.03955	1.05367	1.08759	1.06511	1.02742	0.967873	1.10175	1.06784	1.06082	1.05331	1.082	1.06922	1.07188	1.05251	1.01552	1.09518	1.08918	1.05236	1.03231	1.05948	0.965025	1.13997	1.22801	1.04275	1.09587	0.882701	0.971292	0.921444	0.906088	0.96131	1.07541	1.12463	0.958308	0.90594
P62888;E5RI99;A0A0B4J213;A0A0C4DH44;E5RJH3	P62888;E5RI99	60S ribosomal protein L30	RPL30	7	66.1	1.06277	1.06742	1.08639	0.850358	1.02182	1.20142	1.02477	1.00653	0.895137	1.10947	1.13355	1.12529	0.716797	1.1484	1.2426	1.16014	0.968683	0.909438	1.11333	1.05109	1.02364	0.756035	0.978641	1.04825	1.01534	0.934102	0.822573	1.26101	0.941758	0.980634	0.847257	1.01488	1.03739	0.971207	0.995536	0.982434	1.27837	1.18555	1.14098	1.25892	1.18137	1.53657	1.40262	0.964221
P12235;V9GYG0	P12235;V9GYG0	ADP/ATP translocase 1	SLC25A4	22	66.1	1.04448	1.23056	1.28162	1.05904	1.13048	1.04407	0.953994	1.03002	0.761284	1.18037	1.48967	1.44955	1.31446	1.40328	1.24137	1.02869	1.30789	0.919823	0.977571	1.31147	1.36377	1.12022	1.1147	1.13322	0.985027	1.13165	0.780464	0.927487	1.0015	1.28801	0.948636	1.11951	1.09883	1.10577	1.0133	0.656341	0.964256	1.05059	1.24379	1.01259	1.14653	1.17616	1.08254	1.06771
Q13501;E7EMC7;E3W990;D6RBF1;C9J6J8	Q13501;E7EMC7	Sequestosome-1	SQSTM1	21	66.1	1.26018	1.03421	1.00614	1.14871	1.19348	2.76102	4.31017	1.6242	2.47263	1.35835	1.02172	1.0151	1.12557	1.31082	3.60437	6.91994	1.78646	3.19208	1.39855	1.04198	0.98159	1.20599	1.28262	3.61246	5.9712	1.80394	3.095	1.10162	1.21761	2.31698	1.31392	2.77796	1.81498	1.50664	1.27093	2.94746	1.32508	1.34582	2.93331	1.63181	3.8765	2.40253	1.73026	1.59852
P20810-6;A0A0C4DGB5;P20810-10;P20810-5;F8W7E0;H0YA91;H0Y944;E7EN75	P20810-6;A0A0C4DGB5;P20810-10;P20810-5	Calpastatin	CAST	60	66	0.979692	1.09462	1.1299	1.2661	1.24462	1.04112	0.995215	0.993294	0.834432	1.00636	1.05583	1.16829	1.24429	1.32412	1.07493	1.01229	1.05051	0.897838	1.00746	1.04898	1.13067	1.22866	1.29429	0.994465	1.00909	0.97083	0.831281	1.12774	1.07536	0.762615	1.11404	1.29735	0.9174	0.927069	1.11292	0.562505	1.08468	1.0171	0.674203	0.9725	1.16277	0.747978	0.896872	0.892842
Q9P2M7;Q9P2M7-2;H0Y4A8	Q9P2M7;Q9P2M7-2	Cingulin	CGN	91	66	0.772869	0.87171	0.888068	0.647035	0.654807	0.656533	0.79894	0.641607	0.729101	0.745432	0.834131	0.935019	0.779845	0.57705	0.670985	0.704386	0.646448	0.74726	0.733024	0.959406	0.978079	0.759964	0.60657	0.653607	0.759237	0.650404	0.813375	0.749992	0.937956	0.672	0.97092	0.792846	0.861848	1.01354	0.92106	0.755364	0.732797	0.847417	0.569541	0.801221	0.677349	0.700923	0.914015	0.785
Q08257;Q08257-3;A6NP24;C9JH92;Q08257-2	Q08257;Q08257-3;A6NP24;C9JH92;Q08257-2	Quinone oxidoreductase	CRYZ	19	66	1.0481	1.05218	1.02169	1.06079	1.05312	1.29646	1.06824	1.2372	0.999287	1.15469	1.08733	1.03041	1.08644	1.13509	1.29299	1.12341	1.29017	1.01511	1.06233	1.01795	0.980318	0.934554	1.02842	1.10032	1.02488	1.09248	1.03041	0.898187	1.0031	0.874016	0.920506	0.800028	0.932361	1.08844	0.864636	0.743479	0.946482	1.05261	0.946476	0.987974	0.943433	1.19108	1.15268	1.0474
Q15366;Q15366-2;H3BSS4	Q15366;Q15366-2	Poly(rC)-binding protein 2	PCBP2	19	66	0.98015	0.876669	0.918682	0.909858	0.935186	0.873317	0.920998	1.08501	0.996647	0.970975	0.923468	0.995676	0.979058	1.0482	1.05111	0.983965	1.13545	0.940138	0.992985	0.956527	1.05313	1.00003	1.07898	0.946772	0.933706	1.26454	0.857957	0.921681	1.02485	0.995065	1.04516	0.770712	0.706508	0.912167	0.995051	0.789924	0.857067	1.07375	0.983484	1.0082	0.97328	0.86719	1.06505	1.07312
Q9BZL4;Q9BZL4-2;K7ER83	Q9BZL4;Q9BZL4-2	Protein phosphatase 1 regulatory subunit 12C	PPP1R12C	48	66	0.959536	1.10764	1.17754	1.02259	1.21061	0.976186	0.963934	0.993751	0.912845	1.14523	1.04485	1.17092	1.03951	1.0495	0.895625	0.883551	0.975091	1.0246	0.836759	1.23134	1.15096	1.03601	1.48128	0.904036	0.856292	0.856131	0.966834	0.912411	1.07812	1.20621	1.10212	1.08953	0.979279	0.969621	1.01123	0.869321	0.862624	0.986544	1.12293	0.920065	0.965196	0.797011	0.840281	1.06065
Q96E14;Q96E14-2;I3L2E0	Q96E14	RecQ-mediated genome instability protein 2	RMI2	7	66	1.08277	0.869699	0.911293	0.672558	0.715009	0.727084	0.900921	0.772568	0.776938	0.924429	0.768049	0.553439	0.461186	0.435366	0.616418	0.811089	0.540221	0.792314	0.91422	0.727939	0.528741	0.568489	0.496336	0.640275	0.781637	0.535229	0.81402	0.91525	1.34933	0.769831	0.862388	0.716927	0.635751	0.743421	1.1204	2.06392	0.79037	1.14868	0.576253	0.74474	0.502435	0.634019	0.675288	0.731825
Q96EU6-2;Q96EU6;U3KPZ9	Q96EU6-2;Q96EU6	Ribosomal RNA processing protein 36 homolog	RRP36	16	66	1.21419	0.997722	1.11404	1.77625	1.0043	1.28088	1.05331	0.851659	1.75739	1.24455	1.12175	1.01419	1.30419	1.20889	1.24959	1.18426	0.873204	1.75161	1.3429	0.916831	0.928587	1.49572	0.979566	0.92347	0.921504	0.770647	1.59979	1.03996	0.931009	0.941896	1.12839	0.937261	0.872342	0.956171	0.776454	2.53887	1.08698	0.936263	0.94478	1.06992	1.02449	0.876522	0.971728	0.861659
P10606	P10606	Cytochrome c oxidase subunit 5B, mitochondrial	COX5B	9	65.9	0.798289	0.755799	0.695072	0.662306	0.717277	0.826672	0.608313	0.640309	0.519311	0.96481	0.812407	0.919009	0.773455	0.917774	1.23493	0.897224	0.881045	0.605643	1.00493	0.808492	0.805721	0.715123	0.789811	1.19748	0.643528	0.635215	0.556328	0.853101	0.934687	0.934837	0.912372	1.00088	1.15517	0.852455	0.767539	0.582836	0.839912	0.790665	0.837315	0.923001	0.789922	0.89892	0.794471	0.913814
Q9HD26-2;Q9HD26;F5H1Y4;Q9HD26-3;A0A0J9YVX5	Q9HD26-2;Q9HD26;F5H1Y4;Q9HD26-3	Golgi-associated PDZ and coiled-coil motif-containing protein	GOPC	27	65.9	1.12133	1.09569	1.14183	1.12182	1.18085	1.03838	1.07626	1.17056	1.11807	1.12016	1.03589	1.09612	1.0957	1.12703	0.998515	1.06368	1.12522	1.10515	1.12063	1.06714	1.09591	1.08964	1.11147	0.969192	1.03288	1.08772	1.17018	0.980823	0.970189	1.04817	0.886394	0.751683	0.860365	0.985833	0.782514	1.24715	1.1676	1.03805	1.12026	0.92264	1.03115	1.19083	1.09076	1.0101
Q86TX2	Q86TX2	Acyl-coenzyme A thioesterase 1	ACOT1	25	65.8	1.05297	1.34928	1.33273	1.31717	1.43994	1.12108	1.0671	1.22189	0.960133	1.06897	1.1603	1.18198	1.23404	1.19005	1.07669	1.00938	1.09019	0.903954	1.0508	1.17609	1.25042	1.16697	1.25229	1.11888	1.04892	1.09805	0.887799	0.99317	0.983101	1.25394	0.960131	0.910191	0.968593	1.09518	0.958033	0.644179	1.0254	1.03483	1.30443	1.00386	1.00692	1.05328	1.04385	1.07395
P33552	P33552	Cyclin-dependent kinases regulatory subunit 2	CKS2	5	65.8	0.857245	0.809936	0.693178	0.505285	0.735962	0.71075	0.929105	0.831524	1.32749	1.08829	1.4077	0.717552	0.766224	0.562538	1.0898	1.44219	1.14502	1.36749	0.818396	0.801039	0.729479	0.615486	0.677474	0.971067	0.815756	0.94208	1.07726	1.14838	0.956219	0.91047	0.836436	0.609714	0.641189	0.698301	0.962765	1.66648	1.25686	1.13436	1.38053	1.06957	0.890101	0.922387	1.02315	1.24202
B9A057;Q86WW8	B9A057;Q86WW8	Cytochrome c oxidase assembly factor 5	COA5	5	65.8	0.639262	0.782785	0.900516	0.734409	0.985879	1.03973	0.746388	0.512055	0.342242	0.650869	0.782976	0.964989	0.590357	1.00838	0.928593	0.683787	0.433043	0.293224	0.732512	0.819485	0.893458	0.840705	0.924064	0.900328	0.772802	0.707777	0.45963	0.897716	0.984645	0.710409	0.630284	0.389557	0.615584	0.651811	0.578282	0.307447	0.978808	1.21092	0.807023	0.995172	0.467513	1.07333	0.867121	0.870087
Q6YN16;Q6YN16-2	Q6YN16;Q6YN16-2	Hydroxysteroid dehydrogenase-like protein 2	HSDL2	29	65.8	1.00345	1.36743	1.43481	1.36598	1.58393	1.19669	1.06297	1.11248	0.860211	0.996139	1.23432	1.2778	1.25068	1.54901	1.0509	0.958	1.01914	0.737332	1.02933	1.23264	1.38817	1.32376	1.60304	1.12855	0.993981	1.03476	0.782198	0.947012	1.04238	0.816375	0.998715	1.21502	1.05618	1.06413	0.944285	0.721381	0.917544	1.01127	0.888788	0.970597	1.26223	1.05694	1.02856	0.94135
Q13177;H7C1X3;B1AKS5	Q13177	Serine/threonine-protein kinase PAK 2;PAK-2p27;PAK-2p34	PAK2	29	65.8	1.04216	1.01768	1.00712	0.983923	0.894578	0.954194	0.998386	1.14545	1.18632	1.00104	0.902638	0.947576	0.985731	0.817851	0.959661	0.976121	1.02877	1.10002	0.999749	0.99146	0.985692	0.901693	0.885959	0.962274	0.988724	1.03947	1.12537	0.980414	0.96357	0.82742	1.01001	0.807884	0.980439	1.02196	1.04857	0.808295	1.02074	0.95909	0.811393	1.03007	0.80336	0.99863	1.04662	0.998882
K7ELC2	K7ELC2		RPS15	9	65.8	1.81747	0.946661	1.12051	0.711949	0.95006	0.898869	0.958966	0.898092	0.905397	0.966715	0.851725	0.976883	0.77353	0.908206	0.904842	0.892036	0.896618	0.847134	1.67951	0.926646	1.0533	0.634744	0.938798	0.850848	0.900088	0.812099	0.797866	1.14842	0.911527	1.02695	0.810263	0.879599	0.923969	0.959886	0.855485	0.806332	1.15012	0.939825	1.38368	1.14911	1.28706	1.25989	1.07309	1.093
P05141	P05141	ADP/ATP translocase 2;ADP/ATP translocase 2, N-terminally processed	SLC25A5	28	65.8	1.06695	1.14484	1.12672	1.12778	1.14249	1.0762	0.989372	1.07318	0.717395	1.13982	1.18115	1.14434	1.10019	1.111	1.08498	0.953175	1.04196	0.697379	1.00186	1.18624	1.08363	1.04756	1.0925	1.03855	1.0012	1.01186	0.708451	1.14559	1.04025	1.16874	1.04332	1.21564	1.12568	1.0877	1.21348	0.839187	1.12175	1.04879	1.20799	1.10335	1.17922	1.22996	1.18053	1.18521
P23193;P23193-2;E5RIS7;E5RJ93;B7Z4S1;E5RK46;E5RFI1	P23193;P23193-2	Transcription elongation factor A protein 1	TCEA1	25	65.8	1.27962	0.949157	0.913455	0.933211	0.88593	0.960986	0.93495	0.831676	1.12561	1.30662	0.959883	0.913577	0.966614	0.866345	0.992413	0.965521	0.856312	1.219	1.33911	0.964867	0.912177	0.940086	0.843415	1.00056	0.929865	0.862448	1.23058	1.11288	0.980527	0.928534	1.06807	1.01471	1.05104	0.866194	0.994114	0.932727	1.08656	0.990714	0.88355	0.951377	0.863723	0.897161	0.990603	0.905528
P52565;J3KTF8;J3QQX2;P52565-2;J3KRE2;J3KRY1;J3KS60	P52565;J3KTF8;J3QQX2;P52565-2;J3KRE2;J3KRY1	Rho GDP-dissociation inhibitor 1	ARHGDIA	19	65.7	1.1787	1.0397	1.07202	1.20492	0.966701	1.17424	1.09661	1.30391	0.916712	1.26837	1.16849	1.07867	1.09367	1.16171	1.27319	1.2927	1.45412	0.957521	1.11907	0.974057	0.983009	1.11149	0.961483	1.03209	1.0316	1.25168	0.959005	1.07032	0.974849	1.12454	0.995542	0.974376	0.92119	1.04423	0.969753	0.763703	1.1467	1.02564	1.34319	1.20553	1.16786	1.22153	1.06875	1.29429
Q14152;Q14152-2	Q14152;Q14152-2	Eukaryotic translation initiation factor 3 subunit A	EIF3A	142	65.7	0.994772	0.918966	1.00083	1.02336	0.878158	0.883719	0.938234	0.997737	1.0566	1.03358	0.931272	1.02812	1.02489	0.890619	0.88772	0.953662	1.00646	1.04757	1.01281	0.918676	1.00111	1.01055	0.853664	0.885009	0.941952	0.980029	1.04081	1.01519	0.972324	0.984414	1.05998	0.994737	0.997204	0.983515	0.968293	1.04714	0.982397	0.975708	0.895784	0.997117	0.930642	0.869986	0.955877	0.876706
Q14980;Q14980-4;Q14980-3;Q14980-5;F5H4J1;F5H6Y5;F5H0Z7;F5H763;F5GZW1;F5H2F3;F5H3L6;F5H1L0;F8W6T3;F5GWK2;F5H073;F5H068;F5H7R5;F5H4Y4;F5GWA2	Q14980;Q14980-4;Q14980-3	Nuclear mitotic apparatus protein 1	NUMA1	153	65.7	0.906143	0.711149	0.765854	0.75296	0.811117	0.783333	0.84893	0.725399	0.77705	0.902936	0.694527	0.791754	0.774802	0.795235	0.792019	0.820475	0.749608	0.820547	0.92888	0.720102	0.806717	0.773328	0.843382	0.803946	0.866697	0.750881	0.813366	0.952507	0.909124	0.928021	0.950413	0.880785	0.958835	0.943778	0.927735	0.846174	0.958485	0.918451	0.874781	0.852332	0.827067	0.838972	0.9277	0.892065
O14818;H0Y586;O14818-4;Q8TAA3-5;Q8TAA3;A0A087WYS6;F5GY34	O14818;H0Y586;O14818-4	Proteasome subunit alpha type-7	PSMA7	19	65.7	1.04059	0.954686	0.996233	1.05075	1.01162	1.06366	1.03451	1.03542	1.01317	1.07018	1.02058	1.01436	1.00647	1.01244	1.09182	1.05651	1.04112	1.0048	0.972236	0.94872	0.982155	1.05432	0.989281	1.09631	1.00279	1.10744	0.994826	1.05942	0.96896	1.01051	0.915758	0.956485	0.945712	1.00291	0.933624	0.952933	1.06936	1.02588	1.04125	1.03166	1.03918	1.15021	1.05449	1.06194
Q8NEF9	Q8NEF9	Serum response factor-binding protein 1	SRFBP1	28	65.7	1.24887	0.909649	0.995564	0.949801	0.974363	1.00835	0.965364	0.808257	1.17029	1.17117	0.889206	0.954772	0.918734	0.839107	0.896632	0.888593	0.703231	1.0265	1.30684	0.994552	1.15934	1.033	1.08608	1.07864	1.07168	0.891663	1.18006	1.24954	0.974549	1.02676	1.12941	0.985528	0.971648	0.988021	0.915794	1.35712	1.16448	0.947454	0.932947	1.06671	0.918913	0.932313	0.90421	0.937308
O00165;O00165-2;O00165-5;O00165-3;E9PIQ7;Q5VYD6;O00165-4;O00165-6	O00165;O00165-2;O00165-5;O00165-3;E9PIQ7;Q5VYD6	HCLS1-associated protein X-1	HAX1	18	65.6	1.08933	1.0448	1.08281	0.982022	0.989575	1.0349	1.10189	0.959889	1.06006	0.990197	0.929257	0.984799	0.975455	0.935578	0.992683	0.88809	0.910267	0.980122	1.20338	1.18363	1.07241	0.988577	0.94961	1.10391	1.01577	0.938833	1.12777	1.00206	1.02473	1.00754	0.991307	0.985932	1.14502	1.15082	0.892204	1.03186	1.04478	0.899395	1.13827	0.880772	0.862627	0.959235	0.873041	0.940263
P51991	P51991	Heterogeneous nuclear ribonucleoprotein A3	HNRNPA3	38	65.6	1.08217	0.901548	0.98212	1.03343	1.03139	0.992501	0.891444	0.937981	0.834668	1.01777	0.900039	0.973768	1.01545	1.0076	0.974898	0.890841	0.945022	0.820802	0.963442	0.973463	0.979691	1.02583	1.03669	0.961985	0.925911	0.967687	0.830617	1.09778	0.885775	0.881642	1.14962	1.12703	0.875836	0.918829	1.04723	0.744838	1.12361	1.03845	0.971911	1.1298	1.13315	1.05179	1.09752	1.08579
P80297;U3KQD7	P80297	Metallothionein-1X	MT1X	3	65.6	0.963623	1.04705	1.06545	0.867472	0.799744	0.978986	1.16373	0.748565	0.666439	1.02115	1.14183	1.08126	1.06129	0.91875	1.04873	1.37509	0.881538	0.740456	0.994096	1.10953	1.16721	1.0967	0.841733	1.17686	1.30101	0.905573	0.635229	1.25183	0.898952	0.605963	0.882567	0.749579	1.26526	0.745524	0.995779	0.983067	1.2743	1.04161	0.79367	1.29923	0.756733	1.73441	1.69658	0.783594
P02795;H3BSP9;P13640-2;P13640;H3BSF1;P80294	P02795;H3BSP9;P13640-2;P13640	Metallothionein-2;Metallothionein;Metallothionein-1G	MT2A;MT1G	4	65.6	1.14111	1.88879	1.12936	1.89356	1.39803	1.28649	1.30731	1.64497	0.677684	1.3706	1.71292	1.0706	1.25096	1.45314	0.993404	1.41114	1.39186	0.612049	1.06129	1.68139	1.05341	1.70974	1.64142	1.15756	1.33109	1.88566	0.670185	0.860017	0.847754	0.277929	0.59395	0.32391	0.582906	0.516244	0.511521	0.417532	0.81431	0.779378	0.244595	0.66993	0.312007	0.820326	0.821542	0.530708
Q7Z406-6;Q7Z406-2;M0QY43	Q7Z406-6;Q7Z406-2	Myosin-14	MYH14	155	65.6	0.956801	1.04751	1.01838	0.974523	1.09158	0.97954	0.999701	0.977893	2.04449	0.915367	1.0214	1.00875	1.04241	1.01864	0.941249	0.908	0.974425	2.04736	0.97234	1.08911	1.04618	1.05117	1.07479	0.969417	0.989439	1.02985	1.91879	1.01049	1.04767	1.17473	1.14374	1.2113	1.14272	1.0943	1.2042	0.895271	0.987458	1.01872	1.06118	1.01857	1.02726	0.881587	0.983622	1.02234
Q14980-2;A0A087WY61;H0YFY6;K4DIE0	Q14980-2;A0A087WY61	Nuclear mitotic apparatus protein 1	NUMA1	152	65.6	0.858516	0.678914	0.744682	0.772242	0.886853	0.756374	0.87448	0.794996	0.807959	0.810086	0.603833	0.714046	0.754785	0.75406	0.652436	0.709532	0.712193	0.81459	0.85988	0.679337	0.746034	0.720039	0.774626	0.681585	0.823254	0.707185	0.800224	0.866767	0.959856	0.956674	0.897652	0.825561	0.87229	0.896459	0.848177	0.96284	0.954967	0.884534	0.907739	0.763179	0.735452	0.644156	0.802731	0.916892
P28066;P28066-2	P28066;P28066-2	Proteasome subunit alpha type-5	PSMA5	13	65.6	1.07051	0.962813	1.04148	1.01704	1.0065	1.01417	1.03107	1.09012	1.00474	1.04326	0.951375	1.00978	1.0481	0.968823	0.986529	0.952775	1.07711	0.978937	1.04028	0.926015	0.989471	1.00352	0.995053	1.02654	0.981683	1.06813	0.997707	1.22816	1.04412	1.13692	1.06718	1.17887	1.16243	1.0334	1.18707	0.96206	1.07038	0.891015	0.918219	0.963503	0.96	1.03917	0.970188	0.886669
Q7KZF4;H7C597	Q7KZF4	Staphylococcal nuclease domain-containing protein 1	SND1	64	65.6	0.891446	0.947874	0.821252	0.807913	0.954814	1.04091	0.991883	1.03815	0.855274	0.932771	0.973699	0.815575	0.813043	0.980727	1.04415	1.01215	1.05242	0.864189	0.883231	0.993598	0.822758	0.820859	0.967905	1.06592	1.00899	1.08698	0.876761	0.933909	0.933767	0.73195	0.957456	0.976821	1.13204	0.980171	1.02506	0.777124	0.950961	0.980638	0.725074	1.00566	1.00405	1.07899	1.02235	1.02622
H3BRF9;Q96K21;Q96K21-2;Q96K21-3;H3BN64;Q96K21-4;H3BRM1;H3BUW6;H3BVF5;H3BSF5;H3BP54	H3BRF9;Q96K21;Q96K21-2;Q96K21-3;H3BN64;Q96K21-4;H3BRM1	Abscission/NoCut checkpoint regulator	ZFYVE19	25	65.6	0.983174	1.04803	0.918364	0.867556	0.90046	0.94048	0.989308	0.82426	0.88905	0.920343	1.0755	0.910336	0.939588	0.83286	0.967198	0.958308	0.843556	0.885254	0.898343	1.01916	0.904371	0.844363	0.820726	1.02618	0.978757	0.798783	0.893058	0.929778	1.02167	1.115	0.950779	0.939594	1.02075	0.995393	0.941038	0.82363	1.0135	1.01296	1.2725	0.988087	1.01205	1.14821	0.975268	1.10324
P17844;J3KTA4;P17844-2;J3QRQ7;J3QSF1;J3KRZ1;J3KRX8;J3QR02;X6RLV5;J3QKN9;J3QS79;J3QRN5	P17844;J3KTA4;P17844-2	Probable ATP-dependent RNA helicase DDX5	DDX5	51	65.5	0.98099	0.901564	0.956553	1.05026	0.87992	0.760991	0.867711	1.24874	1.10208	0.957684	0.910655	0.957535	1.02149	0.874337	0.755795	0.856231	1.22455	1.09881	1.01412	0.901155	0.954321	1.04732	0.891921	0.717966	0.840264	1.28261	1.14069	1.04464	0.943685	0.984544	1.03045	1.04821	0.835779	0.930007	1.07008	1.1859	1.03323	0.94802	0.948695	1.03803	0.988636	0.811704	0.933452	1.10579
P07099;B1AQP8;B1AQP9	P07099	Epoxide hydrolase 1	EPHX1	30	65.5	0.965731	1.06331	1.10117	1.32553	1.54117	1.03435	1.08344	0.696063	0.569158	1.00307	1.13789	1.10497	1.2141	1.59435	1.03533	1.0605	0.727275	0.633563	0.952093	1.04069	1.08324	1.30319	1.53291	1.04071	1.07323	0.757321	0.62913	0.945751	1.15943	1.61314	1.00558	1.69034	0.90786	1.01996	0.820532	0.785359	1.01754	1.21952	1.77912	1.16394	2.08346	1.15968	1.04032	0.961635
Q14789-2	Q14789-2	Golgin subfamily B member 1	GOLGB1	208	65.5	0.9026	0.956345	1.08316	1.07612	1.16823	1.02215	1.04935	0.826114	1.16233	0.853011	0.910689	1.08497	1.08748	1.15169	1.0037	1.00278	0.822334	1.17801	0.897387	0.970948	1.10626	1.07325	1.20119	1.01865	1.05917	0.828565	1.19182	0.955722	0.958179	0.933056	1.05193	1.07081	1.14305	0.982832	0.961141	1.08892	0.93561	0.945123	0.918031	0.925774	0.997571	0.873064	0.945474	0.879958
O94992	O94992	Protein HEXIM1	HEXIM1	20	65.5	0.806588	1.15802	1.18516	1.15028	0.666623	0.773942	0.674534	0.80267	0.805639	1.01531	1.38519	1.33777	0.971271	0.854714	0.955368	1.00439	0.905129	0.81115	0.768748	1.0369	1.12326	1.06938	0.633862	0.813017	0.635877	0.79287	0.741695	1.48757	1.43945	3.52592	0.938782	0.794006	0.752522	0.856519	0.920132	1.00385	1.30578	1.6827	4.23671	1.63399	1.117	1.38963	1.11882	1.42065
P78318	P78318	Immunoglobulin-binding protein 1	IGBP1	21	65.5	0.915142	0.987345	1.1255	1.08213	0.99564	0.999757	0.972348	1.08062	1.03228	0.908776	1.02985	1.06604	1.03353	0.967057	0.95266	0.961553	1.07136	1.04389	0.886325	0.981842	1.06241	1.06407	1.0037	0.942633	0.950227	1.10118	1.02886	0.943774	0.992805	1.07691	1.01978	0.877721	0.949229	1.01668	0.969639	1.06847	0.932028	0.989661	1.02778	1.06188	0.922354	1.04396	0.947686	1.11643
Q8IWS0;A0A0D9SGE8;Q8IWS0-5;Q8IWS0-3;Q5JRC6	Q8IWS0;A0A0D9SGE8;Q8IWS0-5;Q8IWS0-3;Q5JRC6	PHD finger protein 6	PHF6	22	65.5	1.11459	0.974064	0.983345	1.02043	0.949945	0.883828	0.896096	0.929382	0.879194	1.14472	0.982912	0.987997	1.01507	0.997472	0.893878	0.937579	0.970531	0.889912	1.14688	0.979109	0.943211	1.01553	0.926893	0.845734	0.865226	0.912138	0.82157	1.03576	0.941885	0.768301	0.919099	0.774401	0.878515	0.909731	0.913843	0.811688	1.10692	0.954694	0.920772	0.982078	0.817976	0.96331	0.981734	0.962703
Q9NUQ3;Q9NUQ3-2	Q9NUQ3;Q9NUQ3-2	Gamma-taxilin	TXLNG	38	65.5	1.09741	0.953652	0.979026	0.933751	0.847942	1.00539	0.997886	1.04226	1.21154	1.13153	0.936063	1.00556	0.98493	0.859443	1.02617	1.00711	1.06115	1.16175	1.14576	0.941501	0.948474	0.905935	0.825816	0.985158	0.991765	1.03566	1.22991	1.03474	0.998943	0.91998	1.01904	0.843063	1.03149	0.957439	0.996877	1.11372	1.08707	0.950921	0.918306	0.991269	0.870427	0.934584	0.996746	0.914647
P07951-2;P07951-3	P07951-2;P07951-3		P07951-2	35	65.5	0.78058	1.20028	0.876178	1.16378	0.687814	0.920578	0.884339	1.11148	1.09792	1.05272	1.24947	1.08766	1.12181	0.836658	1.15586	1.24489	1.30829	1.25148	0.851891	1.16859	0.916935	1.20198	0.69509	0.951722	0.876588	1.05876	1.14692	1.77305	1.02668	1.05252	0.868509	1.38519	1.33161	0.913735	1.48864	0.796559	1.37195	1.1927	1.43695	1.41805	1.37528	1.55232	1.4195	1.06171
Q53HL2	Q53HL2	Borealin	CDCA8	16	65.4	1.72272	1.12814	0.663918	0.487462	0.572351	0.61017	0.906012	1.6561	1.14313	0.864311	1.25194	0.548906	0.704666	0.468738	0.696993	0.927822	1.55312	1.10633	0.891158	1.15415	0.501778	0.499141	0.481197	0.664201	0.943094	1.67085	1.01885	1.13597	1.41986	0.663234	1.05557	0.535373	0.758271	0.469777	2.27619	2.04399	1.02839	1.22435	0.694141	0.898016	0.592897	0.726537	0.546327	2.10593
Q9H223	Q9H223	EH domain-containing protein 4	EHD4	31	65.4	1.05896	1.27774	1.14446	1.19355	1.2079	1.0297	1.02282	1.30626	1.23388	1.01815	1.17969	1.05715	1.109	1.09042	0.982153	1.00554	1.24074	1.14001	0.960629	1.15135	1.05296	1.09782	1.14218	0.940847	0.96726	1.18397	1.09096	1.02994	1.02384	0.971855	1.00321	1.14202	1.23395	1.09488	1.04187	0.817566	1.1063	1.09903	0.960937	1.12198	1.23735	1.33725	1.19085	1.08548
P22087;M0QXL5;M0R2Q4;M0R299;M0R0P1;M0R1H0;M0R2U2;M0R2B0;A0A0D9SFM2;M0QXC9	P22087;M0QXL5;M0R2Q4;M0R299;M0R0P1;M0R1H0;M0R2U2;M0R2B0	rRNA 2-O-methyltransferase fibrillarin	FBL	26	65.4	1.18327	0.981137	1.02794	1.05415	0.989776	1.0381	0.964896	1.07451	1.00394	1.20204	1.00193	1.04238	1.09601	1.01314	1.11611	1.01297	1.15285	1.04127	1.18788	1.02412	0.992432	1.03344	1.00371	1.01877	0.988693	1.06157	0.910323	1.16265	1.00746	1.22286	0.995802	1.06434	1.01073	0.990854	1.10823	0.778838	1.05652	0.977451	1.03487	0.976848	0.940604	0.998648	1.02842	0.918029
Q9Y6M9;E9PH64;E7EWZ0;E9PF49	Q9Y6M9;E9PH64;E7EWZ0;E9PF49	NADH dehydrogenase [ubiquinone] 1 beta subcomplex subunit 9	NDUFB9	12	65.4	1.00945	1.01071	1.16451	1.10344	1.15446	1.23468	0.987283	1.01771	0.918929	1.08002	1.13011	1.16597	1.15003	1.18877	1.23296	0.997064	1.0273	0.917759	1.03644	1.02543	1.18189	1.11719	1.15376	1.27538	1.0097	1.0521	0.943712	1.05417	0.969567	1.02816	1.06567	1.07555	1.254	1.12367	1.01892	1.63978	1.19058	1.16566	1.2793	1.2041	1.18804	1.45679	1.30951	1.07593
Q08752;H0Y8J0	Q08752	Peptidyl-prolyl cis-trans isomerase D	PPID	30	65.4	1.03152	0.921675	0.93746	0.910612	0.839051	0.97226	1.00959	0.991274	1.02065	1.04345	0.911374	0.962121	0.931334	0.871532	0.959777	1.03008	1.06717	1.12968	1.07818	0.909583	0.95422	0.892325	0.855232	0.955695	0.987575	0.961257	0.975956	1.11028	1.00253	1.15342	0.97248	0.919569	1.00923	1.01714	0.950665	0.956474	1.10129	0.99887	1.10183	0.962966	0.911404	1.04293	1.00357	0.992999
Q09028-3;Q09028;Q09028-4;H0YF10;H0YCT5;H0YDK2;H0YEU5;E9PNS6;E9PNS2;E9PIC4;C9JPP3;E9PND5	Q09028-3;Q09028;Q09028-4	Histone-binding protein RBBP4	RBBP4	21	65.4	1.06208	0.946121	0.982651	0.941253	0.850265	0.806435	0.82863	0.868229	1.06765	0.997122	0.865534	0.891519	0.965161	0.765519	0.727963	0.790519	0.81347	1.0067	1.07132	0.914466	0.960569	0.976634	0.88839	0.799105	0.836735	0.918503	1.08757	1.24629	1.05738	1.01304	0.999271	0.984954	0.903691	0.936195	1.08918	0.869736	1.23885	1.04525	1.07944	1.13809	0.979891	0.997507	1.00014	1.05922
P84095	P84095	Rho-related GTP-binding protein RhoG	RHOG	12	65.4	1.09503	1.09228	1.0193	1.18454	1.1094	1.1439	1.07433	1.20406	0.999513	1.15634	1.0692	1.01986	1.08036	1.11126	1.10149	1.07054	1.16098	0.962537	1.04119	1.01601	1.00459	1.05204	1.03149	1.04017	0.97334	1.13091	0.920432	0.916404	0.971023	1.02006	0.894581	0.884614	0.844145	0.998996	0.838744	0.716221	0.964793	0.957998	1.02232	0.945437	0.969883	1.03286	1.00157	1.00217
Q9P0P0;C9J1C6;F8WBU5;C9J391;H7C426	Q9P0P0;C9J1C6	E3 ubiquitin-protein ligase RNF181	RNF181	9	65.4	0.905359	1.06995	1.06585	1.08865	1.03703	1.01429	1.00409	1.04652	1.87028	0.914274	1.0923	1.04828	0.942731	1.04569	1.32534	1.51467	1.08036	2.80318	0.742528	0.876151	0.995808	0.868634	0.773893	1.01712	0.895027	0.765115	2.08004	0.917466	1.00459	0.698483	0.959404	0.820241	0.877103	0.888387	0.902543	3.24512	0.916963	1.0095	0.889766	1.21778	0.847338	1.14607	1.05181	0.958246
E9PH62;A0A0A0MTC5;Q9NUL3-2;Q9NUL3;A0A0A0MTD1;F8VPI7;E7EPX0;E7EVJ4;Q9NUL3-8;Q9NUL3-3;A0A0A0MTC4;Q9NUL3-6;E7EVI1;E5RJN7;Q9NUL3-4;G5EA18;E5RFK1;E5RJ67;E5RGT3;Q9NUL3-5;E5RGQ5	E9PH62;A0A0A0MTC5;Q9NUL3-2;Q9NUL3;A0A0A0MTD1;F8VPI7;E7EPX0;E7EVJ4;Q9NUL3-8;Q9NUL3-3;A0A0A0MTC4;Q9NUL3-6;E7EVI1;E5RJN7;Q9NUL3-4;G5EA18	Double-stranded RNA-binding protein Staufen homolog 2	STAU2	32	65.4	0.953667	0.964553	0.832409	0.895425	0.835598	0.839623	0.972961	0.812894	1.01281	0.929072	0.965359	0.81054	0.89065	0.816728	0.87784	0.999935	0.809842	1.01109	0.945616	0.930277	0.796645	0.868871	0.781281	0.819012	0.956091	0.760278	0.999719	0.843847	0.963872	0.385802	0.877792	0.600741	0.89648	0.983806	0.834798	0.901701	0.930519	0.960154	0.5228	0.916918	0.68393	0.918425	0.978985	0.920761
Q9H2D6-5;Q9H2D6-7;Q9H2D6-3;Q9H2D6;Q9H2D6-2;Q9H2D6-6;F6WYE2;H0Y5J9;F6TR96;F6WMF4	Q9H2D6-5;Q9H2D6-7;Q9H2D6-3;Q9H2D6;Q9H2D6-2;Q9H2D6-6;F6WYE2	TRIO and F-actin-binding protein	TRIOBP	39	65.4	0.960511	1.17607	1.09719	0.990391	1.10953	1.02963	0.964327	0.972125	0.958302	0.970368	1.22453	1.10119	1.02519	1.08814	0.982584	0.938256	0.959798	0.988973	0.986988	1.24438	1.1036	0.981372	1.08552	1.06174	0.969701	0.948984	0.95193	1.01842	1.08642	1.02744	0.917807	0.965194	0.721353	0.918559	0.838158	0.860936	1.12033	1.22097	1.25754	1.24156	1.24877	0.987022	1.08394	1.0927
P07954-2;P07954	P07954-2;P07954	Fumarate hydratase, mitochondrial	FH	25	65.3	0.96154	0.991161	0.940493	0.829525	0.914413	1.01244	0.987068	0.898461	0.703976	0.936492	0.984491	0.955946	0.843201	0.903268	1.01549	0.954984	0.911361	0.729164	0.927098	0.968016	0.919319	0.796352	0.864906	1.00868	0.94614	0.880179	0.672966	1.02368	1.00505	1.03423	0.907666	1.00635	1.03887	1.06648	0.976309	0.692453	1.07357	1.06947	1.24869	1.08377	1.13827	1.21278	1.12627	1.10238
O75955;O75955-2;A0A140T9R1;A0A140T9W4;A0A140T9X0;A2AB09;A2AB10;A2AB12;A0A140T959;A2AB13;A0A0G2JJQ6;A0A140T9C3;A2AB11;A0A140T907;A0A140T974;A0A140T9B1;A0A140T957;A0A140T910;A0A140T905	O75955;O75955-2;A0A140T9R1;A0A140T9W4;A0A140T9X0;A2AB09	Flotillin-1	FLOT1	28	65.3	0.986327	0.878941	0.918942	0.976909	0.971266	1.04246	1.03987	0.815322	0.836518	0.971431	0.867086	0.919613	1.04466	0.936721	1.02772	0.984743	0.837962	0.89921	0.945713	0.907033	0.96708	1.09115	1.00427	1.15542	1.07313	0.858895	0.853605	1.0328	1.00884	1.10361	0.957137	1.01283	1.08042	1.14861	1.02282	0.848338	1.0859	1.03829	1.2599	1.0611	1.09008	1.1718	1.23836	0.997344
Q6WCQ1-2;Q6WCQ1-3;J3KSW8	Q6WCQ1-2;Q6WCQ1-3;J3KSW8	Myosin phosphatase Rho-interacting protein	MPRIP	64	65.3	0.9684	1.13172	1.02841	1.10072	1.04631	0.908336	1.01304	1.06973	1.15335	0.975194	1.13725	1.08505	1.16436	1.08064	1.01525	1.08837	1.11475	1.19034	0.998686	1.17707	1.08561	1.20787	1.104	1.01522	1.04527	1.16357	1.24923	0.853103	0.91162	0.780169	0.909127	0.770984	0.773628	0.970058	0.787021	0.744373	0.868316	0.907048	0.85183	0.92098	0.831765	0.721317	0.93624	0.904528
P54619;P54619-3;P54619-2;F8VYY9;H0YIC9;F8VVA3;H0YHF8;F8VPF5;F8VZX1;F8VSL2;F8VRY2;F8VSH3;F8W046;B4DUK8;Q9UGI9-2;Q9UGI9	P54619;P54619-3;P54619-2;F8VYY9;H0YIC9	5-AMP-activated protein kinase subunit gamma-1	PRKAG1	17	65.3	1.27778	1.19679	1.36937	1.32604	1.60094	1.26174	1.19667	1.20647	0.958702	1.23409	1.09021	1.27503	1.23293	1.53631	1.13042	1.08849	1.09618	0.957489	1.2383	1.18275	1.33312	1.29576	1.58067	1.19304	1.18534	1.18501	1.00195	1.02298	1.04128	1.09094	0.903753	0.887557	0.836768	1.02446	0.787478	0.900791	1.13831	1.11878	1.31168	1.07322	1.15816	1.20506	1.06893	1.12963
P43686;P43686-2	P43686;P43686-2	26S protease regulatory subunit 6B	PSMC4	35	65.3	1.00907	0.990076	1.02733	1.04787	0.954518	0.987639	0.957625	1.06557	2.26427	1.023	0.977446	1.01531	1.02269	0.992131	0.986225	0.982208	1.06929	2.10419	0.987024	1.01014	1.02426	1.02733	0.973015	0.936695	0.960127	1.05076	2.09689	1.11719	1.00371	1.23997	1.07722	1.10785	1.03712	0.996515	1.04458	1.30395	1.09623	1.02093	1.2707	1.09491	1.12357	1.10051	1.02372	1.03155
C9JYQ9;H0Y8C2;Q6P5R6	C9JYQ9;H0Y8C2;Q6P5R6	60S ribosomal protein L22-like 1	RPL22L1	7	65.3	0.866854	0.856145	1.15165	0.517442	0.746415	0.775469	0.809985	0.692974	1.05386	0.715561	0.813355	1.18082	0.4162	0.652384	0.720371	0.751965	0.537779	0.938385	0.834782	0.984932	1.20895	0.446103	0.707956	0.721316	0.848388	0.618588	1.02372	0.944712	1.0438	0.949933	1.02488	1.1554	0.910182	1.0934	0.775472	1.04925	0.592037	0.644412	0.699354	0.579382	0.736038	0.703578	0.570003	0.715372
Q8NHG8;H3BUF0	Q8NHG8	E3 ubiquitin-protein ligase ZNRF2	ZNRF2	9	65.3	0.929227	1.37528	1.05091	1.23665	1.16251	1.15192	0.980753	1.51117	1.5763	0.980554	1.49017	1.16791	1.25164	1.2667	1.15895	0.971786	1.69889	1.76724	0.969694	1.47077	1.21738	1.27936	1.14299	1.14193	0.906426	1.73417	1.69037	0.946537	1.02138	0.888688	0.958744	0.870752	0.935464	1.03283	0.893737	0.904691	0.875919	0.740141	0.665329	0.841727	0.790244	0.909281	0.850766	0.877958
O00170;E9PMH2;V9GYQ3	O00170;E9PMH2	AH receptor-interacting protein	AIP	21	65.2	1.01794	0.985871	1.13219	1.11801	1.09896	1.02714	1.00753	0.941341	0.933659	0.959607	0.981623	1.06383	1.06661	1.08852	0.928517	0.927024	0.929925	0.923424	0.959892	0.986832	1.16187	1.07193	1.08496	0.958749	0.958559	0.912193	0.856364	1.12938	1.04087	1.29189	0.97995	0.875884	1.02776	1.00534	0.942525	0.821651	1.0923	1.06708	1.24057	1.12174	0.913823	1.14333	0.937854	1.05318
Q9UIJ7;Q9UIJ7-3;Q9UIJ7-2	Q9UIJ7;Q9UIJ7-3;Q9UIJ7-2	GTP:AMP phosphotransferase AK3, mitochondrial	AK3	18	65.2	1.01256	1.22728	1.33745	1.22157	1.36801	1.19646	1.12096	1.01803	0.844911	0.999386	1.32645	1.36714	1.22519	1.47982	1.17664	1.07055	1.0581	0.901718	0.957753	1.20575	1.33205	1.14306	1.36078	1.13389	1.10403	0.99266	0.849182	0.963474	1.04698	0.941793	0.913181	1.13284	1.09384	1.11566	0.956061	0.684737	0.946698	1.05341	0.978873	0.99298	1.12602	1.28851	1.17765	0.981499
Q8N2Z9;Q8N2Z9-2;A0A087WT10	Q8N2Z9;Q8N2Z9-2	Centromere protein S	APITD1	9	65.2	1.06303	0.820149	0.610528	0.660642	0.468763	0.770128	0.834177	0.928714	0.927822	0.989535	0.777809	0.576647	0.675505	0.431926	0.753844	0.851165	0.882036	0.842895	1.42256	0.829165	0.515777	0.718011	0.338984	0.657818	0.907187	0.714445	0.8322	0.954865	1.1473	1.02746	1.00507	0.606126	0.84206	0.77551	0.991262	1.0088	1.04269	1.03073	1.07102	0.997311	0.723596	1.04187	0.831849	1.15511
Q13439;Q13439-4;H0Y6I0;A0A087WTW2;Q86W71;C9J0Y3	Q13439;Q13439-4;H0Y6I0	Golgin subfamily A member 4	GOLGA4	155	65.2	0.963146	1.06283	1.11636	1.21284	1.28611	0.915669	1.0184	0.946053	1.12327	0.961766	1.04747	1.12307	1.23524	1.30736	0.933819	1.01962	0.9504	1.141	0.97492	1.07078	1.11579	1.22458	1.33569	0.931104	1.0449	0.918649	1.13787	1.01587	0.976461	0.999658	1.01655	1.11201	1.06131	0.996161	0.995788	0.995004	1.00215	0.94238	0.849214	0.915783	0.979162	0.800996	0.925925	0.898573
P55084;P55084-2;F5GZQ3;B5MD38;C9JEY0;C9JE81;C9K0M0	P55084;P55084-2;F5GZQ3;B5MD38	Trifunctional enzyme subunit beta, mitochondrial;3-ketoacyl-CoA thiolase	HADHB	29	65.2	0.974393	1.14148	1.25726	1.20432	1.22398	1.23476	1.12142	1.13922	0.831244	1.01294	1.26933	1.30742	1.18597	1.35975	1.35059	1.21741	1.17123	0.860505	0.907708	1.08807	1.23607	1.20753	1.21539	1.28499	1.12184	1.11838	0.775524	1.04475	1.02783	1.0944	0.977945	1.1756	1.22069	1.08347	1.12891	0.717893	1.04005	1.05544	1.11507	1.1252	1.22197	1.22448	1.25575	1.00217
Q96AZ6;H0YMM4;H3BLY5;Q96AZ6-2	Q96AZ6;H0YMM4	Interferon-stimulated gene 20 kDa protein	ISG20	9	65.2	1.01976	1.58344	0.975876	0.894918	0.601593	1.35471	0.872898	1.02222	1.96174	0.928929	1.35126	0.92703	0.987364	0.83548	1.22822	0.888938	1.0062	1.57056	0.881787	1.18051	0.854798	0.791358	0.713591	1.11369	0.904046	0.867959	1.45678	1.33182	1.21139	3.58208	1.35447	2.25356	1.96708	1.3329	1.39297	3.21032	1.33671	1.28129	3.37273	1.28484	2.18672	2.23012	1.23976	1.39012
Q8N5N7;Q8N5N7-2	Q8N5N7;Q8N5N7-2	39S ribosomal protein L50, mitochondrial	MRPL50	10	65.2	1.05654	1.04416	1.08579	1.04735	1.08703	1.15998	1.01235	1.0121	0.880093	1.1332	1.04599	1.0761	1.08849	1.03078	1.07011	0.98456	1.11527	0.868316	1.02824	0.991675	1.1033	1.01884	1.09	1.10895	1.05721	1.00921	0.802722	0.913776	0.965108	0.968518	0.916186	0.767096	0.783744	1.00208	0.753698	0.748338	0.841822	0.952153	0.901773	0.910726	0.813477	1.08017	1.01282	1.00901
Q13330;E7ESY4;H0Y4T7;Q13330-2;F8W9Y9;H7C3F3	Q13330;E7ESY4;H0Y4T7;Q13330-2	Metastasis-associated protein MTA1	MTA1	42	65.2	0.976957	0.919357	0.986008	0.992662	0.85818	0.879934	0.911554	1.01161	0.978883	0.958647	0.929974	0.988521	1.00159	0.78904	0.872108	0.829544	0.947286	1.02527	0.962504	0.983187	1.03994	1.00705	0.821716	0.964001	0.870644	1.02068	1.04328	0.941944	0.976721	1.12953	1.01287	0.779389	0.838352	0.873568	1.00585	0.995409	0.905171	0.920742	1.01599	0.92217	0.685241	0.780668	0.839383	1.00012
Q96P11-2;Q96P11-5;Q96P11;Q96P11-4;Q96P11-3;Q63ZY6-5;Q63ZY6;Q63ZY6-4;Q3KNT7-3;Q3KNT7-2;Q3KNT7;Q63ZY6-6;Q63ZY6-2	Q96P11-2;Q96P11-5;Q96P11;Q96P11-4	Probable 28S rRNA (cytosine-C(5))-methyltransferase	NSUN5	24	65.2	1.22328	0.900931	1.0053	0.798904	0.877813	0.96707	0.900464	0.80547	1.15147	1.41114	0.913236	1.04489	0.804338	0.881626	1.04206	0.895733	0.732119	1.30541	1.36921	0.930235	1.05417	0.729574	0.889627	1.00807	0.896048	0.702346	1.25089	1.21467	1.00437	1.38461	1.08633	1.10543	0.969765	0.978933	0.883643	1.63334	1.20821	0.97319	1.31013	1.00015	1.15543	0.957274	0.938257	0.933256
Q9NV35	Q9NV35	Probable 8-oxo-dGTP diphosphatase NUDT15	NUDT15	8	65.2	1.15973	1.11364	0.95324	0.963058	0.831355	1.0946	1.01667	1.17125	0.79823	1.15947	1.16196	0.98698	1.01966	0.870501	1.0421	1.08093	1.21722	0.970176	1.16254	1.04985	1.02014	1.11178	0.881048	1.12224	1.03828	1.3669	1.2171	1.11352	1.09222	0.87214	1.0703	0.908699	0.931924	0.952244	0.994818	1.09703	1.31847	1.24764	1.22323	1.27881	1.16572	1.3487	1.12514	1.3063
Q8WW12;Q8WW12-2;Q8WW12-3;G5E9V9;A0A0B4J1Z9	Q8WW12;Q8WW12-2	PEST proteolytic signal-containing nuclear protein	PCNP	15	65.2	1.03648	1.10825	1.12736	1.38772	1.32895	0.891608	0.914897	0.949531	0.85198	0.959795	1.04509	1.10654	1.36279	1.27205	0.931313	0.905125	0.996115	0.875641	0.969336	1.09627	1.07828	1.31812	1.37004	0.847379	0.897127	0.910866	0.816576	0.935146	1.01458	0.721065	1.05382	1.11654	0.808689	0.92967	0.77936	0.747214	0.997609	0.995315	0.813265	1.05063	1.27809	1.03402	1.01842	0.919648
O00154-4;O00154-6;O00154-7;O00154;O00154-5;K7EKP8;O00154-2;O00154-3;Q6ZUV0	O00154-4;O00154-6;O00154-7;O00154;O00154-5;K7EKP8;O00154-2;O00154-3	Cytosolic acyl coenzyme A thioester hydrolase	ACOT7	23	65.1	1.03556	1.09409	1.00863	0.947845	1.081	1.02709	0.99773	1.1559	1.09718	0.999652	0.957361	0.933118	0.961317	0.922385	0.872835	0.865308	1.03987	0.963344	1.04155	1.1216	1.02286	1.02033	1.11999	1.06506	1.01079	1.20856	1.13786	1.06459	1.01515	0.86822	1.02038	1.04296	1.07331	0.997627	1.05986	0.883616	1.08956	1.04672	0.83552	1.07777	1.10482	1.17043	1.0654	1.0237
F8W1A4;P54819-5;P54819-2;P54819;P54819-3;F8VY04;F8VZG5;G3V213;F8VPP1	F8W1A4;P54819-5;P54819-2;P54819;P54819-3;F8VY04;F8VZG5;G3V213	Adenylate kinase 2, mitochondrial;Adenylate kinase 2, mitochondrial;Adenylate kinase 2, mitochondrial, N-terminally processed	AK2	20	65.1	1.12378	1.10677	1.13879	1.15362	1.12235	1.20295	1.04295	1.10841	0.901326	1.11159	1.0729	1.14619	1.14452	1.09559	1.19806	1.01839	1.10052	0.933834	1.14589	1.08317	1.09928	1.11564	1.06892	1.15487	0.995468	1.11367	0.933191	1.21686	0.995811	0.895681	0.942434	1.14625	1.22388	1.01721	1.02236	0.745178	1.19126	1.07011	1.19084	1.09719	1.15643	1.30787	1.23232	0.93142
P49589-3;E9PLP0	P49589-3	Cysteine--tRNA ligase, cytoplasmic	CARS	54	65.1	1.15949	0.984935	0.965154	0.88999	0.98953	1.26401	1.15892	1.07113	1.00023	1.22995	1.01301	0.9861	0.910515	0.966656	1.27745	1.1869	1.06894	1.06067	1.22534	0.993729	0.989263	0.896728	1.00153	1.26186	1.17868	1.09949	1.00474	1.06372	1.07763	1.11858	1.10448	1.233	1.15509	1.0713	1.17245	0.990132	1.00354	1.02905	1.00845	1.00663	1.1246	1.05201	0.989862	1.05271
C9JRZ6;Q9NX63;F8WAR4;F8WD73	C9JRZ6;Q9NX63;F8WAR4	MICOS complex subunit MIC19	CHCHD3	20	65.1	1.26818	1.16034	0.975448	1.14417	1.04968	1.2413	1.09543	1.07686	0.956608	1.1361	1.15327	0.976589	1.05997	1.09564	1.19341	1.12108	1.10427	0.971127	1.15201	1.16809	0.983053	1.1774	1.11615	1.21768	1.12748	1.10098	0.998373	0.970502	0.958342	0.707754	0.872806	0.819765	0.893306	1.02449	0.788349	0.710104	0.949089	0.945553	0.78065	0.902152	0.857486	1.01853	0.983333	0.886059
Q5T0N5-3;Q5T0N5-4;S4R347;Q5T0N5-2;Q5T0N5-5;Q5T0N5;A0A075B6Q2	Q5T0N5-3;Q5T0N5-4;S4R347;Q5T0N5-2;Q5T0N5-5;Q5T0N5;A0A075B6Q2	Formin-binding protein 1-like	FNBP1L	37	65.1	0.864965	0.846133	0.853753	0.859367	0.834809	1.10158	1.03767	0.838466	0.922964	0.835209	0.851989	0.890567	0.843032	0.801414	0.999435	0.952561	0.848555	0.967056	0.860873	0.909916	0.89548	0.884894	0.869997	1.07324	1.03081	0.894112	0.932754	0.92524	0.996018	0.805791	0.999059	0.999038	1.00548	1.08981	0.977167	0.94748	0.929279	0.953724	0.870218	0.972569	1.03438	1.03362	1.02642	1.02262
P51114;B4DXZ6;P51114-3;C9JAJ4;C9JY20;C9JZE0;H7C4S4;C9IZ22;C9J5B4;C9JYQ6	P51114;B4DXZ6;P51114-3	Fragile X mental retardation syndrome-related protein 1	FXR1	44	65.1	0.952399	0.912694	0.872848	0.831956	0.908825	0.782695	0.854531	1.01401	1.28765	0.94971	0.813286	0.837864	0.928475	0.827221	0.792456	0.837701	0.981486	1.23408	0.98811	0.861855	0.85994	0.903499	0.859572	0.815332	0.858072	0.99726	1.27317	0.9501	0.923163	0.880127	0.977317	0.848649	0.979134	0.947905	0.915118	1.27195	0.846714	0.737324	0.676009	0.73959	0.64289	0.782924	0.776204	0.783956
P61326;F5H6P7;P61326-2	P61326;F5H6P7	Protein mago nashi homolog	MAGOH;MAGOHB	13	65.1	1.23899	1.06845	0.957213	1.03104	0.95519	0.895104	0.959873	1.15074	1.00665	1.28581	1.00375	0.892664	1.08171	0.920874	0.903475	0.892518	1.17685	0.986554	1.31742	0.952855	0.916641	1.05572	0.951944	0.887839	0.91497	1.16101	0.987984	1.17394	1.02037	1.0173	0.959956	1.00925	0.861836	0.961221	0.978589	0.833139	1.20127	1.0271	1.08847	1.07768	1.06788	1.05074	0.976057	1.11081
P40926;P40926-2;G3XAL0	P40926;P40926-2;G3XAL0	Malate dehydrogenase, mitochondrial;Malate dehydrogenase	MDH2	22	65.1	1.10048	1.16222	1.23587	1.13965	1.20694	1.21359	1.05205	1.14158	0.812384	1.08738	1.17567	1.23152	1.10011	1.18757	1.20327	1.01257	1.12117	0.755857	1.05997	1.19986	1.19964	1.09418	1.18355	1.17106	1.04077	1.12548	0.744747	1.05005	1.00634	1.07741	0.993533	1.11587	1.11151	1.10617	1.10621	0.709957	1.0648	1.01682	1.15467	1.07417	1.21862	1.30329	1.209	1.07119
Q9UKS6;A0A0C4DGG1;E9PIY1;E9PJ75;E9PNM9;E9PJ33;H0YDM6;E9PIZ6	Q9UKS6;A0A0C4DGG1;E9PIY1	Protein kinase C and casein kinase substrate in neurons protein 3	PACSIN3	21	65.1	1.16072	1.04403	1.1354	0.937522	0.872384	0.811545	0.855629	0.760415	1.22828	0.917867	0.927224	0.984223	1.01323	0.837978	0.766948	0.791161	0.794645	1.05772	0.909155	1.1753	1.2133	1.22055	0.968299	1.05385	0.961836	0.937263	1.40936	0.924929	1.1143	0.910346	0.995121	1.08609	1.03155	1.05983	0.814504	1.08377	0.992332	1.07999	0.840083	0.968083	0.978021	1.11734	0.973464	0.864286
Q9BYM8;Q9BYM8-3;G3XAG9;B4DML5;A6PVK0;Q9BYM8-4;H0Y4S7;A6PVJ6;Q5JWR1;A6PVJ7	Q9BYM8;Q9BYM8-3;G3XAG9;B4DML5	RanBP-type and C3HC4-type zinc finger-containing protein 1	RBCK1	29	65.1	1.211	1.19008	1.19442	0.98803	1.15398	1.84299	1.57112	1.04881	1.05171	1.4033	1.20386	1.24769	1.01046	1.20543	1.93114	1.62906	1.02538	1.12666	1.15741	1.13347	1.09352	0.913665	1.1013	1.55721	1.33539	0.984524	1.2226	0.975019	1.03932	1.09022	0.956783	1.16408	1.08988	1.00078	0.988759	0.767801	0.906656	0.879609	0.901098	0.811122	0.977973	0.951745	0.83672	0.81661
P53582;H0Y955;H0Y903;H0YAI3;H0Y9L0;D6RF24	P53582	Methionine aminopeptidase 1	METAP1	25	65	0.965109	0.962869	0.984148	0.946968	1.03274	1.02236	0.985398	1.06604	0.846181	1.00306	0.923358	0.934669	0.909186	0.966606	1.02373	0.995357	1.00309	0.785996	0.947921	0.858542	0.932188	0.900995	0.944567	0.99573	0.934858	1.00294	0.75662	0.941508	0.917607	0.795976	0.917893	0.764866	0.924211	0.985799	0.947516	0.745205	0.935742	0.880762	0.770922	0.91619	0.782076	0.963801	0.977009	0.970187
Q9BV86;S4R338;Q9BV86-2;S4R3J7;S4R344	Q9BV86;S4R338;Q9BV86-2	N-terminal Xaa-Pro-Lys N-methyltransferase 1;N-terminal Xaa-Pro-Lys N-methyltransferase 1, N-terminally processed	NTMT1	15	65	1.02288	0.972742	0.920746	1.02624	0.846971	0.991851	0.988886	1.10733	1.02193	1.00835	0.976016	0.893594	0.996774	0.749106	0.921052	0.949916	1.10707	1.0522	1.01367	0.942633	0.925197	1.06176	0.755492	0.987407	0.982063	1.08767	1.02599	1.03772	1.03898	0.983702	0.916624	0.747588	0.868449	0.947559	0.924501	0.967125	1.11858	1.07777	1.05549	1.13254	0.896144	1.20306	1.07814	1.17002
E9PMS6	E9PMS6		LMO7	81	64.9	0.917532	1.60496	1.33918	1.46307	1.28931	0.959553	1.11234	1.33905	1.83519	0.896725	1.59575	1.36489	1.43162	1.3675	0.984668	1.17176	1.3257	1.79579	0.959902	1.51726	1.33627	1.40957	1.3116	0.942697	1.0987	1.26604	1.73902	1.2811	1.34157	1.62503	1.28562	2.13811	1.22119	1.18545	1.28655	1.48505	1.22512	1.29219	1.4911	1.11416	2.02796	1.06278	1.07353	1.15198
P50579;P50579-3;G3V1U3;F8VSC4	P50579;P50579-3;G3V1U3	Methionine aminopeptidase 2	METAP2	30	64.9	1.04491	0.918588	0.938203	1.00284	0.871477	0.94828	0.931538	1.12583	1.10285	0.99575	0.888949	0.946434	0.950317	0.829415	0.930605	0.849481	1.0405	1.08862	1.06913	0.933495	0.946887	0.876048	0.837015	0.879233	0.868442	1.00183	0.952206	1.016	0.967455	0.959791	0.98039	0.910529	1.0419	0.993504	0.99538	1.05455	1.08245	0.957896	1.14999	1.05354	1.05085	1.11818	1.0484	1.12427
P53041;H0YDU8;A8MU39;M0R196;A0A087WY80;E7EU14	P53041;H0YDU8;A8MU39	Serine/threonine-protein phosphatase 5;Serine/threonine-protein phosphatase	PPP5C	30	64.9	1.01813	0.975543	1.01209	1.02653	0.967539	1.04084	1.02463	1.05795	0.872693	1.08641	1.10617	1.05198	1.02582	1.02862	1.09809	1.0965	1.15469	0.916409	0.988861	0.968944	0.989656	0.981184	0.925108	0.994402	0.994878	1.04152	0.818823	1.07567	0.978165	0.944482	0.944873	0.960669	1.00595	1.00157	0.988561	0.719597	1.15595	1.14258	1.08227	1.17644	1.13151	1.30268	1.17323	1.11883
Q13162;H7C3T4;A6NJJ0;A6NG45	Q13162;H7C3T4	Peroxiredoxin-4	PRDX4	19	64.9	1.08855	1.15399	1.15571	1.18806	1.16263	1.16453	1.14407	1.10213	0.821946	1.08351	1.21348	1.09569	1.11281	1.20322	1.17288	1.1601	1.07795	0.776743	1.05469	1.12903	1.08308	1.20188	1.17432	1.15518	1.09378	1.16742	0.8	1.0943	1.13956	1.31009	0.97942	1.14169	1.14982	1.14207	0.934701	0.769986	1.08248	1.10569	1.30476	1.12591	1.20717	1.25845	1.0675	1.08559
Q5JR08;P08134;E9PQH6;Q5JR07;Q5JR05;Q5JR06;E9PN11;E9PLA2;C9JRM1	Q5JR08;P08134;E9PQH6	Rho-related GTP-binding protein RhoC	RHOC	17	64.9	0.85522	0.867219	0.901552	0.925395	0.993878	0.83063	0.866145	0.829205	0.974059	0.862823	0.949584	0.997475	1.08218	1.04111	0.863027	0.828194	0.885364	0.944772	0.896617	0.964071	1.0209	1.08575	1.04193	0.885625	0.891338	0.923168	0.98586	0.9806	1.02676	0.971972	1.04096	1.35781	1.05585	1.03543	1.12161	0.753287	0.961578	1.01693	0.852783	0.981865	1.08711	1.06	1.01635	0.916545
P26639;P26639-2;D6R9F8;D6RCA5;D6RDJ6;D6RJ97;D6RHV7;D6RCS6;D6RBR8	P26639;P26639-2	Threonine--tRNA ligase, cytoplasmic	TARS	50	64.9	1.08296	0.908087	0.88249	0.924647	0.910886	1.11475	1.08324	1.09056	0.799278	1.11988	0.947506	0.90575	0.868481	0.937085	1.1381	1.13998	1.07231	0.77694	1.0635	0.909425	0.872189	0.882747	0.889056	1.04411	1.03948	1.07185	0.765955	1.20129	1.02749	1.08138	0.979295	1.14826	1.17817	1.09271	1.10725	0.915349	1.17275	1.09644	1.04789	1.02663	1.14112	1.19993	1.13297	1.06972
Q8NFQ8	Q8NFQ8	Torsin-1A-interacting protein 2	TOR1AIP2	25	64.9	0.946219	1.02368	1.02599	0.958056	0.960832	0.889709	0.97105	0.693245	0.788845	0.988638	1.07705	1.08918	1.02804	1.05896	0.916632	0.979425	0.803924	0.940317	0.955576	1.04602	1.10493	1.04347	1.0499	0.954881	1.00435	0.773995	0.880008	1.05823	1.05651	1.08837	1.01454	1.28405	1.03519	1.0846	0.886869	0.93415	0.999425	1.06591	1.1131	0.976821	1.35165	1.07252	1.01003	0.905476
Q16763;K7EPJ1;K7EM75	Q16763;K7EPJ1	Ubiquitin-conjugating enzyme E2 S	UBE2S	10	64.9	1.21978	1.24593	0.715145	0.724636	0.573002	0.678111	0.806738	3.39287	2.51845	1.20439	1.26165	0.728108	0.712777	0.498173	0.659066	0.776334	3.26272	2.36523	1.28656	1.15116	0.73804	0.745227	0.622211	0.682031	0.759927	3.21339	2.34303	1.50976	1.08341	1.12793	0.980585	0.636336	0.720435	0.680481	1.49333	4.47118	1.38452	1.01498	1.24775	0.888404	0.736602	0.683921	0.670881	1.33437
P36405	P36405	ADP-ribosylation factor-like protein 3	ARL3	11	64.8	0.90075	0.956616	0.91689	0.982695	0.954017	0.95928	0.909786	0.902394	0.839062	0.805076	0.661737	0.728981	0.771488	0.620473	0.734158	0.685327	0.647953	0.635036	0.792084	0.723225	0.728119	0.62948	0.613814	0.656761	0.752358	0.617919	0.620427	0.933421	0.944926	0.799392	0.963302	0.85432	0.976407	0.941257	0.945704	0.732301	0.936526	0.935051	0.920837	0.995508	0.899203	1.04773	0.968449	0.935098
E7EVH7;Q07866-2;G3V2E7;G3V2P7;H0YJT3;Q96IL0;H0YJK3;G3V4L6;H7C2Z1;A0A0U1RR29;H0YGB8;H7BZ67	E7EVH7;Q07866-2;G3V2E7	Kinesin light chain 1	KLC1	48	64.8	0.984492	1.04338	1.03152	1.09192	0.940603	0.961535	0.994828	1.10349	1.30462	1.00032	1.06976	1.03419	1.06109	0.992564	1.01483	1.0858	1.11455	1.29859	0.972959	1.00198	1.02272	1.12969	0.952934	0.983208	1.01054	1.16088	1.3428	0.908253	0.985634	0.97172	0.960074	0.9719	0.96916	0.984707	0.939313	1.01102	0.898927	0.92368	0.894879	0.925622	0.952617	0.933284	0.889491	0.961548
F8VQZ7;P50579-2;F8VRR3;F8VY03;F8VZX9	F8VQZ7;P50579-2;F8VRR3	Methionine aminopeptidase 2	METAP2	30	64.8	0.848183	0.756042	0.629069	0.835612	0.744397	0.840873	0.729284	0.800364	1.03766	0.798328	0.726747	0.902515	0.827317	0.605448	0.817029	0.626265	0.760415	1.13485	0.870301	1.17123	0.753761	0.728237	0.750222	0.744525	0.877602	0.832561	0.851646	1.17735	0.959649	0.984473	0.995408	0.76317	0.995917	0.939105	0.78053	1.16842	1.09724	0.87526	0.980122	0.992661	0.802489	1.03122	0.85838	0.925583
Q9UNF0;A0A0U1RR22;B0QYG7;B0QYG8;H0Y923	Q9UNF0;A0A0U1RR22	Protein kinase C and casein kinase substrate in neurons protein 2	PACSIN2	28	64.8	1.0672	1.06072	0.943197	1.17095	1.0575	0.970782	0.959869	0.99885	0.998539	1.05949	1.07601	0.934063	1.10566	1.05056	0.939142	0.959426	0.972087	0.967879	1.1176	1.05834	0.948964	1.1657	1.04934	1.00479	0.939589	1.01891	1.01823	1.07471	1.02422	0.723554	1.02955	1.03069	0.957486	1.00776	0.968777	0.883912	1.23562	1.15352	0.894675	1.24615	1.32846	1.20091	1.19257	1.0542
Q96PM5;Q96PM5-2;Q96PM5-7;Q96PM5-6;Q96PM5-3;Q96PM5-4;Q96PM5-8;D6RAF6;Q96PM5-5;H0YAI4	Q96PM5;Q96PM5-2;Q96PM5-7;Q96PM5-6;Q96PM5-3;Q96PM5-4;Q96PM5-8	RING finger and CHY zinc finger domain-containing protein 1	RCHY1	14	64.8	0.796954	0.844961	1.17331	1.17581	1.06331	1.34868	0.947722	1.50973	1.4168	0.974279	0.948686	1.03864	0.998526	1.00222	1.11399	1.03627	1.07278	1.21646	0.709253	0.793562	0.909202	0.766373	0.845892	0.891847	0.768497	0.854668	1.07725	0.843387	1.06083	0.903425	0.91236	0.968316	1.16627	0.935762	0.959522	1.37697	0.830582	0.944161	0.972098	0.984403	0.971712	1.22699	0.995039	1.08844
Q9UHB9;Q9UHB9-4;Q9UHB9-2;Q9UHB9-3;K7EN53;K7EQC2	Q9UHB9;Q9UHB9-4;Q9UHB9-2	Signal recognition particle subunit SRP68	SRP68	42	64.8	1.00388	0.945162	0.960622	1.17265	0.962224	1.01223	0.966506	1.0153	0.94255	1.00828	0.965988	0.963645	1.14462	0.974832	1.01903	0.993054	1.05221	0.971876	1.00196	0.982276	1.00358	1.14953	0.972523	1.00351	0.98769	1.03907	0.998644	1.03325	0.991164	1.08254	1.0319	1.01439	1.10079	1.03534	0.987517	0.852822	1.05728	1.03057	1.04408	1.10816	1.10482	1.16033	1.06394	1.06926
Q9BU02;G3V5Q5;G3V5B9;Q9BU02-2;H0YJU8	Q9BU02;G3V5Q5;G3V5B9;Q9BU02-2	Thiamine-triphosphatase	THTPA	14	64.8	0.742667	0.946661	1.16097	1.16366	1.06828	0.897788	0.848209	0.838529	0.85552	0.965878	1.01661	1.14538	1.11277	1.06122	0.981742	0.895056	0.98326	1.02087	0.899746	1.03111	1.17377	0.969058	1.09024	0.911319	0.907063	0.873983	0.90986	0.895957	0.961097	0.860977	0.960152	0.789826	0.901668	0.94471	0.911371	0.774148	0.912551	0.94607	0.945797	1.01009	0.940064	1.13755	0.963362	1.01422
P40939;H0YFD6;P40939-2	P40939	Trifunctional enzyme subunit alpha, mitochondrial;Long-chain enoyl-CoA hydratase;Long chain 3-hydroxyacyl-CoA dehydrogenase	HADHA	41	64.7	0.927345	1.10352	1.15141	1.09035	1.10097	1.15337	1.08644	1.051	0.775118	0.920993	1.1088	1.16094	1.08649	1.11396	1.13223	1.06743	1.05014	0.766595	0.910699	1.09278	1.14148	1.11686	1.11488	1.13826	1.08996	1.06282	0.743435	0.96801	0.998518	1.04061	0.961263	1.09329	1.13551	1.08537	1.05842	0.665865	0.970174	1.02532	1.09263	1.01561	1.11515	1.07378	1.12782	1.04896
P48059-2;C9JF46	P48059-2	LIM and senescent cell antigen-like-containing domain protein 1	LIMS1	19	64.7	0.975887	1.06263	0.987678	1.05167	0.901937	0.827994	0.996986	1.07152	1.09115	0.953399	1.02262	0.98681	1.079	0.843334	0.860301	0.999417	1.03521	1.03968	0.944998	1.04835	0.971284	1.06277	0.873576	0.846337	0.97613	1.05046	1.08541	0.990868	1.00257	0.915224	0.948573	0.931039	0.863035	1.00391	1.00218	0.893936	1.03909	0.979271	0.890009	0.997816	0.864499	0.962193	1.03569	0.975232
O95295	O95295	SNARE-associated protein Snapin	SNAPIN	10	64.7	0.995903	0.919443	0.9355	0.642929	1.05308	0.610647	0.929622	0.864839	1.01297	1.01186	1.11961	1.07691	1.16257	1.15542	1.06206	0.949212	1.05101	1.39241	0.991157	1.06345	1.24539	1.33381	1.31361	1.23911	1.07883	1.25003	1.32084	1.03764	1.03916	0.882355	0.957301	0.884311	0.954495	1.02512	0.864751	0.893507	1.12944	1.08874	0.996699	1.11127	1.13007	1.29951	1.15511	1.03093
Q9H3U1;Q9H3U1-3	Q9H3U1	Protein unc-45 homolog A	UNC45A	63	64.7	0.98192	0.99287	1.12099	1.02272	1.01293	0.906923	1.0085	0.946951	1.18903	0.962228	0.95401	1.1099	1.03376	0.961286	0.865312	0.975201	0.929441	1.18551	0.98314	1.00382	1.0998	1.041	0.997213	0.914467	1.01951	0.972844	1.16144	0.996857	1.02604	1.24811	1.00126	0.948162	1.04389	0.986771	0.953911	0.893561	0.981992	0.995107	1.15812	0.953891	0.904226	0.909218	0.957795	0.890084
P49407-2;P49407;E9PM35;H0YET9;A0A087WWQ5;P36575-2;P36575	P49407-2;P49407;E9PM35	Beta-arrestin-1	ARRB1	24	64.6	0.720192	0.759206	0.856138	0.827535	0.971426	1.14495	0.89125	0.566137	0.602954	0.698364	0.789108	0.832897	0.878947	1.02823	1.27223	0.896985	0.529112	0.576235	0.614346	0.710349	0.78336	0.847733	0.982847	1.24102	0.892178	0.573107	0.543026	0.946938	1.04152	1.1269	0.985047	1.262	1.56394	1.24952	1.02128	0.73663	1.07024	1.05651	1.13239	1.12838	1.32837	1.7887	1.30107	1.10151
Q07812-5;Q07812-8;Q07812;Q07812-2;Q07812-7;K4JQN1;Q07812-4;I6LPK7;Q07812-6;Q07812-3	Q07812-5;Q07812-8;Q07812;Q07812-2;Q07812-7;K4JQN1	Apoptosis regulator BAX	BAX	12	64.6	0.950988	1.33652	1.5757	1.39707	1.74963	1.0732	1.0658	0.970931	0.868792	0.886943	1.21465	1.47265	1.39263	1.49183	1.00441	0.901715	0.93351	0.889149	0.943405	1.36974	1.55074	1.34421	1.68056	1.05351	1.03083	0.948476	0.854272	1.2902	1.1719	1.25319	1.35473	2.23057	1.22773	0.958942	1.18546	0.848308	1.05347	1.20209	1.19014	1.34098	1.82559	1.19856	1.1139	0.977894
Q9P2B4;B1AMN7	Q9P2B4;B1AMN7	CTTNBP2 N-terminal-like protein	CTTNBP2NL	39	64.6	1.01137	1.06938	1.17206	1.01503	1.15157	0.931795	1.04398	1.10743	1.20682	1.18983	1.02263	1.20231	1.05752	0.950226	0.860468	0.958879	1.15564	1.30367	1.1322	1.02968	1.10857	0.78912	0.897489	0.727004	0.932585	0.933443	1.19356	0.99275	0.94959	0.872773	1.06547	1.00001	0.906081	1.05167	0.922478	1.48513	1.00181	0.940291	0.846186	0.897134	0.905429	0.764006	1.00125	0.912026
Q9NRV9;H0YG71	Q9NRV9	Heme-binding protein 1	HEBP1	17	64.6	1.07732	1.14832	1.15342	1.14792	1.11364	1.328	1.15744	1.14001	0.919772	1.12218	1.19661	1.06217	1.05924	1.13525	1.29933	1.18162	1.13085	0.913101	1.07342	1.21024	1.09212	1.17036	1.1525	1.38816	1.21674	1.22369	0.881323	0.874428	0.925799	0.786242	0.800585	0.716251	0.969095	1.02571	0.808165	0.576999	1.12166	1.09847	1.02239	1.28325	1.04388	1.69987	1.4284	1.17355
V9GYT7	V9GYT7		PSIP1	4	64.6	0.900077	1.0498	0.98483	0.825962	0.874731	1.00603	0.905425	0.703483	0.809871	0.8093	0.769804	1.02007	1.1144	0.744906	0.994285	0.920725	0.807332	0.895288	1.05374	0.931864	0.89743	0.771015	0.752762	0.818836	0.865344	0.710129	0.94716	1.10638	0.800811	0.491334	0.906348	0.594143	0.866446	0.837465	0.758993	0.662449	0.611805	0.877032	0.839252	0.63307	1.07994	0.565882	0.603969	1.1882
Q9Y3I0	Q9Y3I0	tRNA-splicing ligase RtcB homolog	RTCB	27	64.6	0.969983	1.04527	1.09189	1.09479	1.07888	1.01115	0.961575	1.02646	0.946711	1.01145	1.06771	1.10082	1.06674	1.094	1.04154	0.958985	1.03193	0.958081	0.999345	1.03504	1.07127	1.08252	1.09859	1.02605	0.971149	1.04075	0.963166	1.14298	0.995369	1.00169	1.00264	1.11622	1.14259	0.997128	1.1092	0.80242	1.15928	1.02861	1.01232	1.10461	1.11652	1.20765	1.10309	1.01381
Q9UH65;E7EMB1;E9PJM7;E9PJK8;REV__J3KP89	Q9UH65;E7EMB1	Switch-associated protein 70	SWAP70	45	64.6	1.05043	1.12421	1.01663	1.21557	1.2071	0.988883	1.19318	1.12544	1.01483	1.0457	1.13547	1.0554	1.24012	1.27027	0.976428	1.24984	1.15272	1.09355	1.04378	1.13377	1.00968	1.19487	1.19577	0.924458	1.17481	1.09659	0.998857	0.955392	1.04907	0.893645	1.06504	1.13174	0.94484	1.10645	0.932555	0.910778	1.08564	1.11368	0.897464	1.02935	1.21636	1.02154	1.12198	1.02285
P13716;P13716-2;B7ZBK6	P13716;P13716-2	Delta-aminolevulinic acid dehydratase	ALAD	20	64.5	0.955415	1.15795	1.13301	0.957944	1.08018	1.08455	1.05202	1.0414	0.795307	0.876444	1.04668	1.08903	1.07562	1.08488	1.15817	1.02398	0.991277	0.861187	0.904794	1.07867	1.09814	1.03082	1.12955	1.17297	1.09875	1.00466	0.87772	0.952782	1.00059	0.916383	0.971932	0.983414	1.18924	0.998866	1.07474	0.710513	1.00184	1.03745	1.08616	1.13188	1.04736	1.44365	1.24375	0.941038
Q5QPK2;O60762;H0Y368;Q5QPJ9	Q5QPK2;O60762;H0Y368;Q5QPJ9	Dolichol-phosphate mannosyltransferase subunit 1	DPM1	18	64.5	1.03453	1.08802	1.11354	1.06276	1.12062	1.146	1.09614	1.00509	1.07339	1.03163	1.27433	1.20818	1.24142	1.25012	1.07761	1.02917	1.07968	1.00287	0.951675	1.29352	1.29344	1.31482	1.2769	1.17366	1.05327	1.15258	1.14627	0.985951	1.02991	0.9622	0.958149	1.03644	0.951704	1.04452	0.796927	0.884659	1.01113	1.02715	1.10869	1.0373	1.15464	1.20511	1.03158	1.01284
Q9HAV7	Q9HAV7	GrpE protein homolog 1, mitochondrial	GRPEL1	16	64.5	1.13453	1.21039	1.20752	1.14202	1.09394	1.16689	0.99068	1.28184	0.961155	1.13551	1.21727	1.16959	1.16237	1.15242	1.23113	1.04537	1.32176	0.966857	1.05864	1.07528	1.10494	1.09912	1.04974	1.08438	0.907802	1.25282	0.882358	1.12102	1.10052	1.19763	0.973546	1.02963	0.986927	1.06371	1.00577	0.921437	1.09254	1.10331	1.20928	1.09234	1.11605	1.25433	1.16586	1.09436
Q9BUP3-3	Q9BUP3-3	Oxidoreductase HTATIP2	HTATIP2	20	64.5	0.940236	0.893874	0.89848	0.88005	0.925089	0.849728	0.87201	0.924478	0.809232	0.959937	0.896499	0.906377	0.892568	0.958032	0.882519	0.865105	0.915931	0.800183	0.894443	0.854259	0.841757	0.854753	0.899075	0.805563	0.823522	0.868102	0.788133	1.06126	0.998595	1.2502	0.958886	1.20706	1.11016	1.05883	1.0207	0.853277	1.12503	1.05555	1.34199	1.03397	1.31526	1.35129	1.1427	1.18271
O00625	O00625	Pirin	PIR	16	64.5	0.923024	0.921128	0.868219	0.842381	1.02589	1.0437	1.00467	0.828754	0.763444	0.970284	0.9242	0.86335	0.901576	1.01736	1.08003	0.977813	0.87416	0.783658	0.940053	0.889972	0.825381	0.82174	0.934924	1.01044	0.924939	0.783894	0.740099	1.09868	1.03523	0.890083	1.02984	1.00395	1.13068	1.05604	1.06249	0.838429	1.16516	1.09217	0.968484	1.16458	1.06103	1.37698	1.20194	1.07432
F5H5D3;Q9BQE3;F8VQQ4;F8VVB9;F8VRZ4;F8VS66;F8VWV9;F8VX09;F8VRK0;C9K0S6;F8W0F6;F8VXZ7;Q9H853	F5H5D3;Q9BQE3	Tubulin alpha-1C chain	TUBA1C	38	64.5	1.04477	1.03733	0.957237	1.02336	0.96867	0.981232	0.971052	0.767043	1.01138	0.993676	1.01824	0.928293	0.985176	0.912729	0.931476	0.920205	0.722076	0.924273	1.0362	1.05642	0.93126	1.01459	0.944192	1.03041	0.927327	0.697571	0.930696	1.28488	1.06232	1.03038	1.01776	1.01301	1.0363	0.981526	0.802248	0.883684	1.45595	1.37319	1.35282	1.5603	1.42823	1.4166	1.38394	0.93398
P42025	P42025	Beta-centractin	ACTR1B	21	64.4	0.894982	0.982575	1.06761	0.937596	1.03482	1.01523	1.05093	1.19054	0.813448	0.92717	0.995719	0.99128	0.961529	1.03245	1.05796	1.0146	1.17297	0.80196	0.921497	0.995904	1.03823	0.938229	1.01604	0.962218	1.02293	1.16326	1.08383	1.0328	0.983	0.785159	0.835897	0.775934	0.893338	1.10028	0.862031	0.588099	1.02819	1.06574	0.955124	1.09192	0.978738	1.13516	1.12366	1.05597
P84085;C9J1Z8	P84085;C9J1Z8	ADP-ribosylation factor 5	ARF5	11	64.4	1.01685	1.0108	0.98083	0.992876	1.0069	0.884165	1.02471	1.00767	0.734919	1.01507	0.979561	0.992629	1.0552	0.985396	0.895777	1.06013	1.04818	0.76463	1.02757	0.980247	0.951772	1.0818	1.04071	0.892703	1.02411	1.03711	0.752815	1.60827	0.972875	0.899761	1.01678	1.33692	1.19413	0.937741	1.17849	0.720843	1.23342	1.02504	1.0494	1.19556	1.23339	1.23556	1.23178	0.850666
Q9NR50;Q9NR50-3;Q9NR50-2;H0Y580;A0A0D9SEN0	Q9NR50;Q9NR50-3;Q9NR50-2;H0Y580	Translation initiation factor eIF-2B subunit gamma	EIF2B3	26	64.4	1.1351	1.08368	1.16195	1.09717	1.13508	1.06136	0.994759	1.16898	1.04008	1.10693	1.04831	1.11341	1.1303	1.14707	1.13597	1.04272	1.22484	1.12772	1.07897	1.08682	1.10601	1.0223	1.14278	1.02446	1.04162	1.14777	1.10761	0.99545	0.969254	0.964564	1.01484	1.0737	1.14244	1.00667	1.05563	0.855779	1.05862	1.01599	0.996686	1.15324	1.06939	1.20921	1.09113	1.06702
P05204	P05204	Non-histone chromosomal protein HMG-17	HMGN2	10	64.4	1.35201	1.27567	1.30098	1.21596	1.18532	1.3221	1.35628	1.31603	1.00762	1.61414	1.11194	1.15581	1.15315	1.31451	1.36442	1.48037	1.49339	0.934884	1.23367	1.05301	1.22269	1.27179	1.2409	1.36028	1.3948	1.27335	0.988388	1.09272	0.782862	0.994511	0.991214	0.7805	0.772627	0.893386	1.24896	0.566574	1.08158	1.03082	0.944485	0.944805	0.690965	0.888209	1.12181	0.933255
P51659;P51659-3;E7EWE5;P51659-2;E7ER27;G5E9S2;E7ET17;E7EPL9	P51659;P51659-3;E7EWE5;P51659-2;E7ER27;G5E9S2;E7ET17	Peroxisomal multifunctional enzyme type 2;(3R)-hydroxyacyl-CoA dehydrogenase;Enoyl-CoA hydratase 2	HSD17B4	45	64.4	0.873499	1.07568	1.13805	1.05995	1.14503	1.08713	1.05506	0.941073	0.65396	0.892013	1.07949	1.12583	1.08993	1.20596	1.10579	1.03319	0.986365	0.68423	0.871464	1.03798	1.13604	1.04894	1.16245	1.0504	1.03853	0.926452	0.652833	0.952774	0.975467	0.874523	0.968669	0.966623	1.05708	1.0562	0.983221	0.736238	1.00706	1.07245	1.02832	1.14379	1.09905	1.17225	1.18291	1.05932
J3QRS3;P19105;O14950;J3KTJ1	J3QRS3;P19105;O14950	Myosin regulatory light chain 12A;Myosin regulatory light chain 12B	MYL12A;MYL12B	16	64.4	0.989048	1.21576	1.05651	1.1735	1.09532	1.06272	1.06545	1.49097	1.12897	0.980846	1.12441	1.06249	1.18748	1.0471	1.0478	1.03492	1.43695	1.13848	1.04033	1.22772	1.05963	1.21327	1.12874	1.09088	1.0668	1.49296	1.18167	1.15104	1.03605	1.09444	1.12826	1.25232	1.15056	1.04322	1.25188	1.60394	1.16504	0.989909	1.10719	1.16549	1.20373	1.14802	1.12533	1.09596
O94906;O94906-2	O94906;O94906-2	Pre-mRNA-processing factor 6	PRPF6	70	64.4	1.01473	0.87851	0.940293	0.951598	0.840307	0.936463	0.854681	0.952323	1.03754	1.08439	0.90239	0.99423	1.01059	0.850024	0.957427	0.859383	0.991212	1.08335	1.05521	0.892901	0.970425	0.966451	0.822749	0.94516	0.865389	0.97502	1.08407	1.10356	1.02664	1.36926	1.03432	0.950577	0.897622	0.934232	1.11012	1.29731	1.14207	1.03442	1.29522	0.998212	0.908188	0.864894	0.945628	1.07227
P46063;F8WA66;F8WD97;F5H2L2;F5H4P4;F5H3W0;F5GYB7	P46063	ATP-dependent DNA helicase Q1	RECQL	37	64.4	1.07804	1.11119	0.960357	0.924156	0.80677	0.961008	0.988158	1.05777	0.866429	1.06549	1.15214	0.929247	0.863362	0.807986	0.915115	0.973155	1.03871	0.855093	1.03965	1.06339	0.921787	0.897546	0.799675	0.942034	0.963238	1.0657	0.901239	1.09428	1.07355	0.98498	1.01917	0.957688	0.95459	0.960714	1.11531	0.842055	1.15007	1.09434	0.97121	1.091	0.992964	0.950782	1.01561	1.07663
J3KTL2;Q07955;Q07955-3;Q07955-2;J3KSR8;J3QQV5;J3KSW7	J3KTL2;Q07955;Q07955-3;Q07955-2	Serine/arginine-rich splicing factor 1	SRSF1	30	64.4	1.15654	0.988123	0.984977	1.09777	0.978249	1.05788	0.953021	1.07702	0.906375	1.20954	1.03009	0.990802	1.02856	1.0812	1.07686	1.01185	1.07599	0.901968	1.12032	0.985028	0.980672	1.13805	1.03465	1.06752	0.954472	1.14976	0.942895	1.09826	0.967692	0.975711	0.931555	0.901537	0.798348	0.95223	0.880825	0.799217	1.20616	1.09087	1.17128	1.16161	1.09228	1.0908	1.10626	1.1674
Q9H3Q1;Q9H3Q1-2;J3KRZ9;J3QQS6;J3QR93	Q9H3Q1;Q9H3Q1-2	Cdc42 effector protein 4	CDC42EP4	18	64.3	0.782675	0.629302	0.689111	0.621337	0.718773	1.05441	0.894976	0.484795	0.972716	0.756622	0.575333	0.715461	0.661027	0.690999	1.0446	0.813032	0.460726	0.968743	0.826904	0.669631	0.706637	0.741872	0.707278	1.00106	0.920136	0.629055	1.22984	1.15121	0.981945	1.20959	1.0334	0.8835	1.11267	1.01353	0.924935	1.10811	1.07074	0.914601	1.05687	0.873571	0.698633	0.948749	0.871811	0.869204
P09104;P09104-2;F5H0C8;F5H1C3;U3KQP4;U3KQQ1	P09104;P09104-2;F5H0C8	Gamma-enolase;Enolase	ENO2	21	64.3	1.05797	1.15336	1.06754	1.11585	1.15634	1.04589	1.28304	1.28125	0.936698	1.02886	1.14098	1.07442	1.07253	1.12528	1.02236	1.19425	1.19997	0.900294	0.963049	1.12866	1.06869	1.03837	1.1242	1.00284	1.26366	1.28743	0.869924	0.939963	1.0869	1.33365	1.01502	1.12604	1.12093	1.2543	1.1066	0.874479	0.968909	1.11462	1.39418	1.04081	1.21377	1.47912	1.23744	1.22879
P51991-2	P51991-2	Heterogeneous nuclear ribonucleoprotein A3	HNRNPA3	32	64.3	0.828201	0.827096	0.707283	0.801669	0.896659	0.736685	0.789765	0.711158	0.806586	0.91649	0.831462	1.09365	0.98405	1.02595	0.962204	0.822628	0.792315	0.9572	1.03077	1.0204	0.959513	1.04143	1.36395	0.877125	1.01982	0.875166	0.763584	1.50063	1.03112	1.3329	1.18873	1.93435	1.4019	0.982679	1.82797	1.28444	1.26944	1.1083	0.784741	1.05998	1.04373	1.12735	1.65096	0.923945
P61978-3;Q5T6W2	P61978-3;Q5T6W2	Heterogeneous nuclear ribonucleoprotein K	HNRNPK	32	64.3	1.13746	0.851031	0.951428	0.933048	0.961627	0.905929	0.898561	0.91486	0.814797	1.01809	0.850759	0.92871	0.90987	0.926835	0.885689	0.877243	0.894534	0.812837	1.07176	0.840394	0.955725	0.894316	0.899432	0.918333	0.887301	0.892609	0.808142	1.16207	0.945813	0.946185	0.959984	0.982193	0.871425	0.943486	1.0405	0.860054	1.07641	0.916141	0.859256	0.993326	0.963699	0.875227	0.961865	0.974177
Q9BZE1;S4R369;A6NHR2;H0Y4J2	Q9BZE1;S4R369	39S ribosomal protein L37, mitochondrial	MRPL37	28	64.3	1.0679	0.95756	1.03222	1.05227	1.07933	1.11388	1.04229	0.97641	0.849529	1.06762	1.03142	1.05555	1.01256	1.15804	1.13516	1.11381	0.958269	0.886635	1.07363	0.997201	1.04825	1.03069	1.05502	1.11359	1.04546	0.942248	0.830701	0.908047	0.973524	0.853648	0.897627	0.703397	0.885148	1.04573	0.763158	0.845871	0.941639	0.98422	1.00003	0.920649	0.804797	0.989846	1.01715	0.913103
Q9UJ68-5;Q9UJ68;Q9UJ68-2;Q9UJ68-3;Q9UJ68-4;E5RIA9;H0YAN3;E5RJK1;E9PJ70	Q9UJ68-5;Q9UJ68;Q9UJ68-2;Q9UJ68-3;Q9UJ68-4;E5RIA9;H0YAN3	Mitochondrial peptide methionine sulfoxide reductase	MSRA	10	64.3	0.947636	1.08791	0.873125	0.991036	1.09795	0.97034	0.95741	1.07438	1.00725	0.974233	1.2771	0.892926	0.920906	1.23928	1.13471	1.02083	1.0767	0.962032	1.01301	1.17259	0.892038	0.971279	1.18957	1.0688	1.04646	1.12005	1.07993	0.932368	0.956278	0.660278	0.865372	0.905159	0.798662	1.0159	0.843261	0.882901	1.10568	1.09155	0.854838	1.19907	1.20411	1.21584	1.22661	1.14485
K7ELL7	K7ELL7		PRKCSH	33	64.3	0.990725	1.12426	0.992827	1.16491	1.01117	1.18836	1.06093	0.834832	0.854516	1.11162	1.22462	1.05889	1.15667	1.09694	1.21721	1.15182	0.912919	0.859642	1.01672	1.1655	1.04568	1.28185	1.08468	1.26048	1.12527	0.92145	0.872462	1.03782	1.05864	1.25556	1.02622	1.08431	1.02023	1.05709	0.912239	0.779435	1.12284	1.13909	1.35874	1.14929	1.29136	1.17083	1.06745	1.05574
O95391;E5RK41;E5RGM7;A0A0C4DGD2	O95391	Pre-mRNA-splicing factor SLU7	SLU7	33	64.3	1.20715	1.0258	0.953325	1.05715	0.961317	0.93794	0.968458	1.19561	2.06973	1.26483	1.09979	0.988133	0.989266	1.11185	1.01606	1.06562	1.19182	2.10761	1.16066	0.922386	0.865361	0.988021	0.87932	0.826848	0.87882	1.11868	1.93383	1.33479	1.03067	1.337	0.974141	0.986138	0.797304	0.918692	0.994458	3.01785	1.55623	1.21862	1.61508	1.22075	1.23079	0.973016	1.1357	1.14682
Q7L0Y3;C9JVB6	Q7L0Y3;C9JVB6	Mitochondrial ribonuclease P protein 1	TRMT10C	27	64.3	1.16847	0.997246	1.0706	1.07636	0.997173	1.02046	1.04364	1.12627	0.842983	1.18756	0.997079	1.0957	1.10025	1.01428	1.0133	1.01758	1.19672	0.936471	1.1764	0.958493	1.01803	0.943152	0.955805	0.862481	0.935801	1.01996	0.825095	1.22943	0.977884	1.07164	0.9233	0.925435	0.914416	1.03696	0.903175	0.926038	1.44776	1.00616	1.13311	1.14595	1.1793	1.21085	1.22769	0.992416
J3KR35;Q8WUD4;C9JUN5;S4R331	J3KR35;Q8WUD4;C9JUN5;S4R331	Coiled-coil domain-containing protein 12	CCDC12	13	64.2	1.11156	0.812761	0.887428	0.830637	0.767599	0.795185	0.920261	0.797971	1.24294	1.11989	0.819996	0.919554	0.87692	0.676737	0.821768	0.882754	0.795315	1.35032	1.12972	0.752968	0.880581	0.863259	0.673514	0.77499	0.884034	0.76062	1.41812	1.12097	1.02596	1.11126	0.9404	0.590126	0.684575	0.870149	0.849692	1.20137	1.24638	0.997193	1.20617	1.04163	0.670989	0.822857	0.860498	0.955142
P38919;I3L3H2	P38919	Eukaryotic initiation factor 4A-III;Eukaryotic initiation factor 4A-III, N-terminally processed	EIF4A3	32	64.2	1.1796	0.923388	0.898486	0.910275	0.872284	0.892376	0.894353	1.06873	1.16225	1.18894	0.995781	0.938386	0.926743	0.892376	0.916532	0.917922	1.0847	1.09992	1.15915	0.965083	0.936251	0.936482	0.868939	0.951785	0.892793	1.07681	1.15184	1.31918	1.03246	1.51019	1.02512	1.06785	0.953066	0.930236	1.13893	1.08625	1.30843	1.07989	1.48279	1.11705	1.02761	0.968079	0.997061	1.04456
F5H5I6;Q12849;H0Y8R1;Q12849-5;H0YAM1	F5H5I6;Q12849;H0Y8R1;Q12849-5	G-rich sequence factor 1	GRSF1	23	64.2	0.984043	0.656741	0.949121	0.699934	0.881672	0.890187	0.87695	0.805598	0.699182	1.01234	0.774927	1.07815	0.865157	0.970868	0.866811	0.920119	0.919923	0.69113	0.951963	0.790297	1.04843	0.912918	1.01588	0.940586	0.956338	0.967306	0.697369	0.994703	0.914382	0.98467	0.857604	0.856315	1.0046	0.994544	0.886442	1.07328	0.997267	0.956013	1.09072	0.96438	0.938172	1.10202	1.03281	0.990578
P11216;H0Y4Z6	P11216	Glycogen phosphorylase, brain form	PYGB	58	64.2	0.998034	1.07249	1.03844	1.04965	0.984094	1.32433	1.11587	1.18731	0.931382	0.997508	1.09539	1.04949	1.04955	1.00234	1.35784	1.13452	1.18987	0.922456	1.01149	1.09031	1.06582	1.05396	1.0062	1.35782	1.129	1.19063	0.944789	0.919253	1.0199	1.10575	0.985836	0.995273	1.05957	1.05789	1.00406	0.729112	0.89818	1.02187	1.04527	0.986226	0.999893	1.04474	1.03068	0.993847
Q9BYN0	Q9BYN0	Sulfiredoxin-1	SRXN1	7	64.2	1.41596	0.802516	0.974129	0.984885	1.01563	0.893841	0.981136	0.980221	0.796861	1.46496	0.855596	0.920138	0.901908	0.989916	0.905564	1.01454	0.903223	0.824538	1.43534	0.711343	0.937202	0.814535	0.910848	0.801742	0.899473	0.876331	0.665263	1.14752	1.12858	1.5311	1.03156	1.58747	0.879898	1.05743	1.03961	1.66587	1.19971	1.03197	1.42739	1.07229	1.45002	1.08676	1.10733	1.06071
Q9H3U1-2	Q9H3U1-2	Protein unc-45 homolog A	UNC45A	62	64.2	0.900917	0.876495	0.680697	0.83476	0.879982	0.756582	0.92918	0.847318	1.11182	1.27405	1.10428	1.00367	1.0385	0.931794	1.1189	1.09623	0.72257	0.970882	1.3686	1.16993	0.999159	0.990598	0.997675	1.14197	1.13478	0.700465	0.954671	0.884958	1.07978	1.10806	1.0364	0.830841	0.918419	1.04203	0.929261	0.809098	0.939668	1.00978	1.08365	0.894473	0.73239	0.916014	0.918168	0.916966
Q6UXN9;C9JBU3;C9J355	Q6UXN9	WD repeat-containing protein 82	WDR82	16	64.2	1.14046	0.992694	1.03706	1.06192	0.970575	1.00271	0.976992	1.02861	1.01694	1.15043	0.973211	1.01046	1.08056	0.978164	0.981543	0.991496	1.01411	1.01113	1.09735	0.88156	1.08009	1.08706	0.98265	0.952264	0.957107	1.04358	0.981186	1.14239	1.02268	0.951034	0.91815	0.916179	0.846296	0.957341	0.961476	0.884433	1.12737	1.0347	1.11999	1.027	1.09414	0.999299	1.03514	1.07329
Q96CT7;M0R2F5	Q96CT7;M0R2F5	Coiled-coil domain-containing protein 124	CCDC124	20	64.1	0.951026	0.911709	1.07256	0.986647	1.05888	0.995737	0.993075	0.990492	0.817768	0.964955	0.879932	1.05009	0.922596	1.08233	1.00499	0.99087	0.955496	0.847122	0.877552	0.897334	0.999854	0.975149	1.05892	0.980777	0.984395	0.984972	0.771245	1.00461	0.949704	0.912777	0.942073	0.927214	0.990915	1.02164	0.908967	0.783987	0.961741	0.976121	0.960787	1.00853	0.976951	1.12699	1.05339	1.01442
Q9UDT6-2	Q9UDT6-2	CAP-Gly domain-containing linker protein 2	CLIP2	65	64.1	0.754717	0.916263	0.934569	0.994175	0.962301	1.01932	1.08294	0.833276	1.06768	0.744562	0.902945	0.931426	1.03525	0.924871	1.02275	1.01405	0.834115	1.05162	0.726172	0.962176	0.968535	1.04216	0.974557	1.09819	1.15582	0.845126	1.10154	1.08818	1.12681	1.18695	1.1597	1.24693	1.16982	1.13693	1.17847	1.45184	1.08048	0.966776	1.35269	0.957635	1.39891	0.989938	0.917137	0.99967
B4DDF4;B4DUT8;Q99439;Q99439-2;A0A087X271;A0A087X1X5;H3BVI6;H3BQH0;A0A087WV51;U3KPS3	B4DDF4;B4DUT8;Q99439;Q99439-2;A0A087X271;A0A087X1X5;H3BVI6	Calponin;Calponin-2	CNN2	15	64.1	0.934089	1.18377	1.06917	1.21034	1.02148	0.880419	0.940889	1.32362	1.11093	0.927879	1.17316	1.06214	1.21318	0.955711	0.819026	0.915591	1.29981	1.09379	0.952196	1.23887	1.07411	1.24412	0.960059	0.823311	0.875703	1.33359	1.06982	1.1435	1.0271	0.928238	1.56192	1.15056	1.1784	0.944211	1.14256	1.02613	1.09542	1.027	0.947487	1.22558	1.13049	1.27419	1.12974	1.11355
Q9H773;H3BSA6;H3BPN2	Q9H773	dCTP pyrophosphatase 1	DCTPP1	13	64.1	0.998181	0.992888	0.817751	0.901389	0.847567	0.998877	1.00229	1.02363	0.869283	1.08222	0.976348	0.877899	0.894284	0.846307	0.982587	1.032	1.09601	0.936687	1.01891	0.973592	0.907662	0.945544	0.835532	1.00415	0.990251	0.951887	0.847334	1.01115	0.97575	0.877703	0.931185	0.793588	0.826066	0.93695	0.895668	0.837191	0.906215	0.947761	0.972077	1.01336	0.884007	1.06141	0.926675	1.11479
Q01780;Q01780-2;K7EJ37	Q01780;Q01780-2	Exosome component 10	EXOSC10	50	64.1	1.02909	0.90254	0.953481	0.917579	0.770359	0.940119	0.926653	1.00833	0.964235	0.996633	0.887874	0.949806	0.890613	0.758082	0.89124	0.89379	1.01076	0.978072	1.00117	0.880936	0.945212	0.842864	0.764588	0.868233	0.891665	0.968039	0.964506	1.06485	1.00975	1.0214	0.983893	0.616924	0.922351	0.938931	1.0269	1.13735	1.0885	1.01656	0.953005	0.943148	0.540886	0.886967	0.904913	1.03763
P42704;A0A0C4DG06;B8ZZ38;C9JCA9;H7C3W8	P42704	Leucine-rich PPR motif-containing protein, mitochondrial	LRPPRC	85	64.1	0.900486	0.970299	1.06648	0.96506	1.01682	1.12012	1.00473	0.902196	0.754521	0.920691	1.05502	1.08323	0.947334	1.04426	1.14703	1.03467	0.897231	0.716823	0.884282	0.986922	1.05721	0.974256	1.0082	1.12095	1.00106	0.914421	0.726247	0.886503	1.00027	0.942696	0.987897	0.990233	1.08524	1.04431	0.993936	0.895208	0.895411	1.0848	0.957446	1.07657	1.02985	1.0338	1.08877	1.00394
P82909;D6R941	P82909	28S ribosomal protein S36, mitochondrial	MRPS36	7	64.1	0.851466	1.01481	1.06472	1.01004	0.956504	1.02987	0.989613	0.95219	0.800205	1.0313	1.16836	1.29865	1.13908	1.07744	1.17183	1.12411	1.09751	0.889747	0.899033	1.09329	1.05501	1.1192	1.00606	1.06203	1.00153	1.03232	0.864487	1.16218	0.981626	1.40541	1.12304	1.60188	1.39463	1.11751	1.44634	0.941787	0.821777	0.609276	0.624264	0.66191	0.645513	0.689294	0.625841	0.626693
Q96P16;A0A0C4DGQ6;Q96P16-3;K7EP82;K7EQR8;K7ER50	Q96P16;A0A0C4DGQ6;Q96P16-3	Regulation of nuclear pre-mRNA domain-containing protein 1A	RPRD1A	17	64.1	1.08405	0.914485	1.04006	0.969352	0.847043	0.897399	0.905799	0.765502	1.0506	1.12793	0.891736	0.893382	0.952539	0.806587	0.914791	0.9053	0.728017	1.07724	1.03872	1.0019	0.940845	1.0139	0.879411	0.949044	0.963751	0.728407	1.0855	1.0855	1.0358	0.91794	1.03106	0.732602	0.845757	0.873936	0.823593	1.1905	1.0644	0.965892	0.880201	0.964836	0.647792	0.779481	0.861112	0.819484
P13010;C9JZ81;H7C0H9	P13010	X-ray repair cross-complementing protein 5	XRCC5	44	64.1	1.13238	0.791708	0.976562	0.976078	0.65308	0.921153	0.900912	0.92798	0.860561	1.1076	0.802261	0.942562	0.969053	0.691673	0.922656	0.901351	0.959614	0.881834	1.11201	0.775374	0.930928	0.956557	0.675869	0.878284	0.87512	0.933622	0.888084	1.13721	0.949601	0.949449	0.990938	0.54767	0.889489	0.933191	1.05473	0.837434	1.15811	0.995498	0.937458	1.04486	0.565398	0.830478	0.956192	1.0455
P35659;B4DFG0;P35659-2;H0Y993;D6RDA2;D6R9L5;H0Y8X0	P35659;B4DFG0;P35659-2	Protein DEK	DEK	30	64	1.11656	0.914397	0.84983	0.964766	0.852447	1.01618	1.02179	1.0005	0.951116	1.0767	0.908569	0.821926	0.861038	0.878426	0.945544	1.00842	0.950265	0.911279	1.07309	0.830763	0.783292	0.873577	0.804232	0.920646	0.951571	0.923687	0.903844	1.09353	0.977581	0.827006	0.881316	0.90387	0.758092	0.892598	0.920009	0.882122	1.0853	1.01087	0.859003	1.00546	0.914947	0.853808	0.904824	1.04149
Q14240-2;F8WE11	Q14240-2	Eukaryotic initiation factor 4A-II;Eukaryotic initiation factor 4A-II, N-terminally processed	EIF4A2	31	64	1.00635	1.11408	1.82225	1.75963	1.6124	1.35666	0.932287	0.973849	0.922511	1.06991	1.21004	1.92802	1.93335	1.78676	1.32928	0.831929	0.93847	0.802985	0.870692	0.899964	1.48284	1.25141	1.18214	1.13459	0.839207	0.808296	0.995936	0.980061	0.956396	1.25793	1.06574	0.983517	1.23564	0.995674	0.994652	0.798841	0.912062	0.976913	1.32985	0.999116	0.944495	1.10317	0.862477	0.961463
Q9Y266;A0A0A0MSU9;A0A0A0MSS4	Q9Y266;A0A0A0MSU9	Nuclear migration protein nudC	NUDC	34	64	1.09709	0.927769	0.876074	0.879817	0.741207	0.906491	0.92181	1.03479	1.21594	1.065	0.900094	0.882106	0.908755	0.745993	0.924562	0.943828	1.01679	1.25062	1.07928	0.930522	0.852302	0.867483	0.74268	0.882255	0.898495	0.985042	1.22557	1.18182	1.01857	1.1349	1.01302	0.970046	1.15293	0.951183	1.0885	1.19573	1.19223	1.01115	1.10323	1.07587	0.957701	1.22759	1.03577	1.00289
Q8N1F7;H3BVG0;Q8N1F7-2;H3BPA9;H3BRI8;H3BM93;H3BNN5;H3BV11;H3BP95;H3BVE2;H3BMX0;H3BV15;H3BRD9;H3BNG7	Q8N1F7;H3BVG0;Q8N1F7-2	Nuclear pore complex protein Nup93	NUP93	57	64	0.913637	1.0089	0.902802	0.930777	0.853361	0.857904	0.905858	0.945448	0.946982	0.910254	1.03728	0.909196	0.941539	0.90141	0.910372	0.967128	0.967638	0.953455	0.886844	0.990072	0.867981	0.911826	0.835854	0.833094	0.899915	0.9434	0.907604	0.941837	1.01574	0.981581	0.997841	1.06013	0.877104	0.973261	1.01289	0.898563	0.969268	0.978201	0.958693	0.984007	1.04368	0.865596	0.955752	0.948039
O14966;O14966-2;O14966-3;E9PL56	O14966;O14966-2;O14966-3	Ras-related protein Rab-7L1	RAB29	11	64	0.707178	0.837836	0.908438	0.888099	1.14099	0.946761	1.17761	0.734575	1.00556	1.01691	1.32958	1.37808	1.47593	1.86343	1.71945	1.95752	1.18129	1.40153	1.08045	1.28027	1.29961	1.47304	1.8062	1.52605	1.95183	1.209	1.44863	0.847278	0.918324	0.986604	1.12821	0.974587	1.70272	1.37652	0.93605	1.11096	0.91457	0.784491	3.63546	0.780201	1.67605	1.43471	1.05477	0.975306
E9PBS1;P22234;P22234-2;D6RF62	E9PBS1;P22234;P22234-2;D6RF62	Multifunctional protein ADE2;Phosphoribosylaminoimidazole-succinocarboxamide synthase;Phosphoribosylaminoimidazole carboxylase	PAICS	28	63.9	0.959234	0.894575	0.816897	0.906991	0.765122	0.90459	0.924801	0.979742	0.778386	0.944835	0.928877	0.858257	0.902577	0.7705	0.932939	0.944899	0.950051	0.777158	0.892585	1.06355	0.774726	0.812489	0.764508	0.826701	0.933415	0.885661	0.688778	1.047	1.00404	0.902821	1.06295	0.988899	1.16746	1.01949	1.08462	0.729796	1.00752	1.04447	0.921797	1.06171	0.984985	1.16976	1.09447	0.962322
P17028;P17028-2;K7EPL1;K7EQP8;K7EPZ8	P17028	Zinc finger protein 24	ZNF24	18	63.9	0.951102	0.744081	0.790761	0.526805	0.755332	0.542796	0.797448	0.752414	0.956397	0.993553	0.71953	0.828257	0.71874	0.709485	0.790192	0.794907	0.705889	1.03829	0.775296	0.613504	0.776286	0.366262	0.518875	0.48736	0.748507	0.664136	0.683102	1.18595	0.924015	1.15392	0.973355	0.790029	0.702298	0.946351	0.850028	1.83287	1.16841	0.972955	1.28538	0.959293	0.907547	0.828195	0.954939	1.07307
A0A182DWI3	A0A182DWI3		A0A182DWI3	29	63.9	1.30039	1.0325	0.990163	1.23015	1.20141	1.19302	1.09225	1.29939	0.956866	1.21846	0.998248	0.962405	1.1388	1.17059	1.12236	1.07781	1.23275	0.912654	1.18719	1.06883	0.976819	1.14516	1.18826	1.12377	1.1026	1.24604	0.971153	1.09958	1.07716	0.86441	1.08566	1.59574	1.08425	1.13665	1.12145	1.18401	1.08235	0.999541	0.83625	1.06643	1.63407	1.15096	1.0491	1.09111
Q99459	Q99459	Cell division cycle 5-like protein	CDC5L	51	63.8	1.04355	0.951207	0.926337	0.839113	0.882013	0.836593	0.935378	0.995103	1.03786	1.05248	0.955315	0.970614	0.91528	0.909513	0.961895	0.982719	1.03133	1.08915	1.08375	0.984123	0.971296	1.01742	0.937329	0.948372	0.964364	1.10129	1.14444	1.10862	1.02635	1.09767	1.03279	0.888208	0.857259	0.909722	0.9676	1.12957	1.14642	1.08087	1.13968	1.03187	0.942605	0.887716	0.944587	1.04996
Q9UNI6	Q9UNI6	Dual specificity protein phosphatase 12	DUSP12	19	63.8	1.13503	0.84537	0.843812	1.02403	0.920904	0.948104	0.996697	1.13432	1.04222	1.05504	0.787384	0.8374	0.959747	0.800121	0.841403	0.829679	0.953648	0.951979	1.05905	0.919227	0.907718	0.994418	0.89806	1.01182	1.0108	1.17169	1.08644	1.00407	0.998738	0.996814	1.14503	1.04337	0.987894	1.09256	1.03495	1.08832	1.06623	0.916902	1.09483	1.01133	1.07833	0.953453	0.972981	0.88838
A0A087X1Z3;Q9UL46;H0YKU2;H0YLG1;H0YLD2	A0A087X1Z3;Q9UL46	Proteasome activator complex subunit 2	PSME2	20	63.8	1.05111	1.24659	1.2281	1.25449	1.36584	1.07132	0.985088	1.02208	0.752964	0.927064	1.16367	1.21336	1.25812	1.41696	1.03287	0.946592	0.992373	0.770644	1.02579	1.26461	1.17496	1.24089	1.40705	1.01922	0.999983	1.00696	0.773529	1.06808	1.01569	1.05896	0.967587	0.930992	1.02224	1.00264	0.893735	0.672499	0.978688	1.01119	1.07785	0.981198	1.09352	1.14304	1.06917	1.00528
A0A087WYS1;C9JQU9	A0A087WYS1		UGP2	33	63.8	0.96902	0.994964	0.994516	0.961133	1.00857	1.03707	1.06009	0.992293	0.848433	0.929277	0.952585	0.954896	0.933466	0.948835	1.02611	0.964507	0.910614	0.791344	0.945219	0.968186	0.968615	0.932533	0.989476	1.03273	1.04827	0.949495	0.847098	1.04333	0.982668	0.994581	1.04258	1.06862	1.14573	1.03283	1.0956	0.772131	1.00707	0.996963	0.956909	1.00424	0.981086	1.05706	0.984388	0.985677
Q96AE4;E9PEB5	Q96AE4;E9PEB5	Far upstream element-binding protein 1	FUBP1	40	63.7	1.11307	0.898459	0.875314	0.951022	0.912635	0.930128	0.907404	0.968432	0.861763	1.12526	0.903155	0.869398	0.903659	0.945115	0.969311	0.953781	1.03022	0.868311	1.12409	0.904444	0.855428	0.980059	0.92742	0.933512	0.90245	1.03496	0.858816	1.16119	0.930805	0.906069	0.966946	0.919869	0.884471	0.921767	0.985375	0.898277	1.22823	1.09197	0.981663	1.11146	1.0639	1.01212	1.04037	1.15277
Q1KMD3;H3BQZ7	Q1KMD3;H3BQZ7	Heterogeneous nuclear ribonucleoprotein U-like protein 2	HNRNPUL2;HNRNPUL2-BSCL2	55	63.7	1.04293	0.984759	1.04625	1.04059	0.993711	0.993718	0.999047	0.788815	0.881427	1.06263	1.01945	1.05636	1.02867	1.03606	0.99417	0.996556	0.812416	0.916642	1.05689	1.00043	1.0673	1.0106	1.00171	1.03343	1.0012	0.82221	0.910724	1.03269	0.993931	0.978673	0.941925	0.917303	0.830729	0.959988	0.874008	0.84267	1.04474	1.00172	1.01872	0.995389	1.03347	0.873504	0.95947	0.944716
O00231;O00231-2;J3QRY4;J3QS13;J3KSW3	O00231;O00231-2	26S proteasome non-ATPase regulatory subunit 11	PSMD11	30	63.7	1.0157	0.985734	1.00066	1.03486	0.979394	1.02089	0.996801	1.04416	1.16601	0.992843	0.935127	1.00294	1.02587	0.962614	0.98189	0.974135	1.02222	1.16799	0.9861	0.949129	0.984134	1.03422	0.984517	0.978837	0.991772	1.0298	1.17118	0.99389	1.01383	0.956146	1.07297	1.00775	1.03065	0.984523	1.01563	0.92311	0.957326	1.00143	0.934932	1.02065	0.97177	1.02423	0.96616	1.02272
Q9Y606-2;G8JLB3;Q9Y606;F5H1S9;F5GY32;F5H168;F8W9U5;F5H1B2	Q9Y606-2;G8JLB3;Q9Y606;F5H1S9	tRNA pseudouridine synthase A, mitochondrial;tRNA pseudouridine synthase	PUS1	28	63.7	1.10424	0.988349	1.04287	1.02325	0.914062	1.03398	1.05334	1.05216	0.987237	1.06124	0.94998	1.00084	0.972012	0.809783	1.01442	0.951434	1.0434	0.978647	1.13946	1.09033	1.11824	1.16268	0.981463	1.14948	1.09935	1.17838	1.0493	0.951217	0.939824	1.14332	1.01442	0.876081	0.892236	0.99024	1.01019	0.853039	0.918021	0.834328	0.950203	0.86729	0.775267	0.835136	0.870313	0.892629
Q00403;B1APE1;B1APE2	Q00403;B1APE1;B1APE2	Transcription initiation factor IIB	GTF2B	19	63.6	1.07534	0.89831	0.907285	0.896366	1.07804	0.787332	0.861376	0.974766	1.42491	1.14648	0.885538	0.93375	1.01178	1.06295	0.837711	0.856283	1.02668	1.50972	1.13105	0.926658	0.962806	0.985241	1.04897	0.905211	0.901434	1.03524	1.57077	1.20744	0.985078	1.43853	1.09828	1.19281	0.781602	0.931137	0.943277	1.42777	1.22375	0.956049	1.43769	1.05122	1.14202	0.822702	0.913719	0.969153
B1ANH0;Q16774-2;B1ANG9;B1ANH2;Q16774-3;B1ANH3	B1ANH0;Q16774-2;B1ANG9;B1ANH2;Q16774-3	Guanylate kinase	GUK1	12	63.6	1.00939	1.27909	1.28969	1.19956	1.15015	1.08024	1.09237	1.29443	0.962512	1.02821	1.28743	1.22938	1.21224	1.22103	1.12554	1.01535	1.31828	1.1638	1.11266	1.29102	1.1789	1.10575	1.18762	0.984178	1.03507	1.00477	0.768998	0.893419	0.99816	1.09311	0.927304	0.910453	0.890279	1.03602	0.869841	0.744142	1.00342	0.993469	1.13744	1.02587	1.01971	1.13636	1.08292	1.04461
P14923;C9JK18;C9JKY1;C9J826;C9JTX4;C9JPI2;K7ERP3	P14923	Junction plakoglobin	JUP	41	63.6	0.877807	0.888931	0.996339	0.980707	0.963581	1.09935	1.01549	0.820968	0.86121	0.851751	0.932993	0.974394	1.03292	0.930898	1.10688	0.969902	0.827361	0.857239	0.834903	0.882936	0.995868	0.962261	0.916093	1.11463	0.989763	0.79249	0.823314	0.964142	0.940977	0.861308	1.15174	0.766087	1.06422	1.13212	0.827235	1.55365	0.915252	0.852749	0.854093	0.870962	0.746168	0.915337	0.996271	0.819937
[truncated: 5,669 more rows]
[truncated: 37 more columns]
