# Supplementary material for: ProTargetMiner as a proteome signature library of anticancer molecules for functional discovery
Source: Nat Commun. 2019 Dec 16;10:5715. doi: 10.1038/s41467-019-13582-8 (PMC6915695; doi:10.1038/s41467-019-13582-8)
Supplement: Supplementary file 12 — Source Data [file 41467_2019_13582_MOESM12_ESM.xlsx]

## Sheet: Figure 2b
Pathway enrichment results can be found in Supplementary Data 2.
Cluster number	Protein IDs
1	sp_A0AV96_RBM47_HUMAN
1	sp_O00754_MA2B1_HUMAN
1	sp_O14647-2_CHD2_HUMAN
1	sp_O14735_CDIPT_HUMAN
1	sp_O14773_TPP1_HUMAN
1	sp_O14880_MGST3_HUMAN
1	sp_O14936_CSKP_HUMAN
1	sp_O14975_S27A2_HUMAN
1	sp_O43169_CYB5B_HUMAN
1	sp_O43493-2_TGON2_HUMAN
1	sp_O43657_TSN6_HUMAN
1	sp_O43772_MCAT_HUMAN
1	sp_O60218_AK1BA_HUMAN
1	sp_O60443_DFNA5_HUMAN
1	sp_O60749_SNX2_HUMAN
1	sp_O60784_TOM1_HUMAN
1	sp_O60825-2_F262_HUMAN
1	sp_O75368_SH3L1_HUMAN
1	sp_O75439_MPPB_HUMAN
1	sp_O75886_STAM2_HUMAN
1	sp_O94766_B3GA3_HUMAN
1	sp_O95340_PAPS2_HUMAN
1	sp_O95372_LYPA2_HUMAN
1	sp_P00387-2_NB5R3_HUMAN
1	sp_P02792_FRIL_HUMAN
1	sp_P04040_CATA_HUMAN
1	sp_P04062-4_GLCM_HUMAN
1	sp_P04066_FUCO_HUMAN
1	sp_P04080_CYTB_HUMAN
1	sp_P05091_ALDH2_HUMAN
1	sp_P06396-2_GELS_HUMAN
1	sp_P06703_S10A6_HUMAN
1	sp_P06865_HEXA_HUMAN
1	sp_P07099_HYEP_HUMAN
1	sp_P07384_CAN1_HUMAN
1	sp_P07686_HEXB_HUMAN
1	sp_P07858_CATB_HUMAN
1	sp_P08582_TRFM_HUMAN
1	sp_P09110_THIK_HUMAN
1	sp_P09525_ANXA4_HUMAN
1	sp_P10155_RO60_HUMAN
1	sp_P10253_LYAG_HUMAN
1	sp_P10619-2_PPGB_HUMAN
1	sp_P10746_HEM4_HUMAN
1	sp_P11117_PPAL_HUMAN
1	sp_P11182_ODB2_HUMAN
1	sp_P11279_LAMP1_HUMAN
1	sp_P11310_ACADM_HUMAN
1	sp_P11498_PYC_HUMAN
1	sp_P12694_ODBA_HUMAN
1	sp_P12955_PEPD_HUMAN
1	sp_P13473-2_LAMP2_HUMAN
1	sp_P13804_ETFA_HUMAN
1	sp_P14550_AK1A1_HUMAN
1	sp_P14923_PLAK_HUMAN
1	sp_P15289_ARSA_HUMAN
1	sp_P15428_PGDH_HUMAN
1	sp_P15559-2_NQO1_HUMAN
1	sp_P16278-3_BGAL_HUMAN
1	sp_P16930_FAAA_HUMAN
1	sp_P17900_SAP3_HUMAN
1	sp_P17931_LEG3_HUMAN
1	sp_P19440_GGT1_HUMAN
1	sp_P20810-6_ICAL_HUMAN
1	sp_P21399_ACOC_HUMAN
1	sp_P22033_MUTA_HUMAN
1	sp_P22307_NLTP_HUMAN
1	sp_P23141-3_EST1_HUMAN
1	sp_P23786_CPT2_HUMAN
1	sp_P27449_VATL_HUMAN
1	sp_P28799_GRN_HUMAN
1	sp_P29401_TKT_HUMAN
1	sp_P30038_AL4A1_HUMAN
1	sp_P30043_BLVRB_HUMAN
1	sp_P30044-2_PRDX5_HUMAN
1	sp_P30533_AMRP_HUMAN
1	sp_P33121_ACSL1_HUMAN
1	sp_P34949_MPI_HUMAN
1	sp_P35754_GLRX1_HUMAN
1	sp_P35914_HMGCL_HUMAN
1	sp_P38117_ETFB_HUMAN
1	sp_P40939_ECHA_HUMAN
1	sp_P41208_CETN2_HUMAN
1	sp_P43155-2_CACP_HUMAN
1	sp_P43353_AL3B1_HUMAN
1	sp_P45954_ACDSB_HUMAN
1	sp_P46926_GNPI1_HUMAN
1	sp_P49748_ACADV_HUMAN
1	sp_P51452_DUS3_HUMAN
1	sp_P51659_DHB4_HUMAN
1	sp_P51798-2_CLCN7_HUMAN
1	sp_P51857-2_AK1D1_HUMAN
1	sp_P52895_AK1C2_HUMAN
1	sp_P53007_TXTP_HUMAN
1	sp_P53634_CATC_HUMAN
1	sp_P53990-2_IST1_HUMAN
1	sp_P54619-2_AAKG1_HUMAN
1	sp_P55011_S12A2_HUMAN
1	sp_P55084_ECHB_HUMAN
1	sp_P55795_HNRH2_HUMAN
1	sp_P61421_VA0D1_HUMAN
1	sp_P63096_GNAI1_HUMAN
1	sp_P78536_ADA17_HUMAN
1	sp_P80217_IN35_HUMAN
1	sp_P80723_BASP1_HUMAN
1	sp_P83111_LACTB_HUMAN
1	sp_Q02218_ODO1_HUMAN
1	sp_Q04446_GLGB_HUMAN
1	sp_Q04656-5_ATP7A_HUMAN
1	sp_Q04828_AK1C1_HUMAN
1	sp_Q06323_PSME1_HUMAN
1	sp_Q08380_LG3BP_HUMAN
1	sp_Q08431_MFGM_HUMAN
1	sp_Q10472_GALT1_HUMAN
1	sp_Q10713_MPPA_HUMAN
1	sp_Q13011_ECH1_HUMAN
1	sp_Q13303-4_KCAB2_HUMAN
1	sp_Q13425_SNTB2_HUMAN
1	sp_Q13488_VPP3_HUMAN
1	sp_Q14108_SCRB2_HUMAN
1	sp_Q14165_MLEC_HUMAN
1	sp_Q14240_IF4A2_HUMAN
1	sp_Q14247_SRC8_HUMAN
1	sp_Q14254_FLOT2_HUMAN
1	sp_Q14344_GNA13_HUMAN
1	sp_Q14376_GALE_HUMAN
1	sp_Q14517_FAT1_HUMAN
1	sp_Q14764_MVP_HUMAN
1	sp_Q14914_PTGR1_HUMAN
1	sp_Q15067-2_ACOX1_HUMAN
1	sp_Q15166_PON3_HUMAN
1	sp_Q15435_PP1R7_HUMAN
1	sp_Q15526-2_SURF1_HUMAN
1	sp_Q15833_STXB2_HUMAN
1	sp_Q15904_VAS1_HUMAN
1	sp_Q16698-2_DECR_HUMAN
1	sp_Q16762_THTR_HUMAN
1	sp_Q3LXA3_TKFC_HUMAN
1	sp_Q3SXM5_HSDL1_HUMAN
1	sp_Q53EL6-2_PDCD4_HUMAN
1	sp_Q53H82_LACB2_HUMAN
1	sp_Q53T59_H1BP3_HUMAN
1	sp_Q56VL3_OCAD2_HUMAN
1	sp_Q5T8D3-2_ACBD5_HUMAN
1	sp_Q6IA69_NADE_HUMAN
1	sp_Q6IAA8_LTOR1_HUMAN
1	sp_Q6NVY1_HIBCH_HUMAN
1	sp_Q6P1A2-2_MBOA5_HUMAN
1	sp_Q6P4E1-2_CASC4_HUMAN
1	sp_Q6YN16_HSDL2_HUMAN
1	sp_Q6YP21-3_KAT3_HUMAN
1	sp_Q709C8-3_VP13C_HUMAN
1	sp_Q7LBR1_CHM1B_HUMAN
1	sp_Q7Z434_MAVS_HUMAN
1	sp_Q7Z7N9_T179B_HUMAN
1	sp_Q86V21_AACS_HUMAN
1	sp_Q86WA6-2_BPHL_HUMAN
1	sp_Q86X76-2_NIT1_HUMAN
1	sp_Q86Y39_NDUAB_HUMAN
1	sp_Q8IV08_PLD3_HUMAN
1	sp_Q8IVF2_AHNK2_HUMAN
1	sp_Q8IXJ6-2_SIR2_HUMAN
1	sp_Q8IY17-3_PLPL6_HUMAN
1	sp_Q8IY95-2_TM192_HUMAN
1	sp_Q8IYU8_MICU2_HUMAN
1	sp_Q8IZV5_RDH10_HUMAN
1	sp_Q8N335_GPD1L_HUMAN
1	sp_Q8N357_S35F6_HUMAN
1	sp_Q8N490_PNKD_HUMAN
1	sp_Q8N4T8_CBR4_HUMAN
1	sp_Q8N8N7_PTGR2_HUMAN
1	sp_Q8NBJ7_SUMF2_HUMAN
1	sp_Q8NBL1_PGLT1_HUMAN
1	sp_Q8NDH3-5_PEPL1_HUMAN
1	sp_Q8NFW8_NEUA_HUMAN
1	sp_Q8NHP8_PLBL2_HUMAN
1	sp_Q8TB61-3_S35B2_HUMAN
1	sp_Q8TD19_NEK9_HUMAN
1	sp_Q8WVV4_POF1B_HUMAN
1	sp_Q92506_DHB8_HUMAN
1	sp_Q92542-2_NICA_HUMAN
1	sp_Q92805_GOGA1_HUMAN
1	sp_Q92887_MRP2_HUMAN
1	sp_Q92896-3_GSLG1_HUMAN
1	sp_Q92947_GCDH_HUMAN
1	sp_Q93050-3_VPP1_HUMAN
1	sp_Q96AQ6-2_PBIP1_HUMAN
1	sp_Q96AY3_FKB10_HUMAN
1	sp_Q96BM9_ARL8A_HUMAN
1	sp_Q96C23_GALM_HUMAN
1	sp_Q96CV9_OPTN_HUMAN
1	sp_Q96DH6-2_MSI2H_HUMAN
1	sp_Q96EY8_MMAB_HUMAN
1	sp_Q96GA7_SDSL_HUMAN
1	sp_Q96IU4_ABHEB_HUMAN
1	sp_Q96LJ7_DHRS1_HUMAN
1	sp_Q96ME7-3_ZN512_HUMAN
1	sp_Q9BPW8_NIPS1_HUMAN
1	sp_Q9BQS8_FYCO1_HUMAN
1	sp_Q9BR76_COR1B_HUMAN
1	sp_Q9BRX8-2_F213A_HUMAN
1	sp_Q9BSD7_NTPCR_HUMAN
1	sp_Q9BTU6_P4K2A_HUMAN
1	sp_Q9BTY2_FUCO2_HUMAN
1	sp_Q9BTZ2_DHRS4_HUMAN
1	sp_Q9BUT1_BDH2_HUMAN
1	sp_Q9BX68_HINT2_HUMAN
1	sp_Q9BXK5_B2L13_HUMAN
1	sp_Q9BYX2-2_TBD2A_HUMAN
1	sp_Q9BZ67-2_FRMD8_HUMAN
1	sp_Q9BZL4-3_PP12C_HUMAN
1	sp_Q9GZM5_YIPF3_HUMAN
1	sp_Q9H0E2_TOLIP_HUMAN
1	sp_Q9H269_VPS16_HUMAN
1	sp_Q9H3Z4_DNJC5_HUMAN
1	sp_Q9H4G0_E41L1_HUMAN
1	sp_Q9H7C9_AAMDC_HUMAN
1	sp_Q9H845_ACAD9_HUMAN
1	sp_Q9HB40_RISC_HUMAN
1	sp_Q9HBI6_CP4FB_HUMAN
1	sp_Q9HD20-2_AT131_HUMAN
1	sp_Q9NP58-4_ABCB6_HUMAN
1	sp_Q9NPJ3-2_ACO13_HUMAN
1	sp_Q9NUI1_DECR2_HUMAN
1	sp_Q9NUM4_T106B_HUMAN
1	sp_Q9NVA1_UQCC1_HUMAN
1	sp_Q9NVJ2_ARL8B_HUMAN
1	sp_Q9NXA8-2_SIR5_HUMAN
1	sp_Q9NXC5_MIO_HUMAN
1	sp_Q9NZ08_ERAP1_HUMAN
1	sp_Q9P1F3_ABRAL_HUMAN
1	sp_Q9P253_VPS18_HUMAN
1	sp_Q9UHA4_LTOR3_HUMAN
1	sp_Q9UHG3_PCYOX_HUMAN
1	sp_Q9UHL4_DPP2_HUMAN
1	sp_Q9UIJ7_KAD3_HUMAN
1	sp_Q9UKG9_OCTC_HUMAN
1	sp_Q9UNW1_MINP1_HUMAN
1	sp_Q9UPY8_MARE3_HUMAN
1	sp_Q9Y2Q3_GSTK1_HUMAN
1	sp_Q9Y2Q5_LTOR2_HUMAN
1	sp_Q9Y2R0_COA3_HUMAN
1	sp_Q9Y394-2_DHRS7_HUMAN
1	sp_Q9Y3E7_CHMP3_HUMAN
1	sp_Q9Y478_AAKB1_HUMAN
1	sp_Q9Y5K8_VATD_HUMAN
1	sp_Q9Y624_JAM1_HUMAN
1	sp_Q9Y6D6_BIG1_HUMAN
1	sp_Q9Y6M5_ZNT1_HUMAN
1	tr_A0A087WUM0_A0A087WUM0_HUMAN
1	tr_A0A0A0MSS8_A0A0A0MSS8_HUMAN
1	tr_A0A0A0MT32_A0A0A0MT32_HUMAN
1	tr_A0A0A0MTR7_A0A0A0MTR7_HUMAN
1	tr_A0A0D9SGC1_A0A0D9SGC1_HUMAN
1	tr_A0A1B0GW68_A0A1B0GW68_HUMAN
1	tr_A0A1B0GVD5_A0A1B0GVD5_HUMAN
1	tr_A0A1B0GWF2_A0A1B0GWF2_HUMAN
1	tr_B1ALH6_B1ALH6_HUMAN
1	tr_B5MDU6_B5MDU6_HUMAN
1	tr_E5RFU2_E5RFU2_HUMAN
1	tr_E7EVJ5_E7EVJ5_HUMAN
1	tr_E9PN66_E9PN66_HUMAN
1	tr_H7BXI1_H7BXI1_HUMAN
1	tr_H7C3G9_H7C3G9_HUMAN
1	tr_H7C3P4_H7C3P4_HUMAN
1	tr_I3L0N3_I3L0N3_HUMAN
1	tr_J3KMY5_J3KMY5_HUMAN
1	tr_J3KNF4_J3KNF4_HUMAN
1	tr_J3KQL8_J3KQL8_HUMAN
1	tr_V5IRT4_V5IRT4_HUMAN
2	sp_A4D1E9_GTPBA_HUMAN
2	sp_O00217_NDUS8_HUMAN
2	sp_O00244_ATOX1_HUMAN
2	sp_O00469-2_PLOD2_HUMAN
2	sp_O00483_NDUA4_HUMAN
2	sp_O14548_COX7R_HUMAN
2	sp_O14561_ACPM_HUMAN
2	sp_O15091_MRRP3_HUMAN
2	sp_O15235_RT12_HUMAN
2	sp_O15269_SPTC1_HUMAN
2	sp_O43181_NDUS4_HUMAN
2	sp_O43464_HTRA2_HUMAN
2	sp_O43674-2_NDUB5_HUMAN
2	sp_O43676_NDUB3_HUMAN
2	sp_O43678_NDUA2_HUMAN
2	sp_O43920_NDUS5_HUMAN
2	sp_O60783_RT14_HUMAN
2	sp_O75208_COQ9_HUMAN
2	sp_O75306_NDUS2_HUMAN
2	sp_O75380_NDUS6_HUMAN
2	sp_O75394_RM33_HUMAN
2	sp_O75489_NDUS3_HUMAN
2	sp_O76031_CLPX_HUMAN
2	sp_O94992_HEXI1_HUMAN
2	sp_O95168_NDUB4_HUMAN
2	sp_O95169-3_NDUB8_HUMAN
2	sp_O95182_NDUA7_HUMAN
2	sp_O95202_LETM1_HUMAN
2	sp_O95273_CCDB1_HUMAN
2	sp_O95298_NDUC2_HUMAN
2	sp_O95864_FADS2_HUMAN
2	sp_O96000_NDUBA_HUMAN
2	sp_P00403_COX2_HUMAN
2	sp_P03886_NU1M_HUMAN
2	sp_P04181_OAT_HUMAN
2	sp_P06280_AGAL_HUMAN
2	sp_P08559_ODPA_HUMAN
2	sp_P09001_RM03_HUMAN
2	sp_P09622_DLDH_HUMAN
2	sp_P09669_COX6C_HUMAN
2	sp_P10606_COX5B_HUMAN
2	sp_P11177-2_ODPB_HUMAN
2	sp_P12074_CX6A1_HUMAN
2	sp_P12235_ADT1_HUMAN
2	sp_P14406_CX7A2_HUMAN
2	sp_P14854_CX6B1_HUMAN
2	sp_P14927_QCR7_HUMAN
2	sp_P17568_NDUB7_HUMAN
2	sp_P19404_NDUV2_HUMAN
2	sp_P21912_SDHB_HUMAN
2	sp_P22695_QCR2_HUMAN
2	sp_P22830_HEMH_HUMAN
2	sp_P26440_IVD_HUMAN
2	sp_P28331_NDUS1_HUMAN
2	sp_P30084_ECHM_HUMAN
2	sp_P30837_AL1B1_HUMAN
2	sp_P31930_QCR1_HUMAN
2	sp_P47985_UCRI_HUMAN
2	sp_P48307-2_TFPI2_HUMAN
2	sp_P49137_MAPK2_HUMAN
2	sp_P49406_RM19_HUMAN
2	sp_P49454_CENPF_HUMAN
2	sp_P49821-2_NDUV1_HUMAN
2	sp_P51398_RT29_HUMAN
2	sp_P51553_IDH3G_HUMAN
2	sp_P51970_NDUA8_HUMAN
2	sp_P56181-2_NDUV3_HUMAN
2	sp_P56181_NDUV3_HUMAN
2	sp_P82664_RT10_HUMAN
2	sp_P82673_RT35_HUMAN
2	sp_P82675_RT05_HUMAN
2	sp_P82912-2_RT11_HUMAN
2	sp_P82914_RT15_HUMAN
2	sp_P82930_RT34_HUMAN
2	sp_P82932_RT06_HUMAN
2	sp_P82933_RT09_HUMAN
2	sp_Q02818_NUCB1_HUMAN
2	sp_Q13405_RM49_HUMAN
2	sp_Q14197_ICT1_HUMAN
2	sp_Q15070-2_OXA1L_HUMAN
2	sp_Q16134_ETFD_HUMAN
2	sp_Q16540_RM23_HUMAN
2	sp_Q16718_NDUA5_HUMAN
2	sp_Q16795_NDUA9_HUMAN
2	sp_Q4U2R6_RM51_HUMAN
2	sp_Q5JTJ3-3_COA6_HUMAN
2	sp_Q5T653_RM02_HUMAN
2	sp_Q5TC12_ATPF1_HUMAN
2	sp_Q5U5X0_LYRM7_HUMAN
2	sp_Q6FI81_CPIN1_HUMAN
2	sp_Q6P1L8_RM14_HUMAN
2	sp_Q6ZRP7_QSOX2_HUMAN
2	sp_Q7KZN9-2_COX15_HUMAN
2	sp_Q7L0Y3_MRRP1_HUMAN
2	sp_Q7L592_NDUF7_HUMAN
2	sp_Q7L8L6_FAKD5_HUMAN
2	sp_Q7Z2W9_RM21_HUMAN
2	sp_Q7Z5L9-2_I2BP2_HUMAN
2	sp_Q7Z7F7_RM55_HUMAN
2	sp_Q86TS9-3_RM52_HUMAN
2	sp_Q8IWR0_Z3H7A_HUMAN
2	sp_Q8IXM3_RM41_HUMAN
2	sp_Q8N5N7_RM50_HUMAN
2	sp_Q8N983-4_RM43_HUMAN
2	sp_Q8TAE8_G45IP_HUMAN
2	sp_Q8TCC3_RM30_HUMAN
2	sp_Q92552_RT27_HUMAN
2	sp_Q92665_RT31_HUMAN
2	sp_Q96A35_RM24_HUMAN
2	sp_Q96BR5_COA7_HUMAN
2	sp_Q96BW9-3_TAM41_HUMAN
2	sp_Q96C36_P5CR2_HUMAN
2	sp_Q96D53_COQ8B_HUMAN
2	sp_Q96DV4_RM38_HUMAN
2	sp_Q96EL3_RM53_HUMAN
2	sp_Q96EY7_PTCD3_HUMAN
2	sp_Q96GC5-3_RM48_HUMAN
2	sp_Q96IX5_USMG5_HUMAN
2	sp_Q99798_ACON_HUMAN
2	sp_Q9BQC6_RT63_HUMAN
2	sp_Q9BQP7_MGME1_HUMAN
2	sp_Q9BRK5_CAB45_HUMAN
2	sp_Q9BUE6_ISCA1_HUMAN
2	sp_Q9BV57_MTND_HUMAN
2	sp_Q9BVG9_PTSS2_HUMAN
2	sp_Q9BVV7_TIM21_HUMAN
2	sp_Q9BYC8_RM32_HUMAN
2	sp_Q9BYC9_RM20_HUMAN
2	sp_Q9BYD1_RM13_HUMAN
2	sp_Q9BYD2_RM09_HUMAN
2	sp_Q9BYD3_RM04_HUMAN
2	sp_Q9BYD6_RM01_HUMAN
2	sp_Q9BZE1_RM37_HUMAN
2	sp_Q9H1C4_UN93B_HUMAN
2	sp_Q9H9J2_RM44_HUMAN
2	sp_Q9H9P8_L2HDH_HUMAN
2	sp_Q9HCC0_MCCB_HUMAN
2	sp_Q9HD33-2_RM47_HUMAN
2	sp_Q9NP92_RT30_HUMAN
2	sp_Q9NQ50_RM40_HUMAN
2	sp_Q9NQH7-4_XPP3_HUMAN
2	sp_Q9NRX2_RM17_HUMAN
2	sp_Q9NVS2_RT18A_HUMAN
2	sp_Q9NWU5_RM22_HUMAN
2	sp_Q9NVV4_PAPD1_HUMAN
2	sp_Q9NX14_NDUBB_HUMAN
2	sp_Q9NX20_RM16_HUMAN
2	sp_Q9NYK5_RM39_HUMAN
2	sp_Q9NZE8_RM35_HUMAN
2	sp_Q9P015_RM15_HUMAN
2	sp_Q9P0M9_RM27_HUMAN
2	sp_Q9P2R7-2_SUCB1_HUMAN
2	sp_Q9UI09_NDUAC_HUMAN
2	sp_Q9UII2_ATIF1_HUMAN
2	sp_Q9ULF5_S39AA_HUMAN
2	sp_Q9UMS0-3_NFU1_HUMAN
2	sp_Q9Y2R9_RT07_HUMAN
2	sp_Q9Y399_RT02_HUMAN
2	sp_Q9Y3B7_RM11_HUMAN
2	sp_Q9Y3D9_RT23_HUMAN
2	sp_Q9Y6M9_NDUB9_HUMAN
2	tr_A0A075B746_A0A075B746_HUMAN
2	tr_A0A087WXC5_A0A087WXC5_HUMAN
2	tr_A0A087X2D5_A0A087X2D5_HUMAN
2	tr_A0A0C4DGS0_A0A0C4DGS0_HUMAN
2	tr_A2IDC6_A2IDC6_HUMAN
2	tr_C9JBY7_C9JBY7_HUMAN
2	tr_E9PLD2_E9PLD2_HUMAN
2	tr_F5H5N1_F5H5N1_HUMAN
2	tr_F8W7Q4_F8W7Q4_HUMAN
2	tr_G5E9W7_G5E9W7_HUMAN
2	tr_H0Y2S1_H0Y2S1_HUMAN
2	tr_I3L0E3_I3L0E3_HUMAN
2	tr_I3L0L6_I3L0L6_HUMAN
2	tr_Q6FGG4_Q6FGG4_HUMAN
2	tr_S4R360_S4R360_HUMAN
3	sp_O00165_HAX1_HUMAN
3	sp_O00479_HMGN4_HUMAN
3	sp_O14684_PTGES_HUMAN
3	sp_O14828_SCAM3_HUMAN
3	sp_O60869_EDF1_HUMAN
3	sp_O94913_PCF11_HUMAN
3	sp_P00966_ASSY_HUMAN
3	sp_P02686-2_MBP_HUMAN
3	sp_P05114_HMGN1_HUMAN
3	sp_P05204_HMGN2_HUMAN
3	sp_P10412_H14_HUMAN
3	sp_P11441_UBL4A_HUMAN
3	sp_P16104_H2AX_HUMAN
3	sp_P16401_H15_HUMAN
3	sp_P16402_H13_HUMAN
3	sp_P16403_H12_HUMAN
3	sp_P17096_HMGA1_HUMAN
3	sp_P24390_ERD21_HUMAN
3	sp_P42858_HD_HUMAN
3	sp_P51397_DAP1_HUMAN
3	sp_P58557_YBEY_HUMAN
3	sp_P60468_SC61B_HUMAN
3	sp_P61769_B2MG_HUMAN
3	sp_P62861_RS30_HUMAN
3	sp_P62987_RL40_HUMAN
3	sp_P84157-2_MXRA7_HUMAN
3	sp_P98160_PGBM_HUMAN
3	sp_Q147X3_NAA30_HUMAN
3	sp_Q15388_TOM20_HUMAN
3	sp_Q15651_HMGN3_HUMAN
3	sp_Q15836_VAMP3_HUMAN
3	sp_Q4G148_GXLT1_HUMAN
3	sp_Q6FI13_H2A2A_HUMAN
3	sp_Q6Y1H2_HACD2_HUMAN
3	sp_Q70IA6-2_MOB2_HUMAN
3	sp_Q7Z4G1_COMD6_HUMAN
3	sp_Q8N257_H2B3B_HUMAN
3	sp_Q8TF68-3_ZN384_HUMAN
3	sp_Q92522_H1X_HUMAN
3	sp_Q96D71-2_REPS1_HUMAN
3	sp_Q96EU6_RRP36_HUMAN
3	sp_Q96L73-2_NSD1_HUMAN
3	sp_Q99595_TI17A_HUMAN
3	sp_Q99880_H2B1L_HUMAN
3	sp_Q9BRS8_LARP6_HUMAN
3	sp_Q9BTX1-5_NDC1_HUMAN
3	sp_Q9BZI7-2_REN3B_HUMAN
3	sp_Q9H1E3_NUCKS_HUMAN
3	sp_Q9H3K2_GHITM_HUMAN
3	sp_Q9H7E2_TDRD3_HUMAN
3	sp_Q9HCN8_SDF2L_HUMAN
3	sp_Q9NQT8_KI13B_HUMAN
3	sp_Q9P013_CWC15_HUMAN
3	sp_Q9P2E9_RRBP1_HUMAN
3	sp_Q9UEE9_CFDP1_HUMAN
3	sp_Q9UKV5_AMFR_HUMAN
3	sp_Q9UM00_TMCO1_HUMAN
3	sp_Q9UPQ9-1_TNR6B_HUMAN
3	sp_Q9Y2L5-2_TPPC8_HUMAN
3	sp_Q9Y3Q3_TMED3_HUMAN
3	sp_Q9Y4G6_TLN2_HUMAN
3	sp_Q9Y5J6_T10B_HUMAN
3	sp_Q9Y680-2_FKBP7_HUMAN
3	tr_A0A0A0MRP0_A0A0A0MRP0_HUMAN
3	tr_A0A0S2Z5D0_A0A0S2Z5D0_HUMAN
3	tr_A0A1B0GVU9_A0A1B0GVU9_HUMAN
3	tr_B3KNS4_B3KNS4_HUMAN
3	tr_C9JA28_C9JA28_HUMAN
3	tr_E9PNK6_E9PNK6_HUMAN
3	tr_F8WAJ0_F8WAJ0_HUMAN
3	tr_H7C561_H7C561_HUMAN
3	tr_H8Y6P7_H8Y6P7_HUMAN
3	tr_I3L0Y5_I3L0Y5_HUMAN
3	tr_K7EQZ3_K7EQZ3_HUMAN
4	sp_O00170_AIP_HUMAN
4	sp_O00330-3_ODPX_HUMAN
4	sp_O00399_DCTN6_HUMAN
4	sp_O00461_GOLI4_HUMAN
4	sp_O00499-6_BIN1_HUMAN
4	sp_O14656_TOR1A_HUMAN
4	sp_O14745_NHRF1_HUMAN
4	sp_O14907_TX1B3_HUMAN
4	sp_O14920_IKKB_HUMAN
4	sp_O14949_QCR8_HUMAN
4	sp_O14964_HGS_HUMAN
4	sp_O15031_PLXB2_HUMAN
4	sp_O15116_LSM1_HUMAN
4	sp_O15143_ARC1B_HUMAN
4	sp_O15144_ARPC2_HUMAN
4	sp_O15156_ZBT7B_HUMAN
4	sp_O15160_RPAC1_HUMAN
4	sp_O15228_GNPAT_HUMAN
4	sp_O15258_RER1_HUMAN
4	sp_O15357_SHIP2_HUMAN
4	sp_O15382_BCAT2_HUMAN
4	sp_O15511_ARPC5_HUMAN
4	sp_O15533-2_TPSN_HUMAN
4	sp_O43149_ZZEF1_HUMAN
4	sp_O43159_RRP8_HUMAN
4	sp_O43252_PAPS1_HUMAN
4	sp_O43301_HS12A_HUMAN
4	sp_O43396_TXNL1_HUMAN
4	sp_O43488_ARK72_HUMAN
4	sp_O43598_DNPH1_HUMAN
4	sp_O43633_CHM2A_HUMAN
4	sp_O43760_SNG2_HUMAN
4	sp_O43813_LANC1_HUMAN
4	sp_O43819_SCO2_HUMAN
4	sp_O43837_IDH3B_HUMAN
4	sp_O43847_NRDC_HUMAN
4	sp_O43896_KIF1C_HUMAN
4	sp_O60256_KPRB_HUMAN
4	sp_O60664-4_PLIN3_HUMAN
4	sp_O60762_DPM1_HUMAN
4	sp_O60831_PRAF2_HUMAN
4	sp_O75223_GGCT_HUMAN
4	sp_O75323_NIPS2_HUMAN
4	sp_O75340_PDCD6_HUMAN
4	sp_O75367-3_H2AY_HUMAN
4	sp_O75431-2_MTX2_HUMAN
4	sp_O75436_VP26A_HUMAN
4	sp_O75521-2_ECI2_HUMAN
4	sp_O75569_PRKRA_HUMAN
4	sp_O75608-2_LYPA1_HUMAN
4	sp_O75616_ERAL1_HUMAN
4	sp_O75695_XRP2_HUMAN
4	sp_O75746_CMC1_HUMAN
4	sp_O75843_AP1G2_HUMAN
4	sp_O75884_RBBP9_HUMAN
4	sp_O75947_ATP5H_HUMAN
4	sp_O75964_ATP5L_HUMAN
4	sp_O76095-2_JTB_HUMAN
4	sp_O94919_ENDD1_HUMAN
4	sp_O94973_AP2A2_HUMAN
4	sp_O94979_SC31A_HUMAN
4	sp_O95071_UBR5_HUMAN
4	sp_O95139_NDUB6_HUMAN
4	sp_O95219_SNX4_HUMAN
4	sp_O95336_6PGL_HUMAN
4	sp_O95396_MOCS3_HUMAN
4	sp_O95571_ETHE1_HUMAN
4	sp_O95630_STABP_HUMAN
4	sp_O95747_OXSR1_HUMAN
4	sp_O95749_GGPPS_HUMAN
4	sp_O95758-1_PTBP3_HUMAN
4	sp_O95782-2_AP2A1_HUMAN
4	sp_O95831-3_AIFM1_HUMAN
4	sp_O95834_EMAL2_HUMAN
4	sp_O95861_BPNT1_HUMAN
4	sp_O95999_BCL10_HUMAN
4	sp_P00167-2_CYB5_HUMAN
4	sp_P00367_DHE3_HUMAN
4	sp_P00441_SODC_HUMAN
4	sp_P00491_PNPH_HUMAN
4	sp_P00505_AATM_HUMAN
4	sp_P00846_ATP6_HUMAN
4	sp_P01112_RASH_HUMAN
4	sp_P04075_ALDOA_HUMAN
4	sp_P04632_CPNS1_HUMAN
4	sp_P04899_GNAI2_HUMAN
4	sp_P05023-4_AT1A1_HUMAN
4	sp_P05141_ADT2_HUMAN
4	sp_P05783_K1C18_HUMAN
4	sp_P06132_DCUP_HUMAN
4	sp_P06576_ATPB_HUMAN
4	sp_P06737-2_PYGL_HUMAN
4	sp_P07305_H10_HUMAN
4	sp_P07741_APT_HUMAN
4	sp_P07919_QCR6_HUMAN
4	sp_P08574_CY1_HUMAN
4	sp_P09211_GSTP1_HUMAN
4	sp_P09417_DHPR_HUMAN
4	sp_P09543_CN37_HUMAN
4	sp_P09960_LKHA4_HUMAN
4	sp_P0DMN0_ST1A4_HUMAN
4	sp_P10109_ADX_HUMAN
4	sp_P10515_ODP2_HUMAN
4	sp_P10599_THIO_HUMAN
4	sp_P11166_GTR1_HUMAN
4	sp_P11234_RALB_HUMAN
4	sp_P11766_ADHX_HUMAN
4	sp_P12081_SYHC_HUMAN
4	sp_P12236_ADT3_HUMAN
4	sp_P13073_COX41_HUMAN
4	sp_P13489_RINI_HUMAN
4	sp_P13716_HEM2_HUMAN
4	sp_P13798_ACPH_HUMAN
4	sp_P13861_KAP2_HUMAN
4	sp_P14174_MIF_HUMAN
4	sp_P14209_CD99_HUMAN
4	sp_P14618_KPYM_HUMAN
4	sp_P15121_ALDR_HUMAN
4	sp_P15531_NDKA_HUMAN
4	sp_P15924_DESP_HUMAN
4	sp_P16152_CBR1_HUMAN
4	sp_P16989_YBOX3_HUMAN
4	sp_P17152_TMM11_HUMAN
4	sp_P17535_JUND_HUMAN
4	sp_P17612_KAPCA_HUMAN
4	sp_P18031_PTN1_HUMAN
4	sp_P19367-4_HXK1_HUMAN
4	sp_P19474_RO52_HUMAN
4	sp_P20338_RAB4A_HUMAN
4	sp_P20962_PTMS_HUMAN
4	sp_P21266_GSTM3_HUMAN
4	sp_P21281_VATB2_HUMAN
4	sp_P21796_VDAC1_HUMAN
4	sp_P22314_UBA1_HUMAN
4	sp_P22392-2_NDKB_HUMAN
4	sp_P23229-3_ITA6_HUMAN
4	sp_P23368_MAOM_HUMAN
4	sp_P23434_GCSH_HUMAN
4	sp_P23526_SAHH_HUMAN
4	sp_P24539_AT5F1_HUMAN
4	sp_P24752_THIL_HUMAN
4	sp_P25098_ARBK1_HUMAN
4	sp_P25705_ATPA_HUMAN
4	sp_P26447_S10A4_HUMAN
4	sp_P26885_FKBP2_HUMAN
4	sp_P27361_MK03_HUMAN
4	sp_P28288_ABCD3_HUMAN
4	sp_P28838-2_AMPL_HUMAN
4	sp_P29218_IMPA1_HUMAN
4	sp_P29353_SHC1_HUMAN
4	sp_P29590_PML_HUMAN
4	sp_P29992_GNA11_HUMAN
4	sp_P30046_DOPD_HUMAN
4	sp_P30048-2_PRDX3_HUMAN
4	sp_P30049_ATPD_HUMAN
4	sp_P30085_KCY_HUMAN
4	sp_P30086_PEBP1_HUMAN
4	sp_P30519_HMOX2_HUMAN
4	sp_P30740_ILEU_HUMAN
4	sp_P31040_SDHA_HUMAN
4	sp_P31150_GDIA_HUMAN
4	sp_P31749_AKT1_HUMAN
4	sp_P31751_AKT2_HUMAN
4	sp_P31949_S10AB_HUMAN
4	sp_P35232_PHB_HUMAN
4	sp_P35237_SPB6_HUMAN
4	sp_P35241_RADI_HUMAN
4	sp_P35270_SPRE_HUMAN
4	sp_P35606_COPB2_HUMAN
4	sp_P35611_ADDA_HUMAN
4	sp_P35813-3_PPM1A_HUMAN
4	sp_P36507_MP2K2_HUMAN
4	sp_P36542_ATPG_HUMAN
4	sp_P36551_HEM6_HUMAN
4	sp_P36957_ODO2_HUMAN
4	sp_P37837_TALDO_HUMAN
4	sp_P38606_VATA_HUMAN
4	sp_P40121_CAPG_HUMAN
4	sp_P40925_MDHC_HUMAN
4	sp_P40926_MDHM_HUMAN
4	sp_P41214_EIF2D_HUMAN
4	sp_P41240_CSK_HUMAN
4	sp_P42025_ACTY_HUMAN
4	sp_P42224-2_STAT1_HUMAN
4	sp_P42224_STAT1_HUMAN
4	sp_P42696_RBM34_HUMAN
4	sp_P42704_LPPRC_HUMAN
4	sp_P42765_THIM_HUMAN
4	sp_P42785_PCP_HUMAN
4	sp_P43897_EFTS_HUMAN
4	sp_P45880_VDAC2_HUMAN
4	sp_P45974-2_UBP5_HUMAN
4	sp_P45985_MP2K4_HUMAN
4	sp_P46020-2_KPB1_HUMAN
4	sp_P46199_IF2M_HUMAN
4	sp_P46976-2_GLYG_HUMAN
4	sp_P47897_SYQ_HUMAN
4	sp_P48047_ATPO_HUMAN
4	sp_P48444_COPD_HUMAN
4	sp_P48637_GSHB_HUMAN
4	sp_P48735_IDHP_HUMAN
4	sp_P49189_AL9A1_HUMAN
4	sp_P49411_EFTU_HUMAN
4	sp_P49419-2_AL7A1_HUMAN
4	sp_P49590-2_SYHM_HUMAN
4	sp_P49593_PPM1F_HUMAN
4	sp_P49916-3_DNLI3_HUMAN
4	sp_P50213_IDH3A_HUMAN
4	sp_P50238_CRIP1_HUMAN
4	sp_P50443_S26A2_HUMAN
4	sp_P50453_SPB9_HUMAN
4	sp_P50502_F10A1_HUMAN
4	sp_P50749_RASF2_HUMAN
4	sp_P50895_BCAM_HUMAN
4	sp_P50897_PPT1_HUMAN
4	sp_P50995-2_ANX11_HUMAN
4	sp_P51148_RAB5C_HUMAN
4	sp_P51153_RAB13_HUMAN
4	sp_P51570_GALK1_HUMAN
4	sp_P51580_TPMT_HUMAN
4	sp_P51617-2_IRAK1_HUMAN
4	sp_P51649_SSDH_HUMAN
4	sp_P51808_DYLT3_HUMAN
4	sp_P51809_VAMP7_HUMAN
4	sp_P52272_HNRPM_HUMAN
4	sp_P52298_NCBP2_HUMAN
4	sp_P52758_UK114_HUMAN
4	sp_P52815_RM12_HUMAN
4	sp_P53004_BIEA_HUMAN
4	sp_P53680_AP2S1_HUMAN
4	sp_P53701_CCHL_HUMAN
4	sp_P53992_SC24C_HUMAN
4	sp_P53999_TCP4_HUMAN
4	sp_P54652_HSP72_HUMAN
4	sp_P54707_AT12A_HUMAN
4	sp_P54886-2_P5CS_HUMAN
4	sp_P54920_SNAA_HUMAN
4	sp_P55072_TERA_HUMAN
4	sp_P55210_CASP7_HUMAN
4	sp_P55212_CASP6_HUMAN
4	sp_P55265_DSRAD_HUMAN
4	sp_P55957_BID_HUMAN
4	sp_P56381_ATP5E_HUMAN
4	sp_P56385_ATP5I_HUMAN
4	sp_P57764_GSDMD_HUMAN
4	sp_P59998_ARPC4_HUMAN
4	sp_P60174-1_TPIS_HUMAN
4	sp_P60602_ROMO1_HUMAN
4	sp_P60953_CDC42_HUMAN
4	sp_P60981-2_DEST_HUMAN
4	sp_P60983_GMFB_HUMAN
4	sp_P61158_ARP3_HUMAN
4	sp_P61160_ARP2_HUMAN
4	sp_P61163_ACTZ_HUMAN
4	sp_P61604_CH10_HUMAN
4	sp_P61923_COPZ1_HUMAN
4	sp_P61956_SUMO2_HUMAN
4	sp_P61970_NTF2_HUMAN
4	sp_P61978-3_HNRPK_HUMAN
4	sp_P62158_CALM_HUMAN
4	sp_P62491_RB11A_HUMAN
4	sp_P62877_RBX1_HUMAN
4	sp_P62879_GBB2_HUMAN
4	sp_P62937_PPIA_HUMAN
4	sp_P62942_FKB1A_HUMAN
4	sp_P63010_AP2B1_HUMAN
4	sp_P63167_DYL1_HUMAN
4	sp_P63208_SKP1_HUMAN
4	sp_P78318_IGBP1_HUMAN
4	sp_P78347-2_GTF2I_HUMAN
4	sp_P82663_RT25_HUMAN
4	sp_P82909_RT36_HUMAN
4	sp_P84077_ARF1_HUMAN
4	sp_P84085_ARF5_HUMAN
4	sp_P98179_RBM3_HUMAN
4	sp_Q00325-2_MPCP_HUMAN
4	sp_Q00535_CDK5_HUMAN
4	sp_Q00577_PURA_HUMAN
4	sp_Q00688_FKBP3_HUMAN
4	sp_Q01968_OCRL_HUMAN
4	sp_Q02127_PYRD_HUMAN
4	sp_Q02880-2_TOP2B_HUMAN
4	sp_Q04837_SSBP_HUMAN
4	sp_Q05048_CSTF1_HUMAN
4	sp_Q06124-2_PTN11_HUMAN
4	sp_Q06587_RING1_HUMAN
4	sp_Q06830_PRDX1_HUMAN
4	sp_Q07021_C1QBP_HUMAN
4	sp_Q08426_ECHP_HUMAN
4	sp_Q08AD1-2_CAMP2_HUMAN
4	sp_Q0JRZ9_FCHO2_HUMAN
4	sp_Q0VDG4_SCRN3_HUMAN
4	sp_Q10567-3_AP1B1_HUMAN
4	sp_Q12792_TWF1_HUMAN
4	sp_Q12906-7_ILF3_HUMAN
4	sp_Q12907_LMAN2_HUMAN
4	sp_Q12931_TRAP1_HUMAN
4	sp_Q12959-4_DLG1_HUMAN
4	sp_Q12962_TAF10_HUMAN
4	sp_Q13042-2_CDC16_HUMAN
4	sp_Q13043_STK4_HUMAN
4	sp_Q13057_COASY_HUMAN
4	sp_Q13144_EI2BE_HUMAN
4	sp_Q13228_SBP1_HUMAN
4	sp_Q13243_SRSF5_HUMAN
4	sp_Q13423_NNTM_HUMAN
4	sp_Q13526_PIN1_HUMAN
4	sp_Q13546_RIPK1_HUMAN
4	sp_Q13564-2_ULA1_HUMAN
4	sp_Q13595-4_TRA2A_HUMAN
4	sp_Q13596_SNX1_HUMAN
4	sp_Q13616_CUL1_HUMAN
4	sp_Q13619_CUL4A_HUMAN
4	sp_Q13867_BLMH_HUMAN
4	sp_Q14011_CIRBP_HUMAN
4	sp_Q14116_IL18_HUMAN
4	sp_Q14141-2_SEPT6_HUMAN
4	sp_Q14157_UBP2L_HUMAN
4	sp_Q14232_EI2BA_HUMAN
4	sp_Q14320_FA50A_HUMAN
4	sp_Q14677_EPN4_HUMAN
4	sp_Q14684_RRP1B_HUMAN
4	sp_Q14790-2_CASP8_HUMAN
4	sp_Q15075_EEA1_HUMAN
4	sp_Q15126_PMVK_HUMAN
4	sp_Q15149_PLEC_HUMAN
4	sp_Q15172_2A5A_HUMAN
4	sp_Q15208_STK38_HUMAN
4	sp_Q15365_PCBP1_HUMAN
4	sp_Q15386_UBE3C_HUMAN
4	sp_Q15417_CNN3_HUMAN
4	sp_Q15418-4_KS6A1_HUMAN
4	sp_Q15434_RBMS2_HUMAN
4	sp_Q15628_TRADD_HUMAN
4	sp_Q15642-2_CIP4_HUMAN
4	sp_Q15814_TBCC_HUMAN
4	sp_Q15907_RB11B_HUMAN
4	sp_Q16401-2_PSMD5_HUMAN
4	sp_Q16531_DDB1_HUMAN
4	sp_Q16563-2_SYPL1_HUMAN
4	sp_Q16658_FSCN1_HUMAN
4	sp_Q16740_CLPP_HUMAN
4	sp_Q16775_GLO2_HUMAN
4	sp_Q17RN3_FA98C_HUMAN
4	sp_Q1KMD3_HNRL2_HUMAN
4	sp_Q27J81-2_INF2_HUMAN
4	sp_Q3B726_RPA43_HUMAN
4	sp_Q3ZCQ8_TIM50_HUMAN
4	sp_Q49B96_COX19_HUMAN
4	sp_Q4G0F5_VP26B_HUMAN
4	sp_Q4G0J3_LARP7_HUMAN
4	sp_Q4G176_ACSF3_HUMAN
4	sp_Q4V328_GRAP1_HUMAN
4	sp_Q53H12_AGK_HUMAN
4	sp_Q53HC9_TSSC1_HUMAN
4	sp_Q5GLZ8-2_HERC4_HUMAN
4	sp_Q5JPH6_SYEM_HUMAN
4	sp_Q5JRX3_PREP_HUMAN
4	sp_Q5JSZ5_PRC2B_HUMAN
4	sp_Q5JTV8-3_TOIP1_HUMAN
4	sp_Q5JTZ9_SYAM_HUMAN
4	sp_Q5JVF3-3_PCID2_HUMAN
4	sp_Q5RI15_COX20_HUMAN
4	sp_Q5SSJ5_HP1B3_HUMAN
4	sp_Q5SY16_NOL9_HUMAN
4	sp_Q5T0F9-2_C2D1B_HUMAN
4	sp_Q5T0N5-3_FBP1L_HUMAN
4	sp_Q5TFE4_NT5D1_HUMAN
4	sp_Q5VW32_BROX_HUMAN
4	sp_Q5XKP0_MIC13_HUMAN
4	sp_Q658P3-3_STEA3_HUMAN
4	sp_Q658Y4_F91A1_HUMAN
4	sp_Q66K74-2_MAP1S_HUMAN
4	sp_Q6DKJ4_NXN_HUMAN
4	sp_Q6DKK2_TTC19_HUMAN
4	sp_Q6GMV3_PTRD1_HUMAN
4	sp_Q6IA86-3_ELP2_HUMAN
4	sp_Q6IBS0_TWF2_HUMAN
4	sp_Q6IN84_MRM1_HUMAN
4	sp_Q6NUK1_SCMC1_HUMAN
4	sp_Q6P1M0_S27A4_HUMAN
4	sp_Q6P1X6_CH082_HUMAN
4	sp_Q6P587_FAHD1_HUMAN
4	sp_Q6P9B6_TLDC1_HUMAN
4	sp_Q6PCE3_PGM2L_HUMAN
4	sp_Q6PGP7_TTC37_HUMAN
4	sp_Q6PI48_SYDM_HUMAN
4	sp_Q6PJ69_TRI65_HUMAN
4	sp_Q6RW13-2_ATRAP_HUMAN
4	sp_Q6UWP2_DHR11_HUMAN
4	sp_Q6UX53_MET7B_HUMAN
4	sp_Q6VY07_PACS1_HUMAN
4	sp_Q6ZVM7_TM1L2_HUMAN
4	sp_Q6ZXV5-2_TMTC3_HUMAN
4	sp_Q70UQ0-4_IKIP_HUMAN
4	sp_Q70UQ0_IKIP_HUMAN
4	sp_Q7L2E3-2_DHX30_HUMAN
4	sp_Q7LBC6_KDM3B_HUMAN
4	sp_Q7Z2E3-7_APTX_HUMAN
4	sp_Q7Z2T5_TRM1L_HUMAN
4	sp_Q7Z3T8_ZFY16_HUMAN
4	sp_Q7Z3U7-2_MON2_HUMAN
4	sp_Q7Z4W1_DCXR_HUMAN
4	sp_Q7Z4V5_HDGR2_HUMAN
4	sp_Q7Z7H8_RM10_HUMAN
4	sp_Q86SX6_GLRX5_HUMAN
4	sp_Q86SZ2_TPC6B_HUMAN
4	sp_Q86TI2_DPP9_HUMAN
4	sp_Q86UY8_NT5D3_HUMAN
4	sp_Q86W42_THOC6_HUMAN
4	sp_Q86V88_MGDP1_HUMAN
4	sp_Q86W92-2_LIPB1_HUMAN
4	sp_Q86VN1_VPS36_HUMAN
4	sp_Q86WR0_CCD25_HUMAN
4	sp_Q86VR2_F134C_HUMAN
4	sp_Q86Y82_STX12_HUMAN
4	sp_Q8IUH4_ZDH13_HUMAN
4	sp_Q8IV38_ANKY2_HUMAN
4	sp_Q8IWB7_WDFY1_HUMAN
4	sp_Q8IVS2_FABD_HUMAN
4	sp_Q8IX01-4_SUGP2_HUMAN
4	sp_Q8IXI1_MIRO2_HUMAN
4	sp_Q8IXM2_BAP18_HUMAN
4	sp_Q8IYB8_SUV3_HUMAN
4	sp_Q8IYD1_ERF3B_HUMAN
4	sp_Q8IZL8_PELP1_HUMAN
4	sp_Q8N163_CCAR2_HUMAN
4	sp_Q8N392_RHG18_HUMAN
4	sp_Q8N3C0_ASCC3_HUMAN
4	sp_Q8N4J0_CARME_HUMAN
4	sp_Q8N4P3_MESH1_HUMAN
4	sp_Q8N4Q1_MIA40_HUMAN
4	sp_Q8N6R0_MET13_HUMAN
4	sp_Q8N9N2-2_ASCC1_HUMAN
4	sp_Q8N9T8_KRI1_HUMAN
4	sp_Q8NBN7_RDH13_HUMAN
4	sp_Q8NC60_NOA1_HUMAN
4	sp_Q8NCN5_PDPR_HUMAN
4	sp_Q8NCW5_NNRE_HUMAN
4	sp_Q8NFC6_BD1L1_HUMAN
4	sp_Q8NFF5-2_FAD1_HUMAN
4	sp_Q8NFQ8_TOIP2_HUMAN
4	sp_Q8NFV4-4_ABHDB_HUMAN
4	sp_Q8TB36_GDAP1_HUMAN
4	sp_Q8TBC4_UBA3_HUMAN
4	sp_Q8TBE9_NANP_HUMAN
4	sp_Q8TCS8_PNPT1_HUMAN
4	sp_Q8WUR7_CO040_HUMAN
4	sp_Q8WW12_PCNP_HUMAN
4	sp_Q8WWC4_MAIP1_HUMAN
4	sp_Q8WWI1-3_LMO7_HUMAN
4	sp_Q8WVY7_UBCP1_HUMAN
4	sp_Q8WXF7-2_ATLA1_HUMAN
4	sp_Q8WZ82_OVCA2_HUMAN
4	sp_Q8WZA9_IRGQ_HUMAN
4	sp_Q92499_DDX1_HUMAN
4	sp_Q92572_AP3S1_HUMAN
4	sp_Q92599-2_SEPT8_HUMAN
4	sp_Q92616_GCN1_HUMAN
4	sp_Q92696_PGTA_HUMAN
4	sp_Q92783-2_STAM1_HUMAN
4	sp_Q92820_GGH_HUMAN
4	sp_Q92882_OSTF1_HUMAN
4	sp_Q92905_CSN5_HUMAN
4	sp_Q92930_RAB8B_HUMAN
4	sp_Q93034_CUL5_HUMAN
4	sp_Q969E2-2_SCAM4_HUMAN
4	sp_Q969G6_RIFK_HUMAN
4	sp_Q96B54_ZN428_HUMAN
4	sp_Q96BJ3_AIDA_HUMAN
4	sp_Q96C86_DCPS_HUMAN
4	sp_Q96CP2_FWCH2_HUMAN
4	sp_Q96CW1-2_AP2M1_HUMAN
4	sp_Q96DB5_RMD1_HUMAN
4	sp_Q96E11-3_RRFM_HUMAN
4	sp_Q96EI5_TCAL4_HUMAN
4	sp_Q96ER9_CCD51_HUMAN
4	sp_Q96EX1_SIM12_HUMAN
4	sp_Q96EY1_DNJA3_HUMAN
4	sp_Q96FQ6_S10AG_HUMAN
4	sp_Q96FW1_OTUB1_HUMAN
4	sp_Q96FV2_SCRN2_HUMAN
4	sp_Q96FZ7_CHMP6_HUMAN
4	sp_Q96G03_PGM2_HUMAN
4	sp_Q96G23_CERS2_HUMAN
4	sp_Q96GG9_DCNL1_HUMAN
4	sp_Q96GX9_MTNB_HUMAN
4	sp_Q96H55_MYO19_HUMAN
4	sp_Q96I15_SCLY_HUMAN
4	sp_Q96I24_FUBP3_HUMAN
4	sp_Q96I51_RCC1L_HUMAN
4	sp_Q96K49-2_TM87B_HUMAN
4	sp_Q96KA5-2_CLP1L_HUMAN
4	sp_Q96L92-3_SNX27_HUMAN
4	sp_Q96MW1_CCD43_HUMAN
4	sp_Q96N66_MBOA7_HUMAN
4	sp_Q96QK1_VPS35_HUMAN
4	sp_Q96QR8_PURB_HUMAN
4	sp_Q96RP9_EFGM_HUMAN
4	sp_Q96RQ1_ERGI2_HUMAN
4	sp_Q96S44_PRPK_HUMAN
4	sp_Q96S66_CLCC1_HUMAN
4	sp_Q96SZ5_AEDO_HUMAN
4	sp_Q96T37-4_RBM15_HUMAN
4	sp_Q96T51_RUFY1_HUMAN
4	sp_Q96TA1-2_NIBL1_HUMAN
4	sp_Q96TC7_RMD3_HUMAN
4	sp_Q99497_PARK7_HUMAN
4	sp_Q99575_POP1_HUMAN
4	sp_Q99584_S10AD_HUMAN
4	sp_Q99714_HCD2_HUMAN
4	sp_Q99757_THIOM_HUMAN
4	sp_Q99873-3_ANM1_HUMAN
4	sp_Q9BQ04_RBM4B_HUMAN
4	sp_Q9BQL6_FERM1_HUMAN
4	sp_Q9BRA2_TXD17_HUMAN
4	sp_Q9BRP4_PAAF1_HUMAN
4	sp_Q9BRP8-2_PYM1_HUMAN
4	sp_Q9BRQ6_MIC25_HUMAN
4	sp_Q9BRT3_MIEN1_HUMAN
4	sp_Q9BS40_LXN_HUMAN
4	sp_Q9BSH4_TACO1_HUMAN
4	sp_Q9BSJ8_ESYT1_HUMAN
4	sp_Q9BT22_ALG1_HUMAN
4	sp_Q9BT40-2_INP5K_HUMAN
4	sp_Q9BTC0_DIDO1_HUMAN
4	sp_Q9BTE6_AASD1_HUMAN
4	sp_Q9BU61_NDUF3_HUMAN
4	sp_Q9BUB7_TMM70_HUMAN
4	sp_Q9BV20_MTNA_HUMAN
4	sp_Q9BW60_ELOV1_HUMAN
4	sp_Q9BW61_DDA1_HUMAN
4	sp_Q9BV79_MECR_HUMAN
4	sp_Q9BW92_SYTM_HUMAN
4	sp_Q9BWH2_FUND2_HUMAN
4	sp_Q9BVS5_TR61B_HUMAN
4	sp_Q9BWS9-3_CHID1_HUMAN
4	sp_Q9BXS5_AP1M1_HUMAN
4	sp_Q9BXW7-2_CECR5_HUMAN
4	sp_Q9BXY0_MAK16_HUMAN
4	sp_Q9BY32_ITPA_HUMAN
4	sp_Q9BY43_CHM4A_HUMAN
4	sp_Q9BYN8_RT26_HUMAN
4	sp_Q9BZE9_ASPC1_HUMAN
4	sp_Q9BZF9_UACA_HUMAN
4	sp_Q9BZH6_WDR11_HUMAN
4	sp_Q9BZV1_UBXN6_HUMAN
4	sp_Q9GZS3_WDR61_HUMAN
4	sp_Q9GZT3_SLIRP_HUMAN
4	sp_Q9H061_T126A_HUMAN
4	sp_Q9H078-2_CLPB_HUMAN
4	sp_Q9H098_F107B_HUMAN
4	sp_Q9H0B6_KLC2_HUMAN
4	sp_Q9H1I8_ASCC2_HUMAN
4	sp_Q9H1K1_ISCU_HUMAN
4	sp_Q9H267_VP33B_HUMAN
4	sp_Q9H2W6_RM46_HUMAN
4	sp_Q9H3P7_GCP60_HUMAN
4	sp_Q9H3S7_PTN23_HUMAN
4	sp_Q9H4A4_AMPB_HUMAN
4	sp_Q9H4A6_GOLP3_HUMAN
4	sp_Q9H4L4_SENP3_HUMAN
4	sp_Q9H4M9_EHD1_HUMAN
4	sp_Q9H6K4_OPA3_HUMAN
4	sp_Q9H6Y2_WDR55_HUMAN
4	sp_Q9H7Z7_PGES2_HUMAN
4	sp_Q9H936_GHC1_HUMAN
4	sp_Q9H993_ARMT1_HUMAN
4	sp_Q9H9B4_SFXN1_HUMAN
4	sp_Q9HA65-3_TBC17_HUMAN
4	sp_Q9HAB8_PPCS_HUMAN
4	sp_Q9HAS0_NJMU_HUMAN
4	sp_Q9HB07_MYG1_HUMAN
4	sp_Q9HBH5_RDH14_HUMAN
4	sp_Q9HC36_MRM3_HUMAN
4	sp_Q9HC38-2_GLOD4_HUMAN
4	sp_Q9HC52_CBX8_HUMAN
4	sp_Q9HCE5_MET14_HUMAN
4	sp_Q9HD15_SRA1_HUMAN
4	sp_Q9NP61_ARFG3_HUMAN
4	sp_Q9NP97_DLRB1_HUMAN
4	sp_Q9NPR9_GP108_HUMAN
4	sp_Q9NQR4_NIT2_HUMAN
4	sp_Q9NQW7-3_XPP1_HUMAN
4	sp_Q9NR28-2_DBLOH_HUMAN
4	sp_Q9NR46_SHLB2_HUMAN
4	sp_Q9NRK6_ABCBA_HUMAN
4	sp_Q9NRL3_STRN4_HUMAN
4	sp_Q9NRW7_VPS45_HUMAN
4	sp_Q9NRY4_RHG35_HUMAN
4	sp_Q9NS00-2_C1GLT_HUMAN
4	sp_Q9NS69_TOM22_HUMAN
4	sp_Q9NSE4_SYIM_HUMAN
4	sp_Q9NUJ1_ABHDA_HUMAN
4	sp_Q9NUL7_DDX28_HUMAN
4	sp_Q9NV88-2_INT9_HUMAN
4	sp_Q9NVD7_PARVA_HUMAN
4	sp_Q9NVG8_TBC13_HUMAN
4	sp_Q9NVM9_ASUN_HUMAN
4	sp_Q9NVS9_PNPO_HUMAN
4	sp_Q9NWU1_OXSM_HUMAN
4	sp_Q9NWV4_CA123_HUMAN
4	sp_Q9NX00_TM160_HUMAN
4	sp_Q9NX02-5_NALP2_HUMAN
4	sp_Q9NX08_COMD8_HUMAN
4	sp_Q9NX40_OCAD1_HUMAN
4	sp_Q9NX46_ARHL2_HUMAN
4	sp_Q9NX62_IMPA3_HUMAN
4	sp_Q9NXG2_THUM1_HUMAN
4	sp_Q9NXH8_TOR4A_HUMAN
4	sp_Q9NY33_DPP3_HUMAN
4	sp_Q9NZ45_CISD1_HUMAN
4	sp_Q9NZ52_GGA3_HUMAN
4	sp_Q9NZB2_F120A_HUMAN
4	sp_Q9NZC3_GDE1_HUMAN
4	sp_Q9P016_THYN1_HUMAN
4	sp_Q9P032_NDUF4_HUMAN
4	sp_Q9P0M6_H2AW_HUMAN
4	sp_Q9P0U4_CXXC1_HUMAN
4	sp_Q9P206-2_K1522_HUMAN
4	sp_Q9P2R3_ANFY1_HUMAN
4	sp_Q9UBC2-2_EP15R_HUMAN
4	sp_Q9UBF2_COPG2_HUMAN
4	sp_Q9UBQ7_GRHPR_HUMAN
4	sp_Q9UBR2_CATZ_HUMAN
4	sp_Q9UBS8_RNF14_HUMAN
4	sp_Q9UBW8_CSN7A_HUMAN
4	sp_Q9UBV8_PEF1_HUMAN
4	sp_Q9UBX3_DIC_HUMAN
4	sp_Q9UDW1_QCR9_HUMAN
4	sp_Q9UEU0_VTI1B_HUMAN
4	sp_Q9UFN0_NPS3A_HUMAN
4	sp_Q9UGV2-2_NDRG3_HUMAN
4	sp_Q9UHB6_LIMA1_HUMAN
4	sp_Q9UHQ4_BAP29_HUMAN
4	sp_Q9UIC8_LCMT1_HUMAN
4	sp_Q9UIQ6_LCAP_HUMAN
4	sp_Q9UJU6_DBNL_HUMAN
4	sp_Q9UJZ1_STML2_HUMAN
4	sp_Q9UKK9_NUDT5_HUMAN
4	sp_Q9UL46_PSME2_HUMAN
4	sp_Q9ULU4-21_PKCB1_HUMAN
4	sp_Q9UMX5_NENF_HUMAN
4	sp_Q9UN37_VPS4A_HUMAN
4	sp_Q9UNE7_CHIP_HUMAN
4	sp_Q9UNH7_SNX6_HUMAN
4	sp_Q9UP95_S12A4_HUMAN
4	sp_Q9Y224_CN166_HUMAN
4	sp_Q9Y237_PIN4_HUMAN
4	sp_Q9Y277_VDAC3_HUMAN
4	sp_Q9Y2Q9_RT28_HUMAN
4	sp_Q9Y2S6_TMA7_HUMAN
4	sp_Q9Y2S7_PDIP2_HUMAN
4	sp_Q9Y2U5_M3K2_HUMAN
4	sp_Q9Y2X0-2_MED16_HUMAN
4	sp_Q9Y2X7_GIT1_HUMAN
4	sp_Q9Y2Z4_SYYM_HUMAN
4	sp_Q9Y2Z9-3_COQ6_HUMAN
4	sp_Q9Y305_ACOT9_HUMAN
4	sp_Q9Y3B8-2_ORN_HUMAN
4	sp_Q9Y3D3_RT16_HUMAN
4	sp_Q9Y3D5_RT18C_HUMAN
4	sp_Q9Y3D6_FIS1_HUMAN
4	sp_Q9Y3E5_PTH2_HUMAN
4	sp_Q9Y3I0_RTCB_HUMAN
4	sp_Q9Y3Z3_SAMH1_HUMAN
4	sp_Q9Y490_TLN1_HUMAN
4	sp_Q9Y4P1-6_ATG4B_HUMAN
4	sp_Q9Y4W6_AFG32_HUMAN
4	sp_Q9Y570_PPME1_HUMAN
4	sp_Q9Y5A7-2_NUB1_HUMAN
4	sp_Q9Y5B0_CTDP1_HUMAN
4	sp_Q9Y5L4_TIM13_HUMAN
4	sp_Q9Y5S2_MRCKB_HUMAN
4	sp_Q9Y5X3_SNX5_HUMAN
4	sp_Q9Y5Y2_NUBP2_HUMAN
4	sp_Q9Y5Y5_PEX16_HUMAN
4	sp_Q9Y613_FHOD1_HUMAN
4	sp_Q9Y676_RT18B_HUMAN
4	sp_Q9Y678_COPG1_HUMAN
4	sp_Q9Y697-2_NFS1_HUMAN
4	sp_Q9Y6C9_MTCH2_HUMAN
4	sp_Q9Y6D5_BIG2_HUMAN
4	sp_Q9Y6I3_EPN1_HUMAN
4	sp_Q9Y6I9_TX264_HUMAN
4	tr_A0A024R216_A0A024R216_HUMAN
4	tr_A0A087WXS7_A0A087WXS7_HUMAN
4	tr_A0A087X0W7_A0A087X0W7_HUMAN
4	tr_A0A087X1A8_A0A087X1A8_HUMAN
4	tr_A0A096LPI6_A0A096LPI6_HUMAN
4	tr_A0A0A0MR39_A0A0A0MR39_HUMAN
4	tr_A0A0A0MS41_A0A0A0MS41_HUMAN
4	tr_A0A0A6YYL4_A0A0A6YYL4_HUMAN
4	tr_A0A0B4J2E5_A0A0B4J2E5_HUMAN
4	tr_A0A0C4DG89_A0A0C4DG89_HUMAN
4	tr_A0A0C4DGB9_A0A0C4DGB9_HUMAN
4	tr_A0A0D9SEY1_A0A0D9SEY1_HUMAN
4	tr_A0A0D9SFK2_A0A0D9SFK2_HUMAN
4	tr_A0A0U1RRL8_A0A0U1RRL8_HUMAN
4	tr_A0A140T9T7_A0A140T9T7_HUMAN
4	tr_A0A182DWF2_A0A182DWF2_HUMAN
4	tr_A0A1B0GU86_A0A1B0GU86_HUMAN
4	tr_A0A1B0GW05_A0A1B0GW05_HUMAN
4	tr_A6NND8_A6NND8_HUMAN
4	tr_A8MX75_A8MX75_HUMAN
4	tr_B1AH87_B1AH87_HUMAN
4	tr_B1AL69_B1AL69_HUMAN
4	tr_B4DJV2_B4DJV2_HUMAN
4	tr_B4DLN1_B4DLN1_HUMAN
4	tr_B4DTS2_B4DTS2_HUMAN
4	tr_B8ZZU8_B8ZZU8_HUMAN
4	tr_C9IYN3_C9IYN3_HUMAN
4	tr_C9J0K6_C9J0K6_HUMAN
4	tr_C9JAX1_C9JAX1_HUMAN
4	tr_C9JFR7_C9JFR7_HUMAN
4	tr_C9JLU1_C9JLU1_HUMAN
4	tr_D3DTX6_D3DTX6_HUMAN
4	tr_D6RGI3_D6RGI3_HUMAN
4	tr_E9PL57_E9PL57_HUMAN
4	tr_E9PLK3_E9PLK3_HUMAN
4	tr_E9PSI1_E9PSI1_HUMAN
4	tr_F5H8F7_F5H8F7_HUMAN
4	tr_F6PQP6_F6PQP6_HUMAN
4	tr_G3V325_G3V325_HUMAN
4	tr_G3V3G9_G3V3G9_HUMAN
4	tr_G5E9L0_G5E9L0_HUMAN
4	tr_H0YMB3_H0YMB3_HUMAN
4	tr_H3BRL3_H3BRL3_HUMAN
4	tr_H3BUP2_H3BUP2_HUMAN
4	tr_H7BYY1_H7BYY1_HUMAN
4	tr_H7C1U8_H7C1U8_HUMAN
4	tr_H7C5G1_H7C5G1_HUMAN
4	tr_H9KV77_H9KV77_HUMAN
4	tr_I3L1P8_I3L1P8_HUMAN
4	tr_J3QL56_J3QL56_HUMAN
4	tr_K4DI93_K4DI93_HUMAN
4	tr_K7EK00_K7EK00_HUMAN
4	tr_K7ELQ9_K7ELQ9_HUMAN
4	tr_K7EM02_K7EM02_HUMAN
4	tr_M0QWZ7_M0QWZ7_HUMAN
4	tr_Q5JR08_Q5JR08_HUMAN
4	tr_Q5SZR4_Q5SZR4_HUMAN
4	tr_U3KQC1_U3KQC1_HUMAN
4	tr_X5CMH5_X5CMH5_HUMAN
5	sp_A0MZ66_SHOT1_HUMAN
5	sp_A2RRP1_NBAS_HUMAN
5	sp_A3KMH1-3_VWA8_HUMAN
5	sp_C4AMC7_WASH3_HUMAN
5	sp_O00116_ADAS_HUMAN
5	sp_O00194_RB27B_HUMAN
5	sp_O00203_AP3B1_HUMAN
5	sp_O00291_HIP1_HUMAN
5	sp_O00400_ACATN_HUMAN
5	sp_O00425_IF2B3_HUMAN
5	sp_O00468-6_AGRIN_HUMAN
5	sp_O00471_EXOC5_HUMAN
5	sp_O00625_PIR_HUMAN
5	sp_O14579_COPE_HUMAN
5	sp_O14617-5_AP3D1_HUMAN
5	sp_O14672_ADA10_HUMAN
5	sp_O14786_NRP1_HUMAN
5	sp_O14925_TIM23_HUMAN
5	sp_O15056_SYNJ2_HUMAN
5	sp_O15084_ANR28_HUMAN
5	sp_O15118_NPC1_HUMAN
5	sp_O15155_BET1_HUMAN
5	sp_O15173_PGRC2_HUMAN
5	sp_O15230_LAMA5_HUMAN
5	sp_O15260_SURF4_HUMAN
5	sp_O15305_PMM2_HUMAN
5	sp_O15438_MRP3_HUMAN
5	sp_O15439_MRP4_HUMAN
5	sp_O43292_GPAA1_HUMAN
5	sp_O43314-2_VIP2_HUMAN
5	sp_O43432_IF4G3_HUMAN
5	sp_O43776_SYNC_HUMAN
5	sp_O43852-2_CALU_HUMAN
5	sp_O43852_CALU_HUMAN
5	sp_O43865_SAHH2_HUMAN
5	sp_O60271-4_JIP4_HUMAN
5	sp_O60313-2_OPA1_HUMAN
5	sp_O60502_OGA_HUMAN
5	sp_O60645-3_EXOC3_HUMAN
5	sp_O60763_USO1_HUMAN
5	sp_O60814_H2B1K_HUMAN
5	sp_O60826_CCD22_HUMAN
5	sp_O60830_TI17B_HUMAN
5	sp_O60888-3_CUTA_HUMAN
5	sp_O75027_ABCB7_HUMAN
5	sp_O75116_ROCK2_HUMAN
5	sp_O75165_DJC13_HUMAN
5	sp_O75381-2_PEX14_HUMAN
5	sp_O75396_SC22B_HUMAN
5	sp_O75477_ERLN1_HUMAN
5	sp_O75531_BAF_HUMAN
5	sp_O75718_CRTAP_HUMAN
5	sp_O75844_FACE1_HUMAN
5	sp_O75879_GATB_HUMAN
5	sp_O75955_FLOT1_HUMAN
5	sp_O94760_DDAH1_HUMAN
5	sp_O94763_RMP_HUMAN
5	sp_O94855_SC24D_HUMAN
5	sp_O94874_UFL1_HUMAN
5	sp_O94903_PROSC_HUMAN
5	sp_O94925-3_GLSK_HUMAN
5	sp_O95159_ZFPL1_HUMAN
5	sp_O95302_FKBP9_HUMAN
5	sp_O95352_ATG7_HUMAN
5	sp_O95361_TRI16_HUMAN
5	sp_O95394_AGM1_HUMAN
5	sp_O95453-2_PARN_HUMAN
5	sp_O95470_SGPL1_HUMAN
5	sp_O95573_ACSL3_HUMAN
5	sp_O95671-2_ASML_HUMAN
5	sp_O95674_CDS2_HUMAN
5	sp_O95716_RAB3D_HUMAN
5	sp_O95994_AGR2_HUMAN
5	sp_P00390-2_GSHR_HUMAN
5	sp_P01034_CYTC_HUMAN
5	sp_P01111_RASN_HUMAN
5	sp_P01116-2_RASK_HUMAN
5	sp_P04439_1A03_HUMAN
5	sp_P04843_RPN1_HUMAN
5	sp_P04844_RPN2_HUMAN
5	sp_P05165-2_PCCA_HUMAN
5	sp_P05556_ITB1_HUMAN
5	sp_P06756-3_ITAV_HUMAN
5	sp_P06899_H2B1J_HUMAN
5	sp_P07108_ACBP_HUMAN
5	sp_P07237_PDIA1_HUMAN
5	sp_P07814_SYEP_HUMAN
5	sp_P07942_LAMB1_HUMAN
5	sp_P08237_PFKAM_HUMAN
5	sp_P08581_MET_HUMAN
5	sp_P08758_ANXA5_HUMAN
5	sp_P09104_ENOG_HUMAN
5	sp_P09496-2_CLCA_HUMAN
5	sp_P09936_UCHL1_HUMAN
5	sp_P09972_ALDOC_HUMAN
5	sp_P10620_MGST1_HUMAN
5	sp_P11216_PYGB_HUMAN
5	sp_P11413_G6PD_HUMAN
5	sp_P12931_SRC_HUMAN
5	sp_P13498_CY24A_HUMAN
5	sp_P13667_PDIA4_HUMAN
5	sp_P13674-3_P4HA1_HUMAN
5	sp_P13929_ENOB_HUMAN
5	sp_P14625_ENPL_HUMAN
5	sp_P14735_IDE_HUMAN
5	sp_P15291-2_B4GT1_HUMAN
5	sp_P16083_NQO2_HUMAN
5	sp_P16188_1A30_HUMAN
5	sp_P16435_NCPR_HUMAN
5	sp_P16615_AT2A2_HUMAN
5	sp_P17252_KPCA_HUMAN
5	sp_P18084_ITB5_HUMAN
5	sp_P18085_ARF4_HUMAN
5	sp_P18564-2_ITB6_HUMAN
5	sp_P20020-6_AT2B1_HUMAN
5	sp_P20339-2_RAB5A_HUMAN
5	sp_P20340-2_RAB6A_HUMAN
5	sp_P20645_MPRD_HUMAN
5	sp_P20674_COX5A_HUMAN
5	sp_P20936-2_RASA1_HUMAN
5	sp_P22692_IBP4_HUMAN
5	sp_P25325-2_THTM_HUMAN
5	sp_P26006_ITA3_HUMAN
5	sp_P27144_KAD4_HUMAN
5	sp_P27216-2_ANX13_HUMAN
5	sp_P27797_CALR_HUMAN
5	sp_P27824_CALX_HUMAN
5	sp_P28907_CD38_HUMAN
5	sp_P30040_ERP29_HUMAN
5	sp_P30101_PDIA3_HUMAN
5	sp_P30453_1A34_HUMAN
5	sp_P30508_1C12_HUMAN
5	sp_P31327_CPSM_HUMAN
5	sp_P31937_3HIDH_HUMAN
5	sp_P33527_MRP1_HUMAN
5	sp_P35580-2_MYH10_HUMAN
5	sp_P35610_SOAT1_HUMAN
5	sp_P35613-2_BASI_HUMAN
5	sp_P36404_ARL2_HUMAN
5	sp_P36871_PGM1_HUMAN
5	sp_P38646_GRP75_HUMAN
5	sp_P39880_CUX1_HUMAN
5	sp_P40123_CAP2_HUMAN
5	sp_P40261_NNMT_HUMAN
5	sp_P40616-2_ARL1_HUMAN
5	sp_P41252_SYIC_HUMAN
5	sp_P42126_ECI1_HUMAN
5	sp_P42226_STAT6_HUMAN
5	sp_P42345_MTOR_HUMAN
5	sp_P42566_EPS15_HUMAN
5	sp_P42892-3_ECE1_HUMAN
5	sp_P43304_GPDM_HUMAN
5	sp_P43307_SSRA_HUMAN
5	sp_P43490_NAMPT_HUMAN
5	sp_P46736-2_BRCC3_HUMAN
5	sp_P46937_YAP1_HUMAN
5	sp_P46939_UTRO_HUMAN
5	sp_P46977_STT3A_HUMAN
5	sp_P48163_MAOX_HUMAN
5	sp_P48506_GSH1_HUMAN
5	sp_P48507_GSH0_HUMAN
5	sp_P48723_HSP13_HUMAN
5	sp_P49257_LMAN1_HUMAN
5	sp_P49757-4_NUMB_HUMAN
5	sp_P49768-2_PSN1_HUMAN
5	sp_P49902_5NTC_HUMAN
5	sp_P50148_GNAQ_HUMAN
5	sp_P50416_CPT1A_HUMAN
5	sp_P50851-2_LRBA_HUMAN
5	sp_P51151_RAB9A_HUMAN
5	sp_P51531-2_SMCA2_HUMAN
5	sp_P51571_SSRD_HUMAN
5	sp_P51572_BAP31_HUMAN
5	sp_P51648_AL3A2_HUMAN
5	sp_P51812_KS6A3_HUMAN
5	sp_P52209-2_6PGD_HUMAN
5	sp_P52564_MP2K6_HUMAN
5	sp_P53367_ARFP1_HUMAN
5	sp_P53396_ACLY_HUMAN
5	sp_P53597_SUCA_HUMAN
5	sp_P57772_SELB_HUMAN
5	sp_P61009_SPCS3_HUMAN
5	sp_P61019_RAB2A_HUMAN
5	sp_P61020_RAB5B_HUMAN
5	sp_P61026_RAB10_HUMAN
5	sp_P61224_RAP1B_HUMAN
5	sp_P62072_TIM10_HUMAN
5	sp_P62805_H4_HUMAN
5	sp_P62820_RAB1A_HUMAN
5	sp_P62834_RAP1A_HUMAN
5	sp_P62873_GBB1_HUMAN
5	sp_P68431_H31_HUMAN
5	sp_P78356_PI42B_HUMAN
5	sp_P78527_PRKDC_HUMAN
5	sp_P83436_COG7_HUMAN
5	sp_Q00610-2_CLH1_HUMAN
5	sp_Q01415_GALK2_HUMAN
5	sp_Q01650_LAT1_HUMAN
5	sp_Q02252-2_MMSA_HUMAN
5	sp_Q02487-2_DSC2_HUMAN
5	sp_Q02809_PLOD1_HUMAN
5	sp_Q04864-2_REL_HUMAN
5	sp_Q05209_PTN12_HUMAN
5	sp_Q05397-7_FAK1_HUMAN
5	sp_Q06136_KDSR_HUMAN
5	sp_Q06210-2_GFPT1_HUMAN
5	sp_Q07065_CKAP4_HUMAN
5	sp_Q07973_CP24A_HUMAN
5	sp_Q08257_QOR_HUMAN
5	sp_Q08378_GOGA3_HUMAN
5	sp_Q08AM6_VAC14_HUMAN
5	sp_Q10469_MGAT2_HUMAN
5	sp_Q12765_SCRN1_HUMAN
5	sp_Q12768_STRUM_HUMAN
5	sp_Q12797_ASPH_HUMAN
5	sp_Q12929_EPS8_HUMAN
5	sp_Q12974_TP4A2_HUMAN
5	sp_Q13085_ACACA_HUMAN
5	sp_Q13131_AAPK1_HUMAN
5	sp_Q13190_STX5_HUMAN
5	sp_Q13206_DDX10_HUMAN
5	sp_Q13217_DNJC3_HUMAN
5	sp_Q13287_NMI_HUMAN
5	sp_Q13443_ADAM9_HUMAN
5	sp_Q13492-3_PICAL_HUMAN
5	sp_Q13586_STIM1_HUMAN
5	sp_Q13641_TPBG_HUMAN
5	sp_Q13642-1_FHL1_HUMAN
5	sp_Q13724_MOGS_HUMAN
5	sp_Q13740-2_CD166_HUMAN
5	sp_Q14118_DAG1_HUMAN
5	sp_Q14126_DSG2_HUMAN
5	sp_Q14155-1_ARHG7_HUMAN
5	sp_Q14244_MAP7_HUMAN
5	sp_Q14257_RCN2_HUMAN
5	sp_Q14258_TRI25_HUMAN
5	sp_Q14318-2_FKBP8_HUMAN
5	sp_Q14554_PDIA5_HUMAN
5	sp_Q14573_ITPR3_HUMAN
5	sp_Q14696_MESD_HUMAN
5	sp_Q14697-2_GANAB_HUMAN
5	sp_Q14746-2_COG2_HUMAN
5	sp_Q14789-2_GOGB1_HUMAN
5	sp_Q15018_F175B_HUMAN
5	sp_Q15031_SYLM_HUMAN
5	sp_Q15042_RB3GP_HUMAN
5	sp_Q15084-3_PDIA6_HUMAN
5	sp_Q15125_EBP_HUMAN
5	sp_Q15276_RABE1_HUMAN
5	sp_Q15293_RCN1_HUMAN
5	sp_Q15382_RHEB_HUMAN
5	sp_Q15582_BGH3_HUMAN
5	sp_Q15796_SMAD2_HUMAN
5	sp_Q15813_TBCE_HUMAN
5	sp_Q16513_PKN2_HUMAN
5	sp_Q16625-4_OCLN_HUMAN
5	sp_Q16706_MA2A1_HUMAN
5	sp_Q16719_KYNU_HUMAN
5	sp_Q16720-4_AT2B3_HUMAN
5	sp_Q16836_HCDH_HUMAN
5	sp_Q16851_UGPA_HUMAN
5	sp_Q16891-2_MIC60_HUMAN
5	sp_Q2M389_WASH7_HUMAN
5	sp_Q32MZ4-2_LRRF1_HUMAN
5	sp_Q32P28_P3H1_HUMAN
5	sp_Q49A26_GLYR1_HUMAN
5	sp_Q4G0N4_NAKD2_HUMAN
5	sp_Q4KMQ2-3_ANO6_HUMAN
5	sp_Q53EP0_FND3B_HUMAN
5	sp_Q53EU6_GPAT3_HUMAN
5	sp_Q53GQ0_DHB12_HUMAN
5	sp_Q5HYI8_RABL3_HUMAN
5	sp_Q5JRA6_MIA3_HUMAN
5	sp_Q5SWX8_ODR4_HUMAN
5	sp_Q5T160_SYRM_HUMAN
5	sp_Q5T1M5_FKB15_HUMAN
5	sp_Q5T4S7-3_UBR4_HUMAN
5	sp_Q5TA45-2_INT11_HUMAN
5	sp_Q5W0V3_F16B1_HUMAN
5	sp_Q5VT25-3_MRCKA_HUMAN
5	sp_Q5VW36_FOCAD_HUMAN
5	sp_Q5VW38-2_GP107_HUMAN
5	sp_Q5VWZ2_LYPL1_HUMAN
5	sp_Q5VZK9_CARL1_HUMAN
5	sp_Q641Q2_FA21A_HUMAN
5	sp_Q676U5_A16L1_HUMAN
5	sp_Q6NUQ4_TM214_HUMAN
5	sp_Q6P996-5_PDXD1_HUMAN
5	sp_Q6PUV4_CPLX2_HUMAN
5	sp_Q6R327_RICTR_HUMAN
5	sp_Q6UW02_CP20A_HUMAN
5	sp_Q6WCQ1-2_MPRIP_HUMAN
5	sp_Q6YHK3_CD109_HUMAN
5	sp_Q6YHU6-3_THADA_HUMAN
5	sp_Q6ZVF9_GRIN3_HUMAN
5	sp_Q70E73_RAPH1_HUMAN
5	sp_Q7KZF4_SND1_HUMAN
5	sp_Q7L576_CYFP1_HUMAN
5	sp_Q7L7X3_TAOK1_HUMAN
5	sp_Q7LGA3_HS2ST_HUMAN
5	sp_Q7RTP6_MICA3_HUMAN
5	sp_Q7Z2K6_ERMP1_HUMAN
5	sp_Q7Z2Z2_EFL1_HUMAN
5	sp_Q7Z3J2_CP062_HUMAN
5	sp_Q7Z6Z7_HUWE1_HUMAN
5	sp_Q7Z7K0_COXM1_HUMAN
5	sp_Q86SF2_GALT7_HUMAN
5	sp_Q86TM6-2_SYVN1_HUMAN
5	sp_Q86UE4_LYRIC_HUMAN
5	sp_Q86UP2_KTN1_HUMAN
5	sp_Q86Y07_VRK2_HUMAN
5	sp_Q86YV5_SG223_HUMAN
5	sp_Q8IUD2-3_RB6I2_HUMAN
5	sp_Q8IUE6_H2A2B_HUMAN
5	sp_Q8IWB1_IPRI_HUMAN
5	sp_Q8IVD9_NUDC3_HUMAN
5	sp_Q8IWE2_NXP20_HUMAN
5	sp_Q8IWJ2_GCC2_HUMAN
5	sp_Q8IVM0_CCD50_HUMAN
5	sp_Q8IXB1_DJC10_HUMAN
5	sp_Q8IXI2-4_MIRO1_HUMAN
5	sp_Q8IYB5-3_SMAP1_HUMAN
5	sp_Q8IYB7_DI3L2_HUMAN
5	sp_Q8IYI6_EXOC8_HUMAN
5	sp_Q8IZ81_ELMD2_HUMAN
5	sp_Q8N183_MIMIT_HUMAN
5	sp_Q8N2F6-3_ARM10_HUMAN
5	sp_Q8N2K0_ABD12_HUMAN
5	sp_Q8N4V1_MMGT1_HUMAN
5	sp_Q8N766-3_EMC1_HUMAN
5	sp_Q8NAF0_ZN579_HUMAN
5	sp_Q8NBJ4-2_GOLM1_HUMAN
5	sp_Q8NBJ5_GT251_HUMAN
5	sp_Q8NBQ5_DHB11_HUMAN
5	sp_Q8NBS9_TXND5_HUMAN
5	sp_Q8NBX0_SCPDL_HUMAN
5	sp_Q8NBZ7_UXS1_HUMAN
5	sp_Q8NC56_LEMD2_HUMAN
5	sp_Q8NDI1-3_EHBP1_HUMAN
5	sp_Q8NE86-3_MCU_HUMAN
5	sp_Q8NEN9_PDZD8_HUMAN
5	sp_Q8NF37_PCAT1_HUMAN
5	sp_Q8NG11_TSN14_HUMAN
5	sp_Q8NHP6_MSPD2_HUMAN
5	sp_Q8TAG9_EXOC6_HUMAN
5	sp_Q8TB37_NUBPL_HUMAN
5	sp_Q8TBA6-2_GOGA5_HUMAN
5	sp_Q8TBX8_PI42C_HUMAN
5	sp_Q8TC12_RDH11_HUMAN
5	sp_Q8TCE6-2_FA45A_HUMAN
5	sp_Q8TCJ2_STT3B_HUMAN
5	sp_Q8TCT8_SPP2A_HUMAN
5	sp_Q8TCT9-5_HM13_HUMAN
5	sp_Q8TCZ2-3_C99L2_HUMAN
5	sp_Q8TED1_GPX8_HUMAN
5	sp_Q8TEM1_PO210_HUMAN
5	sp_Q8WUD1_RAB2B_HUMAN
5	sp_Q8WUH6_TM263_HUMAN
5	sp_Q8WUM4_PDC6I_HUMAN
5	sp_Q8WUW1_BRK1_HUMAN
5	sp_Q8WUY1_THEM6_HUMAN
5	sp_Q8WWI5-3_CTL1_HUMAN
5	sp_Q8WVM8_SCFD1_HUMAN
5	sp_Q8WWV3_RT4I1_HUMAN
5	sp_Q8WXH0_SYNE2_HUMAN
5	sp_Q92520_FAM3C_HUMAN
5	sp_Q92575_UBXN4_HUMAN
5	sp_Q92604_LGAT1_HUMAN
5	sp_Q92609_TBCD5_HUMAN
5	sp_Q92643_GPI8_HUMAN
5	sp_Q92692_NECT2_HUMAN
5	sp_Q92734-2_TFG_HUMAN
5	sp_Q92823-5_NRCAM_HUMAN
5	sp_Q93008-1_USP9X_HUMAN
5	sp_Q93052_LPP_HUMAN
5	sp_Q93100-3_KPBB_HUMAN
5	sp_Q969M3_YIPF5_HUMAN
5	sp_Q969N2-5_PIGT_HUMAN
5	sp_Q969X5-2_ERGI1_HUMAN
5	sp_Q96A57-2_TM230_HUMAN
5	sp_Q96A65_EXOC4_HUMAN
5	sp_Q96AJ9-1_VTI1A_HUMAN
5	sp_Q96BS2_CHP3_HUMAN
5	sp_Q96CS3_FAF2_HUMAN
5	sp_Q96CU9-3_FXRD1_HUMAN
5	sp_Q96DA6_TIM14_HUMAN
5	sp_Q96DZ1_ERLEC_HUMAN
5	sp_Q96EB1_ELP4_HUMAN
5	sp_Q96EC8_YIPF6_HUMAN
5	sp_Q96GK7_FAH2A_HUMAN
5	sp_Q96HE7_ERO1A_HUMAN
5	sp_Q96HN2-2_SAHH3_HUMAN
5	sp_Q96I59_SYNM_HUMAN
5	sp_Q96I99_SUCB2_HUMAN
5	sp_Q96JB2_COG3_HUMAN
5	sp_Q96JB5_CK5P3_HUMAN
5	sp_Q96JJ7_TMX3_HUMAN
5	sp_Q96K17_BT3L4_HUMAN
5	sp_Q96KP1_EXOC2_HUMAN
5	sp_Q96M27_PRRC1_HUMAN
5	sp_Q96N67-4_DOCK7_HUMAN
5	sp_Q96PY5_FMNL2_HUMAN
5	sp_Q96RT1-5_ERBIN_HUMAN
5	sp_Q96S52_PIGS_HUMAN
5	sp_Q96S97_MYADM_HUMAN
5	sp_Q96SK2-3_TM209_HUMAN
5	sp_Q99442_SEC62_HUMAN
5	sp_Q99653_CHP1_HUMAN
5	sp_Q99797_MIPEP_HUMAN
5	sp_Q99805_TM9S2_HUMAN
5	sp_Q9BPX6_MICU1_HUMAN
5	sp_Q9BQB6_VKOR1_HUMAN
5	sp_Q9BRF8_CPPED_HUMAN
5	sp_Q9BRQ8_AIFM2_HUMAN
5	sp_Q9BRR6-2_ADPGK_HUMAN
5	sp_Q9BS26_ERP44_HUMAN
5	sp_Q9BT09_CNPY3_HUMAN
5	sp_Q9BTV4_TMM43_HUMAN
5	sp_Q9BTW9_TBCD_HUMAN
5	sp_Q9BW83_IFT27_HUMAN
5	sp_Q9BVC6_TM109_HUMAN
5	sp_Q9BYV8_CEP41_HUMAN
5	sp_Q9BZF1-3_OSBL8_HUMAN
5	sp_Q9C0B5-2_ZDHC5_HUMAN
5	sp_Q9GZY8-2_MFF_HUMAN
5	sp_Q9H0U3_MAGT1_HUMAN
5	sp_Q9H0W9_CK054_HUMAN
5	sp_Q9H1Y0_ATG5_HUMAN
5	sp_Q9H2M9_RBGPR_HUMAN
5	sp_Q9H2U2_IPYR2_HUMAN
5	sp_Q9H330-2_TM245_HUMAN
5	sp_Q9H3H5-2_GPT_HUMAN
5	sp_Q9H553_ALG2_HUMAN
5	sp_Q9H7D0_DOCK5_HUMAN
5	sp_Q9H8Y8_GORS2_HUMAN
5	sp_Q9H9C1_SPE39_HUMAN
5	sp_Q9H9E3_COG4_HUMAN
5	sp_Q9HA77_SYCM_HUMAN
5	sp_Q9HB90_RRAGC_HUMAN
5	sp_Q9HBL7_PLRKT_HUMAN
5	sp_Q9HDC9_APMAP_HUMAN
5	sp_Q9NP72_RAB18_HUMAN
5	sp_Q9NPL8_TIDC1_HUMAN
5	sp_Q9NR09_BIRC6_HUMAN
5	sp_Q9NR45_SIAS_HUMAN
5	sp_Q9NRF8_PYRG2_HUMAN
5	sp_Q9NRV9_HEBP1_HUMAN
5	sp_Q9NRY5_F1142_HUMAN
5	sp_Q9NTJ5_SAC1_HUMAN
5	sp_Q9NUB1-2_ACS2L_HUMAN
5	sp_Q9NUP9_LIN7C_HUMAN
5	sp_Q9NW15_ANO10_HUMAN
5	sp_Q9NV70-2_EXOC1_HUMAN
5	sp_Q9NV96_CC50A_HUMAN
5	sp_Q9NWV8_BABA1_HUMAN
5	sp_Q9NX63_MIC19_HUMAN
5	sp_Q9NXR7-4_BRE_HUMAN
5	sp_Q9NYL4-2_FKB11_HUMAN
5	sp_Q9NYU2-2_UGGG1_HUMAN
5	sp_Q9NZ01_TECR_HUMAN
5	sp_Q9NZ09_UBAP1_HUMAN
5	sp_Q9NZJ7-2_MTCH1_HUMAN
5	sp_Q9NZN8_CNOT2_HUMAN
5	sp_Q9NZW5_MPP6_HUMAN
5	sp_Q9P0K7_RAI14_HUMAN
5	sp_Q9P265_DIP2B_HUMAN
5	sp_Q9P2B2_FPRP_HUMAN
5	sp_Q9P2D3_HTR5B_HUMAN
5	sp_Q9P2J5_SYLC_HUMAN
5	sp_Q9UBH6_XPR1_HUMAN
5	sp_Q9UBP9_GULP1_HUMAN
5	sp_Q9UBQ0_VPS29_HUMAN
5	sp_Q9UBV2_SE1L1_HUMAN
5	sp_Q9UDT6-2_CLIP2_HUMAN
5	sp_Q9UEW8-2_STK39_HUMAN
5	sp_Q9UGP4_LIMD1_HUMAN
5	sp_Q9UH62_ARMX3_HUMAN
5	sp_Q9UJ68-5_MSRA_HUMAN
5	sp_Q9UJS0_CMC2_HUMAN
5	sp_Q9UKK3_PARP4_HUMAN
5	sp_Q9UKM7_MA1B1_HUMAN
5	sp_Q9UKM9-2_RALY_HUMAN
5	sp_Q9UKV8_AGO2_HUMAN
5	sp_Q9ULA0_DNPEP_HUMAN
5	sp_Q9ULH0_KDIS_HUMAN
5	sp_Q9UNF1_MAGD2_HUMAN
5	sp_Q9UNK0_STX8_HUMAN
5	sp_Q9UP83_COG5_HUMAN
5	sp_Q9UPQ0-10_LIMC1_HUMAN
5	sp_Q9Y2D4_EXC6B_HUMAN
5	sp_Q9Y2H6-2_FND3A_HUMAN
5	sp_Q9Y2T2_AP3M1_HUMAN
5	sp_Q9Y2V7_COG6_HUMAN
5	sp_Q9Y315_DEOC_HUMAN
5	sp_Q9Y3A6_TMED5_HUMAN
5	sp_Q9Y3P9_RBGP1_HUMAN
5	sp_Q9Y487_VPP2_HUMAN
5	sp_Q9Y4L1_HYOU1_HUMAN
5	sp_Q9Y4P3_TBL2_HUMAN
5	sp_Q9Y512_SAM50_HUMAN
5	sp_Q9Y584_TIM22_HUMAN
5	sp_Q9Y5J7_TIM9_HUMAN
5	sp_Q9Y5P4-2_C43BP_HUMAN
5	sp_Q9Y606-2_TRUA_HUMAN
5	sp_Q9Y639-1_NPTN_HUMAN
5	sp_Q9Y673_ALG5_HUMAN
5	sp_Q9Y6M7-6_S4A7_HUMAN
5	sp_Q9Y6N5_SQRD_HUMAN
5	sp_Q9Y6W5_WASF2_HUMAN
5	tr_A0A024R412_A0A024R412_HUMAN
5	tr_A0A024R4E5_A0A024R4E5_HUMAN
5	tr_A0A087WSW9_A0A087WSW9_HUMAN
5	tr_A0A087WYF7_A0A087WYF7_HUMAN
5	tr_A0A0A0MR88_A0A0A0MR88_HUMAN
5	tr_A0A0A0MSK6_A0A0A0MSK6_HUMAN
5	tr_A0A0A0MTD1_A0A0A0MTD1_HUMAN
5	tr_A0A0C4DFM1_A0A0C4DFM1_HUMAN
5	tr_A0A0C4DGH0_A0A0C4DGH0_HUMAN
5	tr_A0A0C4DGH3_A0A0C4DGH3_HUMAN
5	tr_A0A0C4DGS1_A0A0C4DGS1_HUMAN
5	tr_A0A0J9YXF2_A0A0J9YXF2_HUMAN
5	tr_A0A1B0GTU3_A0A1B0GTU3_HUMAN
5	tr_A0A1C7CYX9_A0A1C7CYX9_HUMAN
5	tr_A6NML8_A6NML8_HUMAN
5	tr_A8MQ02_A8MQ02_HUMAN
5	tr_D6R9Z7_D6R9Z7_HUMAN
5	tr_D6RJ90_D6RJ90_HUMAN
5	tr_E5RHW4_E5RHW4_HUMAN
5	tr_E7EMZ9_E7EMZ9_HUMAN
5	tr_E7ESP4_E7ESP4_HUMAN
5	tr_E7EUI8_E7EUI8_HUMAN
5	tr_E7EUY3_E7EUY3_HUMAN
5	tr_E7EWC2_E7EWC2_HUMAN
5	tr_E9PBG7_E9PBG7_HUMAN
5	tr_E9PMR4_E9PMR4_HUMAN
5	tr_F5GZ97_F5GZ97_HUMAN
5	tr_F5GZS6_F5GZS6_HUMAN
5	tr_F5H2A4_F5H2A4_HUMAN
5	tr_F5H365_F5H365_HUMAN
5	tr_F8W8I6_F8W8I6_HUMAN
5	tr_F8W9X7_F8W9X7_HUMAN
5	tr_G3V599_G3V599_HUMAN
5	tr_H0Y614_H0Y614_HUMAN
5	tr_H0YNG3_H0YNG3_HUMAN
5	tr_H3BSM7_H3BSM7_HUMAN
5	tr_H7BXT7_H7BXT7_HUMAN
5	tr_H7BZJ3_H7BZJ3_HUMAN
5	tr_I3L1T3_I3L1T3_HUMAN
5	tr_I3L2L5_I3L2L5_HUMAN
5	tr_J3KQU4_J3KQU4_HUMAN
5	tr_K7EK07_K7EK07_HUMAN
5	tr_K7EKE6_K7EKE6_HUMAN
5	tr_K7ELL7_K7ELL7_HUMAN
5	tr_K7ESP4_K7ESP4_HUMAN
5	tr_M0R3D4_M0R3D4_HUMAN
5	tr_Q1RLN5_Q1RLN5_HUMAN
5	tr_Q5JVZ5_Q5JVZ5_HUMAN
5	tr_Q5TEC6_Q5TEC6_HUMAN
5	tr_Q9HB66_Q9HB66_HUMAN
5	tr_R4GNB2_R4GNB2_HUMAN
5	tr_V9GY86_V9GY86_HUMAN
5	tr_V9HW75_V9HW75_HUMAN
6	sp_O00762_UBE2C_HUMAN
6	sp_O14578-4_CTRO_HUMAN
6	sp_O43379_WDR62_HUMAN
6	sp_O43663-4_PRC1_HUMAN
6	sp_O75717_WDHD1_HUMAN
6	sp_O95235-2_KI20A_HUMAN
6	sp_O95239_KIF4A_HUMAN
6	sp_O95347_SMC2_HUMAN
6	sp_P00374_DYR_HUMAN
6	sp_P04183_KITH_HUMAN
6	sp_P04818_TYSY_HUMAN
6	sp_P06400_RB_HUMAN
6	sp_P06493_CDK1_HUMAN
6	sp_P09884_DPOLA_HUMAN
6	sp_P11388_TOP2A_HUMAN
6	sp_P14635_CCNB1_HUMAN
6	sp_P25205_MCM3_HUMAN
6	sp_P31350_RIR2_HUMAN
6	sp_P33316-2_DUT_HUMAN
6	sp_P33991_MCM4_HUMAN
6	sp_P33992_MCM5_HUMAN
6	sp_P33993_MCM7_HUMAN
6	sp_P46013_KI67_HUMAN
6	sp_P49642_PRI1_HUMAN
6	sp_P49643_PRI2_HUMAN
6	sp_P49736_MCM2_HUMAN
6	sp_P52292_IMA1_HUMAN
6	sp_P52732_KIF11_HUMAN
6	sp_P61024_CKS1_HUMAN
6	sp_Q13257_MD2L1_HUMAN
6	sp_Q14566_MCM6_HUMAN
6	sp_Q14691_PSF1_HUMAN
6	sp_Q15003_CND2_HUMAN
6	sp_Q15004_PAF15_HUMAN
6	sp_Q15021_CND1_HUMAN
6	sp_Q16763_UBE2S_HUMAN
6	sp_Q2NKX8_ERC6L_HUMAN
6	sp_Q53EZ4_CEP55_HUMAN
6	sp_Q8NEM2_SHCBP_HUMAN
6	sp_Q8TCG1_CIP2A_HUMAN
6	sp_Q96KB5_TOPK_HUMAN
6	sp_Q96T88_UHRF1_HUMAN
6	sp_Q9BPX3_CND3_HUMAN
6	sp_Q9BRT9_SLD5_HUMAN
6	sp_Q9BRX5_PSF3_HUMAN
6	sp_Q9H0H5_RGAP1_HUMAN
6	sp_Q9H8V3-4_ECT2_HUMAN
6	sp_Q9NPD8_UBE2T_HUMAN
6	sp_Q9NQW6_ANLN_HUMAN
6	sp_Q9NRZ9-2_HELLS_HUMAN
6	sp_Q9NTJ3_SMC4_HUMAN
6	sp_Q9NVI1_FANCI_HUMAN
6	sp_Q9ULW0_TPX2_HUMAN
6	tr_E5RGX5_E5RGX5_HUMAN
6	tr_G3V167_G3V167_HUMAN
6	tr_H7BYN4_H7BYN4_HUMAN
7	sp_A0AVT1_UBA6_HUMAN
7	sp_A1L0T0_ILVBL_HUMAN
7	sp_A6NDG6_PGP_HUMAN
7	sp_A6NDU8_CE051_HUMAN
7	sp_O00148_DX39A_HUMAN
7	sp_O00154-6_BACH_HUMAN
7	sp_O00233_PSMD9_HUMAN
7	sp_O00273_DFFA_HUMAN
7	sp_O00299_CLIC1_HUMAN
7	sp_O00303_EIF3F_HUMAN
7	sp_O00401_WASL_HUMAN
7	sp_O00410_IPO5_HUMAN
7	sp_O00422_SAP18_HUMAN
7	sp_O00429_DNM1L_HUMAN
7	sp_O00505_IMA4_HUMAN
7	sp_O00567_NOP56_HUMAN
7	sp_O14497_ARI1A_HUMAN
7	sp_O14744_ANM5_HUMAN
7	sp_O14818_PSA7_HUMAN
7	sp_O14980_XPO1_HUMAN
7	sp_O15066_KIF3B_HUMAN
7	sp_O15067_PUR4_HUMAN
7	sp_O15126_SCAM1_HUMAN
7	sp_O15212_PFD6_HUMAN
7	sp_O15344_TRI18_HUMAN
7	sp_O15347_HMGB3_HUMAN
7	sp_O15371-3_EIF3D_HUMAN
7	sp_O15372_EIF3H_HUMAN
7	sp_O15541_R113A_HUMAN
7	sp_O43143_DHX15_HUMAN
7	sp_O43237_DC1L2_HUMAN
7	sp_O43251-6_RFOX2_HUMAN
7	sp_O43264_ZW10_HUMAN
7	sp_O43324_MCA3_HUMAN
7	sp_O43390_HNRPR_HUMAN
7	sp_O43399_TPD54_HUMAN
7	sp_O43583_DENR_HUMAN
7	sp_O43615_TIM44_HUMAN
7	sp_O43670-2_ZN207_HUMAN
7	sp_O43765_SGTA_HUMAN
7	sp_O43768_ENSA_HUMAN
7	sp_O43809_CPSF5_HUMAN
7	sp_O43815_STRN_HUMAN
7	sp_O43818_U3IP2_HUMAN
7	sp_O43823_AKAP8_HUMAN
7	sp_O60504-2_VINEX_HUMAN
7	sp_O60506-3_HNRPQ_HUMAN
7	sp_O60506_HNRPQ_HUMAN
7	sp_O60675_MAFK_HUMAN
7	sp_O60701_UGDH_HUMAN
7	sp_O60832_DKC1_HUMAN
7	sp_O60885_BRD4_HUMAN
7	sp_O60925_PFD1_HUMAN
7	sp_O60934_NBN_HUMAN
7	sp_O75063_XYLK_HUMAN
7	sp_O75400_PR40A_HUMAN
7	sp_O75410-7_TACC1_HUMAN
7	sp_O75475_PSIP1_HUMAN
7	sp_O75494-5_SRS10_HUMAN
7	sp_O75533_SF3B1_HUMAN
7	sp_O75607_NPM3_HUMAN
7	sp_O75663_TIPRL_HUMAN
7	sp_O75688_PPM1B_HUMAN
7	sp_O75821_EIF3G_HUMAN
7	sp_O75822_EIF3J_HUMAN
7	sp_O75828_CBR3_HUMAN
7	sp_O75832_PSD10_HUMAN
7	sp_O76071_CIAO1_HUMAN
7	sp_O76094_SRP72_HUMAN
7	sp_O94826_TOM70_HUMAN
7	sp_O95104_SFR15_HUMAN
7	sp_O95218-2_ZRAB2_HUMAN
7	sp_O95292_VAPB_HUMAN
7	sp_O95373_IPO7_HUMAN
7	sp_O95376_ARI2_HUMAN
7	sp_O95429-2_BAG4_HUMAN
7	sp_O95487-2_SC24B_HUMAN
7	sp_O95639_CPSF4_HUMAN
7	sp_O95707_RPP29_HUMAN
7	sp_O95721_SNP29_HUMAN
7	sp_O95777_LSM8_HUMAN
7	sp_O95816_BAG2_HUMAN
7	sp_O95865_DDAH2_HUMAN
7	sp_O95870_ABHGA_HUMAN
7	sp_O95881_TXD12_HUMAN
7	sp_O96008_TOM40_HUMAN
7	sp_O96019_ACL6A_HUMAN
7	sp_P00338_LDHA_HUMAN
7	sp_P00492_HPRT_HUMAN
7	sp_P00558_PGK1_HUMAN
7	sp_P04406_G3P_HUMAN
7	sp_P05198_IF2A_HUMAN
7	sp_P05386_RLA1_HUMAN
7	sp_P05387_RLA2_HUMAN
7	sp_P05388_RLA0_HUMAN
7	sp_P05455_LA_HUMAN
7	sp_P06733_ENOA_HUMAN
7	sp_P06744_G6PI_HUMAN
7	sp_P06748_NPM_HUMAN
7	sp_P07195_LDHB_HUMAN
7	sp_P07199_CENPB_HUMAN
7	sp_P07737_PROF1_HUMAN
7	sp_P07954-2_FUMH_HUMAN
7	sp_P08047-3_SP1_HUMAN
7	sp_P08579_RU2B_HUMAN
7	sp_P08621_RU17_HUMAN
7	sp_P08651-4_NFIC_HUMAN
7	sp_P09012_SNRPA_HUMAN
7	sp_P09132_SRP19_HUMAN
7	sp_P09234_RU1C_HUMAN
7	sp_P09382_LEG1_HUMAN
7	sp_P09429_HMGB1_HUMAN
7	sp_P09651_ROA1_HUMAN
7	sp_P09661_RU2A_HUMAN
7	sp_P09874_PARP1_HUMAN
7	sp_P10768_ESTD_HUMAN
[truncated: 2,351 more rows]

## Sheet: Figure 2c-i
Compound	Cluster 1	Cluster 2	Cluster 3	Cluster 4	Cluster 5	Cluster 6	Cluster 7	Cluster 8	Cluster 9	Cluster 10	Cluster 11	Cluster 12	Cluster 13	Cluster 14	Cluster 15
Afatinib	0.217064	-0.00605	-0.01945	-0.02812	0.142268	-0.10929	-0.03966	-0.0973	-0.03874	-0.06176	0.01549	0.078622	0.036851	0.474865	-0.24729
Apatinib	-0.00903	-0.01255	0.015807	-0.02711	0.046629	-0.08372	0.015874	-0.04695	0.021318	-0.04838	0.005432	-0.05312	0.050369	0.203154	-0.18279
Auranofin	-0.05115	-0.15684	-0.00572	-0.10492	0.070352	0.2124	-0.02001	0.003709	-0.04436	0.059074	0.146748	0.801392	0.088745	0.269155	-0.41887
Axitinib	0.159097	0.083578	0.261116	0.031242	0.13049	-0.37104	-0.05041	-0.14826	-0.000743	0.083501	3.7e-05	0.06114	-0.04836	0.104024	0.045484
Azacitidine	-0.16884	0.01764	0.246812	-0.09788	-0.01752	0.664702	0.051524	0.143953	0.016205	-0.19785	0.095265	-0.18628	0.284977	0.022414	-0.32301
b-AP15	-0.06063	-0.17971	-0.07017	-0.08964	0.040683	0.291069	-0.02428	0.088251	-0.000385	0.053414	0.172779	0.861122	0.03741	0.220165	-0.32393
Bleomycin	0.263908	0.089421	-0.23828	0.077491	0.071237	-1.06031	-0.07261	-0.20499	-0.35011	-0.03459	0.001097	-0.10229	-0.06024	-0.04895	0.508969
Bortezomib	-0.15542	-0.15153	0.092476	-0.1439	0.076862	0.366489	-0.07897	0.262908	0.116738	0.003474	0.448429	1.27132	-0.02442	0.287926	-0.45208
Bosutinib	0.124219	-0.03412	-0.04217	-0.02286	0.210368	-0.50301	-0.05447	-0.20691	0.043946	0.043498	0.028093	0.347937	0.02168	1.27773	-0.24477
Cabozantinib	0.325622	0.094551	-0.27611	0.048461	0.198689	-0.65336	-0.07847	-0.25559	-0.00591	-0.00587	-0.04664	-0.10048	-0.09758	0.66964	-0.0897
Camptothecin	0.179846	0.078951	-0.01212	0.077436	-0.08039	-0.56257	-0.04051	0.000981	0.039138	-0.13491	0.033711	0.070373	0.065617	0.008203	0.483146
Carmofur	0.126368	0.006059	-0.17758	0.012944	0.025019	-0.63905	0.015987	-0.14074	-0.61612	0.213819	-0.0421	0.0197	-0.50388	0.044754	0.283928
Crizotinib	0.224314	0.04807	-0.09851	0.021408	0.136434	-0.60214	-0.04299	-0.18419	-0.00542	0.017661	-0.019	0.01144	-0.0783	0.597881	-0.09106
Dasatinib	0.01679	0.025572	-0.01205	-0.00943	0.02499	0.136532	0.000392	-0.03975	-0.0232	0.026689	-0.0219	-0.09045	0.058799	0.147147	-0.01851
Docetaxel	-0.04789	0.000937	-0.00287	-0.01919	0.00603	0.116294	0.015474	0.001049	-0.0314	0.057963	-0.02185	0.029915	-0.01119	-0.04503	-0.10088
Doxorubicin	0.253977	-0.01719	0.013781	0.070994	0.033187	-0.3427	-0.04627	-0.06463	0.016483	0.123156	0.020391	0.180738	-0.11983	0.059555	0.506049
Enzalutamide	0.063984	-0.15703	0.289054	-0.02261	0.126243	0.131287	0.007273	-0.10217	0.044219	0.019569	0.001834	-0.15165	0.055575	0.061025	-0.3444
Epirubicin	0.310647	0.112795	-0.37827	0.072865	0.07282	-1.13767	-0.13413	-0.22077	-0.03938	-0.00636	-0.00574	-0.08579	-0.03706	0.106096	0.468496
Etoposide	0.074913	0.087253	-0.01054	0.020584	-0.01194	-0.29143	-0.02731	-0.05651	-0.01841	-0.04129	-0.00404	-0.04755	0.02221	-0.02354	0.159201
Everolimus	-0.06384	-0.57544	0.228995	-0.09685	0.155073	-0.31887	-0.000154	-0.05868	0.088108	0.164548	0.185689	1.15669	0.073513	0.28224	-0.42356
Floxuridine	0.081785	0.009083	0.077045	0.023636	-0.00387	-0.50412	0.014441	-0.08257	-0.36764	0.188177	-0.01112	-0.01032	-0.38825	-0.05383	0.437081
Fludarabine	0.029506	0.022118	0.018574	-0.01625	0.085086	-0.09964	-0.00412	-0.06906	-0.01406	-0.01169	-0.01643	0.152716	0.008728	0.428125	-0.16895
Gefitinib	-0.02941	-0.06036	0.051233	-0.04393	0.039144	0.001506	0.01776	-0.02198	0.024741	-0.04622	0.009162	-0.05653	0.070949	0.621741	-0.26063
Genistein	0.313031	0.257413	-0.00905	0.090141	0.177264	-0.91015	-0.07777	-0.21084	-0.29006	0.002432	-0.02149	-0.11942	-0.11678	0.216802	0.255778
Idarubicin	0.22534	0.063012	0.358306	0.061347	-0.02478	-0.9726	-0.07362	-0.06505	0.034544	-0.05108	0.05364	0.042326	0.066365	0.072285	0.493865
Irinotecan	0.17733	0.086436	-0.03934	0.061503	-0.09482	-0.53146	-0.0454	-0.00165	0.001605	-0.20896	0.020385	0.052753	0.058208	0.411049	0.321966
Lapatinib	0.080724	-0.05809	-0.10045	-0.03909	0.112311	0.317159	-0.00756	-0.04582	0.028513	-0.06579	0.002954	-0.18797	0.025632	0.70962	-0.33644
Lomustine	0.057976	0.048075	0.030007	0.003856	0.032094	-0.12323	-0.01644	-0.06127	-0.02482	-0.06594	0.000254	-0.18358	0.024425	0.042177	-0.07705
Methotrexate	0.014723	-0.03023	-0.06527	0.013982	0.034218	0.330313	-0.00728	-0.08053	-0.00979	0.10955	-0.05576	-0.08539	-0.07327	-0.10949	0.090177
Mitotane	0.005881	-0.27006	0.068628	-0.04977	0.068844	-0.28736	0.006491	-0.07912	-0.00107	0.064687	0.00868	0.039977	0.133596	0.056599	-0.19329
Nilotinib	0.113543	-0.01329	-0.05154	-0.00385	0.182435	-0.18263	-0.06248	-0.11593	0.101331	0.179024	0.069408	0.811539	-0.00641	0.499258	-0.21379
Nutlin	0.268704	0.013168	0.041225	0.046427	0.064062	-0.55867	-0.06682	-0.17617	-0.05452	0.067584	-0.0021	0.000993	0.063365	0.250337	0.544248
OSI-420	0.08503	0.118625	0.425221	-0.03253	0.195543	-0.29252	-0.04345	-0.20509	-0.000971	0.045042	0.013323	0.142156	0.18787	0.451508	-0.28603
OSW-1	0.172113	0.049549	0.187799	-0.03164	0.220104	-0.25105	-0.01477	-0.17295	-0.03182	-0.30384	-0.04308	0.022519	-0.08272	0.41864	-0.54989
Oxaliplatin	0.020992	0.083712	0.053136	0.004834	0.00103	-0.3397	0.024913	-0.04791	-0.028	0.015227	-0.03195	-0.16104	-0.25663	0.037664	0.094526
Paclitaxel	-0.05103	-0.02647	0.032522	-0.03091	0.0131	-0.24985	0.011612	-0.00732	-0.03874	0.070875	-0.00146	0.145138	-0.07383	0.024387	-0.12212
Pazopanib	0.014134	0.017879	0.16327	-0.04059	0.140392	0.274974	-0.00401	-0.04354	0.060343	-0.11475	0.021205	-0.15854	0.118074	0.186943	-0.34456
Ponatinib	0.076861	0.010025	-0.07231	-0.03591	0.121919	-0.06973	-0.0242	-0.16828	0.012749	0.075272	-0.0198	-0.13776	0.179827	0.383363	-0.32505
Raltitrexed	0.010583	0.002065	-0.05105	-0.000745	-0.00603	0.332109	-0.01823	-0.0133	-0.00357	0.041026	-0.00744	-0.049	0.057378	-0.02965	0.128314
Regorafinib	-0.09449	-0.5389	0.581448	-0.08658	0.091216	-0.27852	0.079685	-0.1137	-0.04317	0.275509	0.005043	0.028244	0.335882	-0.08977	-0.27772
RITA	0.002684	0.045304	-0.02147	0.003702	-0.02209	-0.02991	-0.01079	-0.00994	-0.01553	-0.03471	-0.00248	-0.0139	0.03811	0.033976	0.125477
Ruxolitinib	-0.13315	-0.11958	0.264536	-0.09006	0.046723	0.03161	0.025919	0.105196	-0.04541	-0.15739	0.110204	0.234686	0.016852	0.08043	-0.39597
Sorafenib	-0.07123	-0.64405	0.11487	-0.09027	0.093213	-0.29849	0.044259	-0.13165	-0.0031	0.207768	0.00137	0.218513	0.294922	-0.02615	-0.28633
Sunitinib	0.041104	-0.00441	0.10144	-0.01492	0.077221	0.044971	-0.00158	-0.04715	0.028195	-0.000377	0.000506	-0.01333	0.06847	0.550185	-0.16663
Temsirolimus	0.117964	0.005523	0.022242	-0.00886	0.172699	0.030417	-0.03577	-0.17604	0.009013	0.047881	-0.00677	0.055278	-0.04442	0.181144	-0.33173
Teniposide	0.227828	0.083974	0.328668	0.058593	0.031969	-0.95673	-0.08891	-0.14733	0.022433	-0.06384	0.046417	0.002826	0.030286	0.056921	0.422327
Topotecan	0.18524	0.086783	0.133387	0.07969	-0.0534	-0.65106	-0.05355	-0.06513	-0.02196	-0.07846	0.021488	-0.07557	0.05379	-0.07176	0.487952
TRi-1	-0.07139	-0.13556	0.03414	-0.06521	0.03534	-0.03837	0.011868	-0.0427	-0.04227	0.039076	0.036475	0.161843	0.03015	0.02904	-0.38199
TRi-2	-0.07827	-0.1362	0.02492	-0.07397	0.05724	0.108225	0.007948	-0.03725	-0.05697	0.08256	0.032652	0.354559	0.106224	0.006418	-0.4107
Vemurafenib	0.050119	-0.063	1.04461	-0.06947	0.25222	-0.36039	0.024756	-0.23314	0.005315	-0.07664	0.035676	0.130559	0.315619	0.466527	-0.45911
Vincristine	-0.08865	-0.02645	-0.09902	-0.02758	0.007276	0.140272	0.022316	0.025084	-0.00369	0.102092	0.015657	0.169008	-0.05611	0.069078	-0.21001
Vismodegib	-0.03085	-0.07908	0.146518	-0.05509	0.125389	-0.12069	0.020563	-0.14142	-0.02924	0.083972	-0.04313	-0.16703	0.176941	0.034751	-0.34696
2-methoxyestradiol	-0.01326	0.023851	-0.38352	-0.02161	0.036757	-0.17786	-0.000338	-0.02577	-0.10202	0.037457	0.024898	0.070536	0.008894	0.079386	-0.06885
5-fluorouracil	0.057531	0.00863	-0.00878	0.024375	0.001203	-0.43311	0.007266	-0.08767	-0.07014	0.175716	-0.01337	-0.09967	-0.28063	-0.0718	0.316028
8-azaguanine	-0.20431	0.013856	-0.2608	-0.10628	-0.07918	0.029744	0.100035	0.077616	-0.51318	-0.03721	0.018212	-0.15687	0.352018	-0.07599	-0.3859

## Sheet: Figure 4b
Variable ID	Protein IDs	Model VIP	VIP CV
sp_Q9UKK3_PARP4_HUMAN	Q9UKK3	2.97979	0.162019
sp_P00374_DYR_HUMAN	P00374	2.91666	0.170736
sp_Q14764_MVP_HUMAN	Q14764	2.91557	0.110791
tr_F5H5I6_F5H5I6_HUMAN	F5H5I6	2.90425	0.377119
sp_P16615_AT2A2_HUMAN	P16615	2.89193	0.227385
sp_O00291_HIP1_HUMAN	O00291	2.54583	0.150075
sp_P27707_DCK_HUMAN	P27707	2.52681	0.388543
sp_O75616_ERAL1_HUMAN	O75616	2.49456	0.633947
sp_Q9HBU6_EKI1_HUMAN	Q9HBU6	2.45022	0.464637
sp_Q9HA64_KT3K_HUMAN	Q9HA64	2.39317	0.339768
sp_P31350_RIR2_HUMAN	P31350	2.36303	0.206815
sp_P04818_TYSY_HUMAN	P04818	2.35749	0.413977
sp_Q9NYY8_FAKD2_HUMAN	Q9NYY8	2.29832	0.365842
sp_Q9ULT8_HECD1_HUMAN	Q9ULT8	2.23925	0.370807
sp_P04183_KITH_HUMAN	P04183	2.23886	0.172539
sp_O75223_GGCT_HUMAN	O75223	2.23358	0.162735
tr_F8VZJ2_F8VZJ2_HUMAN	F8VZJ2	2.22035	0.401828
sp_P49419-2_AL7A1_HUMAN	P49419-2	2.21351	0.177346
sp_Q13439-5_GOGA4_HUMAN	Q13439-5	2.20392	0.234134
sp_P46063_RECQ1_HUMAN	P46063	2.20027	0.428072
sp_P52732_KIF11_HUMAN	P52732	2.19242	0.220355
sp_Q9NQW6_ANLN_HUMAN	Q9NQW6	2.17549	0.299069
sp_O43707_ACTN4_HUMAN	O43707	2.17067	0.125068
sp_Q7L2E3-2_DHX30_HUMAN	Q7L2E3-2	2.16877	0.374954
sp_P60842_IF4A1_HUMAN	P60842	2.1578	0.300327
sp_P18858_DNLI1_HUMAN	P18858	2.15492	0.3771
sp_Q9UBQ5_EIF3K_HUMAN	Q9UBQ5	2.1542	0.229301
sp_Q92887_MRP2_HUMAN	Q92887	2.14809	0.207097
sp_Q8WU90_ZC3HF_HUMAN	Q8WU90	2.14215	0.295944
sp_Q02252-2_MMSA_HUMAN	Q02252-2	2.13931	0.292702
sp_P11940_PABP1_HUMAN	P11940	2.13425	0.365017
sp_Q07960_RHG01_HUMAN	Q07960	2.12808	0.295583
sp_P39748_FEN1_HUMAN	P39748	2.12021	0.216956
sp_Q9Y295_DRG1_HUMAN	Q9Y295	2.11979	0.286236
sp_P68032_ACTC_HUMAN	P68032	2.10705	0.246423
sp_O15371-3_EIF3D_HUMAN	O15371-3	2.1062	0.358847
sp_Q6UWP2_DHR11_HUMAN	Q6UWP2	2.10437	0.469794
sp_Q9UFN0_NPS3A_HUMAN	Q9UFN0	2.10295	0.218681
sp_O15372_EIF3H_HUMAN	O15372	2.10295	0.224834
sp_P51153_RAB13_HUMAN	P51153	2.09725	0.222586
sp_Q9NZN4_EHD2_HUMAN	Q9NZN4	2.09577	0.43162
sp_P13639_EF2_HUMAN	P13639	2.08608	0.277304
sp_P55010_IF5_HUMAN	P55010	2.08561	0.149112
sp_Q14258_TRI25_HUMAN	Q14258	2.07853	0.377722
sp_P11586_C1TC_HUMAN	P11586	2.07825	0.315804
sp_P54619-2_AAKG1_HUMAN	P54619-2	2.07392	0.283602
sp_Q6FIF0-2_ZFAN6_HUMAN	Q6FIF0-2	2.07347	0.311329
sp_Q9BQP7_MGME1_HUMAN	Q9BQP7	2.05624	0.115358
sp_Q9BYN0_SRXN1_HUMAN	Q9BYN0	2.0517	0.30629
sp_Q13423_NNTM_HUMAN	Q13423	2.0485	0.205048
sp_O15231-3_ZN185_HUMAN	O15231-3	2.04467	0.216318
sp_P43304_GPDM_HUMAN	P43304	2.04275	0.42947
sp_Q9BW83_IFT27_HUMAN	Q9BW83	2.04084	0.365209
sp_Q12979-4_ABR_HUMAN	Q12979-4	2.03953	0.108995
sp_Q92973-2_TNPO1_HUMAN	Q92973-2	2.03902	0.3656
sp_Q13131_AAPK1_HUMAN	Q13131	2.03794	0.343796
sp_Q8IZ83_A16A1_HUMAN	Q8IZ83	2.03138	0.345831
sp_Q9Y3D8_KAD6_HUMAN	Q9Y3D8	2.02854	0.541243
sp_Q5BKZ1_ZN326_HUMAN	Q5BKZ1	2.02157	0.328083
sp_Q9NUL7_DDX28_HUMAN	Q9NUL7	2.0112	0.712868
sp_Q16527_CSRP2_HUMAN	Q16527	1.99256	0.153355
sp_Q96KB5_TOPK_HUMAN	Q96KB5	1.98634	0.15515
tr_A0A0A6YYH1_A0A0A6YYH1_HUMAN	A0A0A6YYH1	1.98477	0.284601
sp_P36957_ODO2_HUMAN	P36957	1.98283	0.37721
sp_P14635_CCNB1_HUMAN	P14635	1.96398	0.18161
sp_P55072_TERA_HUMAN	P55072	1.96085	0.516706
sp_Q9NR30_DDX21_HUMAN	Q9NR30	1.95292	0.114821
sp_Q01813_PFKAP_HUMAN	Q01813	1.95153	0.184895
sp_P11388_TOP2A_HUMAN	P11388	1.95064	0.176125
sp_P54136_SYRC_HUMAN	P54136	1.94991	0.131762
sp_P05023-4_AT1A1_HUMAN	P05023-4	1.94591	0.213803
sp_P63261_ACTG_HUMAN	P63261	1.94524	0.165679
sp_Q8NEM2_SHCBP_HUMAN	Q8NEM2	1.9449	0.19674
sp_Q7Z739_YTHD3_HUMAN	Q7Z739	1.93771	0.180598
sp_P48735_IDHP_HUMAN	P48735	1.93683	0.298806
sp_Q9H330-2_TM245_HUMAN	Q9H330-2	1.93642	0.369353
sp_Q8WXX5_DNJC9_HUMAN	Q8WXX5	1.93193	0.146026
sp_Q14152_EIF3A_HUMAN	Q14152	1.92694	0.221323
sp_P20290_BTF3_HUMAN	P20290	1.92563	0.395106
sp_P34896-2_GLYC_HUMAN	P34896-2	1.91702	0.191168
sp_P42765_THIM_HUMAN	P42765	1.91014	0.287114
sp_P51114_FXR1_HUMAN	P51114	1.90732	0.345317
sp_P36507_MP2K2_HUMAN	P36507	1.90023	0.574406
sp_Q15043-2_S39AE_HUMAN	Q15043-2	1.89581	0.283355
sp_Q01995_TAGL_HUMAN	Q01995	1.89391	0.147776
sp_Q99615_DNJC7_HUMAN	Q99615	1.89264	0.142648
sp_P30038_AL4A1_HUMAN	P30038	1.89217	0.225703
sp_Q7Z2T5_TRM1L_HUMAN	Q7Z2T5	1.89112	0.468818
sp_O00303_EIF3F_HUMAN	O00303	1.88836	0.397198
sp_Q9Y6K5_OAS3_HUMAN	Q9Y6K5	1.88761	0.277092
sp_Q03252_LMNB2_HUMAN	Q03252	1.88724	0.359487
sp_Q7L2H7_EIF3M_HUMAN	Q7L2H7	1.87813	0.501502
sp_Q9Y496_KIF3A_HUMAN	Q9Y496	1.87319	0.436601
sp_P08238_HS90B_HUMAN	P08238	1.87164	0.153503
sp_P10515_ODP2_HUMAN	P10515	1.86675	0.312133
sp_Q14669-3_TRIPC_HUMAN	Q14669-3	1.86168	0.371911
sp_O94760_DDAH1_HUMAN	O94760	1.8564	0.302919
sp_Q14157_UBP2L_HUMAN	Q14157	1.85399	0.206992
sp_Q8N392_RHG18_HUMAN	Q8N392	1.85236	0.304573
sp_P06400_RB_HUMAN	P06400	1.85236	0.340357
sp_P11908_PRPS2_HUMAN	P11908	1.85106	0.339388
sp_Q9ULX3_NOB1_HUMAN	Q9ULX3	1.8422	0.284691
sp_Q8WWI1-3_LMO7_HUMAN	Q8WWI1-3	1.84138	0.190262
sp_P46940_IQGA1_HUMAN	P46940	1.84059	0.525772
tr_A0A0A6YY96_A0A0A6YY96_HUMAN	A0A0A6YY96	1.84057	0.305981
sp_Q9BRP1_PDD2L_HUMAN	Q9BRP1	1.83773	0.333811
sp_Q15019_SEPT2_HUMAN	Q15019	1.83677	0.469528
sp_P45973_CBX5_HUMAN	P45973	1.83364	0.268062
sp_Q8TEM1_PO210_HUMAN	Q8TEM1	1.83247	0.377778
sp_Q9H8H0_NOL11_HUMAN	Q9H8H0	1.83128	0.411083
sp_Q8NBU5_ATAD1_HUMAN	Q8NBU5	1.82499	0.467035
sp_Q9Y5V3_MAGD1_HUMAN	Q9Y5V3	1.82366	0.378644
sp_Q96E29-3_MTEF3_HUMAN	Q96E29-3	1.82009	0.460712
sp_Q9H583_HEAT1_HUMAN	Q9H583	1.81981	0.389636
sp_P40123_CAP2_HUMAN	P40123	1.81946	0.321615
sp_Q05519-2_SRS11_HUMAN	Q05519-2	1.81909	0.351873
sp_Q6NUK1_SCMC1_HUMAN	Q6NUK1	1.81831	0.600069
sp_Q9Y5M8_SRPRB_HUMAN	Q9Y5M8	1.81476	0.239583
sp_P48507_GSH0_HUMAN	P48507	1.81403	0.35167
sp_Q9HCD5_NCOA5_HUMAN	Q9HCD5	1.81252	0.484737
sp_Q15758_AAAT_HUMAN	Q15758	1.81189	0.165388
sp_O75391_SPAG7_HUMAN	O75391	1.80843	0.276925
sp_P26885_FKBP2_HUMAN	P26885	1.80355	0.44734
tr_C9J494_C9J494_HUMAN	C9J494	1.79645	0.265418
sp_Q9Y478_AAKB1_HUMAN	Q9Y478	1.78247	0.519868
sp_P20700_LMNB1_HUMAN	P20700	1.78178	0.189362
sp_P25440_BRD2_HUMAN	P25440	1.77922	0.570568
sp_Q13451_FKBP5_HUMAN	Q13451	1.77808	0.296461
sp_P60228_EIF3E_HUMAN	P60228	1.77779	0.341635
sp_Q8N4X5-2_AF1L2_HUMAN	Q8N4X5-2	1.77252	0.138148
sp_O75534_CSDE1_HUMAN	O75534	1.77164	0.201032
tr_F8W1A4_F8W1A4_HUMAN	F8W1A4	1.77113	0.418955
sp_Q9H4G0_E41L1_HUMAN	Q9H4G0	1.7699	0.195367
sp_P23921_RIR1_HUMAN	P23921	1.76866	0.240986
sp_Q9NUJ1_ABHDA_HUMAN	Q9NUJ1	1.76772	0.469796
sp_Q96HC4_PDLI5_HUMAN	Q96HC4	1.76698	0.202151
sp_O75884_RBBP9_HUMAN	O75884	1.76452	0.29049
sp_P53041_PPP5_HUMAN	P53041	1.76394	0.477752
sp_O75717_WDHD1_HUMAN	O75717	1.76326	0.129207
sp_P23246_SFPQ_HUMAN	P23246	1.75969	0.361058
sp_Q8N806_UBR7_HUMAN	Q8N806	1.75868	0.172923
sp_Q8IWA0_WDR75_HUMAN	Q8IWA0	1.75786	0.20577
tr_E7EUU4_E7EUU4_HUMAN	E7EUU4	1.7544	0.356528
sp_P11142_HSP7C_HUMAN	P11142	1.7499	0.295506
sp_Q9Y3F4_STRAP_HUMAN	Q9Y3F4	1.74743	0.202371
sp_Q9Y262_EIF3L_HUMAN	Q9Y262	1.74697	0.318529
sp_P07737_PROF1_HUMAN	P07737	1.74659	0.397544
sp_Q96KR1_ZFR_HUMAN	Q96KR1	1.74348	0.182295
sp_Q9NR12_PDLI7_HUMAN	Q9NR12	1.74328	0.137948
sp_Q9H3H3_CK068_HUMAN	Q9H3H3	1.74321	0.272534
sp_P28340_DPOD1_HUMAN	P28340	1.74311	0.236104
sp_Q7L8L6_FAKD5_HUMAN	Q7L8L6	1.74283	0.271141
sp_Q8TCD5_NT5C_HUMAN	Q8TCD5	1.74253	0.32485
sp_O14929_HAT1_HUMAN	O14929	1.74144	0.278547
sp_O75794_CD123_HUMAN	O75794	1.74119	0.537037
sp_O60762_DPM1_HUMAN	O60762	1.74027	0.451317
sp_P26196_DDX6_HUMAN	P26196	1.73987	0.379739
sp_P34932_HSP74_HUMAN	P34932	1.73971	0.249121
sp_Q9BRX5_PSF3_HUMAN	Q9BRX5	1.73953	0.253928
sp_P35580-2_MYH10_HUMAN	P35580-2	1.73917	0.26132
sp_Q9NTZ6_RBM12_HUMAN	Q9NTZ6	1.73751	0.368837
sp_O75608-2_LYPA1_HUMAN	O75608-2	1.73488	0.285218
sp_Q13347_EIF3I_HUMAN	Q13347	1.7333	0.347432
sp_Q13137-4_CACO2_HUMAN	Q13137-4	1.72965	0.291123
sp_Q9UJK0_TSR3_HUMAN	Q9UJK0	1.72682	0.607961
sp_Q9NZ45_CISD1_HUMAN	Q9NZ45	1.72447	0.239384
sp_Q58FF8_H90B2_HUMAN	Q58FF8	1.72252	0.298736
sp_P21589_5NTD_HUMAN	P21589	1.71863	0.2503
sp_Q8ND04_SMG8_HUMAN	Q8ND04	1.71658	0.355049
sp_Q9UHY1_NRBP_HUMAN	Q9UHY1	1.71533	0.456589
sp_A4D1E9_GTPBA_HUMAN	A4D1E9	1.71273	0.440497
sp_P53611_PGTB2_HUMAN	P53611	1.70742	0.316689
sp_Q9UG63_ABCF2_HUMAN	Q9UG63	1.70659	0.316885
sp_P00352_AL1A1_HUMAN	P00352	1.70655	0.132012
sp_P05026-2_AT1B1_HUMAN	P05026-2	1.70527	0.175677
sp_Q96P70_IPO9_HUMAN	Q96P70	1.70289	0.186086
sp_P23919_KTHY_HUMAN	P23919	1.70236	0.180702
sp_Q6P996-5_PDXD1_HUMAN	Q6P996-5	1.69927	0.326032
sp_Q4J6C6-4_PPCEL_HUMAN	Q4J6C6-4	1.69896	0.143009
sp_P37802_TAGL2_HUMAN	P37802	1.69781	0.133715
tr_E5RGX5_E5RGX5_HUMAN	E5RGX5	1.69486	0.203626
sp_P21333-2_FLNA_HUMAN	P21333-2	1.69468	0.131972
sp_Q16836_HCDH_HUMAN	Q16836	1.69318	0.305749
sp_P13693_TCTP_HUMAN	P13693	1.69235	0.130579
sp_Q13501_SQSTM_HUMAN	Q13501	1.69114	0.101341
sp_Q9NWT6_HIF1N_HUMAN	Q9NWT6	1.68993	0.102894
sp_Q9ULW0_TPX2_HUMAN	Q9ULW0	1.68833	0.320644
sp_O43663-4_PRC1_HUMAN	O43663-4	1.68793	0.26623
sp_Q14192_FHL2_HUMAN	Q14192	1.68707	0.191363
sp_Q15404_RSU1_HUMAN	Q15404	1.68207	0.317
sp_Q86UY8_NT5D3_HUMAN	Q86UY8	1.68159	0.185052
sp_Q9H410-4_DSN1_HUMAN	Q9H410-4	1.67788	0.141211
tr_G3V1A4_G3V1A4_HUMAN	G3V1A4	1.67772	0.362437
tr_A6NNI4_A6NNI4_HUMAN	A6NNI4	1.67685	0.339008
sp_P15529-7_MCP_HUMAN	P15529-7	1.67338	0.28877
sp_Q9NUQ9_FA49B_HUMAN	Q9NUQ9	1.6733	0.37884
sp_P00367_DHE3_HUMAN	P00367	1.6722	0.382701
sp_Q969X6_UTP4_HUMAN	Q969X6	1.67122	0.375315
sp_O95801_TTC4_HUMAN	O95801	1.67112	0.270332
sp_Q9UQN3_CHM2B_HUMAN	Q9UQN3	1.66928	0.381598
sp_P52943_CRIP2_HUMAN	P52943	1.66924	0.187544
sp_Q8NBJ4-2_GOLM1_HUMAN	Q8NBJ4-2	1.66899	0.272161
sp_Q9NRG1_PRDC1_HUMAN	Q9NRG1	1.66817	0.244551
sp_Q9BRT9_SLD5_HUMAN	Q9BRT9	1.66732	0.161372
sp_P68104_EF1A1_HUMAN	P68104	1.66678	0.212363
sp_O75083_WDR1_HUMAN	O75083	1.66668	0.303792
tr_J3KTA4_J3KTA4_HUMAN	J3KTA4	1.66312	0.372159
sp_Q9Y5B9_SP16H_HUMAN	Q9Y5B9	1.66261	0.445122
sp_Q99613_EIF3C_HUMAN	Q99613	1.6615	0.416909
sp_Q7Z2K6_ERMP1_HUMAN	Q7Z2K6	1.65933	0.404404
sp_Q03135_CAV1_HUMAN	Q03135	1.65471	0.248921
sp_Q9NZU5_LMCD1_HUMAN	Q9NZU5	1.65423	0.213826
sp_Q9NRK6_ABCBA_HUMAN	Q9NRK6	1.65343	0.21206
sp_Q08945_SSRP1_HUMAN	Q08945	1.65045	0.326276
tr_A0A0J9YVP6_A0A0J9YVP6_HUMAN	A0A0J9YVP6	1.65043	0.368756
sp_P05455_LA_HUMAN	P05455	1.647	0.303523
sp_P46013_KI67_HUMAN	P46013	1.64378	0.154511
sp_P51398_RT29_HUMAN	P51398	1.64352	0.310687
sp_Q93052_LPP_HUMAN	Q93052	1.64301	0.182631
sp_Q13595-4_TRA2A_HUMAN	Q13595-4	1.64234	0.263257
sp_Q96SY0_VWA9_HUMAN	Q96SY0	1.64195	0.347572
sp_Q14151_SAFB2_HUMAN	Q14151	1.64004	0.349338
sp_O60504-2_VINEX_HUMAN	O60504-2	1.63891	0.336729
sp_P40616-2_ARL1_HUMAN	P40616-2	1.63827	0.351567
sp_P51116_FXR2_HUMAN	P51116	1.63642	0.406317
sp_Q9BT09_CNPY3_HUMAN	Q9BT09	1.63243	0.329407
sp_P61011_SRP54_HUMAN	P61011	1.63105	0.213942
sp_Q9BRF8_CPPED_HUMAN	Q9BRF8	1.62791	0.301321
sp_P16949_STMN1_HUMAN	P16949	1.62578	0.106949
sp_Q15061_WDR43_HUMAN	Q15061	1.62478	0.282589
sp_Q6WCQ1-2_MPRIP_HUMAN	Q6WCQ1-2	1.62396	0.258911
sp_P18206-2_VINC_HUMAN	P18206-2	1.61674	0.111232
sp_O75477_ERLN1_HUMAN	O75477	1.61589	0.384179
sp_Q9H2H8_PPIL3_HUMAN	Q9H2H8	1.61388	0.619473
sp_Q96GA3_LTV1_HUMAN	Q96GA3	1.61271	0.339475
sp_Q15637-5_SF01_HUMAN	Q15637-5	1.61173	0.244671
sp_P07711_CATL1_HUMAN	P07711	1.61082	0.16334
sp_P33316-2_DUT_HUMAN	P33316-2	1.60856	0.213153
sp_P17676-2_CEBPB_HUMAN	P17676-2	1.6063	0.406704
sp_P09104_ENOG_HUMAN	P09104	1.60608	0.208144
sp_Q9BUE6_ISCA1_HUMAN	Q9BUE6	1.60427	0.391338
sp_Q6PI48_SYDM_HUMAN	Q6PI48	1.60069	0.409881
sp_P11166_GTR1_HUMAN	P11166	1.5992	0.405436
sp_Q8N8N7_PTGR2_HUMAN	Q8N8N7	1.59717	0.280886
sp_Q99543_DNJC2_HUMAN	Q99543	1.59461	0.195687
sp_Q15233_NONO_HUMAN	Q15233	1.5945	0.231809
sp_Q14498-2_RBM39_HUMAN	Q14498-2	1.59364	0.138687
sp_Q7L523_RRAGA_HUMAN	Q7L523	1.59298	0.478789
sp_O95834_EMAL2_HUMAN	O95834	1.59069	0.231461
sp_P49427_UB2R1_HUMAN	P49427	1.58668	0.162445
sp_Q9NVM9_ASUN_HUMAN	Q9NVM9	1.58666	0.234009
sp_O95395_GCNT3_HUMAN	O95395	1.58337	0.364199
sp_P49959_MRE11_HUMAN	P49959	1.58298	0.458411
sp_P67936_TPM4_HUMAN	P67936	1.57884	0.268063
sp_Q08211_DHX9_HUMAN	Q08211	1.5788	0.257271
sp_O43592_XPOT_HUMAN	O43592	1.57722	0.418443
sp_Q99614_TTC1_HUMAN	Q99614	1.57711	0.200509
sp_P53597_SUCA_HUMAN	P53597	1.57599	0.281807
sp_Q13596_SNX1_HUMAN	Q13596	1.57499	0.260537
sp_Q15007_FL2D_HUMAN	Q15007	1.57398	0.29558
sp_Q86VP1-2_TAXB1_HUMAN	Q86VP1-2	1.57298	0.231831
sp_Q96CM8-3_ACSF2_HUMAN	Q96CM8-3	1.57105	0.373876
sp_Q8NE86-3_MCU_HUMAN	Q8NE86-3	1.56878	0.333365
sp_P30086_PEBP1_HUMAN	P30086	1.56799	0.295648
sp_P35613-2_BASI_HUMAN	P35613-2	1.56666	0.308771
sp_P02792_FRIL_HUMAN	P02792	1.56517	0.292442
sp_O00767_ACOD_HUMAN	O00767	1.56512	0.21639
tr_Q5JP53_Q5JP53_HUMAN	Q5JP53	1.56217	0.13482
sp_Q99798_ACON_HUMAN	Q99798	1.56116	0.157571
sp_P24941_CDK2_HUMAN	P24941	1.56101	0.30356
sp_P15291-2_B4GT1_HUMAN	P15291-2	1.55871	0.322999
sp_Q7Z478_DHX29_HUMAN	Q7Z478	1.55806	0.336547
sp_Q9UI30_TR112_HUMAN	Q9UI30	1.55513	0.540904
sp_P68363_TBA1B_HUMAN	P68363	1.55483	0.206443
sp_P02786_TFR1_HUMAN	P02786	1.55327	0.24199
sp_P42167_LAP2B_HUMAN	P42167	1.55274	0.276795
sp_Q712K3_UB2R2_HUMAN	Q712K3	1.5522	0.343657
sp_P82979_SARNP_HUMAN	P82979	1.54893	0.456227
sp_P50402_EMD_HUMAN	P50402	1.54741	0.243469
sp_Q15366-3_PCBP2_HUMAN	Q15366-3	1.54392	0.400438
sp_Q14691_PSF1_HUMAN	Q14691	1.54328	0.167807
sp_P51692_STA5B_HUMAN	P51692	1.54233	0.516143
sp_P54289-4_CA2D1_HUMAN	P54289-4	1.54063	0.0834924
sp_Q92466_DDB2_HUMAN	Q92466	1.54034	0.0607559
sp_P11802_CDK4_HUMAN	P11802	1.5377	0.226454
sp_P49137_MAPK2_HUMAN	P49137	1.53707	0.310573
sp_P13798_ACPH_HUMAN	P13798	1.53622	0.198676
sp_Q15813_TBCE_HUMAN	Q15813	1.53522	0.235813
sp_P30153_2AAA_HUMAN	P30153	1.53483	0.328661
sp_Q9NVI1_FANCI_HUMAN	Q9NVI1	1.53467	0.0798699
sp_Q70Z53_F10C1_HUMAN	Q70Z53	1.53367	0.451317
sp_P09132_SRP19_HUMAN	P09132	1.5332	0.346411
sp_P12429_ANXA3_HUMAN	P12429	1.53114	0.39465
sp_Q9NWH9_SLTM_HUMAN	Q9NWH9	1.5308	0.488811
sp_Q15004_PAF15_HUMAN	Q15004	1.53033	0.265668
sp_Q9NPH2_INO1_HUMAN	Q9NPH2	1.53024	0.31607
sp_Q9UPQ0-10_LIMC1_HUMAN	Q9UPQ0-10	1.52849	0.142335
sp_Q9NZD8_SPG21_HUMAN	Q9NZD8	1.52768	0.219732
sp_Q6P1Q9_MET2B_HUMAN	Q6P1Q9	1.52726	0.200403
sp_O75874_IDHC_HUMAN	O75874	1.52579	0.157405
sp_Q9H3N1_TMX1_HUMAN	Q9H3N1	1.52433	0.280796
sp_P84101-4_SERF2_HUMAN	P84101-4	1.5243	0.24349
tr_E7EW69_E7EW69_HUMAN	E7EW69	1.52423	0.317434
sp_Q15020_SART3_HUMAN	Q15020	1.52272	0.157661
sp_Q9UDY4_DNJB4_HUMAN	Q9UDY4	1.52217	0.405428
sp_Q96KP4_CNDP2_HUMAN	Q96KP4	1.51967	0.332321
tr_D6RGI3_D6RGI3_HUMAN	D6RGI3	1.51896	0.712556
sp_P31040_SDHA_HUMAN	P31040	1.51844	0.272798
sp_Q16891-2_MIC60_HUMAN	Q16891-2	1.51698	0.235598
sp_P29692_EF1D_HUMAN	P29692	1.51654	0.170987
sp_Q8NE71_ABCF1_HUMAN	Q8NE71	1.51624	0.280709
sp_Q96DB5_RMD1_HUMAN	Q96DB5	1.51606	0.262596
tr_C9JYQ9_C9JYQ9_HUMAN	C9JYQ9	1.51536	0.206131
sp_Q8TBX8_PI42C_HUMAN	Q8TBX8	1.51307	0.1532
sp_Q9P0K7_RAI14_HUMAN	Q9P0K7	1.51251	0.256156
sp_Q5TDH0_DDI2_HUMAN	Q5TDH0	1.51219	0.501239
sp_P12814_ACTN1_HUMAN	P12814	1.51128	0.243299
sp_P23588_IF4B_HUMAN	P23588	1.51114	0.131867
sp_A1L0T0_ILVBL_HUMAN	A1L0T0	1.51109	0.443322
sp_P13995_MTDC_HUMAN	P13995	1.51087	0.226882
sp_Q6P4E1-2_CASC4_HUMAN	Q6P4E1-2	1.51078	0.279733
sp_Q6PD74_AAGAB_HUMAN	Q6PD74	1.51028	0.368783
sp_Q13610_PWP1_HUMAN	Q13610	1.50956	0.25525
sp_P08237_PFKAM_HUMAN	P08237	1.50925	0.528781
sp_P26447_S10A4_HUMAN	P26447	1.50602	0.457986
sp_P15311_EZRI_HUMAN	P15311	1.50581	0.165802
sp_P00492_HPRT_HUMAN	P00492	1.50375	0.188926
sp_P31153_METK2_HUMAN	P31153	1.50369	0.224348
sp_Q96H55_MYO19_HUMAN	Q96H55	1.50271	0.4435
sp_Q8TF42_UBS3B_HUMAN	Q8TF42	1.50168	0.398328
sp_P07900_HS90A_HUMAN	P07900	1.50117	0.274397
sp_Q13642-1_FHL1_HUMAN	Q13642-1	1.50094	0.254275
sp_Q969X5-2_ERGI1_HUMAN	Q969X5-2	1.49855	0.150299
sp_Q9BRK5_CAB45_HUMAN	Q9BRK5	1.49747	0.379041
sp_P09493-3_TPM1_HUMAN	P09493-3	1.49727	0.14004
sp_Q02218_ODO1_HUMAN	Q02218	1.49634	0.199246
sp_Q92520_FAM3C_HUMAN	Q92520	1.49488	0.284228
sp_Q14008_CKAP5_HUMAN	Q14008	1.49397	0.155771
sp_Q8WX93-3_PALLD_HUMAN	Q8WX93-3	1.49376	0.221314
sp_Q01433-2_AMPD2_HUMAN	Q01433-2	1.49105	0.298765
sp_Q9Y547_IFT25_HUMAN	Q9Y547	1.49088	0.201878
sp_Q16181_SEPT7_HUMAN	Q16181	1.48801	0.558869
sp_P61088_UBE2N_HUMAN	P61088	1.48755	0.134382
sp_Q9H3U1-2_UN45A_HUMAN	Q9H3U1-2	1.48576	0.33691
sp_Q9UIJ7_KAD3_HUMAN	Q9UIJ7	1.48574	0.214339
sp_P78318_IGBP1_HUMAN	P78318	1.48426	0.386084
sp_O95071_UBR5_HUMAN	O95071	1.48332	0.276881
sp_Q96I99_SUCB2_HUMAN	Q96I99	1.48312	0.102888
sp_Q96D53_COQ8B_HUMAN	Q96D53	1.48299	0.525699
sp_P16144-2_ITB4_HUMAN	P16144-2	1.48166	0.130094
sp_O75312_ZPR1_HUMAN	O75312	1.48099	0.189328
sp_P21912_SDHB_HUMAN	P21912	1.47885	0.247519
sp_Q7Z417_NUFP2_HUMAN	Q7Z417	1.47702	0.42782
sp_O60678_ANM3_HUMAN	O60678	1.47664	0.302611
sp_O00571_DDX3X_HUMAN	O00571	1.4762	0.498014
sp_Q9H0W8_SMG9_HUMAN	Q9H0W8	1.47514	0.455397
sp_Q12888_TP53B_HUMAN	Q12888	1.47276	0.343773
sp_Q96BW9-3_TAM41_HUMAN	Q96BW9-3	1.47157	0.372143
sp_Q96TA2-3_YMEL1_HUMAN	Q96TA2-3	1.47088	0.252132
sp_Q5JRA6_MIA3_HUMAN	Q5JRA6	1.46753	0.316065
sp_Q99805_TM9S2_HUMAN	Q99805	1.46693	0.356502
sp_P68371_TBB4B_HUMAN	P68371	1.4666	0.0989298
sp_Q9ULV4_COR1C_HUMAN	Q9ULV4	1.46656	0.216953
tr_A0A096LPI6_A0A096LPI6_HUMAN	A0A096LPI6	1.46592	0.231098
sp_P06493_CDK1_HUMAN	P06493	1.46501	0.197839
sp_O00139-2_KIF2A_HUMAN	O00139-2	1.46346	0.28751
sp_Q08257_QOR_HUMAN	Q08257	1.46311	0.257215
sp_P29372-5_3MG_HUMAN	P29372-5	1.46217	0.428401
sp_O14980_XPO1_HUMAN	O14980	1.46165	0.292879
sp_Q7Z2W4_ZCCHV_HUMAN	Q7Z2W4	1.45911	0.237446
sp_P24928_RPB1_HUMAN	P24928	1.45847	0.311029
sp_P18583-5_SON_HUMAN	P18583-5	1.45843	0.25224
sp_Q9Y315_DEOC_HUMAN	Q9Y315	1.45832	0.457105
sp_Q9BY44_EIF2A_HUMAN	Q9BY44	1.45484	0.107149
sp_P15121_ALDR_HUMAN	P15121	1.45431	0.278251
sp_Q8N5K1_CISD2_HUMAN	Q8N5K1	1.45403	0.196303
tr_H7C3G9_H7C3G9_HUMAN	H7C3G9	1.45106	0.340483
sp_O60488-2_ACSL4_HUMAN	O60488-2	1.45105	0.105837
sp_Q8NBN3_TM87A_HUMAN	Q8NBN3	1.44959	0.416249
tr_J3KNZ9_J3KNZ9_HUMAN	J3KNZ9	1.44945	0.53287
sp_Q8WV22_NSE1_HUMAN	Q8WV22	1.44918	0.333867
sp_P67936-2_TPM4_HUMAN	P67936-2	1.44845	0.262805
sp_P37235_HPCL1_HUMAN	P37235	1.44841	0.301974
sp_Q92599-2_SEPT8_HUMAN	Q92599-2	1.44715	0.322206
sp_Q9NV06_DCA13_HUMAN	Q9NV06	1.44665	0.427625
sp_O95292_VAPB_HUMAN	O95292	1.44626	0.27741
sp_Q13057_COASY_HUMAN	Q13057	1.44617	0.248295
sp_O14802_RPC1_HUMAN	O14802	1.44614	0.383662
sp_P83111_LACTB_HUMAN	P83111	1.44606	0.330724
sp_Q07817-2_B2CL1_HUMAN	Q07817-2	1.44318	0.350717
sp_A3KN83-2_SBNO1_HUMAN	A3KN83-2	1.44261	0.375308
sp_Q9HD26-2_GOPC_HUMAN	Q9HD26-2	1.44067	0.454511
sp_Q14254_FLOT2_HUMAN	Q14254	1.44052	0.208106
sp_P30046_DOPD_HUMAN	P30046	1.44049	0.2854
sp_Q14789-2_GOGB1_HUMAN	Q14789-2	1.44012	0.282888
sp_P62875_RPAB5_HUMAN	P62875	1.43962	0.401887
sp_Q6DKK2_TTC19_HUMAN	Q6DKK2	1.439	0.25885
sp_Q9BSR8_YIPF4_HUMAN	Q9BSR8	1.43895	0.160577
sp_Q8IX01-4_SUGP2_HUMAN	Q8IX01-4	1.43726	0.211351
sp_Q14195-2_DPYL3_HUMAN	Q14195-2	1.43703	0.240976
sp_Q9NRN7_ADPPT_HUMAN	Q9NRN7	1.43605	0.333927
sp_Q9NTI5-2_PDS5B_HUMAN	Q9NTI5-2	1.43527	0.191855
sp_P09936_UCHL1_HUMAN	P09936	1.4344	0.365004
sp_Q9H4A6_GOLP3_HUMAN	Q9H4A6	1.4343	0.536463
sp_Q8NB16_MLKL_HUMAN	Q8NB16	1.43364	0.170315
sp_P10909-4_CLUS_HUMAN	P10909-4	1.43209	0.269284
sp_Q04917_1433F_HUMAN	Q04917	1.43121	0.252758
sp_P05388_RLA0_HUMAN	P05388	1.42882	0.564266
sp_Q9UHD1_CHRD1_HUMAN	Q9UHD1	1.42754	0.419985
sp_Q7L7X3_TAOK1_HUMAN	Q7L7X3	1.42702	0.328071
sp_Q9Y6M5_ZNT1_HUMAN	Q9Y6M5	1.42674	0.201457
sp_P54652_HSP72_HUMAN	P54652	1.42567	0.394236
sp_O14950_ML12B_HUMAN	O14950	1.4251	0.525141
sp_Q9H9B4_SFXN1_HUMAN	Q9H9B4	1.42332	0.372611
sp_Q08378_GOGA3_HUMAN	Q08378	1.42327	0.264803
sp_Q9HC38-2_GLOD4_HUMAN	Q9HC38-2	1.42314	0.380031
sp_O95232_LC7L3_HUMAN	O95232	1.42294	0.23975
sp_Q8NEF9_SRFB1_HUMAN	Q8NEF9	1.42098	0.202501
sp_Q96EK9_KTI12_HUMAN	Q96EK9	1.41938	0.745448
sp_P26583_HMGB2_HUMAN	P26583	1.41908	0.298514
sp_O95905_ECD_HUMAN	O95905	1.41798	0.234369
sp_P28838-2_AMPL_HUMAN	P28838-2	1.41698	0.285765
sp_Q9GZT8-2_NIF3L_HUMAN	Q9GZT8-2	1.41623	0.333622
sp_P61962_DCAF7_HUMAN	P61962	1.41572	0.421964
sp_Q13464_ROCK1_HUMAN	Q13464	1.41497	0.340461
sp_Q02127_PYRD_HUMAN	Q02127	1.41456	0.489857
sp_Q13257_MD2L1_HUMAN	Q13257	1.41393	0.136297
sp_Q969Z0_TBRG4_HUMAN	Q969Z0	1.41339	0.500927
sp_P43487_RANG_HUMAN	P43487	1.41226	0.175546
sp_Q15434_RBMS2_HUMAN	Q15434	1.41224	0.318777
sp_O00592-2_PODXL_HUMAN	O00592-2	1.41173	0.307704
sp_Q9UBQ7_GRHPR_HUMAN	Q9UBQ7	1.41149	0.214958
sp_P42704_LPPRC_HUMAN	P42704	1.41141	0.336217
sp_O15226_NKRF_HUMAN	O15226	1.41093	0.133156
sp_Q14847_LASP1_HUMAN	Q14847	1.41078	0.180537
sp_P26038_MOES_HUMAN	P26038	1.40919	0.322498
sp_Q9NYV6-3_RRN3_HUMAN	Q9NYV6-3	1.40918	0.335838
sp_P21291_CSRP1_HUMAN	P21291	1.40904	0.331263
sp_P41091_IF2G_HUMAN	P41091	1.40901	0.217341
tr_A0A024R4E5_A0A024R4E5_HUMAN	A0A024R4E5	1.40787	0.155301
sp_P41567_EIF1_HUMAN	P41567	1.40762	0.239936
sp_Q9Y2S6_TMA7_HUMAN	Q9Y2S6	1.40726	0.259516
sp_O75955_FLOT1_HUMAN	O75955	1.40705	0.396161
sp_Q8TB37_NUBPL_HUMAN	Q8TB37	1.40662	0.304594
sp_O43852-2_CALU_HUMAN	O43852-2	1.40606	0.283012
sp_P46734_MP2K3_HUMAN	P46734	1.40339	0.241536
sp_O95396_MOCS3_HUMAN	O95396	1.40256	0.200361
sp_Q6P2Q9_PRP8_HUMAN	Q6P2Q9	1.40219	0.262048
sp_Q9Y312_AAR2_HUMAN	Q9Y312	1.4009	0.41151
sp_Q8NG11_TSN14_HUMAN	Q8NG11	1.40088	0.424462
sp_P24752_THIL_HUMAN	P24752	1.40002	0.196643
sp_Q9BXP5-4_SRRT_HUMAN	Q9BXP5-4	1.39932	0.21939
sp_P48059_LIMS1_HUMAN	P48059	1.39835	0.355821
sp_P09622_DLDH_HUMAN	P09622	1.3981	0.223705
sp_Q9BVP2-2_GNL3_HUMAN	Q9BVP2-2	1.39764	0.279088
sp_Q6DD88_ATLA3_HUMAN	Q6DD88	1.39673	0.425963
sp_Q13247-3_SRSF6_HUMAN	Q13247-3	1.39447	0.253834
sp_Q9NVN8_GNL3L_HUMAN	Q9NVN8	1.39345	0.140062
sp_Q8ND56-2_LS14A_HUMAN	Q8ND56-2	1.39328	0.379188
sp_Q12905_ILF2_HUMAN	Q12905	1.39299	0.374444
sp_Q96J01_THOC3_HUMAN	Q96J01	1.39171	0.267764
sp_O60287_NPA1P_HUMAN	O60287	1.39075	0.443523
sp_P78371_TCPB_HUMAN	P78371	1.39049	0.175299
sp_Q96BJ3_AIDA_HUMAN	Q96BJ3	1.38972	0.280535
sp_Q76FK4-4_NOL8_HUMAN	Q76FK4-4	1.38943	0.528354
sp_O75688_PPM1B_HUMAN	O75688	1.38912	0.358298
sp_Q14517_FAT1_HUMAN	Q14517	1.3886	0.198447
sp_P49756_RBM25_HUMAN	P49756	1.38707	0.172277
tr_H0YC42_H0YC42_HUMAN	H0YC42	1.38547	0.267323
sp_O96005_CLPT1_HUMAN	O96005	1.38537	0.326049
tr_F5GZ97_F5GZ97_HUMAN	F5GZ97	1.38451	0.42493
sp_Q8N3X1_FNBP4_HUMAN	Q8N3X1	1.38347	0.367746
sp_Q9BZZ5-2_API5_HUMAN	Q9BZZ5-2	1.38338	0.220239
sp_Q9HAB8_PPCS_HUMAN	Q9HAB8	1.38336	0.190746
sp_Q5TFE4_NT5D1_HUMAN	Q5TFE4	1.38148	0.188076
sp_P49321_NASP_HUMAN	P49321	1.38086	0.119093
sp_P19838_NFKB1_HUMAN	P19838	1.38083	0.324461
sp_O75821_EIF3G_HUMAN	O75821	1.38081	0.261444
sp_Q99986_VRK1_HUMAN	Q99986	1.38041	0.163275
sp_Q14746-2_COG2_HUMAN	Q14746-2	1.37931	0.179796
tr_Q6JHV3_Q6JHV3_HUMAN	Q6JHV3	1.37913	0.410304
sp_Q9BV79_MECR_HUMAN	Q9BV79	1.37761	0.549771
sp_O15066_KIF3B_HUMAN	O15066	1.37756	0.200604
sp_O43143_DHX15_HUMAN	O43143	1.37728	0.264528
sp_Q92879-2_CELF1_HUMAN	Q92879-2	1.37602	0.248206
sp_Q9Y5V0_ZN706_HUMAN	Q9Y5V0	1.376	0.318119
sp_P09601_HMOX1_HUMAN	P09601	1.37378	0.220951
sp_Q9Y5K6_CD2AP_HUMAN	Q9Y5K6	1.37332	0.155948
sp_Q9Y371_SHLB1_HUMAN	Q9Y371	1.37244	0.532209
sp_Q8N0T1_CH059_HUMAN	Q8N0T1	1.37234	0.229248
sp_Q08752_PPID_HUMAN	Q08752	1.3716	0.411019
sp_O15061_SYNEM_HUMAN	O15061	1.37106	0.264117
sp_P09525_ANXA4_HUMAN	P09525	1.37077	0.35851
sp_P54709_AT1B3_HUMAN	P54709	1.37009	0.270207
sp_O00151_PDLI1_HUMAN	O00151	1.36969	0.260769
sp_Q05682-5_CALD1_HUMAN	Q05682-5	1.36882	0.19576
sp_Q5HYI8_RABL3_HUMAN	Q5HYI8	1.36825	0.525523
sp_P30281_CCND3_HUMAN	P30281	1.36789	0.186985
sp_Q9BPZ3_PAIP2_HUMAN	Q9BPZ3	1.36726	0.421575
sp_P35579_MYH9_HUMAN	P35579	1.36681	0.139964
sp_O60613_SEP15_HUMAN	O60613	1.3667	0.403982
sp_O15121_DEGS1_HUMAN	O15121	1.36666	0.130077
sp_Q9H9A6_LRC40_HUMAN	Q9H9A6	1.3666	0.147252
sp_P00533_EGFR_HUMAN	P00533	1.36632	0.249828
tr_H7C5G1_H7C5G1_HUMAN	H7C5G1	1.36559	0.145955
sp_P50991_TCPD_HUMAN	P50991	1.36476	0.217175
sp_Q9HDC9_APMAP_HUMAN	Q9HDC9	1.36386	0.332148
sp_Q86W92-2_LIPB1_HUMAN	Q86W92-2	1.36348	0.323435
tr_G8JLB6_G8JLB6_HUMAN	G8JLB6	1.3624	0.373758
sp_Q9H0U9_TSYL1_HUMAN	Q9H0U9	1.36135	0.443106
sp_Q8NBX0_SCPDL_HUMAN	Q8NBX0	1.36067	0.196525
sp_Q9NRX4_PHP14_HUMAN	Q9NRX4	1.36048	0.280217
sp_P40121_CAPG_HUMAN	P40121	1.36029	0.139287
sp_P07951-2_TPM2_HUMAN	P07951-2	1.36011	0.141092
sp_P53618_COPB_HUMAN	P53618	1.35892	0.459338
tr_B4DDF4_B4DDF4_HUMAN	B4DDF4	1.35849	0.228298
sp_P05556_ITB1_HUMAN	P05556	1.35808	0.24583
sp_Q9H0S4_DDX47_HUMAN	Q9H0S4	1.35792	0.291256
sp_P61966_AP1S1_HUMAN	P61966	1.3578	0.353192
sp_P16930_FAAA_HUMAN	P16930	1.35757	0.170321
sp_Q9BRT6_LLPH_HUMAN	Q9BRT6	1.35692	0.396626
tr_E9PLI6_E9PLI6_HUMAN	E9PLI6	1.35686	0.433615
sp_Q96RS6_NUDC1_HUMAN	Q96RS6	1.35665	0.260057
sp_O96007_MOC2B_HUMAN	O96007	1.35588	0.157203
sp_P06753-5_TPM3_HUMAN	P06753-5	1.35536	0.266791
tr_E7EU96_E7EU96_HUMAN	E7EU96	1.35496	0.485137
sp_P60953_CDC42_HUMAN	P60953	1.35463	0.33286
sp_Q96IZ0_PAWR_HUMAN	Q96IZ0	1.35423	0.377608
sp_P24385_CCND1_HUMAN	P24385	1.35406	0.339277
tr_A0A0B4J220_A0A0B4J220_HUMAN	A0A0B4J220	1.35369	0.419275
sp_Q9C0B1_FTO_HUMAN	Q9C0B1	1.35336	0.210616
sp_P26440_IVD_HUMAN	P26440	1.35336	0.2318
sp_Q15067-2_ACOX1_HUMAN	Q15067-2	1.35108	0.227074
sp_P19388_RPAB1_HUMAN	P19388	1.34902	0.364917
sp_O76003_GLRX3_HUMAN	O76003	1.34821	0.293304
sp_O95400_CD2B2_HUMAN	O95400	1.34749	0.157651
sp_Q9BVS4_RIOK2_HUMAN	Q9BVS4	1.34727	0.171724
tr_E7ETZ8_E7ETZ8_HUMAN	E7ETZ8	1.34717	0.508586
sp_O15173_PGRC2_HUMAN	O15173	1.34678	0.193238
sp_Q9UHQ4_BAP29_HUMAN	Q9UHQ4	1.34553	0.264066
sp_Q5SSJ5_HP1B3_HUMAN	Q5SSJ5	1.34517	0.0907461
sp_Q7Z7E8_UB2Q1_HUMAN	Q7Z7E8	1.34476	0.117796
sp_P29084_T2EB_HUMAN	P29084	1.34475	0.213234
tr_F8W717_F8W717_HUMAN	F8W717	1.34381	0.435591
sp_Q9Y639-1_NPTN_HUMAN	Q9Y639-1	1.34354	0.408793
sp_P49642_PRI1_HUMAN	P49642	1.34291	0.125011
sp_Q9UMZ2-5_SYNRG_HUMAN	Q9UMZ2-5	1.34188	0.239254
sp_O43617_TPPC3_HUMAN	O43617	1.34079	0.2862
sp_P06753-2_TPM3_HUMAN	P06753-2	1.34045	0.282418
sp_Q9BVV7_TIM21_HUMAN	Q9BVV7	1.34028	0.445647
sp_P11117_PPAL_HUMAN	P11117	1.3401	0.520572
tr_Q5W015_Q5W015_HUMAN	Q5W015	1.33997	0.254688
sp_P30048-2_PRDX3_HUMAN	P30048-2	1.3389	0.133912
sp_P67775_PP2AA_HUMAN	P67775	1.33869	0.407412
tr_M0R3D4_M0R3D4_HUMAN	M0R3D4	1.33843	0.25534
sp_O15382_BCAT2_HUMAN	O15382	1.33799	0.166913
sp_Q9H7Z7_PGES2_HUMAN	Q9H7Z7	1.33761	0.276737
sp_Q9HCE1_MOV10_HUMAN	Q9HCE1	1.33666	0.185681
sp_O75152_ZC11A_HUMAN	O75152	1.33584	0.228922
sp_O76021_RL1D1_HUMAN	O76021	1.33517	0.293612
sp_P00813_ADA_HUMAN	P00813	1.33482	0.250456
sp_Q15075_EEA1_HUMAN	Q15075	1.33121	0.381633
sp_P09429_HMGB1_HUMAN	P09429	1.32927	0.269188
tr_E7EQ69_E7EQ69_HUMAN	E7EQ69	1.32768	0.300793
sp_Q01085-2_TIAR_HUMAN	Q01085-2	1.32528	0.575982
tr_A0A0C4DGS5_A0A0C4DGS5_HUMAN	A0A0C4DGS5	1.32484	0.319996
sp_Q8IWZ3-6_ANKH1_HUMAN	Q8IWZ3-6	1.32418	0.466859
sp_Q9P2R7-2_SUCB1_HUMAN	Q9P2R7-2	1.32367	0.274234
sp_P29083_T2EA_HUMAN	P29083	1.3232	0.454918
sp_Q49AR2_CE022_HUMAN	Q49AR2	1.32296	0.299385
sp_P55060_XPO2_HUMAN	P55060	1.32243	0.272239
sp_P04040_CATA_HUMAN	P04040	1.32095	0.259039
sp_Q01780_EXOSX_HUMAN	Q01780	1.32035	0.142848
sp_Q13418_ILK_HUMAN	Q13418	1.32004	0.218646
sp_O95347_SMC2_HUMAN	O95347	1.31844	0.137925
sp_Q5VT79_AXA81_HUMAN	Q5VT79	1.31843	0.234902
sp_P20337_RAB3B_HUMAN	P20337	1.31754	0.353151
sp_O00299_CLIC1_HUMAN	O00299	1.31638	0.333208
tr_B2WTI3_B2WTI3_HUMAN	B2WTI3	1.31617	0.178347
sp_O60502_OGA_HUMAN	O60502	1.31604	0.313484
sp_O95433_AHSA1_HUMAN	O95433	1.31523	0.355816
sp_P68366-2_TBA4A_HUMAN	P68366-2	1.31404	0.266015
sp_Q92974-3_ARHG2_HUMAN	Q92974-3	1.31351	0.185675
sp_P82909_RT36_HUMAN	P82909	1.31345	0.392695
tr_K7EM02_K7EM02_HUMAN	K7EM02	1.31305	0.751803
sp_Q9C0C9_UBE2O_HUMAN	Q9C0C9	1.31284	0.278724
tr_E7EWC2_E7EWC2_HUMAN	E7EWC2	1.31195	0.298483
sp_P06737-2_PYGL_HUMAN	P06737-2	1.31115	0.153729
sp_Q13206_DDX10_HUMAN	Q13206	1.31074	0.287877
sp_P16403_H12_HUMAN	P16403	1.31059	0.39036
sp_P61289_PSME3_HUMAN	P61289	1.30923	0.318355
sp_Q8WWM7_ATX2L_HUMAN	Q8WWM7	1.3086	0.181868
sp_Q9HBH0_RHOF_HUMAN	Q9HBH0	1.30759	0.412881
sp_Q9H0H5_RGAP1_HUMAN	Q9H0H5	1.30659	0.189523
sp_Q8TBB5_KLDC4_HUMAN	Q8TBB5	1.30548	0.283209
sp_O60869_EDF1_HUMAN	O60869	1.30543	0.318558
sp_Q96B36_AKTS1_HUMAN	Q96B36	1.30533	0.54736
sp_O43252_PAPS1_HUMAN	O43252	1.30511	0.279731
sp_Q8NFV4-4_ABHDB_HUMAN	Q8NFV4-4	1.30465	0.440508
sp_P47755_CAZA2_HUMAN	P47755	1.30401	0.343024
sp_Q8IYD1_ERF3B_HUMAN	Q8IYD1	1.30392	0.376079
tr_C9J2Y9_C9J2Y9_HUMAN	C9J2Y9	1.30321	0.382861
sp_P25445-6_TNR6_HUMAN	P25445-6	1.30306	0.0676146
tr_C9J5X1_C9J5X1_HUMAN	C9J5X1	1.30302	0.457012
sp_Q13325_IFIT5_HUMAN	Q13325	1.30256	0.405546
sp_Q9UNZ5_L10K_HUMAN	Q9UNZ5	1.3025	0.730826
sp_Q9Y490_TLN1_HUMAN	Q9Y490	1.30249	0.280578
sp_Q9Y608-4_LRRF2_HUMAN	Q9Y608-4	1.3024	0.268196
sp_P08648_ITA5_HUMAN	P08648	1.30207	0.251711
sp_P47897_SYQ_HUMAN	P47897	1.30137	0.264699
sp_Q9NUJ3_T11L1_HUMAN	Q9NUJ3	1.30065	0.241473
tr_B4DJV2_B4DJV2_HUMAN	B4DJV2	1.30029	0.145921
sp_P82675_RT05_HUMAN	P82675	1.30025	0.314062
sp_P54920_SNAA_HUMAN	P54920	1.29927	0.341028
sp_P35241_RADI_HUMAN	P35241	1.29887	0.314008
sp_Q99595_TI17A_HUMAN	Q99595	1.29865	0.291548
sp_O95456_PSMG1_HUMAN	O95456	1.29814	0.236033
sp_Q9H7D0_DOCK5_HUMAN	Q9H7D0	1.29804	0.209199
sp_Q9P2I0_CPSF2_HUMAN	Q9P2I0	1.29739	0.270443
sp_O75792_RNH2A_HUMAN	O75792	1.29738	0.157298
sp_P18887_XRCC1_HUMAN	P18887	1.29727	0.251937
sp_P22830_HEMH_HUMAN	P22830	1.29537	0.232599
sp_Q9NZL4-3_HPBP1_HUMAN	Q9NZL4-3	1.2953	0.226376
sp_Q9GZM5_YIPF3_HUMAN	Q9GZM5	1.29475	0.172412
sp_Q2NL82_TSR1_HUMAN	Q2NL82	1.29375	0.195848
sp_Q96QC0_PP1RA_HUMAN	Q96QC0	1.29306	0.366202
sp_Q00535_CDK5_HUMAN	Q00535	1.29166	0.324016
sp_Q96CN9_GCC1_HUMAN	Q96CN9	1.29162	0.284909
sp_Q9NUQ3_TXLNG_HUMAN	Q9NUQ3	1.29149	0.214183
tr_E7EMZ9_E7EMZ9_HUMAN	E7EMZ9	1.2913	0.293556
tr_A0A1B0GVD5_A0A1B0GVD5_HUMAN	A0A1B0GVD5	1.29129	0.0705709
sp_Q9NTJ3_SMC4_HUMAN	Q9NTJ3	1.29097	0.187566
sp_O95758-1_PTBP3_HUMAN	O95758-1	1.29088	0.434034
sp_Q96B97-2_SH3K1_HUMAN	Q96B97-2	1.28988	0.206614
sp_O75369-8_FLNB_HUMAN	O75369-8	1.28901	0.110151
sp_Q96RE7_NACC1_HUMAN	Q96RE7	1.28899	0.342119
sp_P16435_NCPR_HUMAN	P16435	1.28823	0.164319
sp_Q9BWF3_RBM4_HUMAN	Q9BWF3	1.28814	0.236009
sp_P62937_PPIA_HUMAN	P62937	1.28748	0.425289
sp_P02795_MT2_HUMAN	P02795	1.28657	0.318804
sp_P30419_NMT1_HUMAN	P30419	1.2865	0.3164
sp_Q9BPX3_CND3_HUMAN	Q9BPX3	1.2863	0.143793
sp_O14578-4_CTRO_HUMAN	O14578-4	1.28594	0.311401
sp_O75787-2_RENR_HUMAN	O75787-2	1.28503	0.249063
sp_Q96F63_CCD97_HUMAN	Q96F63	1.28484	0.261579
sp_Q13630_FCL_HUMAN	Q13630	1.28461	0.25818
sp_P29144_TPP2_HUMAN	P29144	1.2842	0.387173
sp_Q92522_H1X_HUMAN	Q92522	1.28371	0.360501
sp_Q9NVH2-3_INT7_HUMAN	Q9NVH2-3	1.28193	0.381192
sp_Q9BRQ8_AIFM2_HUMAN	Q9BRQ8	1.28137	0.12911
sp_Q8N4J0_CARME_HUMAN	Q8N4J0	1.28109	0.685299
sp_Q7LBC6_KDM3B_HUMAN	Q7LBC6	1.28014	0.575289
sp_O43747_AP1G1_HUMAN	O43747	1.27921	0.402069
sp_P07305_H10_HUMAN	P07305	1.2791	0.38647
sp_O00330-3_ODPX_HUMAN	O00330-3	1.27896	0.211185
sp_Q07812-5_BAX_HUMAN	Q07812-5	1.27861	0.0581802
sp_P26641_EF1G_HUMAN	P26641	1.27786	0.429461
sp_P05121_PAI1_HUMAN	P05121	1.27745	0.408723
sp_P78527_PRKDC_HUMAN	P78527	1.27719	0.384348
tr_C9JFE4_C9JFE4_HUMAN	C9JFE4	1.27712	0.291496
sp_Q8IY81_SPB1_HUMAN	Q8IY81	1.27687	0.0712431
sp_Q9NZ08_ERAP1_HUMAN	Q9NZ08	1.27334	0.354453
sp_Q9H6T3_RPAP3_HUMAN	Q9H6T3	1.27321	0.20767
sp_P18669_PGAM1_HUMAN	P18669	1.27305	0.30773
sp_Q9UJV9_DDX41_HUMAN	Q9UJV9	1.27221	0.128986
tr_A0A0G2JNZ2_A0A0G2JNZ2_HUMAN	A0A0G2JNZ2	1.27143	0.11742
sp_P42892-3_ECE1_HUMAN	P42892-3	1.27129	0.225073
sp_Q92878_RAD50_HUMAN	Q92878	1.27072	0.36179
sp_P18564-2_ITB6_HUMAN	P18564-2	1.27059	0.287968
sp_Q8WTS6_SETD7_HUMAN	Q8WTS6	1.27057	0.271873
sp_P51636_CAV2_HUMAN	P51636	1.27026	0.332038
sp_P78332_RBM6_HUMAN	P78332	1.27019	0.376838
sp_Q99733_NP1L4_HUMAN	Q99733	1.26904	0.314994
sp_O14656_TOR1A_HUMAN	O14656	1.26903	0.271128
sp_P62495_ERF1_HUMAN	P62495	1.26815	0.336868
tr_B1AK87_B1AK87_HUMAN	B1AK87	1.26766	0.115988
sp_O43290_SNUT1_HUMAN	O43290	1.26691	0.0933592
sp_Q9H3P7_GCP60_HUMAN	Q9H3P7	1.26646	0.213881
sp_Q9H501_ESF1_HUMAN	Q9H501	1.2661	0.220374
sp_O95810_SDPR_HUMAN	O95810	1.26594	0.226927
tr_F5GZS6_F5GZS6_HUMAN	F5GZS6	1.2653	0.127195
sp_Q9Y305_ACOT9_HUMAN	Q9Y305	1.26391	0.285584
sp_P57764_GSDMD_HUMAN	P57764	1.26382	0.369488
sp_P84022_SMAD3_HUMAN	P84022	1.26359	0.171828
sp_Q9NY27_PP4R2_HUMAN	Q9NY27	1.26257	0.314795
sp_Q6ZXV5-2_TMTC3_HUMAN	Q6ZXV5-2	1.26242	0.340646
sp_P22087_FBRL_HUMAN	P22087	1.26146	0.219474
sp_P02794_FRIH_HUMAN	P02794	1.26095	0.153787
tr_F8VY35_F8VY35_HUMAN	F8VY35	1.26092	0.202782
sp_P36405_ARL3_HUMAN	P36405	1.26067	0.357983
sp_P08243_ASNS_HUMAN	P08243	1.26051	0.294641
sp_Q08209-2_PP2BA_HUMAN	Q08209-2	1.25985	0.320541
sp_Q9H9Y2_RPF1_HUMAN	Q9H9Y2	1.25964	0.193816
sp_P42566_EPS15_HUMAN	P42566	1.25934	0.322301
sp_P14550_AK1A1_HUMAN	P14550	1.2591	0.31361
sp_P09874_PARP1_HUMAN	P09874	1.25837	0.285388
sp_P52888_THOP1_HUMAN	P52888	1.2576	0.257855
sp_Q9UL33-2_TPC2L_HUMAN	Q9UL33-2	1.25752	0.384535
sp_Q9Y3C1_NOP16_HUMAN	Q9Y3C1	1.25748	0.239721
sp_P20042_IF2B_HUMAN	P20042	1.25688	0.212081
sp_P57088_TMM33_HUMAN	P57088	1.25675	0.488243
sp_P86791_CCZ1_HUMAN	P86791	1.25672	0.314768
sp_Q9HC35_EMAL4_HUMAN	Q9HC35	1.2566	0.205565
sp_Q13283_G3BP1_HUMAN	Q13283	1.25559	0.238277
sp_Q9NYK5_RM39_HUMAN	Q9NYK5	1.2537	0.279805
sp_Q04760_LGUL_HUMAN	Q04760	1.25346	0.143778
sp_Q92989_CLP1_HUMAN	Q92989	1.25304	0.555326
sp_Q9BXJ9_NAA15_HUMAN	Q9BXJ9	1.25279	0.133022
sp_P55884_EIF3B_HUMAN	P55884	1.25233	0.220634
sp_Q6ZVM7_TM1L2_HUMAN	Q6ZVM7	1.25215	0.28899
sp_Q9H773_DCTP1_HUMAN	Q9H773	1.25212	0.296156
tr_A0A0D9SEY1_A0A0D9SEY1_HUMAN	A0A0D9SEY1	1.25203	0.261826
sp_Q02487-2_DSC2_HUMAN	Q02487-2	1.25108	0.336699
tr_A0A0A0MR88_A0A0A0MR88_HUMAN	A0A0A0MR88	1.25058	0.236862
tr_D3DQV9_D3DQV9_HUMAN	D3DQV9	1.25049	0.490637
sp_Q96AQ6-2_PBIP1_HUMAN	Q96AQ6-2	1.2501	0.171516
sp_Q6NZY4_ZCHC8_HUMAN	Q6NZY4	1.24989	0.289748
sp_Q15424_SAFB1_HUMAN	Q15424	1.24957	0.194178
sp_Q92598_HS105_HUMAN	Q92598	1.24952	0.417482
sp_Q32P41_TRM5_HUMAN	Q32P41	1.24872	0.360407
sp_P30084_ECHM_HUMAN	P30084	1.24839	0.129923
sp_Q7Z6E9_RBBP6_HUMAN	Q7Z6E9	1.2476	0.275179
sp_P62487_RPB7_HUMAN	P62487	1.24725	0.398221
sp_Q15029_U5S1_HUMAN	Q15029	1.24724	0.426494
tr_H0YMB3_H0YMB3_HUMAN	H0YMB3	1.24596	0.0985169
sp_Q9Y3D9_RT23_HUMAN	Q9Y3D9	1.24574	0.157896
sp_Q9UKY7_CDV3_HUMAN	Q9UKY7	1.24475	0.152341
sp_Q9UBB4_ATX10_HUMAN	Q9UBB4	1.24389	0.136398
sp_Q9BQ67_GRWD1_HUMAN	Q9BQ67	1.24326	0.287056
sp_Q3ZCM7_TBB8_HUMAN	Q3ZCM7	1.24256	0.168053
sp_Q9Y520-4_PRC2C_HUMAN	Q9Y520-4	1.24139	0.344302
sp_Q99653_CHP1_HUMAN	Q99653	1.24071	0.346743
sp_Q9HBK9_AS3MT_HUMAN	Q9HBK9	1.24054	0.707173
sp_Q6IN85_P4R3A_HUMAN	Q6IN85	1.24032	0.20014
sp_Q71RC2-3_LARP4_HUMAN	Q71RC2-3	1.24022	0.168859
sp_O00161_SNP23_HUMAN	O00161	1.2402	0.408425
sp_Q9UII2_ATIF1_HUMAN	Q9UII2	1.24006	0.196878
sp_P56192_SYMC_HUMAN	P56192	1.23994	0.176759
sp_Q8TCG1_CIP2A_HUMAN	Q8TCG1	1.23918	0.233664
sp_Q15904_VAS1_HUMAN	Q15904	1.23902	0.247979
sp_Q96MG7_NSE3_HUMAN	Q96MG7	1.23888	0.511695
sp_O60292_SI1L3_HUMAN	O60292	1.23794	0.347953
sp_Q9UBX3_DIC_HUMAN	Q9UBX3	1.2379	0.61222
tr_A0A087X105_A0A087X105_HUMAN	A0A087X105	1.23746	0.115249
sp_P52294_IMA5_HUMAN	P52294	1.23695	0.256299
tr_B8ZZU8_B8ZZU8_HUMAN	B8ZZU8	1.23669	0.399435
sp_P35659_DEK_HUMAN	P35659	1.23643	0.205931
sp_Q5VZE5_NAA35_HUMAN	Q5VZE5	1.23604	0.624486
sp_Q15717_ELAV1_HUMAN	Q15717	1.23565	0.277403
sp_P31689_DNJA1_HUMAN	P31689	1.2347	0.292108
sp_Q8WVX9_FACR1_HUMAN	Q8WVX9	1.23344	0.316375
sp_P62805_H4_HUMAN	P62805	1.2331	0.289493
sp_Q9NX63_MIC19_HUMAN	Q9NX63	1.23292	0.517309
sp_P36871_PGM1_HUMAN	P36871	1.23214	0.294885
sp_P49189_AL9A1_HUMAN	P49189	1.23185	0.399882
sp_Q04446_GLGB_HUMAN	Q04446	1.23175	0.20506
sp_Q6YHK3_CD109_HUMAN	Q6YHK3	1.2317	0.310844
tr_G5E9W7_G5E9W7_HUMAN	G5E9W7	1.23152	0.268104
sp_P23743_DGKA_HUMAN	P23743	1.23131	0.073735
sp_Q9NZM3-2_ITSN2_HUMAN	Q9NZM3-2	1.23004	0.455052
sp_Q12893_TM115_HUMAN	Q12893	1.22963	0.246602
sp_P51553_IDH3G_HUMAN	P51553	1.22927	0.137008
sp_Q96N66_MBOA7_HUMAN	Q96N66	1.22901	0.0915611
sp_Q6FI81_CPIN1_HUMAN	Q6FI81	1.22816	0.368431
sp_O00762_UBE2C_HUMAN	O00762	1.22745	0.217687
sp_P27449_VATL_HUMAN	P27449	1.22659	0.128064
sp_Q13561_DCTN2_HUMAN	Q13561	1.22659	0.259413
sp_P26006_ITA3_HUMAN	P26006	1.22652	0.250101
sp_Q9NUQ8_ABCF3_HUMAN	Q9NUQ8	1.226	0.199995
sp_Q9H9P8_L2HDH_HUMAN	Q9H9P8	1.22585	0.514978
sp_Q92934_BAD_HUMAN	Q92934	1.22497	0.183106
sp_O14944_EREG_HUMAN	O14944	1.22434	0.294068
sp_P09001_RM03_HUMAN	P09001	1.22407	0.30516
sp_O75475_PSIP1_HUMAN	O75475	1.22405	0.245523
sp_P41227_NAA10_HUMAN	P41227	1.22296	0.107609
sp_P82933_RT09_HUMAN	P82933	1.22261	0.321374
sp_P21281_VATB2_HUMAN	P21281	1.22254	0.210538
sp_Q9UHD8_SEPT9_HUMAN	Q9UHD8	1.22223	0.249627
sp_Q9BZE4_NOG1_HUMAN	Q9BZE4	1.22187	0.181116
sp_P19387_RPB3_HUMAN	P19387	1.2218	0.347941
sp_P11177-2_ODPB_HUMAN	P11177-2	1.22093	0.263163
sp_Q9Y5Y2_NUBP2_HUMAN	Q9Y5Y2	1.21917	0.282191
sp_Q9BZX2_UCK2_HUMAN	Q9BZX2	1.21886	0.282773
sp_Q14558_KPRA_HUMAN	Q14558	1.21765	0.378595
sp_Q96EM0_T3HPD_HUMAN	Q96EM0	1.21698	0.151684
sp_Q99829_CPNE1_HUMAN	Q99829	1.21689	0.377493
sp_P23497_SP100_HUMAN	P23497	1.21671	0.329069
sp_Q93050-3_VPP1_HUMAN	Q93050-3	1.21608	0.21097
sp_Q6Y7W6-4_PERQ2_HUMAN	Q6Y7W6-4	1.21601	0.356476
sp_P61978-2_HNRPK_HUMAN	P61978-2	1.21588	0.248951
tr_H7BYN4_H7BYN4_HUMAN	H7BYN4	1.2157	0.173612
sp_Q96MX6_WDR92_HUMAN	Q96MX6	1.21537	0.210918
sp_Q9Y4B6-2_VPRBP_HUMAN	Q9Y4B6-2	1.2152	0.535566
sp_P0DMV9_HS71B_HUMAN	P0DMV9	1.21482	0.41913
sp_O75694_NU155_HUMAN	O75694	1.21476	0.167048
sp_P17655_CAN2_HUMAN	P17655	1.21473	0.465953
sp_Q5RKV6_EXOS6_HUMAN	Q5RKV6	1.21444	0.242451
sp_Q14683_SMC1A_HUMAN	Q14683	1.21394	0.198722
sp_Q8N0U8_VKORL_HUMAN	Q8N0U8	1.21372	0.271463
tr_R4GNH3_R4GNH3_HUMAN	R4GNH3	1.21307	0.351187
sp_Q9Y5J1_UTP18_HUMAN	Q9Y5J1	1.21259	0.274405
sp_P43490_NAMPT_HUMAN	P43490	1.21226	0.141462
sp_Q13190_STX5_HUMAN	Q13190	1.21181	0.147688
sp_P35268_RL22_HUMAN	P35268	1.21174	0.489526
sp_Q9UIQ6_LCAP_HUMAN	Q9UIQ6	1.2114	0.36487
sp_P22692_IBP4_HUMAN	P22692	1.20978	0.323152
sp_P23368_MAOM_HUMAN	P23368	1.2095	0.234856
sp_O95239_KIF4A_HUMAN	O95239	1.20944	0.212392
sp_Q68CQ4_DIEXF_HUMAN	Q68CQ4	1.20916	0.316685
sp_P54132_BLM_HUMAN	P54132	1.20874	0.636198
sp_Q6UWP7-3_LCLT1_HUMAN	Q6UWP7-3	1.2083	0.17254
sp_P52657_T2AG_HUMAN	P52657	1.2078	0.284025
sp_Q5T3I0_GPTC4_HUMAN	Q5T3I0	1.20769	0.324427
sp_Q6UXN9_WDR82_HUMAN	Q6UXN9	1.20738	0.537033
sp_Q9BTT0_AN32E_HUMAN	Q9BTT0	1.20649	0.293584
sp_Q9BZ23-3_PANK2_HUMAN	Q9BZ23-3	1.2061	0.231858
sp_P62888_RL30_HUMAN	P62888	1.20584	0.389343
sp_Q14697-2_GANAB_HUMAN	Q14697-2	1.20495	0.197341
sp_Q16637-3_SMN_HUMAN	Q16637-3	1.2047	0.240744
sp_O75410-7_TACC1_HUMAN	O75410-7	1.20416	0.519926
sp_Q92805_GOGA1_HUMAN	Q92805	1.20391	0.125843
sp_Q96C19_EFHD2_HUMAN	Q96C19	1.20391	0.230409
sp_Q9BPX6_MICU1_HUMAN	Q9BPX6	1.20381	0.235066
sp_Q9UPN7_PP6R1_HUMAN	Q9UPN7	1.20336	0.473501
sp_P17252_KPCA_HUMAN	P17252	1.2033	0.185941
sp_Q8NDF8-5_PAPD5_HUMAN	Q8NDF8-5	1.20289	0.51204
tr_A0A0U1RRL8_A0A0U1RRL8_HUMAN	A0A0U1RRL8	1.20263	0.339451
sp_P28066_PSA5_HUMAN	P28066	1.20236	0.378288
sp_P31327_CPSM_HUMAN	P31327	1.20184	0.182297
sp_P46934-4_NEDD4_HUMAN	P46934-4	1.20166	0.260248
sp_Q9H9E3_COG4_HUMAN	Q9H9E3	1.20092	0.462646
sp_Q6ZMG9_CERS6_HUMAN	Q6ZMG9	1.2008	0.545866
sp_Q641Q2_FA21A_HUMAN	Q641Q2	1.20076	0.250064
sp_P17301_ITA2_HUMAN	P17301	1.20068	0.266104
sp_P32969_RL9_HUMAN	P32969	1.20063	0.492874
sp_O75153_CLU_HUMAN	O75153	1.20054	0.32509
sp_P43897_EFTS_HUMAN	P43897	1.2001	0.331146
sp_Q08AF3_SLFN5_HUMAN	Q08AF3	1.19852	0.285936
sp_Q8TC07-2_TBC15_HUMAN	Q8TC07-2	1.19742	0.0971941
sp_O15213_WDR46_HUMAN	O15213	1.1973	0.148856
sp_O15541_R113A_HUMAN	O15541	1.19564	0.246654
sp_Q12800_TFCP2_HUMAN	Q12800	1.19561	0.333798
sp_P26639_SYTC_HUMAN	P26639	1.19536	0.427364
sp_P60660-2_MYL6_HUMAN	P60660-2	1.1949	0.4041
sp_O43447_PPIH_HUMAN	O43447	1.19481	0.423597
sp_Q13263_TIF1B_HUMAN	Q13263	1.19481	0.239488
sp_P50238_CRIP1_HUMAN	P50238	1.19471	0.218561
sp_P14174_MIF_HUMAN	P14174	1.19417	0.388126
tr_A0A0A0MSA9_A0A0A0MSA9_HUMAN	A0A0A0MSA9	1.19404	0.244252
sp_Q8NBJ5_GT251_HUMAN	Q8NBJ5	1.19302	0.31569
sp_P40926_MDHM_HUMAN	P40926	1.19298	0.0594609
sp_Q8WTV0-4_SCRB1_HUMAN	Q8WTV0-4	1.19248	0.120604
sp_Q9HC07_TM165_HUMAN	Q9HC07	1.19248	0.469612
sp_Q6IQ22_RAB12_HUMAN	Q6IQ22	1.19232	0.5115
sp_O43929_ORC4_HUMAN	O43929	1.19217	0.458089
sp_Q15907_RB11B_HUMAN	Q15907	1.19215	0.358642
sp_Q8N257_H2B3B_HUMAN	Q8N257	1.19215	0.290387
sp_Q5VWZ2_LYPL1_HUMAN	Q5VWZ2	1.1921	0.324022
sp_Q14331_FRG1_HUMAN	Q14331	1.19184	0.226056
sp_Q9H3Q1_BORG4_HUMAN	Q9H3Q1	1.19153	0.464678
sp_Q14C86-4_GAPD1_HUMAN	Q14C86-4	1.19124	0.278494
sp_Q9BPX5_ARP5L_HUMAN	Q9BPX5	1.19087	0.349819
sp_Q9GZZ9_UBA5_HUMAN	Q9GZZ9	1.19057	0.362673
sp_Q29RF7_PDS5A_HUMAN	Q29RF7	1.18998	0.138071
sp_Q8WW12_PCNP_HUMAN	Q8WW12	1.18919	0.162625
sp_A1X283_SPD2B_HUMAN	A1X283	1.18881	0.252578
sp_Q99442_SEC62_HUMAN	Q99442	1.18872	0.146399
tr_I3L1P8_I3L1P8_HUMAN	I3L1P8	1.18809	0.268259
sp_Q9NVD7_PARVA_HUMAN	Q9NVD7	1.18794	0.477063
sp_Q13185_CBX3_HUMAN	Q13185	1.18639	0.352277
sp_O00159-3_MYO1C_HUMAN	O00159-3	1.18604	0.4304
sp_Q9UKS6_PACN3_HUMAN	Q9UKS6	1.18513	0.214808
tr_A0A024RCR6_A0A024RCR6_HUMAN	A0A024RCR6	1.18506	0.304
sp_P21796_VDAC1_HUMAN	P21796	1.18506	0.507725
sp_O94925-3_GLSK_HUMAN	O94925-3	1.18471	0.268896
sp_O60313-2_OPA1_HUMAN	O60313-2	1.18469	0.121359
sp_Q9Y314_NOSIP_HUMAN	Q9Y314	1.18457	0.102074
sp_P06756-3_ITAV_HUMAN	P06756-3	1.18417	0.300733
tr_A6NGP5_A6NGP5_HUMAN	A6NGP5	1.18376	0.236055
sp_Q9NVP1_DDX18_HUMAN	Q9NVP1	1.18359	0.204055
sp_P22061_PIMT_HUMAN	P22061	1.18351	0.278085
sp_P24534_EF1B_HUMAN	P24534	1.18265	0.245902
sp_Q14534_ERG1_HUMAN	Q14534	1.18262	0.315148
sp_Q7LBR1_CHM1B_HUMAN	Q7LBR1	1.1825	0.191291
sp_Q69YN4_VIR_HUMAN	Q69YN4	1.18181	0.34112
sp_Q9H9Y6-3_RPA2_HUMAN	Q9H9Y6-3	1.18155	0.263166
sp_Q01581_HMCS1_HUMAN	Q01581	1.18122	0.324905
sp_P22570_ADRO_HUMAN	P22570	1.1807	0.0995262
sp_Q9H269_VPS16_HUMAN	Q9H269	1.18021	0.20347
sp_Q9GZT3_SLIRP_HUMAN	Q9GZT3	1.1799	0.513655
sp_P63218_GBG5_HUMAN	P63218	1.17919	0.255446
sp_Q5UIP0_RIF1_HUMAN	Q5UIP0	1.17845	0.169264
sp_P61024_CKS1_HUMAN	P61024	1.17764	0.151968
sp_Q9Y678_COPG1_HUMAN	Q9Y678	1.17633	0.143474
sp_P49643_PRI2_HUMAN	P49643	1.17611	0.13951
sp_Q16740_CLPP_HUMAN	Q16740	1.17601	0.506078
sp_Q06481-3_APLP2_HUMAN	Q06481-3	1.1759	0.255485
sp_Q7Z5L9-2_I2BP2_HUMAN	Q7Z5L9-2	1.1747	0.561692
sp_Q96EK5_KBP_HUMAN	Q96EK5	1.17418	0.31381
sp_Q15003_CND2_HUMAN	Q15003	1.17409	0.159229
sp_O94880_PHF14_HUMAN	O94880	1.17406	0.409774
sp_Q13438-2_OS9_HUMAN	Q13438-2	1.17362	0.281616
sp_Q8WXF7-2_ATLA1_HUMAN	Q8WXF7-2	1.17358	0.280821
sp_P47712_PA24A_HUMAN	P47712	1.17339	0.275792
sp_P62256_UBE2H_HUMAN	P62256	1.17227	0.330589
sp_P06733_ENOA_HUMAN	P06733	1.17201	0.263177
sp_O95373_IPO7_HUMAN	O95373	1.17196	0.394424
sp_O96013_PAK4_HUMAN	O96013	1.17168	0.272427
sp_Q9Y296_TPPC4_HUMAN	Q9Y296	1.17152	0.290521
sp_O43379_WDR62_HUMAN	O43379	1.17135	0.152861
sp_P00505_AATM_HUMAN	P00505	1.17062	0.345822
tr_J3KQ34_J3KQ34_HUMAN	J3KQ34	1.16955	0.411322
sp_Q53FA7_QORX_HUMAN	Q53FA7	1.1693	0.0921756
sp_P84095_RHOG_HUMAN	P84095	1.16807	0.299245
sp_Q9BZV1_UBXN6_HUMAN	Q9BZV1	1.16789	0.406844
sp_P62330_ARF6_HUMAN	P62330	1.16659	0.894707
sp_Q9UBG0_MRC2_HUMAN	Q9UBG0	1.16643	0.478481
sp_P82094_TMF1_HUMAN	P82094	1.16545	0.250609
sp_Q8NCW5_NNRE_HUMAN	Q8NCW5	1.16544	0.149276
sp_P27708_PYR1_HUMAN	P27708	1.165	0.354462
sp_Q9P0M6_H2AW_HUMAN	Q9P0M6	1.16468	0.288912
tr_A0A024R216_A0A024R216_HUMAN	A0A024R216	1.16444	0.356159
sp_Q6NVY1_HIBCH_HUMAN	Q6NVY1	1.16411	0.28842
sp_P48506_GSH1_HUMAN	P48506	1.16406	0.144029
sp_Q9BTE7_DCNL5_HUMAN	Q9BTE7	1.16382	0.475907
sp_P20338_RAB4A_HUMAN	P20338	1.16345	0.344317
sp_P17900_SAP3_HUMAN	P17900	1.16313	0.203472
sp_Q9UNF0_PACN2_HUMAN	Q9UNF0	1.16282	0.177868
sp_P01034_CYTC_HUMAN	P01034	1.16264	0.179495
sp_Q9H8V3-4_ECT2_HUMAN	Q9H8V3-4	1.16175	0.128497
sp_Q9UBQ0_VPS29_HUMAN	Q9UBQ0	1.16158	0.437137
sp_Q0VDF9_HSP7E_HUMAN	Q0VDF9	1.16129	0.35837
sp_Q14019_COTL1_HUMAN	Q14019	1.16107	0.308017
sp_P07602_SAP_HUMAN	P07602	1.16057	0.198304
tr_C9JLU1_C9JLU1_HUMAN	C9JLU1	1.16003	0.184934
sp_Q9BQ39_DDX50_HUMAN	Q9BQ39	1.15977	0.371651
sp_Q9UN86_G3BP2_HUMAN	Q9UN86	1.15789	0.566891
sp_Q86SZ2_TPC6B_HUMAN	Q86SZ2	1.15782	0.368503
sp_Q13823_NOG2_HUMAN	Q13823	1.15773	0.143591
sp_Q9Y399_RT02_HUMAN	Q9Y399	1.15749	0.346547
sp_Q13526_PIN1_HUMAN	Q13526	1.15746	0.415157
sp_Q15645_PCH2_HUMAN	Q15645	1.15687	0.199482
tr_C9JG97_C9JG97_HUMAN	C9JG97	1.15629	0.146365
sp_O14672_ADA10_HUMAN	O14672	1.15628	0.279628
sp_Q13643_FHL3_HUMAN	Q13643	1.1559	0.363834
tr_A0A0A0MT32_A0A0A0MT32_HUMAN	A0A0A0MT32	1.15506	0.310949
sp_Q6P2E9_EDC4_HUMAN	Q6P2E9	1.155	0.206853
sp_Q92769_HDAC2_HUMAN	Q92769	1.15445	0.445442
sp_Q8N5F7_NKAP_HUMAN	Q8N5F7	1.15403	0.559561
tr_G3V599_G3V599_HUMAN	G3V599	1.15392	0.292195
sp_Q9NPR9_GP108_HUMAN	Q9NPR9	1.15358	0.441851
sp_Q5VW38-2_GP107_HUMAN	Q5VW38-2	1.15309	0.313467
sp_P48729_KC1A_HUMAN	P48729	1.1527	0.385103
sp_O43684-2_BUB3_HUMAN	O43684-2	1.15238	0.1472
sp_P11172_UMPS_HUMAN	P11172	1.15227	0.238256
sp_Q08380_LG3BP_HUMAN	Q08380	1.1518	0.138753
sp_O60763_USO1_HUMAN	O60763	1.14987	0.204894
sp_O95602_RPA1_HUMAN	O95602	1.14966	0.245701
sp_Q12830-4_BPTF_HUMAN	Q12830-4	1.14964	0.447533
tr_E5RHW4_E5RHW4_HUMAN	E5RHW4	1.14951	0.240251
sp_Q9BRX8-2_F213A_HUMAN	Q9BRX8-2	1.14904	0.16137
sp_Q8IYU8_MICU2_HUMAN	Q8IYU8	1.14838	0.151634
tr_C9JFR7_C9JFR7_HUMAN	C9JFR7	1.14753	0.183859
tr_G5EA36_G5EA36_HUMAN	G5EA36	1.14693	0.18913
sp_Q9H6S3_ES8L2_HUMAN	Q9H6S3	1.14684	0.0787965
sp_O60825-2_F262_HUMAN	O60825-2	1.14665	0.142566
sp_Q6IAA8_LTOR1_HUMAN	Q6IAA8	1.14611	0.196101
sp_Q96JH7_VCIP1_HUMAN	Q96JH7	1.14565	0.32051
sp_Q16576_RBBP7_HUMAN	Q16576	1.14558	0.072823
sp_Q9Y450_HBS1L_HUMAN	Q9Y450	1.1452	0.353251
sp_Q68D10_SPT2_HUMAN	Q68D10	1.14485	0.461208
sp_P27348_1433T_HUMAN	P27348	1.14484	0.32725
sp_Q10469_MGAT2_HUMAN	Q10469	1.14405	0.249067
sp_Q9HCK8_CHD8_HUMAN	Q9HCK8	1.14332	0.347792
sp_Q9Y2L1_RRP44_HUMAN	Q9Y2L1	1.14318	0.174965
sp_O95155-2_UBE4B_HUMAN	O95155-2	1.14313	0.337502
sp_P60891_PRPS1_HUMAN	P60891	1.14277	0.268768
sp_Q9Y512_SAM50_HUMAN	Q9Y512	1.14247	0.455124
tr_K7ELL7_K7ELL7_HUMAN	K7ELL7	1.14151	0.361186
sp_Q9Y5P6_GMPPB_HUMAN	Q9Y5P6	1.14128	0.263432
sp_P15927_RFA2_HUMAN	P15927	1.14102	0.237957
sp_O60493_SNX3_HUMAN	O60493	1.14078	0.291249
sp_P49005_DPOD2_HUMAN	P49005	1.14001	0.249559
sp_P17858_PFKAL_HUMAN	P17858	1.13933	0.20818
sp_Q969U7-2_PSMG2_HUMAN	Q969U7-2	1.13929	0.417286
sp_O14974_MYPT1_HUMAN	O14974	1.13819	0.1185
sp_O60675_MAFK_HUMAN	O60675	1.13786	0.380875
sp_Q15382_RHEB_HUMAN	Q15382	1.13779	0.155801
sp_O95361_TRI16_HUMAN	O95361	1.13765	0.229778
tr_M0R0X1_M0R0X1_HUMAN	M0R0X1	1.13719	0.284961
sp_Q2TAY7_SMU1_HUMAN	Q2TAY7	1.13701	0.215103
sp_Q6PKG0_LARP1_HUMAN	Q6PKG0	1.13666	0.315112
sp_Q01105_SET_HUMAN	Q01105	1.13572	0.376383
sp_Q15014_MO4L2_HUMAN	Q15014	1.13531	0.384029
sp_Q8TD16_BICD2_HUMAN	Q8TD16	1.13524	0.341422
sp_Q9Y237_PIN4_HUMAN	Q9Y237	1.13518	0.297687
sp_Q53HC9_TSSC1_HUMAN	Q53HC9	1.13452	0.364279
sp_P63244_RACK1_HUMAN	P63244	1.13448	0.275839
sp_Q9Y4P1-6_ATG4B_HUMAN	Q9Y4P1-6	1.13432	0.283893
sp_Q9Y613_FHOD1_HUMAN	Q9Y613	1.13402	0.520077
sp_Q8WUM4_PDC6I_HUMAN	Q8WUM4	1.13365	0.220383
tr_K4DI93_K4DI93_HUMAN	K4DI93	1.1335	0.382491
sp_Q8TEU7_RPGF6_HUMAN	Q8TEU7	1.1334	0.453601
sp_O94925_GLSK_HUMAN	O94925	1.13319	0.265443
sp_P61421_VA0D1_HUMAN	P61421	1.13299	0.133021
sp_Q14997_PSME4_HUMAN	Q14997	1.13252	0.342547
tr_F5GWX5_F5GWX5_HUMAN	F5GWX5	1.13212	0.24109
sp_P46777_RL5_HUMAN	P46777	1.13208	0.57775
sp_O94906_PRP6_HUMAN	O94906	1.1319	0.435859
sp_Q06124-2_PTN11_HUMAN	Q06124-2	1.13123	0.331736
sp_O75150_BRE1B_HUMAN	O75150	1.13031	0.178674
sp_P39023_RL3_HUMAN	P39023	1.12894	0.403329
sp_P23458_JAK1_HUMAN	P23458	1.12868	0.291381
sp_P28799_GRN_HUMAN	P28799	1.12849	0.357764
sp_P46087_NOP2_HUMAN	P46087	1.12846	0.0674999
sp_Q6IA69_NADE_HUMAN	Q6IA69	1.12825	0.238394
tr_H7C1U8_H7C1U8_HUMAN	H7C1U8	1.12806	0.516384
sp_P35606_COPB2_HUMAN	P35606	1.12683	0.216985
sp_P04083_ANXA1_HUMAN	P04083	1.12658	0.372481
sp_Q9Y5A9_YTHD2_HUMAN	Q9Y5A9	1.12651	0.288267
sp_P55735_SEC13_HUMAN	P55735	1.1263	0.319755
sp_Q9H1C4_UN93B_HUMAN	Q9H1C4	1.12598	0.336972
sp_O75643_U520_HUMAN	O75643	1.12568	0.202329
sp_Q9BW91-2_NUDT9_HUMAN	Q9BW91-2	1.12549	0.573217
sp_P62316_SMD2_HUMAN	P62316	1.12496	0.282466
sp_Q7RTV0_PHF5A_HUMAN	Q7RTV0	1.12447	0.184027
sp_Q8IVD9_NUDC3_HUMAN	Q8IVD9	1.12421	0.351521
sp_Q96AE4-2_FUBP1_HUMAN	Q96AE4-2	1.12411	0.297628
sp_P42166_LAP2A_HUMAN	P42166	1.12402	0.0779802
sp_Q9NW82_WDR70_HUMAN	Q9NW82	1.12338	0.218918
tr_A0A0A0MS41_A0A0A0MS41_HUMAN	A0A0A0MS41	1.12334	0.277056
sp_P51149_RAB7A_HUMAN	P51149	1.12321	0.172935
sp_Q96A33_CCD47_HUMAN	Q96A33	1.12308	0.44472
sp_O95163_ELP1_HUMAN	O95163	1.12221	0.306102
sp_Q2NKX8_ERC6L_HUMAN	Q2NKX8	1.12134	0.140651
sp_O00232_PSD12_HUMAN	O00232	1.12103	0.624162
sp_Q12797_ASPH_HUMAN	Q12797	1.12073	0.0940414
tr_F5H8H2_F5H8H2_HUMAN	F5H8H2	1.12001	0.498814
sp_Q9NRF8_PYRG2_HUMAN	Q9NRF8	1.11981	0.20476
sp_Q99496_RING2_HUMAN	Q99496	1.1198	0.487439
sp_Q9UBU9_NXF1_HUMAN	Q9UBU9	1.1196	0.2721
sp_O76031_CLPX_HUMAN	O76031	1.11899	0.157033
sp_Q99832_TCPH_HUMAN	Q99832	1.1187	0.187867
sp_Q96EI5_TCAL4_HUMAN	Q96EI5	1.11862	0.225015
sp_Q9BSJ8_ESYT1_HUMAN	Q9BSJ8	1.11857	0.220293
sp_P09960_LKHA4_HUMAN	P09960	1.11849	0.23353
sp_P55265_DSRAD_HUMAN	P55265	1.11836	0.121693
sp_Q9Y2H0-3_DLGP4_HUMAN	Q9Y2H0-3	1.11782	0.354282
sp_Q9H0V9_LMA2L_HUMAN	Q9H0V9	1.11745	0.594578
sp_P36941-2_TNR3_HUMAN	P36941-2	1.11713	0.503806
sp_O75844_FACE1_HUMAN	O75844	1.11711	0.40207
sp_P63096_GNAI1_HUMAN	P63096	1.11701	0.324947
sp_O43847_NRDC_HUMAN	O43847	1.11691	0.417205
sp_P10155_RO60_HUMAN	P10155	1.11663	0.0614754
sp_P17302_CXA1_HUMAN	P17302	1.11659	0.279415
sp_Q9UHR5-2_S30BP_HUMAN	Q9UHR5-2	1.11654	0.184866
sp_O15031_PLXB2_HUMAN	O15031	1.11601	0.177862
sp_P38936_CDN1A_HUMAN	P38936	1.11532	0.13157
tr_B4DLN1_B4DLN1_HUMAN	B4DLN1	1.11527	0.373139
sp_P53365-3_ARFP2_HUMAN	P53365-3	1.1152	0.598191
sp_O60701_UGDH_HUMAN	O60701	1.11501	0.162912
sp_Q07866-6_KLC1_HUMAN	Q07866-6	1.11499	0.324097
sp_Q6P1J9_CDC73_HUMAN	Q6P1J9	1.11484	0.155298
sp_Q13310-3_PABP4_HUMAN	Q13310-3	1.11478	0.224476
sp_P63000_RAC1_HUMAN	P63000	1.11463	0.274964
sp_Q9BV36-2_MELPH_HUMAN	Q9BV36-2	1.11451	0.135379
sp_P22102_PUR2_HUMAN	P22102	1.1145	0.175904
sp_Q53H12_AGK_HUMAN	Q53H12	1.11419	0.421809
sp_P17066_HSP76_HUMAN	P17066	1.1141	0.562898
sp_P40925_MDHC_HUMAN	P40925	1.11398	0.216107
sp_Q9NRF9_DPOE3_HUMAN	Q9NRF9	1.11389	0.0920114
sp_Q8N3U4_STAG2_HUMAN	Q8N3U4	1.11372	0.288459
sp_Q16352_AINX_HUMAN	Q16352	1.11339	0.230557
sp_Q6YN16_HSDL2_HUMAN	Q6YN16	1.11266	0.169314
sp_Q12768_STRUM_HUMAN	Q12768	1.11236	0.171953
sp_Q5TBB1_RNH2B_HUMAN	Q5TBB1	1.11201	0.224366
tr_J3KQE5_J3KQE5_HUMAN	J3KQE5	1.11195	0.108264
sp_O75439_MPPB_HUMAN	O75439	1.1117	0.241391
sp_Q9UBB9_TFP11_HUMAN	Q9UBB9	1.11164	0.423925
sp_O75886_STAM2_HUMAN	O75886	1.11151	0.194605
sp_Q6YP21-3_KAT3_HUMAN	Q6YP21-3	1.1113	0.251058
sp_Q6P1N0-2_C2D1A_HUMAN	Q6P1N0-2	1.11071	0.189545
sp_P26373_RL13_HUMAN	P26373	1.11052	0.340222
sp_Q96JB2_COG3_HUMAN	Q96JB2	1.11041	0.312908
sp_P00387-2_NB5R3_HUMAN	P00387-2	1.10987	0.438202
sp_Q15785_TOM34_HUMAN	Q15785	1.10968	0.138739
sp_P29966_MARCS_HUMAN	P29966	1.10901	0.244818
sp_P09038-2_FGF2_HUMAN	P09038-2	1.10883	0.320415
sp_Q8TDM6-4_DLG5_HUMAN	Q8TDM6-4	1.10858	0.28012
sp_Q09028-3_RBBP4_HUMAN	Q09028-3	1.1084	0.15119
tr_F5H8F7_F5H8F7_HUMAN	F5H8F7	1.10821	0.208738
sp_P31937_3HIDH_HUMAN	P31937	1.10768	0.331248
sp_P63092-3_GNAS2_HUMAN	P63092-3	1.10756	0.380695
sp_Q8WXF1_PSPC1_HUMAN	Q8WXF1	1.10727	0.45542
sp_P54725-3_RD23A_HUMAN	P54725-3	1.10681	0.280322
sp_Q9NU22_MDN1_HUMAN	Q9NU22	1.10663	0.400521
sp_O75533_SF3B1_HUMAN	O75533	1.1066	0.361718
sp_Q8WVK2_SNR27_HUMAN	Q8WVK2	1.10621	0.320719
sp_Q9BX68_HINT2_HUMAN	Q9BX68	1.10599	0.412976
sp_P82673_RT35_HUMAN	P82673	1.10569	0.322933
sp_Q9Y2R4_DDX52_HUMAN	Q9Y2R4	1.10552	0.213854
sp_Q6NW34_NEPRO_HUMAN	Q6NW34	1.10538	0.378064
sp_Q96K21-3_ANCHR_HUMAN	Q96K21-3	1.10531	0.641353
sp_P06899_H2B1J_HUMAN	P06899	1.10477	0.328892
sp_Q9NV35_NUD15_HUMAN	Q9NV35	1.10428	0.152975
sp_Q8IWE2_NXP20_HUMAN	Q8IWE2	1.10417	0.113857
sp_Q9BYT8_NEUL_HUMAN	Q9BYT8	1.1039	0.214004
sp_P36543_VATE1_HUMAN	P36543	1.10383	0.216198
sp_Q86XZ4_SPAS2_HUMAN	Q86XZ4	1.1037	0.250361
sp_Q96TC7_RMD3_HUMAN	Q96TC7	1.10361	0.185334
sp_Q6RFH5_WDR74_HUMAN	Q6RFH5	1.10351	0.298959
sp_Q9UL63_MKLN1_HUMAN	Q9UL63	1.10336	0.259534
sp_P06132_DCUP_HUMAN	P06132	1.10299	0.241541
sp_P61254_RL26_HUMAN	P61254	1.10268	0.412417
sp_P48444_COPD_HUMAN	P48444	1.10229	0.244366
sp_Q53EL6-2_PDCD4_HUMAN	Q53EL6-2	1.10224	0.299182
sp_P46926_GNPI1_HUMAN	P46926	1.10207	0.23617
sp_O14579_COPE_HUMAN	O14579	1.10185	0.130428
sp_O95716_RAB3D_HUMAN	O95716	1.10171	0.337514
sp_Q15021_CND1_HUMAN	Q15021	1.10154	0.114636
sp_Q12765_SCRN1_HUMAN	Q12765	1.10135	0.378037
sp_Q96FN4_CPNE2_HUMAN	Q96FN4	1.10121	0.297575
sp_Q9Y277_VDAC3_HUMAN	Q9Y277	1.10081	0.264999
sp_P20340-2_RAB6A_HUMAN	P20340-2	1.10019	0.495642
sp_Q15054-2_DPOD3_HUMAN	Q15054-2	1.10012	0.289872
sp_Q15942_ZYX_HUMAN	Q15942	1.09974	0.317938
sp_P53621_COPA_HUMAN	P53621	1.09973	0.151021
sp_P09651_ROA1_HUMAN	P09651	1.09837	0.18165
sp_O75976_CBPD_HUMAN	O75976	1.09781	0.307831
tr_G3V529_G3V529_HUMAN	G3V529	1.09737	0.0973729
sp_Q12996_CSTF3_HUMAN	Q12996	1.09702	0.469848
sp_P33764_S10A3_HUMAN	P33764	1.09657	0.307852
sp_O75569_PRKRA_HUMAN	O75569	1.09617	0.655688
sp_P31947_1433S_HUMAN	P31947	1.09607	0.106017
sp_A5YKK6_CNOT1_HUMAN	A5YKK6	1.0947	0.329306
sp_Q96G28_CFA36_HUMAN	Q96G28	1.09466	0.427493
sp_Q16775_GLO2_HUMAN	Q16775	1.09433	0.452621
sp_P60981-2_DEST_HUMAN	P60981-2	1.09415	0.148848
tr_A0A087WUT6_A0A087WUT6_HUMAN	A0A087WUT6	1.09412	0.291032
sp_P62753_RS6_HUMAN	P62753	1.0937	0.39951
sp_Q5VTR2_BRE1A_HUMAN	Q5VTR2	1.09329	0.188393
sp_P35052_GPC1_HUMAN	P35052	1.09293	0.243153
sp_Q01831_XPC_HUMAN	Q01831	1.0929	0.0862843
sp_Q96A57-2_TM230_HUMAN	Q96A57-2	1.09248	0.462027
sp_P62993_GRB2_HUMAN	P62993	1.09211	0.2685
sp_Q96C86_DCPS_HUMAN	Q96C86	1.09194	0.312011
sp_P62333_PRS10_HUMAN	P62333	1.09192	0.437091
tr_E9PNW4_E9PNW4_HUMAN	E9PNW4	1.09163	0.250334
sp_Q92820_GGH_HUMAN	Q92820	1.09139	0.313735
tr_B5MCF9_B5MCF9_HUMAN	B5MCF9	1.09132	0.181976
tr_A8MXP9_A8MXP9_HUMAN	A8MXP9	1.09128	0.317056
sp_O95831-3_AIFM1_HUMAN	O95831-3	1.09105	0.0673359
sp_Q15691_MARE1_HUMAN	Q15691	1.09088	0.187516
sp_O95235-2_KI20A_HUMAN	O95235-2	1.09045	0.13102
sp_Q8NDH3-5_PEPL1_HUMAN	Q8NDH3-5	1.09013	0.14857
sp_Q9Y2R9_RT07_HUMAN	Q9Y2R9	1.08989	0.390148
sp_O14545_TRAD1_HUMAN	O14545	1.08979	0.351667
sp_O15294_OGT1_HUMAN	O15294	1.08971	0.564894
sp_Q96T60_PNKP_HUMAN	Q96T60	1.08959	0.264725
sp_Q9UBU8-2_MO4L1_HUMAN	Q9UBU8-2	1.08953	0.261009
sp_P52272_HNRPM_HUMAN	P52272	1.08939	0.272996
sp_Q14974_IMB1_HUMAN	Q14974	1.08906	0.132759
sp_P38432_COIL_HUMAN	P38432	1.089	0.319772
tr_C9JAX1_C9JAX1_HUMAN	C9JAX1	1.08887	0.44786
sp_Q8WW59_SPRY4_HUMAN	Q8WW59	1.08827	0.304037
sp_Q9NXR7-4_BRE_HUMAN	Q9NXR7-4	1.08824	0.267106
sp_Q13428-3_TCOF_HUMAN	Q13428-3	1.08811	0.370551
sp_P61086_UBE2K_HUMAN	P61086	1.08746	0.277067
sp_Q9Y3C4_TPRKB_HUMAN	Q9Y3C4	1.08742	0.288762
sp_O94992_HEXI1_HUMAN	O94992	1.08727	0.247478
sp_O14617-5_AP3D1_HUMAN	O14617-5	1.08727	0.258668
sp_Q14376_GALE_HUMAN	Q14376	1.08688	0.1223
sp_O43488_ARK72_HUMAN	O43488	1.08661	0.377272
sp_Q06546_GABPA_HUMAN	Q06546	1.08636	0.364239
sp_O95340_PAPS2_HUMAN	O95340	1.08583	0.204442
sp_Q9HB71_CYBP_HUMAN	Q9HB71	1.08569	0.19421
sp_P37268_FDFT_HUMAN	P37268	1.08555	0.34553
sp_Q9BVG4_PBDC1_HUMAN	Q9BVG4	1.08526	0.254681
sp_Q13123_RED_HUMAN	Q13123	1.08509	0.149947
sp_P25490_TYY1_HUMAN	P25490	1.08489	0.392977
sp_Q96EY4_TMA16_HUMAN	Q96EY4	1.08485	0.269736
sp_P61769_B2MG_HUMAN	P61769	1.08474	0.347143
sp_Q9H0B6_KLC2_HUMAN	Q9H0B6	1.08444	0.284956
sp_P29323-2_EPHB2_HUMAN	P29323-2	1.08416	0.247705
sp_Q9Y2X3_NOP58_HUMAN	Q9Y2X3	1.0839	0.504132
sp_Q9BUH6_PAXX_HUMAN	Q9BUH6	1.08365	0.41206
sp_P49368_TCPG_HUMAN	P49368	1.08321	0.115091
sp_Q8IWJ2_GCC2_HUMAN	Q8IWJ2	1.08319	0.239933
tr_B4DL54_B4DL54_HUMAN	B4DL54	1.08312	0.64236
tr_A0A0A0MR66_A0A0A0MR66_HUMAN	A0A0A0MR66	1.08255	0.438608
sp_O00622_CYR61_HUMAN	O00622	1.08242	0.443478
sp_Q07955_SRSF1_HUMAN	Q07955	1.08235	0.205175
sp_O75179-2_ANR17_HUMAN	O75179-2	1.08188	0.264447
sp_Q9Y3Z3_SAMH1_HUMAN	Q9Y3Z3	1.08121	0.274834
sp_P48637_GSHB_HUMAN	P48637	1.08113	0.120732
sp_Q7KZ85_SPT6H_HUMAN	Q7KZ85	1.08081	0.319474
tr_A6NML8_A6NML8_HUMAN	A6NML8	1.08074	0.21882
sp_Q02809_PLOD1_HUMAN	Q02809	1.08074	0.220146
sp_O15160_RPAC1_HUMAN	O15160	1.0796	0.192395
sp_Q9Y2Z9-3_COQ6_HUMAN	Q9Y2Z9-3	1.07909	0.8064
sp_P08559_ODPA_HUMAN	P08559	1.07867	0.391149
sp_Q9UI12_VATH_HUMAN	Q9UI12	1.07861	0.307774
sp_Q9NV88-2_INT9_HUMAN	Q9NV88-2	1.07847	0.513663
sp_P41223_BUD31_HUMAN	P41223	1.07844	0.191031
sp_P61224_RAP1B_HUMAN	P61224	1.07838	0.291459
sp_Q9P2R3_ANFY1_HUMAN	Q9P2R3	1.07834	0.447882
sp_Q9NWV8_BABA1_HUMAN	Q9NWV8	1.07823	0.372424
sp_Q86Y07_VRK2_HUMAN	Q86Y07	1.07797	0.205525
tr_G3V3G9_G3V3G9_HUMAN	G3V3G9	1.07794	0.15744
sp_Q96CB8_INT12_HUMAN	Q96CB8	1.0778	0.399485
sp_P61225_RAP2B_HUMAN	P61225	1.07779	0.214766
sp_P00167-2_CYB5_HUMAN	P00167-2	1.07747	0.393819
sp_Q9H6R0_DHX33_HUMAN	Q9H6R0	1.07745	0.401576
sp_Q4KMQ2-3_ANO6_HUMAN	Q4KMQ2-3	1.07731	0.25511
sp_Q9NQX3_GEPH_HUMAN	Q9NQX3	1.07681	0.279334
sp_Q96EB6_SIR1_HUMAN	Q96EB6	1.07681	0.227213
sp_P11310_ACADM_HUMAN	P11310	1.07678	0.205814
sp_P48643_TCPE_HUMAN	P48643	1.07658	0.374881
sp_P29218_IMPA1_HUMAN	P29218	1.07553	0.209928
sp_Q9UHR6_ZNHI2_HUMAN	Q9UHR6	1.07536	0.576135
sp_P05387_RLA2_HUMAN	P05387	1.07514	0.277245
sp_Q2M389_WASH7_HUMAN	Q2M389	1.07458	0.161058
sp_P61163_ACTZ_HUMAN	P61163	1.07456	0.49203
sp_Q96AC1_FERM2_HUMAN	Q96AC1	1.07444	0.472527
sp_O15042-2_SR140_HUMAN	O15042-2	1.07415	0.349701
sp_Q9NQ84_GPC5C_HUMAN	Q9NQ84	1.07413	0.226676
sp_Q6NZI2_PTRF_HUMAN	Q6NZI2	1.07402	0.314472
sp_Q5JTH9_RRP12_HUMAN	Q5JTH9	1.07391	0.130511
sp_P16401_H15_HUMAN	P16401	1.0737	0.390087
sp_Q6NUQ4_TM214_HUMAN	Q6NUQ4	1.07345	0.18874
sp_O43865_SAHH2_HUMAN	O43865	1.0732	0.293499
sp_Q9H477_RBSK_HUMAN	Q9H477	1.0727	0.147821
tr_A0A0A0MRM9_A0A0A0MRM9_HUMAN	A0A0A0MRM9	1.0726	0.299499
sp_P42677_RS27_HUMAN	P42677	1.07241	0.383579
sp_P53004_BIEA_HUMAN	P53004	1.07212	0.168914
sp_P30154_2AAB_HUMAN	P30154	1.07208	0.31084
tr_A0A0D9SG71_A0A0D9SG71_HUMAN	A0A0D9SG71	1.07193	0.341791
sp_Q02880-2_TOP2B_HUMAN	Q02880-2	1.07192	0.398081
sp_Q14592-2_ZN460_HUMAN	Q14592-2	1.07166	0.409557
sp_P51812_KS6A3_HUMAN	P51812	1.07159	0.272394
sp_P49411_EFTU_HUMAN	P49411	1.07144	0.193857
sp_P63279_UBC9_HUMAN	P63279	1.07141	0.269583
sp_Q9Y230_RUVB2_HUMAN	Q9Y230	1.07083	0.438512
sp_Q9Y383_LC7L2_HUMAN	Q9Y383	1.07064	0.20252
sp_Q9UNK0_STX8_HUMAN	Q9UNK0	1.07059	0.161233
sp_O75116_ROCK2_HUMAN	O75116	1.07022	0.167887
sp_Q9C0E8-2_LNP_HUMAN	Q9C0E8-2	1.06942	0.616164
sp_P09382_LEG1_HUMAN	P09382	1.06921	0.150777
sp_Q92922_SMRC1_HUMAN	Q92922	1.0691	0.201549
sp_O75822_EIF3J_HUMAN	O75822	1.06884	0.198006
sp_Q9HD20-2_AT131_HUMAN	Q9HD20-2	1.06836	0.308057
tr_G3XAN4_G3XAN4_HUMAN	G3XAN4	1.06773	0.193207
sp_Q6FI13_H2A2A_HUMAN	Q6FI13	1.06709	0.483173
sp_Q15046_SYK_HUMAN	Q15046	1.06699	0.197611
sp_P31930_QCR1_HUMAN	P31930	1.0656	0.0935626
sp_Q96AT9_RPE_HUMAN	Q96AT9	1.06473	0.360303
sp_O15270_SPTC2_HUMAN	O15270	1.06472	0.111879
sp_P18124_RL7_HUMAN	P18124	1.06446	0.542885
sp_P62081_RS7_HUMAN	P62081	1.06435	0.468876
sp_O95861_BPNT1_HUMAN	O95861	1.06429	0.112005
sp_P27105_STOM_HUMAN	P27105	1.06425	0.12384
sp_P61970_NTF2_HUMAN	P61970	1.06398	0.308996
sp_Q96PK6_RBM14_HUMAN	Q96PK6	1.06391	0.250892
tr_A0A087WXM6_A0A087WXM6_HUMAN	A0A087WXM6	1.06314	0.373231
sp_Q96D46_NMD3_HUMAN	Q96D46	1.06238	0.214276
sp_Q9NYF8-2_BCLF1_HUMAN	Q9NYF8-2	1.06234	0.41397
sp_O43896_KIF1C_HUMAN	O43896	1.06215	0.252652
sp_P05198_IF2A_HUMAN	P05198	1.06213	0.443449
sp_O14744_ANM5_HUMAN	O14744	1.06199	0.389712
sp_P48634_PRC2A_HUMAN	P48634	1.06162	0.481836
sp_O00267_SPT5H_HUMAN	O00267	1.06151	0.153348
sp_P43155-2_CACP_HUMAN	P43155-2	1.06112	0.188962
sp_Q13740-2_CD166_HUMAN	Q13740-2	1.06111	0.0907982
sp_Q9UEW8-2_STK39_HUMAN	Q9UEW8-2	1.06066	0.415794
sp_Q6XZF7_DNMBP_HUMAN	Q6XZF7	1.06064	0.627968
sp_P07355_ANXA2_HUMAN	P07355	1.05988	0.153924
sp_A0AVT1_UBA6_HUMAN	A0AVT1	1.05972	0.127912
sp_O95425-2_SVIL_HUMAN	O95425-2	1.05971	0.617455
sp_Q9Y679_AUP1_HUMAN	Q9Y679	1.0597	0.342886
sp_P50213_IDH3A_HUMAN	P50213	1.05927	0.294312
sp_Q9NXG2_THUM1_HUMAN	Q9NXG2	1.05896	0.158268
sp_P40692_MLH1_HUMAN	P40692	1.05886	0.296224
sp_O75351_VPS4B_HUMAN	O75351	1.05878	0.324359
sp_P07948_LYN_HUMAN	P07948	1.05875	0.30323
sp_Q7LG56_RIR2B_HUMAN	Q7LG56	1.05844	0.132423
sp_P30508_1C12_HUMAN	P30508	1.05844	0.487345
sp_Q8IYB3-2_SRRM1_HUMAN	Q8IYB3-2	1.05836	0.133793
sp_O75746_CMC1_HUMAN	O75746	1.05835	0.545989
sp_P82664_RT10_HUMAN	P82664	1.05799	0.336067
sp_Q7Z4H7_HAUS6_HUMAN	Q7Z4H7	1.05781	0.181288
sp_Q8N0X7_SPG20_HUMAN	Q8N0X7	1.05755	0.140072
sp_Q9Y508_RN114_HUMAN	Q9Y508	1.05741	0.367598
tr_M0R117_M0R117_HUMAN	M0R117	1.05704	0.386186
tr_A0A1B0GVU9_A0A1B0GVU9_HUMAN	A0A1B0GVU9	1.05701	0.397076
sp_Q01518_CAP1_HUMAN	Q01518	1.057	0.29635
sp_Q9UMY1_NOL7_HUMAN	Q9UMY1	1.05686	0.290124
sp_Q9UQE7_SMC3_HUMAN	Q9UQE7	1.05679	0.190165
sp_Q9UPT5-1_EXOC7_HUMAN	Q9UPT5-1	1.05672	0.255821
sp_Q9BV44_THUM3_HUMAN	Q9BV44	1.05633	0.546661
sp_P62913-2_RL11_HUMAN	P62913-2	1.05633	0.236254
sp_P61927_RL37_HUMAN	P61927	1.05603	0.515423
sp_Q9BUF5_TBB6_HUMAN	Q9BUF5	1.05552	0.28379
sp_Q96HW7_INT4_HUMAN	Q96HW7	1.05524	0.282634
sp_Q53EZ4_CEP55_HUMAN	Q53EZ4	1.05462	0.0948225
sp_P49916-3_DNLI3_HUMAN	P49916-3	1.05442	0.286182
sp_Q96PU4_UHRF2_HUMAN	Q96PU4	1.05442	0.260467
tr_A0A087WUQ6_A0A087WUQ6_HUMAN	A0A087WUQ6	1.05439	0.0870281
sp_Q6NXE6-2_ARMC6_HUMAN	Q6NXE6-2	1.05391	0.379637
sp_Q9H2J4_PDCL3_HUMAN	Q9H2J4	1.05384	0.247728
sp_Q9Y5J5_PHLA3_HUMAN	Q9Y5J5	1.05373	0.350738
sp_P30044-2_PRDX5_HUMAN	P30044-2	1.05369	0.266461
sp_P61026_RAB10_HUMAN	P61026	1.05262	0.107239
sp_Q9BV20_MTNA_HUMAN	Q9BV20	1.05248	0.306842
sp_P07942_LAMB1_HUMAN	P07942	1.05247	0.308342
sp_O60814_H2B1K_HUMAN	O60814	1.05223	0.325125
sp_Q9NPL8_TIDC1_HUMAN	Q9NPL8	1.05197	0.274665
sp_Q9Y5Q9_TF3C3_HUMAN	Q9Y5Q9	1.05191	0.4091
tr_H3BPE1_H3BPE1_HUMAN	H3BPE1	1.05177	0.212402
tr_F8W022_F8W022_HUMAN	F8W022	1.05173	0.254346
sp_Q00610-2_CLH1_HUMAN	Q00610-2	1.05146	0.479325
sp_Q8NBQ5_DHB11_HUMAN	Q8NBQ5	1.05089	0.150776
sp_Q53T59_H1BP3_HUMAN	Q53T59	1.05078	0.174464
tr_B7ZM99_B7ZM99_HUMAN	B7ZM99	1.05041	0.137972
sp_P30043_BLVRB_HUMAN	P30043	1.05035	0.0873531
sp_Q9Y5K8_VATD_HUMAN	Q9Y5K8	1.05033	0.240397
sp_P49902_5NTC_HUMAN	P49902	1.05022	0.244203
sp_Q12913_PTPRJ_HUMAN	Q12913	1.05014	0.222074
sp_P17812_PYRG1_HUMAN	P17812	1.05012	0.242545
sp_P68431_H31_HUMAN	P68431	1.04956	0.191029
sp_P52788_SPSY_HUMAN	P52788	1.04933	0.142174
sp_Q9BTD8-4_RBM42_HUMAN	Q9BTD8-4	1.04877	0.223198
sp_Q9P265_DIP2B_HUMAN	Q9P265	1.0486	0.325237
sp_Q14814-4_MEF2D_HUMAN	Q14814-4	1.04848	0.879125
sp_P61247_RS3A_HUMAN	P61247	1.04829	0.338701
sp_O94842-3_TOX4_HUMAN	O94842-3	1.04806	0.472872
sp_P62191_PRS4_HUMAN	P62191	1.04792	0.499897
sp_Q4G176_ACSF3_HUMAN	Q4G176	1.04764	0.195033
sp_O75190_DNJB6_HUMAN	O75190	1.04689	0.353245
sp_P36639-4_8ODP_HUMAN	P36639-4	1.04688	0.125034
sp_O43776_SYNC_HUMAN	O43776	1.04674	0.249693
sp_Q9Y5A7-2_NUB1_HUMAN	Q9Y5A7-2	1.04646	0.24544
sp_Q13907_IDI1_HUMAN	Q13907	1.04642	0.350684
sp_P35244_RFA3_HUMAN	P35244	1.04636	0.167143
sp_Q9Y617_SERC_HUMAN	Q9Y617	1.04596	0.321473
sp_Q15185-4_TEBP_HUMAN	Q15185-4	1.04591	0.293203
sp_O00170_AIP_HUMAN	O00170	1.04556	0.27585
sp_P61006_RAB8A_HUMAN	P61006	1.04528	0.319299
sp_Q8TAQ2_SMRC2_HUMAN	Q8TAQ2	1.0449	0.17663
sp_P27635_RL10_HUMAN	P27635	1.0444	0.250675
sp_P63104_1433Z_HUMAN	P63104	1.0442	0.116428
tr_E9PBG7_E9PBG7_HUMAN	E9PBG7	1.04405	0.08255
sp_Q8TB36_GDAP1_HUMAN	Q8TB36	1.0437	0.399382
sp_O96011_PX11B_HUMAN	O96011	1.04354	0.689294
tr_A0A0G2JH68_A0A0G2JH68_HUMAN	A0A0G2JH68	1.0431	0.0824557
sp_P51648_AL3A2_HUMAN	P51648	1.043	0.304406
sp_Q9NYB0_TE2IP_HUMAN	Q9NYB0	1.04266	0.247176
sp_Q9C0H2-2_TTYH3_HUMAN	Q9C0H2-2	1.04255	0.287673
sp_Q99575_POP1_HUMAN	Q99575	1.04233	0.301737
sp_P35610_SOAT1_HUMAN	P35610	1.04214	0.414876
sp_Q9BTE6_AASD1_HUMAN	Q9BTE6	1.04211	0.290808
sp_P23378_GCSP_HUMAN	P23378	1.04196	0.242893
sp_Q9H832_UBE2Z_HUMAN	Q9H832	1.04177	0.280991
sp_P02545_LMNA_HUMAN	P02545	1.0413	0.127084
sp_O76094_SRP72_HUMAN	O76094	1.04101	0.396119
sp_P05067-11_A4_HUMAN	P05067-11	1.04084	0.242813
tr_K7ESP4_K7ESP4_HUMAN	K7ESP4	1.04071	0.307497
sp_P17931_LEG3_HUMAN	P17931	1.04025	0.20011
sp_Q8NEU8_DP13B_HUMAN	Q8NEU8	1.04023	0.259202
sp_P52735-3_VAV2_HUMAN	P52735-3	1.03997	0.615685
sp_O43172_PRP4_HUMAN	O43172	1.03986	0.474534
sp_Q9BQ52_RNZ2_HUMAN	Q9BQ52	1.03962	0.185045
sp_O00231_PSD11_HUMAN	O00231	1.03944	0.40966
sp_Q9Y3S2_ZN330_HUMAN	Q9Y3S2	1.03927	0.346081
sp_P17174_AATC_HUMAN	P17174	1.03922	0.125906
sp_P37198_NUP62_HUMAN	P37198	1.0392	0.424145
sp_Q9H074_PAIP1_HUMAN	Q9H074	1.03906	0.318085
sp_P34949_MPI_HUMAN	P34949	1.03905	0.155927
sp_Q8NBS9_TXND5_HUMAN	Q8NBS9	1.03827	0.19338
sp_P43246_MSH2_HUMAN	P43246	1.03814	0.143768
sp_Q8IV48_ERI1_HUMAN	Q8IV48	1.0369	0.254226
sp_Q9H0A8_COMD4_HUMAN	Q9H0A8	1.03678	0.333301
sp_Q15554_TERF2_HUMAN	Q15554	1.03678	0.362584
sp_Q12929_EPS8_HUMAN	Q12929	1.03653	0.255667
sp_O15523_DDX3Y_HUMAN	O15523	1.03649	0.428604
sp_O60443_DFNA5_HUMAN	O60443	1.03623	0.240189
tr_A0A087X020_A0A087X020_HUMAN	A0A087X020	1.03578	0.902362
sp_Q8TCS8_PNPT1_HUMAN	Q8TCS8	1.03566	0.319022
sp_P05165-2_PCCA_HUMAN	P05165-2	1.03517	0.641613
sp_P17987_TCPA_HUMAN	P17987	1.03475	0.301183
sp_Q92667_AKAP1_HUMAN	Q92667	1.0344	0.188749
sp_Q9NRX5_SERC1_HUMAN	Q9NRX5	1.03437	0.127771
sp_Q6PD62_CTR9_HUMAN	Q6PD62	1.03414	0.265803
sp_Q6UW02_CP20A_HUMAN	Q6UW02	1.03409	0.623309
sp_P13667_PDIA4_HUMAN	P13667	1.03393	0.106103
sp_P12955_PEPD_HUMAN	P12955	1.03387	0.282977
sp_Q99685_MGLL_HUMAN	Q99685	1.03271	0.218457
tr_C9JNW5_C9JNW5_HUMAN	C9JNW5	1.0326	0.419231
sp_Q9UNZ2_NSF1C_HUMAN	Q9UNZ2	1.03201	0.573879
tr_B7Z6D5_B7Z6D5_HUMAN	B7Z6D5	1.03196	0.119607
sp_Q9Y287_ITM2B_HUMAN	Q9Y287	1.03191	0.151977
sp_Q9UKG9_OCTC_HUMAN	Q9UKG9	1.03188	0.236354
sp_O95297-2_MPZL1_HUMAN	O95297-2	1.03183	0.251416
sp_Q9UJS0_CMC2_HUMAN	Q9UJS0	1.03159	0.212748
sp_Q8WZ82_OVCA2_HUMAN	Q8WZ82	1.03149	0.182128
sp_Q9H2M9_RBGPR_HUMAN	Q9H2M9	1.03147	0.146453
sp_Q96CP6-3_GRM1A_HUMAN	Q96CP6-3	1.03128	0.194065
sp_Q9H2H9_S38A1_HUMAN	Q9H2H9	1.03114	0.104193
sp_O75695_XRP2_HUMAN	O75695	1.03107	0.113848
sp_P50895_BCAM_HUMAN	P50895	1.03095	0.359826
sp_Q8NC56_LEMD2_HUMAN	Q8NC56	1.03075	0.46599
sp_P33992_MCM5_HUMAN	P33992	1.0306	0.186216
sp_P61221_ABCE1_HUMAN	P61221	1.03058	0.455594
sp_Q8TF74_WIPF2_HUMAN	Q8TF74	1.0303	0.516271
sp_O43598_DNPH1_HUMAN	O43598	1.03003	0.831618
tr_E9PC69_E9PC69_HUMAN	E9PC69	1.02954	0.422158
sp_Q6PCE3_PGM2L_HUMAN	Q6PCE3	1.02898	0.266413
sp_O60831_PRAF2_HUMAN	O60831	1.0286	0.299608
sp_Q6PJG6_BRAT1_HUMAN	Q6PJG6	1.02822	0.227996
sp_Q96A49_SYAP1_HUMAN	Q96A49	1.02768	0.300104
sp_P43034_LIS1_HUMAN	P43034	1.02762	0.243178
tr_A0A0A0MS59_A0A0A0MS59_HUMAN	A0A0A0MS59	1.02744	0.373371
sp_P52292_IMA1_HUMAN	P52292	1.02696	0.137586
sp_Q8TBA6-2_GOGA5_HUMAN	Q8TBA6-2	1.02695	0.293284
sp_P62750_RL23A_HUMAN	P62750	1.02677	0.395298
sp_P10619-2_PPGB_HUMAN	P10619-2	1.02664	0.305712
sp_Q8IYQ7_THNS1_HUMAN	Q8IYQ7	1.02589	0.244171
sp_P49711_CTCF_HUMAN	P49711	1.0257	0.409845
sp_Q92615_LAR4B_HUMAN	Q92615	1.02541	0.109547
sp_P23381_SYWC_HUMAN	P23381	1.02507	0.25672
sp_Q9BR76_COR1B_HUMAN	Q9BR76	1.02451	0.0918551
sp_P0C7P0_CISD3_HUMAN	P0C7P0	1.02441	0.430756
sp_Q13573_SNW1_HUMAN	Q13573	1.02431	0.607732
sp_O75940_SPF30_HUMAN	O75940	1.02423	0.177738
sp_Q13200_PSMD2_HUMAN	Q13200	1.02419	0.619575
sp_P62841_RS15_HUMAN	P62841	1.02393	0.37042
sp_Q8N2K0_ABD12_HUMAN	Q8N2K0	1.02361	0.29988
sp_P35998_PRS7_HUMAN	P35998	1.02361	0.430158
sp_P25685_DNJB1_HUMAN	P25685	1.02298	0.349886
sp_Q9UMS4_PRP19_HUMAN	Q9UMS4	1.02277	0.264183
sp_Q9NYU2-2_UGGG1_HUMAN	Q9NYU2-2	1.02262	0.315853
sp_Q9Y6C9_MTCH2_HUMAN	Q9Y6C9	1.02239	0.170269
sp_P49736_MCM2_HUMAN	P49736	1.02236	0.171632
sp_Q9H2G2-2_SLK_HUMAN	Q9H2G2-2	1.02225	0.281023
tr_F8W8I6_F8W8I6_HUMAN	F8W8I6	1.02193	0.541733
sp_Q9Y6G9_DC1L1_HUMAN	Q9Y6G9	1.02187	0.0930195
tr_E7EVA0_E7EVA0_HUMAN	E7EVA0	1.02179	0.0871576
sp_P25205_MCM3_HUMAN	P25205	1.02163	0.169321
sp_Q9NPJ3-2_ACO13_HUMAN	Q9NPJ3-2	1.0216	0.30934
sp_Q7Z4Q2_HEAT3_HUMAN	Q7Z4Q2	1.02147	0.4159
sp_O15355_PPM1G_HUMAN	O15355	1.02138	0.294878
sp_Q9ULJ8_NEB1_HUMAN	Q9ULJ8	1.02134	0.210143
sp_Q92804-2_RBP56_HUMAN	Q92804-2	1.02098	0.436145
sp_O95573_ACSL3_HUMAN	O95573	1.02091	0.108184
sp_P42025_ACTY_HUMAN	P42025	1.02088	0.447367
sp_P49407-2_ARRB1_HUMAN	P49407-2	1.02072	0.413402
sp_Q16850_CP51A_HUMAN	Q16850	1.0206	0.158814
sp_Q9Y2Q3_GSTK1_HUMAN	Q9Y2Q3	1.02024	0.134764
sp_P21964-2_COMT_HUMAN	P21964-2	1.0202	0.244807
sp_Q9UP95_S12A4_HUMAN	Q9UP95	1.01984	0.27867
sp_Q96DG6_CMBL_HUMAN	Q96DG6	1.01957	0.129601
sp_Q9P035_HACD3_HUMAN	Q9P035	1.01955	0.874776
sp_P08133_ANXA6_HUMAN	P08133	1.01945	0.315218
sp_Q9BZL1_UBL5_HUMAN	Q9BZL1	1.01932	0.254313
sp_P63151_2ABA_HUMAN	P63151	1.01901	0.405049
sp_P50990_TCPQ_HUMAN	P50990	1.01879	0.143691
sp_Q14116_IL18_HUMAN	Q14116	1.0187	0.186886
sp_P22234_PUR6_HUMAN	P22234	1.01701	0.183263
sp_P30838_AL3A1_HUMAN	P30838	1.01683	0.0586908
sp_P22314_UBA1_HUMAN	P22314	1.01673	0.206142
sp_P19474_RO52_HUMAN	P19474	1.01671	0.131929
sp_Q2TAL8_QRIC1_HUMAN	Q2TAL8	1.01665	0.288367
sp_P06280_AGAL_HUMAN	P06280	1.01652	0.314396
sp_P10768_ESTD_HUMAN	P10768	1.01643	0.347032
sp_Q9UPQ9-1_TNR6B_HUMAN	Q9UPQ9-1	1.01643	0.562364
sp_P33993_MCM7_HUMAN	P33993	1.01629	0.161537
sp_Q8N7H5-3_PAF1_HUMAN	Q8N7H5-3	1.01618	0.282729
sp_O43159_RRP8_HUMAN	O43159	1.01574	0.284305
sp_P33991_MCM4_HUMAN	P33991	1.01564	0.206147
tr_B7ZM87_B7ZM87_HUMAN	B7ZM87	1.01556	0.182578
sp_P84077_ARF1_HUMAN	P84077	1.01551	0.528427
sp_Q92541_RTF1_HUMAN	Q92541	1.01524	0.388414
sp_Q9Y263_PLAP_HUMAN	Q9Y263	1.0151	0.236678
sp_Q9H6K4_OPA3_HUMAN	Q9H6K4	1.01496	0.642069
sp_O60884_DNJA2_HUMAN	O60884	1.01483	0.261931
sp_P29317_EPHA2_HUMAN	P29317	1.01469	0.375478
sp_Q13425_SNTB2_HUMAN	Q13425	1.01435	0.120272
tr_Q3LIE7_Q3LIE7_HUMAN	Q3LIE7	1.01424	0.167291
sp_Q9UNN5_FAF1_HUMAN	Q9UNN5	1.0137	0.160672
sp_Q969Q0_RL36L_HUMAN	Q969Q0	1.01327	0.443985
sp_P47813_IF1AX_HUMAN	P47813	1.01321	0.739097
sp_O75431-2_MTX2_HUMAN	O75431-2	1.01321	0.412511
sp_Q9NRY5_F1142_HUMAN	Q9NRY5	1.01298	0.614161
sp_O43150-2_ASAP2_HUMAN	O43150-2	1.0125	0.315084
sp_O75935_DCTN3_HUMAN	O75935	1.01235	0.330054
sp_P30740_ILEU_HUMAN	P30740	1.01231	0.0819512
sp_P62899_RL31_HUMAN	P62899	1.01228	0.594367
sp_P07954-2_FUMH_HUMAN	P07954-2	1.01204	0.3178
sp_P12694_ODBA_HUMAN	P12694	1.01175	0.42435
sp_Q96A00_PP14A_HUMAN	Q96A00	1.01171	0.161387
sp_P07814_SYEP_HUMAN	P07814	1.01158	0.13609
sp_Q9UKL0_RCOR1_HUMAN	Q9UKL0	1.01086	0.25881
sp_Q01650_LAT1_HUMAN	Q01650	1.0101	0.202729
sp_Q9NRW3_ABC3C_HUMAN	Q9NRW3	1.01004	0.125564
sp_P04150-2_GCR_HUMAN	P04150-2	1.01002	0.176324
sp_Q9H2W6_RM46_HUMAN	Q9H2W6	1.00992	0.332486
sp_Q14573_ITPR3_HUMAN	Q14573	1.00991	0.354246
sp_Q8WY22_BRI3B_HUMAN	Q8WY22	1.00984	0.543717
sp_Q8TAE8_G45IP_HUMAN	Q8TAE8	1.00981	0.16437
tr_H0YEF3_H0YEF3_HUMAN	H0YEF3	1.00964	0.232279
sp_Q13586_STIM1_HUMAN	Q13586	1.00879	0.331816
sp_Q9NQR4_NIT2_HUMAN	Q9NQR4	1.00818	0.247699
sp_Q13232_NDK3_HUMAN	Q13232	1.00818	0.232762
sp_Q9NVU0-4_RPC5_HUMAN	Q9NVU0-4	1.00814	0.5057
sp_O75937_DNJC8_HUMAN	O75937	1.00812	0.195808
sp_P09884_DPOLA_HUMAN	P09884	1.00799	0.0838296
sp_Q7Z6Z7_HUWE1_HUMAN	Q7Z6Z7	1.00797	0.191304
sp_P38919_IF4A3_HUMAN	P38919	1.00754	0.176878
sp_O14737_PDCD5_HUMAN	O14737	1.00748	0.25556
sp_Q7L592_NDUF7_HUMAN	Q7L592	1.00746	0.318585
sp_Q8IV08_PLD3_HUMAN	Q8IV08	1.00736	0.107722
sp_P01130_LDLR_HUMAN	P01130	1.00694	0.342655
sp_P62312_LSM6_HUMAN	P62312	1.00691	0.199246
sp_O43148_MCES_HUMAN	O43148	1.00677	0.161619
sp_Q13616_CUL1_HUMAN	Q13616	1.00628	0.412228
sp_Q68CQ7_GL8D1_HUMAN	Q68CQ7	1.00626	0.181072
sp_Q96LD4_TRI47_HUMAN	Q96LD4	1.00616	0.195228
sp_Q96S44_PRPK_HUMAN	Q96S44	1.00615	0.152675
sp_P78406_RAE1L_HUMAN	P78406	1.00613	0.28662
sp_P62917_RL8_HUMAN	P62917	1.00602	0.464585
sp_O95273_CCDB1_HUMAN	O95273	1.00573	0.351075
sp_Q96SK2-3_TM209_HUMAN	Q96SK2-3	1.00557	0.523228
sp_Q93009-3_UBP7_HUMAN	Q93009-3	1.00539	0.587339
sp_Q14353_GAMT_HUMAN	Q14353	1.00533	0.118605
sp_Q92621_NU205_HUMAN	Q92621	1.00526	0.203159
sp_P46939_UTRO_HUMAN	P46939	1.00424	0.412072
sp_Q08499-6_PDE4D_HUMAN	Q08499-6	1.004	0.258547
sp_Q9UBW8_CSN7A_HUMAN	Q9UBW8	1.00379	0.379329
sp_P84085_ARF5_HUMAN	P84085	1.0037	0.269002
sp_P46783_RS10_HUMAN	P46783	1.00365	0.545322
sp_Q9H488_OFUT1_HUMAN	Q9H488	1.00365	0.203895
sp_Q969N2-5_PIGT_HUMAN	Q969N2-5	1.0031	0.258942
tr_K7EKE6_K7EKE6_HUMAN	K7EKE6	1.003	0.198586
sp_Q9BUJ2-2_HNRL1_HUMAN	Q9BUJ2-2	1.00297	0.468752
sp_Q14103-3_HNRPD_HUMAN	Q14103-3	1.00289	0.196393
sp_P06744_G6PI_HUMAN	P06744	1.00271	0.418998
sp_Q8TCT8_SPP2A_HUMAN	Q8TCT8	1.00259	0.317974
sp_Q9BY42_RTF2_HUMAN	Q9BY42	1.00204	0.382879
sp_Q9BYD1_RM13_HUMAN	Q9BYD1	1.00137	0.34515
sp_Q4V328_GRAP1_HUMAN	Q4V328	1.00109	0.244534
sp_Q92692_NECT2_HUMAN	Q92692	1.00101	0.297955
tr_A0A087WVI1_A0A087WVI1_HUMAN	A0A087WVI1	1.00073	0.378931
sp_Q13162_PRDX4_HUMAN	Q13162	1.00071	0.526402
sp_Q15648_MED1_HUMAN	Q15648	1.00048	0.315496
sp_Q7KZF4_SND1_HUMAN	Q7KZF4	0.999966	0.0394748
sp_O60716-5_CTND1_HUMAN	O60716-5	0.999612	0.309923
sp_O95571_ETHE1_HUMAN	O95571	0.998834	0.213992
sp_O60341_KDM1A_HUMAN	O60341	0.998481	0.257843
sp_P51649_SSDH_HUMAN	P51649	0.998447	0.252113
sp_Q5RI15_COX20_HUMAN	Q5RI15	0.998321	0.360573
sp_P55327-2_TPD52_HUMAN	P55327-2	0.998229	0.172791
tr_Q8WVC2_Q8WVC2_HUMAN	Q8WVC2	0.997455	0.611855
sp_P55263-2_ADK_HUMAN	P55263-2	0.997211	0.0511319
sp_O94973_AP2A2_HUMAN	O94973	0.997016	0.236709
sp_Q6P587_FAHD1_HUMAN	Q6P587	0.996914	0.331265
tr_A0A1C7CYX9_A0A1C7CYX9_HUMAN	A0A1C7CYX9	0.99646	0.204986
sp_Q8NEZ5_FBX22_HUMAN	Q8NEZ5	0.996439	0.12799
tr_G3V1L9_G3V1L9_HUMAN	G3V1L9	0.996286	0.0726704
sp_P55084_ECHB_HUMAN	P55084	0.996081	0.0579242
sp_O15056_SYNJ2_HUMAN	O15056	0.995958	0.218228
sp_Q9BSV6_SEN34_HUMAN	Q9BSV6	0.995063	0.278653
sp_Q16625-4_OCLN_HUMAN	Q16625-4	0.994962	0.235552
sp_Q9NSE4_SYIM_HUMAN	Q9NSE4	0.99453	0.185726
sp_P31150_GDIA_HUMAN	P31150	0.994325	0.5422
sp_O95478_NSA2_HUMAN	O95478	0.99423	0.286335
sp_Q6NUM9_RETST_HUMAN	Q6NUM9	0.99421	0.132076
sp_P09234_RU1C_HUMAN	P09234	0.994024	0.239058
sp_O14646-2_CHD1_HUMAN	O14646-2	0.993862	0.194775
sp_Q3V6T2-4_GRDN_HUMAN	Q3V6T2-4	0.993783	0.29393
sp_Q12907_LMAN2_HUMAN	Q12907	0.993731	0.494465
tr_A0A087WUK2_A0A087WUK2_HUMAN	A0A087WUK2	0.993457	0.688559
sp_O43583_DENR_HUMAN	O43583	0.993361	0.290669
sp_P18085_ARF4_HUMAN	P18085	0.993339	0.533674
sp_Q9UHD2_TBK1_HUMAN	Q9UHD2	0.993087	0.412964
sp_P61019_RAB2A_HUMAN	P61019	0.992916	0.139321
sp_P23526_SAHH_HUMAN	P23526	0.992682	0.191556
sp_Q5VYK3_ECM29_HUMAN	Q5VYK3	0.992637	0.214428
sp_P00338_LDHA_HUMAN	P00338	0.99224	0.356479
sp_Q9BV40_VAMP8_HUMAN	Q9BV40	0.991976	0.0681406
sp_P51659_DHB4_HUMAN	P51659	0.99187	0.173821
sp_Q9BRR6-2_ADPGK_HUMAN	Q9BRR6-2	0.991834	0.228063
sp_Q86YP4-2_P66A_HUMAN	Q86YP4-2	0.991706	0.240805
sp_Q10567-3_AP1B1_HUMAN	Q10567-3	0.991251	0.137726
sp_P38606_VATA_HUMAN	P38606	0.991219	0.146475
sp_Q99497_PARK7_HUMAN	Q99497	0.99095	0.487823
sp_O00471_EXOC5_HUMAN	O00471	0.990941	0.258063
sp_Q5SRE5_NU188_HUMAN	Q5SRE5	0.990571	0.375746
sp_P22695_QCR2_HUMAN	P22695	0.990475	0.175704
tr_A0A0J9YY01_A0A0J9YY01_HUMAN	A0A0J9YY01	0.990349	0.761168
tr_C9JP00_C9JP00_HUMAN	C9JP00	0.990209	0.173421
sp_Q8TB61-3_S35B2_HUMAN	Q8TB61-3	0.989503	0.160217
sp_P19404_NDUV2_HUMAN	P19404	0.989292	0.43684
sp_Q06210-2_GFPT1_HUMAN	Q06210-2	0.989121	0.273004
sp_Q53F19_NCBP3_HUMAN	Q53F19	0.989091	0.193994
tr_B1ALH6_B1ALH6_HUMAN	B1ALH6	0.989041	0.146188
tr_A0A024R4M0_A0A024R4M0_HUMAN	A0A024R4M0	0.98899	0.425145
sp_Q93008-1_USP9X_HUMAN	Q93008-1	0.988905	0.107121
sp_P62195-2_PRS8_HUMAN	P62195-2	0.988891	0.53962
sp_Q02878_RL6_HUMAN	Q02878	0.988789	0.37104
sp_Q5TZA2_CROCC_HUMAN	Q5TZA2	0.988727	0.184779
sp_Q6PJT7-5_ZC3HE_HUMAN	Q6PJT7-5	0.988702	0.806558
sp_Q9UJU6_DBNL_HUMAN	Q9UJU6	0.988511	0.345066
sp_Q8TCT9-5_HM13_HUMAN	Q8TCT9-5	0.988302	0.476363
sp_Q96BR5_COA7_HUMAN	Q96BR5	0.988301	0.195354
sp_Q99714_HCD2_HUMAN	Q99714	0.988161	0.147969
sp_Q96CT7_CC124_HUMAN	Q96CT7	0.988064	0.55815
sp_P40939_ECHA_HUMAN	P40939	0.987959	0.146021
sp_P15559-2_NQO1_HUMAN	P15559-2	0.987836	0.213151
sp_P11498_PYC_HUMAN	P11498	0.987489	0.450779
sp_P49441_INPP_HUMAN	P49441	0.987374	0.0987936
sp_Q92747_ARC1A_HUMAN	Q92747	0.987229	0.331351
sp_P09211_GSTP1_HUMAN	P09211	0.98679	0.0893859
sp_Q6P1L8_RM14_HUMAN	Q6P1L8	0.986713	0.294379
sp_Q96HY6_DDRGK_HUMAN	Q96HY6	0.986497	0.42065
sp_Q15166_PON3_HUMAN	Q15166	0.986394	0.295179
sp_Q7L5D6_GET4_HUMAN	Q7L5D6	0.986273	0.526297
sp_Q7L576_CYFP1_HUMAN	Q7L576	0.985609	0.24786
sp_P82914_RT15_HUMAN	P82914	0.985512	0.395891
sp_Q15149_PLEC_HUMAN	Q15149	0.985467	0.174564
sp_Q9Y2T2_AP3M1_HUMAN	Q9Y2T2	0.985462	0.224609
sp_P18031_PTN1_HUMAN	P18031	0.984952	0.271635
tr_J3QR09_J3QR09_HUMAN	J3QR09	0.984852	0.479232
sp_O15438_MRP3_HUMAN	O15438	0.984838	0.280378
sp_Q9UPT9-2_UBP22_HUMAN	Q9UPT9-2	0.9848	0.679969
sp_P25789_PSA4_HUMAN	P25789	0.984561	0.538687
sp_O00469-2_PLOD2_HUMAN	O00469-2	0.984394	0.22854
sp_P48163_MAOX_HUMAN	P48163	0.984267	0.101998
sp_Q7L2J0_MEPCE_HUMAN	Q7L2J0	0.983951	0.276871
sp_Q13435_SF3B2_HUMAN	Q13435	0.983939	0.513079
sp_P60174-1_TPIS_HUMAN	P60174-1	0.983664	0.234927
sp_P54578_UBP14_HUMAN	P54578	0.983661	0.147263
sp_O15344_TRI18_HUMAN	O15344	0.983637	0.208194
sp_P11021_GRP78_HUMAN	P11021	0.983436	0.349157
sp_P62873_GBB1_HUMAN	P62873	0.983177	0.277351
sp_P07384_CAN1_HUMAN	P07384	0.983084	0.181695
sp_O95864_FADS2_HUMAN	O95864	0.982685	0.343597
sp_O00203_AP3B1_HUMAN	O00203	0.981945	0.242371
sp_Q13951-2_PEBB_HUMAN	Q13951-2	0.981629	0.312285
sp_Q92620_PRP16_HUMAN	Q92620	0.981571	0.212385
sp_Q14566_MCM6_HUMAN	Q14566	0.98137	0.179313
sp_Q8N3K9_CMYA5_HUMAN	Q8N3K9	0.981306	0.211705
sp_P40818_UBP8_HUMAN	P40818	0.980979	0.254115
sp_P00568_KAD1_HUMAN	P00568	0.980575	0.123189
sp_P35249_RFC4_HUMAN	P35249	0.9798	0.237105
sp_Q9NUI1_DECR2_HUMAN	Q9NUI1	0.979421	0.107894
tr_K7EIU8_K7EIU8_HUMAN	K7EIU8	0.979135	0.317591
sp_Q92797_SYMPK_HUMAN	Q92797	0.979124	0.321406
sp_Q9H0G5_NSRP1_HUMAN	Q9H0G5	0.978955	0.726506
sp_Q96BM9_ARL8A_HUMAN	Q96BM9	0.978847	0.241884
sp_Q06830_PRDX1_HUMAN	Q06830	0.978816	0.210991
sp_Q9NYL9_TMOD3_HUMAN	Q9NYL9	0.978527	0.20093
sp_P10253_LYAG_HUMAN	P10253	0.978482	0.0712744
sp_Q92688-2_AN32B_HUMAN	Q92688-2	0.978458	0.346601
sp_O43395_PRPF3_HUMAN	O43395	0.978119	0.258965
sp_Q9Y2X7_GIT1_HUMAN	Q9Y2X7	0.97805	0.337016
sp_Q9BRS8_LARP6_HUMAN	Q9BRS8	0.977887	0.350338
sp_Q9UK45_LSM7_HUMAN	Q9UK45	0.977781	0.307429
tr_K7EMC9_K7EMC9_HUMAN	K7EMC9	0.977696	0.232316
sp_P46778_RL21_HUMAN	P46778	0.977667	0.438146
sp_Q16763_UBE2S_HUMAN	Q16763	0.977444	0.165182
sp_Q9UGP8_SEC63_HUMAN	Q9UGP8	0.977406	0.26865
sp_P49590-2_SYHM_HUMAN	P49590-2	0.977271	0.164503
sp_P49327_FAS_HUMAN	P49327	0.976801	0.353226
sp_Q53GS9_SNUT2_HUMAN	Q53GS9	0.976752	0.39443
sp_Q9BYG3_MK67I_HUMAN	Q9BYG3	0.976657	0.274283
sp_Q9NZB2_F120A_HUMAN	Q9NZB2	0.976254	0.266984
tr_R4GMX3_R4GMX3_HUMAN	R4GMX3	0.976246	0.455892
sp_Q96QD8_S38A2_HUMAN	Q96QD8	0.975908	0.176411
sp_P46782_RS5_HUMAN	P46782	0.975691	0.217549
sp_Q15084-3_PDIA6_HUMAN	Q15084-3	0.975516	0.380298
sp_O15498_YKT6_HUMAN	O15498	0.97547	0.577017
sp_Q9UJ68-5_MSRA_HUMAN	Q9UJ68-5	0.975249	0.113736
sp_P62258_1433E_HUMAN	P62258	0.975022	0.226748
sp_Q16539_MK14_HUMAN	Q16539	0.974589	0.504012
sp_P42126_ECI1_HUMAN	P42126	0.974517	0.378661
sp_P53680_AP2S1_HUMAN	P53680	0.973688	0.324933
sp_P19367-4_HXK1_HUMAN	P19367-4	0.973662	0.350367
sp_Q92696_PGTA_HUMAN	Q92696	0.973476	0.0901331
sp_Q14232_EI2BA_HUMAN	Q14232	0.973365	0.675667
tr_B1AL69_B1AL69_HUMAN	B1AL69	0.973294	0.419161
sp_Q8NCN5_PDPR_HUMAN	Q8NCN5	0.971995	0.525382
sp_Q9Y4C2-2_TCAF1_HUMAN	Q9Y4C2-2	0.971795	0.57981
sp_P08621_RU17_HUMAN	P08621	0.970843	0.331544
sp_P56537_IF6_HUMAN	P56537	0.970769	0.124196
sp_P60510_PP4C_HUMAN	P60510	0.970764	0.408953
sp_Q9Y282_ERGI3_HUMAN	Q9Y282	0.970706	0.232137
sp_Q9NSK0_KLC4_HUMAN	Q9NSK0	0.970634	0.333334
sp_Q9UKF6_CPSF3_HUMAN	Q9UKF6	0.970347	0.242198
sp_Q9UL15_BAG5_HUMAN	Q9UL15	0.970064	0.416316
sp_Q9UQ80_PA2G4_HUMAN	Q9UQ80	0.969553	0.445754
sp_P35914_HMGCL_HUMAN	P35914	0.969462	0.141186
sp_Q14739_LBR_HUMAN	Q14739	0.969436	0.299985
sp_Q9Y221_NIP7_HUMAN	Q9Y221	0.969318	0.285034
sp_P30085_KCY_HUMAN	P30085	0.969203	0.375482
sp_P08708_RS17_HUMAN	P08708	0.968955	0.439279
sp_P12931_SRC_HUMAN	P12931	0.9687	0.392634
sp_Q02750_MP2K1_HUMAN	Q02750	0.968646	0.379834
sp_A0MZ66_SHOT1_HUMAN	A0MZ66	0.967824	0.367969
sp_Q9UIG0-2_BAZ1B_HUMAN	Q9UIG0-2	0.967586	0.212816
sp_P49748_ACADV_HUMAN	P49748	0.96756	0.0814272
sp_Q9BRX2_PELO_HUMAN	Q9BRX2	0.967508	0.359847
sp_Q3LXA3_TKFC_HUMAN	Q3LXA3	0.967449	0.070203
tr_J3QL56_J3QL56_HUMAN	J3QL56	0.967348	0.278421
sp_Q9UHA3_RLP24_HUMAN	Q9UHA3	0.967225	0.244059
sp_O60271-4_JIP4_HUMAN	O60271-4	0.967108	0.145203
sp_Q9BTZ2_DHRS4_HUMAN	Q9BTZ2	0.967048	0.213011
sp_Q9UNM6_PSD13_HUMAN	Q9UNM6	0.966902	0.696073
sp_P45974-2_UBP5_HUMAN	P45974-2	0.966677	0.270604
sp_Q14696_MESD_HUMAN	Q14696	0.966635	0.206947
sp_Q9BY32_ITPA_HUMAN	Q9BY32	0.966534	0.183893
sp_O15381_NVL_HUMAN	O15381	0.966304	0.495252
sp_Q9H7N4_SFR19_HUMAN	Q9H7N4	0.966297	0.488478
sp_A6NDG6_PGP_HUMAN	A6NDG6	0.966218	0.29525
sp_P62829_RL23_HUMAN	P62829	0.965541	0.361317
tr_F5GZ78_F5GZ78_HUMAN	F5GZ78	0.965528	0.373575
sp_P28072_PSB6_HUMAN	P28072	0.96552	0.47495
sp_Q9UBB6-2_NCDN_HUMAN	Q9UBB6-2	0.965417	0.535917
sp_Q04837_SSBP_HUMAN	Q04837	0.965253	0.39923
sp_Q8IXM2_BAP18_HUMAN	Q8IXM2	0.96467	0.285354
sp_Q13813_SPTN1_HUMAN	Q13813	0.964357	0.110775
sp_P08579_RU2B_HUMAN	P08579	0.964249	0.649237
sp_Q9BSH4_TACO1_HUMAN	Q9BSH4	0.963953	0.129528
sp_Q9H0U3_MAGT1_HUMAN	Q9H0U3	0.963828	0.498577
sp_P40227_TCPZ_HUMAN	P40227	0.963447	0.115239
sp_Q5VIR6-4_VPS53_HUMAN	Q5VIR6-4	0.963383	0.416757
tr_A0A087WSW9_A0A087WSW9_HUMAN	A0A087WSW9	0.963351	0.159483
sp_O15084_ANR28_HUMAN	O15084	0.963007	0.316991
sp_Q8IWX8_CHERP_HUMAN	Q8IWX8	0.962449	0.346877
sp_P30050_RL12_HUMAN	P30050	0.961702	0.484127
sp_Q86UL3_GPAT4_HUMAN	Q86UL3	0.961667	0.479113
sp_Q9Y5X3_SNX5_HUMAN	Q9Y5X3	0.961334	0.360726
tr_G3V325_G3V325_HUMAN	G3V325	0.961163	0.373864
sp_Q9BYJ9_YTHD1_HUMAN	Q9BYJ9	0.9607	0.221509
sp_Q14203-3_DCTN1_HUMAN	Q14203-3	0.960557	0.188892
sp_Q9BXW7-2_CECR5_HUMAN	Q9BXW7-2	0.96052	0.304269
sp_P46779_RL28_HUMAN	P46779	0.960205	0.387432
sp_P52701_MSH6_HUMAN	P52701	0.959534	0.202483
sp_Q8TD19_NEK9_HUMAN	Q8TD19	0.959195	0.166191
sp_Q9UI10_EI2BD_HUMAN	Q9UI10	0.959057	0.236274
sp_Q96C36_P5CR2_HUMAN	Q96C36	0.958773	0.662003
sp_P35250_RFC2_HUMAN	P35250	0.95855	0.166391
sp_P28074_PSB5_HUMAN	P28074	0.957743	0.370765
sp_Q05397-7_FAK1_HUMAN	Q05397-7	0.957717	0.241906
sp_O14531_DPYL4_HUMAN	O14531	0.957675	0.219439
sp_Q8NEY8-8_PPHLN_HUMAN	Q8NEY8-8	0.957656	0.387226
sp_P41250_SYG_HUMAN	P41250	0.957594	0.250197
sp_Q9NX02-5_NALP2_HUMAN	Q9NX02-5	0.957388	0.501727
sp_P06748_NPM_HUMAN	P06748	0.95708	0.496621
sp_P15531_NDKA_HUMAN	P15531	0.956716	0.164011
sp_Q9BYD3_RM04_HUMAN	Q9BYD3	0.956644	0.265823
tr_E9PNK6_E9PNK6_HUMAN	E9PNK6	0.956449	0.211564
sp_Q86VM9_ZCH18_HUMAN	Q86VM9	0.956423	0.167834
sp_P36578_RL4_HUMAN	P36578	0.956248	0.574522
sp_O14949_QCR8_HUMAN	O14949	0.956245	0.545012
sp_Q14146_URB2_HUMAN	Q14146	0.955993	0.405177
sp_Q96EU6_RRP36_HUMAN	Q96EU6	0.955643	0.614963
sp_P15170-2_ERF3A_HUMAN	P15170-2	0.955129	0.182363
sp_O60506_HNRPQ_HUMAN	O60506	0.955073	0.160894
sp_Q16531_DDB1_HUMAN	Q16531	0.955044	0.225959
sp_Q9P2J5_SYLC_HUMAN	Q9P2J5	0.955044	0.183434
sp_Q9Y2S0_RPAC2_HUMAN	Q9Y2S0	0.954928	0.483352
sp_Q16831_UPP1_HUMAN	Q16831	0.954697	0.278662
sp_O43752_STX6_HUMAN	O43752	0.954466	0.149285
sp_P35637-2_FUS_HUMAN	P35637-2	0.954295	0.0811136
sp_P04049_RAF1_HUMAN	P04049	0.954198	0.41598
sp_Q9UKM7_MA1B1_HUMAN	Q9UKM7	0.954153	0.157301
sp_Q9Y266_NUDC_HUMAN	Q9Y266	0.953994	0.118808
sp_O95399_UTS2_HUMAN	O95399	0.953988	0.536557
sp_Q99459_CDC5L_HUMAN	Q99459	0.953847	0.397476
tr_A0A0C4DGJ7_A0A0C4DGJ7_HUMAN	A0A0C4DGJ7	0.95382	0.536118
sp_P55795_HNRH2_HUMAN	P55795	0.953799	0.139419
sp_Q96BY6_DOC10_HUMAN	Q96BY6	0.953678	0.150618
sp_P12235_ADT1_HUMAN	P12235	0.953587	0.182585
sp_Q9P253_VPS18_HUMAN	Q9P253	0.953332	0.344378
sp_Q9BUT1_BDH2_HUMAN	Q9BUT1	0.952912	0.092476
sp_Q5TA45-2_INT11_HUMAN	Q5TA45-2	0.952821	0.340959
tr_C9J9K3_C9J9K3_HUMAN	C9J9K3	0.952719	0.522932
sp_O95202_LETM1_HUMAN	O95202	0.95248	0.171166
sp_O14530_TXND9_HUMAN	O14530	0.952216	0.166989
sp_P36969-2_GPX4_HUMAN	P36969-2	0.951802	0.293486
sp_P00403_COX2_HUMAN	P00403	0.951755	0.255186
sp_Q96GA7_SDSL_HUMAN	Q96GA7	0.951539	0.150158
sp_P35232_PHB_HUMAN	P35232	0.950824	0.19668
sp_Q9NVJ2_ARL8B_HUMAN	Q9NVJ2	0.95079	0.121978
sp_Q9BTE3-2_MCMBP_HUMAN	Q9BTE3-2	0.950655	0.167012
sp_P05091_ALDH2_HUMAN	P05091	0.950492	0.119708
tr_E7EQT4_E7EQT4_HUMAN	E7EQT4	0.950479	0.592423
sp_Q9H0C8_ILKAP_HUMAN	Q9H0C8	0.950358	0.289339
sp_P50395_GDIB_HUMAN	P50395	0.950125	0.46044
sp_P52209-2_6PGD_HUMAN	P52209-2	0.949754	0.223772
sp_Q9H098_F107B_HUMAN	Q9H098	0.949256	0.156305
sp_Q7Z4V5_HDGR2_HUMAN	Q7Z4V5	0.949084	0.433529
sp_Q5JVS0_HABP4_HUMAN	Q5JVS0	0.949058	0.48422
sp_Q8NFW8_NEUA_HUMAN	Q8NFW8	0.949013	0.0708606
sp_P13861_KAP2_HUMAN	P13861	0.948785	0.240824
sp_O43719_HTSF1_HUMAN	O43719	0.948741	0.403262
sp_P11413_G6PD_HUMAN	P11413	0.94863	0.269052
sp_Q9H089_LSG1_HUMAN	Q9H089	0.94858	0.406379
sp_Q9BV57_MTND_HUMAN	Q9BV57	0.948574	0.0840706
sp_P61758_PFD3_HUMAN	P61758	0.948526	0.279192
sp_Q9BQG0-2_MBB1A_HUMAN	Q9BQG0-2	0.947969	0.213924
sp_Q16698-2_DECR_HUMAN	Q16698-2	0.947938	0.230195
sp_Q13330-3_MTA1_HUMAN	Q13330-3	0.947883	0.458188
sp_Q53GQ0_DHB12_HUMAN	Q53GQ0	0.947877	0.179624
tr_A0A0D9SFE4_A0A0D9SFE4_HUMAN	A0A0D9SFE4	0.947606	0.0494747
sp_Q8TEQ6_GEMI5_HUMAN	Q8TEQ6	0.947525	0.261992
sp_P32321_DCTD_HUMAN	P32321	0.947479	0.266017
sp_O75348_VATG1_HUMAN	O75348	0.947242	0.465566
sp_P49821-2_NDUV1_HUMAN	P49821-2	0.946685	0.348334
sp_P60903_S10AA_HUMAN	P60903	0.946667	0.337649
sp_Q8N9T8_KRI1_HUMAN	Q8N9T8	0.946656	0.284304
sp_Q99729-3_ROAA_HUMAN	Q99729-3	0.946355	0.140864
sp_Q13442_HAP28_HUMAN	Q13442	0.946171	0.241789
sp_P48739_PIPNB_HUMAN	P48739	0.946054	0.145224
sp_Q8TED0_UTP15_HUMAN	Q8TED0	0.945603	0.396755
sp_O00116_ADAS_HUMAN	O00116	0.94519	0.139371
sp_Q16401-2_PSMD5_HUMAN	Q16401-2	0.945146	0.335381
sp_P23141-3_EST1_HUMAN	P23141-3	0.944881	0.168068
sp_P40222_TXLNA_HUMAN	P40222	0.944551	0.175736
sp_Q96FW1_OTUB1_HUMAN	Q96FW1	0.943973	0.253144
sp_P30622-2_CLIP1_HUMAN	P30622-2	0.94366	0.380593
sp_P00558_PGK1_HUMAN	P00558	0.94338	0.245954
sp_O60264_SMCA5_HUMAN	O60264	0.943212	0.173522
sp_O96008_TOM40_HUMAN	O96008	0.943085	0.608677
sp_P29353_SHC1_HUMAN	P29353	0.94295	0.105071
sp_Q9NRV9_HEBP1_HUMAN	Q9NRV9	0.942928	0.255497
sp_P54707_AT12A_HUMAN	P54707	0.94292	0.125565
sp_Q00688_FKBP3_HUMAN	Q00688	0.942905	0.278167
sp_Q9NQG5_RPR1B_HUMAN	Q9NQG5	0.942849	0.280434
tr_B7ZLQ5_B7ZLQ5_HUMAN	B7ZLQ5	0.942824	0.298775
sp_Q8IY57_YAF2_HUMAN	Q8IY57	0.942765	0.221096
sp_O60684_IMA7_HUMAN	O60684	0.942706	0.299476
sp_Q15181_IPYR_HUMAN	Q15181	0.942668	0.29644
sp_Q8N1F7_NUP93_HUMAN	Q8N1F7	0.94263	0.194077
sp_O43242_PSMD3_HUMAN	O43242	0.942581	0.854384
sp_Q9NY33_DPP3_HUMAN	Q9NY33	0.94254	0.0920534
sp_O60749_SNX2_HUMAN	O60749	0.942435	0.167039
tr_J3QQW9_J3QQW9_HUMAN	J3QQW9	0.942207	0.168828
sp_O00443_P3C2A_HUMAN	O00443	0.942169	0.301292
sp_O75369-2_FLNB_HUMAN	O75369-2	0.941969	0.148844
sp_Q63ZY3-3_KANK2_HUMAN	Q63ZY3-3	0.94195	0.411605
sp_Q8N1G4_LRC47_HUMAN	Q8N1G4	0.941745	0.273077
sp_Q9UIA9_XPO7_HUMAN	Q9UIA9	0.94152	0.196303
sp_Q9Y333_LSM2_HUMAN	Q9Y333	0.941426	0.412438
sp_Q3SXM5_HSDL1_HUMAN	Q3SXM5	0.941236	0.287858
sp_P62942_FKB1A_HUMAN	P62942	0.94113	0.566579
sp_Q9P2E9_RRBP1_HUMAN	Q9P2E9	0.941006	0.61088
sp_O75663_TIPRL_HUMAN	O75663	0.940885	0.442043
sp_Q9UHG3_PCYOX_HUMAN	Q9UHG3	0.940831	0.293961
tr_F8W7Q4_F8W7Q4_HUMAN	F8W7Q4	0.940501	0.304176
tr_Q5TCU3_Q5TCU3_HUMAN	Q5TCU3	0.94047	0.159246
sp_Q03169_TNAP2_HUMAN	Q03169	0.940323	0.0775003
sp_Q96A65_EXOC4_HUMAN	Q96A65	0.940306	0.12704
sp_Q9UHB9_SRP68_HUMAN	Q9UHB9	0.940183	0.302948
sp_O43464_HTRA2_HUMAN	O43464	0.939959	0.178575
sp_P57076_CU059_HUMAN	P57076	0.939736	0.315207
sp_Q9H0A0_NAT10_HUMAN	Q9H0A0	0.939697	0.108598
sp_Q8WVM8_SCFD1_HUMAN	Q8WVM8	0.93968	0.195875
sp_Q9NQ88_TIGAR_HUMAN	Q9NQ88	0.939413	0.138547
sp_Q86XP3_DDX42_HUMAN	Q86XP3	0.939043	0.160526
sp_Q9UNE7_CHIP_HUMAN	Q9UNE7	0.938668	0.334083
sp_Q99436_PSB7_HUMAN	Q99436	0.938447	0.312418
sp_Q96LJ7_DHRS1_HUMAN	Q96LJ7	0.938366	0.103003
sp_Q56VL3_OCAD2_HUMAN	Q56VL3	0.938356	0.125508
sp_Q9NX58_LYAR_HUMAN	Q9NX58	0.938078	0.207101
sp_Q8NBJ7_SUMF2_HUMAN	Q8NBJ7	0.938024	0.387777
sp_Q9NTK5_OLA1_HUMAN	Q9NTK5	0.937935	0.108657
sp_Q01105-2_SET_HUMAN	Q01105-2	0.937872	0.382974
tr_E9PGT1_E9PGT1_HUMAN	E9PGT1	0.937822	0.462745
sp_P00491_PNPH_HUMAN	P00491	0.937364	0.171124
sp_Q9NRX1_PNO1_HUMAN	Q9NRX1	0.937332	0.17969
sp_Q9GZU8_F192A_HUMAN	Q9GZU8	0.936928	0.697673
sp_Q8NC51-2_PAIRB_HUMAN	Q8NC51-2	0.936552	0.274594
sp_P16402_H13_HUMAN	P16402	0.936472	0.575499
sp_Q96B23-2_CR025_HUMAN	Q96B23-2	0.936293	0.581591
sp_Q12860_CNTN1_HUMAN	Q12860	0.936048	0.260416
sp_Q9UJA5_TRM6_HUMAN	Q9UJA5	0.935785	0.289931
sp_P37837_TALDO_HUMAN	P37837	0.935592	0.204716
sp_P52907_CAZA1_HUMAN	P52907	0.935504	0.195089
sp_Q15397_PUM3_HUMAN	Q15397	0.935464	0.307895
sp_Q9BZH6_WDR11_HUMAN	Q9BZH6	0.935404	0.380686
sp_P04632_CPNS1_HUMAN	P04632	0.935133	0.810203
sp_Q9BPU6_DPYL5_HUMAN	Q9BPU6	0.93463	0.254702
sp_Q99816_TS101_HUMAN	Q99816	0.93455	0.309987
sp_Q9Y3P9_RBGP1_HUMAN	Q9Y3P9	0.934454	0.0894437
tr_D3YTB1_D3YTB1_HUMAN	D3YTB1	0.934109	0.560135
sp_O95865_DDAH2_HUMAN	O95865	0.933964	0.610145
sp_O43852_CALU_HUMAN	O43852	0.933833	0.120713
sp_P43686_PRS6B_HUMAN	P43686	0.933744	0.479538
sp_Q8IUD2-3_RB6I2_HUMAN	Q8IUD2-3	0.93362	0.10125
sp_Q9Y2W2_WBP11_HUMAN	Q9Y2W2	0.933473	0.16258
sp_O14907_TX1B3_HUMAN	O14907	0.933471	0.204941
sp_P04114_APOB_HUMAN	P04114	0.93346	0.374447
sp_Q8NBF2_NHLC2_HUMAN	Q8NBF2	0.933432	0.243284
sp_P48047_ATPO_HUMAN	P48047	0.933417	0.323051
sp_O43570-2_CAH12_HUMAN	O43570-2	0.933353	0.10075
sp_Q9Y3D6_FIS1_HUMAN	Q9Y3D6	0.932928	0.554372
sp_P26358_DNMT1_HUMAN	P26358	0.932537	0.390335
sp_Q9HCS7_SYF1_HUMAN	Q9HCS7	0.932491	0.114673
sp_Q13043_STK4_HUMAN	Q13043	0.932422	0.305048
tr_H7BXT7_H7BXT7_HUMAN	H7BXT7	0.932345	0.220315
sp_P10644_KAP0_HUMAN	P10644	0.932029	0.278137
sp_P18065_IBP2_HUMAN	P18065	0.931823	0.343652
sp_Q99757_THIOM_HUMAN	Q99757	0.931325	0.267608
tr_B4DGG1_B4DGG1_HUMAN	B4DGG1	0.931294	0.379933
sp_Q9H845_ACAD9_HUMAN	Q9H845	0.931162	0.229957
tr_J3KMY5_J3KMY5_HUMAN	J3KMY5	0.931127	0.12356
sp_Q9Y5R8_TPPC1_HUMAN	Q9Y5R8	0.930937	0.301702
tr_C9JYM0_C9JYM0_HUMAN	C9JYM0	0.930757	0.193073
sp_Q96SQ9_CP2S1_HUMAN	Q96SQ9	0.93029	0.148647
sp_Q8TDD1-2_DDX54_HUMAN	Q8TDD1-2	0.930022	0.16472
sp_Q12962_TAF10_HUMAN	Q12962	0.930019	0.307087
sp_Q9HD45_TM9S3_HUMAN	Q9HD45	0.929881	0.240261
sp_P51531-2_SMCA2_HUMAN	P51531-2	0.929835	0.225086
sp_Q9Y5K5-2_UCHL5_HUMAN	Q9Y5K5-2	0.929614	0.201007
sp_Q08431_MFGM_HUMAN	Q08431	0.929436	0.368983
tr_A0A087X2D5_A0A087X2D5_HUMAN	A0A087X2D5	0.929307	0.528562
sp_P09110_THIK_HUMAN	P09110	0.929137	0.131251
sp_P62979_RS27A_HUMAN	P62979	0.929062	0.357228
sp_Q96EY8_MMAB_HUMAN	Q96EY8	0.929042	0.382207
sp_Q8NDI1-3_EHBP1_HUMAN	Q8NDI1-3	0.928913	0.132078
sp_P78345_RPP38_HUMAN	P78345	0.928717	0.282438
sp_Q9BZJ0-2_CRNL1_HUMAN	Q9BZJ0-2	0.928538	0.177534
sp_Q9H6F5_CCD86_HUMAN	Q9H6F5	0.92789	0.326114
sp_Q68CZ2_TENS3_HUMAN	Q68CZ2	0.927714	0.195667
sp_P33527_MRP1_HUMAN	P33527	0.927701	0.151904
sp_Q9H307_PININ_HUMAN	Q9H307	0.927524	0.300175
sp_P12004_PCNA_HUMAN	P12004	0.927488	0.323915
sp_Q92917_GPKOW_HUMAN	Q92917	0.927437	0.184234
sp_Q3MHD2_LSM12_HUMAN	Q3MHD2	0.92711	0.265772
sp_P05161_ISG15_HUMAN	P05161	0.926975	0.0857172
sp_O14908_GIPC1_HUMAN	O14908	0.926972	0.532463
sp_P39687_AN32A_HUMAN	P39687	0.926644	0.200207
sp_Q16719_KYNU_HUMAN	Q16719	0.926566	0.116977
sp_Q96EK6_GNA1_HUMAN	Q96EK6	0.926532	0.304985
sp_Q9Y281-3_COF2_HUMAN	Q9Y281-3	0.926494	0.27796
sp_O15511_ARPC5_HUMAN	O15511	0.926446	0.365888
sp_Q92542-2_NICA_HUMAN	Q92542-2	0.926356	0.156186
sp_P47914_RL29_HUMAN	P47914	0.92632	0.426676
sp_O00625_PIR_HUMAN	O00625	0.926316	0.155995
sp_P52948-5_NUP98_HUMAN	P52948-5	0.926283	0.324621
sp_Q9UGP4_LIMD1_HUMAN	Q9UGP4	0.925645	0.23567
sp_Q9Y2X9-2_ZN281_HUMAN	Q9Y2X9-2	0.925253	0.298722
sp_Q15836_VAMP3_HUMAN	Q15836	0.92502	0.672174
sp_Q9HCN4-3_GPN1_HUMAN	Q9HCN4-3	0.924591	0.206926
sp_Q9BR61_ACBD6_HUMAN	Q9BR61	0.924551	0.163123
sp_Q96TA1-2_NIBL1_HUMAN	Q96TA1-2	0.924418	0.0959176
sp_O00148_DX39A_HUMAN	O00148	0.924334	0.248771
sp_O75915_PRAF3_HUMAN	O75915	0.924248	0.609469
sp_Q14257_RCN2_HUMAN	Q14257	0.923745	0.242149
sp_Q8N9N7_LRC57_HUMAN	Q8N9N7	0.923497	0.336623
sp_P12270_TPR_HUMAN	P12270	0.923398	0.134296
sp_Q96DH6-2_MSI2H_HUMAN	Q96DH6-2	0.923374	0.0913576
tr_Q9HB66_Q9HB66_HUMAN	Q9HB66	0.923253	0.377899
sp_Q9BRP8-2_PYM1_HUMAN	Q9BRP8-2	0.922788	0.228016
sp_Q9UKX7_NUP50_HUMAN	Q9UKX7	0.922127	0.373918
sp_O75175_CNOT3_HUMAN	O75175	0.921732	0.213927
sp_P31939_PUR9_HUMAN	P31939	0.921509	0.169628
sp_P14927_QCR7_HUMAN	P14927	0.921473	0.28984
sp_Q13011_ECH1_HUMAN	Q13011	0.921335	0.0415136
sp_O43291_SPIT2_HUMAN	O43291	0.921138	0.23921
sp_Q01081_U2AF1_HUMAN	Q01081	0.920996	0.423145
sp_Q9UEE9_CFDP1_HUMAN	Q9UEE9	0.920979	0.412044
sp_Q9Y376_CAB39_HUMAN	Q9Y376	0.92047	0.551145
sp_O43676_NDUB3_HUMAN	O43676	0.920462	0.353582
sp_P62277_RS13_HUMAN	P62277	0.919627	0.412667
sp_O00483_NDUA4_HUMAN	O00483	0.919583	0.26082
sp_Q9H444_CHM4B_HUMAN	Q9H444	0.91951	0.336037
sp_Q9BRQ6_MIC25_HUMAN	Q9BRQ6	0.919466	0.418818
sp_Q5JRX3_PREP_HUMAN	Q5JRX3	0.919414	0.239871
sp_Q9BTY2_FUCO2_HUMAN	Q9BTY2	0.919189	0.16045
sp_Q9NR19_ACSA_HUMAN	Q9NR19	0.918984	0.26747
sp_Q16658_FSCN1_HUMAN	Q16658	0.918982	0.285583
sp_O00422_SAP18_HUMAN	O00422	0.918843	0.348659
sp_O00754_MA2B1_HUMAN	O00754	0.918459	0.11868
sp_P84103-2_SRSF3_HUMAN	P84103-2	0.918315	0.433421
sp_P08574_CY1_HUMAN	P08574	0.917872	0.211619
sp_Q8NFJ5_RAI3_HUMAN	Q8NFJ5	0.917557	0.182556
sp_O60216_RAD21_HUMAN	O60216	0.917196	0.289025
sp_Q9H9J2_RM44_HUMAN	Q9H9J2	0.917069	0.609458
sp_Q969V3-2_NCLN_HUMAN	Q969V3-2	0.917031	0.571207
sp_O00425_IF2B3_HUMAN	O00425	0.91657	0.140026
sp_Q92609_TBCD5_HUMAN	Q92609	0.916563	0.143694
sp_P08581_MET_HUMAN	P08581	0.916363	0.131792
sp_P68402_PA1B2_HUMAN	P68402	0.916271	0.44165
sp_Q8WXA9-2_SREK1_HUMAN	Q8WXA9-2	0.916135	0.622807
sp_Q9NW08_RPC2_HUMAN	Q9NW08	0.916089	0.334756
sp_Q01082_SPTB2_HUMAN	Q01082	0.915984	0.0877361
sp_Q96HE7_ERO1A_HUMAN	Q96HE7	0.91596	0.406816
sp_Q9BX79-3_STRA6_HUMAN	Q9BX79-3	0.91592	0.238329
[truncated: 2,558 more rows]

## Sheet: Figure 4g
Protein ID	Compound	Experiment number	Replicate	Log2(fold change)
sp_P04350_TBB4A_HUMAN	2-methoxyestradiol	Eight	1	-0.214
sp_P68363_TBA1B_HUMAN	2-methoxyestradiol	Eight	1	-0.37849
sp_P68366-2_TBA4A_HUMAN	2-methoxyestradiol	Eight	1	-0.41063
sp_P68371_TBB4B_HUMAN	2-methoxyestradiol	Eight	1	-0.2224
sp_Q13509_TBB3_HUMAN	2-methoxyestradiol	Eight	1	-0.26349
sp_Q13885_TBB2A_HUMAN	2-methoxyestradiol	Eight	1	-0.38696
sp_Q3ZCM7_TBB8_HUMAN	2-methoxyestradiol	Eight	1	-0.39321
sp_Q71U36-2_TBA1A_HUMAN	2-methoxyestradiol	Eight	1	-0.13843
sp_Q9BQE3_TBA1C_HUMAN	2-methoxyestradiol	Eight	1	-0.18972
sp_Q9BUF5_TBB6_HUMAN	2-methoxyestradiol	Eight	1	-0.12745
sp_P04350_TBB4A_HUMAN	2-methoxyestradiol	Eight	2	-0.10926
sp_P68363_TBA1B_HUMAN	2-methoxyestradiol	Eight	2	-0.35127
sp_P68366-2_TBA4A_HUMAN	2-methoxyestradiol	Eight	2	-0.3794
sp_P68371_TBB4B_HUMAN	2-methoxyestradiol	Eight	2	-0.39282
sp_Q13509_TBB3_HUMAN	2-methoxyestradiol	Eight	2	-0.25745
sp_Q13885_TBB2A_HUMAN	2-methoxyestradiol	Eight	2	-0.25677
sp_Q3ZCM7_TBB8_HUMAN	2-methoxyestradiol	Eight	2	-0.49994
sp_Q71U36-2_TBA1A_HUMAN	2-methoxyestradiol	Eight	2	-0.24953
sp_Q9BQE3_TBA1C_HUMAN	2-methoxyestradiol	Eight	2	-0.14514
sp_Q9BUF5_TBB6_HUMAN	2-methoxyestradiol	Eight	2	-0.25002
sp_P04350_TBB4A_HUMAN	2-methoxyestradiol	Eight	3	-0.34004
sp_P68363_TBA1B_HUMAN	2-methoxyestradiol	Eight	3	-0.37819
sp_P68366-2_TBA4A_HUMAN	2-methoxyestradiol	Eight	3	-0.35339
sp_P68371_TBB4B_HUMAN	2-methoxyestradiol	Eight	3	-0.27347
sp_Q13509_TBB3_HUMAN	2-methoxyestradiol	Eight	3	-0.29587
sp_Q13885_TBB2A_HUMAN	2-methoxyestradiol	Eight	3	-0.2414
sp_Q3ZCM7_TBB8_HUMAN	2-methoxyestradiol	Eight	3	-0.37291
sp_Q71U36-2_TBA1A_HUMAN	2-methoxyestradiol	Eight	3	-0.227
sp_Q9BQE3_TBA1C_HUMAN	2-methoxyestradiol	Eight	3	-0.1038
sp_Q9BUF5_TBB6_HUMAN	2-methoxyestradiol	Eight	3	-0.32388
sp_P04350_TBB4A_HUMAN	5-fluorouracil	One	1	-0.02999
sp_P68363_TBA1B_HUMAN	5-fluorouracil	One	1	-0.16014
sp_P68366-2_TBA4A_HUMAN	5-fluorouracil	One	1	0.030227
sp_P68371_TBB4B_HUMAN	5-fluorouracil	One	1	-0.18814
sp_Q13509_TBB3_HUMAN	5-fluorouracil	One	1	-0.0573
sp_Q13885_TBB2A_HUMAN	5-fluorouracil	One	1	-0.05964
sp_Q3ZCM7_TBB8_HUMAN	5-fluorouracil	One	1	-0.24245
sp_Q71U36-2_TBA1A_HUMAN	5-fluorouracil	One	1	-0.30293
sp_Q9BQE3_TBA1C_HUMAN	5-fluorouracil	One	1	-0.03936
sp_Q9BUF5_TBB6_HUMAN	5-fluorouracil	One	1	-0.02228
sp_P04350_TBB4A_HUMAN	5-fluorouracil	One	2	-0.07383
sp_P68363_TBA1B_HUMAN	5-fluorouracil	One	2	-0.16567
sp_P68366-2_TBA4A_HUMAN	5-fluorouracil	One	2	0.02323
sp_P68371_TBB4B_HUMAN	5-fluorouracil	One	2	-0.2058
sp_Q13509_TBB3_HUMAN	5-fluorouracil	One	2	-0.13619
sp_Q13885_TBB2A_HUMAN	5-fluorouracil	One	2	-0.10475
sp_Q3ZCM7_TBB8_HUMAN	5-fluorouracil	One	2	-0.26338
sp_Q71U36-2_TBA1A_HUMAN	5-fluorouracil	One	2	-0.19253
sp_Q9BQE3_TBA1C_HUMAN	5-fluorouracil	One	2	-0.13427
sp_Q9BUF5_TBB6_HUMAN	5-fluorouracil	One	2	-0.07555
sp_P04350_TBB4A_HUMAN	5-fluorouracil	One	3	0.005555
sp_P68363_TBA1B_HUMAN	5-fluorouracil	One	3	-0.16459
sp_P68366-2_TBA4A_HUMAN	5-fluorouracil	One	3	0.013143
sp_P68371_TBB4B_HUMAN	5-fluorouracil	One	3	-0.1864
sp_Q13509_TBB3_HUMAN	5-fluorouracil	One	3	-0.07309
sp_Q13885_TBB2A_HUMAN	5-fluorouracil	One	3	-0.10132
sp_Q3ZCM7_TBB8_HUMAN	5-fluorouracil	One	3	-0.29671
sp_Q71U36-2_TBA1A_HUMAN	5-fluorouracil	One	3	-0.27718
sp_Q9BQE3_TBA1C_HUMAN	5-fluorouracil	One	3	-0.11619
sp_Q9BUF5_TBB6_HUMAN	5-fluorouracil	One	3	-0.0446
sp_P04350_TBB4A_HUMAN	5-fluorouracil	One	4	-0.09315
sp_P68363_TBA1B_HUMAN	5-fluorouracil	One	4	-0.17152
sp_P68366-2_TBA4A_HUMAN	5-fluorouracil	One	4	0.046455
sp_P68371_TBB4B_HUMAN	5-fluorouracil	One	4	-0.17536
sp_Q13509_TBB3_HUMAN	5-fluorouracil	One	4	-0.14521
sp_Q13885_TBB2A_HUMAN	5-fluorouracil	One	4	-0.0153
sp_Q3ZCM7_TBB8_HUMAN	5-fluorouracil	One	4	-0.25673
sp_Q71U36-2_TBA1A_HUMAN	5-fluorouracil	One	4	-0.09858
sp_Q9BQE3_TBA1C_HUMAN	5-fluorouracil	One	4	-0.18738
sp_Q9BUF5_TBB6_HUMAN	5-fluorouracil	One	4	-0.02641
sp_P04350_TBB4A_HUMAN	5-fluorouracil	One	5	-0.11779
sp_P68363_TBA1B_HUMAN	5-fluorouracil	One	5	-0.17769
sp_P68366-2_TBA4A_HUMAN	5-fluorouracil	One	5	0.033732
sp_P68371_TBB4B_HUMAN	5-fluorouracil	One	5	-0.1626
sp_Q13509_TBB3_HUMAN	5-fluorouracil	One	5	-0.16983
sp_Q13885_TBB2A_HUMAN	5-fluorouracil	One	5	-0.05812
sp_Q3ZCM7_TBB8_HUMAN	5-fluorouracil	One	5	-0.33508
sp_Q71U36-2_TBA1A_HUMAN	5-fluorouracil	One	5	-0.03118
sp_Q9BQE3_TBA1C_HUMAN	5-fluorouracil	One	5	-0.13382
sp_Q9BUF5_TBB6_HUMAN	5-fluorouracil	One	5	-0.04762
sp_P04350_TBB4A_HUMAN	8-azaguanine	Eight	1	-0.3592
sp_P68363_TBA1B_HUMAN	8-azaguanine	Eight	1	-0.18285
sp_P68366-2_TBA4A_HUMAN	8-azaguanine	Eight	1	-0.49596
sp_P68371_TBB4B_HUMAN	8-azaguanine	Eight	1	-0.13388
sp_Q13509_TBB3_HUMAN	8-azaguanine	Eight	1	-0.33553
sp_Q13885_TBB2A_HUMAN	8-azaguanine	Eight	1	-0.29238
sp_Q3ZCM7_TBB8_HUMAN	8-azaguanine	Eight	1	-0.1226
sp_Q71U36-2_TBA1A_HUMAN	8-azaguanine	Eight	1	0.002401
sp_Q9BQE3_TBA1C_HUMAN	8-azaguanine	Eight	1	0.011331
sp_Q9BUF5_TBB6_HUMAN	8-azaguanine	Eight	1	-0.18157
sp_P04350_TBB4A_HUMAN	8-azaguanine	Eight	2	-0.49073
sp_P68363_TBA1B_HUMAN	8-azaguanine	Eight	2	-0.18682
sp_P68366-2_TBA4A_HUMAN	8-azaguanine	Eight	2	-0.51464
sp_P68371_TBB4B_HUMAN	8-azaguanine	Eight	2	-0.24529
sp_Q13509_TBB3_HUMAN	8-azaguanine	Eight	2	-0.19407
sp_Q13885_TBB2A_HUMAN	8-azaguanine	Eight	2	-0.25493
sp_Q3ZCM7_TBB8_HUMAN	8-azaguanine	Eight	2	-0.08362
sp_Q71U36-2_TBA1A_HUMAN	8-azaguanine	Eight	2	-0.12144
sp_Q9BQE3_TBA1C_HUMAN	8-azaguanine	Eight	2	0.055551
sp_Q9BUF5_TBB6_HUMAN	8-azaguanine	Eight	2	-0.2623
sp_P04350_TBB4A_HUMAN	8-azaguanine	Eight	3	-0.60597
sp_P68363_TBA1B_HUMAN	8-azaguanine	Eight	3	-0.14868
sp_P68366-2_TBA4A_HUMAN	8-azaguanine	Eight	3	-0.52863
sp_P68371_TBB4B_HUMAN	8-azaguanine	Eight	3	-0.15452
sp_Q13509_TBB3_HUMAN	8-azaguanine	Eight	3	-0.28072
sp_Q13885_TBB2A_HUMAN	8-azaguanine	Eight	3	-0.50018
sp_Q3ZCM7_TBB8_HUMAN	8-azaguanine	Eight	3	-0.02479
sp_Q71U36-2_TBA1A_HUMAN	8-azaguanine	Eight	3	-0.02453
sp_Q9BQE3_TBA1C_HUMAN	8-azaguanine	Eight	3	-0.02566
sp_Q9BUF5_TBB6_HUMAN	8-azaguanine	Eight	3	-0.47431
sp_P04350_TBB4A_HUMAN	Afatinib	Two	1	0.206545
sp_P68363_TBA1B_HUMAN	Afatinib	Two	1	-0.23392
sp_P68366-2_TBA4A_HUMAN	Afatinib	Two	1	-0.34378
sp_P68371_TBB4B_HUMAN	Afatinib	Two	1	-0.19827
sp_Q13509_TBB3_HUMAN	Afatinib	Two	1	-0.21119
sp_Q13885_TBB2A_HUMAN	Afatinib	Two	1	-0.05666
sp_Q3ZCM7_TBB8_HUMAN	Afatinib	Two	1	-0.32435
sp_Q71U36-2_TBA1A_HUMAN	Afatinib	Two	1	-0.11885
sp_Q9BQE3_TBA1C_HUMAN	Afatinib	Two	1	-0.13463
sp_Q9BUF5_TBB6_HUMAN	Afatinib	Two	1	-0.23997
sp_P04350_TBB4A_HUMAN	Afatinib	Two	2	0.005404
sp_P68363_TBA1B_HUMAN	Afatinib	Two	2	-0.19777
sp_P68366-2_TBA4A_HUMAN	Afatinib	Two	2	-0.31735
sp_P68371_TBB4B_HUMAN	Afatinib	Two	2	-0.21132
sp_Q13509_TBB3_HUMAN	Afatinib	Two	2	-0.19396
sp_Q13885_TBB2A_HUMAN	Afatinib	Two	2	-0.00608
sp_Q3ZCM7_TBB8_HUMAN	Afatinib	Two	2	-0.25392
sp_Q71U36-2_TBA1A_HUMAN	Afatinib	Two	2	-0.01146
sp_Q9BQE3_TBA1C_HUMAN	Afatinib	Two	2	-0.08596
sp_Q9BUF5_TBB6_HUMAN	Afatinib	Two	2	-0.23581
sp_P04350_TBB4A_HUMAN	Afatinib	Two	3	0.037412
sp_P68363_TBA1B_HUMAN	Afatinib	Two	3	-0.06195
sp_P68366-2_TBA4A_HUMAN	Afatinib	Two	3	-0.31531
sp_P68371_TBB4B_HUMAN	Afatinib	Two	3	-0.27286
sp_Q13509_TBB3_HUMAN	Afatinib	Two	3	-0.03951
sp_Q13885_TBB2A_HUMAN	Afatinib	Two	3	0.077241
sp_Q3ZCM7_TBB8_HUMAN	Afatinib	Two	3	-0.36565
sp_Q71U36-2_TBA1A_HUMAN	Afatinib	Two	3	-0.10298
sp_Q9BQE3_TBA1C_HUMAN	Afatinib	Two	3	-0.01861
sp_Q9BUF5_TBB6_HUMAN	Afatinib	Two	3	-0.22376
sp_P04350_TBB4A_HUMAN	Apatinib	Six	1	-0.13799
sp_P68363_TBA1B_HUMAN	Apatinib	Six	1	-0.21441
sp_P68366-2_TBA4A_HUMAN	Apatinib	Six	1	-0.44214
sp_P68371_TBB4B_HUMAN	Apatinib	Six	1	-0.16908
sp_Q13509_TBB3_HUMAN	Apatinib	Six	1	-0.27968
sp_Q13885_TBB2A_HUMAN	Apatinib	Six	1	-0.29998
sp_Q3ZCM7_TBB8_HUMAN	Apatinib	Six	1	0.257635
sp_Q71U36-2_TBA1A_HUMAN	Apatinib	Six	1	-0.23511
sp_Q9BQE3_TBA1C_HUMAN	Apatinib	Six	1	-0.0674
sp_Q9BUF5_TBB6_HUMAN	Apatinib	Six	1	-0.35796
sp_P04350_TBB4A_HUMAN	Apatinib	Six	2	-0.52606
sp_P68363_TBA1B_HUMAN	Apatinib	Six	2	-0.19607
sp_P68366-2_TBA4A_HUMAN	Apatinib	Six	2	-0.43541
sp_P68371_TBB4B_HUMAN	Apatinib	Six	2	-0.20827
sp_Q13509_TBB3_HUMAN	Apatinib	Six	2	-0.22769
sp_Q13885_TBB2A_HUMAN	Apatinib	Six	2	-0.2276
sp_Q3ZCM7_TBB8_HUMAN	Apatinib	Six	2	0.208906
sp_Q71U36-2_TBA1A_HUMAN	Apatinib	Six	2	-0.20579
sp_Q9BQE3_TBA1C_HUMAN	Apatinib	Six	2	-0.09479
sp_Q9BUF5_TBB6_HUMAN	Apatinib	Six	2	-0.33531
sp_P04350_TBB4A_HUMAN	Apatinib	Six	3	-0.11206
sp_P68363_TBA1B_HUMAN	Apatinib	Six	3	-0.19079
sp_P68366-2_TBA4A_HUMAN	Apatinib	Six	3	-0.40134
sp_P68371_TBB4B_HUMAN	Apatinib	Six	3	-0.14776
sp_Q13509_TBB3_HUMAN	Apatinib	Six	3	-0.22714
sp_Q13885_TBB2A_HUMAN	Apatinib	Six	3	-0.14171
sp_Q3ZCM7_TBB8_HUMAN	Apatinib	Six	3	0.1629
sp_Q71U36-2_TBA1A_HUMAN	Apatinib	Six	3	-0.12227
sp_Q9BQE3_TBA1C_HUMAN	Apatinib	Six	3	0.060056
sp_Q9BUF5_TBB6_HUMAN	Apatinib	Six	3	-0.291
sp_P04350_TBB4A_HUMAN	Auranofin	Nine	1	-0.1024
sp_P68363_TBA1B_HUMAN	Auranofin	Nine	1	-0.23148
sp_P68366-2_TBA4A_HUMAN	Auranofin	Nine	1	0.11198
sp_P68371_TBB4B_HUMAN	Auranofin	Nine	1	-0.20453
sp_Q13509_TBB3_HUMAN	Auranofin	Nine	1	-0.10466
sp_Q13885_TBB2A_HUMAN	Auranofin	Nine	1	0.13384
sp_Q3ZCM7_TBB8_HUMAN	Auranofin	Nine	1	-0.53849
sp_Q71U36-2_TBA1A_HUMAN	Auranofin	Nine	1	-0.13643
sp_Q9BQE3_TBA1C_HUMAN	Auranofin	Nine	1	-0.14292
sp_Q9BUF5_TBB6_HUMAN	Auranofin	Nine	1	-0.0353
sp_P04350_TBB4A_HUMAN	Auranofin	Nine	2	-0.23623
sp_P68363_TBA1B_HUMAN	Auranofin	Nine	2	-0.16122
sp_P68366-2_TBA4A_HUMAN	Auranofin	Nine	2	0.106981
sp_P68371_TBB4B_HUMAN	Auranofin	Nine	2	-0.1887
sp_Q13509_TBB3_HUMAN	Auranofin	Nine	2	0.075975
sp_Q13885_TBB2A_HUMAN	Auranofin	Nine	2	0.175565
sp_Q3ZCM7_TBB8_HUMAN	Auranofin	Nine	2	-0.21917
sp_Q71U36-2_TBA1A_HUMAN	Auranofin	Nine	2	0.25217
sp_Q9BQE3_TBA1C_HUMAN	Auranofin	Nine	2	-0.01922
sp_Q9BUF5_TBB6_HUMAN	Auranofin	Nine	2	0.063882
sp_P04350_TBB4A_HUMAN	Auranofin	Nine	3	-0.03462
sp_P68363_TBA1B_HUMAN	Auranofin	Nine	3	-0.20033
sp_P68366-2_TBA4A_HUMAN	Auranofin	Nine	3	0.087825
sp_P68371_TBB4B_HUMAN	Auranofin	Nine	3	-0.22611
sp_Q13509_TBB3_HUMAN	Auranofin	Nine	3	-0.03619
sp_Q13885_TBB2A_HUMAN	Auranofin	Nine	3	0.201637
sp_Q3ZCM7_TBB8_HUMAN	Auranofin	Nine	3	-0.75844
sp_Q71U36-2_TBA1A_HUMAN	Auranofin	Nine	3	-0.09144
sp_Q9BQE3_TBA1C_HUMAN	Auranofin	Nine	3	-0.07753
sp_Q9BUF5_TBB6_HUMAN	Auranofin	Nine	3	-0.08567
sp_P04350_TBB4A_HUMAN	Axitinib	Three	1	0.281819
sp_P68363_TBA1B_HUMAN	Axitinib	Three	1	-0.0949
sp_P68366-2_TBA4A_HUMAN	Axitinib	Three	1	0.182008
sp_P68371_TBB4B_HUMAN	Axitinib	Three	1	-0.175
sp_Q13509_TBB3_HUMAN	Axitinib	Three	1	-0.34977
sp_Q13885_TBB2A_HUMAN	Axitinib	Three	1	0.059985
sp_Q3ZCM7_TBB8_HUMAN	Axitinib	Three	1	-0.43648
sp_Q71U36-2_TBA1A_HUMAN	Axitinib	Three	1	-0.2374
sp_Q9BQE3_TBA1C_HUMAN	Axitinib	Three	1	-0.25778
sp_Q9BUF5_TBB6_HUMAN	Axitinib	Three	1	-0.12561
sp_P04350_TBB4A_HUMAN	Axitinib	Three	2	0.013366
sp_P68363_TBA1B_HUMAN	Axitinib	Three	2	-0.20164
sp_P68366-2_TBA4A_HUMAN	Axitinib	Three	2	-0.08129
sp_P68371_TBB4B_HUMAN	Axitinib	Three	2	-0.19299
sp_Q13509_TBB3_HUMAN	Axitinib	Three	2	-0.13935
sp_Q13885_TBB2A_HUMAN	Axitinib	Three	2	-0.02027
sp_Q3ZCM7_TBB8_HUMAN	Axitinib	Three	2	-0.28979
sp_Q71U36-2_TBA1A_HUMAN	Axitinib	Three	2	-0.08176
sp_Q9BQE3_TBA1C_HUMAN	Axitinib	Three	2	-0.08639
sp_Q9BUF5_TBB6_HUMAN	Axitinib	Three	2	-0.1166
sp_P04350_TBB4A_HUMAN	Axitinib	Three	3	-0.20039
sp_P68363_TBA1B_HUMAN	Axitinib	Three	3	-0.21067
sp_P68366-2_TBA4A_HUMAN	Axitinib	Three	3	-0.05653
sp_P68371_TBB4B_HUMAN	Axitinib	Three	3	-0.15861
sp_Q13509_TBB3_HUMAN	Axitinib	Three	3	-0.36362
sp_Q13885_TBB2A_HUMAN	Axitinib	Three	3	-0.08366
sp_Q3ZCM7_TBB8_HUMAN	Axitinib	Three	3	-0.23225
sp_Q71U36-2_TBA1A_HUMAN	Axitinib	Three	3	0.1053
sp_Q9BQE3_TBA1C_HUMAN	Axitinib	Three	3	-0.03813
sp_Q9BUF5_TBB6_HUMAN	Axitinib	Three	3	-0.17797
sp_P04350_TBB4A_HUMAN	Azacitidine	Two	1	-0.2114
sp_P68363_TBA1B_HUMAN	Azacitidine	Two	1	-0.19386
sp_P68366-2_TBA4A_HUMAN	Azacitidine	Two	1	-0.38952
sp_P68371_TBB4B_HUMAN	Azacitidine	Two	1	-0.1176
sp_Q13509_TBB3_HUMAN	Azacitidine	Two	1	-0.04024
sp_Q13885_TBB2A_HUMAN	Azacitidine	Two	1	0.045977
sp_Q3ZCM7_TBB8_HUMAN	Azacitidine	Two	1	-0.11124
sp_Q71U36-2_TBA1A_HUMAN	Azacitidine	Two	1	0.098859
sp_Q9BQE3_TBA1C_HUMAN	Azacitidine	Two	1	0.023167
sp_Q9BUF5_TBB6_HUMAN	Azacitidine	Two	1	-0.11305
sp_P04350_TBB4A_HUMAN	Azacitidine	Two	2	-0.31126
sp_P68363_TBA1B_HUMAN	Azacitidine	Two	2	-0.33735
sp_P68366-2_TBA4A_HUMAN	Azacitidine	Two	2	-0.62542
sp_P68371_TBB4B_HUMAN	Azacitidine	Two	2	-0.34007
sp_Q13509_TBB3_HUMAN	Azacitidine	Two	2	-0.37396
sp_Q13885_TBB2A_HUMAN	Azacitidine	Two	2	-0.34427
sp_Q3ZCM7_TBB8_HUMAN	Azacitidine	Two	2	-0.38925
sp_Q71U36-2_TBA1A_HUMAN	Azacitidine	Two	2	-0.35375
sp_Q9BQE3_TBA1C_HUMAN	Azacitidine	Two	2	-0.20805
sp_Q9BUF5_TBB6_HUMAN	Azacitidine	Two	2	-0.36247
sp_P04350_TBB4A_HUMAN	Azacitidine	Two	3	-0.39696
sp_P68363_TBA1B_HUMAN	Azacitidine	Two	3	-0.16509
sp_P68366-2_TBA4A_HUMAN	Azacitidine	Two	3	-0.4954
sp_P68371_TBB4B_HUMAN	Azacitidine	Two	3	-0.36347
sp_Q13509_TBB3_HUMAN	Azacitidine	Two	3	-0.3061
sp_Q13885_TBB2A_HUMAN	Azacitidine	Two	3	-0.20697
sp_Q3ZCM7_TBB8_HUMAN	Azacitidine	Two	3	-0.471
sp_Q71U36-2_TBA1A_HUMAN	Azacitidine	Two	3	-0.40473
sp_Q9BQE3_TBA1C_HUMAN	Azacitidine	Two	3	-0.05537
sp_Q9BUF5_TBB6_HUMAN	Azacitidine	Two	3	-0.30837
sp_P04350_TBB4A_HUMAN	b-AP15	Nine	1	0.048563
sp_P68363_TBA1B_HUMAN	b-AP15	Nine	1	-0.19727
sp_P68366-2_TBA4A_HUMAN	b-AP15	Nine	1	0.192531
sp_P68371_TBB4B_HUMAN	b-AP15	Nine	1	-0.09841
sp_Q13509_TBB3_HUMAN	b-AP15	Nine	1	-0.04711
sp_Q13885_TBB2A_HUMAN	b-AP15	Nine	1	0.111582
sp_Q3ZCM7_TBB8_HUMAN	b-AP15	Nine	1	-0.75867
sp_Q71U36-2_TBA1A_HUMAN	b-AP15	Nine	1	-0.06389
sp_Q9BQE3_TBA1C_HUMAN	b-AP15	Nine	1	-0.20179
sp_Q9BUF5_TBB6_HUMAN	b-AP15	Nine	1	-0.04462
sp_P04350_TBB4A_HUMAN	b-AP15	Nine	2	-0.18287
sp_P68363_TBA1B_HUMAN	b-AP15	Nine	2	-0.13
sp_P68366-2_TBA4A_HUMAN	b-AP15	Nine	2	0.124876
sp_P68371_TBB4B_HUMAN	b-AP15	Nine	2	-0.13058
sp_Q13509_TBB3_HUMAN	b-AP15	Nine	2	0.026377
sp_Q13885_TBB2A_HUMAN	b-AP15	Nine	2	0.288834
sp_Q3ZCM7_TBB8_HUMAN	b-AP15	Nine	2	-0.32159
sp_Q71U36-2_TBA1A_HUMAN	b-AP15	Nine	2	0.214059
sp_Q9BQE3_TBA1C_HUMAN	b-AP15	Nine	2	-0.000589
sp_Q9BUF5_TBB6_HUMAN	b-AP15	Nine	2	-0.03812
sp_P04350_TBB4A_HUMAN	b-AP15	Nine	3	-0.000532
sp_P68363_TBA1B_HUMAN	b-AP15	Nine	3	-0.12869
sp_P68366-2_TBA4A_HUMAN	b-AP15	Nine	3	0.246963
sp_P68371_TBB4B_HUMAN	b-AP15	Nine	3	-0.12552
sp_Q13509_TBB3_HUMAN	b-AP15	Nine	3	0.053976
sp_Q13885_TBB2A_HUMAN	b-AP15	Nine	3	0.478337
sp_Q3ZCM7_TBB8_HUMAN	b-AP15	Nine	3	-0.53053
sp_Q71U36-2_TBA1A_HUMAN	b-AP15	Nine	3	0.130273
sp_Q9BQE3_TBA1C_HUMAN	b-AP15	Nine	3	-0.07347
sp_Q9BUF5_TBB6_HUMAN	b-AP15	Nine	3	-0.05502
sp_P04350_TBB4A_HUMAN	Bleomycin	Eight	1	0.04727
sp_P68363_TBA1B_HUMAN	Bleomycin	Eight	1	-0.22134
sp_P68366-2_TBA4A_HUMAN	Bleomycin	Eight	1	-0.1519
sp_P68371_TBB4B_HUMAN	Bleomycin	Eight	1	-0.12988
sp_Q13509_TBB3_HUMAN	Bleomycin	Eight	1	0.031448
sp_Q13885_TBB2A_HUMAN	Bleomycin	Eight	1	-0.07553
sp_Q3ZCM7_TBB8_HUMAN	Bleomycin	Eight	1	-0.19479
sp_Q71U36-2_TBA1A_HUMAN	Bleomycin	Eight	1	0.08496
sp_Q9BQE3_TBA1C_HUMAN	Bleomycin	Eight	1	-0.05177
sp_Q9BUF5_TBB6_HUMAN	Bleomycin	Eight	1	0.108293
sp_P04350_TBB4A_HUMAN	Bleomycin	Eight	2	-0.13754
sp_P68363_TBA1B_HUMAN	Bleomycin	Eight	2	-0.26005
sp_P68366-2_TBA4A_HUMAN	Bleomycin	Eight	2	-0.13796
sp_P68371_TBB4B_HUMAN	Bleomycin	Eight	2	-0.251
sp_Q13509_TBB3_HUMAN	Bleomycin	Eight	2	0.044095
sp_Q13885_TBB2A_HUMAN	Bleomycin	Eight	2	0.029522
sp_Q3ZCM7_TBB8_HUMAN	Bleomycin	Eight	2	-0.26201
sp_Q71U36-2_TBA1A_HUMAN	Bleomycin	Eight	2	-0.01601
sp_Q9BQE3_TBA1C_HUMAN	Bleomycin	Eight	2	-0.01946
sp_Q9BUF5_TBB6_HUMAN	Bleomycin	Eight	2	-0.04969
sp_P04350_TBB4A_HUMAN	Bleomycin	Eight	3	-0.26631
sp_P68363_TBA1B_HUMAN	Bleomycin	Eight	3	-0.21765
sp_P68366-2_TBA4A_HUMAN	Bleomycin	Eight	3	-0.15353
sp_P68371_TBB4B_HUMAN	Bleomycin	Eight	3	-0.14442
sp_Q13509_TBB3_HUMAN	Bleomycin	Eight	3	0.079765
sp_Q13885_TBB2A_HUMAN	Bleomycin	Eight	3	0.052052
sp_Q3ZCM7_TBB8_HUMAN	Bleomycin	Eight	3	-0.13867
sp_Q71U36-2_TBA1A_HUMAN	Bleomycin	Eight	3	-0.06826
sp_Q9BQE3_TBA1C_HUMAN	Bleomycin	Eight	3	-0.0336
sp_Q9BUF5_TBB6_HUMAN	Bleomycin	Eight	3	0.095007
sp_P04350_TBB4A_HUMAN	Bortezomib	Two	1	0.725345
sp_P68363_TBA1B_HUMAN	Bortezomib	Two	1	-0.23062
sp_P68366-2_TBA4A_HUMAN	Bortezomib	Two	1	0.289106
sp_P68371_TBB4B_HUMAN	Bortezomib	Two	1	-0.10634
sp_Q13509_TBB3_HUMAN	Bortezomib	Two	1	-0.10377
sp_Q13885_TBB2A_HUMAN	Bortezomib	Two	1	0.516088
sp_Q3ZCM7_TBB8_HUMAN	Bortezomib	Two	1	-0.24633
sp_Q71U36-2_TBA1A_HUMAN	Bortezomib	Two	1	0.197438
sp_Q9BQE3_TBA1C_HUMAN	Bortezomib	Two	1	0.016471
sp_Q9BUF5_TBB6_HUMAN	Bortezomib	Two	1	-0.14453
sp_P04350_TBB4A_HUMAN	Bortezomib	Two	2	0.405358
sp_P68363_TBA1B_HUMAN	Bortezomib	Two	2	-0.31901
sp_P68366-2_TBA4A_HUMAN	Bortezomib	Two	2	0.120084
sp_P68371_TBB4B_HUMAN	Bortezomib	Two	2	-0.26148
sp_Q13509_TBB3_HUMAN	Bortezomib	Two	2	-0.2796
sp_Q13885_TBB2A_HUMAN	Bortezomib	Two	2	0.46518
sp_Q3ZCM7_TBB8_HUMAN	Bortezomib	Two	2	-0.39943
sp_Q71U36-2_TBA1A_HUMAN	Bortezomib	Two	2	-0.1896
sp_Q9BQE3_TBA1C_HUMAN	Bortezomib	Two	2	-0.16947
sp_Q9BUF5_TBB6_HUMAN	Bortezomib	Two	2	-0.26597
sp_P04350_TBB4A_HUMAN	Bortezomib	Two	3	0.367134
sp_P68363_TBA1B_HUMAN	Bortezomib	Two	3	-0.19788
sp_P68366-2_TBA4A_HUMAN	Bortezomib	Two	3	0.146763
sp_P68371_TBB4B_HUMAN	Bortezomib	Two	3	-0.33987
sp_Q13509_TBB3_HUMAN	Bortezomib	Two	3	-0.03719
sp_Q13885_TBB2A_HUMAN	Bortezomib	Two	3	0.417061
sp_Q3ZCM7_TBB8_HUMAN	Bortezomib	Two	3	-0.51964
sp_Q71U36-2_TBA1A_HUMAN	Bortezomib	Two	3	-0.24072
sp_Q9BQE3_TBA1C_HUMAN	Bortezomib	Two	3	-0.08975
sp_Q9BUF5_TBB6_HUMAN	Bortezomib	Two	3	-0.27742
sp_P04350_TBB4A_HUMAN	Bosutinib	Four	1	-0.13677
sp_P68363_TBA1B_HUMAN	Bosutinib	Four	1	-0.21687
sp_P68366-2_TBA4A_HUMAN	Bosutinib	Four	1	-0.23174
sp_P68371_TBB4B_HUMAN	Bosutinib	Four	1	-0.22632
sp_Q13509_TBB3_HUMAN	Bosutinib	Four	1	-0.14754
sp_Q13885_TBB2A_HUMAN	Bosutinib	Four	1	0.089585
sp_Q3ZCM7_TBB8_HUMAN	Bosutinib	Four	1	-0.27157
sp_Q71U36-2_TBA1A_HUMAN	Bosutinib	Four	1	0.04306
sp_Q9BQE3_TBA1C_HUMAN	Bosutinib	Four	1	-0.1182
sp_Q9BUF5_TBB6_HUMAN	Bosutinib	Four	1	-0.12377
sp_P04350_TBB4A_HUMAN	Bosutinib	Four	2	-0.19691
sp_P68363_TBA1B_HUMAN	Bosutinib	Four	2	-0.28178
sp_P68366-2_TBA4A_HUMAN	Bosutinib	Four	2	-0.35917
sp_P68371_TBB4B_HUMAN	Bosutinib	Four	2	-0.27001
sp_Q13509_TBB3_HUMAN	Bosutinib	Four	2	-0.27578
sp_Q13885_TBB2A_HUMAN	Bosutinib	Four	2	0.085752
sp_Q3ZCM7_TBB8_HUMAN	Bosutinib	Four	2	-0.32559
sp_Q71U36-2_TBA1A_HUMAN	Bosutinib	Four	2	0.130754
sp_Q9BQE3_TBA1C_HUMAN	Bosutinib	Four	2	-0.19105
sp_Q9BUF5_TBB6_HUMAN	Bosutinib	Four	2	-0.22092
sp_P04350_TBB4A_HUMAN	Bosutinib	Four	3	-0.2776
sp_P68363_TBA1B_HUMAN	Bosutinib	Four	3	-0.31529
sp_P68366-2_TBA4A_HUMAN	Bosutinib	Four	3	-0.47781
sp_P68371_TBB4B_HUMAN	Bosutinib	Four	3	-0.28876
sp_Q13509_TBB3_HUMAN	Bosutinib	Four	3	-0.22097
sp_Q13885_TBB2A_HUMAN	Bosutinib	Four	3	-0.13495
sp_Q3ZCM7_TBB8_HUMAN	Bosutinib	Four	3	-0.26815
sp_Q71U36-2_TBA1A_HUMAN	Bosutinib	Four	3	-0.14632
sp_Q9BQE3_TBA1C_HUMAN	Bosutinib	Four	3	-0.21027
sp_Q9BUF5_TBB6_HUMAN	Bosutinib	Four	3	-0.30435
sp_P04350_TBB4A_HUMAN	Cabozantinib	Four	1	-0.09274
sp_P68363_TBA1B_HUMAN	Cabozantinib	Four	1	-0.28368
sp_P68366-2_TBA4A_HUMAN	Cabozantinib	Four	1	-0.25953
sp_P68371_TBB4B_HUMAN	Cabozantinib	Four	1	-0.28158
sp_Q13509_TBB3_HUMAN	Cabozantinib	Four	1	-0.42255
sp_Q13885_TBB2A_HUMAN	Cabozantinib	Four	1	-0.18427
sp_Q3ZCM7_TBB8_HUMAN	Cabozantinib	Four	1	-0.28603
sp_Q71U36-2_TBA1A_HUMAN	Cabozantinib	Four	1	-0.05485
sp_Q9BQE3_TBA1C_HUMAN	Cabozantinib	Four	1	-0.1605
sp_Q9BUF5_TBB6_HUMAN	Cabozantinib	Four	1	-0.28832
sp_P04350_TBB4A_HUMAN	Cabozantinib	Four	2	-0.21755
sp_P68363_TBA1B_HUMAN	Cabozantinib	Four	2	-0.36111
sp_P68366-2_TBA4A_HUMAN	Cabozantinib	Four	2	-0.39116
sp_P68371_TBB4B_HUMAN	Cabozantinib	Four	2	-0.36869
sp_Q13509_TBB3_HUMAN	Cabozantinib	Four	2	-0.48663
sp_Q13885_TBB2A_HUMAN	Cabozantinib	Four	2	-0.26592
sp_Q3ZCM7_TBB8_HUMAN	Cabozantinib	Four	2	-0.35083
sp_Q71U36-2_TBA1A_HUMAN	Cabozantinib	Four	2	0.012744
sp_Q9BQE3_TBA1C_HUMAN	Cabozantinib	Four	2	-0.26397
sp_Q9BUF5_TBB6_HUMAN	Cabozantinib	Four	2	-0.41298
sp_P04350_TBB4A_HUMAN	Cabozantinib	Four	3	-0.32841
sp_P68363_TBA1B_HUMAN	Cabozantinib	Four	3	-0.38652
sp_P68366-2_TBA4A_HUMAN	Cabozantinib	Four	3	-0.53854
sp_P68371_TBB4B_HUMAN	Cabozantinib	Four	3	-0.38149
sp_Q13509_TBB3_HUMAN	Cabozantinib	Four	3	-0.48187
sp_Q13885_TBB2A_HUMAN	Cabozantinib	Four	3	-0.43652
sp_Q3ZCM7_TBB8_HUMAN	Cabozantinib	Four	3	-0.31181
sp_Q71U36-2_TBA1A_HUMAN	Cabozantinib	Four	3	-0.4233
sp_Q9BQE3_TBA1C_HUMAN	Cabozantinib	Four	3	-0.35983
sp_Q9BUF5_TBB6_HUMAN	Cabozantinib	Four	3	-0.54461
sp_P04350_TBB4A_HUMAN	Camptothecin	Eight	1	-0.21689
sp_P68363_TBA1B_HUMAN	Camptothecin	Eight	1	-0.44021
sp_P68366-2_TBA4A_HUMAN	Camptothecin	Eight	1	-0.24644
sp_P68371_TBB4B_HUMAN	Camptothecin	Eight	1	-0.38783
sp_Q13509_TBB3_HUMAN	Camptothecin	Eight	1	-0.18988
sp_Q13885_TBB2A_HUMAN	Camptothecin	Eight	1	-0.31513
sp_Q3ZCM7_TBB8_HUMAN	Camptothecin	Eight	1	-0.5575
sp_Q71U36-2_TBA1A_HUMAN	Camptothecin	Eight	1	-0.08556
sp_Q9BQE3_TBA1C_HUMAN	Camptothecin	Eight	1	-0.23749
sp_Q9BUF5_TBB6_HUMAN	Camptothecin	Eight	1	-0.12432
sp_P04350_TBB4A_HUMAN	Camptothecin	Eight	2	-0.11379
sp_P68363_TBA1B_HUMAN	Camptothecin	Eight	2	-0.39506
sp_P68366-2_TBA4A_HUMAN	Camptothecin	Eight	2	-0.1877
sp_P68371_TBB4B_HUMAN	Camptothecin	Eight	2	-0.42517
sp_Q13509_TBB3_HUMAN	Camptothecin	Eight	2	-0.1247
sp_Q13885_TBB2A_HUMAN	Camptothecin	Eight	2	-0.20201
sp_Q3ZCM7_TBB8_HUMAN	Camptothecin	Eight	2	-0.55178
sp_Q71U36-2_TBA1A_HUMAN	Camptothecin	Eight	2	-0.2576
sp_Q9BQE3_TBA1C_HUMAN	Camptothecin	Eight	2	-0.17702
sp_Q9BUF5_TBB6_HUMAN	Camptothecin	Eight	2	-0.15568
sp_P04350_TBB4A_HUMAN	Camptothecin	Eight	3	-0.03911
sp_P68363_TBA1B_HUMAN	Camptothecin	Eight	3	-0.40773
sp_P68366-2_TBA4A_HUMAN	Camptothecin	Eight	3	-0.21938
sp_P68371_TBB4B_HUMAN	Camptothecin	Eight	3	-0.33345
sp_Q13509_TBB3_HUMAN	Camptothecin	Eight	3	-0.08749
sp_Q13885_TBB2A_HUMAN	Camptothecin	Eight	3	-0.18726
sp_Q3ZCM7_TBB8_HUMAN	Camptothecin	Eight	3	-0.38928
sp_Q71U36-2_TBA1A_HUMAN	Camptothecin	Eight	3	-0.25278
sp_Q9BQE3_TBA1C_HUMAN	Camptothecin	Eight	3	-0.14705
sp_Q9BUF5_TBB6_HUMAN	Camptothecin	Eight	3	-0.16842
sp_P04350_TBB4A_HUMAN	Camptothecin	Five	1	-0.06205
sp_P68363_TBA1B_HUMAN	Camptothecin	Five	1	-0.27809
sp_P68366-2_TBA4A_HUMAN	Camptothecin	Five	1	-0.2121
sp_P68371_TBB4B_HUMAN	Camptothecin	Five	1	-0.29294
sp_Q13509_TBB3_HUMAN	Camptothecin	Five	1	-0.17101
sp_Q13885_TBB2A_HUMAN	Camptothecin	Five	1	-0.11764
sp_Q3ZCM7_TBB8_HUMAN	Camptothecin	Five	1	-0.57875
sp_Q71U36-2_TBA1A_HUMAN	Camptothecin	Five	1	-0.08955
sp_Q9BQE3_TBA1C_HUMAN	Camptothecin	Five	1	-0.19173
sp_Q9BUF5_TBB6_HUMAN	Camptothecin	Five	1	-0.10609
sp_P04350_TBB4A_HUMAN	Camptothecin	Five	2	0.001714
sp_P68363_TBA1B_HUMAN	Camptothecin	Five	2	-0.24974
sp_P68366-2_TBA4A_HUMAN	Camptothecin	Five	2	-0.17793
sp_P68371_TBB4B_HUMAN	Camptothecin	Five	2	-0.25544
sp_Q13509_TBB3_HUMAN	Camptothecin	Five	2	-0.05677
sp_Q13885_TBB2A_HUMAN	Camptothecin	Five	2	-0.13428
sp_Q3ZCM7_TBB8_HUMAN	Camptothecin	Five	2	-0.43359
sp_Q71U36-2_TBA1A_HUMAN	Camptothecin	Five	2	-0.12502
sp_Q9BQE3_TBA1C_HUMAN	Camptothecin	Five	2	-0.16222
sp_Q9BUF5_TBB6_HUMAN	Camptothecin	Five	2	-0.06634
sp_P04350_TBB4A_HUMAN	Camptothecin	Five	3	-0.12221
sp_P68363_TBA1B_HUMAN	Camptothecin	Five	3	-0.27116
sp_P68366-2_TBA4A_HUMAN	Camptothecin	Five	3	-0.18332
sp_P68371_TBB4B_HUMAN	Camptothecin	Five	3	-0.26061
sp_Q13509_TBB3_HUMAN	Camptothecin	Five	3	-0.16878
sp_Q13885_TBB2A_HUMAN	Camptothecin	Five	3	-0.07421
sp_Q3ZCM7_TBB8_HUMAN	Camptothecin	Five	3	-0.51581
sp_Q71U36-2_TBA1A_HUMAN	Camptothecin	Five	3	-0.06954
sp_Q9BQE3_TBA1C_HUMAN	Camptothecin	Five	3	-0.09487
sp_Q9BUF5_TBB6_HUMAN	Camptothecin	Five	3	-0.04971
sp_P04350_TBB4A_HUMAN	Camptothecin	Four	1	0.000681
sp_P68363_TBA1B_HUMAN	Camptothecin	Four	1	-0.44683
sp_P68366-2_TBA4A_HUMAN	Camptothecin	Four	1	-0.34288
sp_P68371_TBB4B_HUMAN	Camptothecin	Four	1	-0.45608
sp_Q13509_TBB3_HUMAN	Camptothecin	Four	1	0.103562
sp_Q13885_TBB2A_HUMAN	Camptothecin	Four	1	-0.21909
sp_Q3ZCM7_TBB8_HUMAN	Camptothecin	Four	1	-0.44975
sp_Q71U36-2_TBA1A_HUMAN	Camptothecin	Four	1	-0.30655
sp_Q9BQE3_TBA1C_HUMAN	Camptothecin	Four	1	-0.3496
sp_Q9BUF5_TBB6_HUMAN	Camptothecin	Four	1	-0.14792
sp_P04350_TBB4A_HUMAN	Camptothecin	Four	2	-0.02359
sp_P68363_TBA1B_HUMAN	Camptothecin	Four	2	-0.37391
sp_P68366-2_TBA4A_HUMAN	Camptothecin	Four	2	-0.32482
sp_P68371_TBB4B_HUMAN	Camptothecin	Four	2	-0.40165
sp_Q13509_TBB3_HUMAN	Camptothecin	Four	2	0.073035
sp_Q13885_TBB2A_HUMAN	Camptothecin	Four	2	-0.1702
sp_Q3ZCM7_TBB8_HUMAN	Camptothecin	Four	2	-0.40488
sp_Q71U36-2_TBA1A_HUMAN	Camptothecin	Four	2	-0.21114
sp_Q9BQE3_TBA1C_HUMAN	Camptothecin	Four	2	-0.26194
sp_Q9BUF5_TBB6_HUMAN	Camptothecin	Four	2	-0.18268
sp_P04350_TBB4A_HUMAN	Camptothecin	Four	3	0.237599
sp_P68363_TBA1B_HUMAN	Camptothecin	Four	3	-0.02547
sp_P68366-2_TBA4A_HUMAN	Camptothecin	Four	3	0.019283
sp_P68371_TBB4B_HUMAN	Camptothecin	Four	3	-0.02213
sp_Q13509_TBB3_HUMAN	Camptothecin	Four	3	0.514112
sp_Q13885_TBB2A_HUMAN	Camptothecin	Four	3	0.198419
sp_Q3ZCM7_TBB8_HUMAN	Camptothecin	Four	3	-0.01999
sp_Q71U36-2_TBA1A_HUMAN	Camptothecin	Four	3	0.202217
sp_Q9BQE3_TBA1C_HUMAN	Camptothecin	Four	3	0.051299
sp_Q9BUF5_TBB6_HUMAN	Camptothecin	Four	3	0.272469
sp_P04350_TBB4A_HUMAN	Camptothecin	Nine	1	-0.03452
sp_P68363_TBA1B_HUMAN	Camptothecin	Nine	1	-0.43573
sp_P68366-2_TBA4A_HUMAN	Camptothecin	Nine	1	-0.22612
sp_P68371_TBB4B_HUMAN	Camptothecin	Nine	1	-0.33025
sp_Q13509_TBB3_HUMAN	Camptothecin	Nine	1	0.03412
sp_Q13885_TBB2A_HUMAN	Camptothecin	Nine	1	-0.1739
sp_Q3ZCM7_TBB8_HUMAN	Camptothecin	Nine	1	-0.55698
sp_Q71U36-2_TBA1A_HUMAN	Camptothecin	Nine	1	-0.31303
sp_Q9BQE3_TBA1C_HUMAN	Camptothecin	Nine	1	-0.17681
sp_Q9BUF5_TBB6_HUMAN	Camptothecin	Nine	1	-0.11641
sp_P04350_TBB4A_HUMAN	Camptothecin	Nine	2	-0.00511
sp_P68363_TBA1B_HUMAN	Camptothecin	Nine	2	-0.35529
sp_P68366-2_TBA4A_HUMAN	Camptothecin	Nine	2	-0.29162
sp_P68371_TBB4B_HUMAN	Camptothecin	Nine	2	-0.28607
sp_Q13509_TBB3_HUMAN	Camptothecin	Nine	2	0.079195
sp_Q13885_TBB2A_HUMAN	Camptothecin	Nine	2	-0.15042
sp_Q3ZCM7_TBB8_HUMAN	Camptothecin	Nine	2	-0.34193
sp_Q71U36-2_TBA1A_HUMAN	Camptothecin	Nine	2	-0.04388
sp_Q9BQE3_TBA1C_HUMAN	Camptothecin	Nine	2	-0.14488
sp_Q9BUF5_TBB6_HUMAN	Camptothecin	Nine	2	-0.08262
sp_P04350_TBB4A_HUMAN	Camptothecin	Nine	3	-0.07368
sp_P68363_TBA1B_HUMAN	Camptothecin	Nine	3	-0.38457
sp_P68366-2_TBA4A_HUMAN	Camptothecin	Nine	3	-0.34761
sp_P68371_TBB4B_HUMAN	Camptothecin	Nine	3	-0.33156
sp_Q13509_TBB3_HUMAN	Camptothecin	Nine	3	0.022293
sp_Q13885_TBB2A_HUMAN	Camptothecin	Nine	3	-0.10333
sp_Q3ZCM7_TBB8_HUMAN	Camptothecin	Nine	3	-0.69825
sp_Q71U36-2_TBA1A_HUMAN	Camptothecin	Nine	3	-0.07008
sp_Q9BQE3_TBA1C_HUMAN	Camptothecin	Nine	3	-0.23117
sp_Q9BUF5_TBB6_HUMAN	Camptothecin	Nine	3	-0.06077
sp_P04350_TBB4A_HUMAN	Camptothecin	One	1	-0.01669
sp_P68363_TBA1B_HUMAN	Camptothecin	One	1	-0.4178
sp_P68366-2_TBA4A_HUMAN	Camptothecin	One	1	-0.26773
sp_P68371_TBB4B_HUMAN	Camptothecin	One	1	-0.32651
sp_Q13509_TBB3_HUMAN	Camptothecin	One	1	-0.00385
sp_Q13885_TBB2A_HUMAN	Camptothecin	One	1	-0.31924
sp_Q3ZCM7_TBB8_HUMAN	Camptothecin	One	1	-0.92392
sp_Q71U36-2_TBA1A_HUMAN	Camptothecin	One	1	-0.36068
sp_Q9BQE3_TBA1C_HUMAN	Camptothecin	One	1	-0.25541
sp_Q9BUF5_TBB6_HUMAN	Camptothecin	One	1	-0.08196
sp_P04350_TBB4A_HUMAN	Camptothecin	One	2	-0.02453
sp_P68363_TBA1B_HUMAN	Camptothecin	One	2	-0.35662
sp_P68366-2_TBA4A_HUMAN	Camptothecin	One	2	-0.27646
sp_P68371_TBB4B_HUMAN	Camptothecin	One	2	-0.39793
sp_Q13509_TBB3_HUMAN	Camptothecin	One	2	-0.06462
sp_Q13885_TBB2A_HUMAN	Camptothecin	One	2	-0.33501
sp_Q3ZCM7_TBB8_HUMAN	Camptothecin	One	2	-0.71868
sp_Q71U36-2_TBA1A_HUMAN	Camptothecin	One	2	-0.13371
sp_Q9BQE3_TBA1C_HUMAN	Camptothecin	One	2	-0.23216
sp_Q9BUF5_TBB6_HUMAN	Camptothecin	One	2	-0.10042
sp_P04350_TBB4A_HUMAN	Camptothecin	One	3	-0.07518
sp_P68363_TBA1B_HUMAN	Camptothecin	One	3	-0.43129
sp_P68366-2_TBA4A_HUMAN	Camptothecin	One	3	-0.27055
sp_P68371_TBB4B_HUMAN	Camptothecin	One	3	-0.38678
sp_Q13509_TBB3_HUMAN	Camptothecin	One	3	-0.04762
sp_Q13885_TBB2A_HUMAN	Camptothecin	One	3	-0.28824
sp_Q3ZCM7_TBB8_HUMAN	Camptothecin	One	3	-0.80391
sp_Q71U36-2_TBA1A_HUMAN	Camptothecin	One	3	-0.39983
sp_Q9BQE3_TBA1C_HUMAN	Camptothecin	One	3	-0.20583
sp_Q9BUF5_TBB6_HUMAN	Camptothecin	One	3	-0.10002
sp_P04350_TBB4A_HUMAN	Camptothecin	One	4	-0.041
sp_P68363_TBA1B_HUMAN	Camptothecin	One	4	-0.36809
sp_P68366-2_TBA4A_HUMAN	Camptothecin	One	4	-0.2661
sp_P68371_TBB4B_HUMAN	Camptothecin	One	4	-0.32764
sp_Q13509_TBB3_HUMAN	Camptothecin	One	4	-0.02114
sp_Q13885_TBB2A_HUMAN	Camptothecin	One	4	-0.20001
sp_Q3ZCM7_TBB8_HUMAN	Camptothecin	One	4	-0.79718
sp_Q71U36-2_TBA1A_HUMAN	Camptothecin	One	4	-0.19814
sp_Q9BQE3_TBA1C_HUMAN	Camptothecin	One	4	-0.2857
sp_Q9BUF5_TBB6_HUMAN	Camptothecin	One	4	-0.08348
sp_P04350_TBB4A_HUMAN	Camptothecin	One	5	-0.04338
sp_P68363_TBA1B_HUMAN	Camptothecin	One	5	-0.38305
sp_P68366-2_TBA4A_HUMAN	Camptothecin	One	5	-0.27568
sp_P68371_TBB4B_HUMAN	Camptothecin	One	5	-0.32995
sp_Q13509_TBB3_HUMAN	Camptothecin	One	5	-0.00618
sp_Q13885_TBB2A_HUMAN	Camptothecin	One	5	-0.23996
sp_Q3ZCM7_TBB8_HUMAN	Camptothecin	One	5	-0.68068
sp_Q71U36-2_TBA1A_HUMAN	Camptothecin	One	5	-0.22639
sp_Q9BQE3_TBA1C_HUMAN	Camptothecin	One	5	-0.19589
sp_Q9BUF5_TBB6_HUMAN	Camptothecin	One	5	-0.05089
sp_P04350_TBB4A_HUMAN	Camptothecin	Seven	1	-0.03427
sp_P68363_TBA1B_HUMAN	Camptothecin	Seven	1	-0.34999
sp_P68366-2_TBA4A_HUMAN	Camptothecin	Seven	1	-0.27327
sp_P68371_TBB4B_HUMAN	Camptothecin	Seven	1	-0.34563
sp_Q13509_TBB3_HUMAN	Camptothecin	Seven	1	0.117633
sp_Q13885_TBB2A_HUMAN	Camptothecin	Seven	1	-0.14137
sp_Q3ZCM7_TBB8_HUMAN	Camptothecin	Seven	1	-0.46263
sp_Q71U36-2_TBA1A_HUMAN	Camptothecin	Seven	1	-0.2299
sp_Q9BQE3_TBA1C_HUMAN	Camptothecin	Seven	1	-0.22602
sp_Q9BUF5_TBB6_HUMAN	Camptothecin	Seven	1	-0.12422
sp_P04350_TBB4A_HUMAN	Camptothecin	Seven	2	0.005789
sp_P68363_TBA1B_HUMAN	Camptothecin	Seven	2	-0.26876
sp_P68366-2_TBA4A_HUMAN	Camptothecin	Seven	2	-0.24606
sp_P68371_TBB4B_HUMAN	Camptothecin	Seven	2	-0.25453
sp_Q13509_TBB3_HUMAN	Camptothecin	Seven	2	0.147244
sp_Q13885_TBB2A_HUMAN	Camptothecin	Seven	2	-0.11339
sp_Q3ZCM7_TBB8_HUMAN	Camptothecin	Seven	2	-0.30746
sp_Q71U36-2_TBA1A_HUMAN	Camptothecin	Seven	2	0.001769
sp_Q9BQE3_TBA1C_HUMAN	Camptothecin	Seven	2	-0.13167
sp_Q9BUF5_TBB6_HUMAN	Camptothecin	Seven	2	-0.05209
sp_P04350_TBB4A_HUMAN	Camptothecin	Seven	3	0.515049
sp_P68363_TBA1B_HUMAN	Camptothecin	Seven	3	-0.0489
sp_P68366-2_TBA4A_HUMAN	Camptothecin	Seven	3	-0.00683
sp_P68371_TBB4B_HUMAN	Camptothecin	Seven	3	-0.01691
sp_Q13509_TBB3_HUMAN	Camptothecin	Seven	3	0.608797
sp_Q13885_TBB2A_HUMAN	Camptothecin	Seven	3	0.201925
sp_Q3ZCM7_TBB8_HUMAN	Camptothecin	Seven	3	-0.03284
sp_Q71U36-2_TBA1A_HUMAN	Camptothecin	Seven	3	0.220824
sp_Q9BQE3_TBA1C_HUMAN	Camptothecin	Seven	3	0.099475
sp_Q9BUF5_TBB6_HUMAN	Camptothecin	Seven	3	0.319804
sp_P04350_TBB4A_HUMAN	Camptothecin	Six	1	-0.09016
sp_P68363_TBA1B_HUMAN	Camptothecin	Six	1	-0.22331
sp_P68366-2_TBA4A_HUMAN	Camptothecin	Six	1	-0.00501
sp_P68371_TBB4B_HUMAN	Camptothecin	Six	1	-0.16427
sp_Q13509_TBB3_HUMAN	Camptothecin	Six	1	-0.01225
sp_Q13885_TBB2A_HUMAN	Camptothecin	Six	1	-0.03436
sp_Q3ZCM7_TBB8_HUMAN	Camptothecin	Six	1	-0.02298
sp_Q71U36-2_TBA1A_HUMAN	Camptothecin	Six	1	-0.03463
sp_Q9BQE3_TBA1C_HUMAN	Camptothecin	Six	1	-0.09592
sp_Q9BUF5_TBB6_HUMAN	Camptothecin	Six	1	-0.02191
sp_P04350_TBB4A_HUMAN	Camptothecin	Six	2	0.068899
sp_P68363_TBA1B_HUMAN	Camptothecin	Six	2	-0.20029
sp_P68366-2_TBA4A_HUMAN	Camptothecin	Six	2	-0.1034
sp_P68371_TBB4B_HUMAN	Camptothecin	Six	2	-0.20281
sp_Q13509_TBB3_HUMAN	Camptothecin	Six	2	-0.02591
sp_Q13885_TBB2A_HUMAN	Camptothecin	Six	2	-0.04323
sp_Q3ZCM7_TBB8_HUMAN	Camptothecin	Six	2	-0.12593
sp_Q71U36-2_TBA1A_HUMAN	Camptothecin	Six	2	-0.10583
sp_Q9BQE3_TBA1C_HUMAN	Camptothecin	Six	2	-0.14017
sp_Q9BUF5_TBB6_HUMAN	Camptothecin	Six	2	-0.05651
sp_P04350_TBB4A_HUMAN	Camptothecin	Six	3	0.076617
sp_P68363_TBA1B_HUMAN	Camptothecin	Six	3	-0.23568
sp_P68366-2_TBA4A_HUMAN	Camptothecin	Six	3	0.026644
sp_P68371_TBB4B_HUMAN	Camptothecin	Six	3	-0.19186
sp_Q13509_TBB3_HUMAN	Camptothecin	Six	3	-0.00139
sp_Q13885_TBB2A_HUMAN	Camptothecin	Six	3	0.006546
sp_Q3ZCM7_TBB8_HUMAN	Camptothecin	Six	3	0.009885
sp_Q71U36-2_TBA1A_HUMAN	Camptothecin	Six	3	-0.06981
sp_Q9BQE3_TBA1C_HUMAN	Camptothecin	Six	3	-0.05641
sp_Q9BUF5_TBB6_HUMAN	Camptothecin	Six	3	-0.01044
sp_P04350_TBB4A_HUMAN	Camptothecin	Three	1	0.031844
sp_P68363_TBA1B_HUMAN	Camptothecin	Three	1	-0.26687
sp_P68366-2_TBA4A_HUMAN	Camptothecin	Three	1	-0.14063
sp_P68371_TBB4B_HUMAN	Camptothecin	Three	1	-0.30642
sp_Q13509_TBB3_HUMAN	Camptothecin	Three	1	0.071738
sp_Q13885_TBB2A_HUMAN	Camptothecin	Three	1	-0.01893
sp_Q3ZCM7_TBB8_HUMAN	Camptothecin	Three	1	-0.49312
sp_Q71U36-2_TBA1A_HUMAN	Camptothecin	Three	1	-0.2286
sp_Q9BQE3_TBA1C_HUMAN	Camptothecin	Three	1	-0.14525
sp_Q9BUF5_TBB6_HUMAN	Camptothecin	Three	1	-0.1078
sp_P04350_TBB4A_HUMAN	Camptothecin	Three	2	-0.17509
sp_P68363_TBA1B_HUMAN	Camptothecin	Three	2	-0.19697
sp_P68366-2_TBA4A_HUMAN	Camptothecin	Three	2	-0.38085
sp_P68371_TBB4B_HUMAN	Camptothecin	Three	2	-0.34526
sp_Q13509_TBB3_HUMAN	Camptothecin	Three	2	0.047679
sp_Q13885_TBB2A_HUMAN	Camptothecin	Three	2	-0.09682
sp_Q3ZCM7_TBB8_HUMAN	Camptothecin	Three	2	-0.69278
sp_Q71U36-2_TBA1A_HUMAN	Camptothecin	Three	2	-0.969
sp_Q9BQE3_TBA1C_HUMAN	Camptothecin	Three	2	-0.37895
sp_Q9BUF5_TBB6_HUMAN	Camptothecin	Three	2	-0.13244
sp_P04350_TBB4A_HUMAN	Camptothecin	Three	3	0.057853
sp_P68363_TBA1B_HUMAN	Camptothecin	Three	3	-0.28377
sp_P68366-2_TBA4A_HUMAN	Camptothecin	Three	3	-0.1873
sp_P68371_TBB4B_HUMAN	Camptothecin	Three	3	-0.27967
sp_Q13509_TBB3_HUMAN	Camptothecin	Three	3	0.026955
sp_Q13885_TBB2A_HUMAN	Camptothecin	Three	3	-0.03533
sp_Q3ZCM7_TBB8_HUMAN	Camptothecin	Three	3	-0.50819
sp_Q71U36-2_TBA1A_HUMAN	Camptothecin	Three	3	-0.41682
sp_Q9BQE3_TBA1C_HUMAN	Camptothecin	Three	3	-0.19024
sp_Q9BUF5_TBB6_HUMAN	Camptothecin	Three	3	-0.12225
sp_P04350_TBB4A_HUMAN	Camptothecin	Two	1	0.018142
sp_P68363_TBA1B_HUMAN	Camptothecin	Two	1	-0.37829
sp_P68366-2_TBA4A_HUMAN	Camptothecin	Two	1	-0.26306
sp_P68371_TBB4B_HUMAN	Camptothecin	Two	1	-0.33317
sp_Q13509_TBB3_HUMAN	Camptothecin	Two	1	0.042157
sp_Q13885_TBB2A_HUMAN	Camptothecin	Two	1	-0.05293
sp_Q3ZCM7_TBB8_HUMAN	Camptothecin	Two	1	-0.43639
sp_Q71U36-2_TBA1A_HUMAN	Camptothecin	Two	1	-0.09533
sp_Q9BQE3_TBA1C_HUMAN	Camptothecin	Two	1	-0.15936
sp_Q9BUF5_TBB6_HUMAN	Camptothecin	Two	1	-0.10367
sp_P04350_TBB4A_HUMAN	Camptothecin	Two	2	-0.0264
sp_P68363_TBA1B_HUMAN	Camptothecin	Two	2	-0.36851
sp_P68366-2_TBA4A_HUMAN	Camptothecin	Two	2	-0.28603
sp_P68371_TBB4B_HUMAN	Camptothecin	Two	2	-0.35939
sp_Q13509_TBB3_HUMAN	Camptothecin	Two	2	-0.02014
sp_Q13885_TBB2A_HUMAN	Camptothecin	Two	2	-0.05125
sp_Q3ZCM7_TBB8_HUMAN	Camptothecin	Two	2	-0.45259
sp_Q71U36-2_TBA1A_HUMAN	Camptothecin	Two	2	-0.25374
sp_Q9BQE3_TBA1C_HUMAN	Camptothecin	Two	2	-0.1293
sp_Q9BUF5_TBB6_HUMAN	Camptothecin	Two	2	-0.10628
sp_P04350_TBB4A_HUMAN	Camptothecin	Two	3	-0.079
sp_P68363_TBA1B_HUMAN	Camptothecin	Two	3	-0.34101
sp_P68366-2_TBA4A_HUMAN	Camptothecin	Two	3	-0.36384
sp_P68371_TBB4B_HUMAN	Camptothecin	Two	3	-0.54014
sp_Q13509_TBB3_HUMAN	Camptothecin	Two	3	-0.05806
sp_Q13885_TBB2A_HUMAN	Camptothecin	Two	3	-0.18053
sp_Q3ZCM7_TBB8_HUMAN	Camptothecin	Two	3	-0.69098
sp_Q71U36-2_TBA1A_HUMAN	Camptothecin	Two	3	-0.45947
sp_Q9BQE3_TBA1C_HUMAN	Camptothecin	Two	3	-0.28355
sp_Q9BUF5_TBB6_HUMAN	Camptothecin	Two	3	-0.26681
sp_P04350_TBB4A_HUMAN	Carmofur	Eight	1	-0.16642
sp_P68363_TBA1B_HUMAN	Carmofur	Eight	1	-0.17585
sp_P68366-2_TBA4A_HUMAN	Carmofur	Eight	1	-0.09212
sp_P68371_TBB4B_HUMAN	Carmofur	Eight	1	-0.17154
sp_Q13509_TBB3_HUMAN	Carmofur	Eight	1	-0.1401
sp_Q13885_TBB2A_HUMAN	Carmofur	Eight	1	-0.32518
sp_Q3ZCM7_TBB8_HUMAN	Carmofur	Eight	1	-0.22867
sp_Q71U36-2_TBA1A_HUMAN	Carmofur	Eight	1	-0.07025
sp_Q9BQE3_TBA1C_HUMAN	Carmofur	Eight	1	-0.20564
sp_Q9BUF5_TBB6_HUMAN	Carmofur	Eight	1	-0.138
sp_P04350_TBB4A_HUMAN	Carmofur	Eight	2	-0.00592
sp_P68363_TBA1B_HUMAN	Carmofur	Eight	2	-0.04976
sp_P68366-2_TBA4A_HUMAN	Carmofur	Eight	2	0.118952
sp_P68371_TBB4B_HUMAN	Carmofur	Eight	2	-0.09453
sp_Q13509_TBB3_HUMAN	Carmofur	Eight	2	0.02669
sp_Q13885_TBB2A_HUMAN	Carmofur	Eight	2	-0.04793
sp_Q3ZCM7_TBB8_HUMAN	Carmofur	Eight	2	-0.15814
sp_Q71U36-2_TBA1A_HUMAN	Carmofur	Eight	2	0.045296
sp_Q9BQE3_TBA1C_HUMAN	Carmofur	Eight	2	-0.01993
sp_Q9BUF5_TBB6_HUMAN	Carmofur	Eight	2	-0.11529
sp_P04350_TBB4A_HUMAN	Carmofur	Eight	3	-0.07892
sp_P68363_TBA1B_HUMAN	Carmofur	Eight	3	-0.02004
sp_P68366-2_TBA4A_HUMAN	Carmofur	Eight	3	0.155613
sp_P68371_TBB4B_HUMAN	Carmofur	Eight	3	0.015812
sp_Q13509_TBB3_HUMAN	Carmofur	Eight	3	0.129688
sp_Q13885_TBB2A_HUMAN	Carmofur	Eight	3	-0.11308
sp_Q3ZCM7_TBB8_HUMAN	Carmofur	Eight	3	0.099377
sp_Q71U36-2_TBA1A_HUMAN	Carmofur	Eight	3	0.095084
sp_Q9BQE3_TBA1C_HUMAN	Carmofur	Eight	3	-0.09385
sp_Q9BUF5_TBB6_HUMAN	Carmofur	Eight	3	-0.03154
sp_P04350_TBB4A_HUMAN	Crizotinib	Three	1	-0.16131
sp_P68363_TBA1B_HUMAN	Crizotinib	Three	1	-0.17231
sp_P68366-2_TBA4A_HUMAN	Crizotinib	Three	1	-0.32098
sp_P68371_TBB4B_HUMAN	Crizotinib	Three	1	-0.15914
sp_Q13509_TBB3_HUMAN	Crizotinib	Three	1	-0.35973
sp_Q13885_TBB2A_HUMAN	Crizotinib	Three	1	-0.06087
sp_Q3ZCM7_TBB8_HUMAN	Crizotinib	Three	1	-0.12428
sp_Q71U36-2_TBA1A_HUMAN	Crizotinib	Three	1	0.144333
sp_Q9BQE3_TBA1C_HUMAN	Crizotinib	Three	1	0.010248
sp_Q9BUF5_TBB6_HUMAN	Crizotinib	Three	1	-0.17666
sp_P04350_TBB4A_HUMAN	Crizotinib	Three	2	-0.12455
sp_P68363_TBA1B_HUMAN	Crizotinib	Three	2	-0.24114
sp_P68366-2_TBA4A_HUMAN	Crizotinib	Three	2	-0.46896
sp_P68371_TBB4B_HUMAN	Crizotinib	Three	2	-0.28644
sp_Q13509_TBB3_HUMAN	Crizotinib	Three	2	-0.27001
sp_Q13885_TBB2A_HUMAN	Crizotinib	Three	2	-0.13051
sp_Q3ZCM7_TBB8_HUMAN	Crizotinib	Three	2	-0.51595
sp_Q71U36-2_TBA1A_HUMAN	Crizotinib	Three	2	-0.41429
sp_Q9BQE3_TBA1C_HUMAN	Crizotinib	Three	2	-0.18013
sp_Q9BUF5_TBB6_HUMAN	Crizotinib	Three	2	-0.26794
sp_P04350_TBB4A_HUMAN	Crizotinib	Three	3	0.05538
sp_P68363_TBA1B_HUMAN	Crizotinib	Three	3	-0.2111
sp_P68366-2_TBA4A_HUMAN	Crizotinib	Three	3	-0.33439
sp_P68371_TBB4B_HUMAN	Crizotinib	Three	3	-0.22681
sp_Q13509_TBB3_HUMAN	Crizotinib	Three	3	-0.35767
sp_Q13885_TBB2A_HUMAN	Crizotinib	Three	3	-0.17529
sp_Q3ZCM7_TBB8_HUMAN	Crizotinib	Three	3	-0.38408
sp_Q71U36-2_TBA1A_HUMAN	Crizotinib	Three	3	-0.27233
sp_Q9BQE3_TBA1C_HUMAN	Crizotinib	Three	3	-0.16888
sp_Q9BUF5_TBB6_HUMAN	Crizotinib	Three	3	-0.22995
sp_P04350_TBB4A_HUMAN	Dasatinib	Five	1	-0.16355
sp_P68363_TBA1B_HUMAN	Dasatinib	Five	1	-0.02132
sp_P68366-2_TBA4A_HUMAN	Dasatinib	Five	1	-0.20642
sp_P68371_TBB4B_HUMAN	Dasatinib	Five	1	-0.03914
sp_Q13509_TBB3_HUMAN	Dasatinib	Five	1	-0.18619
sp_Q13885_TBB2A_HUMAN	Dasatinib	Five	1	0.060268
sp_Q3ZCM7_TBB8_HUMAN	Dasatinib	Five	1	-0.05917
sp_Q71U36-2_TBA1A_HUMAN	Dasatinib	Five	1	0.12341
sp_Q9BQE3_TBA1C_HUMAN	Dasatinib	Five	1	-0.01845
sp_Q9BUF5_TBB6_HUMAN	Dasatinib	Five	1	-0.09203
sp_P04350_TBB4A_HUMAN	Dasatinib	Five	2	-0.03456
sp_P68363_TBA1B_HUMAN	Dasatinib	Five	2	0.106486
sp_P68366-2_TBA4A_HUMAN	Dasatinib	Five	2	0.163306
sp_P68371_TBB4B_HUMAN	Dasatinib	Five	2	0.099191
sp_Q13509_TBB3_HUMAN	Dasatinib	Five	2	0.031287
sp_Q13885_TBB2A_HUMAN	Dasatinib	Five	2	0.059905
sp_Q3ZCM7_TBB8_HUMAN	Dasatinib	Five	2	0.152619
sp_Q71U36-2_TBA1A_HUMAN	Dasatinib	Five	2	0.12667
sp_Q9BQE3_TBA1C_HUMAN	Dasatinib	Five	2	0.038549
sp_Q9BUF5_TBB6_HUMAN	Dasatinib	Five	2	0.085886
sp_P04350_TBB4A_HUMAN	Dasatinib	Five	3	0.070506
sp_P68363_TBA1B_HUMAN	Dasatinib	Five	3	0.082918
sp_P68366-2_TBA4A_HUMAN	Dasatinib	Five	3	0.158612
sp_P68371_TBB4B_HUMAN	Dasatinib	Five	3	0.085356
sp_Q13509_TBB3_HUMAN	Dasatinib	Five	3	0.001684
sp_Q13885_TBB2A_HUMAN	Dasatinib	Five	3	0.102381
sp_Q3ZCM7_TBB8_HUMAN	Dasatinib	Five	3	0.214993
sp_Q71U36-2_TBA1A_HUMAN	Dasatinib	Five	3	0.033881
sp_Q9BQE3_TBA1C_HUMAN	Dasatinib	Five	3	0.064651
sp_Q9BUF5_TBB6_HUMAN	Dasatinib	Five	3	0.062988
sp_P04350_TBB4A_HUMAN	Docetaxel	Five	1	-0.05491
sp_P68363_TBA1B_HUMAN	Docetaxel	Five	1	0.071339
sp_P68366-2_TBA4A_HUMAN	Docetaxel	Five	1	0.066502
sp_P68371_TBB4B_HUMAN	Docetaxel	Five	1	0.056212
sp_Q13509_TBB3_HUMAN	Docetaxel	Five	1	-0.16063
sp_Q13885_TBB2A_HUMAN	Docetaxel	Five	1	0.041485
sp_Q3ZCM7_TBB8_HUMAN	Docetaxel	Five	1	-0.0488
sp_Q71U36-2_TBA1A_HUMAN	Docetaxel	Five	1	-0.01784
sp_Q9BQE3_TBA1C_HUMAN	Docetaxel	Five	1	-0.07554
sp_Q9BUF5_TBB6_HUMAN	Docetaxel	Five	1	0.056411
sp_P04350_TBB4A_HUMAN	Docetaxel	Five	2	0.089524
sp_P68363_TBA1B_HUMAN	Docetaxel	Five	2	0.235709
sp_P68366-2_TBA4A_HUMAN	Docetaxel	Five	2	0.436058
sp_P68371_TBB4B_HUMAN	Docetaxel	Five	2	0.238151
sp_Q13509_TBB3_HUMAN	Docetaxel	Five	2	0.160283
sp_Q13885_TBB2A_HUMAN	Docetaxel	Five	2	0.167827
sp_Q3ZCM7_TBB8_HUMAN	Docetaxel	Five	2	0.284934
sp_Q71U36-2_TBA1A_HUMAN	Docetaxel	Five	2	0.272637
sp_Q9BQE3_TBA1C_HUMAN	Docetaxel	Five	2	0.189253
sp_Q9BUF5_TBB6_HUMAN	Docetaxel	Five	2	0.251421
sp_P04350_TBB4A_HUMAN	Docetaxel	Five	3	0.249191
sp_P68363_TBA1B_HUMAN	Docetaxel	Five	3	0.211447
sp_P68366-2_TBA4A_HUMAN	Docetaxel	Five	3	0.389798
sp_P68371_TBB4B_HUMAN	Docetaxel	Five	3	0.215596
sp_Q13509_TBB3_HUMAN	Docetaxel	Five	3	0.195548
sp_Q13885_TBB2A_HUMAN	Docetaxel	Five	3	0.286274
sp_Q3ZCM7_TBB8_HUMAN	Docetaxel	Five	3	0.361361
sp_Q71U36-2_TBA1A_HUMAN	Docetaxel	Five	3	0.295997
sp_Q9BQE3_TBA1C_HUMAN	Docetaxel	Five	3	0.198607
sp_Q9BUF5_TBB6_HUMAN	Docetaxel	Five	3	0.206581
sp_P04350_TBB4A_HUMAN	Doxorubicin	One	1	0.092565
sp_P68363_TBA1B_HUMAN	Doxorubicin	One	1	-0.26791
sp_P68366-2_TBA4A_HUMAN	Doxorubicin	One	1	0.287775
sp_P68371_TBB4B_HUMAN	Doxorubicin	One	1	-0.18057
sp_Q13509_TBB3_HUMAN	Doxorubicin	One	1	0.095177
sp_Q13885_TBB2A_HUMAN	Doxorubicin	One	1	-0.13187
sp_Q3ZCM7_TBB8_HUMAN	Doxorubicin	One	1	-0.58026
sp_Q71U36-2_TBA1A_HUMAN	Doxorubicin	One	1	-0.43109
sp_Q9BQE3_TBA1C_HUMAN	Doxorubicin	One	1	-0.09122
sp_Q9BUF5_TBB6_HUMAN	Doxorubicin	One	1	0.083666
sp_P04350_TBB4A_HUMAN	Doxorubicin	One	2	0.016884
sp_P68363_TBA1B_HUMAN	Doxorubicin	One	2	-0.21665
sp_P68366-2_TBA4A_HUMAN	Doxorubicin	One	2	0.284108
sp_P68371_TBB4B_HUMAN	Doxorubicin	One	2	-0.25336
sp_Q13509_TBB3_HUMAN	Doxorubicin	One	2	-0.01387
sp_Q13885_TBB2A_HUMAN	Doxorubicin	One	2	-0.20304
sp_Q3ZCM7_TBB8_HUMAN	Doxorubicin	One	2	-0.57659
sp_Q71U36-2_TBA1A_HUMAN	Doxorubicin	One	2	-0.30434
sp_Q9BQE3_TBA1C_HUMAN	Doxorubicin	One	2	-0.00459
sp_Q9BUF5_TBB6_HUMAN	Doxorubicin	One	2	0.037031
sp_P04350_TBB4A_HUMAN	Doxorubicin	One	3	-0.05555
sp_P68363_TBA1B_HUMAN	Doxorubicin	One	3	-0.2987
sp_P68366-2_TBA4A_HUMAN	Doxorubicin	One	3	0.286974
sp_P68371_TBB4B_HUMAN	Doxorubicin	One	3	-0.21707
sp_Q13509_TBB3_HUMAN	Doxorubicin	One	3	-0.03111
sp_Q13885_TBB2A_HUMAN	Doxorubicin	One	3	-0.10088
sp_Q3ZCM7_TBB8_HUMAN	Doxorubicin	One	3	-0.54337
sp_Q71U36-2_TBA1A_HUMAN	Doxorubicin	One	3	-0.1451
sp_Q9BQE3_TBA1C_HUMAN	Doxorubicin	One	3	-0.03699
sp_Q9BUF5_TBB6_HUMAN	Doxorubicin	One	3	0.05966
sp_P04350_TBB4A_HUMAN	Doxorubicin	One	4	0.021257
sp_P68363_TBA1B_HUMAN	Doxorubicin	One	4	-0.26332
sp_P68366-2_TBA4A_HUMAN	Doxorubicin	One	4	0.291396
sp_P68371_TBB4B_HUMAN	Doxorubicin	One	4	-0.18564
sp_Q13509_TBB3_HUMAN	Doxorubicin	One	4	-0.03109
sp_Q13885_TBB2A_HUMAN	Doxorubicin	One	4	-0.01796
sp_Q3ZCM7_TBB8_HUMAN	Doxorubicin	One	4	-0.59173
sp_Q71U36-2_TBA1A_HUMAN	Doxorubicin	One	4	-0.33206
sp_Q9BQE3_TBA1C_HUMAN	Doxorubicin	One	4	-0.1334
sp_Q9BUF5_TBB6_HUMAN	Doxorubicin	One	4	0.118924
sp_P04350_TBB4A_HUMAN	Doxorubicin	One	5	-0.0157
sp_P68363_TBA1B_HUMAN	Doxorubicin	One	5	-0.26155
sp_P68366-2_TBA4A_HUMAN	Doxorubicin	One	5	0.24699
sp_P68371_TBB4B_HUMAN	Doxorubicin	One	5	-0.17682
sp_Q13509_TBB3_HUMAN	Doxorubicin	One	5	0.065234
sp_Q13885_TBB2A_HUMAN	Doxorubicin	One	5	-0.07588
sp_Q3ZCM7_TBB8_HUMAN	Doxorubicin	One	5	-0.38877
sp_Q71U36-2_TBA1A_HUMAN	Doxorubicin	One	5	-0.15704
sp_Q9BQE3_TBA1C_HUMAN	Doxorubicin	One	5	-0.07385
sp_Q9BUF5_TBB6_HUMAN	Doxorubicin	One	5	0.187222
sp_P04350_TBB4A_HUMAN	Enzalutamide	Seven	1	-0.2062
sp_P68363_TBA1B_HUMAN	Enzalutamide	Seven	1	-0.18831
sp_P68366-2_TBA4A_HUMAN	Enzalutamide	Seven	1	-0.26345
sp_P68371_TBB4B_HUMAN	Enzalutamide	Seven	1	-0.13507
sp_Q13509_TBB3_HUMAN	Enzalutamide	Seven	1	-0.28608
sp_Q13885_TBB2A_HUMAN	Enzalutamide	Seven	1	-0.1528
sp_Q3ZCM7_TBB8_HUMAN	Enzalutamide	Seven	1	-0.14858
sp_Q71U36-2_TBA1A_HUMAN	Enzalutamide	Seven	1	-0.19063
sp_Q9BQE3_TBA1C_HUMAN	Enzalutamide	Seven	1	-0.1354
sp_Q9BUF5_TBB6_HUMAN	Enzalutamide	Seven	1	-0.23486
sp_P04350_TBB4A_HUMAN	Enzalutamide	Seven	2	-0.15686
sp_P68363_TBA1B_HUMAN	Enzalutamide	Seven	2	-0.14939
sp_P68366-2_TBA4A_HUMAN	Enzalutamide	Seven	2	-0.27831
sp_P68371_TBB4B_HUMAN	Enzalutamide	Seven	2	-0.13654
sp_Q13509_TBB3_HUMAN	Enzalutamide	Seven	2	-0.27397
sp_Q13885_TBB2A_HUMAN	Enzalutamide	Seven	2	-0.20005
sp_Q3ZCM7_TBB8_HUMAN	Enzalutamide	Seven	2	-0.11838
sp_Q71U36-2_TBA1A_HUMAN	Enzalutamide	Seven	2	-0.08753
sp_Q9BQE3_TBA1C_HUMAN	Enzalutamide	Seven	2	0.000987
sp_Q9BUF5_TBB6_HUMAN	Enzalutamide	Seven	2	-0.18253
sp_P04350_TBB4A_HUMAN	Enzalutamide	Seven	3	-0.23487
sp_P68363_TBA1B_HUMAN	Enzalutamide	Seven	3	-0.29149
sp_P68366-2_TBA4A_HUMAN	Enzalutamide	Seven	3	-0.50668
sp_P68371_TBB4B_HUMAN	Enzalutamide	Seven	3	-0.26708
sp_Q13509_TBB3_HUMAN	Enzalutamide	Seven	3	-0.36394
sp_Q13885_TBB2A_HUMAN	Enzalutamide	Seven	3	-0.51096
sp_Q3ZCM7_TBB8_HUMAN	Enzalutamide	Seven	3	-0.15675
sp_Q71U36-2_TBA1A_HUMAN	Enzalutamide	Seven	3	-0.2025
sp_Q9BQE3_TBA1C_HUMAN	Enzalutamide	Seven	3	-0.25058
sp_Q9BUF5_TBB6_HUMAN	Enzalutamide	Seven	3	-0.44428
sp_P04350_TBB4A_HUMAN	Epirubicin	Four	1	-0.0052
sp_P68363_TBA1B_HUMAN	Epirubicin	Four	1	-0.3497
sp_P68366-2_TBA4A_HUMAN	Epirubicin	Four	1	-0.04545
sp_P68371_TBB4B_HUMAN	Epirubicin	Four	1	-0.32486
sp_Q13509_TBB3_HUMAN	Epirubicin	Four	1	-0.019
sp_Q13885_TBB2A_HUMAN	Epirubicin	Four	1	-0.06978
sp_Q3ZCM7_TBB8_HUMAN	Epirubicin	Four	1	-0.43699
sp_Q71U36-2_TBA1A_HUMAN	Epirubicin	Four	1	-0.13936
sp_Q9BQE3_TBA1C_HUMAN	Epirubicin	Four	1	-0.32209
sp_Q9BUF5_TBB6_HUMAN	Epirubicin	Four	1	0.055814
sp_P04350_TBB4A_HUMAN	Epirubicin	Four	2	-0.13034
sp_P68363_TBA1B_HUMAN	Epirubicin	Four	2	-0.36484
sp_P68366-2_TBA4A_HUMAN	Epirubicin	Four	2	-0.15008
sp_P68371_TBB4B_HUMAN	Epirubicin	Four	2	-0.36111
sp_Q13509_TBB3_HUMAN	Epirubicin	Four	2	-0.06645
sp_Q13885_TBB2A_HUMAN	Epirubicin	Four	2	-0.13926
sp_Q3ZCM7_TBB8_HUMAN	Epirubicin	Four	2	-0.50911
sp_Q71U36-2_TBA1A_HUMAN	Epirubicin	Four	2	-0.09208
sp_Q9BQE3_TBA1C_HUMAN	Epirubicin	Four	2	-0.27476
sp_Q9BUF5_TBB6_HUMAN	Epirubicin	Four	2	-0.04687
sp_P04350_TBB4A_HUMAN	Epirubicin	Four	3	-0.03002
sp_P68363_TBA1B_HUMAN	Epirubicin	Four	3	-0.37842
sp_P68366-2_TBA4A_HUMAN	Epirubicin	Four	3	-0.14992
sp_P68371_TBB4B_HUMAN	Epirubicin	Four	3	-0.30276
sp_Q13509_TBB3_HUMAN	Epirubicin	Four	3	-0.09749
sp_Q13885_TBB2A_HUMAN	Epirubicin	Four	3	-0.18733
sp_Q3ZCM7_TBB8_HUMAN	Epirubicin	Four	3	-0.38471
sp_Q71U36-2_TBA1A_HUMAN	Epirubicin	Four	3	-0.24929
sp_Q9BQE3_TBA1C_HUMAN	Epirubicin	Four	3	-0.31581
sp_Q9BUF5_TBB6_HUMAN	Epirubicin	Four	3	-0.15867
sp_P04350_TBB4A_HUMAN	Etoposide	Six	1	-0.13301
sp_P68363_TBA1B_HUMAN	Etoposide	Six	1	-0.24516
sp_P68366-2_TBA4A_HUMAN	Etoposide	Six	1	-0.21827
sp_P68371_TBB4B_HUMAN	Etoposide	Six	1	-0.2002
sp_Q13509_TBB3_HUMAN	Etoposide	Six	1	-0.0899
sp_Q13885_TBB2A_HUMAN	Etoposide	Six	1	-0.13411
sp_Q3ZCM7_TBB8_HUMAN	Etoposide	Six	1	0.222464
sp_Q71U36-2_TBA1A_HUMAN	Etoposide	Six	1	-0.15145
sp_Q9BQE3_TBA1C_HUMAN	Etoposide	Six	1	-0.04066
sp_Q9BUF5_TBB6_HUMAN	Etoposide	Six	1	-0.18259
sp_P04350_TBB4A_HUMAN	Etoposide	Six	2	-0.18624
sp_P68363_TBA1B_HUMAN	Etoposide	Six	2	-0.23032
sp_P68366-2_TBA4A_HUMAN	Etoposide	Six	2	-0.16798
sp_P68371_TBB4B_HUMAN	Etoposide	Six	2	-0.22001
sp_Q13509_TBB3_HUMAN	Etoposide	Six	2	-0.07202
sp_Q13885_TBB2A_HUMAN	Etoposide	Six	2	-0.07187
sp_Q3ZCM7_TBB8_HUMAN	Etoposide	Six	2	0.045109
sp_Q71U36-2_TBA1A_HUMAN	Etoposide	Six	2	-0.1034
sp_Q9BQE3_TBA1C_HUMAN	Etoposide	Six	2	-0.12074
sp_Q9BUF5_TBB6_HUMAN	Etoposide	Six	2	-0.08666
sp_P04350_TBB4A_HUMAN	Etoposide	Six	3	0.041629
sp_P68363_TBA1B_HUMAN	Etoposide	Six	3	-0.20876
sp_P68366-2_TBA4A_HUMAN	Etoposide	Six	3	-0.19002
sp_P68371_TBB4B_HUMAN	Etoposide	Six	3	-0.18237
sp_Q13509_TBB3_HUMAN	Etoposide	Six	3	-0.07564
sp_Q13885_TBB2A_HUMAN	Etoposide	Six	3	-0.18603
sp_Q3ZCM7_TBB8_HUMAN	Etoposide	Six	3	-0.31056
sp_Q71U36-2_TBA1A_HUMAN	Etoposide	Six	3	-0.1184
sp_Q9BQE3_TBA1C_HUMAN	Etoposide	Six	3	-0.06151
sp_Q9BUF5_TBB6_HUMAN	Etoposide	Six	3	-0.05264
sp_P04350_TBB4A_HUMAN	Everolimus	Four	1	0.081457
sp_P68363_TBA1B_HUMAN	Everolimus	Four	1	-0.15663
sp_P68366-2_TBA4A_HUMAN	Everolimus	Four	1	0.063639
sp_P68371_TBB4B_HUMAN	Everolimus	Four	1	-0.11244
sp_Q13509_TBB3_HUMAN	Everolimus	Four	1	-0.32841
sp_Q13885_TBB2A_HUMAN	Everolimus	Four	1	0.292039
sp_Q3ZCM7_TBB8_HUMAN	Everolimus	Four	1	-0.15691
sp_Q71U36-2_TBA1A_HUMAN	Everolimus	Four	1	-0.11867
sp_Q9BQE3_TBA1C_HUMAN	Everolimus	Four	1	-0.08784
sp_Q9BUF5_TBB6_HUMAN	Everolimus	Four	1	-0.06025
sp_P04350_TBB4A_HUMAN	Everolimus	Four	2	-0.14915
sp_P68363_TBA1B_HUMAN	Everolimus	Four	2	-0.25261
sp_P68366-2_TBA4A_HUMAN	Everolimus	Four	2	-0.21686
sp_P68371_TBB4B_HUMAN	Everolimus	Four	2	-0.2099
sp_Q13509_TBB3_HUMAN	Everolimus	Four	2	-0.43602
sp_Q13885_TBB2A_HUMAN	Everolimus	Four	2	0.231325
sp_Q3ZCM7_TBB8_HUMAN	Everolimus	Four	2	-0.17638
sp_Q71U36-2_TBA1A_HUMAN	Everolimus	Four	2	-0.17373
sp_Q9BQE3_TBA1C_HUMAN	Everolimus	Four	2	-0.1067
sp_Q9BUF5_TBB6_HUMAN	Everolimus	Four	2	-0.13968
sp_P04350_TBB4A_HUMAN	Everolimus	Four	3	-0.17971
sp_P68363_TBA1B_HUMAN	Everolimus	Four	3	-0.2404
sp_P68366-2_TBA4A_HUMAN	Everolimus	Four	3	-0.26537
sp_P68371_TBB4B_HUMAN	Everolimus	Four	3	-0.23093
sp_Q13509_TBB3_HUMAN	Everolimus	Four	3	-0.37586
sp_Q13885_TBB2A_HUMAN	Everolimus	Four	3	0.004777
sp_Q3ZCM7_TBB8_HUMAN	Everolimus	Four	3	-0.14548
sp_Q71U36-2_TBA1A_HUMAN	Everolimus	Four	3	-0.11634
sp_Q9BQE3_TBA1C_HUMAN	Everolimus	Four	3	-0.12886
sp_Q9BUF5_TBB6_HUMAN	Everolimus	Four	3	-0.20104
sp_P04350_TBB4A_HUMAN	Floxuridine	Eight	1	-0.4135
sp_P68363_TBA1B_HUMAN	Floxuridine	Eight	1	-0.20809
sp_P68366-2_TBA4A_HUMAN	Floxuridine	Eight	1	-0.06687
sp_P68371_TBB4B_HUMAN	Floxuridine	Eight	1	-0.21239
sp_Q13509_TBB3_HUMAN	Floxuridine	Eight	1	-0.16014
sp_Q13885_TBB2A_HUMAN	Floxuridine	Eight	1	-0.23148
sp_Q3ZCM7_TBB8_HUMAN	Floxuridine	Eight	1	-0.30473
sp_Q71U36-2_TBA1A_HUMAN	Floxuridine	Eight	1	-0.04396
sp_Q9BQE3_TBA1C_HUMAN	Floxuridine	Eight	1	-0.11682
sp_Q9BUF5_TBB6_HUMAN	Floxuridine	Eight	1	-0.17411
sp_P04350_TBB4A_HUMAN	Floxuridine	Eight	2	-0.08105
sp_P68363_TBA1B_HUMAN	Floxuridine	Eight	2	-0.13797
sp_P68366-2_TBA4A_HUMAN	Floxuridine	Eight	2	0.000461
sp_P68371_TBB4B_HUMAN	Floxuridine	Eight	2	-0.21384
sp_Q13509_TBB3_HUMAN	Floxuridine	Eight	2	-0.01229
sp_Q13885_TBB2A_HUMAN	Floxuridine	Eight	2	-0.09719
sp_Q3ZCM7_TBB8_HUMAN	Floxuridine	Eight	2	-0.2286
sp_Q71U36-2_TBA1A_HUMAN	Floxuridine	Eight	2	-0.05463
sp_Q9BQE3_TBA1C_HUMAN	Floxuridine	Eight	2	-0.02075
sp_Q9BUF5_TBB6_HUMAN	Floxuridine	Eight	2	-0.19049
sp_P04350_TBB4A_HUMAN	Floxuridine	Eight	3	-0.20918
sp_P68363_TBA1B_HUMAN	Floxuridine	Eight	3	-0.10458
sp_P68366-2_TBA4A_HUMAN	Floxuridine	Eight	3	-0.00119
sp_P68371_TBB4B_HUMAN	Floxuridine	Eight	3	-0.0823
sp_Q13509_TBB3_HUMAN	Floxuridine	Eight	3	-0.08464
sp_Q13885_TBB2A_HUMAN	Floxuridine	Eight	3	-0.03011
sp_Q3ZCM7_TBB8_HUMAN	Floxuridine	Eight	3	-0.04775
sp_Q71U36-2_TBA1A_HUMAN	Floxuridine	Eight	3	0.061227
sp_Q9BQE3_TBA1C_HUMAN	Floxuridine	Eight	3	-0.02811
sp_Q9BUF5_TBB6_HUMAN	Floxuridine	Eight	3	-0.102
sp_P04350_TBB4A_HUMAN	Fludarabine	Five	1	0.249333
sp_P68363_TBA1B_HUMAN	Fludarabine	Five	1	0.304583
sp_P68366-2_TBA4A_HUMAN	Fludarabine	Five	1	0.497551
sp_P68371_TBB4B_HUMAN	Fludarabine	Five	1	0.262216
sp_Q13509_TBB3_HUMAN	Fludarabine	Five	1	0.298482
sp_Q13885_TBB2A_HUMAN	Fludarabine	Five	1	0.383957
sp_Q3ZCM7_TBB8_HUMAN	Fludarabine	Five	1	0.386519
sp_Q71U36-2_TBA1A_HUMAN	Fludarabine	Five	1	0.326588
sp_Q9BQE3_TBA1C_HUMAN	Fludarabine	Five	1	0.233568
sp_Q9BUF5_TBB6_HUMAN	Fludarabine	Five	1	0.291004
sp_P04350_TBB4A_HUMAN	Fludarabine	Five	2	-0.27198
sp_P68363_TBA1B_HUMAN	Fludarabine	Five	2	-0.17804
sp_P68366-2_TBA4A_HUMAN	Fludarabine	Five	2	-0.35321
sp_P68371_TBB4B_HUMAN	Fludarabine	Five	2	-0.20585
sp_Q13509_TBB3_HUMAN	Fludarabine	Five	2	-0.21486
sp_Q13885_TBB2A_HUMAN	Fludarabine	Five	2	-0.20308
sp_Q3ZCM7_TBB8_HUMAN	Fludarabine	Five	2	-0.3051
sp_Q71U36-2_TBA1A_HUMAN	Fludarabine	Five	2	0.003611
sp_Q9BQE3_TBA1C_HUMAN	Fludarabine	Five	2	-0.1678
sp_Q9BUF5_TBB6_HUMAN	Fludarabine	Five	2	-0.27245
sp_P04350_TBB4A_HUMAN	Fludarabine	Five	3	-0.48292
sp_P68363_TBA1B_HUMAN	Fludarabine	Five	3	-0.25228
sp_P68366-2_TBA4A_HUMAN	Fludarabine	Five	3	-0.4936
sp_P68371_TBB4B_HUMAN	Fludarabine	Five	3	-0.24954
sp_Q13509_TBB3_HUMAN	Fludarabine	Five	3	-0.4362
sp_Q13885_TBB2A_HUMAN	Fludarabine	Five	3	-0.2456
sp_Q3ZCM7_TBB8_HUMAN	Fludarabine	Five	3	-0.26613
sp_Q71U36-2_TBA1A_HUMAN	Fludarabine	Five	3	-0.18368
sp_Q9BQE3_TBA1C_HUMAN	Fludarabine	Five	3	-0.0951
sp_Q9BUF5_TBB6_HUMAN	Fludarabine	Five	3	-0.24859
sp_P04350_TBB4A_HUMAN	Gefitinib	Six	1	-0.41708
sp_P68363_TBA1B_HUMAN	Gefitinib	Six	1	-0.13909
sp_P68366-2_TBA4A_HUMAN	Gefitinib	Six	1	-0.55638
sp_P68371_TBB4B_HUMAN	Gefitinib	Six	1	-0.11124
sp_Q13509_TBB3_HUMAN	Gefitinib	Six	1	-0.16078
sp_Q13885_TBB2A_HUMAN	Gefitinib	Six	1	-0.23742
sp_Q3ZCM7_TBB8_HUMAN	Gefitinib	Six	1	0.222598
sp_Q71U36-2_TBA1A_HUMAN	Gefitinib	Six	1	-0.00518
sp_Q9BQE3_TBA1C_HUMAN	Gefitinib	Six	1	-0.0219
sp_Q9BUF5_TBB6_HUMAN	Gefitinib	Six	1	-0.30328
sp_P04350_TBB4A_HUMAN	Gefitinib	Six	2	-0.69085
sp_P68363_TBA1B_HUMAN	Gefitinib	Six	2	-0.13447
sp_P68366-2_TBA4A_HUMAN	Gefitinib	Six	2	-0.5222
sp_P68371_TBB4B_HUMAN	Gefitinib	Six	2	-0.15588
sp_Q13509_TBB3_HUMAN	Gefitinib	Six	2	-0.14628
sp_Q13885_TBB2A_HUMAN	Gefitinib	Six	2	-0.23858
sp_Q3ZCM7_TBB8_HUMAN	Gefitinib	Six	2	0.16345
sp_Q71U36-2_TBA1A_HUMAN	Gefitinib	Six	2	-0.10973
sp_Q9BQE3_TBA1C_HUMAN	Gefitinib	Six	2	-0.04914
sp_Q9BUF5_TBB6_HUMAN	Gefitinib	Six	2	-0.21532
sp_P04350_TBB4A_HUMAN	Gefitinib	Six	3	-0.49787
sp_P68363_TBA1B_HUMAN	Gefitinib	Six	3	-0.14429
sp_P68366-2_TBA4A_HUMAN	Gefitinib	Six	3	-0.53601
sp_P68371_TBB4B_HUMAN	Gefitinib	Six	3	-0.09978
sp_Q13509_TBB3_HUMAN	Gefitinib	Six	3	-0.1767
sp_Q13885_TBB2A_HUMAN	Gefitinib	Six	3	-0.30002
sp_Q3ZCM7_TBB8_HUMAN	Gefitinib	Six	3	-0.14643
sp_Q71U36-2_TBA1A_HUMAN	Gefitinib	Six	3	-0.09026
sp_Q9BQE3_TBA1C_HUMAN	Gefitinib	Six	3	0.016257
sp_Q9BUF5_TBB6_HUMAN	Gefitinib	Six	3	-0.25615
sp_P04350_TBB4A_HUMAN	Genistein	Eight	1	-0.07768
sp_P68363_TBA1B_HUMAN	Genistein	Eight	1	-0.31632
sp_P68366-2_TBA4A_HUMAN	Genistein	Eight	1	-0.47715
sp_P68371_TBB4B_HUMAN	Genistein	Eight	1	-0.22395
sp_Q13509_TBB3_HUMAN	Genistein	Eight	1	0.028767
sp_Q13885_TBB2A_HUMAN	Genistein	Eight	1	-0.13011
sp_Q3ZCM7_TBB8_HUMAN	Genistein	Eight	1	-0.38182
sp_Q71U36-2_TBA1A_HUMAN	Genistein	Eight	1	-0.0819
sp_Q9BQE3_TBA1C_HUMAN	Genistein	Eight	1	-0.19262
sp_Q9BUF5_TBB6_HUMAN	Genistein	Eight	1	-0.05772
sp_P04350_TBB4A_HUMAN	Genistein	Eight	2	0.052404
sp_P68363_TBA1B_HUMAN	Genistein	Eight	2	-0.13937
sp_P68366-2_TBA4A_HUMAN	Genistein	Eight	2	-0.25695
sp_P68371_TBB4B_HUMAN	Genistein	Eight	2	-0.22212
sp_Q13509_TBB3_HUMAN	Genistein	Eight	2	0.154115
sp_Q13885_TBB2A_HUMAN	Genistein	Eight	2	0.030934
sp_Q3ZCM7_TBB8_HUMAN	Genistein	Eight	2	-0.31705
sp_Q71U36-2_TBA1A_HUMAN	Genistein	Eight	2	-0.01391
sp_Q9BQE3_TBA1C_HUMAN	Genistein	Eight	2	-0.0171
sp_Q9BUF5_TBB6_HUMAN	Genistein	Eight	2	-0.1281
sp_P04350_TBB4A_HUMAN	Genistein	Eight	3	-0.03596
sp_P68363_TBA1B_HUMAN	Genistein	Eight	3	-0.20218
sp_P68366-2_TBA4A_HUMAN	Genistein	Eight	3	-0.27921
sp_P68371_TBB4B_HUMAN	Genistein	Eight	3	-0.1419
sp_Q13509_TBB3_HUMAN	Genistein	Eight	3	0.112131
sp_Q13885_TBB2A_HUMAN	Genistein	Eight	3	-0.00823
sp_Q3ZCM7_TBB8_HUMAN	Genistein	Eight	3	-0.26875
sp_Q71U36-2_TBA1A_HUMAN	Genistein	Eight	3	-0.07987
sp_Q9BQE3_TBA1C_HUMAN	Genistein	Eight	3	-0.04874
sp_Q9BUF5_TBB6_HUMAN	Genistein	Eight	3	0.001717
sp_P04350_TBB4A_HUMAN	Idarubicin	Seven	1	-0.25826
sp_P68363_TBA1B_HUMAN	Idarubicin	Seven	1	-0.42546
sp_P68366-2_TBA4A_HUMAN	Idarubicin	Seven	1	-0.15406
sp_P68371_TBB4B_HUMAN	Idarubicin	Seven	1	-0.41447
sp_Q13509_TBB3_HUMAN	Idarubicin	Seven	1	-0.10024
sp_Q13885_TBB2A_HUMAN	Idarubicin	Seven	1	-0.17005
sp_Q3ZCM7_TBB8_HUMAN	Idarubicin	Seven	1	-0.50498
sp_Q71U36-2_TBA1A_HUMAN	Idarubicin	Seven	1	-0.37019
sp_Q9BQE3_TBA1C_HUMAN	Idarubicin	Seven	1	-0.28437
sp_Q9BUF5_TBB6_HUMAN	Idarubicin	Seven	1	-0.23554
sp_P04350_TBB4A_HUMAN	Idarubicin	Seven	2	-0.36185
sp_P68363_TBA1B_HUMAN	Idarubicin	Seven	2	-0.46829
sp_P68366-2_TBA4A_HUMAN	Idarubicin	Seven	2	-0.30862
sp_P68371_TBB4B_HUMAN	Idarubicin	Seven	2	-0.47751
sp_Q13509_TBB3_HUMAN	Idarubicin	Seven	2	-0.24572
sp_Q13885_TBB2A_HUMAN	Idarubicin	Seven	2	-0.38941
sp_Q3ZCM7_TBB8_HUMAN	Idarubicin	Seven	2	-0.60203
sp_Q71U36-2_TBA1A_HUMAN	Idarubicin	Seven	2	-0.35354
sp_Q9BQE3_TBA1C_HUMAN	Idarubicin	Seven	2	-0.38822
sp_Q9BUF5_TBB6_HUMAN	Idarubicin	Seven	2	-0.3044
sp_P04350_TBB4A_HUMAN	Idarubicin	Seven	3	-0.25772
sp_P68363_TBA1B_HUMAN	Idarubicin	Seven	3	-0.5911
sp_P68366-2_TBA4A_HUMAN	Idarubicin	Seven	3	-0.44318
sp_P68371_TBB4B_HUMAN	Idarubicin	Seven	3	-0.5485
sp_Q13509_TBB3_HUMAN	Idarubicin	Seven	3	-0.1991
sp_Q13885_TBB2A_HUMAN	Idarubicin	Seven	3	-0.51392
sp_Q3ZCM7_TBB8_HUMAN	Idarubicin	Seven	3	-0.59906
sp_Q71U36-2_TBA1A_HUMAN	Idarubicin	Seven	3	-0.45489
sp_Q9BQE3_TBA1C_HUMAN	Idarubicin	Seven	3	-0.47077
sp_Q9BUF5_TBB6_HUMAN	Idarubicin	Seven	3	-0.36053
sp_P04350_TBB4A_HUMAN	Irinotecan	One	1	-0.02802
sp_P68363_TBA1B_HUMAN	Irinotecan	One	1	-0.33452
sp_P68366-2_TBA4A_HUMAN	Irinotecan	One	1	-0.32798
sp_P68371_TBB4B_HUMAN	Irinotecan	One	1	-0.2687
sp_Q13509_TBB3_HUMAN	Irinotecan	One	1	0.13672
sp_Q13885_TBB2A_HUMAN	Irinotecan	One	1	-0.06015
sp_Q3ZCM7_TBB8_HUMAN	Irinotecan	One	1	-0.5951
sp_Q71U36-2_TBA1A_HUMAN	Irinotecan	One	1	0.161834
sp_Q9BQE3_TBA1C_HUMAN	Irinotecan	One	1	-0.19032
sp_Q9BUF5_TBB6_HUMAN	Irinotecan	One	1	0.078459
sp_P04350_TBB4A_HUMAN	Irinotecan	One	2	-0.00768
sp_P68363_TBA1B_HUMAN	Irinotecan	One	2	-0.29421
sp_P68366-2_TBA4A_HUMAN	Irinotecan	One	2	-0.30207
sp_P68371_TBB4B_HUMAN	Irinotecan	One	2	-0.32025
sp_Q13509_TBB3_HUMAN	Irinotecan	One	2	0.144223
sp_Q13885_TBB2A_HUMAN	Irinotecan	One	2	-0.17962
sp_Q3ZCM7_TBB8_HUMAN	Irinotecan	One	2	-0.58425
sp_Q71U36-2_TBA1A_HUMAN	Irinotecan	One	2	0.000612
sp_Q9BQE3_TBA1C_HUMAN	Irinotecan	One	2	-0.16759
sp_Q9BUF5_TBB6_HUMAN	Irinotecan	One	2	0.053651
sp_P04350_TBB4A_HUMAN	Irinotecan	One	3	0.157326
sp_P68363_TBA1B_HUMAN	Irinotecan	One	3	-0.31119
sp_P68366-2_TBA4A_HUMAN	Irinotecan	One	3	-0.3308
sp_P68371_TBB4B_HUMAN	Irinotecan	One	3	-0.28844
sp_Q13509_TBB3_HUMAN	Irinotecan	One	3	0.251001
sp_Q13885_TBB2A_HUMAN	Irinotecan	One	3	-0.04999
sp_Q3ZCM7_TBB8_HUMAN	Irinotecan	One	3	-0.48748
sp_Q71U36-2_TBA1A_HUMAN	Irinotecan	One	3	-0.2573
sp_Q9BQE3_TBA1C_HUMAN	Irinotecan	One	3	-0.04704
sp_Q9BUF5_TBB6_HUMAN	Irinotecan	One	3	0.040325
sp_P04350_TBB4A_HUMAN	Irinotecan	One	4	0.001461
sp_P68363_TBA1B_HUMAN	Irinotecan	One	4	-0.30508
sp_P68366-2_TBA4A_HUMAN	Irinotecan	One	4	-0.33996
sp_P68371_TBB4B_HUMAN	Irinotecan	One	4	-0.29111
sp_Q13509_TBB3_HUMAN	Irinotecan	One	4	0.196101
sp_Q13885_TBB2A_HUMAN	Irinotecan	One	4	0.055346
sp_Q3ZCM7_TBB8_HUMAN	Irinotecan	One	4	-0.55968
sp_Q71U36-2_TBA1A_HUMAN	Irinotecan	One	4	0.054165
sp_Q9BQE3_TBA1C_HUMAN	Irinotecan	One	4	-0.26992
sp_Q9BUF5_TBB6_HUMAN	Irinotecan	One	4	0.07391
sp_P04350_TBB4A_HUMAN	Irinotecan	One	5	0.040533
sp_P68363_TBA1B_HUMAN	Irinotecan	One	5	-0.33282
sp_P68366-2_TBA4A_HUMAN	Irinotecan	One	5	-0.36593
sp_P68371_TBB4B_HUMAN	Irinotecan	One	5	-0.28475
sp_Q13509_TBB3_HUMAN	Irinotecan	One	5	0.262299
sp_Q13885_TBB2A_HUMAN	Irinotecan	One	5	-0.09714
sp_Q3ZCM7_TBB8_HUMAN	Irinotecan	One	5	-0.50109
sp_Q71U36-2_TBA1A_HUMAN	Irinotecan	One	5	-0.00925
sp_Q9BQE3_TBA1C_HUMAN	Irinotecan	One	5	-0.20454
sp_Q9BUF5_TBB6_HUMAN	Irinotecan	One	5	0.086561
sp_P04350_TBB4A_HUMAN	Lapatinib	Three	1	0.180405
sp_P68363_TBA1B_HUMAN	Lapatinib	Three	1	-0.00523
sp_P68366-2_TBA4A_HUMAN	Lapatinib	Three	1	-0.16163
sp_P68371_TBB4B_HUMAN	Lapatinib	Three	1	-0.10751
sp_Q13509_TBB3_HUMAN	Lapatinib	Three	1	-0.40167
sp_Q13885_TBB2A_HUMAN	Lapatinib	Three	1	-0.07884
sp_Q3ZCM7_TBB8_HUMAN	Lapatinib	Three	1	-0.16238
sp_Q71U36-2_TBA1A_HUMAN	Lapatinib	Three	1	-0.19754
sp_Q9BQE3_TBA1C_HUMAN	Lapatinib	Three	1	-0.07991
sp_Q9BUF5_TBB6_HUMAN	Lapatinib	Three	1	-0.19798
sp_P04350_TBB4A_HUMAN	Lapatinib	Three	2	-0.12714
sp_P68363_TBA1B_HUMAN	Lapatinib	Three	2	-0.13014
sp_P68366-2_TBA4A_HUMAN	Lapatinib	Three	2	-0.40032
sp_P68371_TBB4B_HUMAN	Lapatinib	Three	2	-0.13405
sp_Q13509_TBB3_HUMAN	Lapatinib	Three	2	-0.14078
sp_Q13885_TBB2A_HUMAN	Lapatinib	Three	2	-0.10642
sp_Q3ZCM7_TBB8_HUMAN	Lapatinib	Three	2	-0.16793
sp_Q71U36-2_TBA1A_HUMAN	Lapatinib	Three	2	0.034873
sp_Q9BQE3_TBA1C_HUMAN	Lapatinib	Three	2	0.006127
sp_Q9BUF5_TBB6_HUMAN	Lapatinib	Three	2	-0.22115
sp_P04350_TBB4A_HUMAN	Lapatinib	Three	3	-0.14279
sp_P68363_TBA1B_HUMAN	Lapatinib	Three	3	-0.12198
sp_P68366-2_TBA4A_HUMAN	Lapatinib	Three	3	-0.30407
sp_P68371_TBB4B_HUMAN	Lapatinib	Three	3	-0.0714
sp_Q13509_TBB3_HUMAN	Lapatinib	Three	3	-0.2861
sp_Q13885_TBB2A_HUMAN	Lapatinib	Three	3	-0.00654
sp_Q3ZCM7_TBB8_HUMAN	Lapatinib	Three	3	0.025485
sp_Q71U36-2_TBA1A_HUMAN	Lapatinib	Three	3	0.191545
sp_Q9BQE3_TBA1C_HUMAN	Lapatinib	Three	3	0.03304
sp_Q9BUF5_TBB6_HUMAN	Lapatinib	Three	3	-0.26331
sp_P04350_TBB4A_HUMAN	Lomustine	Five	1	-0.23698
sp_P68363_TBA1B_HUMAN	Lomustine	Five	1	-0.12629
sp_P68366-2_TBA4A_HUMAN	Lomustine	Five	1	-0.22619
sp_P68371_TBB4B_HUMAN	Lomustine	Five	1	-0.10875
sp_Q13509_TBB3_HUMAN	Lomustine	Five	1	0.058578
sp_Q13885_TBB2A_HUMAN	Lomustine	Five	1	-0.04603
sp_Q3ZCM7_TBB8_HUMAN	Lomustine	Five	1	-0.16133
sp_Q71U36-2_TBA1A_HUMAN	Lomustine	Five	1	-0.06947
sp_Q9BQE3_TBA1C_HUMAN	Lomustine	Five	1	-0.07624
sp_Q9BUF5_TBB6_HUMAN	Lomustine	Five	1	-0.07049
sp_P04350_TBB4A_HUMAN	Lomustine	Five	2	-0.27693
sp_P68363_TBA1B_HUMAN	Lomustine	Five	2	-0.10929
sp_P68366-2_TBA4A_HUMAN	Lomustine	Five	2	-0.20754
sp_P68371_TBB4B_HUMAN	Lomustine	Five	2	-0.08752
sp_Q13509_TBB3_HUMAN	Lomustine	Five	2	0.035963
sp_Q13885_TBB2A_HUMAN	Lomustine	Five	2	-0.01119
sp_Q3ZCM7_TBB8_HUMAN	Lomustine	Five	2	-0.13193
sp_Q71U36-2_TBA1A_HUMAN	Lomustine	Five	2	-0.0347
sp_Q9BQE3_TBA1C_HUMAN	Lomustine	Five	2	-0.03618
sp_Q9BUF5_TBB6_HUMAN	Lomustine	Five	2	-0.08168
sp_P04350_TBB4A_HUMAN	Lomustine	Five	3	-0.21632
sp_P68363_TBA1B_HUMAN	Lomustine	Five	3	-0.09152
sp_P68366-2_TBA4A_HUMAN	Lomustine	Five	3	-0.25648
sp_P68371_TBB4B_HUMAN	Lomustine	Five	3	-0.07143
sp_Q13509_TBB3_HUMAN	Lomustine	Five	3	0.029593
sp_Q13885_TBB2A_HUMAN	Lomustine	Five	3	-0.1172
sp_Q3ZCM7_TBB8_HUMAN	Lomustine	Five	3	-0.14567
sp_Q71U36-2_TBA1A_HUMAN	Lomustine	Five	3	-0.04791
sp_Q9BQE3_TBA1C_HUMAN	Lomustine	Five	3	0.06892
sp_Q9BUF5_TBB6_HUMAN	Lomustine	Five	3	-0.04633
sp_P04350_TBB4A_HUMAN	Mitotane	Six	1	-0.10428
sp_P68363_TBA1B_HUMAN	Mitotane	Six	1	-0.19488
sp_P68366-2_TBA4A_HUMAN	Mitotane	Six	1	-0.20042
sp_P68371_TBB4B_HUMAN	Mitotane	Six	1	-0.17445
sp_Q13509_TBB3_HUMAN	Mitotane	Six	1	-0.02146
sp_Q13885_TBB2A_HUMAN	Mitotane	Six	1	-0.15773
sp_Q3ZCM7_TBB8_HUMAN	Mitotane	Six	1	-0.02432
sp_Q71U36-2_TBA1A_HUMAN	Mitotane	Six	1	-0.15146
sp_Q9BQE3_TBA1C_HUMAN	Mitotane	Six	1	-0.1476
sp_Q9BUF5_TBB6_HUMAN	Mitotane	Six	1	-0.16902
sp_P04350_TBB4A_HUMAN	Mitotane	Six	2	0.035607
sp_P68363_TBA1B_HUMAN	Mitotane	Six	2	-0.1793
sp_P68366-2_TBA4A_HUMAN	Mitotane	Six	2	-0.20302
sp_P68371_TBB4B_HUMAN	Mitotane	Six	2	-0.21097
sp_Q13509_TBB3_HUMAN	Mitotane	Six	2	-0.15991
sp_Q13885_TBB2A_HUMAN	Mitotane	Six	2	-0.10128
sp_Q3ZCM7_TBB8_HUMAN	Mitotane	Six	2	-0.09484
sp_Q71U36-2_TBA1A_HUMAN	Mitotane	Six	2	-0.16769
sp_Q9BQE3_TBA1C_HUMAN	Mitotane	Six	2	-0.08714
sp_Q9BUF5_TBB6_HUMAN	Mitotane	Six	2	-0.18626
sp_P04350_TBB4A_HUMAN	Mitotane	Six	3	-0.08869
sp_P68363_TBA1B_HUMAN	Mitotane	Six	3	-0.18441
sp_P68366-2_TBA4A_HUMAN	Mitotane	Six	3	-0.20785
sp_P68371_TBB4B_HUMAN	Mitotane	Six	3	-0.16575
sp_Q13509_TBB3_HUMAN	Mitotane	Six	3	-0.10422
sp_Q13885_TBB2A_HUMAN	Mitotane	Six	3	-0.23315
sp_Q3ZCM7_TBB8_HUMAN	Mitotane	Six	3	-0.20731
sp_Q71U36-2_TBA1A_HUMAN	Mitotane	Six	3	-0.1044
sp_Q9BQE3_TBA1C_HUMAN	Mitotane	Six	3	-0.08609
sp_Q9BUF5_TBB6_HUMAN	Mitotane	Six	3	-0.12597
sp_P04350_TBB4A_HUMAN	Methotrexate	Eight	1	0.181428
sp_P68363_TBA1B_HUMAN	Methotrexate	Eight	1	0.059929
sp_P68366-2_TBA4A_HUMAN	Methotrexate	Eight	1	0.204177
sp_P68371_TBB4B_HUMAN	Methotrexate	Eight	1	0.041132
sp_Q13509_TBB3_HUMAN	Methotrexate	Eight	1	-0.18328
sp_Q13885_TBB2A_HUMAN	Methotrexate	Eight	1	0.124631
sp_Q3ZCM7_TBB8_HUMAN	Methotrexate	Eight	1	-0.05686
sp_Q71U36-2_TBA1A_HUMAN	Methotrexate	Eight	1	-0.02881
sp_Q9BQE3_TBA1C_HUMAN	Methotrexate	Eight	1	-0.03321
sp_Q9BUF5_TBB6_HUMAN	Methotrexate	Eight	1	0.085421
sp_P04350_TBB4A_HUMAN	Methotrexate	Eight	2	0.004566
sp_P68363_TBA1B_HUMAN	Methotrexate	Eight	2	0.042474
sp_P68366-2_TBA4A_HUMAN	Methotrexate	Eight	2	0.16727
sp_P68371_TBB4B_HUMAN	Methotrexate	Eight	2	-0.00642
sp_Q13509_TBB3_HUMAN	Methotrexate	Eight	2	-0.11336
sp_Q13885_TBB2A_HUMAN	Methotrexate	Eight	2	0.126202
sp_Q3ZCM7_TBB8_HUMAN	Methotrexate	Eight	2	-0.05957
sp_Q71U36-2_TBA1A_HUMAN	Methotrexate	Eight	2	0.029786
sp_Q9BQE3_TBA1C_HUMAN	Methotrexate	Eight	2	-0.06006
sp_Q9BUF5_TBB6_HUMAN	Methotrexate	Eight	2	-0.02201
sp_P04350_TBB4A_HUMAN	Methotrexate	Eight	3	0.02535
sp_P68363_TBA1B_HUMAN	Methotrexate	Eight	3	0.038045
sp_P68366-2_TBA4A_HUMAN	Methotrexate	Eight	3	0.183156
sp_P68371_TBB4B_HUMAN	Methotrexate	Eight	3	0.043155
sp_Q13509_TBB3_HUMAN	Methotrexate	Eight	3	-0.14031
sp_Q13885_TBB2A_HUMAN	Methotrexate	Eight	3	0.080098
sp_Q3ZCM7_TBB8_HUMAN	Methotrexate	Eight	3	0.02448
sp_Q71U36-2_TBA1A_HUMAN	Methotrexate	Eight	3	0.053018
sp_Q9BQE3_TBA1C_HUMAN	Methotrexate	Eight	3	-0.02064
sp_Q9BUF5_TBB6_HUMAN	Methotrexate	Eight	3	-0.05411
sp_P04350_TBB4A_HUMAN	Methotrexate	Five	1	0.04298
sp_P68363_TBA1B_HUMAN	Methotrexate	Five	1	0.040534
sp_P68366-2_TBA4A_HUMAN	Methotrexate	Five	1	0.171972
sp_P68371_TBB4B_HUMAN	Methotrexate	Five	1	0.048519
sp_Q13509_TBB3_HUMAN	Methotrexate	Five	1	-0.11648
sp_Q13885_TBB2A_HUMAN	Methotrexate	Five	1	0.025551
sp_Q3ZCM7_TBB8_HUMAN	Methotrexate	Five	1	0.064638
sp_Q71U36-2_TBA1A_HUMAN	Methotrexate	Five	1	0.06855
sp_Q9BQE3_TBA1C_HUMAN	Methotrexate	Five	1	-0.06472
sp_Q9BUF5_TBB6_HUMAN	Methotrexate	Five	1	0.031073
sp_P04350_TBB4A_HUMAN	Methotrexate	Five	2	-0.01614
sp_P68363_TBA1B_HUMAN	Methotrexate	Five	2	0.050393
sp_P68366-2_TBA4A_HUMAN	Methotrexate	Five	2	0.147826
sp_P68371_TBB4B_HUMAN	Methotrexate	Five	2	0.045317
sp_Q13509_TBB3_HUMAN	Methotrexate	Five	2	-0.1178
sp_Q13885_TBB2A_HUMAN	Methotrexate	Five	2	0.083489
sp_Q3ZCM7_TBB8_HUMAN	Methotrexate	Five	2	0.087966
sp_Q71U36-2_TBA1A_HUMAN	Methotrexate	Five	2	0.027366
sp_Q9BQE3_TBA1C_HUMAN	Methotrexate	Five	2	-0.04777
sp_Q9BUF5_TBB6_HUMAN	Methotrexate	Five	2	-0.000303
sp_P04350_TBB4A_HUMAN	Methotrexate	Five	3	0.104042
sp_P68363_TBA1B_HUMAN	Methotrexate	Five	3	0.044524
sp_P68366-2_TBA4A_HUMAN	Methotrexate	Five	3	0.155113
sp_P68371_TBB4B_HUMAN	Methotrexate	Five	3	0.052109
sp_Q13509_TBB3_HUMAN	Methotrexate	Five	3	-0.09391
sp_Q13885_TBB2A_HUMAN	Methotrexate	Five	3	0.045249
sp_Q3ZCM7_TBB8_HUMAN	Methotrexate	Five	3	0.117179
sp_Q71U36-2_TBA1A_HUMAN	Methotrexate	Five	3	0.056662
sp_Q9BQE3_TBA1C_HUMAN	Methotrexate	Five	3	-0.05248
sp_Q9BUF5_TBB6_HUMAN	Methotrexate	Five	3	0.012087
sp_P04350_TBB4A_HUMAN	Methotrexate	Four	1	-0.01218
sp_P68363_TBA1B_HUMAN	Methotrexate	Four	1	0.105798
sp_P68366-2_TBA4A_HUMAN	Methotrexate	Four	1	0.27056
sp_P68371_TBB4B_HUMAN	Methotrexate	Four	1	0.075754
sp_Q13509_TBB3_HUMAN	Methotrexate	Four	1	-0.12546
sp_Q13885_TBB2A_HUMAN	Methotrexate	Four	1	0.142981
sp_Q3ZCM7_TBB8_HUMAN	Methotrexate	Four	1	0.123904
sp_Q71U36-2_TBA1A_HUMAN	Methotrexate	Four	1	0.002149
sp_Q9BQE3_TBA1C_HUMAN	Methotrexate	Four	1	0.014191
sp_Q9BUF5_TBB6_HUMAN	Methotrexate	Four	1	0.125324
sp_P04350_TBB4A_HUMAN	Methotrexate	Four	2	-0.00429
sp_P68363_TBA1B_HUMAN	Methotrexate	Four	2	0.150538
sp_P68366-2_TBA4A_HUMAN	Methotrexate	Four	2	0.24854
sp_P68371_TBB4B_HUMAN	Methotrexate	Four	2	0.119878
sp_Q13509_TBB3_HUMAN	Methotrexate	Four	2	-0.15253
sp_Q13885_TBB2A_HUMAN	Methotrexate	Four	2	0.105944
sp_Q3ZCM7_TBB8_HUMAN	Methotrexate	Four	2	0.164794
sp_Q71U36-2_TBA1A_HUMAN	Methotrexate	Four	2	-0.06899
sp_Q9BQE3_TBA1C_HUMAN	Methotrexate	Four	2	-0.000258
sp_Q9BUF5_TBB6_HUMAN	Methotrexate	Four	2	0.21023
sp_P04350_TBB4A_HUMAN	Methotrexate	Four	3	-0.01926
sp_P68363_TBA1B_HUMAN	Methotrexate	Four	3	7.29e-05
sp_P68366-2_TBA4A_HUMAN	Methotrexate	Four	3	-0.04685
sp_P68371_TBB4B_HUMAN	Methotrexate	Four	3	-0.00333
sp_Q13509_TBB3_HUMAN	Methotrexate	Four	3	-0.23943
sp_Q13885_TBB2A_HUMAN	Methotrexate	Four	3	-0.24289
sp_Q3ZCM7_TBB8_HUMAN	Methotrexate	Four	3	-0.00927
sp_Q71U36-2_TBA1A_HUMAN	Methotrexate	Four	3	-0.22099
sp_Q9BQE3_TBA1C_HUMAN	Methotrexate	Four	3	-0.1365
sp_Q9BUF5_TBB6_HUMAN	Methotrexate	Four	3	-0.09047
sp_P04350_TBB4A_HUMAN	Methotrexate	Nine	1	0.01108
sp_P68363_TBA1B_HUMAN	Methotrexate	Nine	1	0.082823
sp_P68366-2_TBA4A_HUMAN	Methotrexate	Nine	1	0.180875
sp_P68371_TBB4B_HUMAN	Methotrexate	Nine	1	0.036303
sp_Q13509_TBB3_HUMAN	Methotrexate	Nine	1	-0.15118
sp_Q13885_TBB2A_HUMAN	Methotrexate	Nine	1	0.134812
sp_Q3ZCM7_TBB8_HUMAN	Methotrexate	Nine	1	0.04089
sp_Q71U36-2_TBA1A_HUMAN	Methotrexate	Nine	1	0.001952
sp_Q9BQE3_TBA1C_HUMAN	Methotrexate	Nine	1	0.020332
sp_Q9BUF5_TBB6_HUMAN	Methotrexate	Nine	1	0.08889
sp_P04350_TBB4A_HUMAN	Methotrexate	Nine	2	0.165171
sp_P68363_TBA1B_HUMAN	Methotrexate	Nine	2	0.053985
sp_P68366-2_TBA4A_HUMAN	Methotrexate	Nine	2	0.154837
sp_P68371_TBB4B_HUMAN	Methotrexate	Nine	2	0.050995
sp_Q13509_TBB3_HUMAN	Methotrexate	Nine	2	-0.14835
sp_Q13885_TBB2A_HUMAN	Methotrexate	Nine	2	0.117745
sp_Q3ZCM7_TBB8_HUMAN	Methotrexate	Nine	2	0.015386
sp_Q71U36-2_TBA1A_HUMAN	Methotrexate	Nine	2	0.020266
sp_Q9BQE3_TBA1C_HUMAN	Methotrexate	Nine	2	0.001153
sp_Q9BUF5_TBB6_HUMAN	Methotrexate	Nine	2	0.057321
sp_P04350_TBB4A_HUMAN	Methotrexate	Nine	3	0.106508
sp_P68363_TBA1B_HUMAN	Methotrexate	Nine	3	0.079962
sp_P68366-2_TBA4A_HUMAN	Methotrexate	Nine	3	0.193199
sp_P68371_TBB4B_HUMAN	Methotrexate	Nine	3	0.051256
sp_Q13509_TBB3_HUMAN	Methotrexate	Nine	3	-0.1276
sp_Q13885_TBB2A_HUMAN	Methotrexate	Nine	3	0.014324
sp_Q3ZCM7_TBB8_HUMAN	Methotrexate	Nine	3	-0.00616
sp_Q71U36-2_TBA1A_HUMAN	Methotrexate	Nine	3	0.050557
sp_Q9BQE3_TBA1C_HUMAN	Methotrexate	Nine	3	-0.00495
sp_Q9BUF5_TBB6_HUMAN	Methotrexate	Nine	3	0.041647
sp_P04350_TBB4A_HUMAN	Methotrexate	One	1	0.009566
sp_P68363_TBA1B_HUMAN	Methotrexate	One	1	0.086543
sp_P68366-2_TBA4A_HUMAN	Methotrexate	One	1	0.223968
sp_P68371_TBB4B_HUMAN	Methotrexate	One	1	0.071743
sp_Q13509_TBB3_HUMAN	Methotrexate	One	1	-0.00343
sp_Q13885_TBB2A_HUMAN	Methotrexate	One	1	0.074656
sp_Q3ZCM7_TBB8_HUMAN	Methotrexate	One	1	0.159699
sp_Q71U36-2_TBA1A_HUMAN	Methotrexate	One	1	0.208762
sp_Q9BQE3_TBA1C_HUMAN	Methotrexate	One	1	0.042085
sp_Q9BUF5_TBB6_HUMAN	Methotrexate	One	1	0.055268
sp_P04350_TBB4A_HUMAN	Methotrexate	One	2	0.01155
sp_P68363_TBA1B_HUMAN	Methotrexate	One	2	0.086694
sp_P68366-2_TBA4A_HUMAN	Methotrexate	One	2	0.226221
sp_P68371_TBB4B_HUMAN	Methotrexate	One	2	0.080978
sp_Q13509_TBB3_HUMAN	Methotrexate	One	2	-0.018
sp_Q13885_TBB2A_HUMAN	Methotrexate	One	2	0.069568
sp_Q3ZCM7_TBB8_HUMAN	Methotrexate	One	2	0.163326
sp_Q71U36-2_TBA1A_HUMAN	Methotrexate	One	2	0.189234
sp_Q9BQE3_TBA1C_HUMAN	Methotrexate	One	2	0.016018
sp_Q9BUF5_TBB6_HUMAN	Methotrexate	One	2	0.057731
sp_P04350_TBB4A_HUMAN	Methotrexate	One	3	0.059879
sp_P68363_TBA1B_HUMAN	Methotrexate	One	3	0.112118
sp_P68366-2_TBA4A_HUMAN	Methotrexate	One	3	0.221575
sp_P68371_TBB4B_HUMAN	Methotrexate	One	3	0.106311
sp_Q13509_TBB3_HUMAN	Methotrexate	One	3	0.013739
sp_Q13885_TBB2A_HUMAN	Methotrexate	One	3	0.018245
sp_Q3ZCM7_TBB8_HUMAN	Methotrexate	One	3	0.156012
sp_Q71U36-2_TBA1A_HUMAN	Methotrexate	One	3	0.283698
sp_Q9BQE3_TBA1C_HUMAN	Methotrexate	One	3	0.049498
sp_Q9BUF5_TBB6_HUMAN	Methotrexate	One	3	0.06854
sp_P04350_TBB4A_HUMAN	Methotrexate	One	4	0.030759
sp_P68363_TBA1B_HUMAN	Methotrexate	One	4	0.082163
sp_P68366-2_TBA4A_HUMAN	Methotrexate	One	4	0.217661
sp_P68371_TBB4B_HUMAN	Methotrexate	One	4	0.084164
sp_Q13509_TBB3_HUMAN	Methotrexate	One	4	0.000989
sp_Q13885_TBB2A_HUMAN	Methotrexate	One	4	0.050528
sp_Q3ZCM7_TBB8_HUMAN	Methotrexate	One	4	0.156316
sp_Q71U36-2_TBA1A_HUMAN	Methotrexate	One	4	0.160556
sp_Q9BQE3_TBA1C_HUMAN	Methotrexate	One	4	0.054148
sp_Q9BUF5_TBB6_HUMAN	Methotrexate	One	4	0.049311
sp_P04350_TBB4A_HUMAN	Methotrexate	One	5	0.034404
sp_P68363_TBA1B_HUMAN	Methotrexate	One	5	0.084036
sp_P68366-2_TBA4A_HUMAN	Methotrexate	One	5	0.228885
sp_P68371_TBB4B_HUMAN	Methotrexate	One	5	0.085794
sp_Q13509_TBB3_HUMAN	Methotrexate	One	5	-0.02601
sp_Q13885_TBB2A_HUMAN	Methotrexate	One	5	0.054873
sp_Q3ZCM7_TBB8_HUMAN	Methotrexate	One	5	0.196695
sp_Q71U36-2_TBA1A_HUMAN	Methotrexate	One	5	0.192226
sp_Q9BQE3_TBA1C_HUMAN	Methotrexate	One	5	0.01233
sp_Q9BUF5_TBB6_HUMAN	Methotrexate	One	5	0.041659
sp_P04350_TBB4A_HUMAN	Methotrexate	Seven	1	0.003636
sp_P68363_TBA1B_HUMAN	Methotrexate	Seven	1	0.185507
sp_P68366-2_TBA4A_HUMAN	Methotrexate	Seven	1	0.211255
sp_P68371_TBB4B_HUMAN	Methotrexate	Seven	1	0.155233
sp_Q13509_TBB3_HUMAN	Methotrexate	Seven	1	-0.16867
sp_Q13885_TBB2A_HUMAN	Methotrexate	Seven	1	0.104664
sp_Q3ZCM7_TBB8_HUMAN	Methotrexate	Seven	1	0.07367
sp_Q71U36-2_TBA1A_HUMAN	Methotrexate	Seven	1	0.178124
sp_Q9BQE3_TBA1C_HUMAN	Methotrexate	Seven	1	0.047345
sp_Q9BUF5_TBB6_HUMAN	Methotrexate	Seven	1	0.089437
sp_P04350_TBB4A_HUMAN	Methotrexate	Seven	2	0.108694
sp_P68363_TBA1B_HUMAN	Methotrexate	Seven	2	0.144485
sp_P68366-2_TBA4A_HUMAN	Methotrexate	Seven	2	0.193622
sp_P68371_TBB4B_HUMAN	Methotrexate	Seven	2	0.130638
sp_Q13509_TBB3_HUMAN	Methotrexate	Seven	2	-0.20987
sp_Q13885_TBB2A_HUMAN	Methotrexate	Seven	2	0.083329
sp_Q3ZCM7_TBB8_HUMAN	Methotrexate	Seven	2	0.045468
sp_Q71U36-2_TBA1A_HUMAN	Methotrexate	Seven	2	-0.02936
sp_Q9BQE3_TBA1C_HUMAN	Methotrexate	Seven	2	-0.00065
sp_Q9BUF5_TBB6_HUMAN	Methotrexate	Seven	2	0.025561
sp_P04350_TBB4A_HUMAN	Methotrexate	Seven	3	-0.00845
sp_P68363_TBA1B_HUMAN	Methotrexate	Seven	3	0.020306
sp_P68366-2_TBA4A_HUMAN	Methotrexate	Seven	3	-0.02241
sp_P68371_TBB4B_HUMAN	Methotrexate	Seven	3	-0.01195
sp_Q13509_TBB3_HUMAN	Methotrexate	Seven	3	-0.27212
sp_Q13885_TBB2A_HUMAN	Methotrexate	Seven	3	-0.12561
sp_Q3ZCM7_TBB8_HUMAN	Methotrexate	Seven	3	0.004293
sp_Q71U36-2_TBA1A_HUMAN	Methotrexate	Seven	3	-0.09925
sp_Q9BQE3_TBA1C_HUMAN	Methotrexate	Seven	3	-0.12764
sp_Q9BUF5_TBB6_HUMAN	Methotrexate	Seven	3	-0.05851
sp_P04350_TBB4A_HUMAN	Methotrexate	Six	1	0.069551
sp_P68363_TBA1B_HUMAN	Methotrexate	Six	1	-0.00412
sp_P68366-2_TBA4A_HUMAN	Methotrexate	Six	1	-0.01174
sp_P68371_TBB4B_HUMAN	Methotrexate	Six	1	0.02094
sp_Q13509_TBB3_HUMAN	Methotrexate	Six	1	-0.00445
sp_Q13885_TBB2A_HUMAN	Methotrexate	Six	1	0.01735
sp_Q3ZCM7_TBB8_HUMAN	Methotrexate	Six	1	-0.08132
sp_Q71U36-2_TBA1A_HUMAN	Methotrexate	Six	1	0.010847
sp_Q9BQE3_TBA1C_HUMAN	Methotrexate	Six	1	-0.1285
sp_Q9BUF5_TBB6_HUMAN	Methotrexate	Six	1	-0.00614
sp_P04350_TBB4A_HUMAN	Methotrexate	Six	2	-0.09555
sp_P68363_TBA1B_HUMAN	Methotrexate	Six	2	-0.00396
sp_P68366-2_TBA4A_HUMAN	Methotrexate	Six	2	0.077538
sp_P68371_TBB4B_HUMAN	Methotrexate	Six	2	0.025948
sp_Q13509_TBB3_HUMAN	Methotrexate	Six	2	0.004785
sp_Q13885_TBB2A_HUMAN	Methotrexate	Six	2	0.021716
sp_Q3ZCM7_TBB8_HUMAN	Methotrexate	Six	2	0.087867
sp_Q71U36-2_TBA1A_HUMAN	Methotrexate	Six	2	0.065708
sp_Q9BQE3_TBA1C_HUMAN	Methotrexate	Six	2	-0.07661
sp_Q9BUF5_TBB6_HUMAN	Methotrexate	Six	2	-0.03294
sp_P04350_TBB4A_HUMAN	Methotrexate	Six	3	-0.1013
sp_P68363_TBA1B_HUMAN	Methotrexate	Six	3	-0.02787
sp_P68366-2_TBA4A_HUMAN	Methotrexate	Six	3	-0.04638
sp_P68371_TBB4B_HUMAN	Methotrexate	Six	3	0.009569
sp_Q13509_TBB3_HUMAN	Methotrexate	Six	3	-0.02291
sp_Q13885_TBB2A_HUMAN	Methotrexate	Six	3	-0.02538
sp_Q3ZCM7_TBB8_HUMAN	Methotrexate	Six	3	-0.16479
sp_Q71U36-2_TBA1A_HUMAN	Methotrexate	Six	3	0.019668
sp_Q9BQE3_TBA1C_HUMAN	Methotrexate	Six	3	-0.0787
sp_Q9BUF5_TBB6_HUMAN	Methotrexate	Six	3	-0.04708
sp_P04350_TBB4A_HUMAN	Methotrexate	Three	1	-0.09943
sp_P68363_TBA1B_HUMAN	Methotrexate	Three	1	0.012059
sp_P68366-2_TBA4A_HUMAN	Methotrexate	Three	1	0.108422
sp_P68371_TBB4B_HUMAN	Methotrexate	Three	1	0.064669
sp_Q13509_TBB3_HUMAN	Methotrexate	Three	1	-0.13115
sp_Q13885_TBB2A_HUMAN	Methotrexate	Three	1	-0.00604
sp_Q3ZCM7_TBB8_HUMAN	Methotrexate	Three	1	0.15841
sp_Q71U36-2_TBA1A_HUMAN	Methotrexate	Three	1	0.102216
sp_Q9BQE3_TBA1C_HUMAN	Methotrexate	Three	1	0.062083
sp_Q9BUF5_TBB6_HUMAN	Methotrexate	Three	1	0.079353
sp_P04350_TBB4A_HUMAN	Methotrexate	Three	2	0.132905
sp_P68363_TBA1B_HUMAN	Methotrexate	Three	2	0.020249
sp_P68366-2_TBA4A_HUMAN	Methotrexate	Three	2	0.164909
sp_P68371_TBB4B_HUMAN	Methotrexate	Three	2	0.020213
sp_Q13509_TBB3_HUMAN	Methotrexate	Three	2	-0.11303
sp_Q13885_TBB2A_HUMAN	Methotrexate	Three	2	0.005937
sp_Q3ZCM7_TBB8_HUMAN	Methotrexate	Three	2	0.155853
sp_Q71U36-2_TBA1A_HUMAN	Methotrexate	Three	2	0.246454
sp_Q9BQE3_TBA1C_HUMAN	Methotrexate	Three	2	0.283738
sp_Q9BUF5_TBB6_HUMAN	Methotrexate	Three	2	0.104174
sp_P04350_TBB4A_HUMAN	Methotrexate	Three	3	-0.03379
sp_P68363_TBA1B_HUMAN	Methotrexate	Three	3	0.073155
sp_P68366-2_TBA4A_HUMAN	Methotrexate	Three	3	0.136367
sp_P68371_TBB4B_HUMAN	Methotrexate	Three	3	0.029371
sp_Q13509_TBB3_HUMAN	Methotrexate	Three	3	-0.06691
sp_Q13885_TBB2A_HUMAN	Methotrexate	Three	3	-0.00157
sp_Q3ZCM7_TBB8_HUMAN	Methotrexate	Three	3	0.004986
sp_Q71U36-2_TBA1A_HUMAN	Methotrexate	Three	3	-0.22724
sp_Q9BQE3_TBA1C_HUMAN	Methotrexate	Three	3	-0.01645
sp_Q9BUF5_TBB6_HUMAN	Methotrexate	Three	3	0.08069
sp_P04350_TBB4A_HUMAN	Methotrexate	Two	1	-0.04593
sp_P68363_TBA1B_HUMAN	Methotrexate	Two	1	0.02441
sp_P68366-2_TBA4A_HUMAN	Methotrexate	Two	1	0.158661
sp_P68371_TBB4B_HUMAN	Methotrexate	Two	1	0.012455
sp_Q13509_TBB3_HUMAN	Methotrexate	Two	1	-0.09519
sp_Q13885_TBB2A_HUMAN	Methotrexate	Two	1	0.026396
sp_Q3ZCM7_TBB8_HUMAN	Methotrexate	Two	1	0.022943
sp_Q71U36-2_TBA1A_HUMAN	Methotrexate	Two	1	0.009666
sp_Q9BQE3_TBA1C_HUMAN	Methotrexate	Two	1	-0.02406
sp_Q9BUF5_TBB6_HUMAN	Methotrexate	Two	1	0.073888
sp_P04350_TBB4A_HUMAN	Methotrexate	Two	2	0.004655
sp_P68363_TBA1B_HUMAN	Methotrexate	Two	2	0.095673
sp_P68366-2_TBA4A_HUMAN	Methotrexate	Two	2	0.176727
sp_P68371_TBB4B_HUMAN	Methotrexate	Two	2	0.057949
sp_Q13509_TBB3_HUMAN	Methotrexate	Two	2	-0.00166
sp_Q13885_TBB2A_HUMAN	Methotrexate	Two	2	0.02917
sp_Q3ZCM7_TBB8_HUMAN	Methotrexate	Two	2	0.061134
sp_Q71U36-2_TBA1A_HUMAN	Methotrexate	Two	2	-0.03041
sp_Q9BQE3_TBA1C_HUMAN	Methotrexate	Two	2	-0.05268
sp_Q9BUF5_TBB6_HUMAN	Methotrexate	Two	2	0.080618
sp_P04350_TBB4A_HUMAN	Methotrexate	Two	3	0.037632
sp_P68363_TBA1B_HUMAN	Methotrexate	Two	3	0.250707
sp_P68366-2_TBA4A_HUMAN	Methotrexate	Two	3	0.266237
sp_P68371_TBB4B_HUMAN	Methotrexate	Two	3	0.023231
sp_Q13509_TBB3_HUMAN	Methotrexate	Two	3	0.017281
sp_Q13885_TBB2A_HUMAN	Methotrexate	Two	3	0.128658
sp_Q3ZCM7_TBB8_HUMAN	Methotrexate	Two	3	0.01903
sp_Q71U36-2_TBA1A_HUMAN	Methotrexate	Two	3	0.065525
sp_Q9BQE3_TBA1C_HUMAN	Methotrexate	Two	3	0.096505
sp_Q9BUF5_TBB6_HUMAN	Methotrexate	Two	3	0.181788
sp_P04350_TBB4A_HUMAN	Nilotinib	Three	1	0.319334
sp_P68363_TBA1B_HUMAN	Nilotinib	Three	1	0.031999
sp_P68366-2_TBA4A_HUMAN	Nilotinib	Three	1	0.143628
sp_P68371_TBB4B_HUMAN	Nilotinib	Three	1	-0.1223
sp_Q13509_TBB3_HUMAN	Nilotinib	Three	1	-0.10069
sp_Q13885_TBB2A_HUMAN	Nilotinib	Three	1	0.609926
sp_Q3ZCM7_TBB8_HUMAN	Nilotinib	Three	1	-0.29566
sp_Q71U36-2_TBA1A_HUMAN	Nilotinib	Three	1	0.059599
sp_Q9BQE3_TBA1C_HUMAN	Nilotinib	Three	1	-0.000861
sp_Q9BUF5_TBB6_HUMAN	Nilotinib	Three	1	0.025851
sp_P04350_TBB4A_HUMAN	Nilotinib	Three	2	-0.0283
sp_P68363_TBA1B_HUMAN	Nilotinib	Three	2	-0.05941
sp_P68366-2_TBA4A_HUMAN	Nilotinib	Three	2	-0.06485
sp_P68371_TBB4B_HUMAN	Nilotinib	Three	2	-0.13023
sp_Q13509_TBB3_HUMAN	Nilotinib	Three	2	0.11539
sp_Q13885_TBB2A_HUMAN	Nilotinib	Three	2	0.53385
sp_Q3ZCM7_TBB8_HUMAN	Nilotinib	Three	2	-0.35908
sp_Q71U36-2_TBA1A_HUMAN	Nilotinib	Three	2	-0.4383
sp_Q9BQE3_TBA1C_HUMAN	Nilotinib	Three	2	-0.05324
sp_Q9BUF5_TBB6_HUMAN	Nilotinib	Three	2	0.064131
sp_P04350_TBB4A_HUMAN	Nilotinib	Three	3	0.041052
sp_P68363_TBA1B_HUMAN	Nilotinib	Three	3	-0.0818
sp_P68366-2_TBA4A_HUMAN	Nilotinib	Three	3	-0.02415
sp_P68371_TBB4B_HUMAN	Nilotinib	Three	3	-0.12549
sp_Q13509_TBB3_HUMAN	Nilotinib	Three	3	-0.11868
sp_Q13885_TBB2A_HUMAN	Nilotinib	Three	3	0.396534
sp_Q3ZCM7_TBB8_HUMAN	Nilotinib	Three	3	-0.38235
sp_Q71U36-2_TBA1A_HUMAN	Nilotinib	Three	3	-0.17676
sp_Q9BQE3_TBA1C_HUMAN	Nilotinib	Three	3	-0.07357
sp_Q9BUF5_TBB6_HUMAN	Nilotinib	Three	3	-0.06758
sp_P04350_TBB4A_HUMAN	Nutlin	One	1	-0.05575
sp_P68363_TBA1B_HUMAN	Nutlin	One	1	-0.3334
sp_P68366-2_TBA4A_HUMAN	Nutlin	One	1	-0.25171
sp_P68371_TBB4B_HUMAN	Nutlin	One	1	-0.23155
sp_Q13509_TBB3_HUMAN	Nutlin	One	1	-0.09429
sp_Q13885_TBB2A_HUMAN	Nutlin	One	1	-0.16719
sp_Q3ZCM7_TBB8_HUMAN	Nutlin	One	1	-0.57335
sp_Q71U36-2_TBA1A_HUMAN	Nutlin	One	1	-0.38141
sp_Q9BQE3_TBA1C_HUMAN	Nutlin	One	1	-0.16092
sp_Q9BUF5_TBB6_HUMAN	Nutlin	One	1	-0.00201
sp_P04350_TBB4A_HUMAN	Nutlin	One	2	-0.07393
sp_P68363_TBA1B_HUMAN	Nutlin	One	2	-0.30022
sp_P68366-2_TBA4A_HUMAN	Nutlin	One	2	-0.25047
sp_P68371_TBB4B_HUMAN	Nutlin	One	2	-0.3327
sp_Q13509_TBB3_HUMAN	Nutlin	One	2	-0.1974
sp_Q13885_TBB2A_HUMAN	Nutlin	One	2	-0.25258
sp_Q3ZCM7_TBB8_HUMAN	Nutlin	One	2	-0.64635
sp_Q71U36-2_TBA1A_HUMAN	Nutlin	One	2	-0.24809
sp_Q9BQE3_TBA1C_HUMAN	Nutlin	One	2	-0.09071
sp_Q9BUF5_TBB6_HUMAN	Nutlin	One	2	-0.0206
sp_P04350_TBB4A_HUMAN	Nutlin	One	3	-0.09515
sp_P68363_TBA1B_HUMAN	Nutlin	One	3	-0.3273
sp_P68366-2_TBA4A_HUMAN	Nutlin	One	3	-0.20908
sp_P68371_TBB4B_HUMAN	Nutlin	One	3	-0.29243
sp_Q13509_TBB3_HUMAN	Nutlin	One	3	-0.07784
sp_Q13885_TBB2A_HUMAN	Nutlin	One	3	-0.18165
sp_Q3ZCM7_TBB8_HUMAN	Nutlin	One	3	-0.55742
sp_Q71U36-2_TBA1A_HUMAN	Nutlin	One	3	-0.54836
sp_Q9BQE3_TBA1C_HUMAN	Nutlin	One	3	-0.0863
sp_Q9BUF5_TBB6_HUMAN	Nutlin	One	3	-0.05939
sp_P04350_TBB4A_HUMAN	Nutlin	One	4	-0.13922
sp_P68363_TBA1B_HUMAN	Nutlin	One	4	-0.28642
sp_P68366-2_TBA4A_HUMAN	Nutlin	One	4	-0.21871
sp_P68371_TBB4B_HUMAN	Nutlin	One	4	-0.27077
sp_Q13509_TBB3_HUMAN	Nutlin	One	4	-0.14711
sp_Q13885_TBB2A_HUMAN	Nutlin	One	4	-0.15745
sp_Q3ZCM7_TBB8_HUMAN	Nutlin	One	4	-0.5286
sp_Q71U36-2_TBA1A_HUMAN	Nutlin	One	4	-0.20236
sp_Q9BQE3_TBA1C_HUMAN	Nutlin	One	4	-0.15439
sp_Q9BUF5_TBB6_HUMAN	Nutlin	One	4	0.019407
sp_P04350_TBB4A_HUMAN	Nutlin	One	5	-0.1723
sp_P68363_TBA1B_HUMAN	Nutlin	One	5	-0.30322
sp_P68366-2_TBA4A_HUMAN	Nutlin	One	5	-0.24724
sp_P68371_TBB4B_HUMAN	Nutlin	One	5	-0.24266
sp_Q13509_TBB3_HUMAN	Nutlin	One	5	-0.20464
sp_Q13885_TBB2A_HUMAN	Nutlin	One	5	-0.13301
sp_Q3ZCM7_TBB8_HUMAN	Nutlin	One	5	-0.49985
sp_Q71U36-2_TBA1A_HUMAN	Nutlin	One	5	-0.17051
sp_Q9BQE3_TBA1C_HUMAN	Nutlin	One	5	-0.1384
sp_Q9BUF5_TBB6_HUMAN	Nutlin	One	5	-0.03516
sp_P04350_TBB4A_HUMAN	OSI-420	Seven	1	-0.31032
sp_P68363_TBA1B_HUMAN	OSI-420	Seven	1	-0.30559
sp_P68366-2_TBA4A_HUMAN	OSI-420	Seven	1	-0.46204
sp_P68371_TBB4B_HUMAN	OSI-420	Seven	1	-0.27913
sp_Q13509_TBB3_HUMAN	OSI-420	Seven	1	-0.24497
sp_Q13885_TBB2A_HUMAN	OSI-420	Seven	1	-0.10921
sp_Q3ZCM7_TBB8_HUMAN	OSI-420	Seven	1	-0.28556
sp_Q71U36-2_TBA1A_HUMAN	OSI-420	Seven	1	-0.18033
sp_Q9BQE3_TBA1C_HUMAN	OSI-420	Seven	1	-0.11926
sp_Q9BUF5_TBB6_HUMAN	OSI-420	Seven	1	-0.34838
sp_P04350_TBB4A_HUMAN	OSI-420	Seven	2	-0.29167
sp_P68363_TBA1B_HUMAN	OSI-420	Seven	2	-0.27798
sp_P68366-2_TBA4A_HUMAN	OSI-420	Seven	2	-0.47261
sp_P68371_TBB4B_HUMAN	OSI-420	Seven	2	-0.2828
sp_Q13509_TBB3_HUMAN	OSI-420	Seven	2	-0.26292
sp_Q13885_TBB2A_HUMAN	OSI-420	Seven	2	-0.1155
sp_Q3ZCM7_TBB8_HUMAN	OSI-420	Seven	2	-0.3717
sp_Q71U36-2_TBA1A_HUMAN	OSI-420	Seven	2	-0.2087
sp_Q9BQE3_TBA1C_HUMAN	OSI-420	Seven	2	-0.1244
sp_Q9BUF5_TBB6_HUMAN	OSI-420	Seven	2	-0.29524
sp_P04350_TBB4A_HUMAN	OSI-420	Seven	3	-0.19093
sp_P68363_TBA1B_HUMAN	OSI-420	Seven	3	-0.32741
sp_P68366-2_TBA4A_HUMAN	OSI-420	Seven	3	-0.58006
sp_P68371_TBB4B_HUMAN	OSI-420	Seven	3	-0.29014
sp_Q13509_TBB3_HUMAN	OSI-420	Seven	3	-0.26468
sp_Q13885_TBB2A_HUMAN	OSI-420	Seven	3	-0.28097
sp_Q3ZCM7_TBB8_HUMAN	OSI-420	Seven	3	-0.30838
sp_Q71U36-2_TBA1A_HUMAN	OSI-420	Seven	3	-0.28356
sp_Q9BQE3_TBA1C_HUMAN	OSI-420	Seven	3	-0.16583
sp_Q9BUF5_TBB6_HUMAN	OSI-420	Seven	3	-0.37307
sp_P04350_TBB4A_HUMAN	OSW-1	Nine	1	-0.3296
sp_P68363_TBA1B_HUMAN	OSW-1	Nine	1	-0.42294
sp_P68366-2_TBA4A_HUMAN	OSW-1	Nine	1	-0.418
sp_P68371_TBB4B_HUMAN	OSW-1	Nine	1	-0.29932
sp_Q13509_TBB3_HUMAN	OSW-1	Nine	1	-0.49851
sp_Q13885_TBB2A_HUMAN	OSW-1	Nine	1	-0.41407
sp_Q3ZCM7_TBB8_HUMAN	OSW-1	Nine	1	-0.61454
sp_Q71U36-2_TBA1A_HUMAN	OSW-1	Nine	1	-0.30307
sp_Q9BQE3_TBA1C_HUMAN	OSW-1	Nine	1	-0.28673
sp_Q9BUF5_TBB6_HUMAN	OSW-1	Nine	1	-0.39386
sp_P04350_TBB4A_HUMAN	OSW-1	Nine	2	-0.42891
sp_P68363_TBA1B_HUMAN	OSW-1	Nine	2	-0.17735
sp_P68366-2_TBA4A_HUMAN	OSW-1	Nine	2	-0.40755
sp_P68371_TBB4B_HUMAN	OSW-1	Nine	2	-0.10355
sp_Q13509_TBB3_HUMAN	OSW-1	Nine	2	-0.40255
sp_Q13885_TBB2A_HUMAN	OSW-1	Nine	2	-0.2315
sp_Q3ZCM7_TBB8_HUMAN	OSW-1	Nine	2	0.073025
sp_Q71U36-2_TBA1A_HUMAN	OSW-1	Nine	2	0.103111
sp_Q9BQE3_TBA1C_HUMAN	OSW-1	Nine	2	-0.07578
sp_Q9BUF5_TBB6_HUMAN	OSW-1	Nine	2	-0.28661
sp_P04350_TBB4A_HUMAN	OSW-1	Nine	3	-0.25035
sp_P68363_TBA1B_HUMAN	OSW-1	Nine	3	-0.31015
sp_P68366-2_TBA4A_HUMAN	OSW-1	Nine	3	-0.45814
sp_P68371_TBB4B_HUMAN	OSW-1	Nine	3	-0.24975
sp_Q13509_TBB3_HUMAN	OSW-1	Nine	3	-0.44871
sp_Q13885_TBB2A_HUMAN	OSW-1	Nine	3	-0.21707
sp_Q3ZCM7_TBB8_HUMAN	OSW-1	Nine	3	-0.16008
sp_Q71U36-2_TBA1A_HUMAN	OSW-1	Nine	3	-0.35687
sp_Q9BQE3_TBA1C_HUMAN	OSW-1	Nine	3	-0.17709
sp_Q9BUF5_TBB6_HUMAN	OSW-1	Nine	3	-0.55209
sp_P04350_TBB4A_HUMAN	Oxaliplatin	Six	1	-0.08264
sp_P68363_TBA1B_HUMAN	Oxaliplatin	Six	1	-0.1886
sp_P68366-2_TBA4A_HUMAN	Oxaliplatin	Six	1	-0.25476
sp_P68371_TBB4B_HUMAN	Oxaliplatin	Six	1	-0.12617
sp_Q13509_TBB3_HUMAN	Oxaliplatin	Six	1	-0.25275
sp_Q13885_TBB2A_HUMAN	Oxaliplatin	Six	1	-0.12083
sp_Q3ZCM7_TBB8_HUMAN	Oxaliplatin	Six	1	0.098128
sp_Q71U36-2_TBA1A_HUMAN	Oxaliplatin	Six	1	-0.17435
sp_Q9BQE3_TBA1C_HUMAN	Oxaliplatin	Six	1	-0.05488
sp_Q9BUF5_TBB6_HUMAN	Oxaliplatin	Six	1	-0.33064
sp_P04350_TBB4A_HUMAN	Oxaliplatin	Six	2	-0.19446
sp_P68363_TBA1B_HUMAN	Oxaliplatin	Six	2	-0.19096
sp_P68366-2_TBA4A_HUMAN	Oxaliplatin	Six	2	-0.24535
sp_P68371_TBB4B_HUMAN	Oxaliplatin	Six	2	-0.17825
sp_Q13509_TBB3_HUMAN	Oxaliplatin	Six	2	-0.18019
sp_Q13885_TBB2A_HUMAN	Oxaliplatin	Six	2	-0.18232
sp_Q3ZCM7_TBB8_HUMAN	Oxaliplatin	Six	2	0.133222
sp_Q71U36-2_TBA1A_HUMAN	Oxaliplatin	Six	2	-0.18077
sp_Q9BQE3_TBA1C_HUMAN	Oxaliplatin	Six	2	-0.12675
sp_Q9BUF5_TBB6_HUMAN	Oxaliplatin	Six	2	-0.33399
sp_P04350_TBB4A_HUMAN	Oxaliplatin	Six	3	-0.10347
sp_P68363_TBA1B_HUMAN	Oxaliplatin	Six	3	-0.07673
sp_P68366-2_TBA4A_HUMAN	Oxaliplatin	Six	3	-0.19199
sp_P68371_TBB4B_HUMAN	Oxaliplatin	Six	3	-0.14204
sp_Q13509_TBB3_HUMAN	Oxaliplatin	Six	3	-0.16406
sp_Q13885_TBB2A_HUMAN	Oxaliplatin	Six	3	-0.23899
sp_Q3ZCM7_TBB8_HUMAN	Oxaliplatin	Six	3	0.164714
sp_Q71U36-2_TBA1A_HUMAN	Oxaliplatin	Six	3	-0.16662
sp_Q9BQE3_TBA1C_HUMAN	Oxaliplatin	Six	3	0.00415
sp_Q9BUF5_TBB6_HUMAN	Oxaliplatin	Six	3	-0.29655
sp_P04350_TBB4A_HUMAN	Pazopanib	Two	1	-0.02079
sp_P68363_TBA1B_HUMAN	Pazopanib	Two	1	-0.20516
sp_P68366-2_TBA4A_HUMAN	Pazopanib	Two	1	-0.41463
sp_P68371_TBB4B_HUMAN	Pazopanib	Two	1	-0.1373
sp_Q13509_TBB3_HUMAN	Pazopanib	Two	1	-0.24392
sp_Q13885_TBB2A_HUMAN	Pazopanib	Two	1	-0.10935
sp_Q3ZCM7_TBB8_HUMAN	Pazopanib	Two	1	-0.16591
sp_Q71U36-2_TBA1A_HUMAN	Pazopanib	Two	1	0.049055
sp_Q9BQE3_TBA1C_HUMAN	Pazopanib	Two	1	0.024281
sp_Q9BUF5_TBB6_HUMAN	Pazopanib	Two	1	-0.32709
sp_P04350_TBB4A_HUMAN	Pazopanib	Two	2	-0.05682
sp_P68363_TBA1B_HUMAN	Pazopanib	Two	2	-0.31774
sp_P68366-2_TBA4A_HUMAN	Pazopanib	Two	2	-0.51168
sp_P68371_TBB4B_HUMAN	Pazopanib	Two	2	-0.18087
sp_Q13509_TBB3_HUMAN	Pazopanib	Two	2	-0.22704
sp_Q13885_TBB2A_HUMAN	Pazopanib	Two	2	-0.17638
sp_Q3ZCM7_TBB8_HUMAN	Pazopanib	Two	2	-0.14214
sp_Q71U36-2_TBA1A_HUMAN	Pazopanib	Two	2	0.357269
sp_Q9BQE3_TBA1C_HUMAN	Pazopanib	Two	2	0.124535
sp_Q9BUF5_TBB6_HUMAN	Pazopanib	Two	2	-0.31649
sp_P04350_TBB4A_HUMAN	Pazopanib	Two	3	-0.26795
sp_P68363_TBA1B_HUMAN	Pazopanib	Two	3	-0.20364
sp_P68366-2_TBA4A_HUMAN	Pazopanib	Two	3	-0.55694
sp_P68371_TBB4B_HUMAN	Pazopanib	Two	3	-0.2918
sp_Q13509_TBB3_HUMAN	Pazopanib	Two	3	-0.21631
sp_Q13885_TBB2A_HUMAN	Pazopanib	Two	3	-0.17092
sp_Q3ZCM7_TBB8_HUMAN	Pazopanib	Two	3	-0.37887
sp_Q71U36-2_TBA1A_HUMAN	Pazopanib	Two	3	-0.13583
sp_Q9BQE3_TBA1C_HUMAN	Pazopanib	Two	3	0.042359
sp_Q9BUF5_TBB6_HUMAN	Pazopanib	Two	3	-0.4024
sp_P04350_TBB4A_HUMAN	Paclitaxel	Eight	1	0.237718
sp_P68363_TBA1B_HUMAN	Paclitaxel	Eight	1	0.07229
sp_P68366-2_TBA4A_HUMAN	Paclitaxel	Eight	1	0.270036
sp_P68371_TBB4B_HUMAN	Paclitaxel	Eight	1	0.183668
sp_Q13509_TBB3_HUMAN	Paclitaxel	Eight	1	0.155407
sp_Q13885_TBB2A_HUMAN	Paclitaxel	Eight	1	0.212907
sp_Q3ZCM7_TBB8_HUMAN	Paclitaxel	Eight	1	0.213445
sp_Q71U36-2_TBA1A_HUMAN	Paclitaxel	Eight	1	0.311369
sp_Q9BQE3_TBA1C_HUMAN	Paclitaxel	Eight	1	0.102132
sp_Q9BUF5_TBB6_HUMAN	Paclitaxel	Eight	1	0.177292
sp_P04350_TBB4A_HUMAN	Paclitaxel	Eight	2	0.031462
sp_P68363_TBA1B_HUMAN	Paclitaxel	Eight	2	0.042568
sp_P68366-2_TBA4A_HUMAN	Paclitaxel	Eight	2	0.309057
sp_P68371_TBB4B_HUMAN	Paclitaxel	Eight	2	0.042194
sp_Q13509_TBB3_HUMAN	Paclitaxel	Eight	2	0.119067
sp_Q13885_TBB2A_HUMAN	Paclitaxel	Eight	2	0.317405
sp_Q3ZCM7_TBB8_HUMAN	Paclitaxel	Eight	2	0.100015
sp_Q71U36-2_TBA1A_HUMAN	Paclitaxel	Eight	2	0.129169
sp_Q9BQE3_TBA1C_HUMAN	Paclitaxel	Eight	2	0.168242
sp_Q9BUF5_TBB6_HUMAN	Paclitaxel	Eight	2	0.082445
sp_P04350_TBB4A_HUMAN	Paclitaxel	Eight	3	0.099147
sp_P68363_TBA1B_HUMAN	Paclitaxel	Eight	3	0.093111
sp_P68366-2_TBA4A_HUMAN	Paclitaxel	Eight	3	0.388991
sp_P68371_TBB4B_HUMAN	Paclitaxel	Eight	3	0.152152
sp_Q13509_TBB3_HUMAN	Paclitaxel	Eight	3	0.068348
sp_Q13885_TBB2A_HUMAN	Paclitaxel	Eight	3	0.205998
sp_Q3ZCM7_TBB8_HUMAN	Paclitaxel	Eight	3	0
sp_Q71U36-2_TBA1A_HUMAN	Paclitaxel	Eight	3	0.305153
sp_Q9BQE3_TBA1C_HUMAN	Paclitaxel	Eight	3	0.12962
sp_Q9BUF5_TBB6_HUMAN	Paclitaxel	Eight	3	0.107568
sp_P04350_TBB4A_HUMAN	Paclitaxel	Five	1	0.30817
sp_P68363_TBA1B_HUMAN	Paclitaxel	Five	1	0.241289
sp_P68366-2_TBA4A_HUMAN	Paclitaxel	Five	1	0.480723
sp_P68371_TBB4B_HUMAN	Paclitaxel	Five	1	0.200394
sp_Q13509_TBB3_HUMAN	Paclitaxel	Five	1	0.212327
sp_Q13885_TBB2A_HUMAN	Paclitaxel	Five	1	0.336347
sp_Q3ZCM7_TBB8_HUMAN	Paclitaxel	Five	1	0.261082
sp_Q71U36-2_TBA1A_HUMAN	Paclitaxel	Five	1	0.27083
sp_Q9BQE3_TBA1C_HUMAN	Paclitaxel	Five	1	0.161253
sp_Q9BUF5_TBB6_HUMAN	Paclitaxel	Five	1	0.267173
sp_P04350_TBB4A_HUMAN	Paclitaxel	Five	2	0.107821
sp_P68363_TBA1B_HUMAN	Paclitaxel	Five	2	0.189967
sp_P68366-2_TBA4A_HUMAN	Paclitaxel	Five	2	0.403782
sp_P68371_TBB4B_HUMAN	Paclitaxel	Five	2	0.17549
sp_Q13509_TBB3_HUMAN	Paclitaxel	Five	2	0.137828
sp_Q13885_TBB2A_HUMAN	Paclitaxel	Five	2	0.226597
sp_Q3ZCM7_TBB8_HUMAN	Paclitaxel	Five	2	0.194912
sp_Q71U36-2_TBA1A_HUMAN	Paclitaxel	Five	2	0.349306
sp_Q9BQE3_TBA1C_HUMAN	Paclitaxel	Five	2	0.182524
sp_Q9BUF5_TBB6_HUMAN	Paclitaxel	Five	2	0.273174
sp_P04350_TBB4A_HUMAN	Paclitaxel	Five	3	0.313766
sp_P68363_TBA1B_HUMAN	Paclitaxel	Five	3	0.120051
sp_P68366-2_TBA4A_HUMAN	Paclitaxel	Five	3	0.390645
sp_P68371_TBB4B_HUMAN	Paclitaxel	Five	3	0.135856
sp_Q13509_TBB3_HUMAN	Paclitaxel	Five	3	0.106639
sp_Q13885_TBB2A_HUMAN	Paclitaxel	Five	3	0.209984
sp_Q3ZCM7_TBB8_HUMAN	Paclitaxel	Five	3	0.169262
sp_Q71U36-2_TBA1A_HUMAN	Paclitaxel	Five	3	0.268395
sp_Q9BQE3_TBA1C_HUMAN	Paclitaxel	Five	3	0.094302
sp_Q9BUF5_TBB6_HUMAN	Paclitaxel	Five	3	0.215705
sp_P04350_TBB4A_HUMAN	Paclitaxel	Four	1	0.057799
sp_P68363_TBA1B_HUMAN	Paclitaxel	Four	1	0.184678
sp_P68366-2_TBA4A_HUMAN	Paclitaxel	Four	1	0.451525
sp_P68371_TBB4B_HUMAN	Paclitaxel	Four	1	0.190466
sp_Q13509_TBB3_HUMAN	Paclitaxel	Four	1	0.312536
sp_Q13885_TBB2A_HUMAN	Paclitaxel	Four	1	0.467058
sp_Q3ZCM7_TBB8_HUMAN	Paclitaxel	Four	1	0.168705
sp_Q71U36-2_TBA1A_HUMAN	Paclitaxel	Four	1	0.300699
sp_Q9BQE3_TBA1C_HUMAN	Paclitaxel	Four	1	0.276582
sp_Q9BUF5_TBB6_HUMAN	Paclitaxel	Four	1	0.323055
sp_P04350_TBB4A_HUMAN	Paclitaxel	Four	2	0.23761
sp_P68363_TBA1B_HUMAN	Paclitaxel	Four	2	0.111367
sp_P68366-2_TBA4A_HUMAN	Paclitaxel	Four	2	0.32573
sp_P68371_TBB4B_HUMAN	Paclitaxel	Four	2	0.11935
sp_Q13509_TBB3_HUMAN	Paclitaxel	Four	2	0.249052
sp_Q13885_TBB2A_HUMAN	Paclitaxel	Four	2	0.34869
sp_Q3ZCM7_TBB8_HUMAN	Paclitaxel	Four	2	0.249315
sp_Q71U36-2_TBA1A_HUMAN	Paclitaxel	Four	2	0.088201
sp_Q9BQE3_TBA1C_HUMAN	Paclitaxel	Four	2	0.155401
sp_Q9BUF5_TBB6_HUMAN	Paclitaxel	Four	2	0.149239
sp_P04350_TBB4A_HUMAN	Paclitaxel	Four	3	0.043431
sp_P68363_TBA1B_HUMAN	Paclitaxel	Four	3	0.071972
sp_P68366-2_TBA4A_HUMAN	Paclitaxel	Four	3	0.176546
sp_P68371_TBB4B_HUMAN	Paclitaxel	Four	3	0.120016
sp_Q13509_TBB3_HUMAN	Paclitaxel	Four	3	0.206969
sp_Q13885_TBB2A_HUMAN	Paclitaxel	Four	3	0.229556
sp_Q3ZCM7_TBB8_HUMAN	Paclitaxel	Four	3	0.107699
sp_Q71U36-2_TBA1A_HUMAN	Paclitaxel	Four	3	0.21354
sp_Q9BQE3_TBA1C_HUMAN	Paclitaxel	Four	3	0.094194
sp_Q9BUF5_TBB6_HUMAN	Paclitaxel	Four	3	0.108564
sp_P04350_TBB4A_HUMAN	Paclitaxel	Nine	1	0.204322
sp_P68363_TBA1B_HUMAN	Paclitaxel	Nine	1	0.14814
sp_P68366-2_TBA4A_HUMAN	Paclitaxel	Nine	1	0.493211
sp_P68371_TBB4B_HUMAN	Paclitaxel	Nine	1	0.240195
sp_Q13509_TBB3_HUMAN	Paclitaxel	Nine	1	0.250294
sp_Q13885_TBB2A_HUMAN	Paclitaxel	Nine	1	0.371453
sp_Q3ZCM7_TBB8_HUMAN	Paclitaxel	Nine	1	0.076419
sp_Q71U36-2_TBA1A_HUMAN	Paclitaxel	Nine	1	0.310178
sp_Q9BQE3_TBA1C_HUMAN	Paclitaxel	Nine	1	0.217506
sp_Q9BUF5_TBB6_HUMAN	Paclitaxel	Nine	1	0.344908
sp_P04350_TBB4A_HUMAN	Paclitaxel	Nine	2	0.004901
sp_P68363_TBA1B_HUMAN	Paclitaxel	Nine	2	0.279381
sp_P68366-2_TBA4A_HUMAN	Paclitaxel	Nine	2	0.460007
sp_P68371_TBB4B_HUMAN	Paclitaxel	Nine	2	0.322711
sp_Q13509_TBB3_HUMAN	Paclitaxel	Nine	2	0.430095
sp_Q13885_TBB2A_HUMAN	Paclitaxel	Nine	2	0.504323
sp_Q3ZCM7_TBB8_HUMAN	Paclitaxel	Nine	2	0.787672
sp_Q71U36-2_TBA1A_HUMAN	Paclitaxel	Nine	2	0.611124
sp_Q9BQE3_TBA1C_HUMAN	Paclitaxel	Nine	2	0.344299
sp_Q9BUF5_TBB6_HUMAN	Paclitaxel	Nine	2	0.335904
sp_P04350_TBB4A_HUMAN	Paclitaxel	Nine	3	0.054762
sp_P68363_TBA1B_HUMAN	Paclitaxel	Nine	3	0.194923
sp_P68366-2_TBA4A_HUMAN	Paclitaxel	Nine	3	0.446192
sp_P68371_TBB4B_HUMAN	Paclitaxel	Nine	3	0.244984
sp_Q13509_TBB3_HUMAN	Paclitaxel	Nine	3	0.384216
sp_Q13885_TBB2A_HUMAN	Paclitaxel	Nine	3	0.565199
sp_Q3ZCM7_TBB8_HUMAN	Paclitaxel	Nine	3	0.295797
sp_Q71U36-2_TBA1A_HUMAN	Paclitaxel	Nine	3	0.310583
sp_Q9BQE3_TBA1C_HUMAN	Paclitaxel	Nine	3	0.238268
sp_Q9BUF5_TBB6_HUMAN	Paclitaxel	Nine	3	0.254513
sp_P04350_TBB4A_HUMAN	Paclitaxel	One	1	0.223372
sp_P68363_TBA1B_HUMAN	Paclitaxel	One	1	0.092477
sp_P68366-2_TBA4A_HUMAN	Paclitaxel	One	1	0.526601
sp_P68371_TBB4B_HUMAN	Paclitaxel	One	1	0.126911
sp_Q13509_TBB3_HUMAN	Paclitaxel	One	1	0.140987
sp_Q13885_TBB2A_HUMAN	Paclitaxel	One	1	0.3145
sp_Q3ZCM7_TBB8_HUMAN	Paclitaxel	One	1	0.034159
sp_Q71U36-2_TBA1A_HUMAN	Paclitaxel	One	1	0.160149
sp_Q9BQE3_TBA1C_HUMAN	Paclitaxel	One	1	0.13326
sp_Q9BUF5_TBB6_HUMAN	Paclitaxel	One	1	0.255698
sp_P04350_TBB4A_HUMAN	Paclitaxel	One	2	0.233523
sp_P68363_TBA1B_HUMAN	Paclitaxel	One	2	0.118065
sp_P68366-2_TBA4A_HUMAN	Paclitaxel	One	2	0.538486
sp_P68371_TBB4B_HUMAN	Paclitaxel	One	2	0.107152
sp_Q13509_TBB3_HUMAN	Paclitaxel	One	2	0.127579
sp_Q13885_TBB2A_HUMAN	Paclitaxel	One	2	0.15228
sp_Q3ZCM7_TBB8_HUMAN	Paclitaxel	One	2	-0.000837
sp_Q71U36-2_TBA1A_HUMAN	Paclitaxel	One	2	0.106694
sp_Q9BQE3_TBA1C_HUMAN	Paclitaxel	One	2	0.17195
sp_Q9BUF5_TBB6_HUMAN	Paclitaxel	One	2	0.200934
sp_P04350_TBB4A_HUMAN	Paclitaxel	One	3	0.106676
sp_P68363_TBA1B_HUMAN	Paclitaxel	One	3	0.090512
sp_P68366-2_TBA4A_HUMAN	Paclitaxel	One	3	0.527192
sp_P68371_TBB4B_HUMAN	Paclitaxel	One	3	0.145675
sp_Q13509_TBB3_HUMAN	Paclitaxel	One	3	0.187155
sp_Q13885_TBB2A_HUMAN	Paclitaxel	One	3	0.266644
sp_Q3ZCM7_TBB8_HUMAN	Paclitaxel	One	3	0.018356
sp_Q71U36-2_TBA1A_HUMAN	Paclitaxel	One	3	0.294611
sp_Q9BQE3_TBA1C_HUMAN	Paclitaxel	One	3	0.162492
sp_Q9BUF5_TBB6_HUMAN	Paclitaxel	One	3	0.205046
sp_P04350_TBB4A_HUMAN	Paclitaxel	One	4	0.244836
sp_P68363_TBA1B_HUMAN	Paclitaxel	One	4	0.08047
sp_P68366-2_TBA4A_HUMAN	Paclitaxel	One	4	0.523837
sp_P68371_TBB4B_HUMAN	Paclitaxel	One	4	0.121847
sp_Q13509_TBB3_HUMAN	Paclitaxel	One	4	0.121487
sp_Q13885_TBB2A_HUMAN	Paclitaxel	One	4	0.309529
sp_Q3ZCM7_TBB8_HUMAN	Paclitaxel	One	4	-0.01416
sp_Q71U36-2_TBA1A_HUMAN	Paclitaxel	One	4	0.320441
sp_Q9BQE3_TBA1C_HUMAN	Paclitaxel	One	4	0.046124
sp_Q9BUF5_TBB6_HUMAN	Paclitaxel	One	4	0.256655
sp_P04350_TBB4A_HUMAN	Paclitaxel	One	5	0.257739
sp_P68363_TBA1B_HUMAN	Paclitaxel	One	5	0.076556
sp_P68366-2_TBA4A_HUMAN	Paclitaxel	One	5	0.516853
sp_P68371_TBB4B_HUMAN	Paclitaxel	One	5	0.132794
sp_Q13509_TBB3_HUMAN	Paclitaxel	One	5	0.147771
sp_Q13885_TBB2A_HUMAN	Paclitaxel	One	5	0.179242
sp_Q3ZCM7_TBB8_HUMAN	Paclitaxel	One	5	-0.000383
sp_Q71U36-2_TBA1A_HUMAN	Paclitaxel	One	5	0.561292
sp_Q9BQE3_TBA1C_HUMAN	Paclitaxel	One	5	0.043653
sp_Q9BUF5_TBB6_HUMAN	Paclitaxel	One	5	0.232899
sp_P04350_TBB4A_HUMAN	Paclitaxel	Seven	1	0.061678
sp_P68363_TBA1B_HUMAN	Paclitaxel	Seven	1	0.154931
sp_P68366-2_TBA4A_HUMAN	Paclitaxel	Seven	1	0.40367
sp_P68371_TBB4B_HUMAN	Paclitaxel	Seven	1	0.215946
sp_Q13509_TBB3_HUMAN	Paclitaxel	Seven	1	0.298376
sp_Q13885_TBB2A_HUMAN	Paclitaxel	Seven	1	0.507741
sp_Q3ZCM7_TBB8_HUMAN	Paclitaxel	Seven	1	0.195502
sp_Q71U36-2_TBA1A_HUMAN	Paclitaxel	Seven	1	0.262303
sp_Q9BQE3_TBA1C_HUMAN	Paclitaxel	Seven	1	0.2805
sp_Q9BUF5_TBB6_HUMAN	Paclitaxel	Seven	1	0.251491
sp_P04350_TBB4A_HUMAN	Paclitaxel	Seven	2	-0.03452
sp_P68363_TBA1B_HUMAN	Paclitaxel	Seven	2	0.115773
sp_P68366-2_TBA4A_HUMAN	Paclitaxel	Seven	2	0.274903
sp_P68371_TBB4B_HUMAN	Paclitaxel	Seven	2	0.11393
sp_Q13509_TBB3_HUMAN	Paclitaxel	Seven	2	0.210173
sp_Q13885_TBB2A_HUMAN	Paclitaxel	Seven	2	0.278883
sp_Q3ZCM7_TBB8_HUMAN	Paclitaxel	Seven	2	0.03782
sp_Q71U36-2_TBA1A_HUMAN	Paclitaxel	Seven	2	0.108218
sp_Q9BQE3_TBA1C_HUMAN	Paclitaxel	Seven	2	0.179776
sp_Q9BUF5_TBB6_HUMAN	Paclitaxel	Seven	2	0.149866
sp_P04350_TBB4A_HUMAN	Paclitaxel	Seven	3	0.035589
sp_P68363_TBA1B_HUMAN	Paclitaxel	Seven	3	0.051955
sp_P68366-2_TBA4A_HUMAN	Paclitaxel	Seven	3	0.166128
sp_P68371_TBB4B_HUMAN	Paclitaxel	Seven	3	0.115862
sp_Q13509_TBB3_HUMAN	Paclitaxel	Seven	3	0.253201
sp_Q13885_TBB2A_HUMAN	Paclitaxel	Seven	3	0.141304
sp_Q3ZCM7_TBB8_HUMAN	Paclitaxel	Seven	3	0.04357
sp_Q71U36-2_TBA1A_HUMAN	Paclitaxel	Seven	3	0.118909
sp_Q9BQE3_TBA1C_HUMAN	Paclitaxel	Seven	3	0.142994
sp_Q9BUF5_TBB6_HUMAN	Paclitaxel	Seven	3	0.082762
sp_P04350_TBB4A_HUMAN	Paclitaxel	Six	1	0.389943
sp_P68363_TBA1B_HUMAN	Paclitaxel	Six	1	0.349046
sp_P68366-2_TBA4A_HUMAN	Paclitaxel	Six	1	0.466835
sp_P68371_TBB4B_HUMAN	Paclitaxel	Six	1	0.300427
sp_Q13509_TBB3_HUMAN	Paclitaxel	Six	1	0.260644
sp_Q13885_TBB2A_HUMAN	Paclitaxel	Six	1	0.14919
sp_Q3ZCM7_TBB8_HUMAN	Paclitaxel	Six	1	0.495272
sp_Q71U36-2_TBA1A_HUMAN	Paclitaxel	Six	1	0.439317
sp_Q9BQE3_TBA1C_HUMAN	Paclitaxel	Six	1	0.139052
sp_Q9BUF5_TBB6_HUMAN	Paclitaxel	Six	1	0.413654
sp_P04350_TBB4A_HUMAN	Paclitaxel	Six	2	0.432854
sp_P68363_TBA1B_HUMAN	Paclitaxel	Six	2	0.327153
sp_P68366-2_TBA4A_HUMAN	Paclitaxel	Six	2	0.557793
sp_P68371_TBB4B_HUMAN	Paclitaxel	Six	2	0.312868
sp_Q13509_TBB3_HUMAN	Paclitaxel	Six	2	0.307415
sp_Q13885_TBB2A_HUMAN	Paclitaxel	Six	2	0.294301
sp_Q3ZCM7_TBB8_HUMAN	Paclitaxel	Six	2	0.710553
sp_Q71U36-2_TBA1A_HUMAN	Paclitaxel	Six	2	0.470175
sp_Q9BQE3_TBA1C_HUMAN	Paclitaxel	Six	2	0.248136
sp_Q9BUF5_TBB6_HUMAN	Paclitaxel	Six	2	0.466129
sp_P04350_TBB4A_HUMAN	Paclitaxel	Six	3	0.455717
sp_P68363_TBA1B_HUMAN	Paclitaxel	Six	3	0.41482
sp_P68366-2_TBA4A_HUMAN	Paclitaxel	Six	3	0.528476
sp_P68371_TBB4B_HUMAN	Paclitaxel	Six	3	0.31237
sp_Q13509_TBB3_HUMAN	Paclitaxel	Six	3	0.310331
sp_Q13885_TBB2A_HUMAN	Paclitaxel	Six	3	0.269797
sp_Q3ZCM7_TBB8_HUMAN	Paclitaxel	Six	3	0.549565
sp_Q71U36-2_TBA1A_HUMAN	Paclitaxel	Six	3	0.407907
sp_Q9BQE3_TBA1C_HUMAN	Paclitaxel	Six	3	0.230301
[truncated: 551 more rows]

## Sheet: Figure 4h
Protein ID	Compound	Experiment number	Replicate	Log2(fold change)
sp_P04350_TBB4A_HUMAN	2-methoxyestradiol	Eight	1	-0.214
sp_P68363_TBA1B_HUMAN	2-methoxyestradiol	Eight	1	-0.37849
sp_P68366-2_TBA4A_HUMAN	2-methoxyestradiol	Eight	1	-0.41063
sp_P68371_TBB4B_HUMAN	2-methoxyestradiol	Eight	1	-0.2224
sp_Q13509_TBB3_HUMAN	2-methoxyestradiol	Eight	1	-0.26349
sp_Q13885_TBB2A_HUMAN	2-methoxyestradiol	Eight	1	-0.38696
sp_Q3ZCM7_TBB8_HUMAN	2-methoxyestradiol	Eight	1	-0.39321
sp_Q71U36-2_TBA1A_HUMAN	2-methoxyestradiol	Eight	1	-0.13843
sp_Q9BQE3_TBA1C_HUMAN	2-methoxyestradiol	Eight	1	-0.18972
sp_Q9BUF5_TBB6_HUMAN	2-methoxyestradiol	Eight	1	-0.12745
sp_P04350_TBB4A_HUMAN	2-methoxyestradiol	Eight	2	-0.10926
sp_P68363_TBA1B_HUMAN	2-methoxyestradiol	Eight	2	-0.35127
sp_P68366-2_TBA4A_HUMAN	2-methoxyestradiol	Eight	2	-0.3794
sp_P68371_TBB4B_HUMAN	2-methoxyestradiol	Eight	2	-0.39282
sp_Q13509_TBB3_HUMAN	2-methoxyestradiol	Eight	2	-0.25745
sp_Q13885_TBB2A_HUMAN	2-methoxyestradiol	Eight	2	-0.25677
sp_Q3ZCM7_TBB8_HUMAN	2-methoxyestradiol	Eight	2	-0.49994
sp_Q71U36-2_TBA1A_HUMAN	2-methoxyestradiol	Eight	2	-0.24953
sp_Q9BQE3_TBA1C_HUMAN	2-methoxyestradiol	Eight	2	-0.14514
sp_Q9BUF5_TBB6_HUMAN	2-methoxyestradiol	Eight	2	-0.25002
sp_P04350_TBB4A_HUMAN	2-methoxyestradiol	Eight	3	-0.34004
sp_P68363_TBA1B_HUMAN	2-methoxyestradiol	Eight	3	-0.37819
sp_P68366-2_TBA4A_HUMAN	2-methoxyestradiol	Eight	3	-0.35339
sp_P68371_TBB4B_HUMAN	2-methoxyestradiol	Eight	3	-0.27347
sp_Q13509_TBB3_HUMAN	2-methoxyestradiol	Eight	3	-0.29587
sp_Q13885_TBB2A_HUMAN	2-methoxyestradiol	Eight	3	-0.2414
sp_Q3ZCM7_TBB8_HUMAN	2-methoxyestradiol	Eight	3	-0.37291
sp_Q71U36-2_TBA1A_HUMAN	2-methoxyestradiol	Eight	3	-0.227
sp_Q9BQE3_TBA1C_HUMAN	2-methoxyestradiol	Eight	3	-0.1038
sp_Q9BUF5_TBB6_HUMAN	2-methoxyestradiol	Eight	3	-0.32388
sp_P04350_TBB4A_HUMAN	5-fluorouracil	One	1	-0.02999
sp_P68363_TBA1B_HUMAN	5-fluorouracil	One	1	-0.16014
sp_P68366-2_TBA4A_HUMAN	5-fluorouracil	One	1	0.030227
sp_P68371_TBB4B_HUMAN	5-fluorouracil	One	1	-0.18814
sp_Q13509_TBB3_HUMAN	5-fluorouracil	One	1	-0.0573
sp_Q13885_TBB2A_HUMAN	5-fluorouracil	One	1	-0.05964
sp_Q3ZCM7_TBB8_HUMAN	5-fluorouracil	One	1	-0.24245
sp_Q71U36-2_TBA1A_HUMAN	5-fluorouracil	One	1	-0.30293
sp_Q9BQE3_TBA1C_HUMAN	5-fluorouracil	One	1	-0.03936
sp_Q9BUF5_TBB6_HUMAN	5-fluorouracil	One	1	-0.02228
sp_P04350_TBB4A_HUMAN	5-fluorouracil	One	2	-0.07383
sp_P68363_TBA1B_HUMAN	5-fluorouracil	One	2	-0.16567
sp_P68366-2_TBA4A_HUMAN	5-fluorouracil	One	2	0.02323
sp_P68371_TBB4B_HUMAN	5-fluorouracil	One	2	-0.2058
sp_Q13509_TBB3_HUMAN	5-fluorouracil	One	2	-0.13619
sp_Q13885_TBB2A_HUMAN	5-fluorouracil	One	2	-0.10475
sp_Q3ZCM7_TBB8_HUMAN	5-fluorouracil	One	2	-0.26338
sp_Q71U36-2_TBA1A_HUMAN	5-fluorouracil	One	2	-0.19253
sp_Q9BQE3_TBA1C_HUMAN	5-fluorouracil	One	2	-0.13427
sp_Q9BUF5_TBB6_HUMAN	5-fluorouracil	One	2	-0.07555
sp_P04350_TBB4A_HUMAN	5-fluorouracil	One	3	0.005555
sp_P68363_TBA1B_HUMAN	5-fluorouracil	One	3	-0.16459
sp_P68366-2_TBA4A_HUMAN	5-fluorouracil	One	3	0.013143
sp_P68371_TBB4B_HUMAN	5-fluorouracil	One	3	-0.1864
sp_Q13509_TBB3_HUMAN	5-fluorouracil	One	3	-0.07309
sp_Q13885_TBB2A_HUMAN	5-fluorouracil	One	3	-0.10132
sp_Q3ZCM7_TBB8_HUMAN	5-fluorouracil	One	3	-0.29671
sp_Q71U36-2_TBA1A_HUMAN	5-fluorouracil	One	3	-0.27718
sp_Q9BQE3_TBA1C_HUMAN	5-fluorouracil	One	3	-0.11619
sp_Q9BUF5_TBB6_HUMAN	5-fluorouracil	One	3	-0.0446
sp_P04350_TBB4A_HUMAN	5-fluorouracil	One	4	-0.09315
sp_P68363_TBA1B_HUMAN	5-fluorouracil	One	4	-0.17152
sp_P68366-2_TBA4A_HUMAN	5-fluorouracil	One	4	0.046455
sp_P68371_TBB4B_HUMAN	5-fluorouracil	One	4	-0.17536
sp_Q13509_TBB3_HUMAN	5-fluorouracil	One	4	-0.14521
sp_Q13885_TBB2A_HUMAN	5-fluorouracil	One	4	-0.0153
sp_Q3ZCM7_TBB8_HUMAN	5-fluorouracil	One	4	-0.25673
sp_Q71U36-2_TBA1A_HUMAN	5-fluorouracil	One	4	-0.09858
sp_Q9BQE3_TBA1C_HUMAN	5-fluorouracil	One	4	-0.18738
sp_Q9BUF5_TBB6_HUMAN	5-fluorouracil	One	4	-0.02641
sp_P04350_TBB4A_HUMAN	5-fluorouracil	One	5	-0.11779
sp_P68363_TBA1B_HUMAN	5-fluorouracil	One	5	-0.17769
sp_P68366-2_TBA4A_HUMAN	5-fluorouracil	One	5	0.033732
sp_P68371_TBB4B_HUMAN	5-fluorouracil	One	5	-0.1626
sp_Q13509_TBB3_HUMAN	5-fluorouracil	One	5	-0.16983
sp_Q13885_TBB2A_HUMAN	5-fluorouracil	One	5	-0.05812
sp_Q3ZCM7_TBB8_HUMAN	5-fluorouracil	One	5	-0.33508
sp_Q71U36-2_TBA1A_HUMAN	5-fluorouracil	One	5	-0.03118
sp_Q9BQE3_TBA1C_HUMAN	5-fluorouracil	One	5	-0.13382
sp_Q9BUF5_TBB6_HUMAN	5-fluorouracil	One	5	-0.04762
sp_P04350_TBB4A_HUMAN	8-azaguanine	Eight	1	-0.3592
sp_P68363_TBA1B_HUMAN	8-azaguanine	Eight	1	-0.18285
sp_P68366-2_TBA4A_HUMAN	8-azaguanine	Eight	1	-0.49596
sp_P68371_TBB4B_HUMAN	8-azaguanine	Eight	1	-0.13388
sp_Q13509_TBB3_HUMAN	8-azaguanine	Eight	1	-0.33553
sp_Q13885_TBB2A_HUMAN	8-azaguanine	Eight	1	-0.29238
sp_Q3ZCM7_TBB8_HUMAN	8-azaguanine	Eight	1	-0.1226
sp_Q71U36-2_TBA1A_HUMAN	8-azaguanine	Eight	1	0.002401
sp_Q9BQE3_TBA1C_HUMAN	8-azaguanine	Eight	1	0.011331
sp_Q9BUF5_TBB6_HUMAN	8-azaguanine	Eight	1	-0.18157
sp_P04350_TBB4A_HUMAN	8-azaguanine	Eight	2	-0.49073
sp_P68363_TBA1B_HUMAN	8-azaguanine	Eight	2	-0.18682
sp_P68366-2_TBA4A_HUMAN	8-azaguanine	Eight	2	-0.51464
sp_P68371_TBB4B_HUMAN	8-azaguanine	Eight	2	-0.24529
sp_Q13509_TBB3_HUMAN	8-azaguanine	Eight	2	-0.19407
sp_Q13885_TBB2A_HUMAN	8-azaguanine	Eight	2	-0.25493
sp_Q3ZCM7_TBB8_HUMAN	8-azaguanine	Eight	2	-0.08362
sp_Q71U36-2_TBA1A_HUMAN	8-azaguanine	Eight	2	-0.12144
sp_Q9BQE3_TBA1C_HUMAN	8-azaguanine	Eight	2	0.055551
sp_Q9BUF5_TBB6_HUMAN	8-azaguanine	Eight	2	-0.2623
sp_P04350_TBB4A_HUMAN	8-azaguanine	Eight	3	-0.60597
sp_P68363_TBA1B_HUMAN	8-azaguanine	Eight	3	-0.14868
sp_P68366-2_TBA4A_HUMAN	8-azaguanine	Eight	3	-0.52863
sp_P68371_TBB4B_HUMAN	8-azaguanine	Eight	3	-0.15452
sp_Q13509_TBB3_HUMAN	8-azaguanine	Eight	3	-0.28072
sp_Q13885_TBB2A_HUMAN	8-azaguanine	Eight	3	-0.50018
sp_Q3ZCM7_TBB8_HUMAN	8-azaguanine	Eight	3	-0.02479
sp_Q71U36-2_TBA1A_HUMAN	8-azaguanine	Eight	3	-0.02453
sp_Q9BQE3_TBA1C_HUMAN	8-azaguanine	Eight	3	-0.02566
sp_Q9BUF5_TBB6_HUMAN	8-azaguanine	Eight	3	-0.47431
sp_P04350_TBB4A_HUMAN	Afatinib	Two	1	0.206545
sp_P68363_TBA1B_HUMAN	Afatinib	Two	1	-0.23392
sp_P68366-2_TBA4A_HUMAN	Afatinib	Two	1	-0.34378
sp_P68371_TBB4B_HUMAN	Afatinib	Two	1	-0.19827
sp_Q13509_TBB3_HUMAN	Afatinib	Two	1	-0.21119
sp_Q13885_TBB2A_HUMAN	Afatinib	Two	1	-0.05666
sp_Q3ZCM7_TBB8_HUMAN	Afatinib	Two	1	-0.32435
sp_Q71U36-2_TBA1A_HUMAN	Afatinib	Two	1	-0.11885
sp_Q9BQE3_TBA1C_HUMAN	Afatinib	Two	1	-0.13463
sp_Q9BUF5_TBB6_HUMAN	Afatinib	Two	1	-0.23997
sp_P04350_TBB4A_HUMAN	Afatinib	Two	2	0.005404
sp_P68363_TBA1B_HUMAN	Afatinib	Two	2	-0.19777
sp_P68366-2_TBA4A_HUMAN	Afatinib	Two	2	-0.31735
sp_P68371_TBB4B_HUMAN	Afatinib	Two	2	-0.21132
sp_Q13509_TBB3_HUMAN	Afatinib	Two	2	-0.19396
sp_Q13885_TBB2A_HUMAN	Afatinib	Two	2	-0.00608
sp_Q3ZCM7_TBB8_HUMAN	Afatinib	Two	2	-0.25392
sp_Q71U36-2_TBA1A_HUMAN	Afatinib	Two	2	-0.01146
sp_Q9BQE3_TBA1C_HUMAN	Afatinib	Two	2	-0.08596
sp_Q9BUF5_TBB6_HUMAN	Afatinib	Two	2	-0.23581
sp_P04350_TBB4A_HUMAN	Afatinib	Two	3	0.037412
sp_P68363_TBA1B_HUMAN	Afatinib	Two	3	-0.06195
sp_P68366-2_TBA4A_HUMAN	Afatinib	Two	3	-0.31531
sp_P68371_TBB4B_HUMAN	Afatinib	Two	3	-0.27286
sp_Q13509_TBB3_HUMAN	Afatinib	Two	3	-0.03951
sp_Q13885_TBB2A_HUMAN	Afatinib	Two	3	0.077241
sp_Q3ZCM7_TBB8_HUMAN	Afatinib	Two	3	-0.36565
sp_Q71U36-2_TBA1A_HUMAN	Afatinib	Two	3	-0.10298
sp_Q9BQE3_TBA1C_HUMAN	Afatinib	Two	3	-0.01861
sp_Q9BUF5_TBB6_HUMAN	Afatinib	Two	3	-0.22376
sp_P04350_TBB4A_HUMAN	Apatinib	Six	1	-0.13799
sp_P68363_TBA1B_HUMAN	Apatinib	Six	1	-0.21441
sp_P68366-2_TBA4A_HUMAN	Apatinib	Six	1	-0.44214
sp_P68371_TBB4B_HUMAN	Apatinib	Six	1	-0.16908
sp_Q13509_TBB3_HUMAN	Apatinib	Six	1	-0.27968
sp_Q13885_TBB2A_HUMAN	Apatinib	Six	1	-0.29998
sp_Q3ZCM7_TBB8_HUMAN	Apatinib	Six	1	0.257635
sp_Q71U36-2_TBA1A_HUMAN	Apatinib	Six	1	-0.23511
sp_Q9BQE3_TBA1C_HUMAN	Apatinib	Six	1	-0.0674
sp_Q9BUF5_TBB6_HUMAN	Apatinib	Six	1	-0.35796
sp_P04350_TBB4A_HUMAN	Apatinib	Six	2	-0.52606
sp_P68363_TBA1B_HUMAN	Apatinib	Six	2	-0.19607
sp_P68366-2_TBA4A_HUMAN	Apatinib	Six	2	-0.43541
sp_P68371_TBB4B_HUMAN	Apatinib	Six	2	-0.20827
sp_Q13509_TBB3_HUMAN	Apatinib	Six	2	-0.22769
sp_Q13885_TBB2A_HUMAN	Apatinib	Six	2	-0.2276
sp_Q3ZCM7_TBB8_HUMAN	Apatinib	Six	2	0.208906
sp_Q71U36-2_TBA1A_HUMAN	Apatinib	Six	2	-0.20579
sp_Q9BQE3_TBA1C_HUMAN	Apatinib	Six	2	-0.09479
sp_Q9BUF5_TBB6_HUMAN	Apatinib	Six	2	-0.33531
sp_P04350_TBB4A_HUMAN	Apatinib	Six	3	-0.11206
sp_P68363_TBA1B_HUMAN	Apatinib	Six	3	-0.19079
sp_P68366-2_TBA4A_HUMAN	Apatinib	Six	3	-0.40134
sp_P68371_TBB4B_HUMAN	Apatinib	Six	3	-0.14776
sp_Q13509_TBB3_HUMAN	Apatinib	Six	3	-0.22714
sp_Q13885_TBB2A_HUMAN	Apatinib	Six	3	-0.14171
sp_Q3ZCM7_TBB8_HUMAN	Apatinib	Six	3	0.1629
sp_Q71U36-2_TBA1A_HUMAN	Apatinib	Six	3	-0.12227
sp_Q9BQE3_TBA1C_HUMAN	Apatinib	Six	3	0.060056
sp_Q9BUF5_TBB6_HUMAN	Apatinib	Six	3	-0.291
sp_P04350_TBB4A_HUMAN	Auranofin	Nine	1	-0.1024
sp_P68363_TBA1B_HUMAN	Auranofin	Nine	1	-0.23148
sp_P68366-2_TBA4A_HUMAN	Auranofin	Nine	1	0.11198
sp_P68371_TBB4B_HUMAN	Auranofin	Nine	1	-0.20453
sp_Q13509_TBB3_HUMAN	Auranofin	Nine	1	-0.10466
sp_Q13885_TBB2A_HUMAN	Auranofin	Nine	1	0.13384
sp_Q3ZCM7_TBB8_HUMAN	Auranofin	Nine	1	-0.53849
sp_Q71U36-2_TBA1A_HUMAN	Auranofin	Nine	1	-0.13643
sp_Q9BQE3_TBA1C_HUMAN	Auranofin	Nine	1	-0.14292
sp_Q9BUF5_TBB6_HUMAN	Auranofin	Nine	1	-0.0353
sp_P04350_TBB4A_HUMAN	Auranofin	Nine	2	-0.23623
sp_P68363_TBA1B_HUMAN	Auranofin	Nine	2	-0.16122
sp_P68366-2_TBA4A_HUMAN	Auranofin	Nine	2	0.106981
sp_P68371_TBB4B_HUMAN	Auranofin	Nine	2	-0.1887
sp_Q13509_TBB3_HUMAN	Auranofin	Nine	2	0.075975
sp_Q13885_TBB2A_HUMAN	Auranofin	Nine	2	0.175565
sp_Q3ZCM7_TBB8_HUMAN	Auranofin	Nine	2	-0.21917
sp_Q71U36-2_TBA1A_HUMAN	Auranofin	Nine	2	0.25217
sp_Q9BQE3_TBA1C_HUMAN	Auranofin	Nine	2	-0.01922
sp_Q9BUF5_TBB6_HUMAN	Auranofin	Nine	2	0.063882
sp_P04350_TBB4A_HUMAN	Auranofin	Nine	3	-0.03462
sp_P68363_TBA1B_HUMAN	Auranofin	Nine	3	-0.20033
sp_P68366-2_TBA4A_HUMAN	Auranofin	Nine	3	0.087825
sp_P68371_TBB4B_HUMAN	Auranofin	Nine	3	-0.22611
sp_Q13509_TBB3_HUMAN	Auranofin	Nine	3	-0.03619
sp_Q13885_TBB2A_HUMAN	Auranofin	Nine	3	0.201637
sp_Q3ZCM7_TBB8_HUMAN	Auranofin	Nine	3	-0.75844
sp_Q71U36-2_TBA1A_HUMAN	Auranofin	Nine	3	-0.09144
sp_Q9BQE3_TBA1C_HUMAN	Auranofin	Nine	3	-0.07753
sp_Q9BUF5_TBB6_HUMAN	Auranofin	Nine	3	-0.08567
sp_P04350_TBB4A_HUMAN	Axitinib	Three	1	0.281819
sp_P68363_TBA1B_HUMAN	Axitinib	Three	1	-0.0949
sp_P68366-2_TBA4A_HUMAN	Axitinib	Three	1	0.182008
sp_P68371_TBB4B_HUMAN	Axitinib	Three	1	-0.175
sp_Q13509_TBB3_HUMAN	Axitinib	Three	1	-0.34977
sp_Q13885_TBB2A_HUMAN	Axitinib	Three	1	0.059985
sp_Q3ZCM7_TBB8_HUMAN	Axitinib	Three	1	-0.43648
sp_Q71U36-2_TBA1A_HUMAN	Axitinib	Three	1	-0.2374
sp_Q9BQE3_TBA1C_HUMAN	Axitinib	Three	1	-0.25778
sp_Q9BUF5_TBB6_HUMAN	Axitinib	Three	1	-0.12561
sp_P04350_TBB4A_HUMAN	Axitinib	Three	2	0.013366
sp_P68363_TBA1B_HUMAN	Axitinib	Three	2	-0.20164
sp_P68366-2_TBA4A_HUMAN	Axitinib	Three	2	-0.08129
sp_P68371_TBB4B_HUMAN	Axitinib	Three	2	-0.19299
sp_Q13509_TBB3_HUMAN	Axitinib	Three	2	-0.13935
sp_Q13885_TBB2A_HUMAN	Axitinib	Three	2	-0.02027
sp_Q3ZCM7_TBB8_HUMAN	Axitinib	Three	2	-0.28979
sp_Q71U36-2_TBA1A_HUMAN	Axitinib	Three	2	-0.08176
sp_Q9BQE3_TBA1C_HUMAN	Axitinib	Three	2	-0.08639
sp_Q9BUF5_TBB6_HUMAN	Axitinib	Three	2	-0.1166
sp_P04350_TBB4A_HUMAN	Axitinib	Three	3	-0.20039
sp_P68363_TBA1B_HUMAN	Axitinib	Three	3	-0.21067
sp_P68366-2_TBA4A_HUMAN	Axitinib	Three	3	-0.05653
sp_P68371_TBB4B_HUMAN	Axitinib	Three	3	-0.15861
sp_Q13509_TBB3_HUMAN	Axitinib	Three	3	-0.36362
sp_Q13885_TBB2A_HUMAN	Axitinib	Three	3	-0.08366
sp_Q3ZCM7_TBB8_HUMAN	Axitinib	Three	3	-0.23225
sp_Q71U36-2_TBA1A_HUMAN	Axitinib	Three	3	0.1053
sp_Q9BQE3_TBA1C_HUMAN	Axitinib	Three	3	-0.03813
sp_Q9BUF5_TBB6_HUMAN	Axitinib	Three	3	-0.17797
sp_P04350_TBB4A_HUMAN	Azacitidine	Two	1	-0.2114
sp_P68363_TBA1B_HUMAN	Azacitidine	Two	1	-0.19386
sp_P68366-2_TBA4A_HUMAN	Azacitidine	Two	1	-0.38952
sp_P68371_TBB4B_HUMAN	Azacitidine	Two	1	-0.1176
sp_Q13509_TBB3_HUMAN	Azacitidine	Two	1	-0.04024
sp_Q13885_TBB2A_HUMAN	Azacitidine	Two	1	0.045977
sp_Q3ZCM7_TBB8_HUMAN	Azacitidine	Two	1	-0.11124
sp_Q71U36-2_TBA1A_HUMAN	Azacitidine	Two	1	0.098859
sp_Q9BQE3_TBA1C_HUMAN	Azacitidine	Two	1	0.023167
sp_Q9BUF5_TBB6_HUMAN	Azacitidine	Two	1	-0.11305
sp_P04350_TBB4A_HUMAN	Azacitidine	Two	2	-0.31126
sp_P68363_TBA1B_HUMAN	Azacitidine	Two	2	-0.33735
sp_P68366-2_TBA4A_HUMAN	Azacitidine	Two	2	-0.62542
sp_P68371_TBB4B_HUMAN	Azacitidine	Two	2	-0.34007
sp_Q13509_TBB3_HUMAN	Azacitidine	Two	2	-0.37396
sp_Q13885_TBB2A_HUMAN	Azacitidine	Two	2	-0.34427
sp_Q3ZCM7_TBB8_HUMAN	Azacitidine	Two	2	-0.38925
sp_Q71U36-2_TBA1A_HUMAN	Azacitidine	Two	2	-0.35375
sp_Q9BQE3_TBA1C_HUMAN	Azacitidine	Two	2	-0.20805
sp_Q9BUF5_TBB6_HUMAN	Azacitidine	Two	2	-0.36247
sp_P04350_TBB4A_HUMAN	Azacitidine	Two	3	-0.39696
sp_P68363_TBA1B_HUMAN	Azacitidine	Two	3	-0.16509
sp_P68366-2_TBA4A_HUMAN	Azacitidine	Two	3	-0.4954
sp_P68371_TBB4B_HUMAN	Azacitidine	Two	3	-0.36347
sp_Q13509_TBB3_HUMAN	Azacitidine	Two	3	-0.3061
sp_Q13885_TBB2A_HUMAN	Azacitidine	Two	3	-0.20697
sp_Q3ZCM7_TBB8_HUMAN	Azacitidine	Two	3	-0.471
sp_Q71U36-2_TBA1A_HUMAN	Azacitidine	Two	3	-0.40473
sp_Q9BQE3_TBA1C_HUMAN	Azacitidine	Two	3	-0.05537
sp_Q9BUF5_TBB6_HUMAN	Azacitidine	Two	3	-0.30837
sp_P04350_TBB4A_HUMAN	b-AP15	Nine	1	0.048563
sp_P68363_TBA1B_HUMAN	b-AP15	Nine	1	-0.19727
sp_P68366-2_TBA4A_HUMAN	b-AP15	Nine	1	0.192531
sp_P68371_TBB4B_HUMAN	b-AP15	Nine	1	-0.09841
sp_Q13509_TBB3_HUMAN	b-AP15	Nine	1	-0.04711
sp_Q13885_TBB2A_HUMAN	b-AP15	Nine	1	0.111582
sp_Q3ZCM7_TBB8_HUMAN	b-AP15	Nine	1	-0.75867
sp_Q71U36-2_TBA1A_HUMAN	b-AP15	Nine	1	-0.06389
sp_Q9BQE3_TBA1C_HUMAN	b-AP15	Nine	1	-0.20179
sp_Q9BUF5_TBB6_HUMAN	b-AP15	Nine	1	-0.04462
sp_P04350_TBB4A_HUMAN	b-AP15	Nine	2	-0.18287
sp_P68363_TBA1B_HUMAN	b-AP15	Nine	2	-0.13
sp_P68366-2_TBA4A_HUMAN	b-AP15	Nine	2	0.124876
sp_P68371_TBB4B_HUMAN	b-AP15	Nine	2	-0.13058
sp_Q13509_TBB3_HUMAN	b-AP15	Nine	2	0.026377
sp_Q13885_TBB2A_HUMAN	b-AP15	Nine	2	0.288834
sp_Q3ZCM7_TBB8_HUMAN	b-AP15	Nine	2	-0.32159
sp_Q71U36-2_TBA1A_HUMAN	b-AP15	Nine	2	0.214059
sp_Q9BQE3_TBA1C_HUMAN	b-AP15	Nine	2	-0.000589
sp_Q9BUF5_TBB6_HUMAN	b-AP15	Nine	2	-0.03812
sp_P04350_TBB4A_HUMAN	b-AP15	Nine	3	-0.000532
sp_P68363_TBA1B_HUMAN	b-AP15	Nine	3	-0.12869
sp_P68366-2_TBA4A_HUMAN	b-AP15	Nine	3	0.246963
sp_P68371_TBB4B_HUMAN	b-AP15	Nine	3	-0.12552
sp_Q13509_TBB3_HUMAN	b-AP15	Nine	3	0.053976
sp_Q13885_TBB2A_HUMAN	b-AP15	Nine	3	0.478337
sp_Q3ZCM7_TBB8_HUMAN	b-AP15	Nine	3	-0.53053
sp_Q71U36-2_TBA1A_HUMAN	b-AP15	Nine	3	0.130273
sp_Q9BQE3_TBA1C_HUMAN	b-AP15	Nine	3	-0.07347
sp_Q9BUF5_TBB6_HUMAN	b-AP15	Nine	3	-0.05502
sp_P04350_TBB4A_HUMAN	Bleomycin	Eight	1	0.04727
sp_P68363_TBA1B_HUMAN	Bleomycin	Eight	1	-0.22134
sp_P68366-2_TBA4A_HUMAN	Bleomycin	Eight	1	-0.1519
sp_P68371_TBB4B_HUMAN	Bleomycin	Eight	1	-0.12988
sp_Q13509_TBB3_HUMAN	Bleomycin	Eight	1	0.031448
sp_Q13885_TBB2A_HUMAN	Bleomycin	Eight	1	-0.07553
sp_Q3ZCM7_TBB8_HUMAN	Bleomycin	Eight	1	-0.19479
sp_Q71U36-2_TBA1A_HUMAN	Bleomycin	Eight	1	0.08496
sp_Q9BQE3_TBA1C_HUMAN	Bleomycin	Eight	1	-0.05177
sp_Q9BUF5_TBB6_HUMAN	Bleomycin	Eight	1	0.108293
sp_P04350_TBB4A_HUMAN	Bleomycin	Eight	2	-0.13754
sp_P68363_TBA1B_HUMAN	Bleomycin	Eight	2	-0.26005
sp_P68366-2_TBA4A_HUMAN	Bleomycin	Eight	2	-0.13796
sp_P68371_TBB4B_HUMAN	Bleomycin	Eight	2	-0.251
sp_Q13509_TBB3_HUMAN	Bleomycin	Eight	2	0.044095
sp_Q13885_TBB2A_HUMAN	Bleomycin	Eight	2	0.029522
sp_Q3ZCM7_TBB8_HUMAN	Bleomycin	Eight	2	-0.26201
sp_Q71U36-2_TBA1A_HUMAN	Bleomycin	Eight	2	-0.01601
sp_Q9BQE3_TBA1C_HUMAN	Bleomycin	Eight	2	-0.01946
sp_Q9BUF5_TBB6_HUMAN	Bleomycin	Eight	2	-0.04969
sp_P04350_TBB4A_HUMAN	Bleomycin	Eight	3	-0.26631
sp_P68363_TBA1B_HUMAN	Bleomycin	Eight	3	-0.21765
sp_P68366-2_TBA4A_HUMAN	Bleomycin	Eight	3	-0.15353
sp_P68371_TBB4B_HUMAN	Bleomycin	Eight	3	-0.14442
sp_Q13509_TBB3_HUMAN	Bleomycin	Eight	3	0.079765
sp_Q13885_TBB2A_HUMAN	Bleomycin	Eight	3	0.052052
sp_Q3ZCM7_TBB8_HUMAN	Bleomycin	Eight	3	-0.13867
sp_Q71U36-2_TBA1A_HUMAN	Bleomycin	Eight	3	-0.06826
sp_Q9BQE3_TBA1C_HUMAN	Bleomycin	Eight	3	-0.0336
sp_Q9BUF5_TBB6_HUMAN	Bleomycin	Eight	3	0.095007
sp_P04350_TBB4A_HUMAN	Bortezomib	Two	1	0.725345
sp_P68363_TBA1B_HUMAN	Bortezomib	Two	1	-0.23062
sp_P68366-2_TBA4A_HUMAN	Bortezomib	Two	1	0.289106
sp_P68371_TBB4B_HUMAN	Bortezomib	Two	1	-0.10634
sp_Q13509_TBB3_HUMAN	Bortezomib	Two	1	-0.10377
sp_Q13885_TBB2A_HUMAN	Bortezomib	Two	1	0.516088
sp_Q3ZCM7_TBB8_HUMAN	Bortezomib	Two	1	-0.24633
sp_Q71U36-2_TBA1A_HUMAN	Bortezomib	Two	1	0.197438
sp_Q9BQE3_TBA1C_HUMAN	Bortezomib	Two	1	0.016471
sp_Q9BUF5_TBB6_HUMAN	Bortezomib	Two	1	-0.14453
sp_P04350_TBB4A_HUMAN	Bortezomib	Two	2	0.405358
sp_P68363_TBA1B_HUMAN	Bortezomib	Two	2	-0.31901
sp_P68366-2_TBA4A_HUMAN	Bortezomib	Two	2	0.120084
sp_P68371_TBB4B_HUMAN	Bortezomib	Two	2	-0.26148
sp_Q13509_TBB3_HUMAN	Bortezomib	Two	2	-0.2796
sp_Q13885_TBB2A_HUMAN	Bortezomib	Two	2	0.46518
sp_Q3ZCM7_TBB8_HUMAN	Bortezomib	Two	2	-0.39943
sp_Q71U36-2_TBA1A_HUMAN	Bortezomib	Two	2	-0.1896
sp_Q9BQE3_TBA1C_HUMAN	Bortezomib	Two	2	-0.16947
sp_Q9BUF5_TBB6_HUMAN	Bortezomib	Two	2	-0.26597
sp_P04350_TBB4A_HUMAN	Bortezomib	Two	3	0.367134
sp_P68363_TBA1B_HUMAN	Bortezomib	Two	3	-0.19788
sp_P68366-2_TBA4A_HUMAN	Bortezomib	Two	3	0.146763
sp_P68371_TBB4B_HUMAN	Bortezomib	Two	3	-0.33987
sp_Q13509_TBB3_HUMAN	Bortezomib	Two	3	-0.03719
sp_Q13885_TBB2A_HUMAN	Bortezomib	Two	3	0.417061
sp_Q3ZCM7_TBB8_HUMAN	Bortezomib	Two	3	-0.51964
sp_Q71U36-2_TBA1A_HUMAN	Bortezomib	Two	3	-0.24072
sp_Q9BQE3_TBA1C_HUMAN	Bortezomib	Two	3	-0.08975
sp_Q9BUF5_TBB6_HUMAN	Bortezomib	Two	3	-0.27742
sp_P04350_TBB4A_HUMAN	Bosutinib	Four	1	-0.13677
sp_P68363_TBA1B_HUMAN	Bosutinib	Four	1	-0.21687
sp_P68366-2_TBA4A_HUMAN	Bosutinib	Four	1	-0.23174
sp_P68371_TBB4B_HUMAN	Bosutinib	Four	1	-0.22632
sp_Q13509_TBB3_HUMAN	Bosutinib	Four	1	-0.14754
sp_Q13885_TBB2A_HUMAN	Bosutinib	Four	1	0.089585
sp_Q3ZCM7_TBB8_HUMAN	Bosutinib	Four	1	-0.27157
sp_Q71U36-2_TBA1A_HUMAN	Bosutinib	Four	1	0.04306
sp_Q9BQE3_TBA1C_HUMAN	Bosutinib	Four	1	-0.1182
sp_Q9BUF5_TBB6_HUMAN	Bosutinib	Four	1	-0.12377
sp_P04350_TBB4A_HUMAN	Bosutinib	Four	2	-0.19691
sp_P68363_TBA1B_HUMAN	Bosutinib	Four	2	-0.28178
sp_P68366-2_TBA4A_HUMAN	Bosutinib	Four	2	-0.35917
sp_P68371_TBB4B_HUMAN	Bosutinib	Four	2	-0.27001
sp_Q13509_TBB3_HUMAN	Bosutinib	Four	2	-0.27578
sp_Q13885_TBB2A_HUMAN	Bosutinib	Four	2	0.085752
sp_Q3ZCM7_TBB8_HUMAN	Bosutinib	Four	2	-0.32559
sp_Q71U36-2_TBA1A_HUMAN	Bosutinib	Four	2	0.130754
sp_Q9BQE3_TBA1C_HUMAN	Bosutinib	Four	2	-0.19105
sp_Q9BUF5_TBB6_HUMAN	Bosutinib	Four	2	-0.22092
sp_P04350_TBB4A_HUMAN	Bosutinib	Four	3	-0.2776
sp_P68363_TBA1B_HUMAN	Bosutinib	Four	3	-0.31529
sp_P68366-2_TBA4A_HUMAN	Bosutinib	Four	3	-0.47781
sp_P68371_TBB4B_HUMAN	Bosutinib	Four	3	-0.28876
sp_Q13509_TBB3_HUMAN	Bosutinib	Four	3	-0.22097
sp_Q13885_TBB2A_HUMAN	Bosutinib	Four	3	-0.13495
sp_Q3ZCM7_TBB8_HUMAN	Bosutinib	Four	3	-0.26815
sp_Q71U36-2_TBA1A_HUMAN	Bosutinib	Four	3	-0.14632
sp_Q9BQE3_TBA1C_HUMAN	Bosutinib	Four	3	-0.21027
sp_Q9BUF5_TBB6_HUMAN	Bosutinib	Four	3	-0.30435
sp_P04350_TBB4A_HUMAN	Cabozantinib	Four	1	-0.09274
sp_P68363_TBA1B_HUMAN	Cabozantinib	Four	1	-0.28368
sp_P68366-2_TBA4A_HUMAN	Cabozantinib	Four	1	-0.25953
sp_P68371_TBB4B_HUMAN	Cabozantinib	Four	1	-0.28158
sp_Q13509_TBB3_HUMAN	Cabozantinib	Four	1	-0.42255
sp_Q13885_TBB2A_HUMAN	Cabozantinib	Four	1	-0.18427
sp_Q3ZCM7_TBB8_HUMAN	Cabozantinib	Four	1	-0.28603
sp_Q71U36-2_TBA1A_HUMAN	Cabozantinib	Four	1	-0.05485
sp_Q9BQE3_TBA1C_HUMAN	Cabozantinib	Four	1	-0.1605
sp_Q9BUF5_TBB6_HUMAN	Cabozantinib	Four	1	-0.28832
sp_P04350_TBB4A_HUMAN	Cabozantinib	Four	2	-0.21755
sp_P68363_TBA1B_HUMAN	Cabozantinib	Four	2	-0.36111
sp_P68366-2_TBA4A_HUMAN	Cabozantinib	Four	2	-0.39116
sp_P68371_TBB4B_HUMAN	Cabozantinib	Four	2	-0.36869
sp_Q13509_TBB3_HUMAN	Cabozantinib	Four	2	-0.48663
sp_Q13885_TBB2A_HUMAN	Cabozantinib	Four	2	-0.26592
sp_Q3ZCM7_TBB8_HUMAN	Cabozantinib	Four	2	-0.35083
sp_Q71U36-2_TBA1A_HUMAN	Cabozantinib	Four	2	0.012744
sp_Q9BQE3_TBA1C_HUMAN	Cabozantinib	Four	2	-0.26397
sp_Q9BUF5_TBB6_HUMAN	Cabozantinib	Four	2	-0.41298
sp_P04350_TBB4A_HUMAN	Cabozantinib	Four	3	-0.32841
sp_P68363_TBA1B_HUMAN	Cabozantinib	Four	3	-0.38652
sp_P68366-2_TBA4A_HUMAN	Cabozantinib	Four	3	-0.53854
sp_P68371_TBB4B_HUMAN	Cabozantinib	Four	3	-0.38149
sp_Q13509_TBB3_HUMAN	Cabozantinib	Four	3	-0.48187
sp_Q13885_TBB2A_HUMAN	Cabozantinib	Four	3	-0.43652
sp_Q3ZCM7_TBB8_HUMAN	Cabozantinib	Four	3	-0.31181
sp_Q71U36-2_TBA1A_HUMAN	Cabozantinib	Four	3	-0.4233
sp_Q9BQE3_TBA1C_HUMAN	Cabozantinib	Four	3	-0.35983
sp_Q9BUF5_TBB6_HUMAN	Cabozantinib	Four	3	-0.54461
sp_P04350_TBB4A_HUMAN	Camptothecin	Eight	1	-0.21689
sp_P68363_TBA1B_HUMAN	Camptothecin	Eight	1	-0.44021
sp_P68366-2_TBA4A_HUMAN	Camptothecin	Eight	1	-0.24644
sp_P68371_TBB4B_HUMAN	Camptothecin	Eight	1	-0.38783
sp_Q13509_TBB3_HUMAN	Camptothecin	Eight	1	-0.18988
sp_Q13885_TBB2A_HUMAN	Camptothecin	Eight	1	-0.31513
sp_Q3ZCM7_TBB8_HUMAN	Camptothecin	Eight	1	-0.5575
sp_Q71U36-2_TBA1A_HUMAN	Camptothecin	Eight	1	-0.08556
sp_Q9BQE3_TBA1C_HUMAN	Camptothecin	Eight	1	-0.23749
sp_Q9BUF5_TBB6_HUMAN	Camptothecin	Eight	1	-0.12432
sp_P04350_TBB4A_HUMAN	Camptothecin	Eight	2	-0.11379
sp_P68363_TBA1B_HUMAN	Camptothecin	Eight	2	-0.39506
sp_P68366-2_TBA4A_HUMAN	Camptothecin	Eight	2	-0.1877
sp_P68371_TBB4B_HUMAN	Camptothecin	Eight	2	-0.42517
sp_Q13509_TBB3_HUMAN	Camptothecin	Eight	2	-0.1247
sp_Q13885_TBB2A_HUMAN	Camptothecin	Eight	2	-0.20201
sp_Q3ZCM7_TBB8_HUMAN	Camptothecin	Eight	2	-0.55178
sp_Q71U36-2_TBA1A_HUMAN	Camptothecin	Eight	2	-0.2576
sp_Q9BQE3_TBA1C_HUMAN	Camptothecin	Eight	2	-0.17702
sp_Q9BUF5_TBB6_HUMAN	Camptothecin	Eight	2	-0.15568
sp_P04350_TBB4A_HUMAN	Camptothecin	Eight	3	-0.03911
sp_P68363_TBA1B_HUMAN	Camptothecin	Eight	3	-0.40773
sp_P68366-2_TBA4A_HUMAN	Camptothecin	Eight	3	-0.21938
sp_P68371_TBB4B_HUMAN	Camptothecin	Eight	3	-0.33345
sp_Q13509_TBB3_HUMAN	Camptothecin	Eight	3	-0.08749
sp_Q13885_TBB2A_HUMAN	Camptothecin	Eight	3	-0.18726
sp_Q3ZCM7_TBB8_HUMAN	Camptothecin	Eight	3	-0.38928
sp_Q71U36-2_TBA1A_HUMAN	Camptothecin	Eight	3	-0.25278
sp_Q9BQE3_TBA1C_HUMAN	Camptothecin	Eight	3	-0.14705
sp_Q9BUF5_TBB6_HUMAN	Camptothecin	Eight	3	-0.16842
sp_P04350_TBB4A_HUMAN	Camptothecin	Five	1	-0.06205
sp_P68363_TBA1B_HUMAN	Camptothecin	Five	1	-0.27809
sp_P68366-2_TBA4A_HUMAN	Camptothecin	Five	1	-0.2121
sp_P68371_TBB4B_HUMAN	Camptothecin	Five	1	-0.29294
sp_Q13509_TBB3_HUMAN	Camptothecin	Five	1	-0.17101
sp_Q13885_TBB2A_HUMAN	Camptothecin	Five	1	-0.11764
sp_Q3ZCM7_TBB8_HUMAN	Camptothecin	Five	1	-0.57875
sp_Q71U36-2_TBA1A_HUMAN	Camptothecin	Five	1	-0.08955
sp_Q9BQE3_TBA1C_HUMAN	Camptothecin	Five	1	-0.19173
sp_Q9BUF5_TBB6_HUMAN	Camptothecin	Five	1	-0.10609
sp_P04350_TBB4A_HUMAN	Camptothecin	Five	2	0.001714
sp_P68363_TBA1B_HUMAN	Camptothecin	Five	2	-0.24974
sp_P68366-2_TBA4A_HUMAN	Camptothecin	Five	2	-0.17793
sp_P68371_TBB4B_HUMAN	Camptothecin	Five	2	-0.25544
sp_Q13509_TBB3_HUMAN	Camptothecin	Five	2	-0.05677
sp_Q13885_TBB2A_HUMAN	Camptothecin	Five	2	-0.13428
sp_Q3ZCM7_TBB8_HUMAN	Camptothecin	Five	2	-0.43359
sp_Q71U36-2_TBA1A_HUMAN	Camptothecin	Five	2	-0.12502
sp_Q9BQE3_TBA1C_HUMAN	Camptothecin	Five	2	-0.16222
sp_Q9BUF5_TBB6_HUMAN	Camptothecin	Five	2	-0.06634
sp_P04350_TBB4A_HUMAN	Camptothecin	Five	3	-0.12221
sp_P68363_TBA1B_HUMAN	Camptothecin	Five	3	-0.27116
sp_P68366-2_TBA4A_HUMAN	Camptothecin	Five	3	-0.18332
sp_P68371_TBB4B_HUMAN	Camptothecin	Five	3	-0.26061
sp_Q13509_TBB3_HUMAN	Camptothecin	Five	3	-0.16878
sp_Q13885_TBB2A_HUMAN	Camptothecin	Five	3	-0.07421
sp_Q3ZCM7_TBB8_HUMAN	Camptothecin	Five	3	-0.51581
sp_Q71U36-2_TBA1A_HUMAN	Camptothecin	Five	3	-0.06954
sp_Q9BQE3_TBA1C_HUMAN	Camptothecin	Five	3	-0.09487
sp_Q9BUF5_TBB6_HUMAN	Camptothecin	Five	3	-0.04971
sp_P04350_TBB4A_HUMAN	Camptothecin	Four	1	0.000681
sp_P68363_TBA1B_HUMAN	Camptothecin	Four	1	-0.44683
sp_P68366-2_TBA4A_HUMAN	Camptothecin	Four	1	-0.34288
sp_P68371_TBB4B_HUMAN	Camptothecin	Four	1	-0.45608
sp_Q13509_TBB3_HUMAN	Camptothecin	Four	1	0.103562
sp_Q13885_TBB2A_HUMAN	Camptothecin	Four	1	-0.21909
sp_Q3ZCM7_TBB8_HUMAN	Camptothecin	Four	1	-0.44975
sp_Q71U36-2_TBA1A_HUMAN	Camptothecin	Four	1	-0.30655
sp_Q9BQE3_TBA1C_HUMAN	Camptothecin	Four	1	-0.3496
sp_Q9BUF5_TBB6_HUMAN	Camptothecin	Four	1	-0.14792
sp_P04350_TBB4A_HUMAN	Camptothecin	Four	2	-0.02359
sp_P68363_TBA1B_HUMAN	Camptothecin	Four	2	-0.37391
sp_P68366-2_TBA4A_HUMAN	Camptothecin	Four	2	-0.32482
sp_P68371_TBB4B_HUMAN	Camptothecin	Four	2	-0.40165
sp_Q13509_TBB3_HUMAN	Camptothecin	Four	2	0.073035
sp_Q13885_TBB2A_HUMAN	Camptothecin	Four	2	-0.1702
sp_Q3ZCM7_TBB8_HUMAN	Camptothecin	Four	2	-0.40488
sp_Q71U36-2_TBA1A_HUMAN	Camptothecin	Four	2	-0.21114
sp_Q9BQE3_TBA1C_HUMAN	Camptothecin	Four	2	-0.26194
sp_Q9BUF5_TBB6_HUMAN	Camptothecin	Four	2	-0.18268
sp_P04350_TBB4A_HUMAN	Camptothecin	Four	3	0.237599
sp_P68363_TBA1B_HUMAN	Camptothecin	Four	3	-0.02547
sp_P68366-2_TBA4A_HUMAN	Camptothecin	Four	3	0.019283
sp_P68371_TBB4B_HUMAN	Camptothecin	Four	3	-0.02213
sp_Q13509_TBB3_HUMAN	Camptothecin	Four	3	0.514112
sp_Q13885_TBB2A_HUMAN	Camptothecin	Four	3	0.198419
sp_Q3ZCM7_TBB8_HUMAN	Camptothecin	Four	3	-0.01999
sp_Q71U36-2_TBA1A_HUMAN	Camptothecin	Four	3	0.202217
sp_Q9BQE3_TBA1C_HUMAN	Camptothecin	Four	3	0.051299
sp_Q9BUF5_TBB6_HUMAN	Camptothecin	Four	3	0.272469
sp_P04350_TBB4A_HUMAN	Camptothecin	Nine	1	-0.03452
sp_P68363_TBA1B_HUMAN	Camptothecin	Nine	1	-0.43573
sp_P68366-2_TBA4A_HUMAN	Camptothecin	Nine	1	-0.22612
sp_P68371_TBB4B_HUMAN	Camptothecin	Nine	1	-0.33025
sp_Q13509_TBB3_HUMAN	Camptothecin	Nine	1	0.03412
sp_Q13885_TBB2A_HUMAN	Camptothecin	Nine	1	-0.1739
sp_Q3ZCM7_TBB8_HUMAN	Camptothecin	Nine	1	-0.55698
sp_Q71U36-2_TBA1A_HUMAN	Camptothecin	Nine	1	-0.31303
sp_Q9BQE3_TBA1C_HUMAN	Camptothecin	Nine	1	-0.17681
sp_Q9BUF5_TBB6_HUMAN	Camptothecin	Nine	1	-0.11641
sp_P04350_TBB4A_HUMAN	Camptothecin	Nine	2	-0.00511
sp_P68363_TBA1B_HUMAN	Camptothecin	Nine	2	-0.35529
sp_P68366-2_TBA4A_HUMAN	Camptothecin	Nine	2	-0.29162
sp_P68371_TBB4B_HUMAN	Camptothecin	Nine	2	-0.28607
sp_Q13509_TBB3_HUMAN	Camptothecin	Nine	2	0.079195
sp_Q13885_TBB2A_HUMAN	Camptothecin	Nine	2	-0.15042
sp_Q3ZCM7_TBB8_HUMAN	Camptothecin	Nine	2	-0.34193
sp_Q71U36-2_TBA1A_HUMAN	Camptothecin	Nine	2	-0.04388
sp_Q9BQE3_TBA1C_HUMAN	Camptothecin	Nine	2	-0.14488
sp_Q9BUF5_TBB6_HUMAN	Camptothecin	Nine	2	-0.08262
sp_P04350_TBB4A_HUMAN	Camptothecin	Nine	3	-0.07368
sp_P68363_TBA1B_HUMAN	Camptothecin	Nine	3	-0.38457
sp_P68366-2_TBA4A_HUMAN	Camptothecin	Nine	3	-0.34761
sp_P68371_TBB4B_HUMAN	Camptothecin	Nine	3	-0.33156
sp_Q13509_TBB3_HUMAN	Camptothecin	Nine	3	0.022293
sp_Q13885_TBB2A_HUMAN	Camptothecin	Nine	3	-0.10333
sp_Q3ZCM7_TBB8_HUMAN	Camptothecin	Nine	3	-0.69825
sp_Q71U36-2_TBA1A_HUMAN	Camptothecin	Nine	3	-0.07008
sp_Q9BQE3_TBA1C_HUMAN	Camptothecin	Nine	3	-0.23117
sp_Q9BUF5_TBB6_HUMAN	Camptothecin	Nine	3	-0.06077
sp_P04350_TBB4A_HUMAN	Camptothecin	One	1	-0.01669
sp_P68363_TBA1B_HUMAN	Camptothecin	One	1	-0.4178
sp_P68366-2_TBA4A_HUMAN	Camptothecin	One	1	-0.26773
sp_P68371_TBB4B_HUMAN	Camptothecin	One	1	-0.32651
sp_Q13509_TBB3_HUMAN	Camptothecin	One	1	-0.00385
sp_Q13885_TBB2A_HUMAN	Camptothecin	One	1	-0.31924
sp_Q3ZCM7_TBB8_HUMAN	Camptothecin	One	1	-0.92392
sp_Q71U36-2_TBA1A_HUMAN	Camptothecin	One	1	-0.36068
sp_Q9BQE3_TBA1C_HUMAN	Camptothecin	One	1	-0.25541
sp_Q9BUF5_TBB6_HUMAN	Camptothecin	One	1	-0.08196
sp_P04350_TBB4A_HUMAN	Camptothecin	One	2	-0.02453
sp_P68363_TBA1B_HUMAN	Camptothecin	One	2	-0.35662
sp_P68366-2_TBA4A_HUMAN	Camptothecin	One	2	-0.27646
sp_P68371_TBB4B_HUMAN	Camptothecin	One	2	-0.39793
sp_Q13509_TBB3_HUMAN	Camptothecin	One	2	-0.06462
sp_Q13885_TBB2A_HUMAN	Camptothecin	One	2	-0.33501
sp_Q3ZCM7_TBB8_HUMAN	Camptothecin	One	2	-0.71868
sp_Q71U36-2_TBA1A_HUMAN	Camptothecin	One	2	-0.13371
sp_Q9BQE3_TBA1C_HUMAN	Camptothecin	One	2	-0.23216
sp_Q9BUF5_TBB6_HUMAN	Camptothecin	One	2	-0.10042
sp_P04350_TBB4A_HUMAN	Camptothecin	One	3	-0.07518
sp_P68363_TBA1B_HUMAN	Camptothecin	One	3	-0.43129
sp_P68366-2_TBA4A_HUMAN	Camptothecin	One	3	-0.27055
sp_P68371_TBB4B_HUMAN	Camptothecin	One	3	-0.38678
sp_Q13509_TBB3_HUMAN	Camptothecin	One	3	-0.04762
sp_Q13885_TBB2A_HUMAN	Camptothecin	One	3	-0.28824
sp_Q3ZCM7_TBB8_HUMAN	Camptothecin	One	3	-0.80391
sp_Q71U36-2_TBA1A_HUMAN	Camptothecin	One	3	-0.39983
sp_Q9BQE3_TBA1C_HUMAN	Camptothecin	One	3	-0.20583
sp_Q9BUF5_TBB6_HUMAN	Camptothecin	One	3	-0.10002
sp_P04350_TBB4A_HUMAN	Camptothecin	One	4	-0.041
sp_P68363_TBA1B_HUMAN	Camptothecin	One	4	-0.36809
sp_P68366-2_TBA4A_HUMAN	Camptothecin	One	4	-0.2661
sp_P68371_TBB4B_HUMAN	Camptothecin	One	4	-0.32764
sp_Q13509_TBB3_HUMAN	Camptothecin	One	4	-0.02114
sp_Q13885_TBB2A_HUMAN	Camptothecin	One	4	-0.20001
sp_Q3ZCM7_TBB8_HUMAN	Camptothecin	One	4	-0.79718
sp_Q71U36-2_TBA1A_HUMAN	Camptothecin	One	4	-0.19814
sp_Q9BQE3_TBA1C_HUMAN	Camptothecin	One	4	-0.2857
sp_Q9BUF5_TBB6_HUMAN	Camptothecin	One	4	-0.08348
sp_P04350_TBB4A_HUMAN	Camptothecin	One	5	-0.04338
sp_P68363_TBA1B_HUMAN	Camptothecin	One	5	-0.38305
sp_P68366-2_TBA4A_HUMAN	Camptothecin	One	5	-0.27568
sp_P68371_TBB4B_HUMAN	Camptothecin	One	5	-0.32995
sp_Q13509_TBB3_HUMAN	Camptothecin	One	5	-0.00618
sp_Q13885_TBB2A_HUMAN	Camptothecin	One	5	-0.23996
sp_Q3ZCM7_TBB8_HUMAN	Camptothecin	One	5	-0.68068
sp_Q71U36-2_TBA1A_HUMAN	Camptothecin	One	5	-0.22639
sp_Q9BQE3_TBA1C_HUMAN	Camptothecin	One	5	-0.19589
sp_Q9BUF5_TBB6_HUMAN	Camptothecin	One	5	-0.05089
sp_P04350_TBB4A_HUMAN	Camptothecin	Seven	1	-0.03427
sp_P68363_TBA1B_HUMAN	Camptothecin	Seven	1	-0.34999
sp_P68366-2_TBA4A_HUMAN	Camptothecin	Seven	1	-0.27327
sp_P68371_TBB4B_HUMAN	Camptothecin	Seven	1	-0.34563
sp_Q13509_TBB3_HUMAN	Camptothecin	Seven	1	0.117633
sp_Q13885_TBB2A_HUMAN	Camptothecin	Seven	1	-0.14137
sp_Q3ZCM7_TBB8_HUMAN	Camptothecin	Seven	1	-0.46263
sp_Q71U36-2_TBA1A_HUMAN	Camptothecin	Seven	1	-0.2299
sp_Q9BQE3_TBA1C_HUMAN	Camptothecin	Seven	1	-0.22602
sp_Q9BUF5_TBB6_HUMAN	Camptothecin	Seven	1	-0.12422
sp_P04350_TBB4A_HUMAN	Camptothecin	Seven	2	0.005789
sp_P68363_TBA1B_HUMAN	Camptothecin	Seven	2	-0.26876
sp_P68366-2_TBA4A_HUMAN	Camptothecin	Seven	2	-0.24606
sp_P68371_TBB4B_HUMAN	Camptothecin	Seven	2	-0.25453
sp_Q13509_TBB3_HUMAN	Camptothecin	Seven	2	0.147244
sp_Q13885_TBB2A_HUMAN	Camptothecin	Seven	2	-0.11339
sp_Q3ZCM7_TBB8_HUMAN	Camptothecin	Seven	2	-0.30746
sp_Q71U36-2_TBA1A_HUMAN	Camptothecin	Seven	2	0.001769
sp_Q9BQE3_TBA1C_HUMAN	Camptothecin	Seven	2	-0.13167
sp_Q9BUF5_TBB6_HUMAN	Camptothecin	Seven	2	-0.05209
sp_P04350_TBB4A_HUMAN	Camptothecin	Seven	3	0.515049
sp_P68363_TBA1B_HUMAN	Camptothecin	Seven	3	-0.0489
sp_P68366-2_TBA4A_HUMAN	Camptothecin	Seven	3	-0.00683
sp_P68371_TBB4B_HUMAN	Camptothecin	Seven	3	-0.01691
sp_Q13509_TBB3_HUMAN	Camptothecin	Seven	3	0.608797
sp_Q13885_TBB2A_HUMAN	Camptothecin	Seven	3	0.201925
sp_Q3ZCM7_TBB8_HUMAN	Camptothecin	Seven	3	-0.03284
sp_Q71U36-2_TBA1A_HUMAN	Camptothecin	Seven	3	0.220824
sp_Q9BQE3_TBA1C_HUMAN	Camptothecin	Seven	3	0.099475
sp_Q9BUF5_TBB6_HUMAN	Camptothecin	Seven	3	0.319804
sp_P04350_TBB4A_HUMAN	Camptothecin	Six	1	-0.09016
sp_P68363_TBA1B_HUMAN	Camptothecin	Six	1	-0.22331
sp_P68366-2_TBA4A_HUMAN	Camptothecin	Six	1	-0.00501
sp_P68371_TBB4B_HUMAN	Camptothecin	Six	1	-0.16427
sp_Q13509_TBB3_HUMAN	Camptothecin	Six	1	-0.01225
sp_Q13885_TBB2A_HUMAN	Camptothecin	Six	1	-0.03436
sp_Q3ZCM7_TBB8_HUMAN	Camptothecin	Six	1	-0.02298
sp_Q71U36-2_TBA1A_HUMAN	Camptothecin	Six	1	-0.03463
sp_Q9BQE3_TBA1C_HUMAN	Camptothecin	Six	1	-0.09592
sp_Q9BUF5_TBB6_HUMAN	Camptothecin	Six	1	-0.02191
sp_P04350_TBB4A_HUMAN	Camptothecin	Six	2	0.068899
sp_P68363_TBA1B_HUMAN	Camptothecin	Six	2	-0.20029
sp_P68366-2_TBA4A_HUMAN	Camptothecin	Six	2	-0.1034
sp_P68371_TBB4B_HUMAN	Camptothecin	Six	2	-0.20281
sp_Q13509_TBB3_HUMAN	Camptothecin	Six	2	-0.02591
sp_Q13885_TBB2A_HUMAN	Camptothecin	Six	2	-0.04323
sp_Q3ZCM7_TBB8_HUMAN	Camptothecin	Six	2	-0.12593
sp_Q71U36-2_TBA1A_HUMAN	Camptothecin	Six	2	-0.10583
sp_Q9BQE3_TBA1C_HUMAN	Camptothecin	Six	2	-0.14017
sp_Q9BUF5_TBB6_HUMAN	Camptothecin	Six	2	-0.05651
sp_P04350_TBB4A_HUMAN	Camptothecin	Six	3	0.076617
sp_P68363_TBA1B_HUMAN	Camptothecin	Six	3	-0.23568
sp_P68366-2_TBA4A_HUMAN	Camptothecin	Six	3	0.026644
sp_P68371_TBB4B_HUMAN	Camptothecin	Six	3	-0.19186
sp_Q13509_TBB3_HUMAN	Camptothecin	Six	3	-0.00139
sp_Q13885_TBB2A_HUMAN	Camptothecin	Six	3	0.006546
sp_Q3ZCM7_TBB8_HUMAN	Camptothecin	Six	3	0.009885
sp_Q71U36-2_TBA1A_HUMAN	Camptothecin	Six	3	-0.06981
sp_Q9BQE3_TBA1C_HUMAN	Camptothecin	Six	3	-0.05641
sp_Q9BUF5_TBB6_HUMAN	Camptothecin	Six	3	-0.01044
sp_P04350_TBB4A_HUMAN	Camptothecin	Three	1	0.031844
sp_P68363_TBA1B_HUMAN	Camptothecin	Three	1	-0.26687
sp_P68366-2_TBA4A_HUMAN	Camptothecin	Three	1	-0.14063
sp_P68371_TBB4B_HUMAN	Camptothecin	Three	1	-0.30642
sp_Q13509_TBB3_HUMAN	Camptothecin	Three	1	0.071738
sp_Q13885_TBB2A_HUMAN	Camptothecin	Three	1	-0.01893
sp_Q3ZCM7_TBB8_HUMAN	Camptothecin	Three	1	-0.49312
sp_Q71U36-2_TBA1A_HUMAN	Camptothecin	Three	1	-0.2286
sp_Q9BQE3_TBA1C_HUMAN	Camptothecin	Three	1	-0.14525
sp_Q9BUF5_TBB6_HUMAN	Camptothecin	Three	1	-0.1078
sp_P04350_TBB4A_HUMAN	Camptothecin	Three	2	-0.17509
sp_P68363_TBA1B_HUMAN	Camptothecin	Three	2	-0.19697
sp_P68366-2_TBA4A_HUMAN	Camptothecin	Three	2	-0.38085
sp_P68371_TBB4B_HUMAN	Camptothecin	Three	2	-0.34526
sp_Q13509_TBB3_HUMAN	Camptothecin	Three	2	0.047679
sp_Q13885_TBB2A_HUMAN	Camptothecin	Three	2	-0.09682
sp_Q3ZCM7_TBB8_HUMAN	Camptothecin	Three	2	-0.69278
sp_Q71U36-2_TBA1A_HUMAN	Camptothecin	Three	2	-0.969
sp_Q9BQE3_TBA1C_HUMAN	Camptothecin	Three	2	-0.37895
sp_Q9BUF5_TBB6_HUMAN	Camptothecin	Three	2	-0.13244
sp_P04350_TBB4A_HUMAN	Camptothecin	Three	3	0.057853
sp_P68363_TBA1B_HUMAN	Camptothecin	Three	3	-0.28377
sp_P68366-2_TBA4A_HUMAN	Camptothecin	Three	3	-0.1873
sp_P68371_TBB4B_HUMAN	Camptothecin	Three	3	-0.27967
sp_Q13509_TBB3_HUMAN	Camptothecin	Three	3	0.026955
sp_Q13885_TBB2A_HUMAN	Camptothecin	Three	3	-0.03533
sp_Q3ZCM7_TBB8_HUMAN	Camptothecin	Three	3	-0.50819
sp_Q71U36-2_TBA1A_HUMAN	Camptothecin	Three	3	-0.41682
sp_Q9BQE3_TBA1C_HUMAN	Camptothecin	Three	3	-0.19024
sp_Q9BUF5_TBB6_HUMAN	Camptothecin	Three	3	-0.12225
sp_P04350_TBB4A_HUMAN	Camptothecin	Two	1	0.018142
sp_P68363_TBA1B_HUMAN	Camptothecin	Two	1	-0.37829
sp_P68366-2_TBA4A_HUMAN	Camptothecin	Two	1	-0.26306
sp_P68371_TBB4B_HUMAN	Camptothecin	Two	1	-0.33317
sp_Q13509_TBB3_HUMAN	Camptothecin	Two	1	0.042157
sp_Q13885_TBB2A_HUMAN	Camptothecin	Two	1	-0.05293
sp_Q3ZCM7_TBB8_HUMAN	Camptothecin	Two	1	-0.43639
sp_Q71U36-2_TBA1A_HUMAN	Camptothecin	Two	1	-0.09533
sp_Q9BQE3_TBA1C_HUMAN	Camptothecin	Two	1	-0.15936
sp_Q9BUF5_TBB6_HUMAN	Camptothecin	Two	1	-0.10367
sp_P04350_TBB4A_HUMAN	Camptothecin	Two	2	-0.0264
sp_P68363_TBA1B_HUMAN	Camptothecin	Two	2	-0.36851
sp_P68366-2_TBA4A_HUMAN	Camptothecin	Two	2	-0.28603
sp_P68371_TBB4B_HUMAN	Camptothecin	Two	2	-0.35939
sp_Q13509_TBB3_HUMAN	Camptothecin	Two	2	-0.02014
sp_Q13885_TBB2A_HUMAN	Camptothecin	Two	2	-0.05125
sp_Q3ZCM7_TBB8_HUMAN	Camptothecin	Two	2	-0.45259
sp_Q71U36-2_TBA1A_HUMAN	Camptothecin	Two	2	-0.25374
sp_Q9BQE3_TBA1C_HUMAN	Camptothecin	Two	2	-0.1293
sp_Q9BUF5_TBB6_HUMAN	Camptothecin	Two	2	-0.10628
sp_P04350_TBB4A_HUMAN	Camptothecin	Two	3	-0.079
sp_P68363_TBA1B_HUMAN	Camptothecin	Two	3	-0.34101
sp_P68366-2_TBA4A_HUMAN	Camptothecin	Two	3	-0.36384
sp_P68371_TBB4B_HUMAN	Camptothecin	Two	3	-0.54014
sp_Q13509_TBB3_HUMAN	Camptothecin	Two	3	-0.05806
sp_Q13885_TBB2A_HUMAN	Camptothecin	Two	3	-0.18053
sp_Q3ZCM7_TBB8_HUMAN	Camptothecin	Two	3	-0.69098
sp_Q71U36-2_TBA1A_HUMAN	Camptothecin	Two	3	-0.45947
sp_Q9BQE3_TBA1C_HUMAN	Camptothecin	Two	3	-0.28355
sp_Q9BUF5_TBB6_HUMAN	Camptothecin	Two	3	-0.26681
sp_P04350_TBB4A_HUMAN	Carmofur	Eight	1	-0.16642
sp_P68363_TBA1B_HUMAN	Carmofur	Eight	1	-0.17585
sp_P68366-2_TBA4A_HUMAN	Carmofur	Eight	1	-0.09212
sp_P68371_TBB4B_HUMAN	Carmofur	Eight	1	-0.17154
sp_Q13509_TBB3_HUMAN	Carmofur	Eight	1	-0.1401
sp_Q13885_TBB2A_HUMAN	Carmofur	Eight	1	-0.32518
sp_Q3ZCM7_TBB8_HUMAN	Carmofur	Eight	1	-0.22867
sp_Q71U36-2_TBA1A_HUMAN	Carmofur	Eight	1	-0.07025
sp_Q9BQE3_TBA1C_HUMAN	Carmofur	Eight	1	-0.20564
sp_Q9BUF5_TBB6_HUMAN	Carmofur	Eight	1	-0.138
sp_P04350_TBB4A_HUMAN	Carmofur	Eight	2	-0.00592
sp_P68363_TBA1B_HUMAN	Carmofur	Eight	2	-0.04976
sp_P68366-2_TBA4A_HUMAN	Carmofur	Eight	2	0.118952
sp_P68371_TBB4B_HUMAN	Carmofur	Eight	2	-0.09453
sp_Q13509_TBB3_HUMAN	Carmofur	Eight	2	0.02669
sp_Q13885_TBB2A_HUMAN	Carmofur	Eight	2	-0.04793
sp_Q3ZCM7_TBB8_HUMAN	Carmofur	Eight	2	-0.15814
sp_Q71U36-2_TBA1A_HUMAN	Carmofur	Eight	2	0.045296
sp_Q9BQE3_TBA1C_HUMAN	Carmofur	Eight	2	-0.01993
sp_Q9BUF5_TBB6_HUMAN	Carmofur	Eight	2	-0.11529
sp_P04350_TBB4A_HUMAN	Carmofur	Eight	3	-0.07892
sp_P68363_TBA1B_HUMAN	Carmofur	Eight	3	-0.02004
sp_P68366-2_TBA4A_HUMAN	Carmofur	Eight	3	0.155613
sp_P68371_TBB4B_HUMAN	Carmofur	Eight	3	0.015812
sp_Q13509_TBB3_HUMAN	Carmofur	Eight	3	0.129688
sp_Q13885_TBB2A_HUMAN	Carmofur	Eight	3	-0.11308
sp_Q3ZCM7_TBB8_HUMAN	Carmofur	Eight	3	0.099377
sp_Q71U36-2_TBA1A_HUMAN	Carmofur	Eight	3	0.095084
sp_Q9BQE3_TBA1C_HUMAN	Carmofur	Eight	3	-0.09385
sp_Q9BUF5_TBB6_HUMAN	Carmofur	Eight	3	-0.03154
sp_P04350_TBB4A_HUMAN	Crizotinib	Three	1	-0.16131
sp_P68363_TBA1B_HUMAN	Crizotinib	Three	1	-0.17231
sp_P68366-2_TBA4A_HUMAN	Crizotinib	Three	1	-0.32098
sp_P68371_TBB4B_HUMAN	Crizotinib	Three	1	-0.15914
sp_Q13509_TBB3_HUMAN	Crizotinib	Three	1	-0.35973
sp_Q13885_TBB2A_HUMAN	Crizotinib	Three	1	-0.06087
sp_Q3ZCM7_TBB8_HUMAN	Crizotinib	Three	1	-0.12428
sp_Q71U36-2_TBA1A_HUMAN	Crizotinib	Three	1	0.144333
sp_Q9BQE3_TBA1C_HUMAN	Crizotinib	Three	1	0.010248
sp_Q9BUF5_TBB6_HUMAN	Crizotinib	Three	1	-0.17666
sp_P04350_TBB4A_HUMAN	Crizotinib	Three	2	-0.12455
sp_P68363_TBA1B_HUMAN	Crizotinib	Three	2	-0.24114
sp_P68366-2_TBA4A_HUMAN	Crizotinib	Three	2	-0.46896
sp_P68371_TBB4B_HUMAN	Crizotinib	Three	2	-0.28644
sp_Q13509_TBB3_HUMAN	Crizotinib	Three	2	-0.27001
sp_Q13885_TBB2A_HUMAN	Crizotinib	Three	2	-0.13051
sp_Q3ZCM7_TBB8_HUMAN	Crizotinib	Three	2	-0.51595
sp_Q71U36-2_TBA1A_HUMAN	Crizotinib	Three	2	-0.41429
sp_Q9BQE3_TBA1C_HUMAN	Crizotinib	Three	2	-0.18013
sp_Q9BUF5_TBB6_HUMAN	Crizotinib	Three	2	-0.26794
sp_P04350_TBB4A_HUMAN	Crizotinib	Three	3	0.05538
sp_P68363_TBA1B_HUMAN	Crizotinib	Three	3	-0.2111
sp_P68366-2_TBA4A_HUMAN	Crizotinib	Three	3	-0.33439
sp_P68371_TBB4B_HUMAN	Crizotinib	Three	3	-0.22681
sp_Q13509_TBB3_HUMAN	Crizotinib	Three	3	-0.35767
sp_Q13885_TBB2A_HUMAN	Crizotinib	Three	3	-0.17529
sp_Q3ZCM7_TBB8_HUMAN	Crizotinib	Three	3	-0.38408
sp_Q71U36-2_TBA1A_HUMAN	Crizotinib	Three	3	-0.27233
sp_Q9BQE3_TBA1C_HUMAN	Crizotinib	Three	3	-0.16888
sp_Q9BUF5_TBB6_HUMAN	Crizotinib	Three	3	-0.22995
sp_P04350_TBB4A_HUMAN	Dasatinib	Five	1	-0.16355
sp_P68363_TBA1B_HUMAN	Dasatinib	Five	1	-0.02132
sp_P68366-2_TBA4A_HUMAN	Dasatinib	Five	1	-0.20642
sp_P68371_TBB4B_HUMAN	Dasatinib	Five	1	-0.03914
sp_Q13509_TBB3_HUMAN	Dasatinib	Five	1	-0.18619
sp_Q13885_TBB2A_HUMAN	Dasatinib	Five	1	0.060268
sp_Q3ZCM7_TBB8_HUMAN	Dasatinib	Five	1	-0.05917
sp_Q71U36-2_TBA1A_HUMAN	Dasatinib	Five	1	0.12341
sp_Q9BQE3_TBA1C_HUMAN	Dasatinib	Five	1	-0.01845
sp_Q9BUF5_TBB6_HUMAN	Dasatinib	Five	1	-0.09203
sp_P04350_TBB4A_HUMAN	Dasatinib	Five	2	-0.03456
sp_P68363_TBA1B_HUMAN	Dasatinib	Five	2	0.106486
sp_P68366-2_TBA4A_HUMAN	Dasatinib	Five	2	0.163306
sp_P68371_TBB4B_HUMAN	Dasatinib	Five	2	0.099191
sp_Q13509_TBB3_HUMAN	Dasatinib	Five	2	0.031287
sp_Q13885_TBB2A_HUMAN	Dasatinib	Five	2	0.059905
sp_Q3ZCM7_TBB8_HUMAN	Dasatinib	Five	2	0.152619
sp_Q71U36-2_TBA1A_HUMAN	Dasatinib	Five	2	0.12667
sp_Q9BQE3_TBA1C_HUMAN	Dasatinib	Five	2	0.038549
sp_Q9BUF5_TBB6_HUMAN	Dasatinib	Five	2	0.085886
sp_P04350_TBB4A_HUMAN	Dasatinib	Five	3	0.070506
sp_P68363_TBA1B_HUMAN	Dasatinib	Five	3	0.082918
sp_P68366-2_TBA4A_HUMAN	Dasatinib	Five	3	0.158612
sp_P68371_TBB4B_HUMAN	Dasatinib	Five	3	0.085356
sp_Q13509_TBB3_HUMAN	Dasatinib	Five	3	0.001684
sp_Q13885_TBB2A_HUMAN	Dasatinib	Five	3	0.102381
sp_Q3ZCM7_TBB8_HUMAN	Dasatinib	Five	3	0.214993
sp_Q71U36-2_TBA1A_HUMAN	Dasatinib	Five	3	0.033881
sp_Q9BQE3_TBA1C_HUMAN	Dasatinib	Five	3	0.064651
sp_Q9BUF5_TBB6_HUMAN	Dasatinib	Five	3	0.062988
sp_P04350_TBB4A_HUMAN	Docetaxel	Five	1	-0.05491
sp_P68363_TBA1B_HUMAN	Docetaxel	Five	1	0.071339
sp_P68366-2_TBA4A_HUMAN	Docetaxel	Five	1	0.066502
sp_P68371_TBB4B_HUMAN	Docetaxel	Five	1	0.056212
sp_Q13509_TBB3_HUMAN	Docetaxel	Five	1	-0.16063
sp_Q13885_TBB2A_HUMAN	Docetaxel	Five	1	0.041485
sp_Q3ZCM7_TBB8_HUMAN	Docetaxel	Five	1	-0.0488
sp_Q71U36-2_TBA1A_HUMAN	Docetaxel	Five	1	-0.01784
sp_Q9BQE3_TBA1C_HUMAN	Docetaxel	Five	1	-0.07554
sp_Q9BUF5_TBB6_HUMAN	Docetaxel	Five	1	0.056411
sp_P04350_TBB4A_HUMAN	Docetaxel	Five	2	0.089524
sp_P68363_TBA1B_HUMAN	Docetaxel	Five	2	0.235709
sp_P68366-2_TBA4A_HUMAN	Docetaxel	Five	2	0.436058
sp_P68371_TBB4B_HUMAN	Docetaxel	Five	2	0.238151
sp_Q13509_TBB3_HUMAN	Docetaxel	Five	2	0.160283
sp_Q13885_TBB2A_HUMAN	Docetaxel	Five	2	0.167827
sp_Q3ZCM7_TBB8_HUMAN	Docetaxel	Five	2	0.284934
sp_Q71U36-2_TBA1A_HUMAN	Docetaxel	Five	2	0.272637
sp_Q9BQE3_TBA1C_HUMAN	Docetaxel	Five	2	0.189253
sp_Q9BUF5_TBB6_HUMAN	Docetaxel	Five	2	0.251421
sp_P04350_TBB4A_HUMAN	Docetaxel	Five	3	0.249191
sp_P68363_TBA1B_HUMAN	Docetaxel	Five	3	0.211447
sp_P68366-2_TBA4A_HUMAN	Docetaxel	Five	3	0.389798
sp_P68371_TBB4B_HUMAN	Docetaxel	Five	3	0.215596
sp_Q13509_TBB3_HUMAN	Docetaxel	Five	3	0.195548
sp_Q13885_TBB2A_HUMAN	Docetaxel	Five	3	0.286274
sp_Q3ZCM7_TBB8_HUMAN	Docetaxel	Five	3	0.361361
sp_Q71U36-2_TBA1A_HUMAN	Docetaxel	Five	3	0.295997
sp_Q9BQE3_TBA1C_HUMAN	Docetaxel	Five	3	0.198607
sp_Q9BUF5_TBB6_HUMAN	Docetaxel	Five	3	0.206581
sp_P04350_TBB4A_HUMAN	Doxorubicin	One	1	0.092565
sp_P68363_TBA1B_HUMAN	Doxorubicin	One	1	-0.26791
sp_P68366-2_TBA4A_HUMAN	Doxorubicin	One	1	0.287775
sp_P68371_TBB4B_HUMAN	Doxorubicin	One	1	-0.18057
sp_Q13509_TBB3_HUMAN	Doxorubicin	One	1	0.095177
sp_Q13885_TBB2A_HUMAN	Doxorubicin	One	1	-0.13187
sp_Q3ZCM7_TBB8_HUMAN	Doxorubicin	One	1	-0.58026
sp_Q71U36-2_TBA1A_HUMAN	Doxorubicin	One	1	-0.43109
sp_Q9BQE3_TBA1C_HUMAN	Doxorubicin	One	1	-0.09122
sp_Q9BUF5_TBB6_HUMAN	Doxorubicin	One	1	0.083666
sp_P04350_TBB4A_HUMAN	Doxorubicin	One	2	0.016884
sp_P68363_TBA1B_HUMAN	Doxorubicin	One	2	-0.21665
sp_P68366-2_TBA4A_HUMAN	Doxorubicin	One	2	0.284108
sp_P68371_TBB4B_HUMAN	Doxorubicin	One	2	-0.25336
sp_Q13509_TBB3_HUMAN	Doxorubicin	One	2	-0.01387
sp_Q13885_TBB2A_HUMAN	Doxorubicin	One	2	-0.20304
sp_Q3ZCM7_TBB8_HUMAN	Doxorubicin	One	2	-0.57659
sp_Q71U36-2_TBA1A_HUMAN	Doxorubicin	One	2	-0.30434
sp_Q9BQE3_TBA1C_HUMAN	Doxorubicin	One	2	-0.00459
sp_Q9BUF5_TBB6_HUMAN	Doxorubicin	One	2	0.037031
sp_P04350_TBB4A_HUMAN	Doxorubicin	One	3	-0.05555
sp_P68363_TBA1B_HUMAN	Doxorubicin	One	3	-0.2987
sp_P68366-2_TBA4A_HUMAN	Doxorubicin	One	3	0.286974
sp_P68371_TBB4B_HUMAN	Doxorubicin	One	3	-0.21707
sp_Q13509_TBB3_HUMAN	Doxorubicin	One	3	-0.03111
sp_Q13885_TBB2A_HUMAN	Doxorubicin	One	3	-0.10088
sp_Q3ZCM7_TBB8_HUMAN	Doxorubicin	One	3	-0.54337
sp_Q71U36-2_TBA1A_HUMAN	Doxorubicin	One	3	-0.1451
sp_Q9BQE3_TBA1C_HUMAN	Doxorubicin	One	3	-0.03699
sp_Q9BUF5_TBB6_HUMAN	Doxorubicin	One	3	0.05966
sp_P04350_TBB4A_HUMAN	Doxorubicin	One	4	0.021257
sp_P68363_TBA1B_HUMAN	Doxorubicin	One	4	-0.26332
sp_P68366-2_TBA4A_HUMAN	Doxorubicin	One	4	0.291396
sp_P68371_TBB4B_HUMAN	Doxorubicin	One	4	-0.18564
sp_Q13509_TBB3_HUMAN	Doxorubicin	One	4	-0.03109
sp_Q13885_TBB2A_HUMAN	Doxorubicin	One	4	-0.01796
sp_Q3ZCM7_TBB8_HUMAN	Doxorubicin	One	4	-0.59173
sp_Q71U36-2_TBA1A_HUMAN	Doxorubicin	One	4	-0.33206
sp_Q9BQE3_TBA1C_HUMAN	Doxorubicin	One	4	-0.1334
sp_Q9BUF5_TBB6_HUMAN	Doxorubicin	One	4	0.118924
sp_P04350_TBB4A_HUMAN	Doxorubicin	One	5	-0.0157
sp_P68363_TBA1B_HUMAN	Doxorubicin	One	5	-0.26155
sp_P68366-2_TBA4A_HUMAN	Doxorubicin	One	5	0.24699
sp_P68371_TBB4B_HUMAN	Doxorubicin	One	5	-0.17682
sp_Q13509_TBB3_HUMAN	Doxorubicin	One	5	0.065234
sp_Q13885_TBB2A_HUMAN	Doxorubicin	One	5	-0.07588
sp_Q3ZCM7_TBB8_HUMAN	Doxorubicin	One	5	-0.38877
sp_Q71U36-2_TBA1A_HUMAN	Doxorubicin	One	5	-0.15704
sp_Q9BQE3_TBA1C_HUMAN	Doxorubicin	One	5	-0.07385
sp_Q9BUF5_TBB6_HUMAN	Doxorubicin	One	5	0.187222
sp_P04350_TBB4A_HUMAN	Enzalutamide	Seven	1	-0.2062
sp_P68363_TBA1B_HUMAN	Enzalutamide	Seven	1	-0.18831
sp_P68366-2_TBA4A_HUMAN	Enzalutamide	Seven	1	-0.26345
sp_P68371_TBB4B_HUMAN	Enzalutamide	Seven	1	-0.13507
sp_Q13509_TBB3_HUMAN	Enzalutamide	Seven	1	-0.28608
sp_Q13885_TBB2A_HUMAN	Enzalutamide	Seven	1	-0.1528
sp_Q3ZCM7_TBB8_HUMAN	Enzalutamide	Seven	1	-0.14858
sp_Q71U36-2_TBA1A_HUMAN	Enzalutamide	Seven	1	-0.19063
sp_Q9BQE3_TBA1C_HUMAN	Enzalutamide	Seven	1	-0.1354
sp_Q9BUF5_TBB6_HUMAN	Enzalutamide	Seven	1	-0.23486
sp_P04350_TBB4A_HUMAN	Enzalutamide	Seven	2	-0.15686
sp_P68363_TBA1B_HUMAN	Enzalutamide	Seven	2	-0.14939
sp_P68366-2_TBA4A_HUMAN	Enzalutamide	Seven	2	-0.27831
sp_P68371_TBB4B_HUMAN	Enzalutamide	Seven	2	-0.13654
sp_Q13509_TBB3_HUMAN	Enzalutamide	Seven	2	-0.27397
sp_Q13885_TBB2A_HUMAN	Enzalutamide	Seven	2	-0.20005
sp_Q3ZCM7_TBB8_HUMAN	Enzalutamide	Seven	2	-0.11838
sp_Q71U36-2_TBA1A_HUMAN	Enzalutamide	Seven	2	-0.08753
sp_Q9BQE3_TBA1C_HUMAN	Enzalutamide	Seven	2	0.000987
sp_Q9BUF5_TBB6_HUMAN	Enzalutamide	Seven	2	-0.18253
sp_P04350_TBB4A_HUMAN	Enzalutamide	Seven	3	-0.23487
sp_P68363_TBA1B_HUMAN	Enzalutamide	Seven	3	-0.29149
sp_P68366-2_TBA4A_HUMAN	Enzalutamide	Seven	3	-0.50668
sp_P68371_TBB4B_HUMAN	Enzalutamide	Seven	3	-0.26708
sp_Q13509_TBB3_HUMAN	Enzalutamide	Seven	3	-0.36394
sp_Q13885_TBB2A_HUMAN	Enzalutamide	Seven	3	-0.51096
sp_Q3ZCM7_TBB8_HUMAN	Enzalutamide	Seven	3	-0.15675
sp_Q71U36-2_TBA1A_HUMAN	Enzalutamide	Seven	3	-0.2025
sp_Q9BQE3_TBA1C_HUMAN	Enzalutamide	Seven	3	-0.25058
sp_Q9BUF5_TBB6_HUMAN	Enzalutamide	Seven	3	-0.44428
sp_P04350_TBB4A_HUMAN	Epirubicin	Four	1	-0.0052
sp_P68363_TBA1B_HUMAN	Epirubicin	Four	1	-0.3497
sp_P68366-2_TBA4A_HUMAN	Epirubicin	Four	1	-0.04545
sp_P68371_TBB4B_HUMAN	Epirubicin	Four	1	-0.32486
sp_Q13509_TBB3_HUMAN	Epirubicin	Four	1	-0.019
sp_Q13885_TBB2A_HUMAN	Epirubicin	Four	1	-0.06978
sp_Q3ZCM7_TBB8_HUMAN	Epirubicin	Four	1	-0.43699
sp_Q71U36-2_TBA1A_HUMAN	Epirubicin	Four	1	-0.13936
sp_Q9BQE3_TBA1C_HUMAN	Epirubicin	Four	1	-0.32209
sp_Q9BUF5_TBB6_HUMAN	Epirubicin	Four	1	0.055814
sp_P04350_TBB4A_HUMAN	Epirubicin	Four	2	-0.13034
sp_P68363_TBA1B_HUMAN	Epirubicin	Four	2	-0.36484
sp_P68366-2_TBA4A_HUMAN	Epirubicin	Four	2	-0.15008
sp_P68371_TBB4B_HUMAN	Epirubicin	Four	2	-0.36111
sp_Q13509_TBB3_HUMAN	Epirubicin	Four	2	-0.06645
sp_Q13885_TBB2A_HUMAN	Epirubicin	Four	2	-0.13926
sp_Q3ZCM7_TBB8_HUMAN	Epirubicin	Four	2	-0.50911
sp_Q71U36-2_TBA1A_HUMAN	Epirubicin	Four	2	-0.09208
sp_Q9BQE3_TBA1C_HUMAN	Epirubicin	Four	2	-0.27476
sp_Q9BUF5_TBB6_HUMAN	Epirubicin	Four	2	-0.04687
sp_P04350_TBB4A_HUMAN	Epirubicin	Four	3	-0.03002
sp_P68363_TBA1B_HUMAN	Epirubicin	Four	3	-0.37842
sp_P68366-2_TBA4A_HUMAN	Epirubicin	Four	3	-0.14992
sp_P68371_TBB4B_HUMAN	Epirubicin	Four	3	-0.30276
sp_Q13509_TBB3_HUMAN	Epirubicin	Four	3	-0.09749
sp_Q13885_TBB2A_HUMAN	Epirubicin	Four	3	-0.18733
sp_Q3ZCM7_TBB8_HUMAN	Epirubicin	Four	3	-0.38471
sp_Q71U36-2_TBA1A_HUMAN	Epirubicin	Four	3	-0.24929
sp_Q9BQE3_TBA1C_HUMAN	Epirubicin	Four	3	-0.31581
sp_Q9BUF5_TBB6_HUMAN	Epirubicin	Four	3	-0.15867
sp_P04350_TBB4A_HUMAN	Etoposide	Six	1	-0.13301
sp_P68363_TBA1B_HUMAN	Etoposide	Six	1	-0.24516
sp_P68366-2_TBA4A_HUMAN	Etoposide	Six	1	-0.21827
sp_P68371_TBB4B_HUMAN	Etoposide	Six	1	-0.2002
sp_Q13509_TBB3_HUMAN	Etoposide	Six	1	-0.0899
sp_Q13885_TBB2A_HUMAN	Etoposide	Six	1	-0.13411
sp_Q3ZCM7_TBB8_HUMAN	Etoposide	Six	1	0.222464
sp_Q71U36-2_TBA1A_HUMAN	Etoposide	Six	1	-0.15145
sp_Q9BQE3_TBA1C_HUMAN	Etoposide	Six	1	-0.04066
sp_Q9BUF5_TBB6_HUMAN	Etoposide	Six	1	-0.18259
sp_P04350_TBB4A_HUMAN	Etoposide	Six	2	-0.18624
sp_P68363_TBA1B_HUMAN	Etoposide	Six	2	-0.23032
sp_P68366-2_TBA4A_HUMAN	Etoposide	Six	2	-0.16798
sp_P68371_TBB4B_HUMAN	Etoposide	Six	2	-0.22001
sp_Q13509_TBB3_HUMAN	Etoposide	Six	2	-0.07202
sp_Q13885_TBB2A_HUMAN	Etoposide	Six	2	-0.07187
sp_Q3ZCM7_TBB8_HUMAN	Etoposide	Six	2	0.045109
sp_Q71U36-2_TBA1A_HUMAN	Etoposide	Six	2	-0.1034
sp_Q9BQE3_TBA1C_HUMAN	Etoposide	Six	2	-0.12074
sp_Q9BUF5_TBB6_HUMAN	Etoposide	Six	2	-0.08666
sp_P04350_TBB4A_HUMAN	Etoposide	Six	3	0.041629
sp_P68363_TBA1B_HUMAN	Etoposide	Six	3	-0.20876
sp_P68366-2_TBA4A_HUMAN	Etoposide	Six	3	-0.19002
sp_P68371_TBB4B_HUMAN	Etoposide	Six	3	-0.18237
sp_Q13509_TBB3_HUMAN	Etoposide	Six	3	-0.07564
sp_Q13885_TBB2A_HUMAN	Etoposide	Six	3	-0.18603
sp_Q3ZCM7_TBB8_HUMAN	Etoposide	Six	3	-0.31056
sp_Q71U36-2_TBA1A_HUMAN	Etoposide	Six	3	-0.1184
sp_Q9BQE3_TBA1C_HUMAN	Etoposide	Six	3	-0.06151
sp_Q9BUF5_TBB6_HUMAN	Etoposide	Six	3	-0.05264
sp_P04350_TBB4A_HUMAN	Everolimus	Four	1	0.081457
sp_P68363_TBA1B_HUMAN	Everolimus	Four	1	-0.15663
sp_P68366-2_TBA4A_HUMAN	Everolimus	Four	1	0.063639
sp_P68371_TBB4B_HUMAN	Everolimus	Four	1	-0.11244
sp_Q13509_TBB3_HUMAN	Everolimus	Four	1	-0.32841
sp_Q13885_TBB2A_HUMAN	Everolimus	Four	1	0.292039
sp_Q3ZCM7_TBB8_HUMAN	Everolimus	Four	1	-0.15691
sp_Q71U36-2_TBA1A_HUMAN	Everolimus	Four	1	-0.11867
sp_Q9BQE3_TBA1C_HUMAN	Everolimus	Four	1	-0.08784
sp_Q9BUF5_TBB6_HUMAN	Everolimus	Four	1	-0.06025
sp_P04350_TBB4A_HUMAN	Everolimus	Four	2	-0.14915
sp_P68363_TBA1B_HUMAN	Everolimus	Four	2	-0.25261
sp_P68366-2_TBA4A_HUMAN	Everolimus	Four	2	-0.21686
sp_P68371_TBB4B_HUMAN	Everolimus	Four	2	-0.2099
sp_Q13509_TBB3_HUMAN	Everolimus	Four	2	-0.43602
sp_Q13885_TBB2A_HUMAN	Everolimus	Four	2	0.231325
sp_Q3ZCM7_TBB8_HUMAN	Everolimus	Four	2	-0.17638
sp_Q71U36-2_TBA1A_HUMAN	Everolimus	Four	2	-0.17373
sp_Q9BQE3_TBA1C_HUMAN	Everolimus	Four	2	-0.1067
sp_Q9BUF5_TBB6_HUMAN	Everolimus	Four	2	-0.13968
sp_P04350_TBB4A_HUMAN	Everolimus	Four	3	-0.17971
sp_P68363_TBA1B_HUMAN	Everolimus	Four	3	-0.2404
sp_P68366-2_TBA4A_HUMAN	Everolimus	Four	3	-0.26537
sp_P68371_TBB4B_HUMAN	Everolimus	Four	3	-0.23093
sp_Q13509_TBB3_HUMAN	Everolimus	Four	3	-0.37586
sp_Q13885_TBB2A_HUMAN	Everolimus	Four	3	0.004777
sp_Q3ZCM7_TBB8_HUMAN	Everolimus	Four	3	-0.14548
sp_Q71U36-2_TBA1A_HUMAN	Everolimus	Four	3	-0.11634
sp_Q9BQE3_TBA1C_HUMAN	Everolimus	Four	3	-0.12886
sp_Q9BUF5_TBB6_HUMAN	Everolimus	Four	3	-0.20104
sp_P04350_TBB4A_HUMAN	Floxuridine	Eight	1	-0.4135
sp_P68363_TBA1B_HUMAN	Floxuridine	Eight	1	-0.20809
sp_P68366-2_TBA4A_HUMAN	Floxuridine	Eight	1	-0.06687
sp_P68371_TBB4B_HUMAN	Floxuridine	Eight	1	-0.21239
sp_Q13509_TBB3_HUMAN	Floxuridine	Eight	1	-0.16014
sp_Q13885_TBB2A_HUMAN	Floxuridine	Eight	1	-0.23148
sp_Q3ZCM7_TBB8_HUMAN	Floxuridine	Eight	1	-0.30473
sp_Q71U36-2_TBA1A_HUMAN	Floxuridine	Eight	1	-0.04396
sp_Q9BQE3_TBA1C_HUMAN	Floxuridine	Eight	1	-0.11682
sp_Q9BUF5_TBB6_HUMAN	Floxuridine	Eight	1	-0.17411
sp_P04350_TBB4A_HUMAN	Floxuridine	Eight	2	-0.08105
sp_P68363_TBA1B_HUMAN	Floxuridine	Eight	2	-0.13797
sp_P68366-2_TBA4A_HUMAN	Floxuridine	Eight	2	0.000461
sp_P68371_TBB4B_HUMAN	Floxuridine	Eight	2	-0.21384
sp_Q13509_TBB3_HUMAN	Floxuridine	Eight	2	-0.01229
sp_Q13885_TBB2A_HUMAN	Floxuridine	Eight	2	-0.09719
sp_Q3ZCM7_TBB8_HUMAN	Floxuridine	Eight	2	-0.2286
sp_Q71U36-2_TBA1A_HUMAN	Floxuridine	Eight	2	-0.05463
sp_Q9BQE3_TBA1C_HUMAN	Floxuridine	Eight	2	-0.02075
sp_Q9BUF5_TBB6_HUMAN	Floxuridine	Eight	2	-0.19049
sp_P04350_TBB4A_HUMAN	Floxuridine	Eight	3	-0.20918
sp_P68363_TBA1B_HUMAN	Floxuridine	Eight	3	-0.10458
sp_P68366-2_TBA4A_HUMAN	Floxuridine	Eight	3	-0.00119
sp_P68371_TBB4B_HUMAN	Floxuridine	Eight	3	-0.0823
sp_Q13509_TBB3_HUMAN	Floxuridine	Eight	3	-0.08464
sp_Q13885_TBB2A_HUMAN	Floxuridine	Eight	3	-0.03011
sp_Q3ZCM7_TBB8_HUMAN	Floxuridine	Eight	3	-0.04775
sp_Q71U36-2_TBA1A_HUMAN	Floxuridine	Eight	3	0.061227
sp_Q9BQE3_TBA1C_HUMAN	Floxuridine	Eight	3	-0.02811
sp_Q9BUF5_TBB6_HUMAN	Floxuridine	Eight	3	-0.102
sp_P04350_TBB4A_HUMAN	Fludarabine	Five	1	0.249333
sp_P68363_TBA1B_HUMAN	Fludarabine	Five	1	0.304583
sp_P68366-2_TBA4A_HUMAN	Fludarabine	Five	1	0.497551
sp_P68371_TBB4B_HUMAN	Fludarabine	Five	1	0.262216
sp_Q13509_TBB3_HUMAN	Fludarabine	Five	1	0.298482
sp_Q13885_TBB2A_HUMAN	Fludarabine	Five	1	0.383957
sp_Q3ZCM7_TBB8_HUMAN	Fludarabine	Five	1	0.386519
sp_Q71U36-2_TBA1A_HUMAN	Fludarabine	Five	1	0.326588
sp_Q9BQE3_TBA1C_HUMAN	Fludarabine	Five	1	0.233568
sp_Q9BUF5_TBB6_HUMAN	Fludarabine	Five	1	0.291004
sp_P04350_TBB4A_HUMAN	Fludarabine	Five	2	-0.27198
sp_P68363_TBA1B_HUMAN	Fludarabine	Five	2	-0.17804
sp_P68366-2_TBA4A_HUMAN	Fludarabine	Five	2	-0.35321
sp_P68371_TBB4B_HUMAN	Fludarabine	Five	2	-0.20585
sp_Q13509_TBB3_HUMAN	Fludarabine	Five	2	-0.21486
sp_Q13885_TBB2A_HUMAN	Fludarabine	Five	2	-0.20308
sp_Q3ZCM7_TBB8_HUMAN	Fludarabine	Five	2	-0.3051
sp_Q71U36-2_TBA1A_HUMAN	Fludarabine	Five	2	0.003611
sp_Q9BQE3_TBA1C_HUMAN	Fludarabine	Five	2	-0.1678
sp_Q9BUF5_TBB6_HUMAN	Fludarabine	Five	2	-0.27245
sp_P04350_TBB4A_HUMAN	Fludarabine	Five	3	-0.48292
sp_P68363_TBA1B_HUMAN	Fludarabine	Five	3	-0.25228
sp_P68366-2_TBA4A_HUMAN	Fludarabine	Five	3	-0.4936
sp_P68371_TBB4B_HUMAN	Fludarabine	Five	3	-0.24954
sp_Q13509_TBB3_HUMAN	Fludarabine	Five	3	-0.4362
sp_Q13885_TBB2A_HUMAN	Fludarabine	Five	3	-0.2456
sp_Q3ZCM7_TBB8_HUMAN	Fludarabine	Five	3	-0.26613
sp_Q71U36-2_TBA1A_HUMAN	Fludarabine	Five	3	-0.18368
sp_Q9BQE3_TBA1C_HUMAN	Fludarabine	Five	3	-0.0951
sp_Q9BUF5_TBB6_HUMAN	Fludarabine	Five	3	-0.24859
sp_P04350_TBB4A_HUMAN	Gefitinib	Six	1	-0.41708
sp_P68363_TBA1B_HUMAN	Gefitinib	Six	1	-0.13909
sp_P68366-2_TBA4A_HUMAN	Gefitinib	Six	1	-0.55638
sp_P68371_TBB4B_HUMAN	Gefitinib	Six	1	-0.11124
sp_Q13509_TBB3_HUMAN	Gefitinib	Six	1	-0.16078
sp_Q13885_TBB2A_HUMAN	Gefitinib	Six	1	-0.23742
sp_Q3ZCM7_TBB8_HUMAN	Gefitinib	Six	1	0.222598
sp_Q71U36-2_TBA1A_HUMAN	Gefitinib	Six	1	-0.00518
sp_Q9BQE3_TBA1C_HUMAN	Gefitinib	Six	1	-0.0219
sp_Q9BUF5_TBB6_HUMAN	Gefitinib	Six	1	-0.30328
sp_P04350_TBB4A_HUMAN	Gefitinib	Six	2	-0.69085
sp_P68363_TBA1B_HUMAN	Gefitinib	Six	2	-0.13447
sp_P68366-2_TBA4A_HUMAN	Gefitinib	Six	2	-0.5222
sp_P68371_TBB4B_HUMAN	Gefitinib	Six	2	-0.15588
sp_Q13509_TBB3_HUMAN	Gefitinib	Six	2	-0.14628
sp_Q13885_TBB2A_HUMAN	Gefitinib	Six	2	-0.23858
sp_Q3ZCM7_TBB8_HUMAN	Gefitinib	Six	2	0.16345
sp_Q71U36-2_TBA1A_HUMAN	Gefitinib	Six	2	-0.10973
sp_Q9BQE3_TBA1C_HUMAN	Gefitinib	Six	2	-0.04914
sp_Q9BUF5_TBB6_HUMAN	Gefitinib	Six	2	-0.21532
sp_P04350_TBB4A_HUMAN	Gefitinib	Six	3	-0.49787
sp_P68363_TBA1B_HUMAN	Gefitinib	Six	3	-0.14429
sp_P68366-2_TBA4A_HUMAN	Gefitinib	Six	3	-0.53601
sp_P68371_TBB4B_HUMAN	Gefitinib	Six	3	-0.09978
sp_Q13509_TBB3_HUMAN	Gefitinib	Six	3	-0.1767
sp_Q13885_TBB2A_HUMAN	Gefitinib	Six	3	-0.30002
sp_Q3ZCM7_TBB8_HUMAN	Gefitinib	Six	3	-0.14643
sp_Q71U36-2_TBA1A_HUMAN	Gefitinib	Six	3	-0.09026
sp_Q9BQE3_TBA1C_HUMAN	Gefitinib	Six	3	0.016257
sp_Q9BUF5_TBB6_HUMAN	Gefitinib	Six	3	-0.25615
sp_P04350_TBB4A_HUMAN	Genistein	Eight	1	-0.07768
sp_P68363_TBA1B_HUMAN	Genistein	Eight	1	-0.31632
sp_P68366-2_TBA4A_HUMAN	Genistein	Eight	1	-0.47715
sp_P68371_TBB4B_HUMAN	Genistein	Eight	1	-0.22395
sp_Q13509_TBB3_HUMAN	Genistein	Eight	1	0.028767
sp_Q13885_TBB2A_HUMAN	Genistein	Eight	1	-0.13011
sp_Q3ZCM7_TBB8_HUMAN	Genistein	Eight	1	-0.38182
sp_Q71U36-2_TBA1A_HUMAN	Genistein	Eight	1	-0.0819
sp_Q9BQE3_TBA1C_HUMAN	Genistein	Eight	1	-0.19262
sp_Q9BUF5_TBB6_HUMAN	Genistein	Eight	1	-0.05772
sp_P04350_TBB4A_HUMAN	Genistein	Eight	2	0.052404
sp_P68363_TBA1B_HUMAN	Genistein	Eight	2	-0.13937
sp_P68366-2_TBA4A_HUMAN	Genistein	Eight	2	-0.25695
sp_P68371_TBB4B_HUMAN	Genistein	Eight	2	-0.22212
sp_Q13509_TBB3_HUMAN	Genistein	Eight	2	0.154115
sp_Q13885_TBB2A_HUMAN	Genistein	Eight	2	0.030934
sp_Q3ZCM7_TBB8_HUMAN	Genistein	Eight	2	-0.31705
sp_Q71U36-2_TBA1A_HUMAN	Genistein	Eight	2	-0.01391
sp_Q9BQE3_TBA1C_HUMAN	Genistein	Eight	2	-0.0171
sp_Q9BUF5_TBB6_HUMAN	Genistein	Eight	2	-0.1281
sp_P04350_TBB4A_HUMAN	Genistein	Eight	3	-0.03596
sp_P68363_TBA1B_HUMAN	Genistein	Eight	3	-0.20218
sp_P68366-2_TBA4A_HUMAN	Genistein	Eight	3	-0.27921
sp_P68371_TBB4B_HUMAN	Genistein	Eight	3	-0.1419
sp_Q13509_TBB3_HUMAN	Genistein	Eight	3	0.112131
sp_Q13885_TBB2A_HUMAN	Genistein	Eight	3	-0.00823
sp_Q3ZCM7_TBB8_HUMAN	Genistein	Eight	3	-0.26875
sp_Q71U36-2_TBA1A_HUMAN	Genistein	Eight	3	-0.07987
sp_Q9BQE3_TBA1C_HUMAN	Genistein	Eight	3	-0.04874
sp_Q9BUF5_TBB6_HUMAN	Genistein	Eight	3	0.001717
sp_P04350_TBB4A_HUMAN	Idarubicin	Seven	1	-0.25826
sp_P68363_TBA1B_HUMAN	Idarubicin	Seven	1	-0.42546
sp_P68366-2_TBA4A_HUMAN	Idarubicin	Seven	1	-0.15406
sp_P68371_TBB4B_HUMAN	Idarubicin	Seven	1	-0.41447
sp_Q13509_TBB3_HUMAN	Idarubicin	Seven	1	-0.10024
sp_Q13885_TBB2A_HUMAN	Idarubicin	Seven	1	-0.17005
sp_Q3ZCM7_TBB8_HUMAN	Idarubicin	Seven	1	-0.50498
sp_Q71U36-2_TBA1A_HUMAN	Idarubicin	Seven	1	-0.37019
sp_Q9BQE3_TBA1C_HUMAN	Idarubicin	Seven	1	-0.28437
sp_Q9BUF5_TBB6_HUMAN	Idarubicin	Seven	1	-0.23554
sp_P04350_TBB4A_HUMAN	Idarubicin	Seven	2	-0.36185
sp_P68363_TBA1B_HUMAN	Idarubicin	Seven	2	-0.46829
sp_P68366-2_TBA4A_HUMAN	Idarubicin	Seven	2	-0.30862
sp_P68371_TBB4B_HUMAN	Idarubicin	Seven	2	-0.47751
sp_Q13509_TBB3_HUMAN	Idarubicin	Seven	2	-0.24572
sp_Q13885_TBB2A_HUMAN	Idarubicin	Seven	2	-0.38941
sp_Q3ZCM7_TBB8_HUMAN	Idarubicin	Seven	2	-0.60203
sp_Q71U36-2_TBA1A_HUMAN	Idarubicin	Seven	2	-0.35354
sp_Q9BQE3_TBA1C_HUMAN	Idarubicin	Seven	2	-0.38822
sp_Q9BUF5_TBB6_HUMAN	Idarubicin	Seven	2	-0.3044
sp_P04350_TBB4A_HUMAN	Idarubicin	Seven	3	-0.25772
sp_P68363_TBA1B_HUMAN	Idarubicin	Seven	3	-0.5911
sp_P68366-2_TBA4A_HUMAN	Idarubicin	Seven	3	-0.44318
sp_P68371_TBB4B_HUMAN	Idarubicin	Seven	3	-0.5485
sp_Q13509_TBB3_HUMAN	Idarubicin	Seven	3	-0.1991
sp_Q13885_TBB2A_HUMAN	Idarubicin	Seven	3	-0.51392
sp_Q3ZCM7_TBB8_HUMAN	Idarubicin	Seven	3	-0.59906
sp_Q71U36-2_TBA1A_HUMAN	Idarubicin	Seven	3	-0.45489
sp_Q9BQE3_TBA1C_HUMAN	Idarubicin	Seven	3	-0.47077
sp_Q9BUF5_TBB6_HUMAN	Idarubicin	Seven	3	-0.36053
sp_P04350_TBB4A_HUMAN	Irinotecan	One	1	-0.02802
sp_P68363_TBA1B_HUMAN	Irinotecan	One	1	-0.33452
sp_P68366-2_TBA4A_HUMAN	Irinotecan	One	1	-0.32798
sp_P68371_TBB4B_HUMAN	Irinotecan	One	1	-0.2687
sp_Q13509_TBB3_HUMAN	Irinotecan	One	1	0.13672
sp_Q13885_TBB2A_HUMAN	Irinotecan	One	1	-0.06015
sp_Q3ZCM7_TBB8_HUMAN	Irinotecan	One	1	-0.5951
sp_Q71U36-2_TBA1A_HUMAN	Irinotecan	One	1	0.161834
sp_Q9BQE3_TBA1C_HUMAN	Irinotecan	One	1	-0.19032
sp_Q9BUF5_TBB6_HUMAN	Irinotecan	One	1	0.078459
sp_P04350_TBB4A_HUMAN	Irinotecan	One	2	-0.00768
sp_P68363_TBA1B_HUMAN	Irinotecan	One	2	-0.29421
sp_P68366-2_TBA4A_HUMAN	Irinotecan	One	2	-0.30207
sp_P68371_TBB4B_HUMAN	Irinotecan	One	2	-0.32025
sp_Q13509_TBB3_HUMAN	Irinotecan	One	2	0.144223
sp_Q13885_TBB2A_HUMAN	Irinotecan	One	2	-0.17962
sp_Q3ZCM7_TBB8_HUMAN	Irinotecan	One	2	-0.58425
sp_Q71U36-2_TBA1A_HUMAN	Irinotecan	One	2	0.000612
sp_Q9BQE3_TBA1C_HUMAN	Irinotecan	One	2	-0.16759
sp_Q9BUF5_TBB6_HUMAN	Irinotecan	One	2	0.053651
sp_P04350_TBB4A_HUMAN	Irinotecan	One	3	0.157326
sp_P68363_TBA1B_HUMAN	Irinotecan	One	3	-0.31119
sp_P68366-2_TBA4A_HUMAN	Irinotecan	One	3	-0.3308
sp_P68371_TBB4B_HUMAN	Irinotecan	One	3	-0.28844
sp_Q13509_TBB3_HUMAN	Irinotecan	One	3	0.251001
sp_Q13885_TBB2A_HUMAN	Irinotecan	One	3	-0.04999
sp_Q3ZCM7_TBB8_HUMAN	Irinotecan	One	3	-0.48748
sp_Q71U36-2_TBA1A_HUMAN	Irinotecan	One	3	-0.2573
sp_Q9BQE3_TBA1C_HUMAN	Irinotecan	One	3	-0.04704
sp_Q9BUF5_TBB6_HUMAN	Irinotecan	One	3	0.040325
sp_P04350_TBB4A_HUMAN	Irinotecan	One	4	0.001461
sp_P68363_TBA1B_HUMAN	Irinotecan	One	4	-0.30508
sp_P68366-2_TBA4A_HUMAN	Irinotecan	One	4	-0.33996
sp_P68371_TBB4B_HUMAN	Irinotecan	One	4	-0.29111
sp_Q13509_TBB3_HUMAN	Irinotecan	One	4	0.196101
sp_Q13885_TBB2A_HUMAN	Irinotecan	One	4	0.055346
sp_Q3ZCM7_TBB8_HUMAN	Irinotecan	One	4	-0.55968
sp_Q71U36-2_TBA1A_HUMAN	Irinotecan	One	4	0.054165
sp_Q9BQE3_TBA1C_HUMAN	Irinotecan	One	4	-0.26992
sp_Q9BUF5_TBB6_HUMAN	Irinotecan	One	4	0.07391
sp_P04350_TBB4A_HUMAN	Irinotecan	One	5	0.040533
sp_P68363_TBA1B_HUMAN	Irinotecan	One	5	-0.33282
sp_P68366-2_TBA4A_HUMAN	Irinotecan	One	5	-0.36593
sp_P68371_TBB4B_HUMAN	Irinotecan	One	5	-0.28475
sp_Q13509_TBB3_HUMAN	Irinotecan	One	5	0.262299
sp_Q13885_TBB2A_HUMAN	Irinotecan	One	5	-0.09714
sp_Q3ZCM7_TBB8_HUMAN	Irinotecan	One	5	-0.50109
sp_Q71U36-2_TBA1A_HUMAN	Irinotecan	One	5	-0.00925
sp_Q9BQE3_TBA1C_HUMAN	Irinotecan	One	5	-0.20454
sp_Q9BUF5_TBB6_HUMAN	Irinotecan	One	5	0.086561
sp_P04350_TBB4A_HUMAN	Lapatinib	Three	1	0.180405
sp_P68363_TBA1B_HUMAN	Lapatinib	Three	1	-0.00523
sp_P68366-2_TBA4A_HUMAN	Lapatinib	Three	1	-0.16163
sp_P68371_TBB4B_HUMAN	Lapatinib	Three	1	-0.10751
sp_Q13509_TBB3_HUMAN	Lapatinib	Three	1	-0.40167
sp_Q13885_TBB2A_HUMAN	Lapatinib	Three	1	-0.07884
sp_Q3ZCM7_TBB8_HUMAN	Lapatinib	Three	1	-0.16238
sp_Q71U36-2_TBA1A_HUMAN	Lapatinib	Three	1	-0.19754
sp_Q9BQE3_TBA1C_HUMAN	Lapatinib	Three	1	-0.07991
sp_Q9BUF5_TBB6_HUMAN	Lapatinib	Three	1	-0.19798
sp_P04350_TBB4A_HUMAN	Lapatinib	Three	2	-0.12714
sp_P68363_TBA1B_HUMAN	Lapatinib	Three	2	-0.13014
sp_P68366-2_TBA4A_HUMAN	Lapatinib	Three	2	-0.40032
sp_P68371_TBB4B_HUMAN	Lapatinib	Three	2	-0.13405
sp_Q13509_TBB3_HUMAN	Lapatinib	Three	2	-0.14078
sp_Q13885_TBB2A_HUMAN	Lapatinib	Three	2	-0.10642
sp_Q3ZCM7_TBB8_HUMAN	Lapatinib	Three	2	-0.16793
sp_Q71U36-2_TBA1A_HUMAN	Lapatinib	Three	2	0.034873
sp_Q9BQE3_TBA1C_HUMAN	Lapatinib	Three	2	0.006127
sp_Q9BUF5_TBB6_HUMAN	Lapatinib	Three	2	-0.22115
sp_P04350_TBB4A_HUMAN	Lapatinib	Three	3	-0.14279
sp_P68363_TBA1B_HUMAN	Lapatinib	Three	3	-0.12198
sp_P68366-2_TBA4A_HUMAN	Lapatinib	Three	3	-0.30407
sp_P68371_TBB4B_HUMAN	Lapatinib	Three	3	-0.0714
sp_Q13509_TBB3_HUMAN	Lapatinib	Three	3	-0.2861
sp_Q13885_TBB2A_HUMAN	Lapatinib	Three	3	-0.00654
sp_Q3ZCM7_TBB8_HUMAN	Lapatinib	Three	3	0.025485
sp_Q71U36-2_TBA1A_HUMAN	Lapatinib	Three	3	0.191545
sp_Q9BQE3_TBA1C_HUMAN	Lapatinib	Three	3	0.03304
sp_Q9BUF5_TBB6_HUMAN	Lapatinib	Three	3	-0.26331
sp_P04350_TBB4A_HUMAN	Lomustine	Five	1	-0.23698
sp_P68363_TBA1B_HUMAN	Lomustine	Five	1	-0.12629
sp_P68366-2_TBA4A_HUMAN	Lomustine	Five	1	-0.22619
sp_P68371_TBB4B_HUMAN	Lomustine	Five	1	-0.10875
sp_Q13509_TBB3_HUMAN	Lomustine	Five	1	0.058578
sp_Q13885_TBB2A_HUMAN	Lomustine	Five	1	-0.04603
sp_Q3ZCM7_TBB8_HUMAN	Lomustine	Five	1	-0.16133
sp_Q71U36-2_TBA1A_HUMAN	Lomustine	Five	1	-0.06947
sp_Q9BQE3_TBA1C_HUMAN	Lomustine	Five	1	-0.07624
sp_Q9BUF5_TBB6_HUMAN	Lomustine	Five	1	-0.07049
sp_P04350_TBB4A_HUMAN	Lomustine	Five	2	-0.27693
sp_P68363_TBA1B_HUMAN	Lomustine	Five	2	-0.10929
sp_P68366-2_TBA4A_HUMAN	Lomustine	Five	2	-0.20754
sp_P68371_TBB4B_HUMAN	Lomustine	Five	2	-0.08752
sp_Q13509_TBB3_HUMAN	Lomustine	Five	2	0.035963
sp_Q13885_TBB2A_HUMAN	Lomustine	Five	2	-0.01119
sp_Q3ZCM7_TBB8_HUMAN	Lomustine	Five	2	-0.13193
sp_Q71U36-2_TBA1A_HUMAN	Lomustine	Five	2	-0.0347
sp_Q9BQE3_TBA1C_HUMAN	Lomustine	Five	2	-0.03618
sp_Q9BUF5_TBB6_HUMAN	Lomustine	Five	2	-0.08168
sp_P04350_TBB4A_HUMAN	Lomustine	Five	3	-0.21632
sp_P68363_TBA1B_HUMAN	Lomustine	Five	3	-0.09152
sp_P68366-2_TBA4A_HUMAN	Lomustine	Five	3	-0.25648
sp_P68371_TBB4B_HUMAN	Lomustine	Five	3	-0.07143
sp_Q13509_TBB3_HUMAN	Lomustine	Five	3	0.029593
sp_Q13885_TBB2A_HUMAN	Lomustine	Five	3	-0.1172
sp_Q3ZCM7_TBB8_HUMAN	Lomustine	Five	3	-0.14567
sp_Q71U36-2_TBA1A_HUMAN	Lomustine	Five	3	-0.04791
sp_Q9BQE3_TBA1C_HUMAN	Lomustine	Five	3	0.06892
sp_Q9BUF5_TBB6_HUMAN	Lomustine	Five	3	-0.04633
sp_P04350_TBB4A_HUMAN	Mitotane	Six	1	-0.10428
sp_P68363_TBA1B_HUMAN	Mitotane	Six	1	-0.19488
sp_P68366-2_TBA4A_HUMAN	Mitotane	Six	1	-0.20042
sp_P68371_TBB4B_HUMAN	Mitotane	Six	1	-0.17445
sp_Q13509_TBB3_HUMAN	Mitotane	Six	1	-0.02146
sp_Q13885_TBB2A_HUMAN	Mitotane	Six	1	-0.15773
sp_Q3ZCM7_TBB8_HUMAN	Mitotane	Six	1	-0.02432
sp_Q71U36-2_TBA1A_HUMAN	Mitotane	Six	1	-0.15146
sp_Q9BQE3_TBA1C_HUMAN	Mitotane	Six	1	-0.1476
sp_Q9BUF5_TBB6_HUMAN	Mitotane	Six	1	-0.16902
sp_P04350_TBB4A_HUMAN	Mitotane	Six	2	0.035607
sp_P68363_TBA1B_HUMAN	Mitotane	Six	2	-0.1793
sp_P68366-2_TBA4A_HUMAN	Mitotane	Six	2	-0.20302
sp_P68371_TBB4B_HUMAN	Mitotane	Six	2	-0.21097
sp_Q13509_TBB3_HUMAN	Mitotane	Six	2	-0.15991
sp_Q13885_TBB2A_HUMAN	Mitotane	Six	2	-0.10128
sp_Q3ZCM7_TBB8_HUMAN	Mitotane	Six	2	-0.09484
sp_Q71U36-2_TBA1A_HUMAN	Mitotane	Six	2	-0.16769
sp_Q9BQE3_TBA1C_HUMAN	Mitotane	Six	2	-0.08714
sp_Q9BUF5_TBB6_HUMAN	Mitotane	Six	2	-0.18626
sp_P04350_TBB4A_HUMAN	Mitotane	Six	3	-0.08869
sp_P68363_TBA1B_HUMAN	Mitotane	Six	3	-0.18441
sp_P68366-2_TBA4A_HUMAN	Mitotane	Six	3	-0.20785
sp_P68371_TBB4B_HUMAN	Mitotane	Six	3	-0.16575
sp_Q13509_TBB3_HUMAN	Mitotane	Six	3	-0.10422
sp_Q13885_TBB2A_HUMAN	Mitotane	Six	3	-0.23315
sp_Q3ZCM7_TBB8_HUMAN	Mitotane	Six	3	-0.20731
sp_Q71U36-2_TBA1A_HUMAN	Mitotane	Six	3	-0.1044
sp_Q9BQE3_TBA1C_HUMAN	Mitotane	Six	3	-0.08609
sp_Q9BUF5_TBB6_HUMAN	Mitotane	Six	3	-0.12597
sp_P04350_TBB4A_HUMAN	Methotrexate	Eight	1	0.181428
sp_P68363_TBA1B_HUMAN	Methotrexate	Eight	1	0.059929
sp_P68366-2_TBA4A_HUMAN	Methotrexate	Eight	1	0.204177
sp_P68371_TBB4B_HUMAN	Methotrexate	Eight	1	0.041132
sp_Q13509_TBB3_HUMAN	Methotrexate	Eight	1	-0.18328
sp_Q13885_TBB2A_HUMAN	Methotrexate	Eight	1	0.124631
sp_Q3ZCM7_TBB8_HUMAN	Methotrexate	Eight	1	-0.05686
sp_Q71U36-2_TBA1A_HUMAN	Methotrexate	Eight	1	-0.02881
sp_Q9BQE3_TBA1C_HUMAN	Methotrexate	Eight	1	-0.03321
sp_Q9BUF5_TBB6_HUMAN	Methotrexate	Eight	1	0.085421
sp_P04350_TBB4A_HUMAN	Methotrexate	Eight	2	0.004566
sp_P68363_TBA1B_HUMAN	Methotrexate	Eight	2	0.042474
sp_P68366-2_TBA4A_HUMAN	Methotrexate	Eight	2	0.16727
sp_P68371_TBB4B_HUMAN	Methotrexate	Eight	2	-0.00642
sp_Q13509_TBB3_HUMAN	Methotrexate	Eight	2	-0.11336
sp_Q13885_TBB2A_HUMAN	Methotrexate	Eight	2	0.126202
sp_Q3ZCM7_TBB8_HUMAN	Methotrexate	Eight	2	-0.05957
sp_Q71U36-2_TBA1A_HUMAN	Methotrexate	Eight	2	0.029786
sp_Q9BQE3_TBA1C_HUMAN	Methotrexate	Eight	2	-0.06006
sp_Q9BUF5_TBB6_HUMAN	Methotrexate	Eight	2	-0.02201
sp_P04350_TBB4A_HUMAN	Methotrexate	Eight	3	0.02535
sp_P68363_TBA1B_HUMAN	Methotrexate	Eight	3	0.038045
sp_P68366-2_TBA4A_HUMAN	Methotrexate	Eight	3	0.183156
sp_P68371_TBB4B_HUMAN	Methotrexate	Eight	3	0.043155
sp_Q13509_TBB3_HUMAN	Methotrexate	Eight	3	-0.14031
sp_Q13885_TBB2A_HUMAN	Methotrexate	Eight	3	0.080098
sp_Q3ZCM7_TBB8_HUMAN	Methotrexate	Eight	3	0.02448
sp_Q71U36-2_TBA1A_HUMAN	Methotrexate	Eight	3	0.053018
sp_Q9BQE3_TBA1C_HUMAN	Methotrexate	Eight	3	-0.02064
sp_Q9BUF5_TBB6_HUMAN	Methotrexate	Eight	3	-0.05411
sp_P04350_TBB4A_HUMAN	Methotrexate	Five	1	0.04298
sp_P68363_TBA1B_HUMAN	Methotrexate	Five	1	0.040534
sp_P68366-2_TBA4A_HUMAN	Methotrexate	Five	1	0.171972
sp_P68371_TBB4B_HUMAN	Methotrexate	Five	1	0.048519
sp_Q13509_TBB3_HUMAN	Methotrexate	Five	1	-0.11648
sp_Q13885_TBB2A_HUMAN	Methotrexate	Five	1	0.025551
sp_Q3ZCM7_TBB8_HUMAN	Methotrexate	Five	1	0.064638
sp_Q71U36-2_TBA1A_HUMAN	Methotrexate	Five	1	0.06855
sp_Q9BQE3_TBA1C_HUMAN	Methotrexate	Five	1	-0.06472
sp_Q9BUF5_TBB6_HUMAN	Methotrexate	Five	1	0.031073
sp_P04350_TBB4A_HUMAN	Methotrexate	Five	2	-0.01614
sp_P68363_TBA1B_HUMAN	Methotrexate	Five	2	0.050393
sp_P68366-2_TBA4A_HUMAN	Methotrexate	Five	2	0.147826
sp_P68371_TBB4B_HUMAN	Methotrexate	Five	2	0.045317
sp_Q13509_TBB3_HUMAN	Methotrexate	Five	2	-0.1178
sp_Q13885_TBB2A_HUMAN	Methotrexate	Five	2	0.083489
sp_Q3ZCM7_TBB8_HUMAN	Methotrexate	Five	2	0.087966
sp_Q71U36-2_TBA1A_HUMAN	Methotrexate	Five	2	0.027366
sp_Q9BQE3_TBA1C_HUMAN	Methotrexate	Five	2	-0.04777
sp_Q9BUF5_TBB6_HUMAN	Methotrexate	Five	2	-0.000303
sp_P04350_TBB4A_HUMAN	Methotrexate	Five	3	0.104042
sp_P68363_TBA1B_HUMAN	Methotrexate	Five	3	0.044524
sp_P68366-2_TBA4A_HUMAN	Methotrexate	Five	3	0.155113
sp_P68371_TBB4B_HUMAN	Methotrexate	Five	3	0.052109
sp_Q13509_TBB3_HUMAN	Methotrexate	Five	3	-0.09391
sp_Q13885_TBB2A_HUMAN	Methotrexate	Five	3	0.045249
sp_Q3ZCM7_TBB8_HUMAN	Methotrexate	Five	3	0.117179
sp_Q71U36-2_TBA1A_HUMAN	Methotrexate	Five	3	0.056662
sp_Q9BQE3_TBA1C_HUMAN	Methotrexate	Five	3	-0.05248
sp_Q9BUF5_TBB6_HUMAN	Methotrexate	Five	3	0.012087
sp_P04350_TBB4A_HUMAN	Methotrexate	Four	1	-0.01218
sp_P68363_TBA1B_HUMAN	Methotrexate	Four	1	0.105798
sp_P68366-2_TBA4A_HUMAN	Methotrexate	Four	1	0.27056
sp_P68371_TBB4B_HUMAN	Methotrexate	Four	1	0.075754
sp_Q13509_TBB3_HUMAN	Methotrexate	Four	1	-0.12546
sp_Q13885_TBB2A_HUMAN	Methotrexate	Four	1	0.142981
sp_Q3ZCM7_TBB8_HUMAN	Methotrexate	Four	1	0.123904
sp_Q71U36-2_TBA1A_HUMAN	Methotrexate	Four	1	0.002149
sp_Q9BQE3_TBA1C_HUMAN	Methotrexate	Four	1	0.014191
sp_Q9BUF5_TBB6_HUMAN	Methotrexate	Four	1	0.125324
sp_P04350_TBB4A_HUMAN	Methotrexate	Four	2	-0.00429
sp_P68363_TBA1B_HUMAN	Methotrexate	Four	2	0.150538
sp_P68366-2_TBA4A_HUMAN	Methotrexate	Four	2	0.24854
sp_P68371_TBB4B_HUMAN	Methotrexate	Four	2	0.119878
sp_Q13509_TBB3_HUMAN	Methotrexate	Four	2	-0.15253
sp_Q13885_TBB2A_HUMAN	Methotrexate	Four	2	0.105944
sp_Q3ZCM7_TBB8_HUMAN	Methotrexate	Four	2	0.164794
sp_Q71U36-2_TBA1A_HUMAN	Methotrexate	Four	2	-0.06899
sp_Q9BQE3_TBA1C_HUMAN	Methotrexate	Four	2	-0.000258
sp_Q9BUF5_TBB6_HUMAN	Methotrexate	Four	2	0.21023
sp_P04350_TBB4A_HUMAN	Methotrexate	Four	3	-0.01926
sp_P68363_TBA1B_HUMAN	Methotrexate	Four	3	7.29e-05
sp_P68366-2_TBA4A_HUMAN	Methotrexate	Four	3	-0.04685
sp_P68371_TBB4B_HUMAN	Methotrexate	Four	3	-0.00333
sp_Q13509_TBB3_HUMAN	Methotrexate	Four	3	-0.23943
sp_Q13885_TBB2A_HUMAN	Methotrexate	Four	3	-0.24289
sp_Q3ZCM7_TBB8_HUMAN	Methotrexate	Four	3	-0.00927
sp_Q71U36-2_TBA1A_HUMAN	Methotrexate	Four	3	-0.22099
sp_Q9BQE3_TBA1C_HUMAN	Methotrexate	Four	3	-0.1365
sp_Q9BUF5_TBB6_HUMAN	Methotrexate	Four	3	-0.09047
sp_P04350_TBB4A_HUMAN	Methotrexate	Nine	1	0.01108
sp_P68363_TBA1B_HUMAN	Methotrexate	Nine	1	0.082823
sp_P68366-2_TBA4A_HUMAN	Methotrexate	Nine	1	0.180875
sp_P68371_TBB4B_HUMAN	Methotrexate	Nine	1	0.036303
sp_Q13509_TBB3_HUMAN	Methotrexate	Nine	1	-0.15118
sp_Q13885_TBB2A_HUMAN	Methotrexate	Nine	1	0.134812
sp_Q3ZCM7_TBB8_HUMAN	Methotrexate	Nine	1	0.04089
sp_Q71U36-2_TBA1A_HUMAN	Methotrexate	Nine	1	0.001952
sp_Q9BQE3_TBA1C_HUMAN	Methotrexate	Nine	1	0.020332
sp_Q9BUF5_TBB6_HUMAN	Methotrexate	Nine	1	0.08889
sp_P04350_TBB4A_HUMAN	Methotrexate	Nine	2	0.165171
sp_P68363_TBA1B_HUMAN	Methotrexate	Nine	2	0.053985
sp_P68366-2_TBA4A_HUMAN	Methotrexate	Nine	2	0.154837
sp_P68371_TBB4B_HUMAN	Methotrexate	Nine	2	0.050995
sp_Q13509_TBB3_HUMAN	Methotrexate	Nine	2	-0.14835
sp_Q13885_TBB2A_HUMAN	Methotrexate	Nine	2	0.117745
sp_Q3ZCM7_TBB8_HUMAN	Methotrexate	Nine	2	0.015386
sp_Q71U36-2_TBA1A_HUMAN	Methotrexate	Nine	2	0.020266
sp_Q9BQE3_TBA1C_HUMAN	Methotrexate	Nine	2	0.001153
sp_Q9BUF5_TBB6_HUMAN	Methotrexate	Nine	2	0.057321
sp_P04350_TBB4A_HUMAN	Methotrexate	Nine	3	0.106508
sp_P68363_TBA1B_HUMAN	Methotrexate	Nine	3	0.079962
sp_P68366-2_TBA4A_HUMAN	Methotrexate	Nine	3	0.193199
sp_P68371_TBB4B_HUMAN	Methotrexate	Nine	3	0.051256
sp_Q13509_TBB3_HUMAN	Methotrexate	Nine	3	-0.1276
sp_Q13885_TBB2A_HUMAN	Methotrexate	Nine	3	0.014324
sp_Q3ZCM7_TBB8_HUMAN	Methotrexate	Nine	3	-0.00616
sp_Q71U36-2_TBA1A_HUMAN	Methotrexate	Nine	3	0.050557
sp_Q9BQE3_TBA1C_HUMAN	Methotrexate	Nine	3	-0.00495
sp_Q9BUF5_TBB6_HUMAN	Methotrexate	Nine	3	0.041647
sp_P04350_TBB4A_HUMAN	Methotrexate	One	1	0.009566
sp_P68363_TBA1B_HUMAN	Methotrexate	One	1	0.086543
sp_P68366-2_TBA4A_HUMAN	Methotrexate	One	1	0.223968
sp_P68371_TBB4B_HUMAN	Methotrexate	One	1	0.071743
sp_Q13509_TBB3_HUMAN	Methotrexate	One	1	-0.00343
sp_Q13885_TBB2A_HUMAN	Methotrexate	One	1	0.074656
sp_Q3ZCM7_TBB8_HUMAN	Methotrexate	One	1	0.159699
sp_Q71U36-2_TBA1A_HUMAN	Methotrexate	One	1	0.208762
sp_Q9BQE3_TBA1C_HUMAN	Methotrexate	One	1	0.042085
sp_Q9BUF5_TBB6_HUMAN	Methotrexate	One	1	0.055268
sp_P04350_TBB4A_HUMAN	Methotrexate	One	2	0.01155
sp_P68363_TBA1B_HUMAN	Methotrexate	One	2	0.086694
sp_P68366-2_TBA4A_HUMAN	Methotrexate	One	2	0.226221
sp_P68371_TBB4B_HUMAN	Methotrexate	One	2	0.080978
sp_Q13509_TBB3_HUMAN	Methotrexate	One	2	-0.018
sp_Q13885_TBB2A_HUMAN	Methotrexate	One	2	0.069568
sp_Q3ZCM7_TBB8_HUMAN	Methotrexate	One	2	0.163326
sp_Q71U36-2_TBA1A_HUMAN	Methotrexate	One	2	0.189234
sp_Q9BQE3_TBA1C_HUMAN	Methotrexate	One	2	0.016018
sp_Q9BUF5_TBB6_HUMAN	Methotrexate	One	2	0.057731
sp_P04350_TBB4A_HUMAN	Methotrexate	One	3	0.059879
sp_P68363_TBA1B_HUMAN	Methotrexate	One	3	0.112118
sp_P68366-2_TBA4A_HUMAN	Methotrexate	One	3	0.221575
sp_P68371_TBB4B_HUMAN	Methotrexate	One	3	0.106311
sp_Q13509_TBB3_HUMAN	Methotrexate	One	3	0.013739
sp_Q13885_TBB2A_HUMAN	Methotrexate	One	3	0.018245
sp_Q3ZCM7_TBB8_HUMAN	Methotrexate	One	3	0.156012
sp_Q71U36-2_TBA1A_HUMAN	Methotrexate	One	3	0.283698
sp_Q9BQE3_TBA1C_HUMAN	Methotrexate	One	3	0.049498
sp_Q9BUF5_TBB6_HUMAN	Methotrexate	One	3	0.06854
sp_P04350_TBB4A_HUMAN	Methotrexate	One	4	0.030759
sp_P68363_TBA1B_HUMAN	Methotrexate	One	4	0.082163
sp_P68366-2_TBA4A_HUMAN	Methotrexate	One	4	0.217661
sp_P68371_TBB4B_HUMAN	Methotrexate	One	4	0.084164
sp_Q13509_TBB3_HUMAN	Methotrexate	One	4	0.000989
sp_Q13885_TBB2A_HUMAN	Methotrexate	One	4	0.050528
sp_Q3ZCM7_TBB8_HUMAN	Methotrexate	One	4	0.156316
sp_Q71U36-2_TBA1A_HUMAN	Methotrexate	One	4	0.160556
sp_Q9BQE3_TBA1C_HUMAN	Methotrexate	One	4	0.054148
sp_Q9BUF5_TBB6_HUMAN	Methotrexate	One	4	0.049311
sp_P04350_TBB4A_HUMAN	Methotrexate	One	5	0.034404
sp_P68363_TBA1B_HUMAN	Methotrexate	One	5	0.084036
sp_P68366-2_TBA4A_HUMAN	Methotrexate	One	5	0.228885
sp_P68371_TBB4B_HUMAN	Methotrexate	One	5	0.085794
sp_Q13509_TBB3_HUMAN	Methotrexate	One	5	-0.02601
sp_Q13885_TBB2A_HUMAN	Methotrexate	One	5	0.054873
sp_Q3ZCM7_TBB8_HUMAN	Methotrexate	One	5	0.196695
sp_Q71U36-2_TBA1A_HUMAN	Methotrexate	One	5	0.192226
sp_Q9BQE3_TBA1C_HUMAN	Methotrexate	One	5	0.01233
sp_Q9BUF5_TBB6_HUMAN	Methotrexate	One	5	0.041659
sp_P04350_TBB4A_HUMAN	Methotrexate	Seven	1	0.003636
sp_P68363_TBA1B_HUMAN	Methotrexate	Seven	1	0.185507
sp_P68366-2_TBA4A_HUMAN	Methotrexate	Seven	1	0.211255
sp_P68371_TBB4B_HUMAN	Methotrexate	Seven	1	0.155233
sp_Q13509_TBB3_HUMAN	Methotrexate	Seven	1	-0.16867
sp_Q13885_TBB2A_HUMAN	Methotrexate	Seven	1	0.104664
sp_Q3ZCM7_TBB8_HUMAN	Methotrexate	Seven	1	0.07367
sp_Q71U36-2_TBA1A_HUMAN	Methotrexate	Seven	1	0.178124
sp_Q9BQE3_TBA1C_HUMAN	Methotrexate	Seven	1	0.047345
sp_Q9BUF5_TBB6_HUMAN	Methotrexate	Seven	1	0.089437
sp_P04350_TBB4A_HUMAN	Methotrexate	Seven	2	0.108694
sp_P68363_TBA1B_HUMAN	Methotrexate	Seven	2	0.144485
sp_P68366-2_TBA4A_HUMAN	Methotrexate	Seven	2	0.193622
sp_P68371_TBB4B_HUMAN	Methotrexate	Seven	2	0.130638
sp_Q13509_TBB3_HUMAN	Methotrexate	Seven	2	-0.20987
sp_Q13885_TBB2A_HUMAN	Methotrexate	Seven	2	0.083329
sp_Q3ZCM7_TBB8_HUMAN	Methotrexate	Seven	2	0.045468
sp_Q71U36-2_TBA1A_HUMAN	Methotrexate	Seven	2	-0.02936
sp_Q9BQE3_TBA1C_HUMAN	Methotrexate	Seven	2	-0.00065
sp_Q9BUF5_TBB6_HUMAN	Methotrexate	Seven	2	0.025561
sp_P04350_TBB4A_HUMAN	Methotrexate	Seven	3	-0.00845
sp_P68363_TBA1B_HUMAN	Methotrexate	Seven	3	0.020306
sp_P68366-2_TBA4A_HUMAN	Methotrexate	Seven	3	-0.02241
sp_P68371_TBB4B_HUMAN	Methotrexate	Seven	3	-0.01195
sp_Q13509_TBB3_HUMAN	Methotrexate	Seven	3	-0.27212
sp_Q13885_TBB2A_HUMAN	Methotrexate	Seven	3	-0.12561
sp_Q3ZCM7_TBB8_HUMAN	Methotrexate	Seven	3	0.004293
sp_Q71U36-2_TBA1A_HUMAN	Methotrexate	Seven	3	-0.09925
sp_Q9BQE3_TBA1C_HUMAN	Methotrexate	Seven	3	-0.12764
sp_Q9BUF5_TBB6_HUMAN	Methotrexate	Seven	3	-0.05851
sp_P04350_TBB4A_HUMAN	Methotrexate	Six	1	0.069551
sp_P68363_TBA1B_HUMAN	Methotrexate	Six	1	-0.00412
sp_P68366-2_TBA4A_HUMAN	Methotrexate	Six	1	-0.01174
sp_P68371_TBB4B_HUMAN	Methotrexate	Six	1	0.02094
sp_Q13509_TBB3_HUMAN	Methotrexate	Six	1	-0.00445
sp_Q13885_TBB2A_HUMAN	Methotrexate	Six	1	0.01735
sp_Q3ZCM7_TBB8_HUMAN	Methotrexate	Six	1	-0.08132
sp_Q71U36-2_TBA1A_HUMAN	Methotrexate	Six	1	0.010847
sp_Q9BQE3_TBA1C_HUMAN	Methotrexate	Six	1	-0.1285
sp_Q9BUF5_TBB6_HUMAN	Methotrexate	Six	1	-0.00614
sp_P04350_TBB4A_HUMAN	Methotrexate	Six	2	-0.09555
sp_P68363_TBA1B_HUMAN	Methotrexate	Six	2	-0.00396
sp_P68366-2_TBA4A_HUMAN	Methotrexate	Six	2	0.077538
sp_P68371_TBB4B_HUMAN	Methotrexate	Six	2	0.025948
sp_Q13509_TBB3_HUMAN	Methotrexate	Six	2	0.004785
sp_Q13885_TBB2A_HUMAN	Methotrexate	Six	2	0.021716
sp_Q3ZCM7_TBB8_HUMAN	Methotrexate	Six	2	0.087867
sp_Q71U36-2_TBA1A_HUMAN	Methotrexate	Six	2	0.065708
sp_Q9BQE3_TBA1C_HUMAN	Methotrexate	Six	2	-0.07661
sp_Q9BUF5_TBB6_HUMAN	Methotrexate	Six	2	-0.03294
sp_P04350_TBB4A_HUMAN	Methotrexate	Six	3	-0.1013
sp_P68363_TBA1B_HUMAN	Methotrexate	Six	3	-0.02787
sp_P68366-2_TBA4A_HUMAN	Methotrexate	Six	3	-0.04638
sp_P68371_TBB4B_HUMAN	Methotrexate	Six	3	0.009569
sp_Q13509_TBB3_HUMAN	Methotrexate	Six	3	-0.02291
sp_Q13885_TBB2A_HUMAN	Methotrexate	Six	3	-0.02538
sp_Q3ZCM7_TBB8_HUMAN	Methotrexate	Six	3	-0.16479
sp_Q71U36-2_TBA1A_HUMAN	Methotrexate	Six	3	0.019668
sp_Q9BQE3_TBA1C_HUMAN	Methotrexate	Six	3	-0.0787
sp_Q9BUF5_TBB6_HUMAN	Methotrexate	Six	3	-0.04708
sp_P04350_TBB4A_HUMAN	Methotrexate	Three	1	-0.09943
sp_P68363_TBA1B_HUMAN	Methotrexate	Three	1	0.012059
sp_P68366-2_TBA4A_HUMAN	Methotrexate	Three	1	0.108422
sp_P68371_TBB4B_HUMAN	Methotrexate	Three	1	0.064669
sp_Q13509_TBB3_HUMAN	Methotrexate	Three	1	-0.13115
sp_Q13885_TBB2A_HUMAN	Methotrexate	Three	1	-0.00604
sp_Q3ZCM7_TBB8_HUMAN	Methotrexate	Three	1	0.15841
sp_Q71U36-2_TBA1A_HUMAN	Methotrexate	Three	1	0.102216
sp_Q9BQE3_TBA1C_HUMAN	Methotrexate	Three	1	0.062083
sp_Q9BUF5_TBB6_HUMAN	Methotrexate	Three	1	0.079353
sp_P04350_TBB4A_HUMAN	Methotrexate	Three	2	0.132905
sp_P68363_TBA1B_HUMAN	Methotrexate	Three	2	0.020249
sp_P68366-2_TBA4A_HUMAN	Methotrexate	Three	2	0.164909
sp_P68371_TBB4B_HUMAN	Methotrexate	Three	2	0.020213
sp_Q13509_TBB3_HUMAN	Methotrexate	Three	2	-0.11303
sp_Q13885_TBB2A_HUMAN	Methotrexate	Three	2	0.005937
sp_Q3ZCM7_TBB8_HUMAN	Methotrexate	Three	2	0.155853
sp_Q71U36-2_TBA1A_HUMAN	Methotrexate	Three	2	0.246454
sp_Q9BQE3_TBA1C_HUMAN	Methotrexate	Three	2	0.283738
sp_Q9BUF5_TBB6_HUMAN	Methotrexate	Three	2	0.104174
sp_P04350_TBB4A_HUMAN	Methotrexate	Three	3	-0.03379
sp_P68363_TBA1B_HUMAN	Methotrexate	Three	3	0.073155
sp_P68366-2_TBA4A_HUMAN	Methotrexate	Three	3	0.136367
sp_P68371_TBB4B_HUMAN	Methotrexate	Three	3	0.029371
sp_Q13509_TBB3_HUMAN	Methotrexate	Three	3	-0.06691
sp_Q13885_TBB2A_HUMAN	Methotrexate	Three	3	-0.00157
sp_Q3ZCM7_TBB8_HUMAN	Methotrexate	Three	3	0.004986
sp_Q71U36-2_TBA1A_HUMAN	Methotrexate	Three	3	-0.22724
sp_Q9BQE3_TBA1C_HUMAN	Methotrexate	Three	3	-0.01645
sp_Q9BUF5_TBB6_HUMAN	Methotrexate	Three	3	0.08069
sp_P04350_TBB4A_HUMAN	Methotrexate	Two	1	-0.04593
sp_P68363_TBA1B_HUMAN	Methotrexate	Two	1	0.02441
sp_P68366-2_TBA4A_HUMAN	Methotrexate	Two	1	0.158661
sp_P68371_TBB4B_HUMAN	Methotrexate	Two	1	0.012455
sp_Q13509_TBB3_HUMAN	Methotrexate	Two	1	-0.09519
sp_Q13885_TBB2A_HUMAN	Methotrexate	Two	1	0.026396
sp_Q3ZCM7_TBB8_HUMAN	Methotrexate	Two	1	0.022943
sp_Q71U36-2_TBA1A_HUMAN	Methotrexate	Two	1	0.009666
sp_Q9BQE3_TBA1C_HUMAN	Methotrexate	Two	1	-0.02406
sp_Q9BUF5_TBB6_HUMAN	Methotrexate	Two	1	0.073888
sp_P04350_TBB4A_HUMAN	Methotrexate	Two	2	0.004655
sp_P68363_TBA1B_HUMAN	Methotrexate	Two	2	0.095673
sp_P68366-2_TBA4A_HUMAN	Methotrexate	Two	2	0.176727
sp_P68371_TBB4B_HUMAN	Methotrexate	Two	2	0.057949
sp_Q13509_TBB3_HUMAN	Methotrexate	Two	2	-0.00166
sp_Q13885_TBB2A_HUMAN	Methotrexate	Two	2	0.02917
sp_Q3ZCM7_TBB8_HUMAN	Methotrexate	Two	2	0.061134
sp_Q71U36-2_TBA1A_HUMAN	Methotrexate	Two	2	-0.03041
sp_Q9BQE3_TBA1C_HUMAN	Methotrexate	Two	2	-0.05268
sp_Q9BUF5_TBB6_HUMAN	Methotrexate	Two	2	0.080618
sp_P04350_TBB4A_HUMAN	Methotrexate	Two	3	0.037632
sp_P68363_TBA1B_HUMAN	Methotrexate	Two	3	0.250707
sp_P68366-2_TBA4A_HUMAN	Methotrexate	Two	3	0.266237
sp_P68371_TBB4B_HUMAN	Methotrexate	Two	3	0.023231
sp_Q13509_TBB3_HUMAN	Methotrexate	Two	3	0.017281
sp_Q13885_TBB2A_HUMAN	Methotrexate	Two	3	0.128658
sp_Q3ZCM7_TBB8_HUMAN	Methotrexate	Two	3	0.01903
sp_Q71U36-2_TBA1A_HUMAN	Methotrexate	Two	3	0.065525
sp_Q9BQE3_TBA1C_HUMAN	Methotrexate	Two	3	0.096505
sp_Q9BUF5_TBB6_HUMAN	Methotrexate	Two	3	0.181788
sp_P04350_TBB4A_HUMAN	Nilotinib	Three	1	0.319334
sp_P68363_TBA1B_HUMAN	Nilotinib	Three	1	0.031999
sp_P68366-2_TBA4A_HUMAN	Nilotinib	Three	1	0.143628
sp_P68371_TBB4B_HUMAN	Nilotinib	Three	1	-0.1223
sp_Q13509_TBB3_HUMAN	Nilotinib	Three	1	-0.10069
sp_Q13885_TBB2A_HUMAN	Nilotinib	Three	1	0.609926
sp_Q3ZCM7_TBB8_HUMAN	Nilotinib	Three	1	-0.29566
sp_Q71U36-2_TBA1A_HUMAN	Nilotinib	Three	1	0.059599
sp_Q9BQE3_TBA1C_HUMAN	Nilotinib	Three	1	-0.000861
sp_Q9BUF5_TBB6_HUMAN	Nilotinib	Three	1	0.025851
sp_P04350_TBB4A_HUMAN	Nilotinib	Three	2	-0.0283
sp_P68363_TBA1B_HUMAN	Nilotinib	Three	2	-0.05941
sp_P68366-2_TBA4A_HUMAN	Nilotinib	Three	2	-0.06485
sp_P68371_TBB4B_HUMAN	Nilotinib	Three	2	-0.13023
sp_Q13509_TBB3_HUMAN	Nilotinib	Three	2	0.11539
sp_Q13885_TBB2A_HUMAN	Nilotinib	Three	2	0.53385
sp_Q3ZCM7_TBB8_HUMAN	Nilotinib	Three	2	-0.35908
sp_Q71U36-2_TBA1A_HUMAN	Nilotinib	Three	2	-0.4383
sp_Q9BQE3_TBA1C_HUMAN	Nilotinib	Three	2	-0.05324
sp_Q9BUF5_TBB6_HUMAN	Nilotinib	Three	2	0.064131
sp_P04350_TBB4A_HUMAN	Nilotinib	Three	3	0.041052
sp_P68363_TBA1B_HUMAN	Nilotinib	Three	3	-0.0818
sp_P68366-2_TBA4A_HUMAN	Nilotinib	Three	3	-0.02415
sp_P68371_TBB4B_HUMAN	Nilotinib	Three	3	-0.12549
sp_Q13509_TBB3_HUMAN	Nilotinib	Three	3	-0.11868
sp_Q13885_TBB2A_HUMAN	Nilotinib	Three	3	0.396534
sp_Q3ZCM7_TBB8_HUMAN	Nilotinib	Three	3	-0.38235
sp_Q71U36-2_TBA1A_HUMAN	Nilotinib	Three	3	-0.17676
sp_Q9BQE3_TBA1C_HUMAN	Nilotinib	Three	3	-0.07357
sp_Q9BUF5_TBB6_HUMAN	Nilotinib	Three	3	-0.06758
sp_P04350_TBB4A_HUMAN	Nutlin	One	1	-0.05575
sp_P68363_TBA1B_HUMAN	Nutlin	One	1	-0.3334
sp_P68366-2_TBA4A_HUMAN	Nutlin	One	1	-0.25171
sp_P68371_TBB4B_HUMAN	Nutlin	One	1	-0.23155
sp_Q13509_TBB3_HUMAN	Nutlin	One	1	-0.09429
sp_Q13885_TBB2A_HUMAN	Nutlin	One	1	-0.16719
sp_Q3ZCM7_TBB8_HUMAN	Nutlin	One	1	-0.57335
sp_Q71U36-2_TBA1A_HUMAN	Nutlin	One	1	-0.38141
sp_Q9BQE3_TBA1C_HUMAN	Nutlin	One	1	-0.16092
sp_Q9BUF5_TBB6_HUMAN	Nutlin	One	1	-0.00201
sp_P04350_TBB4A_HUMAN	Nutlin	One	2	-0.07393
sp_P68363_TBA1B_HUMAN	Nutlin	One	2	-0.30022
sp_P68366-2_TBA4A_HUMAN	Nutlin	One	2	-0.25047
sp_P68371_TBB4B_HUMAN	Nutlin	One	2	-0.3327
sp_Q13509_TBB3_HUMAN	Nutlin	One	2	-0.1974
sp_Q13885_TBB2A_HUMAN	Nutlin	One	2	-0.25258
sp_Q3ZCM7_TBB8_HUMAN	Nutlin	One	2	-0.64635
sp_Q71U36-2_TBA1A_HUMAN	Nutlin	One	2	-0.24809
sp_Q9BQE3_TBA1C_HUMAN	Nutlin	One	2	-0.09071
sp_Q9BUF5_TBB6_HUMAN	Nutlin	One	2	-0.0206
sp_P04350_TBB4A_HUMAN	Nutlin	One	3	-0.09515
sp_P68363_TBA1B_HUMAN	Nutlin	One	3	-0.3273
sp_P68366-2_TBA4A_HUMAN	Nutlin	One	3	-0.20908
sp_P68371_TBB4B_HUMAN	Nutlin	One	3	-0.29243
sp_Q13509_TBB3_HUMAN	Nutlin	One	3	-0.07784
sp_Q13885_TBB2A_HUMAN	Nutlin	One	3	-0.18165
sp_Q3ZCM7_TBB8_HUMAN	Nutlin	One	3	-0.55742
sp_Q71U36-2_TBA1A_HUMAN	Nutlin	One	3	-0.54836
sp_Q9BQE3_TBA1C_HUMAN	Nutlin	One	3	-0.0863
sp_Q9BUF5_TBB6_HUMAN	Nutlin	One	3	-0.05939
sp_P04350_TBB4A_HUMAN	Nutlin	One	4	-0.13922
sp_P68363_TBA1B_HUMAN	Nutlin	One	4	-0.28642
sp_P68366-2_TBA4A_HUMAN	Nutlin	One	4	-0.21871
sp_P68371_TBB4B_HUMAN	Nutlin	One	4	-0.27077
sp_Q13509_TBB3_HUMAN	Nutlin	One	4	-0.14711
sp_Q13885_TBB2A_HUMAN	Nutlin	One	4	-0.15745
sp_Q3ZCM7_TBB8_HUMAN	Nutlin	One	4	-0.5286
sp_Q71U36-2_TBA1A_HUMAN	Nutlin	One	4	-0.20236
sp_Q9BQE3_TBA1C_HUMAN	Nutlin	One	4	-0.15439
sp_Q9BUF5_TBB6_HUMAN	Nutlin	One	4	0.019407
sp_P04350_TBB4A_HUMAN	Nutlin	One	5	-0.1723
sp_P68363_TBA1B_HUMAN	Nutlin	One	5	-0.30322
sp_P68366-2_TBA4A_HUMAN	Nutlin	One	5	-0.24724
sp_P68371_TBB4B_HUMAN	Nutlin	One	5	-0.24266
sp_Q13509_TBB3_HUMAN	Nutlin	One	5	-0.20464
sp_Q13885_TBB2A_HUMAN	Nutlin	One	5	-0.13301
sp_Q3ZCM7_TBB8_HUMAN	Nutlin	One	5	-0.49985
sp_Q71U36-2_TBA1A_HUMAN	Nutlin	One	5	-0.17051
sp_Q9BQE3_TBA1C_HUMAN	Nutlin	One	5	-0.1384
sp_Q9BUF5_TBB6_HUMAN	Nutlin	One	5	-0.03516
sp_P04350_TBB4A_HUMAN	OSI-420	Seven	1	-0.31032
sp_P68363_TBA1B_HUMAN	OSI-420	Seven	1	-0.30559
sp_P68366-2_TBA4A_HUMAN	OSI-420	Seven	1	-0.46204
sp_P68371_TBB4B_HUMAN	OSI-420	Seven	1	-0.27913
sp_Q13509_TBB3_HUMAN	OSI-420	Seven	1	-0.24497
sp_Q13885_TBB2A_HUMAN	OSI-420	Seven	1	-0.10921
sp_Q3ZCM7_TBB8_HUMAN	OSI-420	Seven	1	-0.28556
sp_Q71U36-2_TBA1A_HUMAN	OSI-420	Seven	1	-0.18033
sp_Q9BQE3_TBA1C_HUMAN	OSI-420	Seven	1	-0.11926
sp_Q9BUF5_TBB6_HUMAN	OSI-420	Seven	1	-0.34838
sp_P04350_TBB4A_HUMAN	OSI-420	Seven	2	-0.29167
sp_P68363_TBA1B_HUMAN	OSI-420	Seven	2	-0.27798
sp_P68366-2_TBA4A_HUMAN	OSI-420	Seven	2	-0.47261
sp_P68371_TBB4B_HUMAN	OSI-420	Seven	2	-0.2828
sp_Q13509_TBB3_HUMAN	OSI-420	Seven	2	-0.26292
sp_Q13885_TBB2A_HUMAN	OSI-420	Seven	2	-0.1155
sp_Q3ZCM7_TBB8_HUMAN	OSI-420	Seven	2	-0.3717
sp_Q71U36-2_TBA1A_HUMAN	OSI-420	Seven	2	-0.2087
sp_Q9BQE3_TBA1C_HUMAN	OSI-420	Seven	2	-0.1244
sp_Q9BUF5_TBB6_HUMAN	OSI-420	Seven	2	-0.29524
sp_P04350_TBB4A_HUMAN	OSI-420	Seven	3	-0.19093
sp_P68363_TBA1B_HUMAN	OSI-420	Seven	3	-0.32741
sp_P68366-2_TBA4A_HUMAN	OSI-420	Seven	3	-0.58006
sp_P68371_TBB4B_HUMAN	OSI-420	Seven	3	-0.29014
sp_Q13509_TBB3_HUMAN	OSI-420	Seven	3	-0.26468
sp_Q13885_TBB2A_HUMAN	OSI-420	Seven	3	-0.28097
sp_Q3ZCM7_TBB8_HUMAN	OSI-420	Seven	3	-0.30838
sp_Q71U36-2_TBA1A_HUMAN	OSI-420	Seven	3	-0.28356
sp_Q9BQE3_TBA1C_HUMAN	OSI-420	Seven	3	-0.16583
sp_Q9BUF5_TBB6_HUMAN	OSI-420	Seven	3	-0.37307
sp_P04350_TBB4A_HUMAN	OSW-1	Nine	1	-0.3296
sp_P68363_TBA1B_HUMAN	OSW-1	Nine	1	-0.42294
sp_P68366-2_TBA4A_HUMAN	OSW-1	Nine	1	-0.418
sp_P68371_TBB4B_HUMAN	OSW-1	Nine	1	-0.29932
sp_Q13509_TBB3_HUMAN	OSW-1	Nine	1	-0.49851
sp_Q13885_TBB2A_HUMAN	OSW-1	Nine	1	-0.41407
sp_Q3ZCM7_TBB8_HUMAN	OSW-1	Nine	1	-0.61454
sp_Q71U36-2_TBA1A_HUMAN	OSW-1	Nine	1	-0.30307
sp_Q9BQE3_TBA1C_HUMAN	OSW-1	Nine	1	-0.28673
sp_Q9BUF5_TBB6_HUMAN	OSW-1	Nine	1	-0.39386
sp_P04350_TBB4A_HUMAN	OSW-1	Nine	2	-0.42891
sp_P68363_TBA1B_HUMAN	OSW-1	Nine	2	-0.17735
sp_P68366-2_TBA4A_HUMAN	OSW-1	Nine	2	-0.40755
sp_P68371_TBB4B_HUMAN	OSW-1	Nine	2	-0.10355
sp_Q13509_TBB3_HUMAN	OSW-1	Nine	2	-0.40255
sp_Q13885_TBB2A_HUMAN	OSW-1	Nine	2	-0.2315
sp_Q3ZCM7_TBB8_HUMAN	OSW-1	Nine	2	0.073025
sp_Q71U36-2_TBA1A_HUMAN	OSW-1	Nine	2	0.103111
sp_Q9BQE3_TBA1C_HUMAN	OSW-1	Nine	2	-0.07578
sp_Q9BUF5_TBB6_HUMAN	OSW-1	Nine	2	-0.28661
sp_P04350_TBB4A_HUMAN	OSW-1	Nine	3	-0.25035
sp_P68363_TBA1B_HUMAN	OSW-1	Nine	3	-0.31015
sp_P68366-2_TBA4A_HUMAN	OSW-1	Nine	3	-0.45814
sp_P68371_TBB4B_HUMAN	OSW-1	Nine	3	-0.24975
sp_Q13509_TBB3_HUMAN	OSW-1	Nine	3	-0.44871
sp_Q13885_TBB2A_HUMAN	OSW-1	Nine	3	-0.21707
sp_Q3ZCM7_TBB8_HUMAN	OSW-1	Nine	3	-0.16008
sp_Q71U36-2_TBA1A_HUMAN	OSW-1	Nine	3	-0.35687
sp_Q9BQE3_TBA1C_HUMAN	OSW-1	Nine	3	-0.17709
sp_Q9BUF5_TBB6_HUMAN	OSW-1	Nine	3	-0.55209
sp_P04350_TBB4A_HUMAN	Oxaliplatin	Six	1	-0.08264
sp_P68363_TBA1B_HUMAN	Oxaliplatin	Six	1	-0.1886
sp_P68366-2_TBA4A_HUMAN	Oxaliplatin	Six	1	-0.25476
sp_P68371_TBB4B_HUMAN	Oxaliplatin	Six	1	-0.12617
sp_Q13509_TBB3_HUMAN	Oxaliplatin	Six	1	-0.25275
sp_Q13885_TBB2A_HUMAN	Oxaliplatin	Six	1	-0.12083
sp_Q3ZCM7_TBB8_HUMAN	Oxaliplatin	Six	1	0.098128
sp_Q71U36-2_TBA1A_HUMAN	Oxaliplatin	Six	1	-0.17435
sp_Q9BQE3_TBA1C_HUMAN	Oxaliplatin	Six	1	-0.05488
sp_Q9BUF5_TBB6_HUMAN	Oxaliplatin	Six	1	-0.33064
sp_P04350_TBB4A_HUMAN	Oxaliplatin	Six	2	-0.19446
sp_P68363_TBA1B_HUMAN	Oxaliplatin	Six	2	-0.19096
sp_P68366-2_TBA4A_HUMAN	Oxaliplatin	Six	2	-0.24535
sp_P68371_TBB4B_HUMAN	Oxaliplatin	Six	2	-0.17825
sp_Q13509_TBB3_HUMAN	Oxaliplatin	Six	2	-0.18019
sp_Q13885_TBB2A_HUMAN	Oxaliplatin	Six	2	-0.18232
sp_Q3ZCM7_TBB8_HUMAN	Oxaliplatin	Six	2	0.133222
sp_Q71U36-2_TBA1A_HUMAN	Oxaliplatin	Six	2	-0.18077
sp_Q9BQE3_TBA1C_HUMAN	Oxaliplatin	Six	2	-0.12675
sp_Q9BUF5_TBB6_HUMAN	Oxaliplatin	Six	2	-0.33399
sp_P04350_TBB4A_HUMAN	Oxaliplatin	Six	3	-0.10347
sp_P68363_TBA1B_HUMAN	Oxaliplatin	Six	3	-0.07673
sp_P68366-2_TBA4A_HUMAN	Oxaliplatin	Six	3	-0.19199
sp_P68371_TBB4B_HUMAN	Oxaliplatin	Six	3	-0.14204
sp_Q13509_TBB3_HUMAN	Oxaliplatin	Six	3	-0.16406
sp_Q13885_TBB2A_HUMAN	Oxaliplatin	Six	3	-0.23899
sp_Q3ZCM7_TBB8_HUMAN	Oxaliplatin	Six	3	0.164714
sp_Q71U36-2_TBA1A_HUMAN	Oxaliplatin	Six	3	-0.16662
sp_Q9BQE3_TBA1C_HUMAN	Oxaliplatin	Six	3	0.00415
sp_Q9BUF5_TBB6_HUMAN	Oxaliplatin	Six	3	-0.29655
sp_P04350_TBB4A_HUMAN	Pazopanib	Two	1	-0.02079
sp_P68363_TBA1B_HUMAN	Pazopanib	Two	1	-0.20516
sp_P68366-2_TBA4A_HUMAN	Pazopanib	Two	1	-0.41463
sp_P68371_TBB4B_HUMAN	Pazopanib	Two	1	-0.1373
sp_Q13509_TBB3_HUMAN	Pazopanib	Two	1	-0.24392
sp_Q13885_TBB2A_HUMAN	Pazopanib	Two	1	-0.10935
sp_Q3ZCM7_TBB8_HUMAN	Pazopanib	Two	1	-0.16591
sp_Q71U36-2_TBA1A_HUMAN	Pazopanib	Two	1	0.049055
sp_Q9BQE3_TBA1C_HUMAN	Pazopanib	Two	1	0.024281
sp_Q9BUF5_TBB6_HUMAN	Pazopanib	Two	1	-0.32709
sp_P04350_TBB4A_HUMAN	Pazopanib	Two	2	-0.05682
sp_P68363_TBA1B_HUMAN	Pazopanib	Two	2	-0.31774
sp_P68366-2_TBA4A_HUMAN	Pazopanib	Two	2	-0.51168
sp_P68371_TBB4B_HUMAN	Pazopanib	Two	2	-0.18087
sp_Q13509_TBB3_HUMAN	Pazopanib	Two	2	-0.22704
sp_Q13885_TBB2A_HUMAN	Pazopanib	Two	2	-0.17638
sp_Q3ZCM7_TBB8_HUMAN	Pazopanib	Two	2	-0.14214
sp_Q71U36-2_TBA1A_HUMAN	Pazopanib	Two	2	0.357269
sp_Q9BQE3_TBA1C_HUMAN	Pazopanib	Two	2	0.124535
sp_Q9BUF5_TBB6_HUMAN	Pazopanib	Two	2	-0.31649
sp_P04350_TBB4A_HUMAN	Pazopanib	Two	3	-0.26795
sp_P68363_TBA1B_HUMAN	Pazopanib	Two	3	-0.20364
sp_P68366-2_TBA4A_HUMAN	Pazopanib	Two	3	-0.55694
sp_P68371_TBB4B_HUMAN	Pazopanib	Two	3	-0.2918
sp_Q13509_TBB3_HUMAN	Pazopanib	Two	3	-0.21631
sp_Q13885_TBB2A_HUMAN	Pazopanib	Two	3	-0.17092
sp_Q3ZCM7_TBB8_HUMAN	Pazopanib	Two	3	-0.37887
sp_Q71U36-2_TBA1A_HUMAN	Pazopanib	Two	3	-0.13583
sp_Q9BQE3_TBA1C_HUMAN	Pazopanib	Two	3	0.042359
sp_Q9BUF5_TBB6_HUMAN	Pazopanib	Two	3	-0.4024
sp_P04350_TBB4A_HUMAN	Paclitaxel	Eight	1	0.237718
sp_P68363_TBA1B_HUMAN	Paclitaxel	Eight	1	0.07229
sp_P68366-2_TBA4A_HUMAN	Paclitaxel	Eight	1	0.270036
sp_P68371_TBB4B_HUMAN	Paclitaxel	Eight	1	0.183668
sp_Q13509_TBB3_HUMAN	Paclitaxel	Eight	1	0.155407
sp_Q13885_TBB2A_HUMAN	Paclitaxel	Eight	1	0.212907
sp_Q3ZCM7_TBB8_HUMAN	Paclitaxel	Eight	1	0.213445
sp_Q71U36-2_TBA1A_HUMAN	Paclitaxel	Eight	1	0.311369
sp_Q9BQE3_TBA1C_HUMAN	Paclitaxel	Eight	1	0.102132
sp_Q9BUF5_TBB6_HUMAN	Paclitaxel	Eight	1	0.177292
sp_P04350_TBB4A_HUMAN	Paclitaxel	Eight	2	0.031462
sp_P68363_TBA1B_HUMAN	Paclitaxel	Eight	2	0.042568
sp_P68366-2_TBA4A_HUMAN	Paclitaxel	Eight	2	0.309057
sp_P68371_TBB4B_HUMAN	Paclitaxel	Eight	2	0.042194
sp_Q13509_TBB3_HUMAN	Paclitaxel	Eight	2	0.119067
sp_Q13885_TBB2A_HUMAN	Paclitaxel	Eight	2	0.317405
sp_Q3ZCM7_TBB8_HUMAN	Paclitaxel	Eight	2	0.100015
sp_Q71U36-2_TBA1A_HUMAN	Paclitaxel	Eight	2	0.129169
sp_Q9BQE3_TBA1C_HUMAN	Paclitaxel	Eight	2	0.168242
sp_Q9BUF5_TBB6_HUMAN	Paclitaxel	Eight	2	0.082445
sp_P04350_TBB4A_HUMAN	Paclitaxel	Eight	3	0.099147
sp_P68363_TBA1B_HUMAN	Paclitaxel	Eight	3	0.093111
sp_P68366-2_TBA4A_HUMAN	Paclitaxel	Eight	3	0.388991
sp_P68371_TBB4B_HUMAN	Paclitaxel	Eight	3	0.152152
sp_Q13509_TBB3_HUMAN	Paclitaxel	Eight	3	0.068348
sp_Q13885_TBB2A_HUMAN	Paclitaxel	Eight	3	0.205998
sp_Q3ZCM7_TBB8_HUMAN	Paclitaxel	Eight	3	0
sp_Q71U36-2_TBA1A_HUMAN	Paclitaxel	Eight	3	0.305153
sp_Q9BQE3_TBA1C_HUMAN	Paclitaxel	Eight	3	0.12962
sp_Q9BUF5_TBB6_HUMAN	Paclitaxel	Eight	3	0.107568
sp_P04350_TBB4A_HUMAN	Paclitaxel	Five	1	0.30817
sp_P68363_TBA1B_HUMAN	Paclitaxel	Five	1	0.241289
sp_P68366-2_TBA4A_HUMAN	Paclitaxel	Five	1	0.480723
sp_P68371_TBB4B_HUMAN	Paclitaxel	Five	1	0.200394
sp_Q13509_TBB3_HUMAN	Paclitaxel	Five	1	0.212327
sp_Q13885_TBB2A_HUMAN	Paclitaxel	Five	1	0.336347
sp_Q3ZCM7_TBB8_HUMAN	Paclitaxel	Five	1	0.261082
sp_Q71U36-2_TBA1A_HUMAN	Paclitaxel	Five	1	0.27083
sp_Q9BQE3_TBA1C_HUMAN	Paclitaxel	Five	1	0.161253
sp_Q9BUF5_TBB6_HUMAN	Paclitaxel	Five	1	0.267173
sp_P04350_TBB4A_HUMAN	Paclitaxel	Five	2	0.107821
sp_P68363_TBA1B_HUMAN	Paclitaxel	Five	2	0.189967
sp_P68366-2_TBA4A_HUMAN	Paclitaxel	Five	2	0.403782
sp_P68371_TBB4B_HUMAN	Paclitaxel	Five	2	0.17549
sp_Q13509_TBB3_HUMAN	Paclitaxel	Five	2	0.137828
sp_Q13885_TBB2A_HUMAN	Paclitaxel	Five	2	0.226597
sp_Q3ZCM7_TBB8_HUMAN	Paclitaxel	Five	2	0.194912
sp_Q71U36-2_TBA1A_HUMAN	Paclitaxel	Five	2	0.349306
sp_Q9BQE3_TBA1C_HUMAN	Paclitaxel	Five	2	0.182524
sp_Q9BUF5_TBB6_HUMAN	Paclitaxel	Five	2	0.273174
sp_P04350_TBB4A_HUMAN	Paclitaxel	Five	3	0.313766
sp_P68363_TBA1B_HUMAN	Paclitaxel	Five	3	0.120051
sp_P68366-2_TBA4A_HUMAN	Paclitaxel	Five	3	0.390645
sp_P68371_TBB4B_HUMAN	Paclitaxel	Five	3	0.135856
sp_Q13509_TBB3_HUMAN	Paclitaxel	Five	3	0.106639
sp_Q13885_TBB2A_HUMAN	Paclitaxel	Five	3	0.209984
sp_Q3ZCM7_TBB8_HUMAN	Paclitaxel	Five	3	0.169262
sp_Q71U36-2_TBA1A_HUMAN	Paclitaxel	Five	3	0.268395
sp_Q9BQE3_TBA1C_HUMAN	Paclitaxel	Five	3	0.094302
sp_Q9BUF5_TBB6_HUMAN	Paclitaxel	Five	3	0.215705
sp_P04350_TBB4A_HUMAN	Paclitaxel	Four	1	0.057799
sp_P68363_TBA1B_HUMAN	Paclitaxel	Four	1	0.184678
sp_P68366-2_TBA4A_HUMAN	Paclitaxel	Four	1	0.451525
sp_P68371_TBB4B_HUMAN	Paclitaxel	Four	1	0.190466
sp_Q13509_TBB3_HUMAN	Paclitaxel	Four	1	0.312536
sp_Q13885_TBB2A_HUMAN	Paclitaxel	Four	1	0.467058
sp_Q3ZCM7_TBB8_HUMAN	Paclitaxel	Four	1	0.168705
sp_Q71U36-2_TBA1A_HUMAN	Paclitaxel	Four	1	0.300699
sp_Q9BQE3_TBA1C_HUMAN	Paclitaxel	Four	1	0.276582
sp_Q9BUF5_TBB6_HUMAN	Paclitaxel	Four	1	0.323055
sp_P04350_TBB4A_HUMAN	Paclitaxel	Four	2	0.23761
sp_P68363_TBA1B_HUMAN	Paclitaxel	Four	2	0.111367
sp_P68366-2_TBA4A_HUMAN	Paclitaxel	Four	2	0.32573
sp_P68371_TBB4B_HUMAN	Paclitaxel	Four	2	0.11935
sp_Q13509_TBB3_HUMAN	Paclitaxel	Four	2	0.249052
sp_Q13885_TBB2A_HUMAN	Paclitaxel	Four	2	0.34869
sp_Q3ZCM7_TBB8_HUMAN	Paclitaxel	Four	2	0.249315
sp_Q71U36-2_TBA1A_HUMAN	Paclitaxel	Four	2	0.088201
sp_Q9BQE3_TBA1C_HUMAN	Paclitaxel	Four	2	0.155401
sp_Q9BUF5_TBB6_HUMAN	Paclitaxel	Four	2	0.149239
sp_P04350_TBB4A_HUMAN	Paclitaxel	Four	3	0.043431
sp_P68363_TBA1B_HUMAN	Paclitaxel	Four	3	0.071972
sp_P68366-2_TBA4A_HUMAN	Paclitaxel	Four	3	0.176546
sp_P68371_TBB4B_HUMAN	Paclitaxel	Four	3	0.120016
sp_Q13509_TBB3_HUMAN	Paclitaxel	Four	3	0.206969
sp_Q13885_TBB2A_HUMAN	Paclitaxel	Four	3	0.229556
sp_Q3ZCM7_TBB8_HUMAN	Paclitaxel	Four	3	0.107699
sp_Q71U36-2_TBA1A_HUMAN	Paclitaxel	Four	3	0.21354
sp_Q9BQE3_TBA1C_HUMAN	Paclitaxel	Four	3	0.094194
sp_Q9BUF5_TBB6_HUMAN	Paclitaxel	Four	3	0.108564
sp_P04350_TBB4A_HUMAN	Paclitaxel	Nine	1	0.204322
sp_P68363_TBA1B_HUMAN	Paclitaxel	Nine	1	0.14814
sp_P68366-2_TBA4A_HUMAN	Paclitaxel	Nine	1	0.493211
sp_P68371_TBB4B_HUMAN	Paclitaxel	Nine	1	0.240195
sp_Q13509_TBB3_HUMAN	Paclitaxel	Nine	1	0.250294
sp_Q13885_TBB2A_HUMAN	Paclitaxel	Nine	1	0.371453
sp_Q3ZCM7_TBB8_HUMAN	Paclitaxel	Nine	1	0.076419
sp_Q71U36-2_TBA1A_HUMAN	Paclitaxel	Nine	1	0.310178
sp_Q9BQE3_TBA1C_HUMAN	Paclitaxel	Nine	1	0.217506
sp_Q9BUF5_TBB6_HUMAN	Paclitaxel	Nine	1	0.344908
sp_P04350_TBB4A_HUMAN	Paclitaxel	Nine	2	0.004901
sp_P68363_TBA1B_HUMAN	Paclitaxel	Nine	2	0.279381
sp_P68366-2_TBA4A_HUMAN	Paclitaxel	Nine	2	0.460007
sp_P68371_TBB4B_HUMAN	Paclitaxel	Nine	2	0.322711
sp_Q13509_TBB3_HUMAN	Paclitaxel	Nine	2	0.430095
sp_Q13885_TBB2A_HUMAN	Paclitaxel	Nine	2	0.504323
sp_Q3ZCM7_TBB8_HUMAN	Paclitaxel	Nine	2	0.787672
sp_Q71U36-2_TBA1A_HUMAN	Paclitaxel	Nine	2	0.611124
sp_Q9BQE3_TBA1C_HUMAN	Paclitaxel	Nine	2	0.344299
sp_Q9BUF5_TBB6_HUMAN	Paclitaxel	Nine	2	0.335904
sp_P04350_TBB4A_HUMAN	Paclitaxel	Nine	3	0.054762
sp_P68363_TBA1B_HUMAN	Paclitaxel	Nine	3	0.194923
sp_P68366-2_TBA4A_HUMAN	Paclitaxel	Nine	3	0.446192
sp_P68371_TBB4B_HUMAN	Paclitaxel	Nine	3	0.244984
sp_Q13509_TBB3_HUMAN	Paclitaxel	Nine	3	0.384216
sp_Q13885_TBB2A_HUMAN	Paclitaxel	Nine	3	0.565199
sp_Q3ZCM7_TBB8_HUMAN	Paclitaxel	Nine	3	0.295797
sp_Q71U36-2_TBA1A_HUMAN	Paclitaxel	Nine	3	0.310583
sp_Q9BQE3_TBA1C_HUMAN	Paclitaxel	Nine	3	0.238268
sp_Q9BUF5_TBB6_HUMAN	Paclitaxel	Nine	3	0.254513
sp_P04350_TBB4A_HUMAN	Paclitaxel	One	1	0.223372
sp_P68363_TBA1B_HUMAN	Paclitaxel	One	1	0.092477
sp_P68366-2_TBA4A_HUMAN	Paclitaxel	One	1	0.526601
sp_P68371_TBB4B_HUMAN	Paclitaxel	One	1	0.126911
sp_Q13509_TBB3_HUMAN	Paclitaxel	One	1	0.140987
sp_Q13885_TBB2A_HUMAN	Paclitaxel	One	1	0.3145
sp_Q3ZCM7_TBB8_HUMAN	Paclitaxel	One	1	0.034159
sp_Q71U36-2_TBA1A_HUMAN	Paclitaxel	One	1	0.160149
sp_Q9BQE3_TBA1C_HUMAN	Paclitaxel	One	1	0.13326
sp_Q9BUF5_TBB6_HUMAN	Paclitaxel	One	1	0.255698
sp_P04350_TBB4A_HUMAN	Paclitaxel	One	2	0.233523
sp_P68363_TBA1B_HUMAN	Paclitaxel	One	2	0.118065
sp_P68366-2_TBA4A_HUMAN	Paclitaxel	One	2	0.538486
sp_P68371_TBB4B_HUMAN	Paclitaxel	One	2	0.107152
sp_Q13509_TBB3_HUMAN	Paclitaxel	One	2	0.127579
sp_Q13885_TBB2A_HUMAN	Paclitaxel	One	2	0.15228
sp_Q3ZCM7_TBB8_HUMAN	Paclitaxel	One	2	-0.000837
sp_Q71U36-2_TBA1A_HUMAN	Paclitaxel	One	2	0.106694
sp_Q9BQE3_TBA1C_HUMAN	Paclitaxel	One	2	0.17195
sp_Q9BUF5_TBB6_HUMAN	Paclitaxel	One	2	0.200934
sp_P04350_TBB4A_HUMAN	Paclitaxel	One	3	0.106676
sp_P68363_TBA1B_HUMAN	Paclitaxel	One	3	0.090512
sp_P68366-2_TBA4A_HUMAN	Paclitaxel	One	3	0.527192
sp_P68371_TBB4B_HUMAN	Paclitaxel	One	3	0.145675
sp_Q13509_TBB3_HUMAN	Paclitaxel	One	3	0.187155
sp_Q13885_TBB2A_HUMAN	Paclitaxel	One	3	0.266644
sp_Q3ZCM7_TBB8_HUMAN	Paclitaxel	One	3	0.018356
sp_Q71U36-2_TBA1A_HUMAN	Paclitaxel	One	3	0.294611
sp_Q9BQE3_TBA1C_HUMAN	Paclitaxel	One	3	0.162492
sp_Q9BUF5_TBB6_HUMAN	Paclitaxel	One	3	0.205046
sp_P04350_TBB4A_HUMAN	Paclitaxel	One	4	0.244836
sp_P68363_TBA1B_HUMAN	Paclitaxel	One	4	0.08047
sp_P68366-2_TBA4A_HUMAN	Paclitaxel	One	4	0.523837
sp_P68371_TBB4B_HUMAN	Paclitaxel	One	4	0.121847
sp_Q13509_TBB3_HUMAN	Paclitaxel	One	4	0.121487
sp_Q13885_TBB2A_HUMAN	Paclitaxel	One	4	0.309529
sp_Q3ZCM7_TBB8_HUMAN	Paclitaxel	One	4	-0.01416
sp_Q71U36-2_TBA1A_HUMAN	Paclitaxel	One	4	0.320441
sp_Q9BQE3_TBA1C_HUMAN	Paclitaxel	One	4	0.046124
sp_Q9BUF5_TBB6_HUMAN	Paclitaxel	One	4	0.256655
sp_P04350_TBB4A_HUMAN	Paclitaxel	One	5	0.257739
sp_P68363_TBA1B_HUMAN	Paclitaxel	One	5	0.076556
sp_P68366-2_TBA4A_HUMAN	Paclitaxel	One	5	0.516853
sp_P68371_TBB4B_HUMAN	Paclitaxel	One	5	0.132794
sp_Q13509_TBB3_HUMAN	Paclitaxel	One	5	0.147771
sp_Q13885_TBB2A_HUMAN	Paclitaxel	One	5	0.179242
sp_Q3ZCM7_TBB8_HUMAN	Paclitaxel	One	5	-0.000383
sp_Q71U36-2_TBA1A_HUMAN	Paclitaxel	One	5	0.561292
sp_Q9BQE3_TBA1C_HUMAN	Paclitaxel	One	5	0.043653
sp_Q9BUF5_TBB6_HUMAN	Paclitaxel	One	5	0.232899
sp_P04350_TBB4A_HUMAN	Paclitaxel	Seven	1	0.061678
sp_P68363_TBA1B_HUMAN	Paclitaxel	Seven	1	0.154931
sp_P68366-2_TBA4A_HUMAN	Paclitaxel	Seven	1	0.40367
sp_P68371_TBB4B_HUMAN	Paclitaxel	Seven	1	0.215946
sp_Q13509_TBB3_HUMAN	Paclitaxel	Seven	1	0.298376
sp_Q13885_TBB2A_HUMAN	Paclitaxel	Seven	1	0.507741
sp_Q3ZCM7_TBB8_HUMAN	Paclitaxel	Seven	1	0.195502
sp_Q71U36-2_TBA1A_HUMAN	Paclitaxel	Seven	1	0.262303
sp_Q9BQE3_TBA1C_HUMAN	Paclitaxel	Seven	1	0.2805
sp_Q9BUF5_TBB6_HUMAN	Paclitaxel	Seven	1	0.251491
sp_P04350_TBB4A_HUMAN	Paclitaxel	Seven	2	-0.03452
sp_P68363_TBA1B_HUMAN	Paclitaxel	Seven	2	0.115773
sp_P68366-2_TBA4A_HUMAN	Paclitaxel	Seven	2	0.274903
sp_P68371_TBB4B_HUMAN	Paclitaxel	Seven	2	0.11393
sp_Q13509_TBB3_HUMAN	Paclitaxel	Seven	2	0.210173
sp_Q13885_TBB2A_HUMAN	Paclitaxel	Seven	2	0.278883
sp_Q3ZCM7_TBB8_HUMAN	Paclitaxel	Seven	2	0.03782
sp_Q71U36-2_TBA1A_HUMAN	Paclitaxel	Seven	2	0.108218
sp_Q9BQE3_TBA1C_HUMAN	Paclitaxel	Seven	2	0.179776
sp_Q9BUF5_TBB6_HUMAN	Paclitaxel	Seven	2	0.149866
sp_P04350_TBB4A_HUMAN	Paclitaxel	Seven	3	0.035589
sp_P68363_TBA1B_HUMAN	Paclitaxel	Seven	3	0.051955
sp_P68366-2_TBA4A_HUMAN	Paclitaxel	Seven	3	0.166128
sp_P68371_TBB4B_HUMAN	Paclitaxel	Seven	3	0.115862
sp_Q13509_TBB3_HUMAN	Paclitaxel	Seven	3	0.253201
sp_Q13885_TBB2A_HUMAN	Paclitaxel	Seven	3	0.141304
sp_Q3ZCM7_TBB8_HUMAN	Paclitaxel	Seven	3	0.04357
sp_Q71U36-2_TBA1A_HUMAN	Paclitaxel	Seven	3	0.118909
sp_Q9BQE3_TBA1C_HUMAN	Paclitaxel	Seven	3	0.142994
sp_Q9BUF5_TBB6_HUMAN	Paclitaxel	Seven	3	0.082762
sp_P04350_TBB4A_HUMAN	Paclitaxel	Six	1	0.389943
sp_P68363_TBA1B_HUMAN	Paclitaxel	Six	1	0.349046
sp_P68366-2_TBA4A_HUMAN	Paclitaxel	Six	1	0.466835
sp_P68371_TBB4B_HUMAN	Paclitaxel	Six	1	0.300427
sp_Q13509_TBB3_HUMAN	Paclitaxel	Six	1	0.260644
sp_Q13885_TBB2A_HUMAN	Paclitaxel	Six	1	0.14919
sp_Q3ZCM7_TBB8_HUMAN	Paclitaxel	Six	1	0.495272
sp_Q71U36-2_TBA1A_HUMAN	Paclitaxel	Six	1	0.439317
sp_Q9BQE3_TBA1C_HUMAN	Paclitaxel	Six	1	0.139052
sp_Q9BUF5_TBB6_HUMAN	Paclitaxel	Six	1	0.413654
sp_P04350_TBB4A_HUMAN	Paclitaxel	Six	2	0.432854
sp_P68363_TBA1B_HUMAN	Paclitaxel	Six	2	0.327153
sp_P68366-2_TBA4A_HUMAN	Paclitaxel	Six	2	0.557793
sp_P68371_TBB4B_HUMAN	Paclitaxel	Six	2	0.312868
sp_Q13509_TBB3_HUMAN	Paclitaxel	Six	2	0.307415
sp_Q13885_TBB2A_HUMAN	Paclitaxel	Six	2	0.294301
sp_Q3ZCM7_TBB8_HUMAN	Paclitaxel	Six	2	0.710553
sp_Q71U36-2_TBA1A_HUMAN	Paclitaxel	Six	2	0.470175
sp_Q9BQE3_TBA1C_HUMAN	Paclitaxel	Six	2	0.248136
sp_Q9BUF5_TBB6_HUMAN	Paclitaxel	Six	2	0.466129
sp_P04350_TBB4A_HUMAN	Paclitaxel	Six	3	0.455717
sp_P68363_TBA1B_HUMAN	Paclitaxel	Six	3	0.41482
sp_P68366-2_TBA4A_HUMAN	Paclitaxel	Six	3	0.528476
sp_P68371_TBB4B_HUMAN	Paclitaxel	Six	3	0.31237
sp_Q13509_TBB3_HUMAN	Paclitaxel	Six	3	0.310331
sp_Q13885_TBB2A_HUMAN	Paclitaxel	Six	3	0.269797
sp_Q3ZCM7_TBB8_HUMAN	Paclitaxel	Six	3	0.549565
sp_Q71U36-2_TBA1A_HUMAN	Paclitaxel	Six	3	0.407907
sp_Q9BQE3_TBA1C_HUMAN	Paclitaxel	Six	3	0.230301
[truncated: 551 more rows]

## Sheet: Figure 4i
Protein ID	Compound	Log2(fold change)	Standard deviation
sp_P43686_PRS6B_HUMAN	Afatinib	-0.0347261	0.043987
sp_P43686_PRS6B_HUMAN	Apatinib	-0.0384624	0.01448
sp_P43686_PRS6B_HUMAN	Auranofin	0.301005	0.043216
sp_P43686_PRS6B_HUMAN	Axitinib	-0.0621593	0.013979
sp_P43686_PRS6B_HUMAN	Azacitidine	-0.0269099	0.04973
sp_P43686_PRS6B_HUMAN	b-AP15	0.350158	0.042659
sp_P43686_PRS6B_HUMAN	Bleomycin	0.0264457	0.011875
sp_P43686_PRS6B_HUMAN	Bortezomib	1.22801	0.073081
sp_P43686_PRS6B_HUMAN	Bosutinib	-0.00282075	0.005852
sp_P43686_PRS6B_HUMAN	Cabozantinib	-0.134943	0.024365
sp_P43686_PRS6B_HUMAN	Camptothecin	0.00694145	0.029715
sp_P43686_PRS6B_HUMAN	Carmofur	0.0805997	0.055608
sp_P43686_PRS6B_HUMAN	Crizotinib	-0.0273573	0.012223
sp_P43686_PRS6B_HUMAN	Dasatinib	-0.0753806	0.027945
sp_P43686_PRS6B_HUMAN	Docetaxel	-0.00891056	0.091135
sp_P43686_PRS6B_HUMAN	Doxorubicin	-0.0563916	0.021894
sp_P43686_PRS6B_HUMAN	Enzalutamide	-0.0286358	0.017945
sp_P43686_PRS6B_HUMAN	Epirubicin	-0.049566	0.04425
sp_P43686_PRS6B_HUMAN	Etoposide	0.0154286	0.007446
sp_P43686_PRS6B_HUMAN	Everolimus	0.445072	0.032662
sp_P43686_PRS6B_HUMAN	Floxuridine	0.0785707	0.024653
sp_P43686_PRS6B_HUMAN	Fludarabine	-0.0528543	0.06575
sp_P43686_PRS6B_HUMAN	Gefitinib	-0.0219478	0.022259
sp_P43686_PRS6B_HUMAN	Genistein	-0.134181	0.056302
sp_P43686_PRS6B_HUMAN	Idarubicin	-0.0962724	0.011178
sp_P43686_PRS6B_HUMAN	Irinotecan	0.000357	0.029187
sp_P43686_PRS6B_HUMAN	Lapatinib	-0.0286569	0.022247
sp_P43686_PRS6B_HUMAN	Lomustine	0.0158278	0.010177
sp_P43686_PRS6B_HUMAN	Methotrexate	-0.0450638	0.0381
sp_P43686_PRS6B_HUMAN	Mitotane	-0.0136289	0.018244
sp_P43686_PRS6B_HUMAN	Nilotinib	-0.0208949	0.028908
sp_P43686_PRS6B_HUMAN	Nutlin	-0.0444708	0.038839
sp_P43686_PRS6B_HUMAN	OSI-420	-0.114719	0.014637
sp_P43686_PRS6B_HUMAN	OSW-1	-0.09968	0.052917
sp_P43686_PRS6B_HUMAN	Oxaliplatin	0.00484865	0.019218
sp_P43686_PRS6B_HUMAN	Paclitaxel	0.0292757	0.031773
sp_P43686_PRS6B_HUMAN	Pazopanib	-0.108777	0.076173
sp_P43686_PRS6B_HUMAN	Ponatinib	-0.136395	0.040372
sp_P43686_PRS6B_HUMAN	Raltitrexed	-0.0618051	0.01434
sp_P43686_PRS6B_HUMAN	Regorafenib	-0.05841	0.044957
sp_P43686_PRS6B_HUMAN	RITA	0.027583	0.00589
sp_P43686_PRS6B_HUMAN	Ruxolitinib	0.309525	0.115652
sp_P43686_PRS6B_HUMAN	Sorafenib	-0.0238146	0.053468
sp_P43686_PRS6B_HUMAN	Sunitinib	-0.0795613	0.026328
sp_P43686_PRS6B_HUMAN	Temsirolimus	-0.028181	0.043106
sp_P43686_PRS6B_HUMAN	Teniposide	-0.0354506	0.077887
sp_P43686_PRS6B_HUMAN	Topotecan	-0.0128805	0.051315
sp_P43686_PRS6B_HUMAN	TRi-1	0.0666013	0.04172
sp_P43686_PRS6B_HUMAN	TRi-2	0.0615135	0.033985
sp_P43686_PRS6B_HUMAN	Vemurafenib	-0.0699255	0.078238
sp_P43686_PRS6B_HUMAN	Vincristine	0.0222171	0.026407
sp_P43686_PRS6B_HUMAN	Vismodegib	0.00632424	0.010632
sp_P43686_PRS6B_HUMAN	2-methoxyestradiol	0.0395275	0.029788
sp_P43686_PRS6B_HUMAN	5-fluorouracil	0.0254853	0.020927
sp_P43686_PRS6B_HUMAN	8-azaguanine	0.0103788	0.062565

## Sheet: Figure 4j
Protein ID	Compound	Log2(fold change)	Standard deviation
sp_O75380_NDUS6_HUMAN	Afatinib	0.04808	0.035059
sp_O75380_NDUS6_HUMAN	Apatinib	0.105384	0.110503
sp_O75380_NDUS6_HUMAN	Auranofin	-0.27492	0.077522
sp_O75380_NDUS6_HUMAN	Axitinib	0.066989	0.086467
sp_O75380_NDUS6_HUMAN	Azacitidine	-0.08911	0.030378
sp_O75380_NDUS6_HUMAN	b-AP15	-0.17807	0.057592
sp_O75380_NDUS6_HUMAN	Bleomycin	0.193987	0.030018
sp_O75380_NDUS6_HUMAN	Bortezomib	-0.33278	0.065497
sp_O75380_NDUS6_HUMAN	Bosutinib	-0.15761	0.023048
sp_O75380_NDUS6_HUMAN	Cabozantinib	0.168153	0.06646
sp_O75380_NDUS6_HUMAN	Camptothecin	0.085572	0.087498
sp_O75380_NDUS6_HUMAN	Carmofur	0.068647	0.029471
sp_O75380_NDUS6_HUMAN	Crizotinib	0.053272	0.158316
sp_O75380_NDUS6_HUMAN	Dasatinib	-0.01132	0.037474
sp_O75380_NDUS6_HUMAN	Docetaxel	-0.00925	0.06864
sp_O75380_NDUS6_HUMAN	Doxorubicin	0.003926	0.02142
sp_O75380_NDUS6_HUMAN	Enzalutamide	-0.10989	0.082697
sp_O75380_NDUS6_HUMAN	Epirubicin	0.125708	0.051246
sp_O75380_NDUS6_HUMAN	Etoposide	0.210885	0.126269
sp_O75380_NDUS6_HUMAN	Everolimus	-0.8447	0.222092
sp_O75380_NDUS6_HUMAN	Floxuridine	0.019679	0.073016
sp_O75380_NDUS6_HUMAN	Fludarabine	0.078755	0.125949
sp_O75380_NDUS6_HUMAN	Gefitinib	0.036755	0.083535
sp_O75380_NDUS6_HUMAN	Genistein	0.259875	0.005947
sp_O75380_NDUS6_HUMAN	Idarubicin	0.060743	0.069046
sp_O75380_NDUS6_HUMAN	Irinotecan	0.056247	0.071609
sp_O75380_NDUS6_HUMAN	Lapatinib	-0.06948	0.105574
sp_O75380_NDUS6_HUMAN	Lomustine	-0.02836	0.025129
sp_O75380_NDUS6_HUMAN	Methotrexate	-0.01112	0.073894
sp_O75380_NDUS6_HUMAN	Mitotane	-0.42472	0.030043
sp_O75380_NDUS6_HUMAN	Nilotinib	-0.15362	0.095708
sp_O75380_NDUS6_HUMAN	Nutlin	-0.00851	0.057495
sp_O75380_NDUS6_HUMAN	OSI-420	0.190174	0.066118
sp_O75380_NDUS6_HUMAN	OSW-1	0.093346	0.045668
sp_O75380_NDUS6_HUMAN	Oxaliplatin	0.260235	0.067159
sp_O75380_NDUS6_HUMAN	Paclitaxel	0.004758	0.050234
sp_O75380_NDUS6_HUMAN	Pazopanib	-0.03242	0.041331
sp_O75380_NDUS6_HUMAN	Ponatinib	0.085063	0.006917
sp_O75380_NDUS6_HUMAN	Raltitrexed	0.012699	0.023393
sp_O75380_NDUS6_HUMAN	Regorafenib	-0.90824	0.135267
sp_O75380_NDUS6_HUMAN	RITA	0.0671	0.061643
sp_O75380_NDUS6_HUMAN	Ruxolitinib	-0.2023	0.087248
sp_O75380_NDUS6_HUMAN	Sorafenib	-1.35249	0.309506
sp_O75380_NDUS6_HUMAN	Sunitinib	0.041931	0.126152
sp_O75380_NDUS6_HUMAN	Temsirolimus	0.055967	0.032357
sp_O75380_NDUS6_HUMAN	Teniposide	0.148361	0.086327
sp_O75380_NDUS6_HUMAN	Topotecan	0.018804	0.029692
sp_O75380_NDUS6_HUMAN	TRi-1	-0.27781	0.033325
sp_O75380_NDUS6_HUMAN	TRi-2	-0.12506	0.073824
sp_O75380_NDUS6_HUMAN	Vemurafenib	-0.04678	0.024346
sp_O75380_NDUS6_HUMAN	Vincristine	-0.02898	0.068909
sp_O75380_NDUS6_HUMAN	Vismodegib	0.01374	0.061233
sp_O75380_NDUS6_HUMAN	2-methoxyestradiol	-0.05696	0.047756
sp_O75380_NDUS6_HUMAN	5-fluorouracil	0.080141	0.03337
sp_O75380_NDUS6_HUMAN	8-azaguanine	0.04293	0.044534

## Sheet: Figure 6e
Compound	Fold change vs. control
8-azaguanine_Rep1	0.977418
Raltitrexed_Rep1	1.02764
Topotecan_Rep1	1.06577
Floxuridine_Rep1	1.01349
Nutlin_Rep1	0.966331
Dasatinib_Rep1	0.990703
Gefitinib_Rep1	1.06039
Vincristine_Rep1	1.03546
Bortezomib_Rep1	0.700308
8-azaguanine_Rep2	1.02323
Raltitrexed_Rep2	1.03377
Topotecan_Rep2	0.979386
Floxuridine_Rep2	1.03947
Nutlin_Rep2	0.991541
Dasatinib_Rep2	1.03974
Gefitinib_Rep2	1.11111
Vincristine_Rep2	0.98421
Bortezomib_Rep2	0.705726
8-azaguanine_Rep3	1.03427
Raltitrexed_Rep3	1.05861
Topotecan_Rep3	0.977822
Floxuridine_Rep3	1.071
Nutlin_Rep3	1.00318
Dasatinib_Rep3	1.02425
Gefitinib_Rep3	1.12772
Vincristine_Rep3	1.02385
Bortezomib_Rep3	0.688895

## Sheet: Figure S1
The number in the column headers indicate the experiment number
Compounds (experiment number)	Camptothecin Eight	Camptothecin Five	Camptothecin Four	Camptothecin Nine	Camptothecin One	Camptothecin Seven	Camptothecin Six	Camptothecin Three	Camptothecin Two	Control Eight	Control Five	Control Four	Control Nine	Control One	Control Seven	Control Six	Control Three	Control Two	Methotrexate Eight	Methotrexate Five	Methotrexate Four	Methotrexate Nine	Methotrexate One	Methotrexate Seven	Methotrexate Six	Methotrexate Three	Methotrexate Two	Paclitaxel Eight	Paclitaxel Five	Paclitaxel Four	Paclitaxel Nine	Paclitaxel One	Paclitaxel Seven	Paclitaxel Six	Paclitaxel Three	Paclitaxel Two
Camptothecin Eight	1	0.952888	0.972907	0.959992	0.931801	0.974739	0.921465	0.974344	0.977171	0.981628	0.949416	0.964833	0.952317	0.921959	0.961013	0.921994	0.96845	0.962749	0.984045	0.948287	0.958857	0.943187	0.915087	0.958086	0.925125	0.957942	0.963656	0.984991	0.955152	0.969838	0.954727	0.925042	0.96965	0.931261	0.968347	0.972194
Camptothecin Five	0.952888	1	0.970816	0.959901	0.958645	0.971625	0.93868	0.970971	0.96779	0.930938	0.990239	0.950619	0.946125	0.946627	0.953734	0.925529	0.951242	0.9421	0.934138	0.991718	0.945399	0.931286	0.937433	0.943723	0.937373	0.948423	0.949526	0.931677	0.990317	0.95479	0.943634	0.943796	0.956767	0.933877	0.954983	0.952967
Camptothecin Four	0.972907	0.970816	1	0.975655	0.949357	0.993623	0.917615	0.989093	0.986823	0.947904	0.961107	0.973918	0.957419	0.9331	0.97146	0.912069	0.96994	0.960681	0.952493	0.962248	0.971265	0.948293	0.925758	0.966939	0.917872	0.968899	0.96579	0.95123	0.964998	0.980257	0.958129	0.933632	0.977003	0.920942	0.973241	0.969776
Camptothecin Nine	0.959992	0.959901	0.975655	1	0.961896	0.97272	0.90241	0.978457	0.969209	0.93202	0.946948	0.943134	0.973741	0.941959	0.945354	0.898051	0.954852	0.943943	0.938849	0.94902	0.950934	0.968004	0.937925	0.944496	0.901419	0.965359	0.950923	0.937129	0.951583	0.955329	0.978074	0.947921	0.956451	0.901502	0.965817	0.95397
Camptothecin One	0.931801	0.958645	0.949357	0.961896	1	0.953587	0.882253	0.952423	0.944267	0.911889	0.951994	0.927449	0.94662	0.983663	0.934508	0.884191	0.935425	0.926681	0.918347	0.951175	0.93269	0.941192	0.980038	0.928852	0.886309	0.943147	0.936682	0.913203	0.951337	0.936253	0.949388	0.986521	0.9418	0.880634	0.948852	0.937361
Camptothecin Seven	0.974739	0.971625	0.993623	0.97272	0.953587	1	0.914465	0.988947	0.987728	0.949419	0.962801	0.972402	0.955269	0.937892	0.977469	0.909111	0.971277	0.962072	0.957418	0.964628	0.971233	0.948167	0.932817	0.974453	0.916406	0.969675	0.969573	0.953349	0.967362	0.978541	0.957008	0.939767	0.984174	0.918782	0.975191	0.972468
Camptothecin Six	0.921465	0.93868	0.917615	0.90241	0.882253	0.914465	1	0.919824	0.917918	0.919182	0.934544	0.916577	0.902558	0.882869	0.912611	0.982732	0.913744	0.910029	0.89539	0.92851	0.886152	0.86379	0.859028	0.880725	0.993868	0.891122	0.891096	0.91665	0.929815	0.912211	0.89354	0.871741	0.91013	0.988458	0.901091	0.911283
Camptothecin Three	0.974344	0.970971	0.989093	0.978457	0.952423	0.988947	0.919824	1	0.992437	0.948432	0.959547	0.963378	0.957761	0.935169	0.964451	0.910608	0.979083	0.965413	0.951626	0.960029	0.96143	0.947845	0.927554	0.95905	0.917957	0.977916	0.969442	0.950777	0.963337	0.969916	0.958785	0.93678	0.971799	0.91873	0.98171	0.973709
Camptothecin Two	0.977171	0.96779	0.986823	0.969209	0.944267	0.987728	0.917918	0.992437	1	0.948838	0.956642	0.965373	0.948466	0.927513	0.964402	0.908028	0.973995	0.970333	0.953237	0.95666	0.958598	0.938226	0.918746	0.958522	0.91615	0.967141	0.972381	0.950391	0.960454	0.967883	0.947788	0.926818	0.9693	0.918052	0.972107	0.976187
Control Eight	0.981628	0.930938	0.947904	0.93202	0.911889	0.949419	0.919182	0.948432	0.948838	1	0.948758	0.969162	0.956177	0.927331	0.964506	0.940418	0.971019	0.967044	0.977701	0.935595	0.94353	0.92918	0.909667	0.944009	0.930519	0.944171	0.950319	0.993283	0.947984	0.965638	0.948814	0.920584	0.963944	0.942386	0.960173	0.96755
Control Five	0.949416	0.990239	0.961107	0.946948	0.951994	0.962801	0.934544	0.959547	0.956642	0.948758	1	0.96507	0.95931	0.960395	0.96737	0.939968	0.9636	0.95664	0.944274	0.993106	0.949925	0.937174	0.9465	0.950677	0.942449	0.95074	0.955763	0.944661	0.994616	0.963762	0.950129	0.951341	0.964411	0.942265	0.960609	0.961361
Control Four	0.964833	0.950619	0.973918	0.943134	0.927449	0.972402	0.916577	0.963378	0.965373	0.969162	0.96507	1	0.969631	0.943575	0.994489	0.928944	0.986345	0.984087	0.9636	0.956653	0.974961	0.944197	0.927546	0.972265	0.926505	0.962759	0.97123	0.96695	0.965085	0.990317	0.95828	0.932175	0.985253	0.937439	0.973569	0.981425
Control Nine	0.952317	0.946125	0.957419	0.973741	0.94662	0.955269	0.902558	0.957761	0.948466	0.956177	0.95931	0.969631	1	0.963854	0.971489	0.917553	0.976647	0.972677	0.956963	0.954475	0.963226	0.98032	0.953667	0.96006	0.914328	0.972228	0.96567	0.958066	0.960465	0.974177	0.991096	0.958244	0.971814	0.919856	0.976336	0.971879
Control One	0.921959	0.946627	0.9331	0.941959	0.983663	0.937892	0.882869	0.935169	0.927513	0.927331	0.960395	0.943575	0.963854	1	0.951393	0.899448	0.949162	0.945184	0.926153	0.952719	0.933458	0.946265	0.989159	0.934165	0.895703	0.945097	0.942911	0.924379	0.956517	0.946348	0.955465	0.991467	0.949982	0.89422	0.952276	0.946466
Control Seven	0.961013	0.953734	0.97146	0.945354	0.934508	0.977469	0.912611	0.964451	0.964402	0.964506	0.96737	0.994489	0.971489	0.951393	1	0.925234	0.985711	0.983363	0.961509	0.960683	0.972528	0.948239	0.93748	0.977587	0.92358	0.966677	0.972852	0.9638	0.968667	0.988208	0.960881	0.941173	0.991345	0.932849	0.976039	0.981581
Control Six	0.921994	0.925529	0.912069	0.898051	0.884191	0.909111	0.982732	0.910608	0.908028	0.940418	0.939968	0.928944	0.917553	0.899448	0.925234	1	0.924247	0.921367	0.905506	0.922622	0.889909	0.873953	0.870343	0.885692	0.989776	0.892972	0.89308	0.933531	0.93057	0.921051	0.90583	0.885777	0.918658	0.991227	0.909031	0.919241
Control Three	0.96845	0.951242	0.96994	0.954852	0.935425	0.971277	0.913744	0.979083	0.973995	0.971019	0.9636	0.986345	0.976647	0.949162	0.985711	0.924247	1	0.991613	0.966834	0.956384	0.969143	0.955277	0.935545	0.969856	0.923307	0.982945	0.980116	0.969541	0.964166	0.98333	0.967479	0.941339	0.982546	0.93024	0.989821	0.987584
Control Two	0.962749	0.9421	0.960681	0.943943	0.926681	0.962072	0.910029	0.965413	0.970333	0.967044	0.95664	0.984087	0.972677	0.945184	0.983363	0.921367	0.991613	1	0.965738	0.951122	0.969108	0.952487	0.933167	0.968535	0.921227	0.97614	0.983145	0.967592	0.959154	0.981203	0.964088	0.936986	0.979841	0.930283	0.981763	0.991195
Methotrexate Eight	0.984045	0.934138	0.952493	0.938849	0.918347	0.957418	0.89539	0.951626	0.953237	0.977701	0.944274	0.9636	0.956963	0.926153	0.961509	0.905506	0.966834	0.965738	1	0.950114	0.975059	0.963995	0.932257	0.977595	0.912943	0.966343	0.979068	0.986635	0.952754	0.975081	0.960732	0.930988	0.973354	0.917899	0.971556	0.976401
Methotrexate Five	0.948287	0.991718	0.962248	0.94902	0.951175	0.964628	0.92851	0.960029	0.95666	0.935595	0.993106	0.956653	0.954475	0.952719	0.960683	0.922622	0.956384	0.951122	0.950114	1	0.961465	0.94853	0.951974	0.962256	0.937887	0.958911	0.96529	0.93996	0.995138	0.964402	0.952088	0.950951	0.965323	0.933573	0.961996	0.961711
Methotrexate Four	0.958857	0.945399	0.971265	0.950934	0.93269	0.971233	0.886152	0.96143	0.958598	0.94353	0.949925	0.974961	0.963226	0.933458	0.972528	0.889909	0.969143	0.969108	0.975059	0.961465	1	0.975112	0.944107	0.992866	0.901489	0.980619	0.987905	0.955102	0.958952	0.986032	0.968375	0.938771	0.981427	0.905285	0.978435	0.979325
Methotrexate Nine	0.943187	0.931286	0.948293	0.968004	0.941192	0.948167	0.86379	0.947845	0.938226	0.92918	0.937174	0.944197	0.98032	0.946265	0.948239	0.873953	0.955277	0.952487	0.963995	0.94853	0.975112	1	0.960762	0.973492	0.882071	0.97836	0.975378	0.943185	0.946571	0.965368	0.986821	0.955639	0.963448	0.880405	0.972307	0.963092
Methotrexate One	0.915087	0.937433	0.925758	0.937925	0.980038	0.932817	0.859028	0.927554	0.918746	0.909667	0.9465	0.927546	0.953667	0.989159	0.93748	0.870343	0.935545	0.933167	0.932257	0.951974	0.944107	0.960762	1	0.945052	0.876838	0.951918	0.951652	0.915397	0.948502	0.941338	0.95455	0.991012	0.945553	0.870019	0.950168	0.941372
Methotrexate Seven	0.958086	0.943723	0.966939	0.944496	0.928852	0.974453	0.880725	0.95905	0.958522	0.944009	0.950677	0.972265	0.96006	0.934165	0.977587	0.885692	0.969856	0.968535	0.977595	0.962256	0.992866	0.973492	0.945052	1	0.898704	0.979235	0.989764	0.95594	0.959784	0.9846	0.962906	0.938177	0.986872	0.900519	0.977145	0.978287
Methotrexate Six	0.925125	0.937373	0.917872	0.901419	0.886309	0.916406	0.993868	0.917957	0.91615	0.930519	0.942449	0.926505	0.914328	0.895703	0.92358	0.989776	0.923307	0.921227	0.912943	0.937887	0.901489	0.882071	0.876838	0.898704	1	0.90327	0.906386	0.930752	0.938465	0.925294	0.906555	0.886473	0.92303	0.993416	0.913123	0.92345
Methotrexate Three	0.957942	0.948423	0.968899	0.965359	0.943147	0.969675	0.891122	0.977916	0.967141	0.944171	0.95074	0.962759	0.972228	0.945097	0.966677	0.892972	0.982945	0.97614	0.966343	0.958911	0.980619	0.97836	0.951918	0.979235	0.90327	1	0.988135	0.952693	0.95781	0.976691	0.974721	0.949142	0.976525	0.902925	0.99208	0.979948
Methotrexate Two	0.963656	0.949526	0.96579	0.950923	0.936682	0.969573	0.891096	0.969442	0.972381	0.950319	0.955763	0.97123	0.96567	0.942911	0.972852	0.89308	0.980116	0.983145	0.979068	0.96529	0.987905	0.975378	0.951652	0.989764	0.906386	0.988135	1	0.959389	0.963249	0.981858	0.966863	0.945046	0.981094	0.906493	0.985433	0.989199
Paclitaxel Eight	0.984991	0.931677	0.95123	0.937129	0.913203	0.953349	0.91665	0.950777	0.950391	0.993283	0.944661	0.96695	0.958066	0.924379	0.9638	0.933531	0.969541	0.967592	0.986635	0.93996	0.955102	0.943185	0.915397	0.95594	0.930752	0.952693	0.959389	1	0.953179	0.975079	0.961054	0.928267	0.973801	0.942998	0.96864	0.976679
Paclitaxel Five	0.955152	0.990317	0.964998	0.951583	0.951337	0.967362	0.929815	0.963337	0.960454	0.947984	0.994616	0.965085	0.960465	0.956517	0.968667	0.93057	0.964166	0.959154	0.952754	0.995138	0.958952	0.946571	0.948502	0.959784	0.938465	0.95781	0.963249	0.953179	1	0.972553	0.959925	0.956525	0.974105	0.941987	0.968771	0.971198
Paclitaxel Four	0.969838	0.95479	0.980257	0.955329	0.936253	0.978541	0.912211	0.969916	0.967883	0.965638	0.963762	0.990317	0.974177	0.946348	0.988208	0.921051	0.98333	0.981203	0.975081	0.964402	0.986032	0.965368	0.941338	0.9846	0.925294	0.976691	0.981858	0.975079	0.972553	1	0.975738	0.948204	0.995461	0.934184	0.98634	0.990321
Paclitaxel Nine	0.954727	0.943634	0.958129	0.978074	0.949388	0.957008	0.89354	0.958785	0.947788	0.948814	0.950129	0.95828	0.991096	0.955465	0.960881	0.90583	0.967479	0.964088	0.960732	0.952088	0.968375	0.986821	0.95455	0.962906	0.906555	0.974721	0.966863	0.961054	0.959925	0.975738	1	0.964705	0.975039	0.912708	0.981331	0.975207
Paclitaxel One	0.925042	0.943796	0.933632	0.947921	0.986521	0.939767	0.871741	0.93678	0.926818	0.920584	0.951341	0.932175	0.958244	0.991467	0.941173	0.885777	0.941339	0.936986	0.930988	0.950951	0.938771	0.955639	0.991012	0.938177	0.886473	0.949142	0.945046	0.928267	0.956525	0.948204	0.964705	1	0.953827	0.884944	0.959085	0.950185
Paclitaxel Seven	0.96965	0.956767	0.977003	0.956451	0.9418	0.984174	0.91013	0.971799	0.9693	0.963944	0.964411	0.985253	0.971814	0.949982	0.991345	0.918658	0.982546	0.979841	0.973354	0.965323	0.981427	0.963448	0.945553	0.986872	0.92303	0.976525	0.981094	0.973801	0.974105	0.995461	0.975039	0.953827	1	0.931168	0.987156	0.99024
Paclitaxel Six	0.931261	0.933877	0.920942	0.901502	0.880634	0.918782	0.988458	0.91873	0.918052	0.942386	0.942265	0.937439	0.919856	0.89422	0.932849	0.991227	0.93024	0.930283	0.917899	0.933573	0.905285	0.880405	0.870019	0.900519	0.993416	0.902925	0.906493	0.942998	0.941987	0.934184	0.912708	0.884944	0.931168	1	0.917928	0.93268
Paclitaxel Three	0.968347	0.954983	0.973241	0.965817	0.948852	0.975191	0.901091	0.98171	0.972107	0.960173	0.960609	0.973569	0.976336	0.952276	0.976039	0.909031	0.989821	0.981763	0.971556	0.961996	0.978435	0.972307	0.950168	0.977145	0.913123	0.99208	0.985433	0.96864	0.968771	0.98634	0.981331	0.959085	0.987156	0.917928	1	0.990949
Paclitaxel Two	0.972194	0.952967	0.969776	0.95397	0.937361	0.972468	0.911283	0.973709	0.976187	0.96755	0.961361	0.981425	0.971879	0.946466	0.981581	0.919241	0.987584	0.991195	0.976401	0.961711	0.979325	0.963092	0.941372	0.978287	0.92345	0.979948	0.989199	0.976679	0.971198	0.990321	0.975207	0.950185	0.99024	0.93268	0.990949	1

## Sheet: Figure S2
M = merged dataset of all 9 experiments
Experiment number	Plot	Value
Merged (M)	Total number of quantified proteins	7572
Eight	Total number of quantified proteins	6101
Five	Total number of quantified proteins	6754
Four	Total number of quantified proteins	6078
Nine	Total number of quantified proteins	5642
One	Total number of quantified proteins	6405
Seven	Total number of quantified proteins	6248
Six	Total number of quantified proteins	6246
Three	Total number of quantified proteins	6464
Two	Total number of quantified proteins	6521
Merged (M)	Number of proteins with less than 2 peptides	244
Eight	Number of proteins with less than 2 peptides	67
Five	Number of proteins with less than 2 peptides	117
Four	Number of proteins with less than 2 peptides	63
Nine	Number of proteins with less than 2 peptides	34
One	Number of proteins with less than 2 peptides	69
Seven	Number of proteins with less than 2 peptides	65
Six	Number of proteins with less than 2 peptides	95
Three	Number of proteins with less than 2 peptides	74
Two	Number of proteins with less than 2 peptides	75
Merged (M)	Number of total disregarded proteins	4424
Eight	Number of total disregarded proteins	1583
Five	Number of total disregarded proteins	1253
Four	Number of total disregarded proteins	1329
Nine	Number of total disregarded proteins	1535
One	Number of total disregarded proteins	1141
Seven	Number of total disregarded proteins	1193
Six	Number of total disregarded proteins	2095
Three	Number of total disregarded proteins	1156
Two	Number of total disregarded proteins	1332
Merged (M)	Total number of quantified peptides	144319
Eight	Total number of quantified peptides	133749
Five	Total number of quantified peptides	137817
Four	Total number of quantified peptides	133270
Nine	Total number of quantified peptides	129316
One	Total number of quantified peptides	134800
Seven	Total number of quantified peptides	134704
Six	Total number of quantified peptides	131233
Three	Total number of quantified peptides	136171
Two	Total number of quantified peptides	136164
Merged (M)	Number of proteins with missing values	4423
Eight	Number of proteins with missing values	1561
Five	Number of proteins with missing values	1209
Four	Number of proteins with missing values	1308
Nine	Number of proteins with missing values	1522
One	Number of proteins with missing values	1119
Seven	Number of proteins with missing values	1167
Six	Number of proteins with missing values	2080
Three	Number of proteins with missing values	1131
Two	Number of proteins with missing values	1307
Merged (M)	Average number of peptides per protein	19.0596
Eight	Average number of peptides per protein	21.9225
Five	Average number of peptides per protein	20.4052
Four	Average number of peptides per protein	21.9266
Nine	Average number of peptides per protein	22.9202
One	Average number of peptides per protein	21.0461
Seven	Average number of peptides per protein	21.5595
Six	Average number of peptides per protein	21.0107
Three	Average number of peptides per protein	21.0661
Two	Average number of peptides per protein	20.8808
Eight	Average sequence coverage of proteins (%)	43.9481
Five	Average sequence coverage of proteins (%)	41.2855
Four	Average sequence coverage of proteins (%)	43.7878
Nine	Average sequence coverage of proteins (%)	45.1089
One	Average sequence coverage of proteins (%)	42.2408
Seven	Average sequence coverage of proteins (%)	43.0456
Six	Average sequence coverage of proteins (%)	42.7985
Three	Average sequence coverage of proteins (%)	42.1788
Two	Average sequence coverage of proteins (%)	42.0428
Merged (M)	Average sequence coverage of proteins (%)	38.8487
Merged (M)	Proteins with more than 1 peptide and no missing values	3148
Eight	Proteins with more than 1 peptide and no missing values	4518
Five	Proteins with more than 1 peptide and no missing values	5501
Four	Proteins with more than 1 peptide and no missing values	4749
Nine	Proteins with more than 1 peptide and no missing values	4107
One	Proteins with more than 1 peptide and no missing values	5264
Seven	Proteins with more than 1 peptide and no missing values	5055
Six	Proteins with more than 1 peptide and no missing values	4151
Three	Proteins with more than 1 peptide and no missing values	5308
Two	Proteins with more than 1 peptide and no missing values	5189

[truncated: 6 more sheets: Figure S4b, Figure S5, Figure S6a,b, Figure S9c, Figure S10b, Figure S11]
